# Supplementary material for: Coiled coils 9-to-5: rational de novo design of α-helical barrels with tunable oligomeric states
Source: Chem Sci. 2021 Apr 13;12(20):6923–8. doi: 10.1039/d1sc00460c (PMC8503928; doi:10.1039/d1sc00460c)
Supplement: SC-012-D1SC00460C-s001 [file SC-012-D1SC00460C-s001.cif]

data_7A1T
# 
_entry.id   7A1T 
# 
_audit_conform.dict_name       mmcif_pdbx.dic 
_audit_conform.dict_version    5.331 
_audit_conform.dict_location   http://mmcif.pdb.org/dictionaries/ascii/mmcif_pdbx.dic 
# 
loop_
_database_2.database_id 
_database_2.database_code 
PDB   7A1T         
WWPDB D_1292110729 
# 
_pdbx_database_status.status_code                     AUTH 
_pdbx_database_status.status_code_sf                  AUTH 
_pdbx_database_status.status_code_mr                  ? 
_pdbx_database_status.entry_id                        7A1T 
_pdbx_database_status.recvd_initial_deposition_date   2020-08-14 
_pdbx_database_status.SG_entry                        N 
_pdbx_database_status.deposit_site                    PDBE 
_pdbx_database_status.process_site                    PDBE 
_pdbx_database_status.status_code_cs                  ? 
_pdbx_database_status.status_code_nmr_data            ? 
_pdbx_database_status.methods_development_category    ? 
_pdbx_database_status.pdb_format_compatible           Y 
# 
loop_
_audit_author.name 
_audit_author.pdbx_ordinal 
_audit_author.identifier_ORCID 
'Rhys, G.G.'     1 0000-0002-0247-9495 
'Brady, R.L.'    2 0000-0002-3575-5513 
'Woolfson, D.N.' 3 0000-0002-0394-3202 
# 
_citation.abstract                  ? 
_citation.abstract_id_CAS           ? 
_citation.book_id_ISBN              ? 
_citation.book_publisher            ? 
_citation.book_publisher_city       ? 
_citation.book_title                ? 
_citation.coordinate_linkage        ? 
_citation.country                   ? 
_citation.database_id_Medline       ? 
_citation.details                   ? 
_citation.id                        primary 
_citation.journal_abbrev            'To Be Published' 
_citation.journal_id_ASTM           ? 
_citation.journal_id_CSD            0353 
_citation.journal_id_ISSN           ? 
_citation.journal_full              ? 
_citation.journal_issue             ? 
_citation.journal_volume            ? 
_citation.language                  ? 
_citation.page_first                ? 
_citation.page_last                 ? 
_citation.title                     
'Coiled coils 9-to-5: Rational de novo design of alpha-helical barrels with tunable oligomeric state' 
_citation.year                      ? 
_citation.database_id_CSD           ? 
_citation.pdbx_database_id_DOI      ? 
_citation.pdbx_database_id_PubMed   ? 
_citation.unpublished_flag          ? 
# 
loop_
_citation_author.citation_id 
_citation_author.name 
_citation_author.ordinal 
_citation_author.identifier_ORCID 
primary 'Dawson, W.M.'   1 0000-0003-2710-6879 
primary 'Martin, F.J.O.' 2 0000-0001-6456-2860 
primary 'Rhys, G.G.'     3 0000-0002-0247-9495 
primary 'Shelley, K.L.'  4 0000-0003-2206-7778 
primary 'Brady, R.L.'    5 0000-0002-3575-5513 
primary 'Woolfson, D.N.' 6 0000-0002-0394-3202 
# 
_cell.angle_alpha                  90.000 
_cell.angle_alpha_esd              ? 
_cell.angle_beta                   90.000 
_cell.angle_beta_esd               ? 
_cell.angle_gamma                  90.000 
_cell.angle_gamma_esd              ? 
_cell.entry_id                     7A1T 
_cell.details                      ? 
_cell.formula_units_Z              ? 
_cell.length_a                     50.646 
_cell.length_a_esd                 ? 
_cell.length_b                     129.687 
_cell.length_b_esd                 ? 
_cell.length_c                     59.141 
_cell.length_c_esd                 ? 
_cell.volume                       ? 
_cell.volume_esd                   ? 
_cell.Z_PDB                        48 
_cell.reciprocal_angle_alpha       ? 
_cell.reciprocal_angle_beta        ? 
_cell.reciprocal_angle_gamma       ? 
_cell.reciprocal_angle_alpha_esd   ? 
_cell.reciprocal_angle_beta_esd    ? 
_cell.reciprocal_angle_gamma_esd   ? 
_cell.reciprocal_length_a          ? 
_cell.reciprocal_length_b          ? 
_cell.reciprocal_length_c          ? 
_cell.reciprocal_length_a_esd      ? 
_cell.reciprocal_length_b_esd      ? 
_cell.reciprocal_length_c_esd      ? 
_cell.pdbx_unique_axis             ? 
# 
_symmetry.entry_id                         7A1T 
_symmetry.cell_setting                     ? 
_symmetry.Int_Tables_number                20 
_symmetry.space_group_name_Hall            ? 
_symmetry.space_group_name_H-M             'C 2 2 21' 
_symmetry.pdbx_full_space_group_name_H-M   ? 
# 
loop_
_entity.id 
_entity.type 
_entity.src_method 
_entity.pdbx_description 
_entity.formula_weight 
_entity.pdbx_number_of_molecules 
_entity.pdbx_ec 
_entity.pdbx_mutation 
_entity.pdbx_fragment 
_entity.details 
1 polymer     syn 'CC-Type2-(GgLaId)4-W19BrPhe' 3218.627 6  ? ? ? ? 
2 non-polymer syn 'ACETATE ION'                 59.044   4  ? ? ? ? 
3 non-polymer syn 'CADMIUM ION'                 112.411  1  ? ? ? ? 
4 non-polymer syn GLYCEROL                      92.094   1  ? ? ? ? 
5 water       nat water                         18.015   79 ? ? ? ? 
# 
_entity_poly.entity_id                      1 
_entity_poly.type                           'polypeptide(L)' 
_entity_poly.nstd_linkage                   no 
_entity_poly.nstd_monomer                   yes 
_entity_poly.pdbx_seq_one_letter_code       '(ACE)GEIAQGLKEIAKGLKEIA(4BF)GLKEIAQGLKG(NH2)' 
_entity_poly.pdbx_seq_one_letter_code_can   XGEIAQGLKEIAKGLKEIAYGLKEIAQGLKGX 
_entity_poly.pdbx_strand_id                 A,B,C,D,E,F 
_entity_poly.pdbx_target_identifier         ? 
# 
loop_
_entity_poly_seq.entity_id 
_entity_poly_seq.num 
_entity_poly_seq.mon_id 
_entity_poly_seq.hetero 
1 1  ACE n 
1 2  GLY n 
1 3  GLU n 
1 4  ILE n 
1 5  ALA n 
1 6  GLN n 
1 7  GLY n 
1 8  LEU n 
1 9  LYS n 
1 10 GLU n 
1 11 ILE n 
1 12 ALA n 
1 13 LYS n 
1 14 GLY n 
1 15 LEU n 
1 16 LYS n 
1 17 GLU n 
1 18 ILE n 
1 19 ALA n 
1 20 4BF n 
1 21 GLY n 
1 22 LEU n 
1 23 LYS n 
1 24 GLU n 
1 25 ILE n 
1 26 ALA n 
1 27 GLN n 
1 28 GLY n 
1 29 LEU n 
1 30 LYS n 
1 31 GLY n 
1 32 NH2 n 
# 
_pdbx_entity_src_syn.entity_id              1 
_pdbx_entity_src_syn.pdbx_src_id            1 
_pdbx_entity_src_syn.pdbx_alt_source_flag   sample 
_pdbx_entity_src_syn.pdbx_beg_seq_num       1 
_pdbx_entity_src_syn.pdbx_end_seq_num       32 
_pdbx_entity_src_syn.organism_scientific    'synthetic construct' 
_pdbx_entity_src_syn.organism_common_name   ? 
_pdbx_entity_src_syn.ncbi_taxonomy_id       32630 
_pdbx_entity_src_syn.details                ? 
# 
_struct_ref.id                         1 
_struct_ref.db_name                    PDB 
_struct_ref.db_code                    7A1T 
_struct_ref.pdbx_db_accession          7A1T 
_struct_ref.pdbx_db_isoform            ? 
_struct_ref.entity_id                  1 
_struct_ref.pdbx_seq_one_letter_code   ? 
_struct_ref.pdbx_align_begin           1 
# 
loop_
_struct_ref_seq.align_id 
_struct_ref_seq.ref_id 
_struct_ref_seq.pdbx_PDB_id_code 
_struct_ref_seq.pdbx_strand_id 
_struct_ref_seq.seq_align_beg 
_struct_ref_seq.pdbx_seq_align_beg_ins_code 
_struct_ref_seq.seq_align_end 
_struct_ref_seq.pdbx_seq_align_end_ins_code 
_struct_ref_seq.pdbx_db_accession 
_struct_ref_seq.db_align_beg 
_struct_ref_seq.pdbx_db_align_beg_ins_code 
_struct_ref_seq.db_align_end 
_struct_ref_seq.pdbx_db_align_end_ins_code 
_struct_ref_seq.pdbx_auth_seq_align_beg 
_struct_ref_seq.pdbx_auth_seq_align_end 
1 1 7A1T A 1 ? 32 ? 7A1T 0 ? 31 ? 0 31 
2 1 7A1T B 1 ? 32 ? 7A1T 0 ? 31 ? 0 31 
3 1 7A1T C 1 ? 32 ? 7A1T 0 ? 31 ? 0 31 
4 1 7A1T D 1 ? 32 ? 7A1T 0 ? 31 ? 0 31 
5 1 7A1T E 1 ? 32 ? 7A1T 0 ? 31 ? 0 31 
6 1 7A1T F 1 ? 32 ? 7A1T 0 ? 31 ? 0 31 
# 
loop_
_chem_comp.id 
_chem_comp.type 
_chem_comp.mon_nstd_flag 
_chem_comp.name 
_chem_comp.pdbx_synonyms 
_chem_comp.formula 
_chem_comp.formula_weight 
4BF 'L-peptide linking' n 4-BROMO-L-PHENYLALANINE P-BROMO-L-PHENYLALANINE         'C9 H10 Br N O2' 244.085 
ACE non-polymer         . 'ACETYL GROUP'          ?                               'C2 H4 O'        44.053  
ACT non-polymer         . 'ACETATE ION'           ?                               'C2 H3 O2 -1'    59.044  
ALA 'L-peptide linking' y ALANINE                 ?                               'C3 H7 N O2'     89.093  
CD  non-polymer         . 'CADMIUM ION'           ?                               'Cd 2'           112.411 
GLN 'L-peptide linking' y GLUTAMINE               ?                               'C5 H10 N2 O3'   146.144 
GLU 'L-peptide linking' y 'GLUTAMIC ACID'         ?                               'C5 H9 N O4'     147.129 
GLY 'peptide linking'   y GLYCINE                 ?                               'C2 H5 N O2'     75.067  
GOL non-polymer         . GLYCEROL                'GLYCERIN; PROPANE-1,2,3-TRIOL' 'C3 H8 O3'       92.094  
HOH non-polymer         . WATER                   ?                               'H2 O'           18.015  
ILE 'L-peptide linking' y ISOLEUCINE              ?                               'C6 H13 N O2'    131.173 
LEU 'L-peptide linking' y LEUCINE                 ?                               'C6 H13 N O2'    131.173 
LYS 'L-peptide linking' y LYSINE                  ?                               'C6 H15 N2 O2 1' 147.195 
NH2 non-polymer         . 'AMINO GROUP'           ?                               'H2 N'           16.023  
# 
_exptl.absorpt_coefficient_mu     ? 
_exptl.absorpt_correction_T_max   ? 
_exptl.absorpt_correction_T_min   ? 
_exptl.absorpt_correction_type    ? 
_exptl.absorpt_process_details    ? 
_exptl.entry_id                   7A1T 
_exptl.crystals_number            1 
_exptl.details                    ? 
_exptl.method                     'X-RAY DIFFRACTION' 
_exptl.method_details             ? 
# 
_exptl_crystal.colour                      ? 
_exptl_crystal.density_diffrn              ? 
_exptl_crystal.density_Matthews            2.51 
_exptl_crystal.density_method              ? 
_exptl_crystal.density_percent_sol         50.94 
_exptl_crystal.description                 ? 
_exptl_crystal.F_000                       ? 
_exptl_crystal.id                          1 
_exptl_crystal.preparation                 ? 
_exptl_crystal.size_max                    ? 
_exptl_crystal.size_mid                    ? 
_exptl_crystal.size_min                    ? 
_exptl_crystal.size_rad                    ? 
_exptl_crystal.colour_lustre               ? 
_exptl_crystal.colour_modifier             ? 
_exptl_crystal.colour_primary              ? 
_exptl_crystal.density_meas                ? 
_exptl_crystal.density_meas_esd            ? 
_exptl_crystal.density_meas_gt             ? 
_exptl_crystal.density_meas_lt             ? 
_exptl_crystal.density_meas_temp           ? 
_exptl_crystal.density_meas_temp_esd       ? 
_exptl_crystal.density_meas_temp_gt        ? 
_exptl_crystal.density_meas_temp_lt        ? 
_exptl_crystal.pdbx_crystal_image_url      ? 
_exptl_crystal.pdbx_crystal_image_format   ? 
_exptl_crystal.pdbx_mosaicity              ? 
_exptl_crystal.pdbx_mosaicity_esd          ? 
# 
_exptl_crystal_grow.apparatus       ? 
_exptl_crystal_grow.atmosphere      ? 
_exptl_crystal_grow.crystal_id      1 
_exptl_crystal_grow.details         ? 
_exptl_crystal_grow.method          'VAPOR DIFFUSION, SITTING DROP' 
_exptl_crystal_grow.method_ref      ? 
_exptl_crystal_grow.pH              7.5 
_exptl_crystal_grow.pressure        ? 
_exptl_crystal_grow.pressure_esd    ? 
_exptl_crystal_grow.seeding         ? 
_exptl_crystal_grow.seeding_ref     ? 
_exptl_crystal_grow.temp            292 
_exptl_crystal_grow.temp_details    ? 
_exptl_crystal_grow.temp_esd        ? 
_exptl_crystal_grow.time            ? 
_exptl_crystal_grow.pdbx_details    
;After 1:1 dilution with the peptide solution, the resulting conditions were
50 mM sodium HEPES buffer, 500 mM sodium acetate and 25 mM cadmium sulfate (8/3)-hydrate
;
_exptl_crystal_grow.pdbx_pH_range   ? 
# 
_diffrn.ambient_environment              ? 
_diffrn.ambient_temp                     77 
_diffrn.ambient_temp_details             ? 
_diffrn.ambient_temp_esd                 ? 
_diffrn.crystal_id                       1 
_diffrn.crystal_support                  ? 
_diffrn.crystal_treatment                ? 
_diffrn.details                          ? 
_diffrn.id                               1 
_diffrn.ambient_pressure                 ? 
_diffrn.ambient_pressure_esd             ? 
_diffrn.ambient_pressure_gt              ? 
_diffrn.ambient_pressure_lt              ? 
_diffrn.ambient_temp_gt                  ? 
_diffrn.ambient_temp_lt                  ? 
_diffrn.pdbx_serial_crystal_experiment   N 
# 
_diffrn_detector.details                      ? 
_diffrn_detector.detector                     PIXEL 
_diffrn_detector.diffrn_id                    1 
_diffrn_detector.type                         'DECTRIS PILATUS 6M-F' 
_diffrn_detector.area_resol_mean              ? 
_diffrn_detector.dtime                        ? 
_diffrn_detector.pdbx_frames_total            ? 
_diffrn_detector.pdbx_collection_time_total   ? 
_diffrn_detector.pdbx_collection_date         2017-05-14 
_diffrn_detector.pdbx_frequency               ? 
# 
_diffrn_radiation.collimation                      ? 
_diffrn_radiation.diffrn_id                        1 
_diffrn_radiation.filter_edge                      ? 
_diffrn_radiation.inhomogeneity                    ? 
_diffrn_radiation.monochromator                    ? 
_diffrn_radiation.polarisn_norm                    ? 
_diffrn_radiation.polarisn_ratio                   ? 
_diffrn_radiation.probe                            ? 
_diffrn_radiation.type                             ? 
_diffrn_radiation.xray_symbol                      ? 
_diffrn_radiation.wavelength_id                    1 
_diffrn_radiation.pdbx_monochromatic_or_laue_m_l   M 
_diffrn_radiation.pdbx_wavelength_list             ? 
_diffrn_radiation.pdbx_wavelength                  ? 
_diffrn_radiation.pdbx_diffrn_protocol             'SINGLE WAVELENGTH' 
_diffrn_radiation.pdbx_analyzer                    ? 
_diffrn_radiation.pdbx_scattering_type             x-ray 
# 
_diffrn_radiation_wavelength.id           1 
_diffrn_radiation_wavelength.wavelength   0.9187 
_diffrn_radiation_wavelength.wt           1.0 
# 
_diffrn_source.current                     ? 
_diffrn_source.details                     ? 
_diffrn_source.diffrn_id                   1 
_diffrn_source.power                       ? 
_diffrn_source.size                        ? 
_diffrn_source.source                      SYNCHROTRON 
_diffrn_source.target                      ? 
_diffrn_source.type                        'DIAMOND BEAMLINE I04' 
_diffrn_source.voltage                     ? 
_diffrn_source.take-off_angle              ? 
_diffrn_source.pdbx_wavelength_list        0.9187 
_diffrn_source.pdbx_wavelength             ? 
_diffrn_source.pdbx_synchrotron_beamline   I04 
_diffrn_source.pdbx_synchrotron_site       Diamond 
# 
_reflns.B_iso_Wilson_estimate            18.19 
_reflns.entry_id                         7A1T 
_reflns.data_reduction_details           ? 
_reflns.data_reduction_method            ? 
_reflns.d_resolution_high                1.42 
_reflns.d_resolution_low                 59.12 
_reflns.details                          ? 
_reflns.limit_h_max                      ? 
_reflns.limit_h_min                      ? 
_reflns.limit_k_max                      ? 
_reflns.limit_k_min                      ? 
_reflns.limit_l_max                      ? 
_reflns.limit_l_min                      ? 
_reflns.number_all                       ? 
_reflns.number_obs                       37216 
_reflns.observed_criterion               ? 
_reflns.observed_criterion_F_max         ? 
_reflns.observed_criterion_F_min         ? 
_reflns.observed_criterion_I_max         ? 
_reflns.observed_criterion_I_min         ? 
_reflns.observed_criterion_sigma_F       ? 
_reflns.observed_criterion_sigma_I       ? 
_reflns.percent_possible_obs             100 
_reflns.R_free_details                   ? 
_reflns.Rmerge_F_all                     ? 
_reflns.Rmerge_F_obs                     ? 
_reflns.Friedel_coverage                 ? 
_reflns.number_gt                        ? 
_reflns.threshold_expression             ? 
_reflns.pdbx_redundancy                  12.8 
_reflns.pdbx_Rmerge_I_obs                0.082 
_reflns.pdbx_Rmerge_I_all                ? 
_reflns.pdbx_Rsym_value                  ? 
_reflns.pdbx_netI_over_av_sigmaI         ? 
_reflns.pdbx_netI_over_sigmaI            15 
_reflns.pdbx_res_netI_over_av_sigmaI_2   ? 
_reflns.pdbx_res_netI_over_sigmaI_2      ? 
_reflns.pdbx_chi_squared                 ? 
_reflns.pdbx_scaling_rejects             ? 
_reflns.pdbx_d_res_high_opt              ? 
_reflns.pdbx_d_res_low_opt               ? 
_reflns.pdbx_d_res_opt_method            ? 
_reflns.phase_calculation_details        ? 
_reflns.pdbx_Rrim_I_all                  0.085 
_reflns.pdbx_Rpim_I_all                  0.024 
_reflns.pdbx_d_opt                       ? 
_reflns.pdbx_number_measured_all         ? 
_reflns.pdbx_diffrn_id                   1 
_reflns.pdbx_ordinal                     1 
_reflns.pdbx_CC_half                     0.999 
_reflns.pdbx_CC_star                     1 
_reflns.pdbx_R_split                     ? 
# 
loop_
_reflns_shell.d_res_high 
_reflns_shell.d_res_low 
_reflns_shell.meanI_over_sigI_all 
_reflns_shell.meanI_over_sigI_obs 
_reflns_shell.number_measured_all 
_reflns_shell.number_measured_obs 
_reflns_shell.number_possible 
_reflns_shell.number_unique_all 
_reflns_shell.number_unique_obs 
_reflns_shell.percent_possible_all 
_reflns_shell.percent_possible_obs 
_reflns_shell.Rmerge_F_all 
_reflns_shell.Rmerge_F_obs 
_reflns_shell.Rmerge_I_all 
_reflns_shell.Rmerge_I_obs 
_reflns_shell.meanI_over_sigI_gt 
_reflns_shell.meanI_over_uI_all 
_reflns_shell.meanI_over_uI_gt 
_reflns_shell.number_measured_gt 
_reflns_shell.number_unique_gt 
_reflns_shell.percent_possible_gt 
_reflns_shell.Rmerge_F_gt 
_reflns_shell.Rmerge_I_gt 
_reflns_shell.pdbx_redundancy 
_reflns_shell.pdbx_Rsym_value 
_reflns_shell.pdbx_chi_squared 
_reflns_shell.pdbx_netI_over_sigmaI_all 
_reflns_shell.pdbx_netI_over_sigmaI_obs 
_reflns_shell.pdbx_Rrim_I_all 
_reflns_shell.pdbx_Rpim_I_all 
_reflns_shell.pdbx_rejects 
_reflns_shell.pdbx_ordinal 
_reflns_shell.pdbx_diffrn_id 
_reflns_shell.pdbx_CC_half 
_reflns_shell.pdbx_CC_star 
_reflns_shell.pdbx_R_split 
1.42 1.46  ? 1.1  ? ? ? ? 2721 100  ? ? ? ? 2.47  ? ? ? ? ? ? ? ? 12.9 ? ? ? ? 2.572 0.709 ? 1 1 0.502 ? ? 
6.35 59.12 ? 46.9 ? ? ? ? 482  99.7 ? ? ? ? 0.063 ? ? ? ? ? ? ? ? 11.3 ? ? ? ? 0.067 0.020 ? 2 1 0.997 ? ? 
# 
_refine.aniso_B[1][1]                            -0.7100 
_refine.aniso_B[1][2]                            0.0000 
_refine.aniso_B[1][3]                            0.0000 
_refine.aniso_B[2][2]                            1.2600 
_refine.aniso_B[2][3]                            0.0000 
_refine.aniso_B[3][3]                            -0.5500 
_refine.B_iso_max                                121.500 
_refine.B_iso_mean                               28.1750 
_refine.B_iso_min                                9.750 
_refine.correlation_coeff_Fo_to_Fc               0.9750 
_refine.correlation_coeff_Fo_to_Fc_free          0.9650 
_refine.details                                  
'HYDROGENS HAVE BEEN ADDED IN THE RIDING POSITIONS U VALUES      : REFINED INDIVIDUALLY' 
_refine.diff_density_max                         ? 
_refine.diff_density_max_esd                     ? 
_refine.diff_density_min                         ? 
_refine.diff_density_min_esd                     ? 
_refine.diff_density_rms                         ? 
_refine.diff_density_rms_esd                     ? 
_refine.entry_id                                 7A1T 
_refine.pdbx_refine_id                           'X-RAY DIFFRACTION' 
_refine.ls_abs_structure_details                 ? 
_refine.ls_abs_structure_Flack                   ? 
_refine.ls_abs_structure_Flack_esd               ? 
_refine.ls_abs_structure_Rogers                  ? 
_refine.ls_abs_structure_Rogers_esd              ? 
_refine.ls_d_res_high                            1.4200 
_refine.ls_d_res_low                             47.2200 
_refine.ls_extinction_coef                       ? 
_refine.ls_extinction_coef_esd                   ? 
_refine.ls_extinction_expression                 ? 
_refine.ls_extinction_method                     ? 
_refine.ls_goodness_of_fit_all                   ? 
_refine.ls_goodness_of_fit_all_esd               ? 
_refine.ls_goodness_of_fit_obs                   ? 
_refine.ls_goodness_of_fit_obs_esd               ? 
_refine.ls_hydrogen_treatment                    ? 
_refine.ls_matrix_type                           ? 
_refine.ls_number_constraints                    ? 
_refine.ls_number_parameters                     ? 
_refine.ls_number_reflns_all                     ? 
_refine.ls_number_reflns_obs                     35293 
_refine.ls_number_reflns_R_free                  1885 
_refine.ls_number_reflns_R_work                  ? 
_refine.ls_number_restraints                     ? 
_refine.ls_percent_reflns_obs                    99.9100 
_refine.ls_percent_reflns_R_free                 5.1000 
_refine.ls_R_factor_all                          ? 
_refine.ls_R_factor_obs                          0.1513 
_refine.ls_R_factor_R_free                       0.1932 
_refine.ls_R_factor_R_free_error                 ? 
_refine.ls_R_factor_R_free_error_details         ? 
_refine.ls_R_factor_R_work                       0.1491 
_refine.ls_R_Fsqd_factor_obs                     ? 
_refine.ls_R_I_factor_obs                        ? 
_refine.ls_redundancy_reflns_all                 ? 
_refine.ls_redundancy_reflns_obs                 ? 
_refine.ls_restrained_S_all                      ? 
_refine.ls_restrained_S_obs                      ? 
_refine.ls_shift_over_esd_max                    ? 
_refine.ls_shift_over_esd_mean                   ? 
_refine.ls_structure_factor_coef                 ? 
_refine.ls_weighting_details                     ? 
_refine.ls_weighting_scheme                      ? 
_refine.ls_wR_factor_all                         ? 
_refine.ls_wR_factor_obs                         ? 
_refine.ls_wR_factor_R_free                      ? 
_refine.ls_wR_factor_R_work                      ? 
_refine.occupancy_max                            ? 
_refine.occupancy_min                            ? 
_refine.solvent_model_details                    MASK 
_refine.solvent_model_param_bsol                 ? 
_refine.solvent_model_param_ksol                 ? 
_refine.pdbx_R_complete                          ? 
_refine.ls_R_factor_gt                           ? 
_refine.ls_goodness_of_fit_gt                    ? 
_refine.ls_goodness_of_fit_ref                   ? 
_refine.ls_shift_over_su_max                     ? 
_refine.ls_shift_over_su_max_lt                  ? 
_refine.ls_shift_over_su_mean                    ? 
_refine.ls_shift_over_su_mean_lt                 ? 
_refine.pdbx_ls_sigma_I                          ? 
_refine.pdbx_ls_sigma_F                          0.000 
_refine.pdbx_ls_sigma_Fsqd                       ? 
_refine.pdbx_data_cutoff_high_absF               ? 
_refine.pdbx_data_cutoff_high_rms_absF           ? 
_refine.pdbx_data_cutoff_low_absF                ? 
_refine.pdbx_isotropic_thermal_model             ? 
_refine.pdbx_ls_cross_valid_method               THROUGHOUT 
_refine.pdbx_method_to_determine_struct          SAD 
_refine.pdbx_starting_model                      ? 
_refine.pdbx_stereochemistry_target_values       'MAXIMUM LIKELIHOOD' 
_refine.pdbx_R_Free_selection_details            RANDOM 
_refine.pdbx_stereochem_target_val_spec_case     ? 
_refine.pdbx_overall_ESU_R                       0.0590 
_refine.pdbx_overall_ESU_R_Free                  0.0590 
_refine.pdbx_solvent_vdw_probe_radii             1.2000 
_refine.pdbx_solvent_ion_probe_radii             1.0000 
_refine.pdbx_solvent_shrinkage_radii             1.0000 
_refine.pdbx_real_space_R                        ? 
_refine.pdbx_density_correlation                 ? 
_refine.pdbx_pd_number_of_powder_patterns        ? 
_refine.pdbx_pd_number_of_points                 ? 
_refine.pdbx_pd_meas_number_of_points            ? 
_refine.pdbx_pd_proc_ls_prof_R_factor            ? 
_refine.pdbx_pd_proc_ls_prof_wR_factor           ? 
_refine.pdbx_pd_Marquardt_correlation_coeff      ? 
_refine.pdbx_pd_Fsqrd_R_factor                   ? 
_refine.pdbx_pd_ls_matrix_band_width             ? 
_refine.pdbx_overall_phase_error                 ? 
_refine.pdbx_overall_SU_R_free_Cruickshank_DPI   ? 
_refine.pdbx_overall_SU_R_free_Blow_DPI          ? 
_refine.pdbx_overall_SU_R_Blow_DPI               ? 
_refine.pdbx_TLS_residual_ADP_flag               ? 
_refine.pdbx_diffrn_id                           1 
_refine.overall_SU_B                             3.2610 
_refine.overall_SU_ML                            0.0510 
_refine.overall_SU_R_Cruickshank_DPI             ? 
_refine.overall_SU_R_free                        ? 
_refine.overall_FOM_free_R_set                   ? 
_refine.overall_FOM_work_R_set                   ? 
_refine.pdbx_average_fsc_overall                 ? 
_refine.pdbx_average_fsc_work                    ? 
_refine.pdbx_average_fsc_free                    ? 
# 
_refine_hist.pdbx_refine_id                   'X-RAY DIFFRACTION' 
_refine_hist.cycle_id                         final 
_refine_hist.details                          ? 
_refine_hist.d_res_high                       1.4200 
_refine_hist.d_res_low                        47.2200 
_refine_hist.number_atoms_solvent             79 
_refine_hist.number_atoms_total               1417 
_refine_hist.number_reflns_all                ? 
_refine_hist.number_reflns_obs                ? 
_refine_hist.number_reflns_R_free             ? 
_refine_hist.number_reflns_R_work             ? 
_refine_hist.R_factor_all                     ? 
_refine_hist.R_factor_obs                     ? 
_refine_hist.R_factor_R_free                  ? 
_refine_hist.R_factor_R_work                  ? 
_refine_hist.pdbx_number_residues_total       185 
_refine_hist.pdbx_B_iso_mean_ligand           58.15 
_refine_hist.pdbx_B_iso_mean_solvent          47.59 
_refine_hist.pdbx_number_atoms_protein        1319 
_refine_hist.pdbx_number_atoms_nucleic_acid   0 
_refine_hist.pdbx_number_atoms_ligand         19 
_refine_hist.pdbx_number_atoms_lipid          ? 
_refine_hist.pdbx_number_atoms_carb           ? 
_refine_hist.pdbx_pseudo_atom_details         ? 
# 
loop_
_refine_ls_restr.pdbx_refine_id 
_refine_ls_restr.criterion 
_refine_ls_restr.dev_ideal 
_refine_ls_restr.dev_ideal_target 
_refine_ls_restr.number 
_refine_ls_restr.rejects 
_refine_ls_restr.type 
_refine_ls_restr.weight 
_refine_ls_restr.pdbx_restraint_function 
'X-RAY DIFFRACTION' ? 0.021  0.013  1514 ? r_bond_refined_d       ? ? 
'X-RAY DIFFRACTION' ? 0.002  0.017  1613 ? r_bond_other_d         ? ? 
'X-RAY DIFFRACTION' ? 2.099  1.641  1967 ? r_angle_refined_deg    ? ? 
'X-RAY DIFFRACTION' ? 11.189 1.612  3774 ? r_angle_other_deg      ? ? 
'X-RAY DIFFRACTION' ? 9.953  5.228  197  ? r_dihedral_angle_1_deg ? ? 
'X-RAY DIFFRACTION' ? 38.908 28.936 47   ? r_dihedral_angle_2_deg ? ? 
'X-RAY DIFFRACTION' ? 13.558 15.000 326  ? r_dihedral_angle_3_deg ? ? 
'X-RAY DIFFRACTION' ? 0.116  0.200  185  ? r_chiral_restr         ? ? 
'X-RAY DIFFRACTION' ? 0.010  0.020  1661 ? r_gen_planes_refined   ? ? 
'X-RAY DIFFRACTION' ? 0.006  0.020  231  ? r_gen_planes_other     ? ? 
'X-RAY DIFFRACTION' ? 5.675  3.000  3127 ? r_rigid_bond_restr     ? ? 
# 
loop_
_refine_ls_restr_ncs.pdbx_refine_id 
_refine_ls_restr_ncs.dom_id 
_refine_ls_restr_ncs.ncs_model_details 
_refine_ls_restr_ncs.rms_dev_B_iso 
_refine_ls_restr_ncs.rms_dev_position 
_refine_ls_restr_ncs.weight_B_iso 
_refine_ls_restr_ncs.weight_position 
_refine_ls_restr_ncs.pdbx_ordinal 
_refine_ls_restr_ncs.pdbx_type 
_refine_ls_restr_ncs.pdbx_asym_id 
_refine_ls_restr_ncs.pdbx_auth_asym_id 
_refine_ls_restr_ncs.pdbx_number 
_refine_ls_restr_ncs.pdbx_rms 
_refine_ls_restr_ncs.pdbx_weight 
_refine_ls_restr_ncs.pdbx_ens_id 
'X-RAY DIFFRACTION' 1 ? ? 0.110 ? 0.050 1  'interatomic distance' ? A 858 ? ? 1  
'X-RAY DIFFRACTION' 2 ? ? 0.110 ? 0.050 2  'interatomic distance' ? B 858 ? ? 1  
'X-RAY DIFFRACTION' 1 ? ? 0.110 ? 0.050 3  'interatomic distance' ? A 851 ? ? 2  
'X-RAY DIFFRACTION' 2 ? ? 0.110 ? 0.050 4  'interatomic distance' ? C 851 ? ? 2  
'X-RAY DIFFRACTION' 1 ? ? 0.150 ? 0.050 5  'interatomic distance' ? A 782 ? ? 3  
'X-RAY DIFFRACTION' 2 ? ? 0.150 ? 0.050 6  'interatomic distance' ? D 782 ? ? 3  
'X-RAY DIFFRACTION' 1 ? ? 0.120 ? 0.050 7  'interatomic distance' ? A 853 ? ? 4  
'X-RAY DIFFRACTION' 2 ? ? 0.120 ? 0.050 8  'interatomic distance' ? E 853 ? ? 4  
'X-RAY DIFFRACTION' 1 ? ? 0.130 ? 0.050 9  'interatomic distance' ? A 851 ? ? 5  
'X-RAY DIFFRACTION' 2 ? ? 0.130 ? 0.050 10 'interatomic distance' ? F 851 ? ? 5  
'X-RAY DIFFRACTION' 1 ? ? 0.100 ? 0.050 11 'interatomic distance' ? B 853 ? ? 6  
'X-RAY DIFFRACTION' 2 ? ? 0.100 ? 0.050 12 'interatomic distance' ? C 853 ? ? 6  
'X-RAY DIFFRACTION' 1 ? ? 0.140 ? 0.050 13 'interatomic distance' ? B 776 ? ? 7  
'X-RAY DIFFRACTION' 2 ? ? 0.140 ? 0.050 14 'interatomic distance' ? D 776 ? ? 7  
'X-RAY DIFFRACTION' 1 ? ? 0.080 ? 0.050 15 'interatomic distance' ? B 880 ? ? 8  
'X-RAY DIFFRACTION' 2 ? ? 0.080 ? 0.050 16 'interatomic distance' ? E 880 ? ? 8  
'X-RAY DIFFRACTION' 1 ? ? 0.100 ? 0.050 17 'interatomic distance' ? B 868 ? ? 9  
'X-RAY DIFFRACTION' 2 ? ? 0.100 ? 0.050 18 'interatomic distance' ? F 868 ? ? 9  
'X-RAY DIFFRACTION' 1 ? ? 0.130 ? 0.050 19 'interatomic distance' ? C 779 ? ? 10 
'X-RAY DIFFRACTION' 2 ? ? 0.130 ? 0.050 20 'interatomic distance' ? D 779 ? ? 10 
'X-RAY DIFFRACTION' 1 ? ? 0.110 ? 0.050 21 'interatomic distance' ? C 860 ? ? 11 
'X-RAY DIFFRACTION' 2 ? ? 0.110 ? 0.050 22 'interatomic distance' ? E 860 ? ? 11 
'X-RAY DIFFRACTION' 1 ? ? 0.110 ? 0.050 23 'interatomic distance' ? C 859 ? ? 12 
'X-RAY DIFFRACTION' 2 ? ? 0.110 ? 0.050 24 'interatomic distance' ? F 859 ? ? 12 
'X-RAY DIFFRACTION' 1 ? ? 0.130 ? 0.050 25 'interatomic distance' ? D 813 ? ? 13 
'X-RAY DIFFRACTION' 2 ? ? 0.130 ? 0.050 26 'interatomic distance' ? E 813 ? ? 13 
'X-RAY DIFFRACTION' 1 ? ? 0.140 ? 0.050 27 'interatomic distance' ? D 810 ? ? 14 
'X-RAY DIFFRACTION' 2 ? ? 0.140 ? 0.050 28 'interatomic distance' ? F 810 ? ? 14 
'X-RAY DIFFRACTION' 1 ? ? 0.110 ? 0.050 29 'interatomic distance' ? E 797 ? ? 15 
'X-RAY DIFFRACTION' 2 ? ? 0.110 ? 0.050 30 'interatomic distance' ? F 797 ? ? 15 
# 
_refine_ls_shell.pdbx_refine_id                   'X-RAY DIFFRACTION' 
_refine_ls_shell.d_res_high                       1.4200 
_refine_ls_shell.d_res_low                        1.4570 
_refine_ls_shell.number_reflns_all                2702 
_refine_ls_shell.number_reflns_obs                ? 
_refine_ls_shell.number_reflns_R_free             154 
_refine_ls_shell.number_reflns_R_work             2548 
_refine_ls_shell.percent_reflns_obs               99.4500 
_refine_ls_shell.percent_reflns_R_free            ? 
_refine_ls_shell.R_factor_all                     ? 
_refine_ls_shell.R_factor_obs                     ? 
_refine_ls_shell.R_factor_R_free                  0.3600 
_refine_ls_shell.R_factor_R_free_error            0.0000 
_refine_ls_shell.R_factor_R_work                  0.3580 
_refine_ls_shell.redundancy_reflns_all            ? 
_refine_ls_shell.redundancy_reflns_obs            ? 
_refine_ls_shell.wR_factor_all                    ? 
_refine_ls_shell.wR_factor_obs                    ? 
_refine_ls_shell.wR_factor_R_free                 ? 
_refine_ls_shell.wR_factor_R_work                 ? 
_refine_ls_shell.pdbx_R_complete                  ? 
_refine_ls_shell.pdbx_total_number_of_bins_used   20 
_refine_ls_shell.pdbx_phase_error                 ? 
_refine_ls_shell.pdbx_fsc_work                    ? 
_refine_ls_shell.pdbx_fsc_free                    ? 
# 
loop_
_struct_ncs_dom.pdbx_ens_id 
_struct_ncs_dom.id 
_struct_ncs_dom.details 
1  1 A 
1  2 B 
2  1 A 
2  2 C 
3  1 A 
3  2 D 
4  1 A 
4  2 E 
5  1 A 
5  2 F 
6  1 B 
6  2 C 
7  1 B 
7  2 D 
8  1 B 
8  2 E 
9  1 B 
9  2 F 
10 1 C 
10 2 D 
11 1 C 
11 2 E 
12 1 C 
12 2 F 
13 1 D 
13 2 E 
14 1 D 
14 2 F 
15 1 E 
15 2 F 
# 
loop_
_struct_ncs_dom_lim.pdbx_ens_id 
_struct_ncs_dom_lim.dom_id 
_struct_ncs_dom_lim.pdbx_component_id 
_struct_ncs_dom_lim.pdbx_refine_code 
_struct_ncs_dom_lim.beg_auth_asym_id 
_struct_ncs_dom_lim.beg_auth_seq_id 
_struct_ncs_dom_lim.end_auth_asym_id 
_struct_ncs_dom_lim.end_auth_seq_id 
_struct_ncs_dom_lim.selection_details 
_struct_ncs_dom_lim.beg_label_asym_id 
_struct_ncs_dom_lim.beg_label_comp_id 
_struct_ncs_dom_lim.beg_label_seq_id 
_struct_ncs_dom_lim.beg_label_alt_id 
_struct_ncs_dom_lim.end_label_asym_id 
_struct_ncs_dom_lim.end_label_comp_id 
_struct_ncs_dom_lim.end_label_seq_id 
_struct_ncs_dom_lim.end_label_alt_id 
1  1 0 0 A 1 A 30 ? ? ? ? ? ? ? ? ? 
1  2 0 0 B 1 B 30 ? ? ? ? ? ? ? ? ? 
2  1 0 0 A 1 A 30 ? ? ? ? ? ? ? ? ? 
2  2 0 0 C 1 C 30 ? ? ? ? ? ? ? ? ? 
3  1 0 0 A 1 A 28 ? ? ? ? ? ? ? ? ? 
3  2 0 0 D 1 D 28 ? ? ? ? ? ? ? ? ? 
4  1 0 0 A 1 A 30 ? ? ? ? ? ? ? ? ? 
4  2 0 0 E 1 E 30 ? ? ? ? ? ? ? ? ? 
5  1 0 0 A 1 A 30 ? ? ? ? ? ? ? ? ? 
5  2 0 0 F 1 F 30 ? ? ? ? ? ? ? ? ? 
6  1 0 0 B 1 B 30 ? ? ? ? ? ? ? ? ? 
6  2 0 0 C 1 C 30 ? ? ? ? ? ? ? ? ? 
7  1 0 0 B 1 B 28 ? ? ? ? ? ? ? ? ? 
7  2 0 0 D 1 D 28 ? ? ? ? ? ? ? ? ? 
8  1 0 0 B 1 B 30 ? ? ? ? ? ? ? ? ? 
8  2 0 0 E 1 E 30 ? ? ? ? ? ? ? ? ? 
9  1 0 0 B 1 B 30 ? ? ? ? ? ? ? ? ? 
9  2 0 0 F 1 F 30 ? ? ? ? ? ? ? ? ? 
10 1 0 0 C 1 C 28 ? ? ? ? ? ? ? ? ? 
10 2 0 0 D 1 D 28 ? ? ? ? ? ? ? ? ? 
11 1 0 0 C 1 C 30 ? ? ? ? ? ? ? ? ? 
11 2 0 0 E 1 E 30 ? ? ? ? ? ? ? ? ? 
12 1 0 0 C 1 C 30 ? ? ? ? ? ? ? ? ? 
12 2 0 0 F 1 F 30 ? ? ? ? ? ? ? ? ? 
13 1 0 0 D 1 D 28 ? ? ? ? ? ? ? ? ? 
13 2 0 0 E 1 E 28 ? ? ? ? ? ? ? ? ? 
14 1 0 0 D 1 D 28 ? ? ? ? ? ? ? ? ? 
14 2 0 0 F 1 F 28 ? ? ? ? ? ? ? ? ? 
15 1 0 0 E 1 E 30 ? ? ? ? ? ? ? ? ? 
15 2 0 0 F 1 F 30 ? ? ? ? ? ? ? ? ? 
# 
loop_
_struct_ncs_ens.id 
_struct_ncs_ens.details 
1  ? 
2  ? 
3  ? 
4  ? 
5  ? 
6  ? 
7  ? 
8  ? 
9  ? 
10 ? 
11 ? 
12 ? 
13 ? 
14 ? 
15 ? 
# 
_struct.entry_id                     7A1T 
_struct.title                        'A collapsed hexameric state of a de novo coiled-coil assembly: CC-Type2-(GgLaId)4-W19BrPhe.' 
_struct.pdbx_descriptor              'CC-Type2-(GgLaId)4-W19BrPhe' 
_struct.pdbx_model_details           ? 
_struct.pdbx_formula_weight          ? 
_struct.pdbx_formula_weight_method   ? 
_struct.pdbx_model_type_details      ? 
_struct.pdbx_CASP_flag               N 
# 
_struct_keywords.entry_id        7A1T 
_struct_keywords.text            'Coiled coil, synthetic peptide, homomeric assembly, DE NOVO PROTEIN' 
_struct_keywords.pdbx_keywords   'DE NOVO PROTEIN' 
# 
loop_
_struct_asym.id 
_struct_asym.pdbx_blank_PDB_chainid_flag 
_struct_asym.pdbx_modified 
_struct_asym.entity_id 
_struct_asym.details 
A N N 1 ? 
B N N 1 ? 
C N N 1 ? 
D N N 1 ? 
E N N 1 ? 
F N N 1 ? 
G N N 2 ? 
H N N 2 ? 
I N N 2 ? 
J N N 3 ? 
K N N 4 ? 
L N N 2 ? 
M N N 5 ? 
N N N 5 ? 
O N N 5 ? 
P N N 5 ? 
Q N N 5 ? 
R N N 5 ? 
# 
loop_
_struct_conf.conf_type_id 
_struct_conf.id 
_struct_conf.pdbx_PDB_helix_id 
_struct_conf.beg_label_comp_id 
_struct_conf.beg_label_asym_id 
_struct_conf.beg_label_seq_id 
_struct_conf.pdbx_beg_PDB_ins_code 
_struct_conf.end_label_comp_id 
_struct_conf.end_label_asym_id 
_struct_conf.end_label_seq_id 
_struct_conf.pdbx_end_PDB_ins_code 
_struct_conf.beg_auth_comp_id 
_struct_conf.beg_auth_asym_id 
_struct_conf.beg_auth_seq_id 
_struct_conf.end_auth_comp_id 
_struct_conf.end_auth_asym_id 
_struct_conf.end_auth_seq_id 
_struct_conf.pdbx_PDB_helix_class 
_struct_conf.details 
_struct_conf.pdbx_PDB_helix_length 
HELX_P HELX_P1 AA1 GLY A 2 ? GLY A 31 ? GLY A 1 GLY A 30 1 ? 30 
HELX_P HELX_P2 AA2 GLY B 2 ? GLY B 31 ? GLY B 1 GLY B 30 1 ? 30 
HELX_P HELX_P3 AA3 GLY C 2 ? GLY C 31 ? GLY C 1 GLY C 30 1 ? 30 
HELX_P HELX_P4 AA4 GLU D 3 ? LYS D 30 ? GLU D 2 LYS D 29 1 ? 28 
HELX_P HELX_P5 AA5 GLY E 2 ? GLY E 31 ? GLY E 1 GLY E 30 1 ? 30 
HELX_P HELX_P6 AA6 GLY F 2 ? GLY F 31 ? GLY F 1 GLY F 30 1 ? 30 
# 
_struct_conf_type.id          HELX_P 
_struct_conf_type.criteria    ? 
_struct_conf_type.reference   ? 
# 
loop_
_struct_conn.id 
_struct_conn.conn_type_id 
_struct_conn.pdbx_leaving_atom_flag 
_struct_conn.pdbx_PDB_id 
_struct_conn.ptnr1_label_asym_id 
_struct_conn.ptnr1_label_comp_id 
_struct_conn.ptnr1_label_seq_id 
_struct_conn.ptnr1_label_atom_id 
_struct_conn.pdbx_ptnr1_label_alt_id 
_struct_conn.pdbx_ptnr1_PDB_ins_code 
_struct_conn.pdbx_ptnr1_standard_comp_id 
_struct_conn.ptnr1_symmetry 
_struct_conn.ptnr2_label_asym_id 
_struct_conn.ptnr2_label_comp_id 
_struct_conn.ptnr2_label_seq_id 
_struct_conn.ptnr2_label_atom_id 
_struct_conn.pdbx_ptnr2_label_alt_id 
_struct_conn.pdbx_ptnr2_PDB_ins_code 
_struct_conn.ptnr1_auth_asym_id 
_struct_conn.ptnr1_auth_comp_id 
_struct_conn.ptnr1_auth_seq_id 
_struct_conn.ptnr2_auth_asym_id 
_struct_conn.ptnr2_auth_comp_id 
_struct_conn.ptnr2_auth_seq_id 
_struct_conn.ptnr2_symmetry 
_struct_conn.pdbx_ptnr3_label_atom_id 
_struct_conn.pdbx_ptnr3_label_seq_id 
_struct_conn.pdbx_ptnr3_label_comp_id 
_struct_conn.pdbx_ptnr3_label_asym_id 
_struct_conn.pdbx_ptnr3_label_alt_id 
_struct_conn.pdbx_ptnr3_PDB_ins_code 
_struct_conn.details 
_struct_conn.pdbx_dist_value 
_struct_conn.pdbx_value_order 
_struct_conn.pdbx_role 
covale1  covale both ? A ALA 19 C   ? ? ? 1_555 A 4BF 20 N  ? ? A ALA 18 A 4BF 19  1_555 ? ? ? ? ? ? ? 1.490 ? ? 
covale2  covale both ? A 4BF 20 C   ? ? ? 1_555 A GLY 21 N  ? ? A 4BF 19 A GLY 20  1_555 ? ? ? ? ? ? ? 1.369 ? ? 
covale3  covale both ? B ACE 1  C   A ? ? 1_555 B GLY 2  N  A ? B ACE 0  B GLY 1   1_555 ? ? ? ? ? ? ? 1.343 ? ? 
covale4  covale both ? B ACE 1  C   B ? ? 1_555 B GLY 2  N  B ? B ACE 0  B GLY 1   1_555 ? ? ? ? ? ? ? 1.374 ? ? 
covale5  covale both ? B ALA 19 C   ? ? ? 1_555 B 4BF 20 N  ? ? B ALA 18 B 4BF 19  1_555 ? ? ? ? ? ? ? 1.377 ? ? 
covale6  covale both ? B 4BF 20 C   ? ? ? 1_555 B GLY 21 N  ? ? B 4BF 19 B GLY 20  1_555 ? ? ? ? ? ? ? 1.402 ? ? 
covale7  covale both ? C ACE 1  C   ? ? ? 1_555 C GLY 2  N  ? ? C ACE 0  C GLY 1   1_555 ? ? ? ? ? ? ? 1.341 ? ? 
covale8  covale both ? C ALA 19 C   ? ? ? 1_555 C 4BF 20 N  ? ? C ALA 18 C 4BF 19  1_555 ? ? ? ? ? ? ? 1.414 ? ? 
covale9  covale both ? C 4BF 20 C   ? ? ? 1_555 C GLY 21 N  ? ? C 4BF 19 C GLY 20  1_555 ? ? ? ? ? ? ? 1.391 ? ? 
covale10 covale both ? C GLY 31 C   ? ? ? 1_555 C NH2 32 N  ? ? C GLY 30 C NH2 31  1_555 ? ? ? ? ? ? ? 1.358 ? ? 
covale11 covale both ? D ALA 19 C   ? ? ? 1_555 D 4BF 20 N  A ? D ALA 18 D 4BF 19  1_555 ? ? ? ? ? ? ? 1.330 ? ? 
covale12 covale both ? D ALA 19 C   ? ? ? 1_555 D 4BF 20 N  B ? D ALA 18 D 4BF 19  1_555 ? ? ? ? ? ? ? 1.562 ? ? 
covale13 covale both ? D 4BF 20 C   A ? ? 1_555 D GLY 21 N  ? ? D 4BF 19 D GLY 20  1_555 ? ? ? ? ? ? ? 1.478 ? ? 
covale14 covale both ? D 4BF 20 C   B ? ? 1_555 D GLY 21 N  ? ? D 4BF 19 D GLY 20  1_555 ? ? ? ? ? ? ? 1.284 ? ? 
covale15 covale both ? E ACE 1  C   ? ? ? 1_555 E GLY 2  N  ? ? E ACE 0  E GLY 1   1_555 ? ? ? ? ? ? ? 1.356 ? ? 
covale16 covale both ? E ALA 19 C   ? ? ? 1_555 E 4BF 20 N  ? ? E ALA 18 E 4BF 19  1_555 ? ? ? ? ? ? ? 1.416 ? ? 
covale17 covale both ? E 4BF 20 C   ? ? ? 1_555 E GLY 21 N  ? ? E 4BF 19 E GLY 20  1_555 ? ? ? ? ? ? ? 1.389 ? ? 
covale18 covale both ? F ACE 1  C   ? ? ? 1_555 F GLY 2  N  ? ? F ACE 0  F GLY 1   1_555 ? ? ? ? ? ? ? 1.425 ? ? 
covale19 covale both ? F ALA 19 C   ? ? ? 1_555 F 4BF 20 N  ? ? F ALA 18 F 4BF 19  1_555 ? ? ? ? ? ? ? 1.406 ? ? 
covale20 covale both ? F 4BF 20 C   ? ? ? 1_555 F GLY 21 N  ? ? F 4BF 19 F GLY 20  1_555 ? ? ? ? ? ? ? 1.311 ? ? 
metalc1  metalc ?    ? B GLU 24 OE1 A ? ? 1_555 J CD  .  CD ? ? B GLU 23 B CD  101 1_555 ? ? ? ? ? ? ? 2.302 ? ? 
metalc2  metalc ?    ? B GLU 24 OE2 B ? ? 1_555 J CD  .  CD ? ? B GLU 23 B CD  101 1_555 ? ? ? ? ? ? ? 2.452 ? ? 
metalc3  metalc ?    ? B GLU 24 OE1 A ? ? 1_555 J CD  .  CD ? ? B GLU 23 B CD  101 3_655 ? ? ? ? ? ? ? 2.231 ? ? 
metalc4  metalc ?    ? B GLU 24 OE1 B ? ? 1_555 J CD  .  CD ? ? B GLU 23 B CD  101 3_655 ? ? ? ? ? ? ? 2.317 ? ? 
metalc5  metalc ?    ? B GLU 24 OE2 A ? ? 1_555 J CD  .  CD ? ? B GLU 23 B CD  101 3_655 ? ? ? ? ? ? ? 2.556 ? ? 
metalc6  metalc ?    ? B GLU 24 OE2 B ? ? 1_555 J CD  .  CD ? ? B GLU 23 B CD  101 3_655 ? ? ? ? ? ? ? 2.187 ? ? 
metalc7  metalc ?    ? B GLN 27 OE1 A ? ? 1_555 J CD  .  CD ? ? B GLN 26 B CD  101 1_555 ? ? ? ? ? ? ? 2.110 ? ? 
metalc8  metalc ?    ? B GLN 27 OE1 B ? ? 1_555 J CD  .  CD ? ? B GLN 26 B CD  101 1_555 ? ? ? ? ? ? ? 2.253 ? ? 
metalc9  metalc ?    ? B GLN 27 NE2 A ? ? 1_555 J CD  .  CD ? ? B GLN 26 B CD  101 3_655 ? ? ? ? ? ? ? 2.319 ? ? 
# 
loop_
_struct_conn_type.id 
_struct_conn_type.criteria 
_struct_conn_type.reference 
covale ? ? 
metalc ? ? 
# 
_atom_sites.entry_id                    7A1T 
_atom_sites.Cartn_transf_matrix[1][1]   ? 
_atom_sites.Cartn_transf_matrix[1][2]   ? 
_atom_sites.Cartn_transf_matrix[1][3]   ? 
_atom_sites.Cartn_transf_matrix[2][1]   ? 
_atom_sites.Cartn_transf_matrix[2][2]   ? 
_atom_sites.Cartn_transf_matrix[2][3]   ? 
_atom_sites.Cartn_transf_matrix[3][1]   ? 
_atom_sites.Cartn_transf_matrix[3][2]   ? 
_atom_sites.Cartn_transf_matrix[3][3]   ? 
_atom_sites.Cartn_transf_vector[1]      ? 
_atom_sites.Cartn_transf_vector[2]      ? 
_atom_sites.Cartn_transf_vector[3]      ? 
_atom_sites.fract_transf_matrix[1][1]   0.019745 
_atom_sites.fract_transf_matrix[1][2]   0.000000 
_atom_sites.fract_transf_matrix[1][3]   0.000000 
_atom_sites.fract_transf_matrix[2][1]   0.000000 
_atom_sites.fract_transf_matrix[2][2]   0.007711 
_atom_sites.fract_transf_matrix[2][3]   0.000000 
_atom_sites.fract_transf_matrix[3][1]   0.000000 
_atom_sites.fract_transf_matrix[3][2]   0.000000 
_atom_sites.fract_transf_matrix[3][3]   0.016909 
_atom_sites.fract_transf_vector[1]      0.000000 
_atom_sites.fract_transf_vector[2]      0.000000 
_atom_sites.fract_transf_vector[3]      0.000000 
_atom_sites.solution_primary            ? 
_atom_sites.solution_secondary          ? 
_atom_sites.solution_hydrogens          ? 
_atom_sites.special_details             ? 
# 
loop_
_atom_type.symbol 
BR 
C  
CD 
N  
O  
# 
loop_
_atom_site.group_PDB 
_atom_site.id 
_atom_site.type_symbol 
_atom_site.label_atom_id 
_atom_site.label_alt_id 
_atom_site.label_comp_id 
_atom_site.label_asym_id 
_atom_site.label_entity_id 
_atom_site.label_seq_id 
_atom_site.pdbx_PDB_ins_code 
_atom_site.Cartn_x 
_atom_site.Cartn_y 
_atom_site.Cartn_z 
_atom_site.occupancy 
_atom_site.B_iso_or_equiv 
_atom_site.pdbx_formal_charge 
_atom_site.auth_seq_id 
_atom_site.auth_comp_id 
_atom_site.auth_asym_id 
_atom_site.auth_atom_id 
_atom_site.pdbx_PDB_model_num 
ATOM   1    N  N   . GLY A 1 2  ? 4.981  0.112   7.284   1.00 80.80  ? 1   GLY A N   1 
ATOM   2    C  CA  . GLY A 1 2  ? 4.832  0.001   5.794   1.00 76.43  ? 1   GLY A CA  1 
ATOM   3    C  C   . GLY A 1 2  ? 4.320  -1.364  5.386   1.00 79.97  ? 1   GLY A C   1 
ATOM   4    O  O   . GLY A 1 2  ? 4.691  -2.370  6.052   1.00 81.17  ? 1   GLY A O   1 
ATOM   5    N  N   . GLU A 1 3  ? 3.630  -1.458  4.250   1.00 70.60  ? 2   GLU A N   1 
ATOM   6    C  CA  . GLU A 1 3  ? 3.164  -2.748  3.689   1.00 65.74  ? 2   GLU A CA  1 
ATOM   7    C  C   . GLU A 1 3  ? 4.359  -3.623  3.258   1.00 61.02  ? 2   GLU A C   1 
ATOM   8    O  O   . GLU A 1 3  ? 4.271  -4.868  3.381   1.00 63.86  ? 2   GLU A O   1 
ATOM   9    C  CB  . GLU A 1 3  ? 2.269  -2.547  2.478   1.00 71.99  ? 2   GLU A CB  1 
ATOM   10   C  CG  . GLU A 1 3  ? 2.880  -1.679  1.384   1.00 88.44  ? 2   GLU A CG  1 
ATOM   11   C  CD  . GLU A 1 3  ? 2.199  -1.688  0.022   1.00 112.29 ? 2   GLU A CD  1 
ATOM   12   O  OE1 . GLU A 1 3  ? 0.936  -1.642  -0.022  1.00 121.50 ? 2   GLU A OE1 1 
ATOM   13   O  OE2 . GLU A 1 3  ? 2.943  -1.709  -1.008  1.00 117.18 ? 2   GLU A OE2 1 
ATOM   14   N  N   . ILE A 1 4  ? 5.413  -3.005  2.720   1.00 53.52  ? 3   ILE A N   1 
ATOM   15   C  CA  . ILE A 1 4  ? 6.615  -3.794  2.340   1.00 55.77  ? 3   ILE A CA  1 
ATOM   16   C  C   . ILE A 1 4  ? 7.246  -4.352  3.605   1.00 49.12  ? 3   ILE A C   1 
ATOM   17   O  O   . ILE A 1 4  ? 7.546  -5.563  3.615   1.00 45.60  ? 3   ILE A O   1 
ATOM   18   C  CB  . ILE A 1 4  ? 7.604  -2.987  1.481   1.00 61.43  ? 3   ILE A CB  1 
ATOM   19   C  CG1 . ILE A 1 4  ? 7.022  -2.747  0.086   1.00 72.30  ? 3   ILE A CG1 1 
ATOM   20   C  CG2 . ILE A 1 4  ? 8.977  -3.663  1.418   1.00 60.24  ? 3   ILE A CG2 1 
ATOM   21   C  CD1 . ILE A 1 4  ? 6.795  -4.013  -0.769  1.00 84.22  ? 3   ILE A CD1 1 
ATOM   22   N  N   . ALA A 1 5  ? 7.463  -3.552  4.637   1.00 49.96  ? 4   ALA A N   1 
ATOM   23   C  CA  . ALA A 1 5  ? 8.049  -4.049  5.906   1.00 51.12  ? 4   ALA A CA  1 
ATOM   24   C  C   . ALA A 1 5  ? 7.194  -5.187  6.488   1.00 50.59  ? 4   ALA A C   1 
ATOM   25   O  O   . ALA A 1 5  ? 7.738  -6.230  6.933   1.00 43.79  ? 4   ALA A O   1 
ATOM   26   C  CB  . ALA A 1 5  ? 8.194  -2.904  6.857   1.00 54.77  ? 4   ALA A CB  1 
ATOM   27   N  N   . GLN A 1 6  ? 5.881  -5.045  6.439   1.00 53.20  ? 5   GLN A N   1 
ATOM   28   C  CA  . GLN A 1 6  ? 4.978  -6.090  6.957   1.00 54.55  ? 5   GLN A CA  1 
ATOM   29   C  C   . GLN A 1 6  ? 5.134  -7.378  6.154   1.00 45.15  ? 5   GLN A C   1 
ATOM   30   O  O   . GLN A 1 6  ? 5.200  -8.469  6.749   1.00 46.30  ? 5   GLN A O   1 
ATOM   31   C  CB  . GLN A 1 6  ? 3.512  -5.642  6.964   1.00 57.40  ? 5   GLN A CB  1 
ATOM   32   C  CG  . GLN A 1 6  ? 2.714  -6.594  7.842   1.00 69.20  ? 5   GLN A CG  1 
ATOM   33   C  CD  . GLN A 1 6  ? 3.310  -6.706  9.240   1.00 86.49  ? 5   GLN A CD  1 
ATOM   34   O  OE1 . GLN A 1 6  ? 3.748  -5.696  9.817   1.00 83.72  ? 5   GLN A OE1 1 
ATOM   35   N  NE2 . GLN A 1 6  ? 3.335  -7.915  9.809   1.00 83.99  ? 5   GLN A NE2 1 
ATOM   36   N  N   . GLY A 1 7  ? 5.167  -7.259  4.829   1.00 40.16  ? 6   GLY A N   1 
ATOM   37   C  CA  . GLY A 1 7  ? 5.376  -8.427  3.938   1.00 39.14  ? 6   GLY A CA  1 
ATOM   38   C  C   . GLY A 1 7  ? 6.698  -9.101  4.240   1.00 35.24  ? 6   GLY A C   1 
ATOM   39   O  O   . GLY A 1 7  ? 6.735  -10.313 4.247   1.00 36.65  ? 6   GLY A O   1 
ATOM   40   N  N   . LEU A 1 8  ? 7.773  -8.324  4.480   1.00 33.35  ? 7   LEU A N   1 
ATOM   41   C  CA  . LEU A 1 8  ? 9.099  -8.903  4.769   1.00 30.39  ? 7   LEU A CA  1 
ATOM   42   C  C   . LEU A 1 8  ? 9.009  -9.664  6.105   1.00 29.56  ? 7   LEU A C   1 
ATOM   43   O  O   . LEU A 1 8  ? 9.585  -10.794 6.227   1.00 29.59  ? 7   LEU A O   1 
ATOM   44   C  CB  . LEU A 1 8  ? 10.190 -7.825  4.840   1.00 30.10  ? 7   LEU A CB  1 
ATOM   45   C  CG  . LEU A 1 8  ? 10.461 -7.086  3.547   1.00 33.27  ? 7   LEU A CG  1 
ATOM   46   C  CD1 . LEU A 1 8  ? 11.338 -5.876  3.791   1.00 32.51  ? 7   LEU A CD1 1 
ATOM   47   C  CD2 . LEU A 1 8  ? 11.026 -7.946  2.447   1.00 35.15  ? 7   LEU A CD2 1 
ATOM   48   N  N   . LYS A 1 9  ? 8.334  -9.118  7.107   1.00 36.93  ? 8   LYS A N   1 
ATOM   49   C  CA  . LYS A 1 9  ? 8.218  -9.815  8.414   1.00 35.45  ? 8   LYS A CA  1 
ATOM   50   C  C   . LYS A 1 9  ? 7.417  -11.113 8.247   1.00 34.71  ? 8   LYS A C   1 
ATOM   51   O  O   . LYS A 1 9  ? 7.737  -12.105 8.938   1.00 33.59  ? 8   LYS A O   1 
ATOM   52   C  CB  . LYS A 1 9  ? 7.638  -8.869  9.452   1.00 37.85  ? 8   LYS A CB  1 
ATOM   53   C  CG  . LYS A 1 9  ? 8.619  -7.735  9.814   1.00 46.71  ? 8   LYS A CG  1 
ATOM   54   C  CD  . LYS A 1 9  ? 8.022  -6.725  10.780  1.00 58.78  ? 8   LYS A CD  1 
ATOM   55   C  CE  . LYS A 1 9  ? 9.057  -5.846  11.462  1.00 72.25  ? 8   LYS A CE  1 
ATOM   56   N  NZ  . LYS A 1 9  ? 9.694  -4.872  10.533  1.00 78.72  ? 8   LYS A NZ  1 
ATOM   57   N  N   . GLU A 1 10 ? 6.411  -11.124 7.381   1.00 32.67  ? 9   GLU A N   1 
ATOM   58   C  CA  . GLU A 1 10 ? 5.606  -12.322 7.128   1.00 32.98  ? 9   GLU A CA  1 
ATOM   59   C  C   . GLU A 1 10 ? 6.512  -13.401 6.478   1.00 31.52  ? 9   GLU A C   1 
ATOM   60   O  O   . GLU A 1 10 ? 6.427  -14.623 6.832   1.00 28.91  ? 9   GLU A O   1 
ATOM   61   C  CB  . GLU A 1 10 ? 4.456  -11.995 6.200   1.00 36.65  ? 9   GLU A CB  1 
ATOM   62   C  CG  . GLU A 1 10 ? 3.592  -13.195 6.002   1.00 50.23  ? 9   GLU A CG  1 
ATOM   63   C  CD  . GLU A 1 10 ? 2.780  -13.625 7.218   1.00 62.13  ? 9   GLU A CD  1 
ATOM   64   O  OE1 . GLU A 1 10 ? 2.568  -12.792 8.184   1.00 71.66  ? 9   GLU A OE1 1 
ATOM   65   O  OE2 . GLU A 1 10 ? 2.336  -14.809 7.185   1.00 84.16  ? 9   GLU A OE2 1 
ATOM   66   N  N   . ILE A 1 11 ? 7.360  -13.002 5.522   1.00 28.98  ? 10  ILE A N   1 
ATOM   67   C  CA  . ILE A 1 11 ? 8.337  -13.900 4.900   1.00 27.28  ? 10  ILE A CA  1 
ATOM   68   C  C   . ILE A 1 11 ? 9.228  -14.486 6.003   1.00 25.20  ? 10  ILE A C   1 
ATOM   69   O  O   . ILE A 1 11 ? 9.432  -15.736 6.059   1.00 24.04  ? 10  ILE A O   1 
ATOM   70   C  CB  . ILE A 1 11 ? 9.155  -13.192 3.803   1.00 26.15  ? 10  ILE A CB  1 
ATOM   71   C  CG1 . ILE A 1 11 ? 8.287  -12.778 2.621   1.00 27.38  ? 10  ILE A CG1 1 
ATOM   72   C  CG2 . ILE A 1 11 ? 10.270 -14.140 3.309   1.00 25.84  ? 10  ILE A CG2 1 
ATOM   73   C  CD1 . ILE A 1 11 ? 8.966  -11.823 1.643   1.00 30.09  ? 10  ILE A CD1 1 
ATOM   74   N  N   . ALA A 1 12 ? 9.776  -13.627 6.859   1.00 24.39  ? 11  ALA A N   1 
ATOM   75   C  CA  . ALA A 1 12 ? 10.685 -14.086 7.934   1.00 25.44  ? 11  ALA A CA  1 
ATOM   76   C  C   . ALA A 1 12 ? 9.971  -15.116 8.826   1.00 23.92  ? 11  ALA A C   1 
ATOM   77   O  O   . ALA A 1 12 ? 10.591 -16.142 9.195   1.00 24.27  ? 11  ALA A O   1 
ATOM   78   C  CB  . ALA A 1 12 ? 11.155 -12.916 8.770   1.00 26.68  ? 11  ALA A CB  1 
ATOM   79   N  N   A LYS A 1 13 ? 8.689  -14.884 9.146   0.50 25.00  ? 12  LYS A N   1 
ATOM   80   N  N   B LYS A 1 13 ? 8.693  -14.882 9.143   0.50 25.06  ? 12  LYS A N   1 
ATOM   81   C  CA  A LYS A 1 13 ? 7.918  -15.819 9.992   0.50 29.32  ? 12  LYS A CA  1 
ATOM   82   C  CA  B LYS A 1 13 ? 7.939  -15.818 9.989   0.50 27.64  ? 12  LYS A CA  1 
ATOM   83   C  C   A LYS A 1 13 ? 7.881  -17.192 9.287   0.50 26.91  ? 12  LYS A C   1 
ATOM   84   C  C   B LYS A 1 13 ? 7.884  -17.191 9.286   0.50 26.70  ? 12  LYS A C   1 
ATOM   85   O  O   A LYS A 1 13 ? 8.119  -18.240 9.947   0.50 25.28  ? 12  LYS A O   1 
ATOM   86   O  O   B LYS A 1 13 ? 8.118  -18.241 9.946   0.50 25.40  ? 12  LYS A O   1 
ATOM   87   C  CB  A LYS A 1 13 ? 6.522  -15.240 10.262  0.50 33.79  ? 12  LYS A CB  1 
ATOM   88   C  CB  B LYS A 1 13 ? 6.556  -15.250 10.279  0.50 31.37  ? 12  LYS A CB  1 
ATOM   89   C  CG  A LYS A 1 13 ? 5.445  -16.167 10.830  0.50 39.63  ? 12  LYS A CG  1 
ATOM   90   C  CG  B LYS A 1 13 ? 5.683  -16.186 11.081  0.50 32.39  ? 12  LYS A CG  1 
ATOM   91   C  CD  A LYS A 1 13 ? 4.046  -15.935 10.226  0.50 43.40  ? 12  LYS A CD  1 
ATOM   92   C  CD  B LYS A 1 13 ? 4.462  -15.493 11.688  0.50 34.14  ? 12  LYS A CD  1 
ATOM   93   C  CE  A LYS A 1 13 ? 3.932  -16.381 8.765   0.50 41.42  ? 12  LYS A CE  1 
ATOM   94   C  CE  B LYS A 1 13 ? 3.696  -16.507 12.504  0.50 40.75  ? 12  LYS A CE  1 
ATOM   95   N  NZ  A LYS A 1 13 ? 3.787  -17.841 8.589   0.50 40.18  ? 12  LYS A NZ  1 
ATOM   96   N  NZ  B LYS A 1 13 ? 3.269  -17.627 11.641  0.50 47.85  ? 12  LYS A NZ  1 
ATOM   97   N  N   . GLY A 1 14 ? 7.548  -17.201 8.005   1.00 24.60  ? 13  GLY A N   1 
ATOM   98   C  CA  . GLY A 1 14 ? 7.479  -18.447 7.238   1.00 25.50  ? 13  GLY A CA  1 
ATOM   99   C  C   . GLY A 1 14 ? 8.820  -19.166 7.208   1.00 24.01  ? 13  GLY A C   1 
ATOM   100  O  O   . GLY A 1 14 ? 8.864  -20.406 7.327   1.00 23.81  ? 13  GLY A O   1 
ATOM   101  N  N   . LEU A 1 15 ? 9.919  -18.426 7.046   1.00 19.37  ? 14  LEU A N   1 
ATOM   102  C  CA  . LEU A 1 15 ? 11.243 -19.025 7.024   1.00 20.27  ? 14  LEU A CA  1 
ATOM   103  C  C   . LEU A 1 15 ? 11.552 -19.673 8.367   1.00 20.20  ? 14  LEU A C   1 
ATOM   104  O  O   . LEU A 1 15 ? 12.184 -20.751 8.388   1.00 19.76  ? 14  LEU A O   1 
ATOM   105  C  CB  . LEU A 1 15 ? 12.273 -17.957 6.675   1.00 19.79  ? 14  LEU A CB  1 
ATOM   106  C  CG  . LEU A 1 15 ? 12.175 -17.412 5.221   1.00 20.48  ? 14  LEU A CG  1 
ATOM   107  C  CD1 . LEU A 1 15 ? 13.139 -16.268 5.029   1.00 22.67  ? 14  LEU A CD1 1 
ATOM   108  C  CD2 . LEU A 1 15 ? 12.497 -18.489 4.193   1.00 19.98  ? 14  LEU A CD2 1 
ATOM   109  N  N   . LYS A 1 16 ? 11.171 -19.050 9.472   1.00 20.98  ? 15  LYS A N   1 
ATOM   110  C  CA  . LYS A 1 16 ? 11.451 -19.599 10.788  1.00 23.79  ? 15  LYS A CA  1 
ATOM   111  C  C   . LYS A 1 16 ? 10.649 -20.900 10.962  1.00 22.02  ? 15  LYS A C   1 
ATOM   112  O  O   . LYS A 1 16 ? 11.141 -21.854 11.580  1.00 22.00  ? 15  LYS A O   1 
ATOM   113  C  CB  . LYS A 1 16 ? 11.188 -18.549 11.842  1.00 29.41  ? 15  LYS A CB  1 
ATOM   114  C  CG  . LYS A 1 16 ? 12.303 -17.470 11.815  1.00 29.73  ? 15  LYS A CG  1 
ATOM   115  C  CD  . LYS A 1 16 ? 12.135 -16.342 12.792  1.00 40.18  ? 15  LYS A CD  1 
ATOM   116  C  CE  . LYS A 1 16 ? 13.247 -15.328 12.597  1.00 42.38  ? 15  LYS A CE  1 
ATOM   117  N  NZ  . LYS A 1 16 ? 12.895 -14.008 13.140  1.00 54.01  ? 15  LYS A NZ  1 
ATOM   118  N  N   . GLU A 1 17 ? 9.458  -20.958 10.408  1.00 22.49  ? 16  GLU A N   1 
ATOM   119  C  CA  . GLU A 1 17 ? 8.639  -22.209 10.455  1.00 21.72  ? 16  GLU A CA  1 
ATOM   120  C  C   . GLU A 1 17 ? 9.328  -23.329 9.652   1.00 20.66  ? 16  GLU A C   1 
ATOM   121  O  O   . GLU A 1 17 ? 9.383  -24.478 10.083  1.00 20.85  ? 16  GLU A O   1 
ATOM   122  C  CB  . GLU A 1 17 ? 7.225  -21.958 9.968   1.00 26.11  ? 16  GLU A CB  1 
ATOM   123  C  CG  . GLU A 1 17 ? 6.437  -21.017 10.838  1.00 32.30  ? 16  GLU A CG  1 
ATOM   124  C  CD  . GLU A 1 17 ? 5.134  -20.530 10.221  1.00 41.10  ? 16  GLU A CD  1 
ATOM   125  O  OE1 . GLU A 1 17 ? 4.889  -20.785 8.998   1.00 39.32  ? 16  GLU A OE1 1 
ATOM   126  O  OE2 . GLU A 1 17 ? 4.424  -19.807 10.941  1.00 51.06  ? 16  GLU A OE2 1 
ATOM   127  N  N   . ILE A 1 18 ? 9.867  -22.980 8.510   1.00 18.91  ? 17  ILE A N   1 
ATOM   128  C  CA  . ILE A 1 18 ? 10.615 -23.959 7.663   1.00 18.10  ? 17  ILE A CA  1 
ATOM   129  C  C   . ILE A 1 18 ? 11.779 -24.460 8.512   1.00 16.08  ? 17  ILE A C   1 
ATOM   130  O  O   . ILE A 1 18 ? 12.117 -25.676 8.494   1.00 17.83  ? 17  ILE A O   1 
ATOM   131  C  CB  . ILE A 1 18 ? 11.051 -23.353 6.321   1.00 16.51  ? 17  ILE A CB  1 
ATOM   132  C  CG1 . ILE A 1 18 ? 9.822  -23.041 5.494   1.00 17.28  ? 17  ILE A CG1 1 
ATOM   133  C  CG2 . ILE A 1 18 ? 12.010 -24.293 5.618   1.00 17.55  ? 17  ILE A CG2 1 
ATOM   134  C  CD1 . ILE A 1 18 ? 10.122 -22.074 4.327   1.00 22.04  ? 17  ILE A CD1 1 
ATOM   135  N  N   . ALA A 1 19 ? 12.561 -23.560 9.114   1.00 16.81  ? 18  ALA A N   1 
ATOM   136  C  CA  . ALA A 1 19 ? 13.732 -23.929 9.921   1.00 16.78  ? 18  ALA A CA  1 
ATOM   137  C  C   . ALA A 1 19 ? 13.353 -24.968 10.963  1.00 18.46  ? 18  ALA A C   1 
ATOM   138  O  O   . ALA A 1 19 ? 14.116 -25.921 11.225  1.00 19.42  ? 18  ALA A O   1 
ATOM   139  C  CB  . ALA A 1 19 ? 14.334 -22.694 10.545  1.00 19.53  ? 18  ALA A CB  1 
HETATM 140  C  CD1 . 4BF A 1 20 ? 10.663 -25.808 15.845  1.00 24.29  ? 19  4BF A CD1 1 
HETATM 141  C  CE1 . 4BF A 1 20 ? 10.325 -26.638 16.897  1.00 26.66  ? 19  4BF A CE1 1 
HETATM 142  C  CZ  . 4BF A 1 20 ? 9.363  -27.597 16.705  1.00 24.66  ? 19  4BF A CZ  1 
HETATM 143  BR BR  . 4BF A 1 20 ? 9.019  -28.788 18.169  1.00 29.17  ? 19  4BF A BR  1 
HETATM 144  C  CE2 . 4BF A 1 20 ? 8.885  -27.877 15.495  1.00 23.43  ? 19  4BF A CE2 1 
HETATM 145  C  CD2 . 4BF A 1 20 ? 9.211  -27.029 14.437  1.00 22.62  ? 19  4BF A CD2 1 
HETATM 146  C  CG  . 4BF A 1 20 ? 10.112 -25.992 14.601  1.00 20.27  ? 19  4BF A CG  1 
HETATM 147  C  CB  . 4BF A 1 20 ? 10.525 -25.103 13.480  1.00 20.73  ? 19  4BF A CB  1 
HETATM 148  C  CA  . 4BF A 1 20 ? 11.751 -25.626 12.752  1.00 19.60  ? 19  4BF A CA  1 
HETATM 149  N  N   . 4BF A 1 20 ? 12.066 -24.683 11.658  1.00 19.65  ? 19  4BF A N   1 
HETATM 150  C  C   . 4BF A 1 20 ? 11.546 -27.005 12.074  1.00 17.72  ? 19  4BF A C   1 
HETATM 151  O  O   . 4BF A 1 20 ? 11.965 -28.026 12.672  1.00 18.40  ? 19  4BF A O   1 
ATOM   152  N  N   . GLY A 1 21 ? 10.850 -27.042 10.896  1.00 17.69  ? 20  GLY A N   1 
ATOM   153  C  CA  . GLY A 1 21 ? 10.606 -28.365 10.307  1.00 17.75  ? 20  GLY A CA  1 
ATOM   154  C  C   . GLY A 1 21 ? 11.893 -29.068 9.932   1.00 16.30  ? 20  GLY A C   1 
ATOM   155  O  O   . GLY A 1 21 ? 11.986 -30.313 10.018  1.00 19.16  ? 20  GLY A O   1 
ATOM   156  N  N   . LEU A 1 22 ? 12.893 -28.374 9.467   1.00 15.53  ? 21  LEU A N   1 
ATOM   157  C  CA  . LEU A 1 22 ? 14.179 -28.958 9.102   1.00 15.04  ? 21  LEU A CA  1 
ATOM   158  C  C   . LEU A 1 22 ? 14.841 -29.533 10.340  1.00 15.95  ? 21  LEU A C   1 
ATOM   159  O  O   . LEU A 1 22 ? 15.467 -30.627 10.266  1.00 16.88  ? 21  LEU A O   1 
ATOM   160  C  CB  . LEU A 1 22 ? 15.054 -27.912 8.425   1.00 15.44  ? 21  LEU A CB  1 
ATOM   161  C  CG  . LEU A 1 22 ? 14.573 -27.490 7.064   1.00 14.74  ? 21  LEU A CG  1 
ATOM   162  C  CD1 . LEU A 1 22 ? 15.378 -26.282 6.591   1.00 16.90  ? 21  LEU A CD1 1 
ATOM   163  C  CD2 . LEU A 1 22 ? 14.697 -28.618 6.035   1.00 15.71  ? 21  LEU A CD2 1 
ATOM   164  N  N   A LYS A 1 23 ? 14.783 -28.812 11.469  0.50 16.45  ? 22  LYS A N   1 
ATOM   165  N  N   B LYS A 1 23 ? 14.780 -28.812 11.470  0.50 15.44  ? 22  LYS A N   1 
ATOM   166  C  CA  A LYS A 1 23 ? 15.353 -29.318 12.737  0.50 18.80  ? 22  LYS A CA  1 
ATOM   167  C  CA  B LYS A 1 23 ? 15.368 -29.336 12.719  0.50 16.85  ? 22  LYS A CA  1 
ATOM   168  C  C   A LYS A 1 23 ? 14.613 -30.598 13.107  0.50 18.11  ? 22  LYS A C   1 
ATOM   169  C  C   B LYS A 1 23 ? 14.614 -30.601 13.105  0.50 17.15  ? 22  LYS A C   1 
ATOM   170  O  O   A LYS A 1 23 ? 15.297 -31.523 13.574  0.50 21.11  ? 22  LYS A O   1 
ATOM   171  O  O   B LYS A 1 23 ? 15.296 -31.524 13.574  0.50 20.29  ? 22  LYS A O   1 
ATOM   172  C  CB  A LYS A 1 23 ? 15.236 -28.198 13.777  0.50 23.94  ? 22  LYS A CB  1 
ATOM   173  C  CB  B LYS A 1 23 ? 15.330 -28.275 13.816  0.50 18.76  ? 22  LYS A CB  1 
ATOM   174  C  CG  A LYS A 1 23 ? 15.721 -28.495 15.169  0.50 30.47  ? 22  LYS A CG  1 
ATOM   175  C  CG  B LYS A 1 23 ? 16.356 -28.512 14.898  0.50 20.62  ? 22  LYS A CG  1 
ATOM   176  C  CD  A LYS A 1 23 ? 15.121 -27.518 16.248  0.50 33.26  ? 22  LYS A CD  1 
ATOM   177  C  CD  B LYS A 1 23 ? 16.281 -27.439 16.057  0.50 20.67  ? 22  LYS A CD  1 
ATOM   178  C  CE  A LYS A 1 23 ? 15.486 -26.057 16.120  0.50 45.13  ? 22  LYS A CE  1 
ATOM   179  C  CE  B LYS A 1 23 ? 16.949 -27.919 17.336  0.50 21.88  ? 22  LYS A CE  1 
ATOM   180  N  NZ  A LYS A 1 23 ? 15.208 -25.250 17.359  0.50 41.03  ? 22  LYS A NZ  1 
ATOM   181  N  NZ  B LYS A 1 23 ? 16.896 -26.951 18.481  0.50 24.70  ? 22  LYS A NZ  1 
ATOM   182  N  N   . GLU A 1 24 ? 13.299 -30.672 12.927  1.00 18.94  ? 23  GLU A N   1 
ATOM   183  C  CA  . GLU A 1 24 ? 12.527 -31.919 13.184  1.00 19.06  ? 23  GLU A CA  1 
ATOM   184  C  C   . GLU A 1 24 ? 13.065 -33.090 12.349  1.00 18.83  ? 23  GLU A C   1 
ATOM   185  O  O   . GLU A 1 24 ? 13.176 -34.222 12.871  1.00 21.08  ? 23  GLU A O   1 
ATOM   186  C  CB  . GLU A 1 24 ? 11.037 -31.774 12.891  1.00 23.34  ? 23  GLU A CB  1 
ATOM   187  C  CG  . GLU A 1 24 ? 10.264 -30.843 13.741  1.00 25.35  ? 23  GLU A CG  1 
ATOM   188  C  CD  . GLU A 1 24 ? 8.775  -30.843 13.358  1.00 28.53  ? 23  GLU A CD  1 
ATOM   189  O  OE1 . GLU A 1 24 ? 8.480  -30.356 12.301  1.00 34.35  ? 23  GLU A OE1 1 
ATOM   190  O  OE2 . GLU A 1 24 ? 7.905  -31.267 14.079  1.00 36.59  ? 23  GLU A OE2 1 
ATOM   191  N  N   . ILE A 1 25 ? 13.301 -32.831 11.077  1.00 17.01  ? 24  ILE A N   1 
ATOM   192  C  CA  . ILE A 1 25 ? 13.868 -33.882 10.170  1.00 18.33  ? 24  ILE A CA  1 
ATOM   193  C  C   . ILE A 1 25 ? 15.236 -34.343 10.687  1.00 17.02  ? 24  ILE A C   1 
ATOM   194  O  O   . ILE A 1 25 ? 15.479 -35.562 10.834  1.00 19.71  ? 24  ILE A O   1 
ATOM   195  C  CB  . ILE A 1 25 ? 13.939 -33.384 8.733   1.00 16.90  ? 24  ILE A CB  1 
ATOM   196  C  CG1 . ILE A 1 25 ? 12.552 -33.040 8.171   1.00 16.81  ? 24  ILE A CG1 1 
ATOM   197  C  CG2 . ILE A 1 25 ? 14.634 -34.419 7.868   1.00 17.63  ? 24  ILE A CG2 1 
ATOM   198  C  CD1 . ILE A 1 25 ? 12.591 -32.273 6.913   1.00 20.43  ? 24  ILE A CD1 1 
ATOM   199  N  N   . ALA A 1 26 ? 16.109 -33.427 11.071  1.00 17.66  ? 25  ALA A N   1 
ATOM   200  C  CA  . ALA A 1 26 ? 17.425 -33.752 11.601  1.00 18.87  ? 25  ALA A CA  1 
ATOM   201  C  C   . ALA A 1 26 ? 17.274 -34.621 12.847  1.00 20.17  ? 25  ALA A C   1 
ATOM   202  O  O   . ALA A 1 26 ? 18.030 -35.594 13.022  1.00 20.47  ? 25  ALA A O   1 
ATOM   203  C  CB  . ALA A 1 26 ? 18.209 -32.478 11.896  1.00 18.61  ? 25  ALA A CB  1 
ATOM   204  N  N   . GLN A 1 27 ? 16.350 -34.264 13.755  1.00 19.17  ? 26  GLN A N   1 
ATOM   205  C  CA  . GLN A 1 27 ? 16.153 -34.980 15.035  1.00 22.59  ? 26  GLN A CA  1 
ATOM   206  C  C   . GLN A 1 27 ? 15.701 -36.418 14.686  1.00 22.99  ? 26  GLN A C   1 
ATOM   207  O  O   . GLN A 1 27 ? 16.171 -37.366 15.352  1.00 28.38  ? 26  GLN A O   1 
ATOM   208  C  CB  . GLN A 1 27 ? 15.150 -34.192 15.911  1.00 27.42  ? 26  GLN A CB  1 
ATOM   209  C  CG  . GLN A 1 27 ? 14.623 -34.967 17.113  1.00 28.07  ? 26  GLN A CG  1 
ATOM   210  C  CD  . GLN A 1 27 ? 15.692 -35.036 18.180  1.00 29.86  ? 26  GLN A CD  1 
ATOM   211  O  OE1 . GLN A 1 27 ? 16.730 -34.341 18.111  1.00 40.20  ? 26  GLN A OE1 1 
ATOM   212  N  NE2 . GLN A 1 27 ? 15.541 -36.010 19.080  1.00 36.89  ? 26  GLN A NE2 1 
ATOM   213  N  N   . GLY A 1 28 ? 14.839 -36.586 13.683  1.00 23.35  ? 27  GLY A N   1 
ATOM   214  C  CA  . GLY A 1 28 ? 14.332 -37.903 13.297  1.00 25.71  ? 27  GLY A CA  1 
ATOM   215  C  C   . GLY A 1 28 ? 15.430 -38.768 12.692  1.00 23.70  ? 27  GLY A C   1 
ATOM   216  O  O   . GLY A 1 28 ? 15.467 -39.983 12.945  1.00 28.67  ? 27  GLY A O   1 
ATOM   217  N  N   . LEU A 1 29 ? 16.399 -38.159 12.027  1.00 25.19  ? 28  LEU A N   1 
ATOM   218  C  CA  . LEU A 1 29 ? 17.526 -38.944 11.438  1.00 26.72  ? 28  LEU A CA  1 
ATOM   219  C  C   . LEU A 1 29 ? 18.492 -39.420 12.490  1.00 30.70  ? 28  LEU A C   1 
ATOM   220  O  O   . LEU A 1 29 ? 19.106 -40.459 12.282  1.00 40.94  ? 28  LEU A O   1 
ATOM   221  C  CB  . LEU A 1 29 ? 18.265 -38.115 10.401  1.00 23.84  ? 28  LEU A CB  1 
ATOM   222  C  CG  . LEU A 1 29 ? 17.447 -37.884 9.142   1.00 21.14  ? 28  LEU A CG  1 
ATOM   223  C  CD1 . LEU A 1 29 ? 18.120 -36.787 8.310   1.00 24.45  ? 28  LEU A CD1 1 
ATOM   224  C  CD2 . LEU A 1 29 ? 17.440 -39.146 8.365   1.00 25.08  ? 28  LEU A CD2 1 
ATOM   225  N  N   . LYS A 1 30 ? 18.583 -38.703 13.575  1.00 37.63  ? 29  LYS A N   1 
ATOM   226  C  CA  . LYS A 1 30 ? 19.493 -39.050 14.683  1.00 46.04  ? 29  LYS A CA  1 
ATOM   227  C  C   . LYS A 1 30 ? 18.801 -40.115 15.530  1.00 54.63  ? 29  LYS A C   1 
ATOM   228  O  O   . LYS A 1 30 ? 19.510 -40.980 15.972  1.00 72.97  ? 29  LYS A O   1 
ATOM   229  C  CB  . LYS A 1 30 ? 19.925 -37.762 15.380  1.00 46.71  ? 29  LYS A CB  1 
ATOM   230  C  CG  . LYS A 1 30 ? 20.934 -36.986 14.531  1.00 55.95  ? 29  LYS A CG  1 
ATOM   231  C  CD  . LYS A 1 30 ? 21.075 -35.554 14.837  1.00 53.47  ? 29  LYS A CD  1 
ATOM   232  C  CE  . LYS A 1 30 ? 21.756 -34.841 13.698  1.00 51.08  ? 29  LYS A CE  1 
ATOM   233  N  NZ  . LYS A 1 30 ? 22.153 -33.488 14.113  1.00 49.53  ? 29  LYS A NZ  1 
ATOM   234  N  N   . GLY A 1 31 ? 17.482 -40.062 15.689  1.00 62.33  ? 30  GLY A N   1 
ATOM   235  C  CA  . GLY A 1 31 ? 16.676 -41.032 16.459  1.00 58.55  ? 30  GLY A CA  1 
ATOM   236  C  C   . GLY A 1 31 ? 15.992 -40.368 17.642  1.00 67.09  ? 30  GLY A C   1 
ATOM   237  O  O   . GLY A 1 31 ? 14.762 -40.487 17.750  1.00 72.41  ? 30  GLY A O   1 
HETATM 238  C  C   A ACE B 1 1  ? 16.482 1.202   9.794   0.50 35.39  ? 0   ACE B C   1 
HETATM 239  C  C   B ACE B 1 1  ? 14.288 1.779   6.748   0.50 32.75  ? 0   ACE B C   1 
HETATM 240  O  O   A ACE B 1 1  ? 16.434 1.317   8.589   0.50 39.04  ? 0   ACE B O   1 
HETATM 241  O  O   B ACE B 1 1  ? 14.790 0.727   6.457   0.50 22.90  ? 0   ACE B O   1 
HETATM 242  C  CH3 A ACE B 1 1  ? 17.813 1.063   10.505  0.50 30.77  ? 0   ACE B CH3 1 
HETATM 243  C  CH3 B ACE B 1 1  ? 14.170 2.959   5.760   0.50 32.02  ? 0   ACE B CH3 1 
ATOM   244  N  N   A GLY B 1 2  ? 15.432 1.263   10.629  0.50 36.22  ? 1   GLY B N   1 
ATOM   245  N  N   B GLY B 1 2  ? 13.804 2.257   7.942   0.50 36.74  ? 1   GLY B N   1 
ATOM   246  C  CA  A GLY B 1 2  ? 14.131 1.426   9.822   0.50 40.25  ? 1   GLY B CA  1 
ATOM   247  C  CA  B GLY B 1 2  ? 14.317 1.432   9.094   0.50 41.98  ? 1   GLY B CA  1 
ATOM   248  C  C   A GLY B 1 2  ? 13.445 0.097   9.485   0.50 44.51  ? 1   GLY B C   1 
ATOM   249  C  C   B GLY B 1 2  ? 13.472 0.190   9.286   0.50 40.98  ? 1   GLY B C   1 
ATOM   250  O  O   A GLY B 1 2  ? 14.085 -0.938  9.602   0.50 44.92  ? 1   GLY B O   1 
ATOM   251  O  O   B GLY B 1 2  ? 14.049 -0.916  9.594   0.50 37.45  ? 1   GLY B O   1 
ATOM   252  N  N   A GLU B 1 3  ? 12.151 0.095   9.177   0.50 45.86  ? 2   GLU B N   1 
ATOM   253  N  N   B GLU B 1 3  ? 12.172 0.250   9.012   0.50 38.14  ? 2   GLU B N   1 
ATOM   254  C  CA  A GLU B 1 3  ? 11.370 -1.169  9.231   0.50 45.32  ? 2   GLU B CA  1 
ATOM   255  C  CA  B GLU B 1 3  ? 11.330 -0.979  9.139   0.50 44.23  ? 2   GLU B CA  1 
ATOM   256  C  C   A GLU B 1 3  ? 11.666 -2.034  8.004   0.50 38.07  ? 2   GLU B C   1 
ATOM   257  C  C   B GLU B 1 3  ? 11.674 -1.974  8.009   0.50 35.96  ? 2   GLU B C   1 
ATOM   258  O  O   A GLU B 1 3  ? 11.564 -3.248  8.157   0.50 40.74  ? 2   GLU B O   1 
ATOM   259  O  O   B GLU B 1 3  ? 11.591 -3.171  8.207   0.50 37.59  ? 2   GLU B O   1 
ATOM   260  C  CB  A GLU B 1 3  ? 9.882  -0.884  9.410   0.50 44.79  ? 2   GLU B CB  1 
ATOM   261  C  CB  B GLU B 1 3  ? 9.853  -0.579  9.167   0.50 46.24  ? 2   GLU B CB  1 
ATOM   262  C  CG  A GLU B 1 3  ? 9.303  0.037   8.357   0.50 49.31  ? 2   GLU B CG  1 
ATOM   263  C  CG  B GLU B 1 3  ? 8.991  -1.591  9.894   0.50 49.15  ? 2   GLU B CG  1 
ATOM   264  C  CD  A GLU B 1 3  ? 7.812  0.255   8.537   0.50 48.67  ? 2   GLU B CD  1 
ATOM   265  C  CD  B GLU B 1 3  ? 9.258  -1.669  11.381  0.50 46.98  ? 2   GLU B CD  1 
ATOM   266  O  OE1 A GLU B 1 3  ? 7.356  0.304   9.710   0.50 52.97  ? 2   GLU B OE1 1 
ATOM   267  O  OE1 B GLU B 1 3  ? 9.358  -0.602  11.995  0.50 64.28  ? 2   GLU B OE1 1 
ATOM   268  O  OE2 A GLU B 1 3  ? 7.112  0.352   7.508   0.50 63.38  ? 2   GLU B OE2 1 
ATOM   269  O  OE2 B GLU B 1 3  ? 9.362  -2.785  11.895  0.50 58.41  ? 2   GLU B OE2 1 
ATOM   270  N  N   . ILE B 1 4  ? 12.053 -1.464  6.850   1.00 37.61  ? 3   ILE B N   1 
ATOM   271  C  CA  . ILE B 1 4  ? 12.520 -2.321  5.727   1.00 32.46  ? 3   ILE B CA  1 
ATOM   272  C  C   . ILE B 1 4  ? 13.800 -3.032  6.135   1.00 30.76  ? 3   ILE B C   1 
ATOM   273  O  O   . ILE B 1 4  ? 13.856 -4.298  5.989   1.00 30.73  ? 3   ILE B O   1 
ATOM   274  C  CB  . ILE B 1 4  ? 12.646 -1.569  4.407   1.00 37.39  ? 3   ILE B CB  1 
ATOM   275  C  CG1 . ILE B 1 4  ? 11.241 -1.196  3.907   1.00 42.49  ? 3   ILE B CG1 1 
ATOM   276  C  CG2 . ILE B 1 4  ? 13.394 -2.395  3.387   1.00 37.33  ? 3   ILE B CG2 1 
ATOM   277  C  CD1 . ILE B 1 4  ? 11.222 -0.337  2.638   1.00 46.09  ? 3   ILE B CD1 1 
ATOM   278  N  N   . ALA B 1 5  ? 14.779 -2.324  6.661   1.00 32.04  ? 4   ALA B N   1 
ATOM   279  C  CA  . ALA B 1 5  ? 16.049 -2.939  7.113   1.00 30.73  ? 4   ALA B CA  1 
ATOM   280  C  C   . ALA B 1 5  ? 15.752 -4.012  8.164   1.00 25.30  ? 4   ALA B C   1 
ATOM   281  O  O   . ALA B 1 5  ? 16.323 -5.135  8.112   1.00 27.26  ? 4   ALA B O   1 
ATOM   282  C  CB  . ALA B 1 5  ? 16.986 -1.886  7.670   1.00 34.20  ? 4   ALA B CB  1 
ATOM   283  N  N   . GLN B 1 6  ? 14.867 -3.755  9.097   1.00 32.32  ? 5   GLN B N   1 
ATOM   284  C  CA  . GLN B 1 6  ? 14.523 -4.696  10.177  1.00 33.08  ? 5   GLN B CA  1 
ATOM   285  C  C   . GLN B 1 6  ? 13.909 -5.957  9.545   1.00 32.01  ? 5   GLN B C   1 
ATOM   286  O  O   . GLN B 1 6  ? 14.284 -7.071  9.957   1.00 32.23  ? 5   GLN B O   1 
ATOM   287  C  CB  . GLN B 1 6  ? 13.519 -4.093  11.160  1.00 39.04  ? 5   GLN B CB  1 
ATOM   288  C  CG  . GLN B 1 6  ? 13.283 -4.984  12.355  1.00 48.78  ? 5   GLN B CG  1 
ATOM   289  C  CD  . GLN B 1 6  ? 14.556 -5.311  13.092  1.00 63.89  ? 5   GLN B CD  1 
ATOM   290  O  OE1 . GLN B 1 6  ? 15.403 -4.429  13.283  1.00 73.65  ? 5   GLN B OE1 1 
ATOM   291  N  NE2 . GLN B 1 6  ? 14.689 -6.569  13.531  1.00 75.34  ? 5   GLN B NE2 1 
ATOM   292  N  N   . GLY B 1 7  ? 12.974 -5.809  8.592   1.00 29.19  ? 6   GLY B N   1 
ATOM   293  C  CA  . GLY B 1 7  ? 12.353 -6.958  7.920   1.00 31.07  ? 6   GLY B CA  1 
ATOM   294  C  C   . GLY B 1 7  ? 13.402 -7.782  7.192   1.00 26.12  ? 6   GLY B C   1 
ATOM   295  O  O   . GLY B 1 7  ? 13.377 -9.028  7.289   1.00 27.18  ? 6   GLY B O   1 
ATOM   296  N  N   . LEU B 1 8  ? 14.345 -7.140  6.501   1.00 24.34  ? 7   LEU B N   1 
ATOM   297  C  CA  . LEU B 1 8  ? 15.429 -7.827  5.775   1.00 23.84  ? 7   LEU B CA  1 
ATOM   298  C  C   . LEU B 1 8  ? 16.294 -8.595  6.788   1.00 24.39  ? 7   LEU B C   1 
ATOM   299  O  O   . LEU B 1 8  ? 16.683 -9.758  6.502   1.00 23.77  ? 7   LEU B O   1 
ATOM   300  C  CB  . LEU B 1 8  ? 16.272 -6.850  4.955   1.00 24.45  ? 7   LEU B CB  1 
ATOM   301  C  CG  . LEU B 1 8  ? 15.506 -6.187  3.787   1.00 23.61  ? 7   LEU B CG  1 
ATOM   302  C  CD1 . LEU B 1 8  ? 16.323 -5.040  3.197   1.00 26.07  ? 7   LEU B CD1 1 
ATOM   303  C  CD2 . LEU B 1 8  ? 15.094 -7.209  2.686   1.00 28.17  ? 7   LEU B CD2 1 
ATOM   304  N  N   . LYS B 1 9  ? 16.618 -8.012  7.925   1.00 25.54  ? 8   LYS B N   1 
ATOM   305  C  CA  . LYS B 1 9  ? 17.464 -8.709  8.918   1.00 26.05  ? 8   LYS B CA  1 
ATOM   306  C  C   . LYS B 1 9  ? 16.706 -9.873  9.550   1.00 23.85  ? 8   LYS B C   1 
ATOM   307  O  O   . LYS B 1 9  ? 17.352 -10.897 9.853   1.00 24.35  ? 8   LYS B O   1 
ATOM   308  C  CB  . LYS B 1 9  ? 17.936 -7.722  9.964   1.00 28.63  ? 8   LYS B CB  1 
ATOM   309  C  CG  . LYS B 1 9  ? 18.967 -6.724  9.432   1.00 27.58  ? 8   LYS B CG  1 
ATOM   310  C  CD  . LYS B 1 9  ? 19.376 -5.721  10.418  1.00 29.51  ? 8   LYS B CD  1 
ATOM   311  C  CE  . LYS B 1 9  ? 20.337 -4.690  9.803   1.00 31.24  ? 8   LYS B CE  1 
ATOM   312  N  NZ  . LYS B 1 9  ? 20.927 -3.773  10.790  1.00 35.86  ? 8   LYS B NZ  1 
ATOM   313  N  N   . GLU B 1 10 ? 15.418 -9.786  9.712   1.00 26.07  ? 9   GLU B N   1 
ATOM   314  C  CA  . GLU B 1 10 ? 14.606 -10.891 10.241  1.00 26.10  ? 9   GLU B CA  1 
ATOM   315  C  C   . GLU B 1 10 ? 14.607 -12.032 9.217   1.00 22.14  ? 9   GLU B C   1 
ATOM   316  O  O   . GLU B 1 10 ? 14.684 -13.214 9.574   1.00 22.25  ? 9   GLU B O   1 
ATOM   317  C  CB  . GLU B 1 10 ? 13.181 -10.436 10.586  1.00 30.51  ? 9   GLU B CB  1 
ATOM   318  C  CG  . GLU B 1 10 ? 13.115 -9.539  11.838  1.00 39.51  ? 9   GLU B CG  1 
ATOM   319  C  CD  . GLU B 1 10 ? 13.656 -10.180 13.109  1.00 44.85  ? 9   GLU B CD  1 
ATOM   320  O  OE1 . GLU B 1 10 ? 13.663 -11.469 13.239  1.00 48.83  ? 9   GLU B OE1 1 
ATOM   321  O  OE2 . GLU B 1 10 ? 14.071 -9.418  13.980  1.00 67.58  ? 9   GLU B OE2 1 
ATOM   322  N  N   . ILE B 1 11 ? 14.528 -11.687 7.924   1.00 22.87  ? 10  ILE B N   1 
ATOM   323  C  CA  . ILE B 1 11 ? 14.596 -12.706 6.846   1.00 22.03  ? 10  ILE B CA  1 
ATOM   324  C  C   . ILE B 1 11 ? 15.981 -13.342 6.942   1.00 20.60  ? 10  ILE B C   1 
ATOM   325  O  O   . ILE B 1 11 ? 16.071 -14.610 6.864   1.00 20.45  ? 10  ILE B O   1 
ATOM   326  C  CB  . ILE B 1 11 ? 14.286 -12.068 5.485   1.00 19.77  ? 10  ILE B CB  1 
ATOM   327  C  CG1 . ILE B 1 11 ? 12.796 -11.708 5.425   1.00 23.78  ? 10  ILE B CG1 1 
ATOM   328  C  CG2 . ILE B 1 11 ? 14.759 -12.920 4.324   1.00 20.86  ? 10  ILE B CG2 1 
ATOM   329  C  CD1 . ILE B 1 11 ? 12.392 -10.983 4.177   1.00 27.10  ? 10  ILE B CD1 1 
ATOM   330  N  N   . ALA B 1 12 ? 17.050 -12.565 7.066   1.00 20.17  ? 11  ALA B N   1 
ATOM   331  C  CA  . ALA B 1 12 ? 18.398 -13.119 7.153   1.00 20.83  ? 11  ALA B CA  1 
ATOM   332  C  C   . ALA B 1 12 ? 18.486 -14.094 8.336   1.00 19.54  ? 11  ALA B C   1 
ATOM   333  O  O   . ALA B 1 12 ? 19.122 -15.183 8.194   1.00 19.84  ? 11  ALA B O   1 
ATOM   334  C  CB  . ALA B 1 12 ? 19.431 -12.016 7.259   1.00 22.74  ? 11  ALA B CB  1 
ATOM   335  N  N   . LYS B 1 13 ? 17.907 -13.759 9.468   1.00 20.42  ? 12  LYS B N   1 
ATOM   336  C  CA  . LYS B 1 13 ? 17.930 -14.597 10.662  1.00 22.09  ? 12  LYS B CA  1 
ATOM   337  C  C   . LYS B 1 13 ? 17.234 -15.933 10.273  1.00 20.24  ? 12  LYS B C   1 
ATOM   338  O  O   . LYS B 1 13 ? 17.733 -17.011 10.595  1.00 22.11  ? 12  LYS B O   1 
ATOM   339  C  CB  . LYS B 1 13 ? 17.217 -13.953 11.838  1.00 25.00  ? 12  LYS B CB  1 
ATOM   340  C  CG  . LYS B 1 13 ? 17.216 -14.864 13.041  1.00 35.50  ? 12  LYS B CG  1 
ATOM   341  C  CD  . LYS B 1 13 ? 18.642 -15.019 13.640  1.00 53.07  ? 12  LYS B CD  1 
ATOM   342  C  CE  . LYS B 1 13 ? 18.674 -15.522 15.075  1.00 61.03  ? 12  LYS B CE  1 
ATOM   343  N  NZ  . LYS B 1 13 ? 18.351 -16.969 15.126  1.00 57.07  ? 12  LYS B NZ  1 
ATOM   344  N  N   . GLY B 1 14 ? 16.047 -15.859 9.664   1.00 21.15  ? 13  GLY B N   1 
ATOM   345  C  CA  . GLY B 1 14 ? 15.311 -17.051 9.211   1.00 19.48  ? 13  GLY B CA  1 
ATOM   346  C  C   . GLY B 1 14 ? 16.127 -17.937 8.249   1.00 18.18  ? 13  GLY B C   1 
ATOM   347  O  O   . GLY B 1 14 ? 16.176 -19.157 8.419   1.00 18.62  ? 13  GLY B O   1 
ATOM   348  N  N   . LEU B 1 15 ? 16.834 -17.308 7.320   1.00 17.21  ? 14  LEU B N   1 
ATOM   349  C  CA  . LEU B 1 15 ? 17.698 -18.022 6.372   1.00 16.31  ? 14  LEU B CA  1 
ATOM   350  C  C   . LEU B 1 15 ? 18.812 -18.720 7.136   1.00 18.44  ? 14  LEU B C   1 
ATOM   351  O  O   . LEU B 1 15 ? 19.192 -19.846 6.780   1.00 16.97  ? 14  LEU B O   1 
ATOM   352  C  CB  . LEU B 1 15 ? 18.198 -17.118 5.270   1.00 17.28  ? 14  LEU B CB  1 
ATOM   353  C  CG  . LEU B 1 15 ? 17.143 -16.535 4.351   1.00 16.14  ? 14  LEU B CG  1 
ATOM   354  C  CD1 . LEU B 1 15 ? 17.693 -15.499 3.463   1.00 18.38  ? 14  LEU B CD1 1 
ATOM   355  C  CD2 . LEU B 1 15 ? 16.491 -17.632 3.515   1.00 17.23  ? 14  LEU B CD2 1 
ATOM   356  N  N   . LYS B 1 16 ? 19.441 -18.065 8.092   1.00 19.22  ? 15  LYS B N   1 
ATOM   357  C  CA  . LYS B 1 16 ? 20.551 -18.677 8.858   1.00 19.03  ? 15  LYS B CA  1 
ATOM   358  C  C   . LYS B 1 16 ? 20.002 -19.837 9.699   1.00 18.00  ? 15  LYS B C   1 
ATOM   359  O  O   . LYS B 1 16 ? 20.716 -20.828 9.825   1.00 18.78  ? 15  LYS B O   1 
ATOM   360  C  CB  . LYS B 1 16 ? 21.192 -17.573 9.686   1.00 20.48  ? 15  LYS B CB  1 
ATOM   361  C  CG  . LYS B 1 16 ? 22.006 -16.642 8.822   1.00 23.54  ? 15  LYS B CG  1 
ATOM   362  C  CD  . LYS B 1 16 ? 22.606 -15.506 9.611   1.00 26.04  ? 15  LYS B CD  1 
ATOM   363  C  CE  . LYS B 1 16 ? 23.326 -14.554 8.659   1.00 27.68  ? 15  LYS B CE  1 
ATOM   364  N  NZ  . LYS B 1 16 ? 23.899 -13.419 9.400   1.00 33.88  ? 15  LYS B NZ  1 
ATOM   365  N  N   . GLU B 1 17 ? 18.804 -19.722 10.211  1.00 17.83  ? 16  GLU B N   1 
ATOM   366  C  CA  . GLU B 1 17 ? 18.175 -20.843 10.967  1.00 20.24  ? 16  GLU B CA  1 
ATOM   367  C  C   . GLU B 1 17 ? 17.930 -22.027 10.022  1.00 18.52  ? 16  GLU B C   1 
ATOM   368  O  O   . GLU B 1 17 ? 18.102 -23.198 10.419  1.00 17.09  ? 16  GLU B O   1 
ATOM   369  C  CB  . GLU B 1 17 ? 16.897 -20.411 11.682  1.00 20.18  ? 16  GLU B CB  1 
ATOM   370  C  CG  . GLU B 1 17 ? 17.165 -19.414 12.819  1.00 26.50  ? 16  GLU B CG  1 
ATOM   371  C  CD  . GLU B 1 17 ? 15.930 -18.825 13.472  1.00 34.47  ? 16  GLU B CD  1 
ATOM   372  O  OE1 . GLU B 1 17 ? 14.790 -19.253 13.148  1.00 41.88  ? 16  GLU B OE1 1 
ATOM   373  O  OE2 . GLU B 1 17 ? 16.104 -18.054 14.421  1.00 41.52  ? 16  GLU B OE2 1 
ATOM   374  N  N   . ILE B 1 18 ? 17.523 -21.747 8.808   1.00 16.67  ? 17  ILE B N   1 
ATOM   375  C  CA  . ILE B 1 18 ? 17.321 -22.770 7.781   1.00 16.66  ? 17  ILE B CA  1 
ATOM   376  C  C   . ILE B 1 18 ? 18.670 -23.432 7.514   1.00 15.08  ? 17  ILE B C   1 
ATOM   377  O  O   . ILE B 1 18 ? 18.744 -24.690 7.420   1.00 14.91  ? 17  ILE B O   1 
ATOM   378  C  CB  . ILE B 1 18 ? 16.636 -22.220 6.536   1.00 15.31  ? 17  ILE B CB  1 
ATOM   379  C  CG1 . ILE B 1 18 ? 15.180 -21.919 6.876   1.00 15.97  ? 17  ILE B CG1 1 
ATOM   380  C  CG2 . ILE B 1 18 ? 16.805 -23.175 5.355   1.00 15.80  ? 17  ILE B CG2 1 
ATOM   381  C  CD1 . ILE B 1 18 ? 14.409 -21.216 5.804   1.00 17.93  ? 17  ILE B CD1 1 
ATOM   382  N  N   . ALA B 1 19 ? 19.726 -22.655 7.326   1.00 15.88  ? 18  ALA B N   1 
ATOM   383  C  CA  . ALA B 1 19 ? 21.054 -23.199 7.037   1.00 15.62  ? 18  ALA B CA  1 
ATOM   384  C  C   . ALA B 1 19 ? 21.486 -24.137 8.201   1.00 16.13  ? 18  ALA B C   1 
ATOM   385  O  O   . ALA B 1 19 ? 22.044 -25.230 7.909   1.00 17.31  ? 18  ALA B O   1 
ATOM   386  C  CB  . ALA B 1 19 ? 22.083 -22.108 6.893   1.00 16.05  ? 18  ALA B CB  1 
HETATM 387  C  CD1 . 4BF B 1 20 ? 19.956 -25.412 13.531  1.00 24.71  ? 19  4BF B CD1 1 
HETATM 388  C  CE1 . 4BF B 1 20 ? 19.956 -26.282 14.591  1.00 27.68  ? 19  4BF B CE1 1 
HETATM 389  C  CZ  . 4BF B 1 20 ? 21.137 -26.552 15.250  1.00 26.14  ? 19  4BF B CZ  1 
HETATM 390  BR BR  . 4BF B 1 20 ? 21.119 -27.827 16.674  0.96 34.04  ? 19  4BF B BR  1 
HETATM 391  C  CE2 . 4BF B 1 20 ? 22.325 -26.055 14.808  1.00 27.11  ? 19  4BF B CE2 1 
HETATM 392  C  CD2 . 4BF B 1 20 ? 22.311 -25.185 13.734  1.00 23.83  ? 19  4BF B CD2 1 
HETATM 393  C  CG  . 4BF B 1 20 ? 21.141 -24.836 13.093  1.00 20.62  ? 19  4BF B CG  1 
HETATM 394  C  CB  . 4BF B 1 20 ? 21.117 -23.921 11.904  1.00 19.87  ? 19  4BF B CB  1 
HETATM 395  C  CA  . 4BF B 1 20 ? 21.503 -24.611 10.617  1.00 18.09  ? 19  4BF B CA  1 
HETATM 396  N  N   . 4BF B 1 20 ? 21.111 -23.784 9.478   1.00 17.99  ? 19  4BF B N   1 
HETATM 397  C  C   . 4BF B 1 20 ? 20.755 -25.943 10.457  1.00 15.03  ? 19  4BF B C   1 
HETATM 398  O  O   . 4BF B 1 20 ? 21.377 -27.022 10.625  1.00 16.81  ? 19  4BF B O   1 
ATOM   399  N  N   . GLY B 1 21 ? 19.383 -25.879 10.177  1.00 17.01  ? 20  GLY B N   1 
ATOM   400  C  CA  . GLY B 1 21 ? 18.675 -27.149 10.006  1.00 15.88  ? 20  GLY B CA  1 
ATOM   401  C  C   . GLY B 1 21 ? 19.226 -28.010 8.878   1.00 15.04  ? 20  GLY B C   1 
ATOM   402  O  O   . GLY B 1 21 ? 19.326 -29.227 9.045   1.00 16.21  ? 20  GLY B O   1 
ATOM   403  N  N   . LEU B 1 22 ? 19.601 -27.432 7.771   1.00 14.85  ? 21  LEU B N   1 
ATOM   404  C  CA  . LEU B 1 22 ? 20.144 -28.195 6.660   1.00 14.61  ? 21  LEU B CA  1 
ATOM   405  C  C   . LEU B 1 22 ? 21.467 -28.880 7.051   1.00 13.62  ? 21  LEU B C   1 
ATOM   406  O  O   . LEU B 1 22 ? 21.709 -30.082 6.695   1.00 15.04  ? 21  LEU B O   1 
ATOM   407  C  CB  . LEU B 1 22 ? 20.334 -27.298 5.435   1.00 13.91  ? 21  LEU B CB  1 
ATOM   408  C  CG  . LEU B 1 22 ? 19.069 -26.717 4.833   1.00 13.54  ? 21  LEU B CG  1 
ATOM   409  C  CD1 . LEU B 1 22 ? 19.395 -25.667 3.767   1.00 14.74  ? 21  LEU B CD1 1 
ATOM   410  C  CD2 . LEU B 1 22 ? 18.202 -27.836 4.191   1.00 14.99  ? 21  LEU B CD2 1 
ATOM   411  N  N   . LYS B 1 23 ? 22.352 -28.152 7.746   1.00 15.24  ? 22  LYS B N   1 
ATOM   412  C  CA  . LYS B 1 23 ? 23.610 -28.709 8.213   1.00 16.84  ? 22  LYS B CA  1 
ATOM   413  C  C   . LYS B 1 23 ? 23.331 -29.869 9.159   1.00 16.72  ? 22  LYS B C   1 
ATOM   414  O  O   . LYS B 1 23 ? 24.059 -30.888 9.095   1.00 17.90  ? 22  LYS B O   1 
ATOM   415  C  CB  . LYS B 1 23 ? 24.481 -27.634 8.859   1.00 21.06  ? 22  LYS B CB  1 
ATOM   416  C  CG  . LYS B 1 23 ? 24.919 -26.678 7.797   1.00 25.48  ? 22  LYS B CG  1 
ATOM   417  C  CD  . LYS B 1 23 ? 25.854 -25.557 8.206   1.00 31.01  ? 22  LYS B CD  1 
ATOM   418  C  CE  . LYS B 1 23 ? 26.759 -25.202 7.044   1.00 38.09  ? 22  LYS B CE  1 
ATOM   419  N  NZ  . LYS B 1 23 ? 26.644 -23.755 6.847   1.00 48.54  ? 22  LYS B NZ  1 
ATOM   420  N  N   A GLU B 1 24 ? 22.355 -29.727 10.051  0.50 16.28  ? 23  GLU B N   1 
ATOM   421  N  N   B GLU B 1 24 ? 22.363 -29.726 10.056  0.50 14.67  ? 23  GLU B N   1 
ATOM   422  C  CA  A GLU B 1 24 ? 22.039 -30.818 11.013  0.50 19.63  ? 23  GLU B CA  1 
ATOM   423  C  CA  B GLU B 1 24 ? 22.076 -30.825 11.016  0.50 16.77  ? 23  GLU B CA  1 
ATOM   424  C  C   A GLU B 1 24 ? 21.514 -32.038 10.250  0.50 15.25  ? 23  GLU B C   1 
ATOM   425  C  C   B GLU B 1 24 ? 21.513 -32.041 10.256  0.50 14.20  ? 23  GLU B C   1 
ATOM   426  O  O   A GLU B 1 24 ? 21.822 -33.185 10.646  0.50 17.56  ? 23  GLU B O   1 
ATOM   427  O  O   B GLU B 1 24 ? 21.833 -33.197 10.642  0.50 16.68  ? 23  GLU B O   1 
ATOM   428  C  CB  A GLU B 1 24 ? 21.039 -30.314 12.059  0.50 21.62  ? 23  GLU B CB  1 
ATOM   429  C  CB  B GLU B 1 24 ? 21.125 -30.332 12.116  0.50 15.01  ? 23  GLU B CB  1 
ATOM   430  C  CG  A GLU B 1 24 ? 21.719 -29.398 13.035  0.50 25.38  ? 23  GLU B CG  1 
ATOM   431  C  CG  B GLU B 1 24 ? 21.749 -29.305 13.011  0.50 15.82  ? 23  GLU B CG  1 
ATOM   432  C  CD  A GLU B 1 24 ? 22.686 -30.181 13.899  0.50 28.90  ? 23  GLU B CD  1 
ATOM   433  C  CD  B GLU B 1 24 ? 22.936 -29.819 13.808  0.50 11.68  ? 23  GLU B CD  1 
ATOM   434  O  OE1 A GLU B 1 24 ? 23.696 -30.740 13.382  0.50 29.66  ? 23  GLU B OE1 1 
ATOM   435  O  OE1 B GLU B 1 24 ? 22.885 -31.100 14.133  0.50 19.51  ? 23  GLU B OE1 1 
ATOM   436  O  OE2 A GLU B 1 24 ? 22.296 -30.481 14.996  0.50 34.45  ? 23  GLU B OE2 1 
ATOM   437  O  OE2 B GLU B 1 24 ? 23.935 -29.066 14.052  0.50 9.75   ? 23  GLU B OE2 1 
ATOM   438  N  N   . ILE B 1 25 ? 20.720 -31.825 9.230   1.00 15.48  ? 24  ILE B N   1 
ATOM   439  C  CA  . ILE B 1 25 ? 20.202 -32.923 8.364   1.00 14.37  ? 24  ILE B CA  1 
ATOM   440  C  C   . ILE B 1 25 ? 21.418 -33.629 7.731   1.00 16.18  ? 24  ILE B C   1 
ATOM   441  O  O   . ILE B 1 25 ? 21.499 -34.878 7.762   1.00 17.08  ? 24  ILE B O   1 
ATOM   442  C  CB  . ILE B 1 25 ? 19.180 -32.465 7.351   1.00 14.76  ? 24  ILE B CB  1 
ATOM   443  C  CG1 . ILE B 1 25 ? 17.904 -32.012 8.015   1.00 15.23  ? 24  ILE B CG1 1 
ATOM   444  C  CG2 . ILE B 1 25 ? 18.928 -33.542 6.274   1.00 15.25  ? 24  ILE B CG2 1 
ATOM   445  C  CD1 . ILE B 1 25 ? 16.918 -31.326 7.139   1.00 15.97  ? 24  ILE B CD1 1 
ATOM   446  N  N   . ALA B 1 26 ? 22.350 -32.912 7.158   1.00 15.32  ? 25  ALA B N   1 
ATOM   447  C  CA  . ALA B 1 26 ? 23.555 -33.500 6.583   1.00 15.90  ? 25  ALA B CA  1 
ATOM   448  C  C   . ALA B 1 26 ? 24.295 -34.360 7.600   1.00 17.01  ? 25  ALA B C   1 
ATOM   449  O  O   . ALA B 1 26 ? 24.795 -35.421 7.268   1.00 19.77  ? 25  ALA B O   1 
ATOM   450  C  CB  . ALA B 1 26 ? 24.469 -32.458 5.975   1.00 16.67  ? 25  ALA B CB  1 
ATOM   451  N  N   A GLN B 1 27 ? 24.420 -33.847 8.827   0.50 16.44  ? 26  GLN B N   1 
ATOM   452  N  N   B GLN B 1 27 ? 24.407 -33.864 8.823   0.50 17.08  ? 26  GLN B N   1 
ATOM   453  C  CA  A GLN B 1 27 ? 25.078 -34.548 9.958   0.50 18.51  ? 26  GLN B CA  1 
ATOM   454  C  CA  B GLN B 1 27 ? 25.091 -34.624 9.886   0.50 19.99  ? 26  GLN B CA  1 
ATOM   455  C  C   A GLN B 1 27 ? 24.353 -35.932 10.157  0.50 19.25  ? 26  GLN B C   1 
ATOM   456  C  C   B GLN B 1 27 ? 24.352 -35.958 10.141  0.50 19.35  ? 26  GLN B C   1 
ATOM   457  O  O   A GLN B 1 27 ? 25.020 -36.967 10.360  0.50 22.57  ? 26  GLN B O   1 
ATOM   458  O  O   B GLN B 1 27 ? 25.018 -36.978 10.369  0.50 23.76  ? 26  GLN B O   1 
ATOM   459  C  CB  A GLN B 1 27 ? 25.193 -33.633 11.208  0.50 19.34  ? 26  GLN B CB  1 
ATOM   460  C  CB  B GLN B 1 27 ? 25.217 -33.833 11.153  0.50 20.94  ? 26  GLN B CB  1 
ATOM   461  C  CG  A GLN B 1 27 ? 26.147 -32.363 11.217  0.50 19.07  ? 26  GLN B CG  1 
ATOM   462  C  CG  B GLN B 1 27 ? 25.738 -34.682 12.253  0.50 21.76  ? 26  GLN B CG  1 
ATOM   463  C  CD  A GLN B 1 27 ? 25.981 -31.320 12.339  0.50 20.12  ? 26  GLN B CD  1 
ATOM   464  C  CD  B GLN B 1 27 ? 25.871 -33.732 13.421  0.50 21.19  ? 26  GLN B CD  1 
ATOM   465  O  OE1 A GLN B 1 27 ? 26.575 -30.124 12.367  0.50 21.07  ? 26  GLN B OE1 1 
ATOM   466  O  OE1 B GLN B 1 27 ? 26.191 -32.566 13.193  0.50 21.68  ? 26  GLN B OE1 1 
ATOM   467  N  NE2 A GLN B 1 27 ? 25.157 -31.761 13.305  0.50 13.02  ? 26  GLN B NE2 1 
ATOM   468  N  NE2 B GLN B 1 27 ? 25.664 -34.215 14.641  0.50 21.14  ? 26  GLN B NE2 1 
ATOM   469  N  N   . GLY B 1 28 ? 23.028 -35.905 10.136  1.00 20.22  ? 27  GLY B N   1 
ATOM   470  C  CA  . GLY B 1 28 ? 22.188 -37.075 10.369  1.00 22.02  ? 27  GLY B CA  1 
ATOM   471  C  C   . GLY B 1 28 ? 22.310 -38.081 9.253   1.00 24.24  ? 27  GLY B C   1 
ATOM   472  O  O   . GLY B 1 28 ? 22.165 -39.285 9.509   1.00 30.50  ? 27  GLY B O   1 
ATOM   473  N  N   . LEU B 1 29 ? 22.592 -37.639 8.046   1.00 23.21  ? 28  LEU B N   1 
ATOM   474  C  CA  . LEU B 1 29 ? 22.723 -38.545 6.877   1.00 25.62  ? 28  LEU B CA  1 
ATOM   475  C  C   . LEU B 1 29 ? 24.047 -39.253 6.923   1.00 32.36  ? 28  LEU B C   1 
ATOM   476  O  O   . LEU B 1 29 ? 24.107 -40.418 6.532   1.00 35.71  ? 28  LEU B O   1 
ATOM   477  C  CB  . LEU B 1 29 ? 22.611 -37.763 5.581   1.00 25.22  ? 28  LEU B CB  1 
ATOM   478  C  CG  . LEU B 1 29 ? 21.211 -37.220 5.316   1.00 25.97  ? 28  LEU B CG  1 
ATOM   479  C  CD1 . LEU B 1 29 ? 21.275 -36.246 4.102   1.00 29.20  ? 28  LEU B CD1 1 
ATOM   480  C  CD2 . LEU B 1 29 ? 20.211 -38.327 5.092   1.00 24.77  ? 28  LEU B CD2 1 
ATOM   481  N  N   . LYS B 1 30 ? 25.045 -38.599 7.448   1.00 39.24  ? 29  LYS B N   1 
ATOM   482  C  CA  . LYS B 1 30 ? 26.419 -39.123 7.467   1.00 45.34  ? 29  LYS B CA  1 
ATOM   483  C  C   . LYS B 1 30 ? 26.524 -40.042 8.670   1.00 51.65  ? 29  LYS B C   1 
ATOM   484  O  O   . LYS B 1 30 ? 27.213 -41.066 8.485   1.00 68.95  ? 29  LYS B O   1 
ATOM   485  C  CB  . LYS B 1 30 ? 27.372 -37.918 7.451   1.00 51.25  ? 29  LYS B CB  1 
ATOM   486  C  CG  . LYS B 1 30 ? 27.611 -37.392 6.043   1.00 64.64  ? 29  LYS B CG  1 
ATOM   487  C  CD  . LYS B 1 30 ? 28.430 -38.405 5.137   1.00 64.72  ? 29  LYS B CD  1 
ATOM   488  C  CE  . LYS B 1 30 ? 29.523 -37.831 4.231   1.00 64.43  ? 29  LYS B CE  1 
ATOM   489  N  NZ  . LYS B 1 30 ? 29.316 -36.420 3.759   1.00 56.23  ? 29  LYS B NZ  1 
ATOM   490  N  N   . GLY B 1 31 ? 25.803 -39.781 9.780   1.00 53.95  ? 30  GLY B N   1 
ATOM   491  C  CA  . GLY B 1 31 ? 25.862 -40.621 11.001  1.00 60.39  ? 30  GLY B CA  1 
ATOM   492  C  C   . GLY B 1 31 ? 24.680 -41.565 11.094  1.00 69.13  ? 30  GLY B C   1 
ATOM   493  O  O   . GLY B 1 31 ? 24.358 -42.180 10.055  1.00 70.94  ? 30  GLY B O   1 
HETATM 494  C  C   . ACE C 1 1  ? 22.117 1.632   2.995   1.00 34.50  ? 0   ACE C C   1 
HETATM 495  O  O   . ACE C 1 1  ? 21.053 1.172   3.278   1.00 33.20  ? 0   ACE C O   1 
HETATM 496  C  CH3 . ACE C 1 1  ? 22.477 1.921   1.563   1.00 36.41  ? 0   ACE C CH3 1 
ATOM   497  N  N   . GLY C 1 2  ? 23.125 1.916   3.833   1.00 31.73  ? 1   GLY C N   1 
ATOM   498  C  CA  . GLY C 1 2  ? 23.052 1.836   5.281   1.00 33.10  ? 1   GLY C CA  1 
ATOM   499  C  C   . GLY C 1 2  ? 22.553 0.484   5.721   1.00 28.48  ? 1   GLY C C   1 
ATOM   500  O  O   . GLY C 1 2  ? 23.087 -0.570  5.225   1.00 28.10  ? 1   GLY C O   1 
ATOM   501  N  N   . GLU C 1 3  ? 21.556 0.470   6.615   1.00 29.56  ? 2   GLU C N   1 
ATOM   502  C  CA  . GLU C 1 3  ? 21.086 -0.821  7.170   1.00 27.98  ? 2   GLU C CA  1 
ATOM   503  C  C   . GLU C 1 3  ? 20.271 -1.588  6.133   1.00 27.11  ? 2   GLU C C   1 
ATOM   504  O  O   . GLU C 1 3  ? 20.125 -2.798  6.322   1.00 25.60  ? 2   GLU C O   1 
ATOM   505  C  CB  . GLU C 1 3  ? 20.371 -0.644  8.522   1.00 34.00  ? 2   GLU C CB  1 
ATOM   506  C  CG  . GLU C 1 3  ? 21.301 -0.108  9.588   1.00 32.52  ? 2   GLU C CG  1 
ATOM   507  C  CD  . GLU C 1 3  ? 22.610 -0.833  9.878   1.00 38.02  ? 2   GLU C CD  1 
ATOM   508  O  OE1 . GLU C 1 3  ? 22.704 -2.060  9.869   1.00 33.86  ? 2   GLU C OE1 1 
ATOM   509  O  OE2 . GLU C 1 3  ? 23.595 -0.138  10.187  1.00 51.01  ? 2   GLU C OE2 1 
ATOM   510  N  N   . ILE C 1 4  ? 19.763 -0.984  5.085   1.00 28.14  ? 3   ILE C N   1 
ATOM   511  C  CA  . ILE C 1 4  ? 19.133 -1.751  3.979   1.00 27.91  ? 3   ILE C CA  1 
ATOM   512  C  C   . ILE C 1 4  ? 20.196 -2.591  3.273   1.00 26.60  ? 3   ILE C C   1 
ATOM   513  O  O   . ILE C 1 4  ? 20.043 -3.841  3.119   1.00 26.29  ? 3   ILE C O   1 
ATOM   514  C  CB  . ILE C 1 4  ? 18.330 -0.853  3.044   1.00 28.80  ? 3   ILE C CB  1 
ATOM   515  C  CG1 . ILE C 1 4  ? 17.118 -0.277  3.754   1.00 31.93  ? 3   ILE C CG1 1 
ATOM   516  C  CG2 . ILE C 1 4  ? 17.870 -1.657  1.872   1.00 30.80  ? 3   ILE C CG2 1 
ATOM   517  C  CD1 . ILE C 1 4  ? 16.500 0.900   3.023   1.00 39.95  ? 3   ILE C CD1 1 
ATOM   518  N  N   . ALA C 1 5  ? 21.302 -1.983  2.903   1.00 26.81  ? 4   ALA C N   1 
ATOM   519  C  CA  . ALA C 1 5  ? 22.446 -2.713  2.274   1.00 26.28  ? 4   ALA C CA  1 
ATOM   520  C  C   . ALA C 1 5  ? 22.940 -3.782  3.264   1.00 24.08  ? 4   ALA C C   1 
ATOM   521  O  O   . ALA C 1 5  ? 23.219 -4.918  2.865   1.00 25.32  ? 4   ALA C O   1 
ATOM   522  C  CB  . ALA C 1 5  ? 23.556 -1.776  1.888   1.00 31.03  ? 4   ALA C CB  1 
ATOM   523  N  N   . GLN C 1 6  ? 23.046 -3.461  4.540   1.00 26.43  ? 5   GLN C N   1 
ATOM   524  C  CA  . GLN C 1 6  ? 23.533 -4.436  5.553   1.00 25.24  ? 5   GLN C CA  1 
ATOM   525  C  C   . GLN C 1 6  ? 22.561 -5.628  5.623   1.00 25.07  ? 5   GLN C C   1 
ATOM   526  O  O   . GLN C 1 6  ? 23.027 -6.768  5.689   1.00 24.60  ? 5   GLN C O   1 
ATOM   527  C  CB  . GLN C 1 6  ? 23.645 -3.758  6.919   1.00 28.79  ? 5   GLN C CB  1 
ATOM   528  C  CG  . GLN C 1 6  ? 24.162 -4.672  8.000   1.00 29.74  ? 5   GLN C CG  1 
ATOM   529  C  CD  . GLN C 1 6  ? 25.511 -5.273  7.666   1.00 34.44  ? 5   GLN C CD  1 
ATOM   530  O  OE1 . GLN C 1 6  ? 26.347 -4.647  7.007   1.00 42.63  ? 5   GLN C OE1 1 
ATOM   531  N  NE2 . GLN C 1 6  ? 25.715 -6.508  8.156   1.00 41.86  ? 5   GLN C NE2 1 
ATOM   532  N  N   . GLY C 1 7  ? 21.250 -5.384  5.651   1.00 23.72  ? 6   GLY C N   1 
ATOM   533  C  CA  . GLY C 1 7  ? 20.205 -6.412  5.656   1.00 25.61  ? 6   GLY C CA  1 
ATOM   534  C  C   . GLY C 1 7  ? 20.372 -7.297  4.422   1.00 23.07  ? 6   GLY C C   1 
ATOM   535  O  O   . GLY C 1 7  ? 20.303 -8.559  4.573   1.00 22.30  ? 6   GLY C O   1 
ATOM   536  N  N   . LEU C 1 8  ? 20.580 -6.715  3.231   1.00 23.62  ? 7   LEU C N   1 
ATOM   537  C  CA  . LEU C 1 8  ? 20.759 -7.535  2.012   1.00 23.39  ? 7   LEU C CA  1 
ATOM   538  C  C   . LEU C 1 8  ? 22.048 -8.337  2.093   1.00 22.45  ? 7   LEU C C   1 
ATOM   539  O  O   . LEU C 1 8  ? 22.039 -9.507  1.654   1.00 22.85  ? 7   LEU C O   1 
ATOM   540  C  CB  . LEU C 1 8  ? 20.736 -6.640  0.778   1.00 23.67  ? 7   LEU C CB  1 
ATOM   541  C  CG  . LEU C 1 8  ? 19.398 -5.964  0.520   1.00 27.28  ? 7   LEU C CG  1 
ATOM   542  C  CD1 . LEU C 1 8  ? 19.530 -4.871  -0.520  1.00 30.73  ? 7   LEU C CD1 1 
ATOM   543  C  CD2 . LEU C 1 8  ? 18.357 -6.964  0.087   1.00 29.67  ? 7   LEU C CD2 1 
ATOM   544  N  N   . LYS C 1 9  ? 23.125 -7.821  2.654   1.00 21.75  ? 8   LYS C N   1 
ATOM   545  C  CA  . LYS C 1 9  ? 24.385 -8.570  2.791   1.00 24.11  ? 8   LYS C CA  1 
ATOM   546  C  C   . LYS C 1 9  ? 24.169 -9.758  3.746   1.00 22.36  ? 8   LYS C C   1 
ATOM   547  O  O   . LYS C 1 9  ? 24.731 -10.879 3.490   1.00 22.06  ? 8   LYS C O   1 
ATOM   548  C  CB  . LYS C 1 9  ? 25.534 -7.703  3.282   1.00 23.66  ? 8   LYS C CB  1 
ATOM   549  C  CG  . LYS C 1 9  ? 25.987 -6.617  2.320   1.00 30.41  ? 8   LYS C CG  1 
ATOM   550  C  CD  . LYS C 1 9  ? 27.036 -5.720  2.961   1.00 39.51  ? 8   LYS C CD  1 
ATOM   551  C  CE  . LYS C 1 9  ? 27.340 -4.476  2.165   1.00 47.57  ? 8   LYS C CE  1 
ATOM   552  N  NZ  . LYS C 1 9  ? 28.305 -3.584  2.850   1.00 54.24  ? 8   LYS C NZ  1 
ATOM   553  N  N   A GLU C 1 10 ? 23.386 -9.571  4.801   0.50 22.34  ? 9   GLU C N   1 
ATOM   554  N  N   B GLU C 1 10 ? 23.390 -9.573  4.808   0.50 21.16  ? 9   GLU C N   1 
ATOM   555  C  CA  A GLU C 1 10 ? 23.115 -10.655 5.775   0.50 22.98  ? 9   GLU C CA  1 
ATOM   556  C  CA  B GLU C 1 10 ? 23.100 -10.651 5.787   0.50 21.49  ? 9   GLU C CA  1 
ATOM   557  C  C   A GLU C 1 10 ? 22.248 -11.710 5.084   0.50 20.82  ? 9   GLU C C   1 
ATOM   558  C  C   B GLU C 1 10 ? 22.236 -11.705 5.095   0.50 19.87  ? 9   GLU C C   1 
ATOM   559  O  O   A GLU C 1 10 ? 22.473 -12.893 5.335   0.50 20.35  ? 9   GLU C O   1 
ATOM   560  O  O   B GLU C 1 10 ? 22.465 -12.887 5.348   0.50 19.64  ? 9   GLU C O   1 
ATOM   561  C  CB  A GLU C 1 10 ? 22.460 -10.096 7.028   0.50 23.25  ? 9   GLU C CB  1 
ATOM   562  C  CB  B GLU C 1 10 ? 22.421 -10.089 7.030   0.50 22.06  ? 9   GLU C CB  1 
ATOM   563  C  CG  A GLU C 1 10 ? 23.394 -9.257  7.875   0.50 27.32  ? 9   GLU C CG  1 
ATOM   564  C  CG  B GLU C 1 10 ? 23.340 -9.233  7.887   0.50 24.60  ? 9   GLU C CG  1 
ATOM   565  C  CD  A GLU C 1 10 ? 24.686 -9.892  8.369   0.50 32.39  ? 9   GLU C CD  1 
ATOM   566  C  CD  B GLU C 1 10 ? 22.722 -8.710  9.178   0.50 27.84  ? 9   GLU C CD  1 
ATOM   567  O  OE1 A GLU C 1 10 ? 24.838 -11.143 8.431   0.50 37.30  ? 9   GLU C OE1 1 
ATOM   568  O  OE1 B GLU C 1 10 ? 21.659 -9.240  9.608   0.50 29.31  ? 9   GLU C OE1 1 
ATOM   569  O  OE2 A GLU C 1 10 ? 25.559 -9.094  8.732   0.50 44.59  ? 9   GLU C OE2 1 
ATOM   570  O  OE2 B GLU C 1 10 ? 23.304 -7.753  9.768   0.50 27.41  ? 9   GLU C OE2 1 
ATOM   571  N  N   . ILE C 1 11 ? 21.293 -11.308 4.250   1.00 19.71  ? 10  ILE C N   1 
ATOM   572  C  CA  . ILE C 1 11 ? 20.504 -12.272 3.446   1.00 19.45  ? 10  ILE C CA  1 
ATOM   573  C  C   . ILE C 1 11 ? 21.434 -13.052 2.551   1.00 18.96  ? 10  ILE C C   1 
ATOM   574  O  O   . ILE C 1 11 ? 21.344 -14.328 2.512   1.00 18.34  ? 10  ILE C O   1 
ATOM   575  C  CB  . ILE C 1 11 ? 19.393 -11.551 2.671   1.00 20.97  ? 10  ILE C CB  1 
ATOM   576  C  CG1 . ILE C 1 11 ? 18.275 -11.113 3.633   1.00 20.90  ? 10  ILE C CG1 1 
ATOM   577  C  CG2 . ILE C 1 11 ? 18.859 -12.396 1.533   1.00 22.73  ? 10  ILE C CG2 1 
ATOM   578  C  CD1 . ILE C 1 11 ? 17.253 -10.225 3.034   1.00 22.88  ? 10  ILE C CD1 1 
ATOM   579  N  N   . ALA C 1 12 ? 22.349 -12.406 1.864   1.00 20.20  ? 11  ALA C N   1 
ATOM   580  C  CA  . ALA C 1 12 ? 23.283 -13.095 0.963   1.00 18.69  ? 11  ALA C CA  1 
ATOM   581  C  C   . ALA C 1 12 ? 24.115 -14.096 1.771   1.00 19.35  ? 11  ALA C C   1 
ATOM   582  O  O   . ALA C 1 12 ? 24.360 -15.215 1.295   1.00 19.72  ? 11  ALA C O   1 
ATOM   583  C  CB  . ALA C 1 12 ? 24.151 -12.110 0.236   1.00 22.15  ? 11  ALA C CB  1 
ATOM   584  N  N   A LYS C 1 13 ? 24.568 -13.731 2.963   0.50 20.38  ? 12  LYS C N   1 
ATOM   585  N  N   B LYS C 1 13 ? 24.576 -13.729 2.959   0.50 21.11  ? 12  LYS C N   1 
ATOM   586  C  CA  A LYS C 1 13 ? 25.373 -14.626 3.815   0.50 20.73  ? 12  LYS C CA  1 
ATOM   587  C  CA  B LYS C 1 13 ? 25.378 -14.637 3.805   0.50 22.50  ? 12  LYS C CA  1 
ATOM   588  C  C   A LYS C 1 13 ? 24.504 -15.847 4.153   0.50 17.16  ? 12  LYS C C   1 
ATOM   589  C  C   B LYS C 1 13 ? 24.504 -15.856 4.155   0.50 18.15  ? 12  LYS C C   1 
ATOM   590  O  O   A LYS C 1 13 ? 24.991 -16.960 4.120   0.50 18.75  ? 12  LYS C O   1 
ATOM   591  O  O   B LYS C 1 13 ? 24.987 -16.978 4.119   0.50 19.21  ? 12  LYS C O   1 
ATOM   592  C  CB  A LYS C 1 13 ? 25.850 -13.939 5.091   0.50 21.69  ? 12  LYS C CB  1 
ATOM   593  C  CB  B LYS C 1 13 ? 25.877 -13.931 5.064   0.50 25.96  ? 12  LYS C CB  1 
ATOM   594  C  CG  A LYS C 1 13 ? 26.512 -14.865 6.107   0.50 24.32  ? 12  LYS C CG  1 
ATOM   595  C  CG  B LYS C 1 13 ? 26.849 -14.692 5.954   0.50 31.00  ? 12  LYS C CG  1 
ATOM   596  C  CD  A LYS C 1 13 ? 27.789 -15.561 5.643   0.50 28.36  ? 12  LYS C CD  1 
ATOM   597  C  CD  B LYS C 1 13 ? 26.971 -14.027 7.340   0.50 37.18  ? 12  LYS C CD  1 
ATOM   598  C  CE  A LYS C 1 13 ? 28.427 -16.283 6.807   0.50 29.10  ? 12  LYS C CE  1 
ATOM   599  C  CE  B LYS C 1 13 ? 27.505 -12.607 7.339   0.50 38.74  ? 12  LYS C CE  1 
ATOM   600  N  NZ  A LYS C 1 13 ? 29.332 -17.346 6.354   0.50 33.42  ? 12  LYS C NZ  1 
ATOM   601  N  NZ  B LYS C 1 13 ? 26.690 -11.669 8.165   0.50 42.10  ? 12  LYS C NZ  1 
ATOM   602  N  N   . GLY C 1 14 ? 23.262 -15.646 4.558   1.00 18.85  ? 13  GLY C N   1 
ATOM   603  C  CA  . GLY C 1 14 ? 22.327 -16.737 4.869   1.00 17.69  ? 13  GLY C CA  1 
ATOM   604  C  C   . GLY C 1 14 ? 22.139 -17.653 3.676   1.00 16.72  ? 13  GLY C C   1 
ATOM   605  O  O   . GLY C 1 14 ? 22.173 -18.922 3.872   1.00 17.08  ? 13  GLY C O   1 
ATOM   606  N  N   . LEU C 1 15 ? 22.036 -17.142 2.483   1.00 16.54  ? 14  LEU C N   1 
ATOM   607  C  CA  . LEU C 1 15 ? 21.842 -17.950 1.277   1.00 16.78  ? 14  LEU C CA  1 
ATOM   608  C  C   . LEU C 1 15 ? 23.121 -18.710 0.986   1.00 16.52  ? 14  LEU C C   1 
ATOM   609  O  O   . LEU C 1 15 ? 23.042 -19.865 0.527   1.00 17.20  ? 14  LEU C O   1 
ATOM   610  C  CB  . LEU C 1 15 ? 21.410 -17.045 0.120   1.00 17.00  ? 14  LEU C CB  1 
ATOM   611  C  CG  . LEU C 1 15 ? 20.024 -16.442 0.299   1.00 17.95  ? 14  LEU C CG  1 
ATOM   612  C  CD1 . LEU C 1 15 ? 19.798 -15.351 -0.747  1.00 18.51  ? 14  LEU C CD1 1 
ATOM   613  C  CD2 . LEU C 1 15 ? 18.953 -17.531 0.207   1.00 19.15  ? 14  LEU C CD2 1 
ATOM   614  N  N   A LYS C 1 16 ? 24.287 -18.133 1.222   0.50 17.48  ? 15  LYS C N   1 
ATOM   615  N  N   B LYS C 1 16 ? 24.281 -18.127 1.253   0.50 16.99  ? 15  LYS C N   1 
ATOM   616  C  CA  A LYS C 1 16 ? 25.563 -18.840 0.999   0.50 18.79  ? 15  LYS C CA  1 
ATOM   617  C  CA  B LYS C 1 16 ? 25.566 -18.815 1.034   0.50 18.42  ? 15  LYS C CA  1 
ATOM   618  C  C   A LYS C 1 16 ? 25.620 -20.024 1.975   0.50 16.75  ? 15  LYS C C   1 
ATOM   619  C  C   B LYS C 1 16 ? 25.620 -20.009 2.006   0.50 15.88  ? 15  LYS C C   1 
ATOM   620  O  O   A LYS C 1 16 ? 26.065 -21.142 1.582   0.50 19.08  ? 15  LYS C O   1 
ATOM   621  O  O   B LYS C 1 16 ? 26.052 -21.148 1.610   0.50 17.15  ? 15  LYS C O   1 
ATOM   622  C  CB  A LYS C 1 16 ? 26.759 -17.913 1.212   0.50 19.69  ? 15  LYS C CB  1 
ATOM   623  C  CB  B LYS C 1 16 ? 26.728 -17.823 1.183   0.50 19.79  ? 15  LYS C CB  1 
ATOM   624  C  CG  A LYS C 1 16 ? 27.057 -16.976 0.084   0.50 25.57  ? 15  LYS C CG  1 
ATOM   625  C  CG  B LYS C 1 16 ? 28.101 -18.404 0.895   0.50 26.01  ? 15  LYS C CG  1 
ATOM   626  C  CD  A LYS C 1 16 ? 28.217 -16.032 0.424   0.50 28.97  ? 15  LYS C CD  1 
ATOM   627  C  CD  B LYS C 1 16 ? 29.232 -17.408 1.266   0.50 28.60  ? 15  LYS C CD  1 
ATOM   628  C  CE  A LYS C 1 16 ? 28.565 -15.032 -0.669  0.50 36.49  ? 15  LYS C CE  1 
ATOM   629  C  CE  B LYS C 1 16 ? 30.620 -17.997 1.088   0.50 35.11  ? 15  LYS C CE  1 
ATOM   630  N  NZ  A LYS C 1 16 ? 27.568 -13.950 -0.890  0.50 38.68  ? 15  LYS C NZ  1 
ATOM   631  N  NZ  B LYS C 1 16 ? 31.662 -16.930 1.039   0.50 39.48  ? 15  LYS C NZ  1 
ATOM   632  N  N   A GLU C 1 17 ? 25.185 -19.813 3.206   0.50 16.95  ? 16  GLU C N   1 
ATOM   633  N  N   B GLU C 1 17 ? 25.191 -19.803 3.242   0.50 17.09  ? 16  GLU C N   1 
ATOM   634  C  CA  A GLU C 1 17 ? 25.241 -20.900 4.207   0.50 16.04  ? 16  GLU C CA  1 
ATOM   635  C  CA  B GLU C 1 17 ? 25.218 -20.881 4.265   0.50 16.29  ? 16  GLU C CA  1 
ATOM   636  C  C   A GLU C 1 17 ? 24.216 -21.968 3.843   0.50 13.77  ? 16  GLU C C   1 
ATOM   637  C  C   B GLU C 1 17 ? 24.218 -21.971 3.852   0.50 13.92  ? 16  GLU C C   1 
ATOM   638  O  O   A GLU C 1 17 ? 24.483 -23.161 4.086   0.50 14.87  ? 16  GLU C O   1 
ATOM   639  O  O   B GLU C 1 17 ? 24.484 -23.178 4.102   0.50 15.13  ? 16  GLU C O   1 
ATOM   640  C  CB  A GLU C 1 17 ? 25.050 -20.365 5.622   0.50 16.36  ? 16  GLU C CB  1 
ATOM   641  C  CB  B GLU C 1 17 ? 24.887 -20.358 5.673   0.50 18.27  ? 16  GLU C CB  1 
ATOM   642  C  CG  A GLU C 1 17 ? 26.256 -19.487 6.042   0.50 17.83  ? 16  GLU C CG  1 
ATOM   643  C  CG  B GLU C 1 17 ? 25.832 -19.235 6.186   0.50 20.67  ? 16  GLU C CG  1 
ATOM   644  C  CD  A GLU C 1 17 ? 27.612 -20.187 5.955   0.50 22.64  ? 16  GLU C CD  1 
ATOM   645  C  CD  B GLU C 1 17 ? 25.571 -18.700 7.600   0.50 25.93  ? 16  GLU C CD  1 
ATOM   646  O  OE1 A GLU C 1 17 ? 27.736 -21.385 6.263   0.50 28.24  ? 16  GLU C OE1 1 
ATOM   647  O  OE1 B GLU C 1 17 ? 24.687 -19.240 8.264   0.50 33.96  ? 16  GLU C OE1 1 
ATOM   648  O  OE2 A GLU C 1 17 ? 28.569 -19.521 5.497   0.50 33.96  ? 16  GLU C OE2 1 
ATOM   649  O  OE2 B GLU C 1 17 ? 26.323 -17.784 8.090   0.50 32.66  ? 16  GLU C OE2 1 
ATOM   650  N  N   . ILE C 1 18 ? 23.070 -21.612 3.333   1.00 15.23  ? 17  ILE C N   1 
ATOM   651  C  CA  . ILE C 1 18 ? 22.058 -22.565 2.857   1.00 13.47  ? 17  ILE C CA  1 
ATOM   652  C  C   . ILE C 1 18 ? 22.692 -23.380 1.745   1.00 13.87  ? 17  ILE C C   1 
ATOM   653  O  O   . ILE C 1 18 ? 22.554 -24.642 1.750   1.00 14.75  ? 17  ILE C O   1 
ATOM   654  C  CB  . ILE C 1 18 ? 20.762 -21.852 2.406   1.00 15.24  ? 17  ILE C CB  1 
ATOM   655  C  CG1 . ILE C 1 18 ? 19.990 -21.432 3.649   1.00 15.66  ? 17  ILE C CG1 1 
ATOM   656  C  CG2 . ILE C 1 18 ? 19.950 -22.757 1.506   1.00 14.68  ? 17  ILE C CG2 1 
ATOM   657  C  CD1 . ILE C 1 18 ? 18.778 -20.497 3.349   1.00 15.07  ? 17  ILE C CD1 1 
ATOM   658  N  N   . ALA C 1 19 ? 23.312 -22.741 0.763   1.00 14.30  ? 18  ALA C N   1 
ATOM   659  C  CA  . ALA C 1 19 ? 23.944 -23.445 -0.358  1.00 15.42  ? 18  ALA C CA  1 
ATOM   660  C  C   . ALA C 1 19 ? 24.915 -24.467 0.193   1.00 15.87  ? 18  ALA C C   1 
ATOM   661  O  O   . ALA C 1 19 ? 25.040 -25.607 -0.322  1.00 15.29  ? 18  ALA C O   1 
ATOM   662  C  CB  . ALA C 1 19 ? 24.557 -22.537 -1.355  1.00 16.30  ? 18  ALA C CB  1 
HETATM 663  C  CD1 . 4BF C 1 20 ? 29.345 -25.703 3.776   1.00 20.80  ? 19  4BF C CD1 1 
HETATM 664  C  CE1 . 4BF C 1 20 ? 30.582 -26.331 3.904   1.00 24.04  ? 19  4BF C CE1 1 
HETATM 665  C  CZ  . 4BF C 1 20 ? 31.514 -26.115 2.908   1.00 26.36  ? 19  4BF C CZ  1 
HETATM 666  BR BR  . 4BF C 1 20 ? 33.246 -26.874 2.960   0.97 33.69  ? 19  4BF C BR  1 
HETATM 667  C  CE2 . 4BF C 1 20 ? 31.237 -25.352 1.808   1.00 25.98  ? 19  4BF C CE2 1 
HETATM 668  C  CD2 . 4BF C 1 20 ? 30.009 -24.727 1.740   1.00 21.77  ? 19  4BF C CD2 1 
HETATM 669  C  CG  . 4BF C 1 20 ? 29.043 -24.914 2.711   1.00 18.52  ? 19  4BF C CG  1 
HETATM 670  C  CB  . 4BF C 1 20 ? 27.732 -24.208 2.610   1.00 16.44  ? 19  4BF C CB  1 
HETATM 671  C  CA  . 4BF C 1 20 ? 26.805 -24.943 1.666   1.00 15.09  ? 19  4BF C CA  1 
HETATM 672  N  N   . 4BF C 1 20 ? 25.742 -24.052 1.262   1.00 15.80  ? 19  4BF C N   1 
HETATM 673  C  C   . 4BF C 1 20 ? 26.126 -26.117 2.367   1.00 14.67  ? 19  4BF C C   1 
HETATM 674  O  O   . 4BF C 1 20 ? 26.575 -27.318 2.232   1.00 15.86  ? 19  4BF C O   1 
ATOM   675  N  N   . GLY C 1 21 ? 24.968 -25.922 3.113   1.00 14.15  ? 20  GLY C N   1 
ATOM   676  C  CA  . GLY C 1 21 ? 24.300 -27.027 3.765   1.00 14.59  ? 20  GLY C CA  1 
ATOM   677  C  C   . GLY C 1 21 ? 23.753 -27.945 2.736   1.00 12.89  ? 20  GLY C C   1 
ATOM   678  O  O   . GLY C 1 21 ? 23.751 -29.179 2.965   1.00 14.20  ? 20  GLY C O   1 
ATOM   679  N  N   . LEU C 1 22 ? 23.232 -27.449 1.654   1.00 14.67  ? 21  LEU C N   1 
ATOM   680  C  CA  . LEU C 1 22 ? 22.681 -28.301 0.575   1.00 14.86  ? 21  LEU C CA  1 
ATOM   681  C  C   . LEU C 1 22 ? 23.812 -29.111 -0.051  1.00 15.35  ? 21  LEU C C   1 
ATOM   682  O  O   . LEU C 1 22 ? 23.568 -30.268 -0.410  1.00 16.19  ? 21  LEU C O   1 
ATOM   683  C  CB  . LEU C 1 22 ? 21.953 -27.455 -0.444  1.00 13.72  ? 21  LEU C CB  1 
ATOM   684  C  CG  . LEU C 1 22 ? 20.667 -26.844 0.071   1.00 14.70  ? 21  LEU C CG  1 
ATOM   685  C  CD1 . LEU C 1 22 ? 20.097 -25.805 -0.878  1.00 14.70  ? 21  LEU C CD1 1 
ATOM   686  C  CD2 . LEU C 1 22 ? 19.619 -27.910 0.379   1.00 14.47  ? 21  LEU C CD2 1 
ATOM   687  N  N   . LYS C 1 23 ? 24.991 -28.543 -0.225  1.00 14.25  ? 22  LYS C N   1 
ATOM   688  C  CA  . LYS C 1 23 ? 26.157 -29.287 -0.718  1.00 15.73  ? 22  LYS C CA  1 
ATOM   689  C  C   . LYS C 1 23 ? 26.455 -30.434 0.236   1.00 14.83  ? 22  LYS C C   1 
ATOM   690  O  O   . LYS C 1 23 ? 26.762 -31.527 -0.215  1.00 16.90  ? 22  LYS C O   1 
ATOM   691  C  CB  . LYS C 1 23 ? 27.383 -28.376 -0.898  1.00 17.46  ? 22  LYS C CB  1 
ATOM   692  C  CG  . LYS C 1 23 ? 27.438 -27.468 -2.066  1.00 23.23  ? 22  LYS C CG  1 
ATOM   693  C  CD  . LYS C 1 23 ? 28.801 -26.711 -2.135  1.00 29.75  ? 22  LYS C CD  1 
ATOM   694  C  CE  . LYS C 1 23 ? 29.037 -25.847 -3.330  1.00 42.09  ? 22  LYS C CE  1 
ATOM   695  N  NZ  . LYS C 1 23 ? 30.360 -25.122 -3.268  1.00 45.51  ? 22  LYS C NZ  1 
ATOM   696  N  N   . GLU C 1 24 ? 26.442 -30.190 1.539   1.00 15.01  ? 23  GLU C N   1 
ATOM   697  C  CA  . GLU C 1 24 ? 26.772 -31.200 2.564   1.00 15.12  ? 23  GLU C CA  1 
ATOM   698  C  C   . GLU C 1 24 ? 25.689 -32.312 2.447   1.00 13.42  ? 23  GLU C C   1 
ATOM   699  O  O   . GLU C 1 24 ? 26.030 -33.513 2.631   1.00 16.37  ? 23  GLU C O   1 
ATOM   700  C  CB  . GLU C 1 24 ? 26.839 -30.583 3.953   1.00 16.20  ? 23  GLU C CB  1 
ATOM   701  C  CG  . GLU C 1 24 ? 28.006 -29.603 4.139   1.00 16.47  ? 23  GLU C CG  1 
ATOM   702  C  CD  . GLU C 1 24 ? 28.046 -28.940 5.519   1.00 21.81  ? 23  GLU C CD  1 
ATOM   703  O  OE1 . GLU C 1 24 ? 27.026 -28.469 6.002   1.00 26.50  ? 23  GLU C OE1 1 
ATOM   704  O  OE2 . GLU C 1 24 ? 29.123 -28.892 6.100   1.00 28.90  ? 23  GLU C OE2 1 
ATOM   705  N  N   . ILE C 1 25 ? 24.434 -31.957 2.314   1.00 13.45  ? 24  ILE C N   1 
ATOM   706  C  CA  . ILE C 1 25 ? 23.323 -32.914 2.152   1.00 15.02  ? 24  ILE C CA  1 
ATOM   707  C  C   . ILE C 1 25 ? 23.581 -33.774 0.886   1.00 16.93  ? 24  ILE C C   1 
ATOM   708  O  O   . ILE C 1 25 ? 23.502 -34.989 0.973   1.00 17.26  ? 24  ILE C O   1 
ATOM   709  C  CB  . ILE C 1 25 ? 21.955 -32.241 2.123   1.00 13.48  ? 24  ILE C CB  1 
ATOM   710  C  CG1 . ILE C 1 25 ? 21.618 -31.758 3.518   1.00 14.49  ? 24  ILE C CG1 1 
ATOM   711  C  CG2 . ILE C 1 25 ? 20.884 -33.224 1.599   1.00 16.40  ? 24  ILE C CG2 1 
ATOM   712  C  CD1 . ILE C 1 25 ? 20.372 -30.902 3.555   1.00 14.99  ? 24  ILE C CD1 1 
ATOM   713  N  N   . ALA C 1 26 ? 23.883 -33.218 -0.261  1.00 15.41  ? 25  ALA C N   1 
ATOM   714  C  CA  . ALA C 1 26 ? 24.117 -33.929 -1.491  1.00 17.10  ? 25  ALA C CA  1 
ATOM   715  C  C   . ALA C 1 26 ? 25.273 -34.876 -1.275  1.00 18.52  ? 25  ALA C C   1 
ATOM   716  O  O   . ALA C 1 26 ? 25.139 -36.030 -1.731  1.00 21.63  ? 25  ALA C O   1 
ATOM   717  C  CB  . ALA C 1 26 ? 24.383 -33.004 -2.664  1.00 19.67  ? 25  ALA C CB  1 
ATOM   718  N  N   . GLN C 1 27 ? 26.358 -34.448 -0.620  1.00 19.54  ? 26  GLN C N   1 
ATOM   719  C  CA  . GLN C 1 27 ? 27.494 -35.317 -0.337  1.00 20.82  ? 26  GLN C CA  1 
ATOM   720  C  C   . GLN C 1 27 ? 27.036 -36.531 0.494   1.00 21.62  ? 26  GLN C C   1 
ATOM   721  O  O   . GLN C 1 27 ? 27.480 -37.655 0.201   1.00 27.38  ? 26  GLN C O   1 
ATOM   722  C  CB  . GLN C 1 27 ? 28.666 -34.516 0.230   1.00 26.18  ? 26  GLN C CB  1 
ATOM   723  C  CG  . GLN C 1 27 ? 29.858 -35.310 0.294   1.00 28.10  ? 26  GLN C CG  1 
ATOM   724  C  CD  . GLN C 1 27 ? 30.477 -35.676 -1.042  1.00 29.60  ? 26  GLN C CD  1 
ATOM   725  O  OE1 . GLN C 1 27 ? 30.160 -35.139 -2.097  1.00 30.45  ? 26  GLN C OE1 1 
ATOM   726  N  NE2 . GLN C 1 27 ? 31.228 -36.743 -1.003  1.00 33.66  ? 26  GLN C NE2 1 
ATOM   727  N  N   . GLY C 1 28 ? 26.196 -36.290 1.519   1.00 21.51  ? 27  GLY C N   1 
ATOM   728  C  CA  . GLY C 1 28 ? 25.682 -37.313 2.420   1.00 24.84  ? 27  GLY C CA  1 
ATOM   729  C  C   . GLY C 1 28 ? 24.827 -38.329 1.694   1.00 21.47  ? 27  GLY C C   1 
ATOM   730  O  O   . GLY C 1 28 ? 24.787 -39.486 2.053   1.00 29.34  ? 27  GLY C O   1 
ATOM   731  N  N   . LEU C 1 29 ? 24.089 -37.886 0.671   1.00 20.21  ? 28  LEU C N   1 
ATOM   732  C  CA  . LEU C 1 29 ? 23.170 -38.759 -0.080  1.00 19.44  ? 28  LEU C CA  1 
ATOM   733  C  C   . LEU C 1 29 ? 23.926 -39.604 -1.076  1.00 22.35  ? 28  LEU C C   1 
ATOM   734  O  O   . LEU C 1 29 ? 23.329 -40.507 -1.665  1.00 26.35  ? 28  LEU C O   1 
ATOM   735  C  CB  . LEU C 1 29 ? 22.114 -37.913 -0.754  1.00 19.57  ? 28  LEU C CB  1 
ATOM   736  C  CG  . LEU C 1 29 ? 21.107 -37.273 0.202   1.00 18.31  ? 28  LEU C CG  1 
ATOM   737  C  CD1 . LEU C 1 29 ? 20.227 -36.349 -0.600  1.00 19.36  ? 28  LEU C CD1 1 
ATOM   738  C  CD2 . LEU C 1 29 ? 20.298 -38.308 0.948   1.00 20.41  ? 28  LEU C CD2 1 
ATOM   739  N  N   . LYS C 1 30 ? 25.157 -39.270 -1.427  1.00 24.22  ? 29  LYS C N   1 
ATOM   740  C  CA  . LYS C 1 30 ? 25.961 -40.087 -2.343  1.00 27.35  ? 29  LYS C CA  1 
ATOM   741  C  C   . LYS C 1 30 ? 26.442 -41.359 -1.601  1.00 42.20  ? 29  LYS C C   1 
ATOM   742  O  O   . LYS C 1 30 ? 26.452 -42.412 -2.175  1.00 64.39  ? 29  LYS C O   1 
ATOM   743  C  CB  . LYS C 1 30 ? 27.194 -39.291 -2.717  1.00 30.59  ? 29  LYS C CB  1 
ATOM   744  C  CG  . LYS C 1 30 ? 27.037 -38.122 -3.664  1.00 32.49  ? 29  LYS C CG  1 
ATOM   745  C  CD  . LYS C 1 30 ? 28.422 -37.699 -4.081  1.00 44.41  ? 29  LYS C CD  1 
ATOM   746  C  CE  . LYS C 1 30 ? 28.495 -36.413 -4.879  1.00 48.36  ? 29  LYS C CE  1 
ATOM   747  N  NZ  . LYS C 1 30 ? 29.926 -36.027 -4.994  1.00 60.35  ? 29  LYS C NZ  1 
ATOM   748  N  N   . GLY C 1 31 ? 26.841 -41.143 -0.365  1.00 46.77  ? 30  GLY C N   1 
ATOM   749  C  CA  . GLY C 1 31 ? 27.589 -42.013 0.540   1.00 52.29  ? 30  GLY C CA  1 
ATOM   750  C  C   . GLY C 1 31 ? 28.892 -41.299 0.852   1.00 61.89  ? 30  GLY C C   1 
ATOM   751  O  O   . GLY C 1 31 ? 29.807 -42.091 1.100   1.00 67.55  ? 30  GLY C O   1 
HETATM 752  N  N   . NH2 C 1 32 ? 29.085 -39.955 0.852   1.00 47.30  ? 31  NH2 C N   1 
ATOM   753  N  N   . GLY D 1 2  ? 26.085 -4.557  -8.863  1.00 63.71  ? 1   GLY D N   1 
ATOM   754  C  CA  . GLY D 1 2  ? 26.945 -4.352  -7.680  1.00 51.04  ? 1   GLY D CA  1 
ATOM   755  C  C   . GLY D 1 2  ? 27.428 -5.664  -7.100  1.00 42.07  ? 1   GLY D C   1 
ATOM   756  O  O   . GLY D 1 2  ? 27.115 -6.817  -7.637  1.00 43.38  ? 1   GLY D O   1 
ATOM   757  N  N   . GLU D 1 3  ? 28.187 -5.552  -6.015  1.00 39.16  ? 2   GLU D N   1 
ATOM   758  C  CA  . GLU D 1 3  ? 28.846 -6.744  -5.384  1.00 41.00  ? 2   GLU D CA  1 
ATOM   759  C  C   . GLU D 1 3  ? 27.821 -7.691  -4.764  1.00 36.25  ? 2   GLU D C   1 
ATOM   760  O  O   . GLU D 1 3  ? 28.056 -8.900  -4.796  1.00 35.27  ? 2   GLU D O   1 
ATOM   761  C  CB  . GLU D 1 3  ? 29.786 -6.252  -4.278  1.00 46.20  ? 2   GLU D CB  1 
ATOM   762  C  CG  . GLU D 1 3  ? 30.705 -7.305  -3.725  1.00 56.75  ? 2   GLU D CG  1 
ATOM   763  C  CD  . GLU D 1 3  ? 32.058 -6.837  -3.193  1.00 66.42  ? 2   GLU D CD  1 
ATOM   764  O  OE1 . GLU D 1 3  ? 32.176 -5.668  -2.685  1.00 78.37  ? 2   GLU D OE1 1 
ATOM   765  O  OE2 . GLU D 1 3  ? 33.006 -7.665  -3.250  1.00 87.48  ? 2   GLU D OE2 1 
ATOM   766  N  N   . ILE D 1 4  ? 26.745 -7.162  -4.204  1.00 30.75  ? 3   ILE D N   1 
ATOM   767  C  CA  . ILE D 1 4  ? 25.657 -8.028  -3.649  1.00 28.28  ? 3   ILE D CA  1 
ATOM   768  C  C   . ILE D 1 4  ? 25.063 -8.845  -4.796  1.00 25.91  ? 3   ILE D C   1 
ATOM   769  O  O   . ILE D 1 4  ? 24.932 -10.085 -4.679  1.00 26.29  ? 3   ILE D O   1 
ATOM   770  C  CB  . ILE D 1 4  ? 24.555 -7.229  -2.911  1.00 29.69  ? 3   ILE D CB  1 
ATOM   771  C  CG1 . ILE D 1 4  ? 25.106 -6.532  -1.681  1.00 31.29  ? 3   ILE D CG1 1 
ATOM   772  C  CG2 . ILE D 1 4  ? 23.428 -8.157  -2.541  1.00 27.19  ? 3   ILE D CG2 1 
ATOM   773  C  CD1 . ILE D 1 4  ? 24.154 -5.475  -1.085  1.00 33.28  ? 3   ILE D CD1 1 
ATOM   774  N  N   . ALA D 1 5  ? 24.661 -8.181  -5.887  1.00 28.16  ? 4   ALA D N   1 
ATOM   775  C  CA  . ALA D 1 5  ? 24.062 -8.904  -7.044  1.00 27.19  ? 4   ALA D CA  1 
ATOM   776  C  C   . ALA D 1 5  ? 25.018 -9.964  -7.585  1.00 30.75  ? 4   ALA D C   1 
ATOM   777  O  O   . ALA D 1 5  ? 24.575 -11.103 -7.842  1.00 29.34  ? 4   ALA D O   1 
ATOM   778  C  CB  . ALA D 1 5  ? 23.643 -7.907  -8.056  1.00 34.74  ? 4   ALA D CB  1 
ATOM   779  N  N   A GLN D 1 6  ? 26.303 -9.634  -7.678  0.50 32.23  ? 5   GLN D N   1 
ATOM   780  N  N   B GLN D 1 6  ? 26.307 -9.633  -7.683  0.50 34.18  ? 5   GLN D N   1 
ATOM   781  C  CA  A GLN D 1 6  ? 27.313 -10.591 -8.200  0.50 34.11  ? 5   GLN D CA  1 
ATOM   782  C  CA  B GLN D 1 6  ? 27.338 -10.578 -8.190  0.50 38.21  ? 5   GLN D CA  1 
ATOM   783  C  C   A GLN D 1 6  ? 27.375 -11.809 -7.265  0.50 28.09  ? 5   GLN D C   1 
ATOM   784  C  C   B GLN D 1 6  ? 27.384 -11.801 -7.262  0.50 31.55  ? 5   GLN D C   1 
ATOM   785  O  O   A GLN D 1 6  ? 27.412 -12.954 -7.782  0.50 33.56  ? 5   GLN D O   1 
ATOM   786  O  O   B GLN D 1 6  ? 27.432 -12.929 -7.784  0.50 33.47  ? 5   GLN D O   1 
ATOM   787  C  CB  A GLN D 1 6  ? 28.706 -9.964  -8.296  0.50 34.49  ? 5   GLN D CB  1 
ATOM   788  C  CB  B GLN D 1 6  ? 28.706 -9.893  -8.272  0.50 44.57  ? 5   GLN D CB  1 
ATOM   789  C  CG  A GLN D 1 6  ? 28.776 -8.859  -9.339  0.50 37.73  ? 5   GLN D CG  1 
ATOM   790  C  CG  B GLN D 1 6  ? 29.918 -10.814 -8.186  0.50 51.70  ? 5   GLN D CG  1 
ATOM   791  C  CD  A GLN D 1 6  ? 30.078 -8.092  -9.376  0.50 47.15  ? 5   GLN D CD  1 
ATOM   792  C  CD  B GLN D 1 6  ? 30.352 -11.099 -6.761  0.50 54.95  ? 5   GLN D CD  1 
ATOM   793  O  OE1 A GLN D 1 6  ? 31.006 -8.299  -8.599  0.50 52.95  ? 5   GLN D OE1 1 
ATOM   794  O  OE1 B GLN D 1 6  ? 30.809 -12.201 -6.468  0.50 47.86  ? 5   GLN D OE1 1 
ATOM   795  N  NE2 A GLN D 1 6  ? 30.143 -7.168  -10.299 0.50 48.52  ? 5   GLN D NE2 1 
ATOM   796  N  NE2 B GLN D 1 6  ? 30.190 -10.115 -5.865  0.50 54.81  ? 5   GLN D NE2 1 
ATOM   797  N  N   . GLY D 1 7  ? 27.417 -11.574 -5.941  1.00 31.00  ? 6   GLY D N   1 
ATOM   798  C  CA  . GLY D 1 7  ? 27.487 -12.671 -4.982  1.00 27.75  ? 6   GLY D CA  1 
ATOM   799  C  C   . GLY D 1 7  ? 26.264 -13.546 -5.080  1.00 24.52  ? 6   GLY D C   1 
ATOM   800  O  O   . GLY D 1 7  ? 26.407 -14.793 -5.030  1.00 25.64  ? 6   GLY D O   1 
ATOM   801  N  N   . LEU D 1 8  ? 25.095 -12.968 -5.252  1.00 23.67  ? 7   LEU D N   1 
ATOM   802  C  CA  . LEU D 1 8  ? 23.835 -13.758 -5.368  1.00 23.35  ? 7   LEU D CA  1 
ATOM   803  C  C   . LEU D 1 8  ? 23.879 -14.617 -6.637  1.00 21.99  ? 7   LEU D C   1 
ATOM   804  O  O   . LEU D 1 8  ? 23.479 -15.765 -6.643  1.00 22.58  ? 7   LEU D O   1 
ATOM   805  C  CB  . LEU D 1 8  ? 22.582 -12.875 -5.341  1.00 24.03  ? 7   LEU D CB  1 
ATOM   806  C  CG  . LEU D 1 8  ? 22.364 -12.085 -4.066  1.00 22.68  ? 7   LEU D CG  1 
ATOM   807  C  CD1 . LEU D 1 8  ? 21.228 -11.054 -4.241  1.00 25.94  ? 7   LEU D CD1 1 
ATOM   808  C  CD2 . LEU D 1 8  ? 22.122 -12.993 -2.880  1.00 23.30  ? 7   LEU D CD2 1 
ATOM   809  N  N   . LYS D 1 9  ? 24.373 -14.040 -7.742  1.00 25.00  ? 8   LYS D N   1 
ATOM   810  C  CA  . LYS D 1 9  ? 24.457 -14.809 -9.005  1.00 27.83  ? 8   LYS D CA  1 
ATOM   811  C  C   . LYS D 1 9  ? 25.425 -15.985 -8.843  1.00 27.62  ? 8   LYS D C   1 
ATOM   812  O  O   . LYS D 1 9  ? 25.180 -17.077 -9.449  1.00 30.71  ? 8   LYS D O   1 
ATOM   813  C  CB  . LYS D 1 9  ? 24.746 -13.855 -10.144 1.00 31.27  ? 8   LYS D CB  1 
ATOM   814  C  CG  . LYS D 1 9  ? 23.510 -12.961 -10.444 1.00 35.10  ? 8   LYS D CG  1 
ATOM   815  C  CD  . LYS D 1 9  ? 23.676 -11.996 -11.554 1.00 38.42  ? 8   LYS D CD  1 
ATOM   816  C  CE  . LYS D 1 9  ? 22.472 -11.085 -11.727 1.00 42.41  ? 8   LYS D CE  1 
ATOM   817  N  NZ  . LYS D 1 9  ? 22.707 -10.121 -12.835 1.00 45.79  ? 8   LYS D NZ  1 
ATOM   818  N  N   A GLU D 1 10 ? 26.514 -15.783 -8.123  0.50 25.85  ? 9   GLU D N   1 
ATOM   819  N  N   B GLU D 1 10 ? 26.514 -15.800 -8.113  0.50 27.77  ? 9   GLU D N   1 
ATOM   820  C  CA  A GLU D 1 10 ? 27.492 -16.874 -7.887  0.50 30.97  ? 9   GLU D CA  1 
ATOM   821  C  CA  B GLU D 1 10 ? 27.494 -16.895 -7.886  0.50 33.24  ? 9   GLU D CA  1 
ATOM   822  C  C   A GLU D 1 10 ? 26.836 -17.982 -7.037  0.50 27.41  ? 9   GLU D C   1 
ATOM   823  C  C   B GLU D 1 10 ? 26.820 -17.988 -7.044  0.50 27.97  ? 9   GLU D C   1 
ATOM   824  O  O   A GLU D 1 10 ? 27.096 -19.173 -7.281  0.50 29.91  ? 9   GLU D O   1 
ATOM   825  O  O   B GLU D 1 10 ? 27.089 -19.174 -7.278  0.50 30.12  ? 9   GLU D O   1 
ATOM   826  C  CB  A GLU D 1 10 ? 28.760 -16.285 -7.264  0.50 28.93  ? 9   GLU D CB  1 
ATOM   827  C  CB  B GLU D 1 10 ? 28.762 -16.385 -7.186  0.50 37.56  ? 9   GLU D CB  1 
ATOM   828  C  CG  A GLU D 1 10 ? 29.552 -15.392 -8.237  0.50 30.61  ? 9   GLU D CG  1 
ATOM   829  C  CG  B GLU D 1 10 ? 30.048 -16.507 -8.009  0.50 43.78  ? 9   GLU D CG  1 
ATOM   830  C  CD  A GLU D 1 10 ? 29.922 -16.068 -9.569  0.50 33.36  ? 9   GLU D CD  1 
ATOM   831  C  CD  B GLU D 1 10 ? 31.108 -17.470 -7.478  0.50 44.98  ? 9   GLU D CD  1 
ATOM   832  O  OE1 A GLU D 1 10 ? 30.338 -17.214 -9.501  0.50 30.96  ? 9   GLU D OE1 1 
ATOM   833  O  OE1 B GLU D 1 10 ? 31.663 -17.201 -6.382  0.50 49.83  ? 9   GLU D OE1 1 
ATOM   834  O  OE2 A GLU D 1 10 ? 29.699 -15.493 -10.672 0.50 45.17  ? 9   GLU D OE2 1 
ATOM   835  O  OE2 B GLU D 1 10 ? 31.401 -18.468 -8.153  0.50 48.58  ? 9   GLU D OE2 1 
ATOM   836  N  N   . ILE D 1 11 ? 26.035 -17.610 -6.031  1.00 22.44  ? 10  ILE D N   1 
ATOM   837  C  CA  . ILE D 1 11 ? 25.273 -18.609 -5.242  1.00 21.54  ? 10  ILE D CA  1 
ATOM   838  C  C   . ILE D 1 11 ? 24.367 -19.386 -6.194  1.00 20.40  ? 10  ILE D C   1 
ATOM   839  O  O   . ILE D 1 11 ? 24.315 -20.657 -6.111  1.00 19.73  ? 10  ILE D O   1 
ATOM   840  C  CB  . ILE D 1 11 ? 24.475 -17.947 -4.116  1.00 20.44  ? 10  ILE D CB  1 
ATOM   841  C  CG1 . ILE D 1 11 ? 25.386 -17.300 -3.070  1.00 23.00  ? 10  ILE D CG1 1 
ATOM   842  C  CG2 . ILE D 1 11 ? 23.510 -18.943 -3.478  1.00 18.91  ? 10  ILE D CG2 1 
ATOM   843  C  CD1 . ILE D 1 11 ? 24.622 -16.355 -2.149  1.00 22.61  ? 10  ILE D CD1 1 
ATOM   844  N  N   . ALA D 1 12 ? 23.655 -18.728 -7.063  1.00 20.31  ? 11  ALA D N   1 
ATOM   845  C  CA  . ALA D 1 12 ? 22.749 -19.384 -8.012  1.00 23.19  ? 11  ALA D CA  1 
ATOM   846  C  C   . ALA D 1 12 ? 23.528 -20.380 -8.889  1.00 22.25  ? 11  ALA D C   1 
ATOM   847  O  O   . ALA D 1 12 ? 23.049 -21.529 -9.123  1.00 23.78  ? 11  ALA D O   1 
ATOM   848  C  CB  . ALA D 1 12 ? 21.998 -18.387 -8.869  1.00 26.38  ? 11  ALA D CB  1 
ATOM   849  N  N   . LYS D 1 13 ? 24.716 -19.994 -9.345  1.00 24.67  ? 12  LYS D N   1 
ATOM   850  C  CA  . LYS D 1 13 ? 25.556 -20.902 -10.146 1.00 27.81  ? 12  LYS D CA  1 
ATOM   851  C  C   . LYS D 1 13 ? 25.861 -22.164 -9.299  1.00 25.66  ? 12  LYS D C   1 
ATOM   852  O  O   . LYS D 1 13 ? 25.798 -23.327 -9.831  1.00 31.42  ? 12  LYS D O   1 
ATOM   853  C  CB  . LYS D 1 13 ? 26.855 -20.211 -10.593 1.00 33.50  ? 12  LYS D CB  1 
ATOM   854  C  CG  . LYS D 1 13 ? 26.709 -19.222 -11.711 1.00 42.83  ? 12  LYS D CG  1 
ATOM   855  C  CD  . LYS D 1 13 ? 27.997 -18.497 -12.107 1.00 47.25  ? 12  LYS D CD  1 
ATOM   856  C  CE  . LYS D 1 13 ? 27.701 -17.425 -13.130 1.00 53.40  ? 12  LYS D CE  1 
ATOM   857  N  NZ  . LYS D 1 13 ? 28.910 -16.707 -13.596 1.00 57.87  ? 12  LYS D NZ  1 
ATOM   858  N  N   . GLY D 1 14 ? 26.285 -21.980 -8.059  1.00 29.80  ? 13  GLY D N   1 
ATOM   859  C  CA  . GLY D 1 14 ? 26.572 -23.118 -7.167  1.00 27.59  ? 13  GLY D CA  1 
ATOM   860  C  C   . GLY D 1 14 ? 25.337 -24.029 -6.959  1.00 24.59  ? 13  GLY D C   1 
ATOM   861  O  O   . GLY D 1 14 ? 25.449 -25.266 -6.847  1.00 24.97  ? 13  GLY D O   1 
ATOM   862  N  N   . LEU D 1 15 ? 24.155 -23.460 -6.853  1.00 20.32  ? 14  LEU D N   1 
ATOM   863  C  CA  . LEU D 1 15 ? 22.929 -24.254 -6.680  1.00 18.95  ? 14  LEU D CA  1 
ATOM   864  C  C   . LEU D 1 15 ? 22.695 -25.132 -7.897  1.00 19.27  ? 14  LEU D C   1 
ATOM   865  O  O   . LEU D 1 15 ? 22.191 -26.288 -7.722  1.00 19.56  ? 14  LEU D O   1 
ATOM   866  C  CB  . LEU D 1 15 ? 21.747 -23.340 -6.397  1.00 20.13  ? 14  LEU D CB  1 
ATOM   867  C  CG  . LEU D 1 15 ? 21.807 -22.584 -5.070  1.00 20.16  ? 14  LEU D CG  1 
ATOM   868  C  CD1 . LEU D 1 15 ? 20.549 -21.678 -5.002  1.00 25.12  ? 14  LEU D CD1 1 
ATOM   869  C  CD2 . LEU D 1 15 ? 21.839 -23.521 -3.858  1.00 19.48  ? 14  LEU D CD2 1 
ATOM   870  N  N   . LYS D 1 16 ? 23.025 -24.672 -9.105  1.00 25.55  ? 15  LYS D N   1 
ATOM   871  C  CA  . LYS D 1 16 ? 22.850 -25.506 -10.309 1.00 29.86  ? 15  LYS D CA  1 
ATOM   872  C  C   . LYS D 1 16 ? 23.747 -26.735 -10.222 1.00 27.42  ? 15  LYS D C   1 
ATOM   873  O  O   . LYS D 1 16 ? 23.308 -27.809 -10.614 1.00 31.41  ? 15  LYS D O   1 
ATOM   874  C  CB  . LYS D 1 16 ? 23.129 -24.628 -11.556 1.00 39.77  ? 15  LYS D CB  1 
ATOM   875  C  CG  . LYS D 1 16 ? 22.917 -25.308 -12.882 1.00 45.06  ? 15  LYS D CG  1 
ATOM   876  C  CD  . LYS D 1 16 ? 21.464 -25.656 -13.098 1.00 51.47  ? 15  LYS D CD  1 
ATOM   877  C  CE  . LYS D 1 16 ? 21.102 -26.099 -14.498 1.00 57.58  ? 15  LYS D CE  1 
ATOM   878  N  NZ  . LYS D 1 16 ? 19.645 -26.219 -14.593 1.00 66.88  ? 15  LYS D NZ  1 
ATOM   879  N  N   A GLU D 1 17 ? 24.954 -26.605 -9.699  0.50 27.56  ? 16  GLU D N   1 
ATOM   880  N  N   B GLU D 1 17 ? 24.941 -26.620 -9.703  0.50 27.73  ? 16  GLU D N   1 
ATOM   881  C  CA  A GLU D 1 17 ? 25.931 -27.717 -9.514  0.50 29.01  ? 16  GLU D CA  1 
ATOM   882  C  CA  B GLU D 1 17 ? 25.881 -27.752 -9.565  0.50 29.42  ? 16  GLU D CA  1 
ATOM   883  C  C   A GLU D 1 17 ? 25.308 -28.755 -8.572  0.50 21.96  ? 16  GLU D C   1 
ATOM   884  C  C   B GLU D 1 17 ? 25.301 -28.756 -8.571  0.50 21.10  ? 16  GLU D C   1 
ATOM   885  O  O   A GLU D 1 17 ? 25.407 -29.972 -8.814  0.50 25.24  ? 16  GLU D O   1 
ATOM   886  O  O   B GLU D 1 17 ? 25.413 -29.960 -8.777  0.50 25.35  ? 16  GLU D O   1 
ATOM   887  C  CB  A GLU D 1 17 ? 27.300 -27.219 -8.982  0.50 32.39  ? 16  GLU D CB  1 
ATOM   888  C  CB  B GLU D 1 17 ? 27.260 -27.212 -9.198  0.50 35.75  ? 16  GLU D CB  1 
ATOM   889  C  CG  A GLU D 1 17 ? 28.153 -28.268 -8.216  0.50 38.58  ? 16  GLU D CG  1 
ATOM   890  C  CG  B GLU D 1 17 ? 27.950 -26.627 -10.412 0.50 38.09  ? 16  GLU D CG  1 
ATOM   891  C  CD  A GLU D 1 17 ? 28.915 -27.935 -6.921  0.50 40.49  ? 16  GLU D CD  1 
ATOM   892  C  CD  B GLU D 1 17 ? 29.056 -25.655 -10.081 0.50 40.80  ? 16  GLU D CD  1 
ATOM   893  O  OE1 A GLU D 1 17 ? 29.843 -27.037 -6.936  0.50 34.53  ? 16  GLU D OE1 1 
ATOM   894  O  OE1 B GLU D 1 17 ? 29.637 -25.787 -8.977  0.50 50.17  ? 16  GLU D OE1 1 
ATOM   895  O  OE2 A GLU D 1 17 ? 28.617 -28.615 -5.857  0.50 33.98  ? 16  GLU D OE2 1 
ATOM   896  O  OE2 B GLU D 1 17 ? 29.324 -24.774 -10.924 0.50 43.43  ? 16  GLU D OE2 1 
ATOM   897  N  N   . ILE D 1 18 ? 24.720 -28.282 -7.484  1.00 19.24  ? 17  ILE D N   1 
ATOM   898  C  CA  . ILE D 1 18 ? 24.085 -29.151 -6.493  1.00 16.44  ? 17  ILE D CA  1 
ATOM   899  C  C   . ILE D 1 18 ? 22.974 -29.917 -7.217  1.00 16.79  ? 17  ILE D C   1 
ATOM   900  O  O   . ILE D 1 18 ? 22.789 -31.163 -7.010  1.00 16.97  ? 17  ILE D O   1 
ATOM   901  C  CB  . ILE D 1 18 ? 23.541 -28.372 -5.291  1.00 16.64  ? 17  ILE D CB  1 
ATOM   902  C  CG1 . ILE D 1 18 ? 24.713 -27.709 -4.555  1.00 19.78  ? 17  ILE D CG1 1 
ATOM   903  C  CG2 . ILE D 1 18 ? 22.787 -29.322 -4.379  1.00 18.51  ? 17  ILE D CG2 1 
ATOM   904  C  CD1 . ILE D 1 18 ? 24.302 -26.672 -3.561  1.00 19.45  ? 17  ILE D CD1 1 
ATOM   905  N  N   . ALA D 1 19 ? 22.115 -29.217 -7.934  1.00 18.36  ? 18  ALA D N   1 
ATOM   906  C  CA  . ALA D 1 19 ? 20.980 -29.854 -8.646  1.00 23.09  ? 18  ALA D CA  1 
ATOM   907  C  C   . ALA D 1 19 ? 21.507 -30.971 -9.589  1.00 22.93  ? 18  ALA D C   1 
ATOM   908  O  O   . ALA D 1 19 ? 20.877 -32.056 -9.625  1.00 23.30  ? 18  ALA D O   1 
ATOM   909  C  CB  . ALA D 1 19 ? 20.139 -28.844 -9.390  1.00 25.74  ? 18  ALA D CB  1 
HETATM 910  C  CD1 A 4BF D 1 20 ? 25.736 -32.591 -12.625 0.50 24.03  ? 19  4BF D CD1 1 
HETATM 911  C  CD1 B 4BF D 1 20 ? 23.857 -30.472 -13.587 0.50 28.27  ? 19  4BF D CD1 1 
HETATM 912  C  CE1 A 4BF D 1 20 ? 26.252 -33.609 -13.395 0.50 27.83  ? 19  4BF D CE1 1 
HETATM 913  C  CE1 B 4BF D 1 20 ? 23.852 -29.509 -14.582 0.50 30.68  ? 19  4BF D CE1 1 
HETATM 914  C  CZ  A 4BF D 1 20 ? 25.531 -34.008 -14.486 0.50 26.98  ? 19  4BF D CZ  1 
HETATM 915  C  CZ  B 4BF D 1 20 ? 24.936 -28.680 -14.714 0.50 30.17  ? 19  4BF D CZ  1 
HETATM 916  BR BR  A 4BF D 1 20 ? 26.252 -35.351 -15.587 0.50 44.15  ? 19  4BF D BR  1 
HETATM 917  BR BR  B 4BF D 1 20 ? 24.903 -27.280 -16.010 0.50 38.25  ? 19  4BF D BR  1 
HETATM 918  C  CE2 A 4BF D 1 20 ? 24.347 -33.431 -14.858 0.50 22.48  ? 19  4BF D CE2 1 
HETATM 919  C  CE2 B 4BF D 1 20 ? 26.041 -28.840 -13.911 0.50 24.36  ? 19  4BF D CE2 1 
HETATM 920  C  CD2 A 4BF D 1 20 ? 23.824 -32.443 -14.062 0.50 22.64  ? 19  4BF D CD2 1 
HETATM 921  C  CD2 B 4BF D 1 20 ? 25.991 -29.741 -12.883 0.50 27.23  ? 19  4BF D CD2 1 
HETATM 922  C  CG  A 4BF D 1 20 ? 24.543 -31.989 -12.975 0.50 22.36  ? 19  4BF D CG  1 
HETATM 923  C  CG  B 4BF D 1 20 ? 24.949 -30.623 -12.746 0.50 22.74  ? 19  4BF D CG  1 
HETATM 924  C  CB  A 4BF D 1 20 ? 23.944 -30.970 -12.089 0.50 21.61  ? 19  4BF D CB  1 
HETATM 925  C  CB  B 4BF D 1 20 ? 24.974 -31.634 -11.641 0.50 23.50  ? 19  4BF D CB  1 
HETATM 926  C  CA  A 4BF D 1 20 ? 22.970 -31.665 -11.164 0.50 22.40  ? 19  4BF D CA  1 
HETATM 927  C  CA  B 4BF D 1 20 ? 23.575 -31.978 -11.106 0.50 24.93  ? 19  4BF D CA  1 
HETATM 928  N  N   A 4BF D 1 20 ? 22.590 -30.600 -10.267 0.50 19.30  ? 19  4BF D N   1 
HETATM 929  N  N   B 4BF D 1 20 ? 22.870 -30.877 -10.347 0.50 22.75  ? 19  4BF D N   1 
HETATM 930  C  C   A 4BF D 1 20 ? 23.521 -32.898 -10.382 0.50 22.38  ? 19  4BF D C   1 
HETATM 931  C  C   B 4BF D 1 20 ? 23.825 -33.228 -10.240 0.50 26.30  ? 19  4BF D C   1 
HETATM 932  O  O   A 4BF D 1 20 ? 22.887 -33.991 -10.764 0.50 19.70  ? 19  4BF D O   1 
HETATM 933  O  O   B 4BF D 1 20 ? 23.754 -34.420 -10.622 0.50 20.26  ? 19  4BF D O   1 
ATOM   934  N  N   . GLY D 1 21 ? 24.322 -32.775 -9.146  1.00 23.36  ? 20  GLY D N   1 
ATOM   935  C  CA  . GLY D 1 21 ? 24.692 -33.901 -8.252  1.00 22.98  ? 20  GLY D CA  1 
ATOM   936  C  C   . GLY D 1 21 ? 23.466 -34.681 -7.811  1.00 19.24  ? 20  GLY D C   1 
ATOM   937  O  O   . GLY D 1 21 ? 23.509 -35.956 -7.756  1.00 19.98  ? 20  GLY D O   1 
ATOM   938  N  N   . LEU D 1 22 ? 22.400 -34.003 -7.498  1.00 17.11  ? 21  LEU D N   1 
ATOM   939  C  CA  . LEU D 1 22 ? 21.204 -34.691 -7.009  1.00 17.22  ? 21  LEU D CA  1 
ATOM   940  C  C   . LEU D 1 22 ? 20.580 -35.518 -8.135  1.00 21.42  ? 21  LEU D C   1 
ATOM   941  O  O   . LEU D 1 22 ? 20.064 -36.656 -7.855  1.00 19.96  ? 21  LEU D O   1 
ATOM   942  C  CB  . LEU D 1 22 ? 20.219 -33.694 -6.410  1.00 17.74  ? 21  LEU D CB  1 
ATOM   943  C  CG  . LEU D 1 22 ? 20.715 -33.024 -5.124  1.00 17.97  ? 21  LEU D CG  1 
ATOM   944  C  CD1 . LEU D 1 22 ? 19.736 -31.933 -4.764  1.00 24.15  ? 21  LEU D CD1 1 
ATOM   945  C  CD2 . LEU D 1 22 ? 20.942 -33.959 -3.975  1.00 18.05  ? 21  LEU D CD2 1 
ATOM   946  N  N   . LYS D 1 23 ? 20.569 -34.986 -9.356  1.00 22.54  ? 22  LYS D N   1 
ATOM   947  C  CA  . LYS D 1 23 ? 20.129 -35.747 -10.562 1.00 30.25  ? 22  LYS D CA  1 
ATOM   948  C  C   . LYS D 1 23 ? 20.920 -37.050 -10.672 1.00 29.35  ? 22  LYS D C   1 
ATOM   949  O  O   . LYS D 1 23 ? 20.286 -38.101 -10.936 1.00 30.78  ? 22  LYS D O   1 
ATOM   950  C  CB  . LYS D 1 23 ? 20.323 -34.915 -11.846 1.00 34.48  ? 22  LYS D CB  1 
ATOM   951  C  CG  . LYS D 1 23 ? 20.186 -35.696 -13.161 1.00 38.35  ? 22  LYS D CG  1 
ATOM   952  C  CD  . LYS D 1 23 ? 20.226 -34.817 -14.421 1.00 40.16  ? 22  LYS D CD  1 
ATOM   953  C  CE  . LYS D 1 23 ? 20.019 -35.594 -15.703 1.00 40.54  ? 22  LYS D CE  1 
ATOM   954  N  NZ  . LYS D 1 23 ? 19.285 -34.872 -16.818 1.00 30.21  ? 22  LYS D NZ  1 
ATOM   955  N  N   . GLU D 1 24 ? 22.242 -37.003 -10.496 1.00 27.10  ? 23  GLU D N   1 
ATOM   956  C  CA  . GLU D 1 24 ? 23.092 -38.209 -10.613 1.00 28.55  ? 23  GLU D CA  1 
ATOM   957  C  C   . GLU D 1 24 ? 22.669 -39.264 -9.562  1.00 26.21  ? 23  GLU D C   1 
ATOM   958  O  O   . GLU D 1 24 ? 22.605 -40.442 -9.883  1.00 28.29  ? 23  GLU D O   1 
ATOM   959  C  CB  . GLU D 1 24 ? 24.579 -37.885 -10.405 1.00 29.47  ? 23  GLU D CB  1 
ATOM   960  C  CG  . GLU D 1 24 ? 25.186 -37.060 -11.507 1.00 35.25  ? 23  GLU D CG  1 
ATOM   961  C  CD  . GLU D 1 24 ? 26.658 -36.682 -11.299 1.00 41.24  ? 23  GLU D CD  1 
ATOM   962  O  OE1 . GLU D 1 24 ? 27.005 -36.146 -10.221 1.00 50.29  ? 23  GLU D OE1 1 
ATOM   963  O  OE2 . GLU D 1 24 ? 27.407 -36.857 -12.223 1.00 46.03  ? 23  GLU D OE2 1 
ATOM   964  N  N   . ILE D 1 25 ? 22.399 -38.815 -8.355  1.00 25.27  ? 24  ILE D N   1 
ATOM   965  C  CA  . ILE D 1 25 ? 21.958 -39.681 -7.253  1.00 23.96  ? 24  ILE D CA  1 
ATOM   966  C  C   . ILE D 1 25 ? 20.633 -40.321 -7.635  1.00 25.23  ? 24  ILE D C   1 
ATOM   967  O  O   . ILE D 1 25 ? 20.471 -41.587 -7.538  1.00 26.37  ? 24  ILE D O   1 
ATOM   968  C  CB  . ILE D 1 25 ? 21.921 -38.953 -5.920  1.00 22.90  ? 24  ILE D CB  1 
ATOM   969  C  CG1 . ILE D 1 25 ? 23.315 -38.500 -5.490  1.00 24.73  ? 24  ILE D CG1 1 
ATOM   970  C  CG2 . ILE D 1 25 ? 21.272 -39.860 -4.889  1.00 22.06  ? 24  ILE D CG2 1 
ATOM   971  C  CD1 . ILE D 1 25 ? 23.320 -37.473 -4.416  1.00 23.62  ? 24  ILE D CD1 1 
ATOM   972  N  N   . ALA D 1 26 ? 19.688 -39.532 -8.078  1.00 22.86  ? 25  ALA D N   1 
ATOM   973  C  CA  . ALA D 1 26 ? 18.336 -40.036 -8.384  1.00 27.44  ? 25  ALA D CA  1 
ATOM   974  C  C   . ALA D 1 26 ? 18.428 -41.076 -9.491  1.00 26.59  ? 25  ALA D C   1 
ATOM   975  O  O   . ALA D 1 26 ? 17.761 -42.118 -9.406  1.00 30.75  ? 25  ALA D O   1 
ATOM   976  C  CB  . ALA D 1 26 ? 17.393 -38.940 -8.754  1.00 23.32  ? 25  ALA D CB  1 
ATOM   977  N  N   . GLN D 1 27 ? 19.240 -40.821 -10.503 1.00 30.93  ? 26  GLN D N   1 
ATOM   978  C  CA  . GLN D 1 27 ? 19.306 -41.729 -11.665 1.00 34.07  ? 26  GLN D CA  1 
ATOM   979  C  C   . GLN D 1 27 ? 20.025 -42.969 -11.199 1.00 35.22  ? 26  GLN D C   1 
ATOM   980  O  O   . GLN D 1 27 ? 19.653 -44.025 -11.747 1.00 42.22  ? 26  GLN D O   1 
ATOM   981  C  CB  . GLN D 1 27 ? 19.903 -41.026 -12.882 1.00 35.07  ? 26  GLN D CB  1 
ATOM   982  C  CG  . GLN D 1 27 ? 18.938 -39.987 -13.406 1.00 35.08  ? 26  GLN D CG  1 
ATOM   983  C  CD  . GLN D 1 27 ? 19.224 -39.608 -14.834 1.00 39.54  ? 26  GLN D CD  1 
ATOM   984  O  OE1 . GLN D 1 27 ? 20.053 -38.726 -15.090 1.00 47.97  ? 26  GLN D OE1 1 
ATOM   985  N  NE2 . GLN D 1 27 ? 18.526 -40.269 -15.755 1.00 41.73  ? 26  GLN D NE2 1 
ATOM   986  N  N   . GLY D 1 28 ? 20.962 -42.913 -10.261 1.00 33.87  ? 27  GLY D N   1 
ATOM   987  C  CA  . GLY D 1 28 ? 21.640 -44.111 -9.754  1.00 35.70  ? 27  GLY D CA  1 
ATOM   988  C  C   . GLY D 1 28 ? 20.705 -44.989 -8.956  1.00 39.03  ? 27  GLY D C   1 
ATOM   989  O  O   . GLY D 1 28 ? 20.942 -46.142 -8.915  1.00 46.56  ? 27  GLY D O   1 
ATOM   990  N  N   . LEU D 1 29 ? 19.670 -44.465 -8.350  1.00 49.50  ? 28  LEU D N   1 
ATOM   991  C  CA  . LEU D 1 29 ? 18.669 -45.305 -7.637  1.00 50.07  ? 28  LEU D CA  1 
ATOM   992  C  C   . LEU D 1 29 ? 17.744 -45.928 -8.675  1.00 64.43  ? 28  LEU D C   1 
ATOM   993  O  O   . LEU D 1 29 ? 17.260 -46.994 -8.364  1.00 85.53  ? 28  LEU D O   1 
ATOM   994  C  CB  . LEU D 1 29 ? 17.792 -44.454 -6.735  1.00 41.21  ? 28  LEU D CB  1 
ATOM   995  C  CG  . LEU D 1 29 ? 18.499 -43.735 -5.623  1.00 39.63  ? 28  LEU D CG  1 
ATOM   996  C  CD1 . LEU D 1 29 ? 17.578 -42.647 -5.105  1.00 48.63  ? 28  LEU D CD1 1 
ATOM   997  C  CD2 . LEU D 1 29 ? 18.847 -44.723 -4.563  1.00 51.31  ? 28  LEU D CD2 1 
ATOM   998  N  N   . LYS D 1 30 ? 17.447 -45.164 -9.746  1.00 70.09  ? 29  LYS D N   1 
ATOM   999  C  CA  . LYS D 1 30 ? 16.412 -45.383 -10.805 1.00 89.19  ? 29  LYS D CA  1 
ATOM   1000 C  C   . LYS D 1 30 ? 16.849 -44.690 -12.117 1.00 104.14 ? 29  LYS D C   1 
ATOM   1001 O  O   . LYS D 1 30 ? 16.422 -44.851 -13.300 1.00 99.90  ? 29  LYS D O   1 
ATOM   1002 C  CB  . LYS D 1 30 ? 15.044 -44.841 -10.359 1.00 89.69  ? 29  LYS D CB  1 
ATOM   1003 C  CG  . LYS D 1 30 ? 14.913 -43.309 -10.281 1.00 87.78  ? 29  LYS D CG  1 
ATOM   1004 C  CD  . LYS D 1 30 ? 13.639 -42.804 -9.613  1.00 77.13  ? 29  LYS D CD  1 
ATOM   1005 C  CE  . LYS D 1 30 ? 13.628 -41.310 -9.406  1.00 69.51  ? 29  LYS D CE  1 
ATOM   1006 N  NZ  . LYS D 1 30 ? 13.585 -40.618 -10.719 1.00 67.11  ? 29  LYS D NZ  1 
HETATM 1007 C  C   . ACE E 1 1  ? 14.702 -4.795  -10.334 1.00 41.22  ? 0   ACE E C   1 
HETATM 1008 O  O   . ACE E 1 1  ? 14.676 -4.728  -9.123  1.00 41.83  ? 0   ACE E O   1 
HETATM 1009 C  CH3 . ACE E 1 1  ? 13.411 -4.981  -11.025 1.00 46.20  ? 0   ACE E CH3 1 
ATOM   1010 N  N   . GLY E 1 2  ? 15.809 -4.747  -11.116 1.00 35.71  ? 1   GLY E N   1 
ATOM   1011 C  CA  . GLY E 1 2  ? 17.165 -4.607  -10.491 1.00 33.49  ? 1   GLY E CA  1 
ATOM   1012 C  C   . GLY E 1 2  ? 17.913 -5.941  -10.394 1.00 31.80  ? 1   GLY E C   1 
ATOM   1013 O  O   . GLY E 1 2  ? 17.308 -7.017  -10.341 1.00 31.68  ? 1   GLY E O   1 
ATOM   1014 N  N   . GLU E 1 3  ? 19.251 -5.846  -10.424 1.00 30.87  ? 2   GLU E N   1 
ATOM   1015 C  CA  . GLU E 1 3  ? 20.128 -7.030  -10.457 1.00 30.83  ? 2   GLU E CA  1 
ATOM   1016 C  C   . GLU E 1 3  ? 20.082 -7.788  -9.136  1.00 29.35  ? 2   GLU E C   1 
ATOM   1017 O  O   . GLU E 1 3  ? 20.342 -8.997  -9.153  1.00 26.69  ? 2   GLU E O   1 
ATOM   1018 C  CB  . GLU E 1 3  ? 21.540 -6.635  -10.852 1.00 37.28  ? 2   GLU E CB  1 
ATOM   1019 C  CG  . GLU E 1 3  ? 21.578 -6.031  -12.285 1.00 42.79  ? 2   GLU E CG  1 
ATOM   1020 C  CD  . GLU E 1 3  ? 21.009 -6.949  -13.397 1.00 46.63  ? 2   GLU E CD  1 
ATOM   1021 O  OE1 . GLU E 1 3  ? 21.181 -8.190  -13.354 1.00 48.67  ? 2   GLU E OE1 1 
ATOM   1022 O  OE2 . GLU E 1 3  ? 20.361 -6.453  -14.330 1.00 58.26  ? 2   GLU E OE2 1 
ATOM   1023 N  N   . ILE E 1 4  ? 19.822 -7.156  -8.011  1.00 23.81  ? 3   ILE E N   1 
ATOM   1024 C  CA  . ILE E 1 4  ? 19.695 -7.879  -6.735  1.00 26.37  ? 3   ILE E CA  1 
ATOM   1025 C  C   . ILE E 1 4  ? 18.425 -8.750  -6.825  1.00 23.18  ? 3   ILE E C   1 
ATOM   1026 O  O   . ILE E 1 4  ? 18.485 -9.959  -6.512  1.00 23.54  ? 3   ILE E O   1 
ATOM   1027 C  CB  . ILE E 1 4  ? 19.680 -6.938  -5.527  1.00 25.43  ? 3   ILE E CB  1 
ATOM   1028 C  CG1 . ILE E 1 4  ? 21.062 -6.306  -5.362  1.00 26.15  ? 3   ILE E CG1 1 
ATOM   1029 C  CG2 . ILE E 1 4  ? 19.203 -7.683  -4.280  1.00 27.14  ? 3   ILE E CG2 1 
ATOM   1030 C  CD1 . ILE E 1 4  ? 21.122 -5.222  -4.304  1.00 29.81  ? 3   ILE E CD1 1 
ATOM   1031 N  N   . ALA E 1 5  ? 17.294 -8.195  -7.201  1.00 24.26  ? 4   ALA E N   1 
ATOM   1032 C  CA  . ALA E 1 5  ? 16.048 -8.959  -7.377  1.00 26.76  ? 4   ALA E CA  1 
ATOM   1033 C  C   . ALA E 1 5  ? 16.269 -10.101 -8.389  1.00 27.00  ? 4   ALA E C   1 
ATOM   1034 O  O   . ALA E 1 5  ? 15.816 -11.220 -8.150  1.00 26.25  ? 4   ALA E O   1 
ATOM   1035 C  CB  . ALA E 1 5  ? 14.927 -8.055  -7.778  1.00 28.77  ? 4   ALA E CB  1 
ATOM   1036 N  N   . GLN E 1 6  ? 16.988 -9.866  -9.467  1.00 26.40  ? 5   GLN E N   1 
ATOM   1037 C  CA  . GLN E 1 6  ? 17.255 -10.871 -10.505 1.00 28.63  ? 5   GLN E CA  1 
ATOM   1038 C  C   . GLN E 1 6  ? 18.083 -11.999 -9.845  1.00 26.80  ? 5   GLN E C   1 
ATOM   1039 O  O   . GLN E 1 6  ? 17.757 -13.176 -10.091 1.00 26.68  ? 5   GLN E O   1 
ATOM   1040 C  CB  . GLN E 1 6  ? 18.038 -10.301 -11.675 1.00 31.28  ? 5   GLN E CB  1 
ATOM   1041 C  CG  . GLN E 1 6  ? 18.360 -11.337 -12.746 1.00 36.43  ? 5   GLN E CG  1 
ATOM   1042 C  CD  . GLN E 1 6  ? 17.105 -11.900 -13.360 1.00 45.32  ? 5   GLN E CD  1 
ATOM   1043 O  OE1 . GLN E 1 6  ? 16.126 -11.130 -13.593 1.00 59.07  ? 5   GLN E OE1 1 
ATOM   1044 N  NE2 . GLN E 1 6  ? 17.148 -13.208 -13.667 1.00 61.02  ? 5   GLN E NE2 1 
ATOM   1045 N  N   . GLY E 1 7  ? 19.138 -11.676 -9.059  1.00 23.70  ? 6   GLY E N   1 
ATOM   1046 C  CA  . GLY E 1 7  ? 19.940 -12.688 -8.398  1.00 21.50  ? 6   GLY E CA  1 
ATOM   1047 C  C   . GLY E 1 7  ? 19.089 -13.487 -7.445  1.00 21.63  ? 6   GLY E C   1 
ATOM   1048 O  O   . GLY E 1 7  ? 19.238 -14.713 -7.395  1.00 21.50  ? 6   GLY E O   1 
ATOM   1049 N  N   . LEU E 1 8  ? 18.182 -12.882 -6.695  1.00 20.30  ? 7   LEU E N   1 
ATOM   1050 C  CA  . LEU E 1 8  ? 17.304 -13.589 -5.742  1.00 20.65  ? 7   LEU E CA  1 
ATOM   1051 C  C   . LEU E 1 8  ? 16.387 -14.519 -6.532  1.00 21.65  ? 7   LEU E C   1 
ATOM   1052 O  O   . LEU E 1 8  ? 16.173 -15.673 -6.093  1.00 21.06  ? 7   LEU E O   1 
ATOM   1053 C  CB  . LEU E 1 8  ? 16.496 -12.624 -4.877  1.00 21.48  ? 7   LEU E CB  1 
ATOM   1054 C  CG  . LEU E 1 8  ? 17.328 -11.797 -3.928  1.00 19.91  ? 7   LEU E CG  1 
ATOM   1055 C  CD1 . LEU E 1 8  ? 16.513 -10.657 -3.332  1.00 23.97  ? 7   LEU E CD1 1 
ATOM   1056 C  CD2 . LEU E 1 8  ? 17.998 -12.609 -2.828  1.00 21.87  ? 7   LEU E CD2 1 
ATOM   1057 N  N   . LYS E 1 9  ? 15.851 -14.085 -7.666  1.00 22.21  ? 8   LYS E N   1 
ATOM   1058 C  CA  . LYS E 1 9  ? 14.946 -14.955 -8.466  1.00 23.20  ? 8   LYS E CA  1 
ATOM   1059 C  C   . LYS E 1 9  ? 15.742 -16.125 -9.055  1.00 21.67  ? 8   LYS E C   1 
ATOM   1060 O  O   . LYS E 1 9  ? 15.192 -17.235 -9.129  1.00 22.68  ? 8   LYS E O   1 
ATOM   1061 C  CB  . LYS E 1 9  ? 14.274 -14.108 -9.537  1.00 26.38  ? 8   LYS E CB  1 
ATOM   1062 C  CG  . LYS E 1 9  ? 13.238 -13.166 -8.945  1.00 29.83  ? 8   LYS E CG  1 
ATOM   1063 C  CD  . LYS E 1 9  ? 12.528 -12.259 -9.933  1.00 40.80  ? 8   LYS E CD  1 
ATOM   1064 C  CE  . LYS E 1 9  ? 11.737 -11.231 -9.134  1.00 39.74  ? 8   LYS E CE  1 
ATOM   1065 N  NZ  . LYS E 1 9  ? 10.875 -10.386 -9.983  1.00 44.67  ? 8   LYS E NZ  1 
ATOM   1066 N  N   . GLU E 1 10 ? 16.989 -15.911 -9.421  1.00 20.76  ? 9   GLU E N   1 
ATOM   1067 C  CA  . GLU E 1 10 ? 17.843 -16.996 -9.985  1.00 21.66  ? 9   GLU E CA  1 
ATOM   1068 C  C   . GLU E 1 10 ? 18.092 -18.006 -8.852  1.00 17.99  ? 9   GLU E C   1 
ATOM   1069 O  O   . GLU E 1 10 ? 18.096 -19.251 -9.121  1.00 22.44  ? 9   GLU E O   1 
ATOM   1070 C  CB  . GLU E 1 10 ? 19.146 -16.432 -10.534 1.00 24.28  ? 9   GLU E CB  1 
ATOM   1071 C  CG  . GLU E 1 10 ? 19.020 -15.687 -11.822 1.00 29.38  ? 9   GLU E CG  1 
ATOM   1072 C  CD  . GLU E 1 10 ? 20.305 -15.189 -12.467 1.00 42.85  ? 9   GLU E CD  1 
ATOM   1073 O  OE1 . GLU E 1 10 ? 21.471 -15.531 -11.965 1.00 45.34  ? 9   GLU E OE1 1 
ATOM   1074 O  OE2 . GLU E 1 10 ? 20.171 -14.439 -13.452 1.00 48.69  ? 9   GLU E OE2 1 
ATOM   1075 N  N   . ILE E 1 11 ? 18.336 -17.522 -7.638  1.00 17.49  ? 10  ILE E N   1 
ATOM   1076 C  CA  . ILE E 1 11 ? 18.540 -18.421 -6.481  1.00 17.94  ? 10  ILE E CA  1 
ATOM   1077 C  C   . ILE E 1 11 ? 17.254 -19.192 -6.264  1.00 18.38  ? 10  ILE E C   1 
ATOM   1078 O  O   . ILE E 1 11 ? 17.304 -20.422 -6.071  1.00 16.63  ? 10  ILE E O   1 
ATOM   1079 C  CB  . ILE E 1 11 ? 18.988 -17.631 -5.268  1.00 16.78  ? 10  ILE E CB  1 
ATOM   1080 C  CG1 . ILE E 1 11 ? 20.436 -17.162 -5.454  1.00 17.85  ? 10  ILE E CG1 1 
ATOM   1081 C  CG2 . ILE E 1 11 ? 18.824 -18.407 -3.956  1.00 16.61  ? 10  ILE E CG2 1 
ATOM   1082 C  CD1 . ILE E 1 11 ? 20.946 -16.241 -4.343  1.00 19.17  ? 10  ILE E CD1 1 
ATOM   1083 N  N   . ALA E 1 12 ? 16.102 -18.568 -6.295  1.00 17.50  ? 11  ALA E N   1 
ATOM   1084 C  CA  . ALA E 1 12 ? 14.799 -19.256 -6.112  1.00 16.73  ? 11  ALA E CA  1 
ATOM   1085 C  C   . ALA E 1 12 ? 14.656 -20.355 -7.166  1.00 19.21  ? 11  ALA E C   1 
ATOM   1086 O  O   . ALA E 1 12 ? 14.250 -21.495 -6.777  1.00 18.04  ? 11  ALA E O   1 
ATOM   1087 C  CB  . ALA E 1 12 ? 13.630 -18.333 -6.189  1.00 18.20  ? 11  ALA E CB  1 
ATOM   1088 N  N   . LYS E 1 13 ? 15.020 -20.083 -8.413  1.00 17.66  ? 12  LYS E N   1 
ATOM   1089 C  CA  . LYS E 1 13 ? 14.905 -21.089 -9.484  1.00 20.38  ? 12  LYS E CA  1 
ATOM   1090 C  C   . LYS E 1 13 ? 15.808 -22.280 -9.095  1.00 19.32  ? 12  LYS E C   1 
ATOM   1091 O  O   . LYS E 1 13 ? 15.371 -23.459 -9.223  1.00 19.07  ? 12  LYS E O   1 
ATOM   1092 C  CB  . LYS E 1 13 ? 15.302 -20.492 -10.822 1.00 24.70  ? 12  LYS E CB  1 
ATOM   1093 C  CG  . LYS E 1 13 ? 15.412 -21.493 -11.959 1.00 34.73  ? 12  LYS E CG  1 
ATOM   1094 C  CD  . LYS E 1 13 ? 15.801 -20.885 -13.360 1.00 50.01  ? 12  LYS E CD  1 
ATOM   1095 N  N   . GLY E 1 14 ? 17.040 -22.015 -8.697  1.00 16.28  ? 13  GLY E N   1 
ATOM   1096 C  CA  . GLY E 1 14 ? 17.984 -23.061 -8.303  1.00 16.58  ? 13  GLY E CA  1 
ATOM   1097 C  C   . GLY E 1 14 ? 17.460 -23.865 -7.138  1.00 14.90  ? 13  GLY E C   1 
ATOM   1098 O  O   . GLY E 1 14 ? 17.604 -25.136 -7.129  1.00 15.33  ? 13  GLY E O   1 
ATOM   1099 N  N   . LEU E 1 15 ? 16.877 -23.248 -6.138  1.00 15.88  ? 14  LEU E N   1 
ATOM   1100 C  CA  . LEU E 1 15 ? 16.342 -23.936 -4.976  1.00 14.69  ? 14  LEU E CA  1 
ATOM   1101 C  C   . LEU E 1 15 ? 15.189 -24.848 -5.430  1.00 16.00  ? 14  LEU E C   1 
ATOM   1102 O  O   . LEU E 1 15 ? 15.055 -25.943 -4.925  1.00 15.90  ? 14  LEU E O   1 
ATOM   1103 C  CB  . LEU E 1 15 ? 15.925 -22.947 -3.884  1.00 15.07  ? 14  LEU E CB  1 
ATOM   1104 C  CG  . LEU E 1 15 ? 17.071 -22.179 -3.261  1.00 15.41  ? 14  LEU E CG  1 
ATOM   1105 C  CD1 . LEU E 1 15 ? 16.490 -21.063 -2.399  1.00 17.03  ? 14  LEU E CD1 1 
ATOM   1106 C  CD2 . LEU E 1 15 ? 17.936 -23.076 -2.455  1.00 15.11  ? 14  LEU E CD2 1 
ATOM   1107 N  N   . LYS E 1 16 ? 14.331 -24.352 -6.300  1.00 16.67  ? 15  LYS E N   1 
ATOM   1108 C  CA  . LYS E 1 16 ? 13.216 -25.198 -6.818  1.00 16.80  ? 15  LYS E CA  1 
ATOM   1109 C  C   . LYS E 1 16 ? 13.749 -26.401 -7.594  1.00 18.82  ? 15  LYS E C   1 
ATOM   1110 O  O   . LYS E 1 16 ? 13.156 -27.480 -7.504  1.00 18.02  ? 15  LYS E O   1 
ATOM   1111 C  CB  . LYS E 1 16 ? 12.265 -24.343 -7.641  1.00 18.57  ? 15  LYS E CB  1 
ATOM   1112 C  CG  . LYS E 1 16 ? 11.520 -23.340 -6.793  1.00 20.37  ? 15  LYS E CG  1 
ATOM   1113 C  CD  . LYS E 1 16 ? 10.730 -22.332 -7.632  1.00 26.75  ? 15  LYS E CD  1 
ATOM   1114 C  CE  . LYS E 1 16 ? 9.985  -21.364 -6.752  1.00 29.77  ? 15  LYS E CE  1 
ATOM   1115 N  NZ  . LYS E 1 16 ? 9.190  -20.435 -7.592  1.00 31.95  ? 15  LYS E NZ  1 
ATOM   1116 N  N   . GLU E 1 17 ? 14.811 -26.248 -8.331  1.00 17.03  ? 16  GLU E N   1 
ATOM   1117 C  CA  . GLU E 1 17 ? 15.437 -27.349 -9.117  1.00 17.62  ? 16  GLU E CA  1 
ATOM   1118 C  C   . GLU E 1 17 ? 15.965 -28.356 -8.099  1.00 15.76  ? 16  GLU E C   1 
ATOM   1119 O  O   . GLU E 1 17 ? 15.799 -29.573 -8.312  1.00 16.59  ? 16  GLU E O   1 
ATOM   1120 C  CB  . GLU E 1 17 ? 16.546 -26.847 -10.054 1.00 21.56  ? 16  GLU E CB  1 
ATOM   1121 C  CG  . GLU E 1 17 ? 16.078 -26.049 -11.206 1.00 29.01  ? 16  GLU E CG  1 
ATOM   1122 C  CD  . GLU E 1 17 ? 17.210 -25.517 -12.100 1.00 39.81  ? 16  GLU E CD  1 
ATOM   1123 O  OE1 . GLU E 1 17 ? 18.443 -25.817 -11.854 1.00 42.46  ? 16  GLU E OE1 1 
ATOM   1124 O  OE2 . GLU E 1 17 ? 16.876 -24.884 -13.114 1.00 50.63  ? 16  GLU E OE2 1 
ATOM   1125 N  N   . ILE E 1 18 ? 16.604 -27.907 -7.047  1.00 15.56  ? 17  ILE E N   1 
ATOM   1126 C  CA  . ILE E 1 18 ? 17.117 -28.763 -5.968  1.00 13.74  ? 17  ILE E CA  1 
ATOM   1127 C  C   . ILE E 1 18 ? 15.954 -29.502 -5.352  1.00 14.28  ? 17  ILE E C   1 
ATOM   1128 O  O   . ILE E 1 18 ? 16.042 -30.719 -5.105  1.00 15.41  ? 17  ILE E O   1 
ATOM   1129 C  CB  . ILE E 1 18 ? 17.961 -27.990 -4.961  1.00 13.75  ? 17  ILE E CB  1 
ATOM   1130 C  CG1 . ILE E 1 18 ? 19.295 -27.608 -5.603  1.00 14.91  ? 17  ILE E CG1 1 
ATOM   1131 C  CG2 . ILE E 1 18 ? 18.161 -28.730 -3.659  1.00 14.52  ? 17  ILE E CG2 1 
ATOM   1132 C  CD1 . ILE E 1 18 ? 20.106 -26.604 -4.827  1.00 16.45  ? 17  ILE E CD1 1 
ATOM   1133 N  N   . ALA E 1 19 ? 14.857 -28.833 -5.032  1.00 14.17  ? 18  ALA E N   1 
ATOM   1134 C  CA  . ALA E 1 19 ? 13.675 -29.467 -4.442  1.00 15.55  ? 18  ALA E CA  1 
ATOM   1135 C  C   . ALA E 1 19 ? 13.168 -30.602 -5.350  1.00 15.66  ? 18  ALA E C   1 
ATOM   1136 O  O   . ALA E 1 19 ? 12.848 -31.725 -4.835  1.00 17.79  ? 18  ALA E O   1 
ATOM   1137 C  CB  . ALA E 1 19 ? 12.571 -28.471 -4.191  1.00 17.63  ? 18  ALA E CB  1 
HETATM 1138 C  CD1 . 4BF E 1 20 ? 11.479 -32.598 -10.319 1.00 22.43  ? 19  4BF E CD1 1 
HETATM 1139 C  CE1 . 4BF E 1 20 ? 11.430 -33.601 -11.264 1.00 23.78  ? 19  4BF E CE1 1 
HETATM 1140 C  CZ  . 4BF E 1 20 ? 12.556 -33.846 -12.019 1.00 23.52  ? 19  4BF E CZ  1 
HETATM 1141 BR BR  . 4BF E 1 20 ? 12.535 -35.254 -13.263 1.00 27.60  ? 19  4BF E BR  1 
HETATM 1142 C  CE2 . 4BF E 1 20 ? 13.737 -33.227 -11.793 1.00 23.49  ? 19  4BF E CE2 1 
HETATM 1143 C  CD2 . 4BF E 1 20 ? 13.735 -32.188 -10.866 1.00 20.22  ? 19  4BF E CD2 1 
HETATM 1144 C  CG  . 4BF E 1 20 ? 12.640 -31.876 -10.117 1.00 20.04  ? 19  4BF E CG  1 
HETATM 1145 C  CB  . 4BF E 1 20 ? 12.738 -30.853 -9.041  1.00 17.94  ? 19  4BF E CB  1 
HETATM 1146 C  CA  . 4BF E 1 20 ? 12.740 -31.415 -7.633  1.00 16.83  ? 19  4BF E CA  1 
HETATM 1147 N  N   . 4BF E 1 20 ? 13.245 -30.366 -6.744  1.00 16.55  ? 19  4BF E N   1 
HETATM 1148 C  C   . 4BF E 1 20 ? 13.679 -32.613 -7.541  1.00 16.19  ? 19  4BF E C   1 
HETATM 1149 O  O   . 4BF E 1 20 ? 13.197 -33.771 -7.457  1.00 17.07  ? 19  4BF E O   1 
ATOM   1150 N  N   . GLY E 1 21 ? 15.044 -32.356 -7.547  1.00 16.10  ? 20  GLY E N   1 
ATOM   1151 C  CA  . GLY E 1 21 ? 15.934 -33.497 -7.425  1.00 17.22  ? 20  GLY E CA  1 
ATOM   1152 C  C   . GLY E 1 21 ? 15.782 -34.249 -6.129  1.00 15.83  ? 20  GLY E C   1 
ATOM   1153 O  O   . GLY E 1 21 ? 15.810 -35.513 -6.151  1.00 16.81  ? 20  GLY E O   1 
ATOM   1154 N  N   . LEU E 1 22 ? 15.547 -33.570 -5.027  1.00 14.58  ? 21  LEU E N   1 
ATOM   1155 C  CA  . LEU E 1 22 ? 15.344 -34.257 -3.739  1.00 15.34  ? 21  LEU E CA  1 
ATOM   1156 C  C   . LEU E 1 22 ? 14.092 -35.142 -3.805  1.00 15.27  ? 21  LEU E C   1 
ATOM   1157 O  O   . LEU E 1 22 ? 14.081 -36.267 -3.265  1.00 17.16  ? 21  LEU E O   1 
ATOM   1158 C  CB  . LEU E 1 22 ? 15.290 -33.260 -2.606  1.00 14.51  ? 21  LEU E CB  1 
ATOM   1159 C  CG  . LEU E 1 22 ? 16.579 -32.493 -2.343  1.00 15.55  ? 21  LEU E CG  1 
ATOM   1160 C  CD1 . LEU E 1 22 ? 16.296 -31.345 -1.378  1.00 15.15  ? 21  LEU E CD1 1 
ATOM   1161 C  CD2 . LEU E 1 22 ? 17.625 -33.333 -1.782  1.00 14.47  ? 21  LEU E CD2 1 
ATOM   1162 N  N   . LYS E 1 23 ? 12.995 -34.598 -4.370  1.00 15.72  ? 22  LYS E N   1 
ATOM   1163 C  CA  . LYS E 1 23 ? 11.749 -35.364 -4.473  1.00 18.06  ? 22  LYS E CA  1 
ATOM   1164 C  C   . LYS E 1 23 ? 11.994 -36.585 -5.344  1.00 19.00  ? 22  LYS E C   1 
ATOM   1165 O  O   . LYS E 1 23 ? 11.448 -37.635 -5.018  1.00 19.69  ? 22  LYS E O   1 
ATOM   1166 C  CB  . LYS E 1 23 ? 10.607 -34.493 -4.984  1.00 19.70  ? 22  LYS E CB  1 
ATOM   1167 C  CG  . LYS E 1 23 ? 9.272  -35.142 -4.992  1.00 21.02  ? 22  LYS E CG  1 
ATOM   1168 C  CD  . LYS E 1 23 ? 8.129  -34.216 -5.469  1.00 25.91  ? 22  LYS E CD  1 
ATOM   1169 C  CE  . LYS E 1 23 ? 6.815  -34.911 -5.426  1.00 25.29  ? 22  LYS E CE  1 
ATOM   1170 N  NZ  . LYS E 1 23 ? 5.780  -34.114 -6.024  1.00 30.25  ? 22  LYS E NZ  1 
ATOM   1171 N  N   . GLU E 1 24 ? 12.748 -36.474 -6.422  1.00 18.72  ? 23  GLU E N   1 
ATOM   1172 C  CA  . GLU E 1 24 ? 13.051 -37.654 -7.275  1.00 18.98  ? 23  GLU E CA  1 
ATOM   1173 C  C   . GLU E 1 24 ? 13.854 -38.684 -6.497  1.00 20.76  ? 23  GLU E C   1 
ATOM   1174 O  O   . GLU E 1 24 ? 13.624 -39.897 -6.687  1.00 21.42  ? 23  GLU E O   1 
ATOM   1175 C  CB  . GLU E 1 24 ? 13.772 -37.248 -8.554  1.00 21.08  ? 23  GLU E CB  1 
ATOM   1176 C  CG  . GLU E 1 24 ? 12.882 -36.508 -9.476  1.00 21.81  ? 23  GLU E CG  1 
ATOM   1177 C  CD  . GLU E 1 24 ? 11.750 -37.384 -10.002 1.00 23.51  ? 23  GLU E CD  1 
ATOM   1178 O  OE1 . GLU E 1 24 ? 11.988 -38.542 -10.446 1.00 27.71  ? 23  GLU E OE1 1 
ATOM   1179 O  OE2 . GLU E 1 24 ? 10.625 -36.903 -10.076 1.00 27.86  ? 23  GLU E OE2 1 
ATOM   1180 N  N   . ILE E 1 25 ? 14.798 -38.269 -5.683  1.00 18.08  ? 24  ILE E N   1 
ATOM   1181 C  CA  . ILE E 1 25 ? 15.570 -39.170 -4.800  1.00 19.19  ? 24  ILE E CA  1 
ATOM   1182 C  C   . ILE E 1 25 ? 14.593 -39.879 -3.858  1.00 18.41  ? 24  ILE E C   1 
ATOM   1183 O  O   . ILE E 1 25 ? 14.642 -41.110 -3.724  1.00 20.41  ? 24  ILE E O   1 
ATOM   1184 C  CB  . ILE E 1 25 ? 16.689 -38.453 -4.066  1.00 16.74  ? 24  ILE E CB  1 
ATOM   1185 C  CG1 . ILE E 1 25 ? 17.757 -37.988 -5.028  1.00 17.74  ? 24  ILE E CG1 1 
ATOM   1186 C  CG2 . ILE E 1 25 ? 17.273 -39.347 -2.972  1.00 20.39  ? 24  ILE E CG2 1 
ATOM   1187 C  CD1 . ILE E 1 25 ? 18.766 -37.068 -4.493  1.00 18.87  ? 24  ILE E CD1 1 
ATOM   1188 N  N   . ALA E 1 26 ? 13.683 -39.123 -3.217  1.00 18.18  ? 25  ALA E N   1 
ATOM   1189 C  CA  . ALA E 1 26 ? 12.691 -39.721 -2.292  1.00 19.51  ? 25  ALA E CA  1 
ATOM   1190 C  C   . ALA E 1 26 ? 11.881 -40.800 -3.030  1.00 21.29  ? 25  ALA E C   1 
ATOM   1191 O  O   . ALA E 1 26 ? 11.665 -41.874 -2.479  1.00 26.39  ? 25  ALA E O   1 
ATOM   1192 C  CB  . ALA E 1 26 ? 11.785 -38.686 -1.709  1.00 20.75  ? 25  ALA E CB  1 
ATOM   1193 N  N   . GLN E 1 27 ? 11.434 -40.502 -4.231  1.00 21.06  ? 26  GLN E N   1 
ATOM   1194 C  CA  . GLN E 1 27 ? 10.601 -41.418 -5.022  1.00 25.54  ? 26  GLN E CA  1 
ATOM   1195 C  C   . GLN E 1 27 ? 11.428 -42.677 -5.347  1.00 25.86  ? 26  GLN E C   1 
ATOM   1196 O  O   . GLN E 1 27 ? 10.838 -43.781 -5.319  1.00 32.56  ? 26  GLN E O   1 
ATOM   1197 C  CB  . GLN E 1 27 ? 10.026 -40.687 -6.241  1.00 28.50  ? 26  GLN E CB  1 
ATOM   1198 C  CG  . GLN E 1 27 ? 8.999  -39.689 -5.759  1.00 37.73  ? 26  GLN E CG  1 
ATOM   1199 C  CD  . GLN E 1 27 ? 8.237  -38.953 -6.833  1.00 43.00  ? 26  GLN E CD  1 
ATOM   1200 O  OE1 . GLN E 1 27 ? 8.618  -37.874 -7.311  1.00 64.11  ? 26  GLN E OE1 1 
ATOM   1201 N  NE2 . GLN E 1 27 ? 7.081  -39.495 -7.101  1.00 56.66  ? 26  GLN E NE2 1 
ATOM   1202 N  N   . GLY E 1 28 ? 12.705 -42.545 -5.637  1.00 25.98  ? 27  GLY E N   1 
ATOM   1203 C  CA  . GLY E 1 28 ? 13.577 -43.665 -5.972  1.00 27.98  ? 27  GLY E CA  1 
ATOM   1204 C  C   . GLY E 1 28 ? 13.825 -44.546 -4.787  1.00 31.83  ? 27  GLY E C   1 
ATOM   1205 O  O   . GLY E 1 28 ? 14.054 -45.716 -4.983  1.00 39.69  ? 27  GLY E O   1 
ATOM   1206 N  N   . LEU E 1 29 ? 13.821 -44.019 -3.583  1.00 29.70  ? 28  LEU E N   1 
ATOM   1207 C  CA  . LEU E 1 29 ? 14.069 -44.808 -2.359  1.00 38.26  ? 28  LEU E CA  1 
ATOM   1208 C  C   . LEU E 1 29 ? 12.805 -45.585 -2.033  1.00 41.32  ? 28  LEU E C   1 
ATOM   1209 O  O   . LEU E 1 29 ? 12.930 -46.617 -1.522  1.00 48.29  ? 28  LEU E O   1 
ATOM   1210 C  CB  . LEU E 1 29 ? 14.418 -43.930 -1.172  1.00 33.20  ? 28  LEU E CB  1 
ATOM   1211 C  CG  . LEU E 1 29 ? 15.745 -43.198 -1.275  1.00 28.26  ? 28  LEU E CG  1 
ATOM   1212 C  CD1 . LEU E 1 29 ? 15.833 -42.130 -0.177  1.00 34.91  ? 28  LEU E CD1 1 
ATOM   1213 C  CD2 . LEU E 1 29 ? 16.862 -44.180 -1.141  1.00 34.08  ? 28  LEU E CD2 1 
ATOM   1214 N  N   . LYS E 1 30 ? 11.649 -45.035 -2.344  1.00 48.00  ? 29  LYS E N   1 
ATOM   1215 C  CA  . LYS E 1 30 ? 10.351 -45.633 -1.980  1.00 59.52  ? 29  LYS E CA  1 
ATOM   1216 C  C   . LYS E 1 30 ? 10.027 -46.694 -3.027  1.00 65.70  ? 29  LYS E C   1 
ATOM   1217 O  O   . LYS E 1 30 ? 9.461  -47.650 -2.640  1.00 76.38  ? 29  LYS E O   1 
ATOM   1218 C  CB  . LYS E 1 30 ? 9.313  -44.523 -1.816  1.00 59.80  ? 29  LYS E CB  1 
ATOM   1219 C  CG  . LYS E 1 30 ? 9.556  -43.640 -0.588  1.00 57.86  ? 29  LYS E CG  1 
ATOM   1220 C  CD  . LYS E 1 30 ? 8.486  -42.629 -0.390  1.00 58.42  ? 29  LYS E CD  1 
ATOM   1221 C  CE  . LYS E 1 30 ? 8.925  -41.328 0.221   1.00 63.36  ? 29  LYS E CE  1 
ATOM   1222 N  NZ  . LYS E 1 30 ? 8.335  -41.177 1.569   1.00 69.91  ? 29  LYS E NZ  1 
ATOM   1223 N  N   . GLY E 1 31 ? 10.445 -46.532 -4.290  1.00 78.58  ? 30  GLY E N   1 
ATOM   1224 C  CA  . GLY E 1 31 ? 10.198 -47.486 -5.395  1.00 82.38  ? 30  GLY E CA  1 
ATOM   1225 C  C   . GLY E 1 31 ? 11.419 -48.349 -5.675  1.00 95.76  ? 30  GLY E C   1 
ATOM   1226 O  O   . GLY E 1 31 ? 12.037 -48.805 -4.700  1.00 97.04  ? 30  GLY E O   1 
HETATM 1227 C  C   . ACE F 1 1  ? 10.834 -4.213  -3.094  1.00 58.88  ? 0   ACE F C   1 
HETATM 1228 O  O   . ACE F 1 1  ? 11.179 -5.225  -2.619  1.00 40.48  ? 0   ACE F O   1 
HETATM 1229 C  CH3 . ACE F 1 1  ? 11.828 -3.090  -2.948  1.00 60.34  ? 0   ACE F CH3 1 
ATOM   1230 N  N   . GLY F 1 2  ? 9.620  -3.888  -3.766  1.00 51.04  ? 1   GLY F N   1 
ATOM   1231 C  CA  . GLY F 1 2  ? 8.570  -4.881  -4.244  1.00 36.85  ? 1   GLY F CA  1 
ATOM   1232 C  C   . GLY F 1 2  ? 9.261  -6.060  -4.941  1.00 36.20  ? 1   GLY F C   1 
ATOM   1233 O  O   . GLY F 1 2  ? 8.949  -7.217  -4.603  1.00 35.98  ? 1   GLY F O   1 
ATOM   1234 N  N   . GLU F 1 3  ? 10.217 -5.820  -5.819  1.00 33.56  ? 2   GLU F N   1 
ATOM   1235 C  CA  . GLU F 1 3  ? 10.823 -6.913  -6.658  1.00 35.81  ? 2   GLU F CA  1 
ATOM   1236 C  C   . GLU F 1 3  ? 11.738 -7.789  -5.749  1.00 29.22  ? 2   GLU F C   1 
ATOM   1237 O  O   . GLU F 1 3  ? 11.916 -9.018  -5.922  1.00 28.25  ? 2   GLU F O   1 
ATOM   1238 C  CB  . GLU F 1 3  ? 11.634 -6.307  -7.823  1.00 39.46  ? 2   GLU F CB  1 
ATOM   1239 C  CG  . GLU F 1 3  ? 10.935 -5.180  -8.587  1.00 49.26  ? 2   GLU F CG  1 
ATOM   1240 C  CD  . GLU F 1 3  ? 11.066 -3.705  -8.124  1.00 49.65  ? 2   GLU F CD  1 
ATOM   1241 O  OE1 . GLU F 1 3  ? 11.365 -3.459  -6.950  1.00 44.78  ? 2   GLU F OE1 1 
ATOM   1242 O  OE2 . GLU F 1 3  ? 10.841 -2.762  -8.959  1.00 43.31  ? 2   GLU F OE2 1 
ATOM   1243 N  N   . ILE F 1 4  ? 12.417 -7.134  -4.814  1.00 30.45  ? 3   ILE F N   1 
ATOM   1244 C  CA  . ILE F 1 4  ? 13.279 -7.837  -3.842  1.00 26.80  ? 3   ILE F CA  1 
ATOM   1245 C  C   . ILE F 1 4  ? 12.377 -8.704  -2.951  1.00 27.08  ? 3   ILE F C   1 
ATOM   1246 O  O   . ILE F 1 4  ? 12.704 -9.928  -2.761  1.00 24.93  ? 3   ILE F O   1 
ATOM   1247 C  CB  . ILE F 1 4  ? 14.188 -6.895  -3.071  1.00 27.32  ? 3   ILE F CB  1 
ATOM   1248 C  CG1 . ILE F 1 4  ? 15.288 -6.397  -4.004  1.00 29.73  ? 3   ILE F CG1 1 
ATOM   1249 C  CG2 . ILE F 1 4  ? 14.786 -7.599  -1.848  1.00 28.92  ? 3   ILE F CG2 1 
ATOM   1250 C  CD1 . ILE F 1 4  ? 16.109 -5.268  -3.471  1.00 35.58  ? 3   ILE F CD1 1 
ATOM   1251 N  N   . ALA F 1 5  ? 11.307 -8.165  -2.405  1.00 26.73  ? 4   ALA F N   1 
ATOM   1252 C  CA  . ALA F 1 5  ? 10.367 -8.966  -1.584  1.00 24.63  ? 4   ALA F CA  1 
ATOM   1253 C  C   . ALA F 1 5  ? 9.816  -10.158 -2.391  1.00 28.95  ? 4   ALA F C   1 
ATOM   1254 O  O   . ALA F 1 5  ? 9.723  -11.245 -1.866  1.00 27.72  ? 4   ALA F O   1 
ATOM   1255 C  CB  . ALA F 1 5  ? 9.275  -8.065  -1.067  1.00 29.39  ? 4   ALA F CB  1 
ATOM   1256 N  N   . GLN F 1 6  ? 9.496  -9.972  -3.654  1.00 29.30  ? 5   GLN F N   1 
ATOM   1257 C  CA  . GLN F 1 6  ? 8.972  -11.058 -4.521  1.00 29.62  ? 5   GLN F CA  1 
ATOM   1258 C  C   . GLN F 1 6  ? 10.052 -12.141 -4.651  1.00 24.27  ? 5   GLN F C   1 
ATOM   1259 O  O   . GLN F 1 6  ? 9.713  -13.341 -4.553  1.00 24.75  ? 5   GLN F O   1 
ATOM   1260 C  CB  . GLN F 1 6  ? 8.573  -10.515 -5.890  1.00 32.55  ? 5   GLN F CB  1 
ATOM   1261 C  CG  . GLN F 1 6  ? 8.026  -11.598 -6.811  1.00 37.55  ? 5   GLN F CG  1 
ATOM   1262 C  CD  . GLN F 1 6  ? 6.817  -12.303 -6.243  1.00 49.48  ? 5   GLN F CD  1 
ATOM   1263 O  OE1 . GLN F 1 6  ? 6.010  -11.682 -5.525  1.00 56.35  ? 5   GLN F OE1 1 
ATOM   1264 N  NE2 . GLN F 1 6  ? 6.719  -13.596 -6.552  1.00 52.82  ? 5   GLN F NE2 1 
ATOM   1265 N  N   . GLY F 1 7  ? 11.299 -11.761 -4.900  1.00 23.30  ? 6   GLY F N   1 
ATOM   1266 C  CA  . GLY F 1 7  ? 12.406 -12.733 -4.976  1.00 22.68  ? 6   GLY F CA  1 
ATOM   1267 C  C   . GLY F 1 7  ? 12.538 -13.525 -3.695  1.00 21.81  ? 6   GLY F C   1 
ATOM   1268 O  O   . GLY F 1 7  ? 12.716 -14.735 -3.742  1.00 21.38  ? 6   GLY F O   1 
ATOM   1269 N  N   . LEU F 1 8  ? 12.445 -12.872 -2.557  1.00 21.60  ? 7   LEU F N   1 
ATOM   1270 C  CA  . LEU F 1 8  ? 12.546 -13.508 -1.233  1.00 21.37  ? 7   LEU F CA  1 
ATOM   1271 C  C   . LEU F 1 8  ? 11.356 -14.462 -1.049  1.00 20.22  ? 7   LEU F C   1 
ATOM   1272 O  O   . LEU F 1 8  ? 11.535 -15.548 -0.495  1.00 21.33  ? 7   LEU F O   1 
ATOM   1273 C  CB  . LEU F 1 8  ? 12.663 -12.482 -0.129  1.00 22.84  ? 7   LEU F CB  1 
ATOM   1274 C  CG  . LEU F 1 8  ? 13.969 -11.682 -0.193  1.00 22.37  ? 7   LEU F CG  1 
ATOM   1275 C  CD1 . LEU F 1 8  ? 13.903 -10.449 0.702   1.00 23.96  ? 7   LEU F CD1 1 
ATOM   1276 C  CD2 . LEU F 1 8  ? 15.208 -12.458 0.103   1.00 22.21  ? 7   LEU F CD2 1 
ATOM   1277 N  N   A LYS F 1 9  ? 10.146 -14.093 -1.455  0.50 22.99  ? 8   LYS F N   1 
ATOM   1278 N  N   B LYS F 1 9  ? 10.185 -14.046 -1.535  0.50 23.02  ? 8   LYS F N   1 
ATOM   1279 C  CA  A LYS F 1 9  ? 8.977  -15.002 -1.321  0.50 21.75  ? 8   LYS F CA  1 
ATOM   1280 C  CA  B LYS F 1 9  ? 8.987  -14.913 -1.567  0.50 21.68  ? 8   LYS F CA  1 
ATOM   1281 C  C   A LYS F 1 9  ? 9.197  -16.263 -2.183  0.50 20.69  ? 8   LYS F C   1 
ATOM   1282 C  C   B LYS F 1 9  ? 9.295  -16.210 -2.336  0.50 22.18  ? 8   LYS F C   1 
ATOM   1283 O  O   A LYS F 1 9  ? 8.811  -17.402 -1.748  0.50 22.33  ? 8   LYS F O   1 
ATOM   1284 O  O   B LYS F 1 9  ? 8.949  -17.272 -1.835  0.50 22.16  ? 8   LYS F O   1 
ATOM   1285 C  CB  A LYS F 1 9  ? 7.664  -14.326 -1.699  0.50 26.25  ? 8   LYS F CB  1 
ATOM   1286 C  CB  B LYS F 1 9  ? 7.794  -14.133 -2.127  0.50 27.53  ? 8   LYS F CB  1 
ATOM   1287 C  CG  A LYS F 1 9  ? 7.203  -13.185 -0.834  0.50 28.28  ? 8   LYS F CG  1 
ATOM   1288 C  CG  B LYS F 1 9  ? 6.494  -14.896 -2.035  0.50 30.59  ? 8   LYS F CG  1 
ATOM   1289 C  CD  A LYS F 1 9  ? 5.998  -12.449 -1.451  0.50 32.70  ? 8   LYS F CD  1 
ATOM   1290 C  CD  B LYS F 1 9  ? 5.268  -14.185 -2.618  0.50 33.19  ? 8   LYS F CD  1 
ATOM   1291 C  CE  A LYS F 1 9  ? 5.677  -11.184 -0.701  0.50 35.96  ? 8   LYS F CE  1 
ATOM   1292 C  CE  B LYS F 1 9  ? 3.959  -14.841 -2.268  0.50 42.62  ? 8   LYS F CE  1 
ATOM   1293 N  NZ  A LYS F 1 9  ? 4.559  -10.484 -1.292  0.50 34.37  ? 8   LYS F NZ  1 
ATOM   1294 N  NZ  B LYS F 1 9  ? 2.825  -13.935 -2.596  0.50 42.95  ? 8   LYS F NZ  1 
ATOM   1295 N  N   A GLU F 1 10 ? 9.781  -16.089 -3.367  0.50 20.32  ? 9   GLU F N   1 
ATOM   1296 N  N   B GLU F 1 10 ? 9.870  -16.127 -3.527  0.50 22.61  ? 9   GLU F N   1 
ATOM   1297 C  CA  A GLU F 1 10 ? 10.020 -17.245 -4.248  0.50 20.82  ? 9   GLU F CA  1 
ATOM   1298 C  CA  B GLU F 1 10 ? 10.068 -17.328 -4.366  0.50 24.04  ? 9   GLU F CA  1 
ATOM   1299 C  C   A GLU F 1 10 ? 11.098 -18.146 -3.627  0.50 19.83  ? 9   GLU F C   1 
ATOM   1300 C  C   B GLU F 1 10 ? 11.148 -18.191 -3.697  0.50 21.44  ? 9   GLU F C   1 
ATOM   1301 O  O   A GLU F 1 10 ? 11.010 -19.371 -3.721  0.50 18.38  ? 9   GLU F O   1 
ATOM   1302 O  O   B GLU F 1 10 ? 11.089 -19.420 -3.797  0.50 21.22  ? 9   GLU F O   1 
ATOM   1303 C  CB  A GLU F 1 10 ? 10.373 -16.752 -5.643  0.50 20.05  ? 9   GLU F CB  1 
ATOM   1304 C  CB  B GLU F 1 10 ? 10.437 -16.900 -5.793  0.50 25.57  ? 9   GLU F CB  1 
ATOM   1305 C  CG  A GLU F 1 10 ? 9.174  -16.188 -6.359  0.50 21.50  ? 9   GLU F CG  1 
ATOM   1306 C  CG  B GLU F 1 10 ? 9.535  -15.812 -6.363  0.50 28.23  ? 9   GLU F CG  1 
ATOM   1307 C  CD  A GLU F 1 10 ? 7.886  -17.021 -6.444  0.50 23.65  ? 9   GLU F CD  1 
ATOM   1308 C  CD  B GLU F 1 10 ? 9.872  -15.288 -7.762  0.50 34.82  ? 9   GLU F CD  1 
ATOM   1309 O  OE1 A GLU F 1 10 ? 7.909  -18.286 -6.425  0.50 27.12  ? 9   GLU F OE1 1 
ATOM   1310 O  OE1 B GLU F 1 10 ? 10.819 -15.796 -8.352  0.50 37.00  ? 9   GLU F OE1 1 
ATOM   1311 O  OE2 A GLU F 1 10 ? 6.825  -16.348 -6.572  0.50 34.02  ? 9   GLU F OE2 1 
ATOM   1312 O  OE2 B GLU F 1 10 ? 9.158  -14.369 -8.284  0.50 37.37  ? 9   GLU F OE2 1 
ATOM   1313 N  N   . ILE F 1 11 ? 12.104 -17.559 -3.018  1.00 19.21  ? 10  ILE F N   1 
ATOM   1314 C  CA  . ILE F 1 11 ? 13.145 -18.298 -2.279  1.00 17.93  ? 10  ILE F CA  1 
ATOM   1315 C  C   . ILE F 1 11 ? 12.452 -19.097 -1.176  1.00 17.80  ? 10  ILE F C   1 
ATOM   1316 O  O   . ILE F 1 11 ? 12.762 -20.298 -1.014  1.00 17.52  ? 10  ILE F O   1 
ATOM   1317 C  CB  . ILE F 1 11 ? 14.237 -17.351 -1.725  1.00 18.22  ? 10  ILE F CB  1 
ATOM   1318 C  CG1 . ILE F 1 11 ? 15.139 -16.934 -2.906  1.00 18.31  ? 10  ILE F CG1 1 
ATOM   1319 C  CG2 . ILE F 1 11 ? 15.059 -17.973 -0.630  1.00 17.43  ? 10  ILE F CG2 1 
ATOM   1320 C  CD1 . ILE F 1 11 ? 16.154 -15.901 -2.583  1.00 18.23  ? 10  ILE F CD1 1 
ATOM   1321 N  N   . ALA F 1 12 ? 11.586 -18.460 -0.390  1.00 18.33  ? 11  ALA F N   1 
ATOM   1322 C  CA  . ALA F 1 12 ? 10.905 -19.158 0.705   1.00 20.60  ? 11  ALA F CA  1 
ATOM   1323 C  C   . ALA F 1 12 ? 10.131 -20.340 0.148   1.00 19.46  ? 11  ALA F C   1 
ATOM   1324 O  O   . ALA F 1 12 ? 10.121 -21.426 0.794   1.00 19.62  ? 11  ALA F O   1 
ATOM   1325 C  CB  . ALA F 1 12 ? 10.042 -18.152 1.445   1.00 21.11  ? 11  ALA F CB  1 
ATOM   1326 N  N   . LYS F 1 13 ? 9.446  -20.170 -0.977  1.00 19.39  ? 12  LYS F N   1 
ATOM   1327 C  CA  . LYS F 1 13 ? 8.689  -21.295 -1.594  1.00 18.36  ? 12  LYS F CA  1 
ATOM   1328 C  C   . LYS F 1 13 ? 9.663  -22.414 -1.921  1.00 18.06  ? 12  LYS F C   1 
ATOM   1329 O  O   . LYS F 1 13 ? 9.355  -23.608 -1.689  1.00 20.20  ? 12  LYS F O   1 
ATOM   1330 C  CB  . LYS F 1 13 ? 7.953  -20.806 -2.836  1.00 22.97  ? 12  LYS F CB  1 
ATOM   1331 C  CG  . LYS F 1 13 ? 7.255  -21.910 -3.614  1.00 34.66  ? 12  LYS F CG  1 
ATOM   1332 C  CD  . LYS F 1 13 ? 6.230  -21.552 -4.719  1.00 50.49  ? 12  LYS F CD  1 
ATOM   1333 N  N   . GLY F 1 14 ? 10.796 -22.107 -2.528  1.00 17.58  ? 13  GLY F N   1 
ATOM   1334 C  CA  . GLY F 1 14 ? 11.801 -23.134 -2.876  1.00 18.03  ? 13  GLY F CA  1 
ATOM   1335 C  C   . GLY F 1 14 ? 12.280 -23.855 -1.626  1.00 15.09  ? 13  GLY F C   1 
ATOM   1336 O  O   . GLY F 1 14 ? 12.432 -25.106 -1.626  1.00 15.67  ? 13  GLY F O   1 
ATOM   1337 N  N   . LEU F 1 15 ? 12.542 -23.135 -0.539  1.00 15.06  ? 14  LEU F N   1 
ATOM   1338 C  CA  . LEU F 1 15 ? 13.006 -23.753 0.687   1.00 15.56  ? 14  LEU F CA  1 
ATOM   1339 C  C   . LEU F 1 15 ? 11.913 -24.653 1.274   1.00 15.75  ? 14  LEU F C   1 
ATOM   1340 O  O   . LEU F 1 15 ? 12.256 -25.688 1.863   1.00 15.11  ? 14  LEU F O   1 
ATOM   1341 C  CB  . LEU F 1 15 ? 13.464 -22.630 1.648   1.00 16.04  ? 14  LEU F CB  1 
ATOM   1342 C  CG  . LEU F 1 15 ? 14.749 -21.929 1.156   1.00 15.77  ? 14  LEU F CG  1 
ATOM   1343 C  CD1 . LEU F 1 15 ? 14.969 -20.700 2.015   1.00 16.96  ? 14  LEU F CD1 1 
ATOM   1344 C  CD2 . LEU F 1 15 ? 15.972 -22.834 1.167   1.00 15.16  ? 14  LEU F CD2 1 
ATOM   1345 N  N   . LYS F 1 16 ? 10.637 -24.239 1.222   1.00 16.19  ? 15  LYS F N   1 
ATOM   1346 C  CA  . LYS F 1 16 ? 9.540  -25.080 1.701   1.00 17.73  ? 15  LYS F CA  1 
ATOM   1347 C  C   . LYS F 1 16 ? 9.548  -26.412 0.908   1.00 16.11  ? 15  LYS F C   1 
ATOM   1348 O  O   . LYS F 1 16 ? 9.360  -27.501 1.497   1.00 18.35  ? 15  LYS F O   1 
ATOM   1349 C  CB  . LYS F 1 16 ? 8.229  -24.322 1.592   1.00 24.15  ? 15  LYS F CB  1 
ATOM   1350 C  CG  . LYS F 1 16 ? 7.042  -24.941 2.210   1.00 31.48  ? 15  LYS F CG  1 
ATOM   1351 C  CD  . LYS F 1 16 ? 5.890  -23.932 2.131   1.00 46.20  ? 15  LYS F CD  1 
ATOM   1352 C  CE  . LYS F 1 16 ? 6.083  -22.750 3.079   1.00 55.62  ? 15  LYS F CE  1 
ATOM   1353 N  NZ  . LYS F 1 16 ? 4.859  -21.930 3.221   1.00 63.06  ? 15  LYS F NZ  1 
ATOM   1354 N  N   A GLU F 1 17 ? 9.735  -26.329 -0.392  0.50 16.33  ? 16  GLU F N   1 
ATOM   1355 N  N   B GLU F 1 17 ? 9.760  -26.323 -0.370  0.50 16.16  ? 16  GLU F N   1 
ATOM   1356 C  CA  A GLU F 1 17 ? 9.730  -27.517 -1.279  0.50 15.66  ? 16  GLU F CA  1 
ATOM   1357 C  CA  B GLU F 1 17 ? 9.698  -27.540 -1.209  0.50 16.37  ? 16  GLU F CA  1 
ATOM   1358 C  C   A GLU F 1 17 ? 10.934 -28.407 -0.901  0.50 14.30  ? 16  GLU F C   1 
ATOM   1359 C  C   B GLU F 1 17 ? 10.968 -28.396 -0.994  0.50 14.84  ? 16  GLU F C   1 
ATOM   1360 O  O   A GLU F 1 17 ? 10.786 -29.645 -0.869  0.50 13.67  ? 16  GLU F O   1 
ATOM   1361 O  O   B GLU F 1 17 ? 10.913 -29.631 -1.113  0.50 17.30  ? 16  GLU F O   1 
ATOM   1362 C  CB  A GLU F 1 17 ? 9.764  -27.108 -2.755  0.50 17.38  ? 16  GLU F CB  1 
ATOM   1363 C  CB  B GLU F 1 17 ? 9.431  -27.136 -2.647  0.50 17.27  ? 16  GLU F CB  1 
ATOM   1364 C  CG  A GLU F 1 17 ? 8.505  -26.470 -3.236  0.50 19.92  ? 16  GLU F CG  1 
ATOM   1365 C  CG  B GLU F 1 17 ? 8.091  -26.452 -2.808  0.50 23.34  ? 16  GLU F CG  1 
ATOM   1366 C  CD  A GLU F 1 17 ? 8.443  -25.997 -4.675  0.50 25.49  ? 16  GLU F CD  1 
ATOM   1367 C  CD  B GLU F 1 17 ? 6.922  -27.266 -2.265  0.50 28.27  ? 16  GLU F CD  1 
ATOM   1368 O  OE1 A GLU F 1 17 ? 9.457  -26.112 -5.413  0.50 26.29  ? 16  GLU F OE1 1 
ATOM   1369 O  OE1 B GLU F 1 17 ? 6.843  -28.463 -2.665  0.50 37.54  ? 16  GLU F OE1 1 
ATOM   1370 O  OE2 A GLU F 1 17 ? 7.349  -25.482 -5.048  0.50 32.12  ? 16  GLU F OE2 1 
ATOM   1371 O  OE2 B GLU F 1 17 ? 6.060  -26.708 -1.383  0.50 37.66  ? 16  GLU F OE2 1 
ATOM   1372 N  N   . ILE F 1 18 ? 12.094 -27.798 -0.658  1.00 13.85  ? 17  ILE F N   1 
ATOM   1373 C  CA  . ILE F 1 18 ? 13.292 -28.535 -0.258  1.00 13.66  ? 17  ILE F CA  1 
ATOM   1374 C  C   . ILE F 1 18 ? 12.972 -29.277 1.048   1.00 13.01  ? 17  ILE F C   1 
ATOM   1375 O  O   . ILE F 1 18 ? 13.380 -30.450 1.188   1.00 13.77  ? 17  ILE F O   1 
ATOM   1376 C  CB  . ILE F 1 18 ? 14.511 -27.617 -0.084  1.00 13.14  ? 17  ILE F CB  1 
ATOM   1377 C  CG1 . ILE F 1 18 ? 15.016 -27.220 -1.477  1.00 15.61  ? 17  ILE F CG1 1 
ATOM   1378 C  CG2 . ILE F 1 18 ? 15.610 -28.226 0.741   1.00 14.27  ? 17  ILE F CG2 1 
ATOM   1379 C  CD1 . ILE F 1 18 ? 16.104 -26.185 -1.508  1.00 15.28  ? 17  ILE F CD1 1 
ATOM   1380 N  N   . ALA F 1 19 ? 12.400 -28.635 2.028   1.00 13.74  ? 18  ALA F N   1 
ATOM   1381 C  CA  . ALA F 1 19 ? 12.128 -29.270 3.315   1.00 14.66  ? 18  ALA F CA  1 
ATOM   1382 C  C   . ALA F 1 19 ? 11.200 -30.489 3.115   1.00 14.87  ? 18  ALA F C   1 
ATOM   1383 O  O   . ALA F 1 19 ? 11.405 -31.561 3.747   1.00 16.56  ? 18  ALA F O   1 
ATOM   1384 C  CB  . ALA F 1 19 ? 11.476 -28.275 4.277   1.00 15.45  ? 18  ALA F CB  1 
HETATM 1385 C  CD1 . 4BF F 1 20 ? 6.413  -32.703 1.157   1.00 18.34  ? 19  4BF F CD1 1 
HETATM 1386 C  CE1 . 4BF F 1 20 ? 5.725  -33.784 0.575   1.00 21.50  ? 19  4BF F CE1 1 
HETATM 1387 C  CZ  . 4BF F 1 20 ? 6.009  -34.207 -0.665  1.00 21.09  ? 19  4BF F CZ  1 
HETATM 1388 BR BR  . 4BF F 1 20 ? 5.062  -35.721 -1.328  0.99 24.59  ? 19  4BF F BR  1 
HETATM 1389 C  CE2 . 4BF F 1 20 ? 6.991  -33.641 -1.397  1.00 25.11  ? 19  4BF F CE2 1 
HETATM 1390 C  CD2 . 4BF F 1 20 ? 7.648  -32.533 -0.829  1.00 19.07  ? 19  4BF F CD2 1 
HETATM 1391 C  CG  . 4BF F 1 20 ? 7.416  -32.077 0.471   1.00 18.88  ? 19  4BF F CG  1 
HETATM 1392 C  CB  . 4BF F 1 20 ? 8.211  -30.978 0.981   1.00 17.82  ? 19  4BF F CB  1 
HETATM 1393 C  CA  . 4BF F 1 20 ? 9.285  -31.468 1.935   1.00 17.56  ? 19  4BF F CA  1 
HETATM 1394 N  N   . 4BF F 1 20 ? 10.198 -30.349 2.139   1.00 16.00  ? 19  4BF F N   1 
HETATM 1395 C  C   . 4BF F 1 20 ? 10.091 -32.663 1.342   1.00 15.58  ? 19  4BF F C   1 
HETATM 1396 O  O   . 4BF F 1 20 ? 9.944  -33.822 1.800   1.00 17.97  ? 19  4BF F O   1 
ATOM   1397 N  N   . GLY F 1 21 ? 11.098 -32.297 0.587   1.00 17.57  ? 20  GLY F N   1 
ATOM   1398 C  CA  . GLY F 1 21 ? 11.773 -33.386 -0.239  1.00 14.25  ? 20  GLY F CA  1 
ATOM   1399 C  C   . GLY F 1 21 ? 12.680 -34.070 0.771   1.00 15.39  ? 20  GLY F C   1 
ATOM   1400 O  O   . GLY F 1 21 ? 12.828 -35.337 0.757   1.00 15.34  ? 20  GLY F O   1 
ATOM   1401 N  N   . LEU F 1 22 ? 13.295 -33.330 1.658   1.00 14.92  ? 21  LEU F N   1 
ATOM   1402 C  CA  . LEU F 1 22 ? 14.145 -33.912 2.683   1.00 14.08  ? 21  LEU F CA  1 
ATOM   1403 C  C   . LEU F 1 22 ? 13.343 -34.795 3.631   1.00 13.69  ? 21  LEU F C   1 
ATOM   1404 O  O   . LEU F 1 22 ? 13.863 -35.843 4.081   1.00 15.82  ? 21  LEU F O   1 
ATOM   1405 C  CB  . LEU F 1 22 ? 14.895 -32.798 3.417   1.00 14.66  ? 21  LEU F CB  1 
ATOM   1406 C  CG  . LEU F 1 22 ? 15.947 -32.102 2.588   1.00 14.26  ? 21  LEU F CG  1 
ATOM   1407 C  CD1 . LEU F 1 22 ? 16.490 -30.878 3.309   1.00 15.60  ? 21  LEU F CD1 1 
ATOM   1408 C  CD2 . LEU F 1 22 ? 17.077 -33.020 2.208   1.00 15.36  ? 21  LEU F CD2 1 
ATOM   1409 N  N   A LYS F 1 23 ? 12.153 -34.392 4.024   0.50 15.11  ? 22  LYS F N   1 
ATOM   1410 N  N   B LYS F 1 23 ? 12.150 -34.363 4.001   0.50 14.86  ? 22  LYS F N   1 
ATOM   1411 C  CA  A LYS F 1 23 ? 11.333 -35.228 4.936   0.50 16.34  ? 22  LYS F CA  1 
ATOM   1412 C  CA  B LYS F 1 23 ? 11.222 -35.117 4.867   0.50 16.53  ? 22  LYS F CA  1 
ATOM   1413 C  C   A LYS F 1 23 ? 11.000 -36.546 4.213   0.50 16.81  ? 22  LYS F C   1 
ATOM   1414 C  C   B LYS F 1 23 ? 10.957 -36.484 4.222   0.50 16.77  ? 22  LYS F C   1 
ATOM   1415 O  O   A LYS F 1 23 ? 11.072 -37.623 4.851   0.50 18.81  ? 22  LYS F O   1 
ATOM   1416 O  O   B LYS F 1 23 ? 11.045 -37.486 4.910   0.50 20.05  ? 22  LYS F O   1 
ATOM   1417 C  CB  A LYS F 1 23 ? 10.058 -34.524 5.408   0.50 18.83  ? 22  LYS F CB  1 
ATOM   1418 C  CB  B LYS F 1 23 ? 9.896  -34.358 5.046   0.50 17.94  ? 22  LYS F CB  1 
ATOM   1419 C  CG  A LYS F 1 23 ? 9.209  -35.375 6.367   0.50 21.95  ? 22  LYS F CG  1 
ATOM   1420 C  CG  B LYS F 1 23 ? 8.865  -35.074 5.936   0.50 21.06  ? 22  LYS F CG  1 
ATOM   1421 C  CD  A LYS F 1 23 ? 8.102  -34.619 7.091   0.50 25.80  ? 22  LYS F CD  1 
ATOM   1422 C  CD  B LYS F 1 23 ? 7.713  -34.150 6.297   0.50 23.47  ? 22  LYS F CD  1 
ATOM   1423 C  CE  A LYS F 1 23 ? 7.038  -35.537 7.667   0.50 28.18  ? 22  LYS F CE  1 
ATOM   1424 C  CE  B LYS F 1 23 ? 6.830  -33.838 5.104   0.50 23.85  ? 22  LYS F CE  1 
ATOM   1425 N  NZ  A LYS F 1 23 ? 6.704  -35.292 9.093   0.50 35.95  ? 22  LYS F NZ  1 
ATOM   1426 N  NZ  B LYS F 1 23 ? 5.881  -32.712 5.298   0.50 28.74  ? 22  LYS F NZ  1 
ATOM   1427 N  N   . GLU F 1 24 ? 10.670 -36.471 2.916   1.00 16.43  ? 23  GLU F N   1 
ATOM   1428 C  CA  . GLU F 1 24 ? 10.321 -37.685 2.174   1.00 17.75  ? 23  GLU F CA  1 
ATOM   1429 C  C   . GLU F 1 24 ? 11.567 -38.557 2.035   1.00 16.77  ? 23  GLU F C   1 
ATOM   1430 O  O   . GLU F 1 24 ? 11.439 -39.835 2.106   1.00 18.83  ? 23  GLU F O   1 
ATOM   1431 C  CB  . GLU F 1 24 ? 9.642  -37.357 0.868   1.00 17.74  ? 23  GLU F CB  1 
ATOM   1432 C  CG  . GLU F 1 24 ? 8.279  -36.685 1.078   1.00 21.09  ? 23  GLU F CG  1 
ATOM   1433 C  CD  . GLU F 1 24 ? 7.311  -37.480 1.948   1.00 27.28  ? 23  GLU F CD  1 
ATOM   1434 O  OE1 . GLU F 1 24 ? 7.197  -38.687 1.704   1.00 31.54  ? 23  GLU F OE1 1 
ATOM   1435 O  OE2 . GLU F 1 24 ? 6.712  -36.916 2.928   1.00 29.23  ? 23  GLU F OE2 1 
ATOM   1436 N  N   . ILE F 1 25 ? 12.736 -37.994 1.830   1.00 15.16  ? 24  ILE F N   1 
ATOM   1437 C  CA  . ILE F 1 25 ? 14.005 -38.752 1.787   1.00 14.85  ? 24  ILE F CA  1 
ATOM   1438 C  C   . ILE F 1 25 ? 14.209 -39.436 3.130   1.00 17.45  ? 24  ILE F C   1 
ATOM   1439 O  O   . ILE F 1 25 ? 14.505 -40.666 3.171   1.00 19.85  ? 24  ILE F O   1 
ATOM   1440 C  CB  . ILE F 1 25 ? 15.205 -37.877 1.418   1.00 16.06  ? 24  ILE F CB  1 
ATOM   1441 C  CG1 . ILE F 1 25 ? 15.094 -37.507 -0.048  1.00 15.93  ? 24  ILE F CG1 1 
ATOM   1442 C  CG2 . ILE F 1 25 ? 16.506 -38.651 1.704   1.00 17.23  ? 24  ILE F CG2 1 
ATOM   1443 C  CD1 . ILE F 1 25 ? 16.144 -36.517 -0.512  1.00 18.17  ? 24  ILE F CD1 1 
ATOM   1444 N  N   . ALA F 1 26 ? 14.071 -38.718 4.243   1.00 17.74  ? 25  ALA F N   1 
ATOM   1445 C  CA  . ALA F 1 26 ? 14.305 -39.317 5.567   1.00 18.17  ? 25  ALA F CA  1 
ATOM   1446 C  C   . ALA F 1 26 ? 13.344 -40.495 5.771   1.00 23.03  ? 25  ALA F C   1 
ATOM   1447 O  O   . ALA F 1 26 ? 13.812 -41.519 6.301   1.00 22.59  ? 25  ALA F O   1 
ATOM   1448 C  CB  . ALA F 1 26 ? 14.136 -38.286 6.631   1.00 19.25  ? 25  ALA F CB  1 
ATOM   1449 N  N   . GLN F 1 27 ? 12.099 -40.364 5.371   1.00 22.30  ? 26  GLN F N   1 
ATOM   1450 C  CA  . GLN F 1 27 ? 11.113 -41.461 5.495   1.00 25.64  ? 26  GLN F CA  1 
ATOM   1451 C  C   . GLN F 1 27 ? 11.596 -42.663 4.666   1.00 26.17  ? 26  GLN F C   1 
ATOM   1452 O  O   . GLN F 1 27 ? 11.462 -43.839 5.162   1.00 30.77  ? 26  GLN F O   1 
ATOM   1453 C  CB  . GLN F 1 27 ? 9.704  -40.945 5.178   1.00 26.40  ? 26  GLN F CB  1 
ATOM   1454 C  CG  . GLN F 1 27 ? 8.658  -42.070 5.197   1.00 38.83  ? 26  GLN F CG  1 
ATOM   1455 C  CD  . GLN F 1 27 ? 7.432  -41.592 4.465   1.00 56.07  ? 26  GLN F CD  1 
ATOM   1456 O  OE1 . GLN F 1 27 ? 6.821  -42.331 3.684   1.00 76.39  ? 26  GLN F OE1 1 
ATOM   1457 N  NE2 . GLN F 1 27 ? 7.084  -40.342 4.715   1.00 57.22  ? 26  GLN F NE2 1 
ATOM   1458 N  N   . GLY F 1 28 ? 12.062 -42.417 3.458   1.00 23.62  ? 27  GLY F N   1 
ATOM   1459 C  CA  . GLY F 1 28 ? 12.539 -43.486 2.566   1.00 26.85  ? 27  GLY F CA  1 
ATOM   1460 C  C   . GLY F 1 28 ? 13.786 -44.163 3.086   1.00 25.74  ? 27  GLY F C   1 
ATOM   1461 O  O   . GLY F 1 28 ? 13.968 -45.351 2.819   1.00 32.29  ? 27  GLY F O   1 
ATOM   1462 N  N   . LEU F 1 29 ? 14.615 -43.450 3.847   1.00 27.15  ? 28  LEU F N   1 
ATOM   1463 C  CA  . LEU F 1 29 ? 15.863 -44.062 4.369   1.00 30.06  ? 28  LEU F CA  1 
ATOM   1464 C  C   . LEU F 1 29 ? 15.546 -44.927 5.570   1.00 36.34  ? 28  LEU F C   1 
ATOM   1465 O  O   . LEU F 1 29 ? 16.273 -45.872 5.781   1.00 44.85  ? 28  LEU F O   1 
ATOM   1466 C  CB  . LEU F 1 29 ? 16.851 -42.983 4.763   1.00 26.04  ? 28  LEU F CB  1 
ATOM   1467 C  CG  . LEU F 1 29 ? 17.456 -42.237 3.578   1.00 24.32  ? 28  LEU F CG  1 
ATOM   1468 C  CD1 . LEU F 1 29 ? 18.283 -41.073 4.099   1.00 27.29  ? 28  LEU F CD1 1 
ATOM   1469 C  CD2 . LEU F 1 29 ? 18.291 -43.129 2.683   1.00 31.93  ? 28  LEU F CD2 1 
ATOM   1470 N  N   . LYS F 1 30 ? 14.495 -44.615 6.290   1.00 38.51  ? 29  LYS F N   1 
ATOM   1471 C  CA  . LYS F 1 30 ? 14.092 -45.346 7.494   1.00 45.68  ? 29  LYS F CA  1 
ATOM   1472 C  C   . LYS F 1 30 ? 13.323 -46.577 7.037   1.00 60.73  ? 29  LYS F C   1 
ATOM   1473 O  O   . LYS F 1 30 ? 13.511 -47.595 7.651   1.00 82.52  ? 29  LYS F O   1 
ATOM   1474 C  CB  . LYS F 1 30 ? 13.339 -44.408 8.434   1.00 51.31  ? 29  LYS F CB  1 
ATOM   1475 C  CG  . LYS F 1 30 ? 14.178 -43.263 9.022   1.00 57.66  ? 29  LYS F CG  1 
ATOM   1476 C  CD  . LYS F 1 30 ? 15.577 -43.640 9.471   1.00 72.26  ? 29  LYS F CD  1 
ATOM   1477 C  CE  . LYS F 1 30 ? 16.121 -42.656 10.474  1.00 72.64  ? 29  LYS F CE  1 
ATOM   1478 N  NZ  . LYS F 1 30 ? 17.588 -42.775 10.652  1.00 87.25  ? 29  LYS F NZ  1 
ATOM   1479 N  N   . GLY F 1 31 ? 12.554 -46.504 5.944   1.00 66.60  ? 30  GLY F N   1 
ATOM   1480 C  CA  . GLY F 1 31 ? 11.788 -47.623 5.352   1.00 74.66  ? 30  GLY F CA  1 
ATOM   1481 C  C   . GLY F 1 31 ? 12.704 -48.723 4.829   1.00 83.95  ? 30  GLY F C   1 
ATOM   1482 O  O   . GLY F 1 31 ? 12.438 -49.870 5.179   1.00 78.70  ? 30  GLY F O   1 
HETATM 1483 C  C   . ACT G 2 .  ? 13.773 -22.447 14.557  1.00 63.86  ? 101 ACT A C   1 
HETATM 1484 O  O   . ACT G 2 .  ? 12.993 -21.702 13.811  1.00 55.48  ? 101 ACT A O   1 
HETATM 1485 O  OXT . ACT G 2 .  ? 15.047 -22.561 14.449  1.00 63.99  ? 101 ACT A OXT 1 
HETATM 1486 C  CH3 . ACT G 2 .  ? 13.140 -23.286 15.637  1.00 60.57  ? 101 ACT A CH3 1 
HETATM 1487 C  C   . ACT H 2 .  ? 19.088 -23.774 17.134  1.00 78.82  ? 102 ACT A C   1 
HETATM 1488 O  O   . ACT H 2 .  ? 19.375 -22.789 16.364  1.00 69.40  ? 102 ACT A O   1 
HETATM 1489 O  OXT . ACT H 2 .  ? 17.965 -24.445 17.125  1.00 54.52  ? 102 ACT A OXT 1 
HETATM 1490 C  CH3 . ACT H 2 .  ? 20.179 -24.206 18.126  1.00 76.88  ? 102 ACT A CH3 1 
HETATM 1491 C  C   . ACT I 2 .  ? 18.982 -31.584 15.844  1.00 53.06  ? 103 ACT A C   1 
HETATM 1492 O  O   . ACT I 2 .  ? 20.043 -32.153 15.500  1.00 61.22  ? 103 ACT A O   1 
HETATM 1493 O  OXT . ACT I 2 .  ? 18.266 -31.901 16.784  1.00 61.48  ? 103 ACT A OXT 1 
HETATM 1494 C  CH3 . ACT I 2 .  ? 18.572 -30.357 15.135  1.00 55.05  ? 103 ACT A CH3 1 
HETATM 1495 CD CD  . CD  J 3 .  ? 25.816 -30.624 14.271  0.50 18.00  ? 101 CD  B CD  1 
HETATM 1496 C  C1  . GOL K 4 .  ? 17.825 -32.813 -10.430 1.00 51.78  ? 101 GOL D C1  1 
HETATM 1497 O  O1  . GOL K 4 .  ? 18.166 -32.013 -9.301  1.00 50.87  ? 101 GOL D O1  1 
HETATM 1498 C  C2  . GOL K 4 .  ? 17.289 -31.966 -11.588 1.00 51.15  ? 101 GOL D C2  1 
HETATM 1499 O  O2  . GOL K 4 .  ? 17.859 -30.670 -11.691 1.00 55.20  ? 101 GOL D O2  1 
HETATM 1500 C  C3  . GOL K 4 .  ? 17.437 -32.593 -12.943 1.00 48.86  ? 101 GOL D C3  1 
HETATM 1501 O  O3  . GOL K 4 .  ? 18.282 -31.784 -13.764 1.00 54.52  ? 101 GOL D O3  1 
HETATM 1502 C  C   . ACT L 2 .  ? 19.443 -3.192  -7.203  1.00 32.52  ? 101 ACT E C   1 
HETATM 1503 O  O   . ACT L 2 .  ? 20.556 -2.744  -7.614  1.00 35.77  ? 101 ACT E O   1 
HETATM 1504 O  OXT . ACT L 2 .  ? 18.945 -4.289  -7.597  1.00 29.46  ? 101 ACT E OXT 1 
HETATM 1505 C  CH3 . ACT L 2 .  ? 18.686 -2.491  -6.088  1.00 36.14  ? 101 ACT E CH3 1 
HETATM 1506 O  O   . HOH M 5 .  ? 16.760 -24.020 14.146  1.00 55.94  ? 201 HOH A O   1 
HETATM 1507 O  O   . HOH M 5 .  ? 8.164  -17.307 4.158   1.00 34.69  ? 202 HOH A O   1 
HETATM 1508 O  O   . HOH M 5 .  ? 6.450  -21.643 6.386   1.00 38.01  ? 203 HOH A O   1 
HETATM 1509 O  O   . HOH M 5 .  ? 13.533 -37.559 9.975   1.00 26.15  ? 204 HOH A O   1 
HETATM 1510 O  O   . HOH M 5 .  ? 10.054 -27.500 7.217   1.00 29.63  ? 205 HOH A O   1 
HETATM 1511 O  O   . HOH M 5 .  ? 9.319  -31.685 9.294   1.00 38.22  ? 206 HOH A O   1 
HETATM 1512 O  O   . HOH M 5 .  ? 11.229 -35.143 15.300  1.00 57.81  ? 207 HOH A O   1 
HETATM 1513 O  O   . HOH M 5 .  ? 13.520 -40.296 10.147  1.00 50.11  ? 208 HOH A O   1 
HETATM 1514 O  O   . HOH M 5 .  ? 9.329  -30.075 7.057   1.00 40.16  ? 209 HOH A O   1 
HETATM 1515 O  O   . HOH M 5 .  ? 4.674  -14.303 2.298   1.00 49.46  ? 210 HOH A O   1 
HETATM 1516 O  O   . HOH M 5 .  ? 11.335 -36.505 9.370   1.00 37.08  ? 211 HOH A O   1 
HETATM 1517 O  O   . HOH N 5 .  ? 28.157 -34.171 4.465   1.00 37.21  ? 201 HOH B O   1 
HETATM 1518 O  O   . HOH N 5 .  ? 10.261 -1.974  14.245  1.00 48.43  ? 202 HOH B O   1 
HETATM 1519 O  O   . HOH N 5 .  ? 25.275 -27.010 12.824  1.00 46.97  ? 203 HOH B O   1 
HETATM 1520 O  O   . HOH N 5 .  ? 18.687 -2.035  11.262  1.00 51.32  ? 204 HOH B O   1 
HETATM 1521 O  O   . HOH N 5 .  ? 21.591 -12.088 10.550  1.00 46.78  ? 205 HOH B O   1 
HETATM 1522 O  O   . HOH N 5 .  ? 26.805 -30.536 8.133   1.00 35.85  ? 206 HOH B O   1 
HETATM 1523 O  O   . HOH N 5 .  ? 28.400 -29.791 10.060  1.00 39.22  ? 207 HOH B O   1 
HETATM 1524 O  O   . HOH N 5 .  ? 28.199 -32.792 7.358   1.00 43.51  ? 208 HOH B O   1 
HETATM 1525 O  O   . HOH O 5 .  ? 31.183 -26.473 -4.646  1.00 20.21  ? 101 HOH C O   1 
HETATM 1526 O  O   . HOH O 5 .  ? 24.688 -2.317  11.244  1.00 64.30  ? 102 HOH C O   1 
HETATM 1527 O  O   . HOH O 5 .  ? 27.289 -9.992  6.343   1.00 70.75  ? 103 HOH C O   1 
HETATM 1528 O  O   . HOH O 5 .  ? 23.176 -5.914  11.535  1.00 59.17  ? 104 HOH C O   1 
HETATM 1529 O  O   . HOH O 5 .  ? 29.465 -27.577 8.316   1.00 52.32  ? 105 HOH C O   1 
HETATM 1530 O  O   . HOH O 5 .  ? 27.145 -10.940 2.357   1.00 33.90  ? 106 HOH C O   1 
HETATM 1531 O  O   . HOH O 5 .  ? 28.088 -21.624 -0.270  1.00 36.96  ? 107 HOH C O   1 
HETATM 1532 O  O   . HOH O 5 .  ? 28.034 -13.374 1.912   1.00 48.87  ? 108 HOH C O   1 
HETATM 1533 O  O   . HOH O 5 .  ? 28.032 -31.598 -2.834  1.00 31.02  ? 109 HOH C O   1 
HETATM 1534 O  O   . HOH O 5 .  ? 26.946 -40.701 3.618   1.00 57.59  ? 110 HOH C O   1 
HETATM 1535 O  O   . HOH O 5 .  ? 22.311 2.113   11.938  1.00 72.08  ? 111 HOH C O   1 
HETATM 1536 O  O   . HOH O 5 .  ? 24.936 -22.401 9.672   1.00 54.06  ? 112 HOH C O   1 
HETATM 1537 O  O   . HOH O 5 .  ? 26.083 3.780   4.033   1.00 54.42  ? 113 HOH C O   1 
HETATM 1538 O  O   . HOH O 5 .  ? 26.831 -9.451  -0.162  1.00 39.12  ? 114 HOH C O   1 
HETATM 1539 O  O   . HOH P 5 .  ? 19.527 -32.786 -16.660 1.00 55.92  ? 201 HOH D O   1 
HETATM 1540 O  O   . HOH P 5 .  ? 18.478 -36.299 -18.366 1.00 46.71  ? 202 HOH D O   1 
HETATM 1541 O  O   . HOH P 5 .  ? 28.376 -38.533 -13.640 1.00 54.47  ? 203 HOH D O   1 
HETATM 1542 O  O   . HOH P 5 .  ? 20.633 -22.032 -9.853  1.00 49.37  ? 204 HOH D O   1 
HETATM 1543 O  O   . HOH P 5 .  ? 22.196 -43.296 -6.582  1.00 45.29  ? 205 HOH D O   1 
HETATM 1544 O  O   . HOH P 5 .  ? 18.103 -39.029 -18.174 1.00 44.37  ? 206 HOH D O   1 
HETATM 1545 O  O   . HOH P 5 .  ? 28.628 -15.490 -3.539  1.00 42.36  ? 207 HOH D O   1 
HETATM 1546 O  O   . HOH P 5 .  ? 16.809 -42.433 -15.090 1.00 56.31  ? 208 HOH D O   1 
HETATM 1547 O  O   . HOH P 5 .  ? 24.556 -5.309  -6.014  1.00 32.39  ? 209 HOH D O   1 
HETATM 1548 O  O   . HOH P 5 .  ? 22.972 -38.769 -14.175 1.00 56.37  ? 210 HOH D O   1 
HETATM 1549 O  O   . HOH P 5 .  ? 20.907 -28.431 -16.329 1.00 88.65  ? 211 HOH D O   1 
HETATM 1550 O  O   . HOH P 5 .  ? 26.892 -31.061 -4.697  1.00 49.60  ? 212 HOH D O   1 
HETATM 1551 O  O   . HOH P 5 .  ? 25.323 -39.305 -14.784 0.50 47.65  ? 213 HOH D O   1 
HETATM 1552 O  O   . HOH P 5 .  ? 25.323 -7.448  -14.785 0.50 58.92  ? 214 HOH D O   1 
HETATM 1553 O  O   . HOH Q 5 .  ? 20.078 -8.278  -15.628 1.00 41.16  ? 201 HOH E O   1 
HETATM 1554 O  O   . HOH Q 5 .  ? 18.306 -28.033 -12.500 1.00 41.36  ? 202 HOH E O   1 
HETATM 1555 O  O   . HOH Q 5 .  ? 16.733 -5.354  -7.301  1.00 32.54  ? 203 HOH E O   1 
HETATM 1556 O  O   . HOH Q 5 .  ? 9.041  -8.771  -9.064  1.00 51.94  ? 204 HOH E O   1 
HETATM 1557 O  O   . HOH Q 5 .  ? 6.836  -36.762 -8.995  1.00 47.59  ? 205 HOH E O   1 
HETATM 1558 O  O   . HOH Q 5 .  ? 7.157  -22.057 -8.339  1.00 59.64  ? 206 HOH E O   1 
HETATM 1559 O  O   . HOH Q 5 .  ? 11.163 -19.119 -9.024  1.00 44.01  ? 207 HOH E O   1 
HETATM 1560 O  O   . HOH Q 5 .  ? 23.893 -16.902 -12.076 1.00 57.30  ? 208 HOH E O   1 
HETATM 1561 O  O   . HOH Q 5 .  ? 12.772 -8.613  -11.018 1.00 45.39  ? 209 HOH E O   1 
HETATM 1562 O  O   . HOH Q 5 .  ? 20.544 -3.310  -10.385 1.00 36.04  ? 210 HOH E O   1 
HETATM 1563 O  O   . HOH Q 5 .  ? 19.250 -20.604 -11.339 1.00 43.78  ? 211 HOH E O   1 
HETATM 1564 O  O   . HOH Q 5 .  ? 23.165 -4.093  -8.103  1.00 38.28  ? 212 HOH E O   1 
HETATM 1565 O  O   . HOH Q 5 .  ? 5.147  -31.975 -3.933  1.00 35.04  ? 213 HOH E O   1 
HETATM 1566 O  O   . HOH Q 5 .  ? 21.571 -18.644 -12.708 1.00 70.31  ? 214 HOH E O   1 
HETATM 1567 O  O   . HOH Q 5 .  ? 18.762 -7.709  -17.038 1.00 76.35  ? 215 HOH E O   1 
HETATM 1568 O  O   . HOH Q 5 .  ? 8.418  -34.651 -8.686  1.00 82.12  ? 216 HOH E O   1 
HETATM 1569 O  O   . HOH Q 5 .  ? 9.496  -30.299 -6.773  1.00 42.86  ? 217 HOH E O   1 
HETATM 1570 O  O   . HOH Q 5 .  ? 5.971  -42.515 -4.792  1.00 65.00  ? 218 HOH E O   1 
HETATM 1571 O  O   . HOH R 5 .  ? 5.741  -18.970 -7.393  1.00 63.52  ? 101 HOH F O   1 
HETATM 1572 O  O   . HOH R 5 .  ? 10.657 -31.521 -2.880  1.00 31.52  ? 102 HOH F O   1 
HETATM 1573 O  O   . HOH R 5 .  ? 10.356 -27.786 -7.243  1.00 31.04  ? 103 HOH F O   1 
HETATM 1574 O  O   . HOH R 5 .  ? 6.666  -17.593 -0.160  1.00 34.56  ? 104 HOH F O   1 
HETATM 1575 O  O   . HOH R 5 .  ? 19.945 -42.074 9.592   1.00 68.89  ? 105 HOH F O   1 
HETATM 1576 O  O   . HOH R 5 .  ? 12.811 -4.374  -0.586  1.00 58.91  ? 106 HOH F O   1 
HETATM 1577 O  O   . HOH R 5 .  ? 10.242 -38.058 7.513   1.00 42.26  ? 107 HOH F O   1 
HETATM 1578 O  O   . HOH R 5 .  ? 7.624  -28.049 3.627   1.00 27.36  ? 108 HOH F O   1 
HETATM 1579 O  O   . HOH R 5 .  ? 8.223  -30.574 -3.966  1.00 51.25  ? 109 HOH F O   1 
HETATM 1580 O  O   . HOH R 5 .  ? 7.558  -30.414 4.846   1.00 46.09  ? 110 HOH F O   1 
HETATM 1581 O  O   . HOH R 5 .  ? 9.752  -34.627 10.307  1.00 45.79  ? 111 HOH F O   1 
HETATM 1582 O  O   . HOH R 5 .  ? 6.611  -19.997 1.090   1.00 54.26  ? 112 HOH F O   1 
HETATM 1583 O  O   . HOH R 5 .  ? 6.873  -16.026 2.016   1.00 37.72  ? 113 HOH F O   1 
HETATM 1584 O  O   . HOH R 5 .  ? 8.136  -26.338 5.753   1.00 31.82  ? 114 HOH F O   1 
# 
loop_
_atom_site_anisotrop.id 
_atom_site_anisotrop.type_symbol 
_atom_site_anisotrop.pdbx_label_atom_id 
_atom_site_anisotrop.pdbx_label_alt_id 
_atom_site_anisotrop.pdbx_label_comp_id 
_atom_site_anisotrop.pdbx_label_asym_id 
_atom_site_anisotrop.pdbx_label_seq_id 
_atom_site_anisotrop.pdbx_PDB_ins_code 
_atom_site_anisotrop.U[1][1] 
_atom_site_anisotrop.U[2][2] 
_atom_site_anisotrop.U[3][3] 
_atom_site_anisotrop.U[1][2] 
_atom_site_anisotrop.U[1][3] 
_atom_site_anisotrop.U[2][3] 
_atom_site_anisotrop.pdbx_auth_seq_id 
_atom_site_anisotrop.pdbx_auth_comp_id 
_atom_site_anisotrop.pdbx_auth_asym_id 
_atom_site_anisotrop.pdbx_auth_atom_id 
1    N  N   . GLY A 2  ? 1.0884 0.5909 1.3906 0.1423  -0.2118 -0.2291 1   GLY A N   
2    C  CA  . GLY A 2  ? 0.9811 0.5950 1.3279 0.2265  -0.2969 -0.4524 1   GLY A CA  
3    C  C   . GLY A 2  ? 0.8532 0.5374 1.6478 0.0988  -0.0258 -0.2534 1   GLY A C   
4    O  O   . GLY A 2  ? 0.9239 0.4812 1.6787 0.4331  -0.2345 -0.0485 1   GLY A O   
5    N  N   . GLU A 3  ? 0.6483 0.4707 1.5633 0.1817  -0.0391 -0.0331 2   GLU A N   
6    C  CA  . GLU A 3  ? 0.4818 0.5289 1.4871 0.1254  -0.0802 -0.0106 2   GLU A CA  
7    C  C   . GLU A 3  ? 0.4372 0.4973 1.3840 0.0708  -0.0289 0.0258  2   GLU A C   
8    O  O   . GLU A 3  ? 0.4938 0.4664 1.4659 0.0803  -0.2589 0.1187  2   GLU A O   
9    C  CB  . GLU A 3  ? 0.4728 0.6390 1.6234 0.2004  -0.1510 0.1733  2   GLU A CB  
10   C  CG  . GLU A 3  ? 0.6216 0.8777 1.8610 -0.1008 -0.0866 0.0996  2   GLU A CG  
11   C  CD  . GLU A 3  ? 1.1312 1.2058 1.9294 0.0465  -0.1606 0.0922  2   GLU A CD  
12   O  OE1 . GLU A 3  ? 1.1046 1.1674 2.3444 0.2375  0.0207  0.1840  2   GLU A OE1 
13   O  OE2 . GLU A 3  ? 1.5865 1.0759 1.7898 0.4758  -0.0616 0.1941  2   GLU A OE2 
14   N  N   . ILE A 4  ? 0.4549 0.2437 1.3349 0.0206  -0.0646 0.0635  3   ILE A N   
15   C  CA  . ILE A 4  ? 0.5383 0.4106 1.1699 0.0928  -0.0672 0.1279  3   ILE A CA  
16   C  C   . ILE A 4  ? 0.6172 0.2715 0.9776 0.0766  -0.0042 0.1333  3   ILE A C   
17   O  O   . ILE A 4  ? 0.5153 0.3038 0.9132 0.1321  -0.0557 0.1236  3   ILE A O   
18   C  CB  . ILE A 4  ? 0.5502 0.4415 1.3420 -0.0962 -0.1679 0.2460  3   ILE A CB  
19   C  CG1 . ILE A 4  ? 0.7362 0.6317 1.3788 -0.0792 -0.1991 0.3332  3   ILE A CG1 
20   C  CG2 . ILE A 4  ? 0.6742 0.3672 1.2472 0.0456  -0.1327 0.3279  3   ILE A CG2 
21   C  CD1 . ILE A 4  ? 0.9837 0.8530 1.3633 0.0753  -0.1020 0.2636  3   ILE A CD1 
22   N  N   . ALA A 5  ? 0.6256 0.3138 0.9586 0.1244  0.0785  0.1117  4   ALA A N   
23   C  CA  . ALA A 5  ? 0.6604 0.4081 0.8737 0.0746  0.0352  -0.0197 4   ALA A CA  
24   C  C   . ALA A 5  ? 0.6366 0.3547 0.9307 0.1040  -0.0042 0.0607  4   ALA A C   
25   O  O   . ALA A 5  ? 0.5711 0.2352 0.8575 0.1490  0.1687  -0.0096 4   ALA A O   
26   C  CB  . ALA A 5  ? 0.8067 0.4533 0.8208 0.2099  0.0426  -0.1209 4   ALA A CB  
27   N  N   . GLN A 6  ? 0.6768 0.3595 0.9847 0.1690  0.2106  0.0335  5   GLN A N   
28   C  CA  . GLN A 6  ? 0.5798 0.5043 0.9885 0.1022  0.1746  -0.0199 5   GLN A CA  
29   C  C   . GLN A 6  ? 0.5315 0.3478 0.8362 0.0930  0.1564  0.0875  5   GLN A C   
30   O  O   . GLN A 6  ? 0.5691 0.2856 0.9044 0.1030  0.1964  0.0336  5   GLN A O   
31   C  CB  . GLN A 6  ? 0.6979 0.4343 1.0486 0.2173  0.2940  -0.0517 5   GLN A CB  
32   C  CG  . GLN A 6  ? 0.7028 0.7209 1.2053 0.1563  0.2681  0.0843  5   GLN A CG  
33   C  CD  . GLN A 6  ? 1.1570 0.9134 1.2157 0.0348  0.2317  0.0355  5   GLN A CD  
34   O  OE1 . GLN A 6  ? 0.9200 0.8927 1.3682 0.2219  0.5041  -0.1264 5   GLN A OE1 
35   N  NE2 . GLN A 6  ? 1.2742 0.6821 1.2347 -0.0941 0.1521  -0.0920 5   GLN A NE2 
36   N  N   . GLY A 7  ? 0.4718 0.2664 0.7874 0.1727  0.0466  0.0419  6   GLY A N   
37   C  CA  . GLY A 7  ? 0.3811 0.3686 0.7372 0.1489  -0.0130 0.0245  6   GLY A CA  
38   C  C   . GLY A 7  ? 0.2810 0.3185 0.7394 0.0605  0.0484  0.1133  6   GLY A C   
39   O  O   . GLY A 7  ? 0.4303 0.2951 0.6671 0.1251  -0.0731 -0.0415 6   GLY A O   
40   N  N   . LEU A 8  ? 0.3634 0.2145 0.6892 0.0482  -0.0143 0.0328  7   LEU A N   
41   C  CA  . LEU A 8  ? 0.3529 0.2187 0.5829 0.0523  -0.0333 0.0144  7   LEU A CA  
42   C  C   . LEU A 8  ? 0.3796 0.2027 0.5409 0.0875  0.0205  -0.0033 7   LEU A C   
43   O  O   . LEU A 8  ? 0.3629 0.2211 0.5401 0.1063  0.0013  -0.0014 7   LEU A O   
44   C  CB  . LEU A 8  ? 0.4448 0.1503 0.5486 0.0435  -0.0024 -0.0170 7   LEU A CB  
45   C  CG  . LEU A 8  ? 0.4813 0.1402 0.6426 0.1027  0.0464  0.0082  7   LEU A CG  
46   C  CD1 . LEU A 8  ? 0.4386 0.1807 0.6156 0.1186  -0.0139 0.0602  7   LEU A CD1 
47   C  CD2 . LEU A 8  ? 0.4815 0.2283 0.6255 0.1212  -0.0115 0.0121  7   LEU A CD2 
48   N  N   . LYS A 9  ? 0.4719 0.2484 0.6827 0.1785  0.1028  0.0101  8   LYS A N   
49   C  CA  . LYS A 9  ? 0.5597 0.2590 0.5280 0.1260  0.1003  -0.0777 8   LYS A CA  
50   C  C   . LYS A 9  ? 0.4272 0.3006 0.5908 0.1612  0.1058  -0.0163 8   LYS A C   
51   O  O   . LYS A 9  ? 0.4648 0.2466 0.5648 0.1285  0.0882  -0.0808 8   LYS A O   
52   C  CB  . LYS A 9  ? 0.6836 0.1581 0.5962 0.1031  0.1283  -0.0714 8   LYS A CB  
53   C  CG  . LYS A 9  ? 0.8667 0.1972 0.7108 -0.0205 0.0948  -0.1948 8   LYS A CG  
54   C  CD  . LYS A 9  ? 1.0042 0.4207 0.8083 0.0403  0.1680  -0.2557 8   LYS A CD  
55   C  CE  . LYS A 9  ? 1.0094 0.6232 1.1123 -0.2012 0.0601  -0.0205 8   LYS A CE  
56   N  NZ  . LYS A 9  ? 0.7895 0.9972 1.2042 -0.2031 0.0853  0.0388  8   LYS A NZ  
57   N  N   . GLU A 10 ? 0.3690 0.2679 0.6044 0.1197  0.1255  -0.0504 9   GLU A N   
58   C  CA  . GLU A 10 ? 0.3450 0.2532 0.6549 0.0943  0.0687  -0.0033 9   GLU A CA  
59   C  C   . GLU A 10 ? 0.3059 0.2587 0.6328 0.0694  0.0923  0.0111  9   GLU A C   
60   O  O   . GLU A 10 ? 0.3319 0.2385 0.5280 0.0733  0.0198  -0.0058 9   GLU A O   
61   C  CB  . GLU A 10 ? 0.3730 0.2743 0.7452 0.1178  0.0438  0.0780  9   GLU A CB  
62   C  CG  . GLU A 10 ? 0.5870 0.5356 0.7856 -0.0072 -0.0191 -0.0415 9   GLU A CG  
63   C  CD  . GLU A 10 ? 0.8849 0.6268 0.8488 -0.1606 0.0322  0.0404  9   GLU A CD  
64   O  OE1 . GLU A 10 ? 0.8351 0.8426 1.0450 0.1604  0.0703  -0.1023 9   GLU A OE1 
65   O  OE2 . GLU A 10 ? 1.1125 0.9513 1.1340 -0.5638 -0.0450 -0.3768 9   GLU A OE2 
66   N  N   . ILE A 11 ? 0.3328 0.2031 0.5652 0.1297  0.0355  0.0207  10  ILE A N   
67   C  CA  . ILE A 11 ? 0.3371 0.2554 0.4439 0.0919  0.0660  0.0011  10  ILE A CA  
68   C  C   . ILE A 11 ? 0.3028 0.2607 0.3939 0.0433  0.0276  -0.0540 10  ILE A C   
69   O  O   . ILE A 11 ? 0.3202 0.2096 0.3836 0.0971  0.0191  -0.0243 10  ILE A O   
70   C  CB  . ILE A 11 ? 0.3725 0.2527 0.3684 0.1236  0.0190  0.0375  10  ILE A CB  
71   C  CG1 . ILE A 11 ? 0.3489 0.2992 0.3921 0.0958  0.0174  0.0897  10  ILE A CG1 
72   C  CG2 . ILE A 11 ? 0.3673 0.2121 0.4023 0.0736  0.0406  -0.0212 10  ILE A CG2 
73   C  CD1 . ILE A 11 ? 0.4023 0.2513 0.4896 0.1005  0.0653  0.0430  10  ILE A CD1 
74   N  N   . ALA A 12 ? 0.3414 0.1644 0.4207 0.0635  0.0452  -0.0103 11  ALA A N   
75   C  CA  . ALA A 12 ? 0.3578 0.2200 0.3887 0.0835  0.0422  -0.0151 11  ALA A CA  
76   C  C   . ALA A 12 ? 0.3290 0.2140 0.3658 0.0617  0.0281  -0.0328 11  ALA A C   
77   O  O   . ALA A 12 ? 0.3345 0.2386 0.3488 0.0853  0.0180  -0.0502 11  ALA A O   
78   C  CB  . ALA A 12 ? 0.4075 0.2199 0.3860 0.0502  0.0621  -0.0133 11  ALA A CB  
79   N  N   A LYS A 13 ? 0.3734 0.1546 0.4218 0.0836  0.0593  -0.0377 12  LYS A N   
80   N  N   B LYS A 13 ? 0.3754 0.1708 0.4058 0.0928  0.0758  -0.0271 12  LYS A N   
81   C  CA  A LYS A 13 ? 0.4156 0.2709 0.4273 0.0421  0.0573  -0.0069 12  LYS A CA  
82   C  CA  B LYS A 13 ? 0.3728 0.2707 0.4066 0.0889  0.0999  -0.0031 12  LYS A CA  
83   C  C   A LYS A 13 ? 0.3319 0.3247 0.3657 0.0692  0.0429  -0.0445 12  LYS A C   
84   C  C   B LYS A 13 ? 0.3289 0.3286 0.3570 0.0875  0.0617  -0.0423 12  LYS A C   
85   O  O   A LYS A 13 ? 0.3297 0.2768 0.3537 0.0252  0.0342  -0.0458 12  LYS A O   
86   O  O   B LYS A 13 ? 0.3250 0.2884 0.3516 0.0544  0.0543  -0.0406 12  LYS A O   
87   C  CB  A LYS A 13 ? 0.4368 0.3072 0.5396 0.0505  0.0600  -0.0411 12  LYS A CB  
88   C  CB  B LYS A 13 ? 0.3854 0.3170 0.4894 0.1007  0.1386  -0.0043 12  LYS A CB  
89   C  CG  A LYS A 13 ? 0.5105 0.4620 0.5333 -0.0010 0.0813  0.0201  12  LYS A CG  
90   C  CG  B LYS A 13 ? 0.4042 0.3709 0.4555 0.1477  0.1941  0.0404  12  LYS A CG  
91   C  CD  A LYS A 13 ? 0.5453 0.5144 0.5894 -0.0254 -0.0133 -0.0626 12  LYS A CD  
92   C  CD  B LYS A 13 ? 0.4579 0.3158 0.5234 0.2360  0.1492  0.0291  12  LYS A CD  
93   C  CE  A LYS A 13 ? 0.5153 0.3147 0.7438 -0.1247 -0.0730 -0.1878 12  LYS A CE  
94   C  CE  B LYS A 13 ? 0.5296 0.3686 0.6498 0.1619  0.1662  -0.0394 12  LYS A CE  
95   N  NZ  A LYS A 13 ? 0.4792 0.3168 0.7306 -0.1483 -0.1001 -0.1246 12  LYS A NZ  
96   N  NZ  B LYS A 13 ? 0.6193 0.4384 0.7603 0.0789  0.1163  -0.0191 12  LYS A NZ  
97   N  N   . GLY A 14 ? 0.2761 0.2953 0.3630 0.0913  0.0502  0.0263  13  GLY A N   
98   C  CA  . GLY A 14 ? 0.2787 0.3220 0.3681 0.0709  0.0432  0.0382  13  GLY A CA  
99   C  C   . GLY A 14 ? 0.2462 0.3039 0.3619 0.0260  0.0337  0.0014  13  GLY A C   
100  O  O   . GLY A 14 ? 0.3021 0.2871 0.3154 0.0653  0.0442  0.0015  13  GLY A O   
101  N  N   . LEU A 15 ? 0.2674 0.1401 0.3282 0.0521  0.0395  0.0000  14  LEU A N   
102  C  CA  . LEU A 15 ? 0.2334 0.2451 0.2914 0.0401  0.0213  -0.0035 14  LEU A CA  
103  C  C   . LEU A 15 ? 0.2319 0.2464 0.2889 0.0612  0.0061  -0.0624 14  LEU A C   
104  O  O   . LEU A 15 ? 0.2594 0.1844 0.3068 0.0374  0.0140  -0.0183 14  LEU A O   
105  C  CB  . LEU A 15 ? 0.2213 0.1899 0.3406 0.0538  0.0427  -0.0759 14  LEU A CB  
106  C  CG  . LEU A 15 ? 0.2746 0.1701 0.3333 0.0519  0.0043  -0.0135 14  LEU A CG  
107  C  CD1 . LEU A 15 ? 0.2668 0.2229 0.3715 0.0297  0.0274  -0.0798 14  LEU A CD1 
108  C  CD2 . LEU A 15 ? 0.3185 0.1485 0.2919 0.0362  -0.0285 -0.0022 14  LEU A CD2 
109  N  N   . LYS A 16 ? 0.3245 0.1560 0.3166 0.0475  0.0352  -0.0447 15  LYS A N   
110  C  CA  . LYS A 16 ? 0.3223 0.2931 0.2883 0.0373  0.0209  -0.0199 15  LYS A CA  
111  C  C   . LYS A 16 ? 0.2909 0.2772 0.2686 0.0098  0.0486  0.0070  15  LYS A C   
112  O  O   . LYS A 16 ? 0.3494 0.2516 0.2350 0.0472  0.0381  -0.0399 15  LYS A O   
113  C  CB  . LYS A 16 ? 0.4509 0.2696 0.3970 0.0760  -0.0027 -0.0450 15  LYS A CB  
114  C  CG  . LYS A 16 ? 0.4469 0.3104 0.3722 0.0691  0.0177  -0.0753 15  LYS A CG  
115  C  CD  . LYS A 16 ? 0.6428 0.4691 0.4147 -0.0030 0.0991  -0.1529 15  LYS A CD  
116  C  CE  . LYS A 16 ? 0.7062 0.3585 0.5454 -0.0453 0.0148  -0.2493 15  LYS A CE  
117  N  NZ  . LYS A 16 ? 0.9532 0.3575 0.7414 -0.0768 -0.0974 -0.3118 15  LYS A NZ  
118  N  N   . GLU A 17 ? 0.3206 0.2225 0.3112 0.0626  0.0676  -0.0130 16  GLU A N   
119  C  CA  . GLU A 17 ? 0.3042 0.2325 0.2886 0.0307  0.0902  -0.0225 16  GLU A CA  
120  C  C   . GLU A 17 ? 0.2254 0.2787 0.2805 0.0380  0.0608  -0.0137 16  GLU A C   
121  O  O   . GLU A 17 ? 0.2650 0.2732 0.2540 0.0040  0.0485  0.0030  16  GLU A O   
122  C  CB  . GLU A 17 ? 0.3226 0.2080 0.4614 0.0221  0.0577  -0.0074 16  GLU A CB  
123  C  CG  . GLU A 17 ? 0.3737 0.2945 0.5588 0.1111  0.1215  -0.0109 16  GLU A CG  
124  C  CD  . GLU A 17 ? 0.3659 0.5621 0.6336 0.0827  0.0899  0.0106  16  GLU A CD  
125  O  OE1 . GLU A 17 ? 0.2840 0.5577 0.6521 0.0505  0.0689  0.0690  16  GLU A OE1 
126  O  OE2 . GLU A 17 ? 0.4267 0.6446 0.8687 0.1708  0.1441  -0.0178 16  GLU A OE2 
127  N  N   . ILE A 18 ? 0.2296 0.2134 0.2753 0.0567  0.0482  0.0135  17  ILE A N   
128  C  CA  . ILE A 18 ? 0.2132 0.2430 0.2312 0.0286  0.0215  -0.0066 17  ILE A CA  
129  C  C   . ILE A 18 ? 0.1708 0.2070 0.2330 0.0216  0.0443  0.0239  17  ILE A C   
130  O  O   . ILE A 18 ? 0.2755 0.1713 0.2305 0.0518  0.0350  0.0241  17  ILE A O   
131  C  CB  . ILE A 18 ? 0.2217 0.1747 0.2310 0.0453  0.0106  -0.0073 17  ILE A CB  
132  C  CG1 . ILE A 18 ? 0.2290 0.1608 0.2665 0.0482  0.0204  0.0032  17  ILE A CG1 
133  C  CG2 . ILE A 18 ? 0.2315 0.1912 0.2439 0.0324  0.0015  -0.0119 17  ILE A CG2 
134  C  CD1 . ILE A 18 ? 0.2945 0.2225 0.3203 -0.0228 -0.0051 0.0268  17  ILE A CD1 
135  N  N   . ALA A 19 ? 0.2128 0.1729 0.2528 0.0126  0.0166  -0.0056 18  ALA A N   
136  C  CA  . ALA A 19 ? 0.2062 0.1906 0.2405 -0.0005 0.0265  0.0006  18  ALA A CA  
137  C  C   . ALA A 19 ? 0.2304 0.2619 0.2088 -0.0055 0.0564  -0.0328 18  ALA A C   
138  O  O   . ALA A 19 ? 0.2378 0.2571 0.2430 0.0313  0.0206  -0.0031 18  ALA A O   
139  C  CB  . ALA A 19 ? 0.3045 0.1840 0.2536 -0.0016 -0.0064 -0.0224 18  ALA A CB  
140  C  CD1 . 4BF A 20 ? 0.4791 0.2561 0.1877 -0.0289 0.0069  0.0275  19  4BF A CD1 
141  C  CE1 . 4BF A 20 ? 0.5033 0.3486 0.1610 -0.0107 0.0263  0.0435  19  4BF A CE1 
142  C  CZ  . 4BF A 20 ? 0.3859 0.3174 0.2335 0.0539  -0.0367 0.0765  19  4BF A CZ  
143  BR BR  . 4BF A 20 ? 0.4677 0.3525 0.2880 -0.0311 -0.0021 0.0202  19  4BF A BR  
144  C  CE2 . 4BF A 20 ? 0.2734 0.3670 0.2498 -0.0028 0.0064  0.0006  19  4BF A CE2 
145  C  CD2 . 4BF A 20 ? 0.2912 0.3597 0.2084 -0.0014 0.0512  -0.0467 19  4BF A CD2 
146  C  CG  . 4BF A 20 ? 0.3324 0.2313 0.2064 0.0208  0.0163  -0.0109 19  4BF A CG  
147  C  CB  . 4BF A 20 ? 0.3134 0.2824 0.1917 0.0346  0.0445  -0.0399 19  4BF A CB  
148  C  CA  . 4BF A 20 ? 0.3120 0.2623 0.1702 0.0335  0.0421  -0.0453 19  4BF A CA  
149  N  N   . 4BF A 20 ? 0.2357 0.2800 0.2308 0.0059  0.0557  -0.0008 19  4BF A N   
150  C  C   . 4BF A 20 ? 0.2241 0.2162 0.2326 0.0413  0.0183  0.0040  19  4BF A C   
151  O  O   . 4BF A 20 ? 0.2887 0.2029 0.2074 0.0493  0.0218  0.0137  19  4BF A O   
152  N  N   . GLY A 21 ? 0.2160 0.2663 0.1898 0.0335  0.0584  -0.0164 20  GLY A N   
153  C  CA  . GLY A 21 ? 0.2170 0.2137 0.2434 0.0137  0.0484  -0.0125 20  GLY A CA  
154  C  C   . GLY A 21 ? 0.1864 0.2465 0.1863 -0.0045 0.0430  -0.0118 20  GLY A C   
155  O  O   . GLY A 21 ? 0.2477 0.2291 0.2509 -0.0327 0.0073  0.0015  20  GLY A O   
156  N  N   . LEU A 22 ? 0.1980 0.1748 0.2170 -0.0129 0.0181  0.0297  21  LEU A N   
157  C  CA  . LEU A 22 ? 0.2371 0.1348 0.1994 -0.0098 0.0120  0.0059  21  LEU A CA  
158  C  C   . LEU A 22 ? 0.1992 0.2097 0.1968 -0.0025 0.0068  -0.0059 21  LEU A C   
159  O  O   . LEU A 22 ? 0.2492 0.1875 0.2046 0.0111  0.0157  0.0172  21  LEU A O   
160  C  CB  . LEU A 22 ? 0.2118 0.1531 0.2216 0.0008  -0.0056 0.0047  21  LEU A CB  
161  C  CG  . LEU A 22 ? 0.1832 0.1920 0.1846 0.0225  0.0209  0.0160  21  LEU A CG  
162  C  CD1 . LEU A 22 ? 0.2732 0.1724 0.1965 0.0007  0.0079  0.0029  21  LEU A CD1 
163  C  CD2 . LEU A 22 ? 0.2341 0.1769 0.1857 0.0149  -0.0047 0.0045  21  LEU A CD2 
164  N  N   A LYS A 23 ? 0.2560 0.1940 0.1749 0.0268  -0.0039 -0.0029 22  LYS A N   
165  N  N   B LYS A 23 ? 0.2423 0.1807 0.1636 0.0134  -0.0063 0.0054  22  LYS A N   
166  C  CA  A LYS A 23 ? 0.3056 0.2151 0.1935 0.0269  0.0142  0.0165  22  LYS A CA  
167  C  CA  B LYS A 23 ? 0.2816 0.1897 0.1688 0.0083  0.0078  0.0091  22  LYS A CA  
168  C  C   A LYS A 23 ? 0.2615 0.2190 0.2075 0.0489  0.0307  0.0020  22  LYS A C   
169  C  C   B LYS A 23 ? 0.2588 0.2004 0.1923 0.0301  0.0294  0.0074  22  LYS A C   
170  O  O   A LYS A 23 ? 0.3663 0.2212 0.2145 0.0568  -0.0025 0.0028  22  LYS A O   
171  O  O   B LYS A 23 ? 0.3540 0.2102 0.2066 0.0489  -0.0010 0.0010  22  LYS A O   
172  C  CB  A LYS A 23 ? 0.3662 0.3459 0.1973 0.0104  0.0312  -0.0485 22  LYS A CB  
173  C  CB  B LYS A 23 ? 0.3044 0.2907 0.1177 -0.0344 0.0182  -0.0152 22  LYS A CB  
174  C  CG  A LYS A 23 ? 0.4574 0.4583 0.2417 -0.0298 0.0345  -0.0122 22  LYS A CG  
175  C  CG  B LYS A 23 ? 0.3211 0.2930 0.1692 -0.0760 0.0088  -0.0360 22  LYS A CG  
176  C  CD  A LYS A 23 ? 0.5736 0.3956 0.2945 -0.0359 0.1053  -0.0241 22  LYS A CD  
177  C  CD  B LYS A 23 ? 0.2879 0.2823 0.2148 -0.1171 0.0017  -0.0712 22  LYS A CD  
178  C  CE  A LYS A 23 ? 0.6457 0.4598 0.6090 -0.1458 0.0446  0.0435  22  LYS A CE  
179  C  CE  B LYS A 23 ? 0.2408 0.3985 0.1920 -0.1280 -0.0148 -0.0239 22  LYS A CE  
180  N  NZ  A LYS A 23 ? 0.5251 0.3881 0.6458 -0.2897 0.0006  -0.0694 22  LYS A NZ  
181  N  NZ  B LYS A 23 ? 0.3183 0.3499 0.2702 -0.2071 -0.0394 -0.0174 22  LYS A NZ  
182  N  N   . GLU A 24 ? 0.2904 0.2168 0.2121 0.0023  0.0137  -0.0032 23  GLU A N   
183  C  CA  . GLU A 24 ? 0.3049 0.2256 0.1937 -0.0147 0.0080  -0.0009 23  GLU A CA  
184  C  C   . GLU A 24 ? 0.3115 0.2314 0.1726 -0.0150 0.0022  0.0091  23  GLU A C   
185  O  O   . GLU A 24 ? 0.3515 0.2364 0.2127 -0.0049 0.0284  0.0642  23  GLU A O   
186  C  CB  . GLU A 24 ? 0.2838 0.3418 0.2612 -0.0086 0.0596  0.0108  23  GLU A CB  
187  C  CG  . GLU A 24 ? 0.3571 0.3716 0.2345 -0.0005 0.0614  0.0302  23  GLU A CG  
188  C  CD  . GLU A 24 ? 0.3479 0.4990 0.2368 -0.0607 0.0276  -0.0070 23  GLU A CD  
189  O  OE1 . GLU A 24 ? 0.2681 0.6695 0.3674 0.0044  0.0300  0.0742  23  GLU A OE1 
190  O  OE2 . GLU A 24 ? 0.4532 0.5615 0.3755 -0.1675 0.0327  0.0461  23  GLU A OE2 
191  N  N   . ILE A 25 ? 0.2709 0.1820 0.1931 -0.0147 0.0307  0.0133  24  ILE A N   
192  C  CA  . ILE A 25 ? 0.2864 0.2150 0.1950 0.0022  0.0278  0.0070  24  ILE A CA  
193  C  C   . ILE A 25 ? 0.2584 0.1957 0.1924 -0.0438 -0.0028 0.0557  24  ILE A C   
194  O  O   . ILE A 25 ? 0.3261 0.1717 0.2510 -0.0372 0.0159  0.0321  24  ILE A O   
195  C  CB  . ILE A 25 ? 0.2411 0.2229 0.1779 -0.0232 0.0164  -0.0179 24  ILE A CB  
196  C  CG1 . ILE A 25 ? 0.2705 0.1482 0.2199 -0.0406 -0.0162 0.0246  24  ILE A CG1 
197  C  CG2 . ILE A 25 ? 0.2898 0.1890 0.1909 0.0076  0.0017  0.0033  24  ILE A CG2 
198  C  CD1 . ILE A 25 ? 0.3166 0.2295 0.2299 -0.0777 -0.0559 0.0320  24  ILE A CD1 
199  N  N   . ALA A 26 ? 0.2352 0.2067 0.2289 -0.0126 -0.0027 0.0068  25  ALA A N   
200  C  CA  . ALA A 26 ? 0.2516 0.2821 0.1830 -0.0378 0.0137  0.0219  25  ALA A CA  
201  C  C   . ALA A 26 ? 0.2666 0.2923 0.2074 0.0353  0.0094  0.0504  25  ALA A C   
202  O  O   . ALA A 26 ? 0.2620 0.2586 0.2569 0.0393  0.0124  0.0412  25  ALA A O   
203  C  CB  . ALA A 26 ? 0.2452 0.2359 0.2258 -0.0103 -0.0261 -0.0287 25  ALA A CB  
204  N  N   . GLN A 27 ? 0.3013 0.2361 0.1909 0.0071  0.0008  0.0369  26  GLN A N   
205  C  CA  . GLN A 27 ? 0.3898 0.3149 0.1536 0.0106  0.0062  0.0239  26  GLN A CA  
206  C  C   . GLN A 27 ? 0.4026 0.2844 0.1865 0.0131  0.0210  0.0527  26  GLN A C   
207  O  O   . GLN A 27 ? 0.4973 0.2968 0.2841 0.0616  0.0129  0.0795  26  GLN A O   
208  C  CB  . GLN A 27 ? 0.4610 0.3769 0.2036 0.0317  0.0158  0.0108  26  GLN A CB  
209  C  CG  . GLN A 27 ? 0.4622 0.3742 0.2298 0.1191  0.0318  0.0136  26  GLN A CG  
210  C  CD  . GLN A 27 ? 0.5606 0.3037 0.2701 0.1947  -0.0309 0.0150  26  GLN A CD  
211  O  OE1 . GLN A 27 ? 0.5925 0.6129 0.3220 0.1351  -0.0424 -0.0897 26  GLN A OE1 
212  N  NE2 . GLN A 27 ? 0.6324 0.4566 0.3126 0.1626  0.0772  0.0728  26  GLN A NE2 
213  N  N   . GLY A 28 ? 0.4028 0.2669 0.2172 0.0554  0.0390  0.0325  27  GLY A N   
214  C  CA  . GLY A 28 ? 0.4217 0.2541 0.3007 0.0098  0.0219  0.0768  27  GLY A CA  
215  C  C   . GLY A 28 ? 0.3987 0.1986 0.3031 -0.0172 0.0335  0.0484  27  GLY A C   
216  O  O   . GLY A 28 ? 0.5154 0.1995 0.3743 -0.0247 0.0418  0.0937  27  GLY A O   
217  N  N   . LEU A 29 ? 0.3869 0.2079 0.3623 0.0092  0.0327  0.0874  28  LEU A N   
218  C  CA  . LEU A 29 ? 0.3877 0.2865 0.3410 0.0407  0.0198  0.0384  28  LEU A CA  
219  C  C   . LEU A 29 ? 0.4458 0.2871 0.4334 0.1291  -0.0119 0.0380  28  LEU A C   
220  O  O   . LEU A 29 ? 0.6473 0.4506 0.4575 0.3031  0.0494  0.0903  28  LEU A O   
221  C  CB  . LEU A 29 ? 0.2771 0.2693 0.3594 -0.0608 -0.0049 0.0136  28  LEU A CB  
222  C  CG  . LEU A 29 ? 0.2806 0.1887 0.3339 -0.0150 0.0020  0.0067  28  LEU A CG  
223  C  CD1 . LEU A 29 ? 0.3303 0.2793 0.3194 -0.0298 0.0839  -0.0221 28  LEU A CD1 
224  C  CD2 . LEU A 29 ? 0.3679 0.2228 0.3621 -0.0358 0.0183  0.0057  28  LEU A CD2 
225  N  N   . LYS A 30 ? 0.5402 0.4135 0.4758 0.0407  -0.0499 0.1022  29  LYS A N   
226  C  CA  . LYS A 30 ? 0.6039 0.5697 0.5757 0.1638  -0.1159 0.1691  29  LYS A CA  
227  C  C   . LYS A 30 ? 0.7135 0.6743 0.6879 0.0835  -0.1577 0.1664  29  LYS A C   
228  O  O   . LYS A 30 ? 1.1568 0.8605 0.7550 0.1684  -0.2892 0.2207  29  LYS A O   
229  C  CB  . LYS A 30 ? 0.4893 0.6331 0.6522 0.0747  -0.2314 0.1337  29  LYS A CB  
230  C  CG  . LYS A 30 ? 0.7112 0.6671 0.7476 0.0274  -0.1152 0.1415  29  LYS A CG  
231  C  CD  . LYS A 30 ? 0.7424 0.6573 0.6320 0.0279  -0.1184 0.3929  29  LYS A CD  
232  C  CE  . LYS A 30 ? 0.8625 0.3690 0.7091 0.0165  -0.0195 0.3054  29  LYS A CE  
233  N  NZ  . LYS A 30 ? 0.7314 0.2767 0.8735 0.1151  0.0144  0.0453  29  LYS A NZ  
234  N  N   . GLY A 31 ? 0.8371 0.6317 0.8994 0.1779  -0.1097 0.3263  30  GLY A N   
235  C  CA  . GLY A 31 ? 0.6090 0.5903 1.0253 0.1665  -0.0266 0.1067  30  GLY A CA  
236  C  C   . GLY A 31 ? 0.4878 0.8292 1.2318 0.2418  0.1538  -0.0089 30  GLY A C   
237  O  O   . GLY A 31 ? 0.4474 1.2857 1.0181 0.3002  0.1827  -0.1903 30  GLY A O   
238  C  C   A ACE B 1  ? 0.5583 0.1751 0.6112 -0.0486 0.0223  -0.0146 0   ACE B C   
239  C  C   B ACE B 1  ? 0.5832 0.0856 0.5754 0.1216  0.1785  -0.0631 0   ACE B C   
240  O  O   A ACE B 1  ? 0.6521 0.2174 0.6137 0.0277  0.1309  -0.1520 0   ACE B O   
241  O  O   B ACE B 1  ? 0.4461 0.0615 0.3623 0.0899  0.0880  -0.0395 0   ACE B O   
242  C  CH3 A ACE B 1  ? 0.5103 0.1083 0.5502 -0.0027 -0.0512 -0.0406 0   ACE B CH3 
243  C  CH3 B ACE B 1  ? 0.4320 0.1583 0.6264 0.0166  0.1478  0.0174  0   ACE B CH3 
244  N  N   A GLY B 2  ? 0.6496 0.0148 0.7118 -0.0083 0.1621  -0.0712 1   GLY B N   
245  N  N   B GLY B 2  ? 0.6151 0.2045 0.5762 0.0732  0.1440  -0.0775 1   GLY B N   
246  C  CA  A GLY B 2  ? 0.7168 0.2152 0.5971 0.0610  0.1190  -0.1623 1   GLY B CA  
247  C  CA  B GLY B 2  ? 0.6486 0.2719 0.6743 0.1076  0.1189  0.0151  1   GLY B CA  
248  C  C   A GLY B 2  ? 0.5746 0.3433 0.7729 0.0275  0.0804  -0.1054 1   GLY B C   
249  C  C   B GLY B 2  ? 0.5807 0.1586 0.8177 0.2700  0.0807  0.1413  1   GLY B C   
250  O  O   A GLY B 2  ? 0.6382 0.3738 0.6947 0.1069  0.0546  -0.0906 1   GLY B O   
251  O  O   B GLY B 2  ? 0.6981 0.0738 0.6508 0.1847  0.0912  -0.0273 1   GLY B O   
252  N  N   A GLU B 3  ? 0.5179 0.4518 0.7726 -0.0589 0.1688  -0.1387 2   GLU B N   
253  N  N   B GLU B 3  ? 0.6147 0.0902 0.7441 0.1625  0.1107  0.1216  2   GLU B N   
254  C  CA  A GLU B 3  ? 0.6309 0.3327 0.7581 0.0211  0.1234  -0.0515 2   GLU B CA  
255  C  CA  B GLU B 3  ? 0.7043 0.1640 0.8120 0.0801  0.1003  0.0267  2   GLU B CA  
256  C  C   A GLU B 3  ? 0.4806 0.3362 0.6297 -0.0029 0.0402  -0.0088 2   GLU B C   
257  C  C   B GLU B 3  ? 0.5365 0.1606 0.6691 0.0619  0.0102  0.0604  2   GLU B C   
258  O  O   A GLU B 3  ? 0.5254 0.3119 0.7105 0.0631  0.0513  -0.0659 2   GLU B O   
259  O  O   B GLU B 3  ? 0.5694 0.1065 0.7523 0.0859  0.0496  -0.0539 2   GLU B O   
260  C  CB  A GLU B 3  ? 0.5843 0.3709 0.7466 -0.1092 0.1197  0.0048  2   GLU B CB  
261  C  CB  B GLU B 3  ? 0.7033 0.1097 0.9439 0.0260  0.0413  0.0314  2   GLU B CB  
262  C  CG  A GLU B 3  ? 0.7407 0.5216 0.6111 0.0457  0.1041  -0.0922 2   GLU B CG  
263  C  CG  B GLU B 3  ? 0.8252 0.1007 0.9416 0.1074  0.1446  0.0242  2   GLU B CG  
264  C  CD  A GLU B 3  ? 0.7862 0.5589 0.5038 0.1771  0.1926  -0.0929 2   GLU B CD  
265  C  CD  B GLU B 3  ? 0.9346 0.0190 0.8312 0.0736  0.2489  0.0236  2   GLU B CD  
266  O  OE1 A GLU B 3  ? 0.9226 0.6141 0.4756 0.1090  0.2420  0.0091  2   GLU B OE1 
267  O  OE1 B GLU B 3  ? 1.1783 0.1811 1.0826 0.0775  0.2394  -0.1798 2   GLU B OE1 
268  O  OE2 A GLU B 3  ? 0.9286 0.7682 0.7112 0.1707  0.0221  0.0712  2   GLU B OE2 
269  O  OE2 B GLU B 3  ? 1.0590 0.0622 1.0978 0.1030  0.2871  0.1313  2   GLU B OE2 
270  N  N   . ILE B 4  ? 0.5680 0.2254 0.6356 0.1049  0.0644  -0.0348 3   ILE B N   
271  C  CA  . ILE B 4  ? 0.5122 0.2137 0.5073 0.0929  -0.0003 0.0338  3   ILE B CA  
272  C  C   . ILE B 4  ? 0.5397 0.1258 0.5031 0.0865  0.0424  -0.0047 3   ILE B C   
273  O  O   . ILE B 4  ? 0.4727 0.1179 0.5768 0.0599  0.0269  -0.0261 3   ILE B O   
274  C  CB  . ILE B 4  ? 0.5358 0.2813 0.6033 0.0484  -0.0064 0.0971  3   ILE B CB  
275  C  CG1 . ILE B 4  ? 0.5613 0.4001 0.6529 0.1385  0.0087  0.0888  3   ILE B CG1 
276  C  CG2 . ILE B 4  ? 0.5764 0.2249 0.6171 -0.0369 -0.0440 0.1417  3   ILE B CG2 
277  C  CD1 . ILE B 4  ? 0.7089 0.3635 0.6786 0.1598  -0.0343 0.1270  3   ILE B CD1 
278  N  N   . ALA B 5  ? 0.5360 0.1534 0.5278 0.0378  0.1051  -0.0026 4   ALA B N   
279  C  CA  . ALA B 5  ? 0.5224 0.1568 0.4884 0.0374  0.1099  -0.0115 4   ALA B CA  
280  C  C   . ALA B 5  ? 0.4346 0.0889 0.4376 0.0657  0.0861  -0.0390 4   ALA B C   
281  O  O   . ALA B 5  ? 0.4804 0.1070 0.4481 0.0656  -0.0021 -0.0498 4   ALA B O   
282  C  CB  . ALA B 5  ? 0.6330 0.1074 0.5590 0.0010  0.0899  0.0009  4   ALA B CB  
283  N  N   . GLN B 6  ? 0.5600 0.1648 0.5031 0.0515  0.1345  -0.0847 5   GLN B N   
284  C  CA  . GLN B 6  ? 0.5897 0.1396 0.5276 0.0227  0.1337  -0.0340 5   GLN B CA  
285  C  C   . GLN B 6  ? 0.5365 0.1469 0.5328 0.0904  0.0931  -0.0614 5   GLN B C   
286  O  O   . GLN B 6  ? 0.5640 0.1275 0.5330 0.0479  0.0459  -0.0479 5   GLN B O   
287  C  CB  . GLN B 6  ? 0.6618 0.2382 0.5833 0.0220  0.1187  -0.1123 5   GLN B CB  
288  C  CG  . GLN B 6  ? 0.8699 0.3809 0.6024 0.0234  0.0561  -0.1292 5   GLN B CG  
289  C  CD  . GLN B 6  ? 1.0704 0.5706 0.7865 0.0978  -0.0778 -0.0986 5   GLN B CD  
290  O  OE1 . GLN B 6  ? 1.3400 0.8040 0.6542 -0.0208 -0.2597 -0.2469 5   GLN B OE1 
291  N  NE2 . GLN B 6  ? 1.3642 0.7758 0.7226 -0.0766 -0.0067 0.2617  5   GLN B NE2 
292  N  N   . GLY B 7  ? 0.5307 0.0957 0.4826 0.0506  0.0272  -0.0615 6   GLY B N   
293  C  CA  . GLY B 7  ? 0.4838 0.1694 0.5273 0.0736  0.0064  -0.1057 6   GLY B CA  
294  C  C   . GLY B 7  ? 0.4225 0.1571 0.4128 0.0540  0.0583  0.0062  6   GLY B C   
295  O  O   . GLY B 7  ? 0.4199 0.1529 0.4599 0.0796  0.0306  -0.0755 6   GLY B O   
296  N  N   . LEU B 8  ? 0.3709 0.1171 0.4366 0.0409  0.0199  -0.0237 7   LEU B N   
297  C  CA  . LEU B 8  ? 0.3663 0.1558 0.3834 0.0369  0.0253  -0.0345 7   LEU B CA  
298  C  C   . LEU B 8  ? 0.4254 0.1446 0.3567 0.0299  -0.0056 -0.0142 7   LEU B C   
299  O  O   . LEU B 8  ? 0.3560 0.1500 0.3972 0.0227  -0.0166 -0.0124 7   LEU B O   
300  C  CB  . LEU B 8  ? 0.3780 0.1303 0.4204 -0.0078 -0.0202 -0.0499 7   LEU B CB  
301  C  CG  . LEU B 8  ? 0.4010 0.0991 0.3967 0.0061  -0.0114 -0.0011 7   LEU B CG  
302  C  CD1 . LEU B 8  ? 0.4670 0.1453 0.3782 0.0019  -0.0165 -0.0164 7   LEU B CD1 
303  C  CD2 . LEU B 8  ? 0.5003 0.1596 0.4103 0.0696  -0.0174 -0.0186 7   LEU B CD2 
304  N  N   . LYS B 9  ? 0.4407 0.1659 0.3638 0.0216  0.0363  -0.0580 8   LYS B N   
305  C  CA  . LYS B 9  ? 0.4611 0.1663 0.3621 0.0133  0.0229  -0.0450 8   LYS B CA  
306  C  C   . LYS B 9  ? 0.3747 0.1933 0.3380 0.0438  0.0491  -0.0426 8   LYS B C   
307  O  O   . LYS B 9  ? 0.4209 0.1492 0.3550 0.0348  -0.0156 -0.0697 8   LYS B O   
308  C  CB  . LYS B 9  ? 0.5491 0.1751 0.3634 -0.0124 0.0272  -0.0788 8   LYS B CB  
309  C  CG  . LYS B 9  ? 0.5504 0.1381 0.3593 0.0403  -0.0172 -0.0704 8   LYS B CG  
310  C  CD  . LYS B 9  ? 0.6058 0.1108 0.4045 -0.0139 0.0031  -0.0942 8   LYS B CD  
311  C  CE  . LYS B 9  ? 0.6538 0.1665 0.3666 -0.0245 -0.0148 -0.0136 8   LYS B CE  
312  N  NZ  . LYS B 9  ? 0.6399 0.2629 0.4593 -0.0324 -0.0437 -0.0734 8   LYS B NZ  
313  N  N   . GLU B 10 ? 0.4091 0.2012 0.3802 0.0349  0.0260  -0.1103 9   GLU B N   
314  C  CA  . GLU B 10 ? 0.4559 0.1948 0.3407 0.0089  0.0341  -0.0841 9   GLU B CA  
315  C  C   . GLU B 10 ? 0.3792 0.1396 0.3223 0.0568  0.0207  -0.0595 9   GLU B C   
316  O  O   . GLU B 10 ? 0.3796 0.1496 0.3163 0.0479  0.0233  -0.0148 9   GLU B O   
317  C  CB  . GLU B 10 ? 0.4949 0.1996 0.4647 0.0170  0.0538  -0.0934 9   GLU B CB  
318  C  CG  . GLU B 10 ? 0.6853 0.2865 0.5291 0.0390  0.0395  -0.0929 9   GLU B CG  
319  C  CD  . GLU B 10 ? 0.7584 0.4621 0.4834 -0.0376 0.0889  -0.0266 9   GLU B CD  
320  O  OE1 . GLU B 10 ? 0.7661 0.4676 0.6216 0.0522  -0.0293 -0.0612 9   GLU B OE1 
321  O  OE2 . GLU B 10 ? 1.0290 0.7402 0.7984 0.0464  0.1012  -0.2703 9   GLU B OE2 
322  N  N   . ILE B 11 ? 0.3721 0.1693 0.3275 0.0307  0.0293  -0.0262 10  ILE B N   
323  C  CA  . ILE B 11 ? 0.3278 0.1708 0.3385 0.0450  -0.0178 -0.0376 10  ILE B CA  
324  C  C   . ILE B 11 ? 0.2921 0.1783 0.3120 0.0109  -0.0250 -0.0492 10  ILE B C   
325  O  O   . ILE B 11 ? 0.3278 0.1447 0.3045 0.0256  0.0248  -0.0315 10  ILE B O   
326  C  CB  . ILE B 11 ? 0.2651 0.1590 0.3271 0.0005  0.0143  -0.0079 10  ILE B CB  
327  C  CG1 . ILE B 11 ? 0.3220 0.1522 0.4292 0.0529  0.0235  -0.0036 10  ILE B CG1 
328  C  CG2 . ILE B 11 ? 0.3132 0.1852 0.2940 0.0341  0.0185  -0.0070 10  ILE B CG2 
329  C  CD1 . ILE B 11 ? 0.3855 0.1710 0.4732 0.0412  -0.0177 0.0481  10  ILE B CD1 
330  N  N   . ALA B 12 ? 0.3041 0.1571 0.3052 -0.0065 -0.0360 -0.0192 11  ALA B N   
331  C  CA  . ALA B 12 ? 0.2939 0.2161 0.2812 -0.0392 -0.0191 -0.0335 11  ALA B CA  
332  C  C   . ALA B 12 ? 0.2920 0.1673 0.2829 0.0075  0.0276  -0.0438 11  ALA B C   
333  O  O   . ALA B 12 ? 0.3122 0.1630 0.2787 0.0034  -0.0090 -0.0444 11  ALA B O   
334  C  CB  . ALA B 12 ? 0.3565 0.2494 0.2580 -0.0672 -0.0289 -0.0376 11  ALA B CB  
335  N  N   . LYS B 13 ? 0.3600 0.1287 0.2871 -0.0085 0.0210  -0.0530 12  LYS B N   
336  C  CA  . LYS B 13 ? 0.3748 0.1930 0.2712 -0.0022 -0.0035 -0.0610 12  LYS B CA  
337  C  C   . LYS B 13 ? 0.3464 0.1655 0.2568 0.0142  -0.0050 -0.0636 12  LYS B C   
338  O  O   . LYS B 13 ? 0.3875 0.1831 0.2694 0.0174  -0.0232 -0.0169 12  LYS B O   
339  C  CB  . LYS B 13 ? 0.4635 0.2090 0.2772 0.0396  0.0116  -0.0490 12  LYS B CB  
340  C  CG  . LYS B 13 ? 0.6174 0.4039 0.3273 0.0472  0.0179  -0.0613 12  LYS B CG  
341  C  CD  . LYS B 13 ? 0.7939 0.6806 0.5419 0.0253  -0.0916 0.0354  12  LYS B CD  
342  C  CE  . LYS B 13 ? 1.0377 0.7283 0.5526 -0.0749 -0.0973 0.1101  12  LYS B CE  
343  N  NZ  . LYS B 13 ? 0.9737 0.7333 0.4611 -0.0972 -0.0997 -0.1675 12  LYS B NZ  
344  N  N   . GLY B 14 ? 0.3315 0.1887 0.2832 0.0032  0.0120  -0.0635 13  GLY B N   
345  C  CA  . GLY B 14 ? 0.2788 0.2196 0.2415 0.0126  0.0009  -0.0588 13  GLY B CA  
346  C  C   . GLY B 14 ? 0.2424 0.1836 0.2645 -0.0088 0.0389  -0.0306 13  GLY B C   
347  O  O   . GLY B 14 ? 0.2823 0.1579 0.2670 -0.0104 0.0122  -0.0215 13  GLY B O   
348  N  N   . LEU B 15 ? 0.2542 0.1428 0.2567 0.0117  0.0319  0.0124  14  LEU B N   
349  C  CA  . LEU B 15 ? 0.2053 0.1546 0.2596 -0.0234 0.0248  -0.0170 14  LEU B CA  
350  C  C   . LEU B 15 ? 0.2647 0.1859 0.2498 0.0288  -0.0129 -0.0092 14  LEU B C   
351  O  O   . LEU B 15 ? 0.2580 0.1492 0.2375 -0.0159 -0.0127 -0.0264 14  LEU B O   
352  C  CB  . LEU B 15 ? 0.2516 0.1418 0.2632 0.0152  0.0139  -0.0284 14  LEU B CB  
353  C  CG  . LEU B 15 ? 0.2478 0.1381 0.2272 0.0319  0.0178  -0.0155 14  LEU B CG  
354  C  CD1 . LEU B 15 ? 0.3021 0.1360 0.2599 0.0081  0.0060  0.0004  14  LEU B CD1 
355  C  CD2 . LEU B 15 ? 0.2511 0.1450 0.2585 0.0325  0.0016  -0.0253 14  LEU B CD2 
356  N  N   . LYS B 16 ? 0.2893 0.1808 0.2602 0.0098  0.0018  -0.0109 15  LYS B N   
357  C  CA  . LYS B 16 ? 0.2742 0.1666 0.2821 -0.0395 -0.0094 -0.0453 15  LYS B CA  
358  C  C   . LYS B 16 ? 0.2109 0.2008 0.2720 -0.0118 -0.0183 -0.0233 15  LYS B C   
359  O  O   . LYS B 16 ? 0.2789 0.1687 0.2658 0.0063  -0.0414 0.0068  15  LYS B O   
360  C  CB  . LYS B 16 ? 0.2969 0.1623 0.3190 -0.0512 -0.0290 -0.0431 15  LYS B CB  
361  C  CG  . LYS B 16 ? 0.3004 0.2535 0.3404 -0.0307 -0.0065 -0.0565 15  LYS B CG  
362  C  CD  . LYS B 16 ? 0.3277 0.3324 0.3291 -0.0807 -0.0053 -0.0647 15  LYS B CD  
363  C  CE  . LYS B 16 ? 0.3159 0.3828 0.3527 -0.1381 -0.0171 -0.0277 15  LYS B CE  
364  N  NZ  . LYS B 16 ? 0.4689 0.3598 0.4584 -0.1042 -0.0913 -0.0460 15  LYS B NZ  
365  N  N   . GLU B 17 ? 0.2156 0.1823 0.2793 0.0164  -0.0258 -0.0549 16  GLU B N   
366  C  CA  . GLU B 17 ? 0.2537 0.2117 0.3033 -0.0233 -0.0256 -0.0445 16  GLU B CA  
367  C  C   . GLU B 17 ? 0.2649 0.2024 0.2364 0.0362  -0.0249 -0.0389 16  GLU B C   
368  O  O   . GLU B 17 ? 0.2650 0.1675 0.2168 0.0012  0.0080  -0.0072 16  GLU B O   
369  C  CB  . GLU B 17 ? 0.3017 0.1656 0.2993 0.0212  -0.0254 -0.0347 16  GLU B CB  
370  C  CG  . GLU B 17 ? 0.3616 0.2954 0.3497 -0.0211 -0.0356 -0.0738 16  GLU B CG  
371  C  CD  . GLU B 17 ? 0.4820 0.3842 0.4433 0.0608  -0.0267 -0.1395 16  GLU B CD  
372  O  OE1 . GLU B 17 ? 0.4362 0.6689 0.4861 0.0582  0.0288  -0.1738 16  GLU B OE1 
373  O  OE2 . GLU B 17 ? 0.6318 0.4379 0.5075 -0.0013 0.0819  -0.2074 16  GLU B OE2 
374  N  N   . ILE B 18 ? 0.2260 0.1755 0.2316 0.0246  -0.0118 -0.0169 17  ILE B N   
375  C  CA  . ILE B 18 ? 0.2241 0.1696 0.2392 -0.0167 -0.0168 -0.0254 17  ILE B CA  
376  C  C   . ILE B 18 ? 0.2254 0.1429 0.2044 0.0126  0.0060  -0.0063 17  ILE B C   
377  O  O   . ILE B 18 ? 0.2381 0.1204 0.2079 0.0101  -0.0192 -0.0176 17  ILE B O   
378  C  CB  . ILE B 18 ? 0.2079 0.1369 0.2368 -0.0037 -0.0155 -0.0172 17  ILE B CB  
379  C  CG1 . ILE B 18 ? 0.2077 0.1220 0.2771 0.0062  -0.0086 -0.0195 17  ILE B CG1 
380  C  CG2 . ILE B 18 ? 0.2211 0.1441 0.2348 0.0286  -0.0292 -0.0123 17  ILE B CG2 
381  C  CD1 . ILE B 18 ? 0.1963 0.1810 0.3038 0.0426  0.0250  -0.0032 17  ILE B CD1 
382  N  N   . ALA B 19 ? 0.2319 0.1300 0.2413 0.0147  0.0067  -0.0462 18  ALA B N   
383  C  CA  . ALA B 19 ? 0.2121 0.1741 0.2071 -0.0042 -0.0125 -0.0094 18  ALA B CA  
384  C  C   . ALA B 19 ? 0.1941 0.1844 0.2343 -0.0406 -0.0404 -0.0197 18  ALA B C   
385  O  O   . ALA B 19 ? 0.2528 0.1737 0.2309 0.0128  -0.0148 -0.0041 18  ALA B O   
386  C  CB  . ALA B 19 ? 0.1992 0.1714 0.2392 0.0061  0.0045  -0.0274 18  ALA B CB  
387  C  CD1 . 4BF B 20 ? 0.3067 0.3593 0.2730 0.0304  0.0073  0.0017  19  4BF B CD1 
388  C  CE1 . 4BF B 20 ? 0.3850 0.4060 0.2606 0.0369  0.0199  0.0071  19  4BF B CE1 
389  C  CZ  . 4BF B 20 ? 0.4220 0.3405 0.2305 0.0729  -0.0702 -0.0086 19  4BF B CZ  
390  BR BR  . 4BF B 20 ? 0.5326 0.4623 0.2984 0.0583  0.0206  0.0452  19  4BF B BR  
391  C  CE2 . 4BF B 20 ? 0.4040 0.3205 0.3054 0.0236  -0.0577 0.0284  19  4BF B CE2 
392  C  CD2 . 4BF B 20 ? 0.2950 0.3012 0.3092 -0.0399 -0.0551 0.0112  19  4BF B CD2 
393  C  CG  . 4BF B 20 ? 0.3133 0.2501 0.2200 -0.0116 -0.0021 -0.0016 19  4BF B CG  
394  C  CB  . 4BF B 20 ? 0.3302 0.2021 0.2226 -0.0686 -0.0206 -0.0505 19  4BF B CB  
395  C  CA  . 4BF B 20 ? 0.2707 0.2217 0.1948 -0.0458 -0.0405 -0.0499 19  4BF B CA  
396  N  N   . 4BF B 20 ? 0.2651 0.1918 0.2262 -0.0657 -0.0041 -0.0126 19  4BF B N   
397  C  C   . 4BF B 20 ? 0.2298 0.1689 0.1720 0.0122  -0.0644 -0.0127 19  4BF B C   
398  O  O   . 4BF B 20 ? 0.2448 0.1497 0.2442 0.0312  -0.0384 -0.0050 19  4BF B O   
399  N  N   . GLY B 21 ? 0.1945 0.2273 0.2245 0.0181  -0.0083 -0.0222 20  GLY B N   
400  C  CA  . GLY B 21 ? 0.2020 0.2150 0.1863 0.0167  -0.0291 -0.0090 20  GLY B CA  
401  C  C   . GLY B 21 ? 0.2186 0.1828 0.1701 0.0315  -0.0362 0.0022  20  GLY B C   
402  O  O   . GLY B 21 ? 0.2314 0.1564 0.2280 0.0258  -0.0110 0.0214  20  GLY B O   
403  N  N   . LEU B 22 ? 0.2253 0.1574 0.1815 -0.0019 -0.0038 -0.0142 21  LEU B N   
404  C  CA  . LEU B 22 ? 0.1978 0.1901 0.1671 0.0037  -0.0122 -0.0129 21  LEU B CA  
405  C  C   . LEU B 22 ? 0.1861 0.1654 0.1659 -0.0020 -0.0083 -0.0360 21  LEU B C   
406  O  O   . LEU B 22 ? 0.2279 0.1365 0.2069 0.0226  0.0010  -0.0172 21  LEU B O   
407  C  CB  . LEU B 22 ? 0.1878 0.1774 0.1633 0.0017  -0.0014 -0.0150 21  LEU B CB  
408  C  CG  . LEU B 22 ? 0.2153 0.1381 0.1610 0.0100  -0.0056 0.0041  21  LEU B CG  
409  C  CD1 . LEU B 22 ? 0.2490 0.1418 0.1693 -0.0243 -0.0219 -0.0179 21  LEU B CD1 
410  C  CD2 . LEU B 22 ? 0.2347 0.1616 0.1731 0.0206  -0.0148 0.0016  21  LEU B CD2 
411  N  N   . LYS B 23 ? 0.1972 0.1800 0.2017 -0.0090 -0.0282 -0.0230 22  LYS B N   
412  C  CA  . LYS B 23 ? 0.1697 0.1954 0.2747 -0.0002 -0.0244 0.0073  22  LYS B CA  
413  C  C   . LYS B 23 ? 0.1818 0.2219 0.2316 -0.0113 -0.0128 0.0190  22  LYS B C   
414  O  O   . LYS B 23 ? 0.2015 0.2248 0.2536 0.0472  -0.0256 0.0016  22  LYS B O   
415  C  CB  . LYS B 23 ? 0.2135 0.2483 0.3384 0.0000  -0.0337 0.0075  22  LYS B CB  
416  C  CG  . LYS B 23 ? 0.3219 0.2472 0.3988 -0.0043 -0.0265 0.0062  22  LYS B CG  
417  C  CD  . LYS B 23 ? 0.4546 0.2479 0.4758 -0.1335 0.0539  -0.0184 22  LYS B CD  
418  C  CE  . LYS B 23 ? 0.5260 0.3621 0.5589 -0.2759 0.0796  -0.0098 22  LYS B CE  
419  N  NZ  . LYS B 23 ? 0.6495 0.3900 0.8047 0.0742  0.1002  0.1621  22  LYS B NZ  
420  N  N   A GLU B 24 ? 0.2089 0.1896 0.2199 0.0228  -0.0168 0.0070  23  GLU B N   
421  N  N   B GLU B 24 ? 0.1831 0.1543 0.2200 0.0078  -0.0262 -0.0003 23  GLU B N   
422  C  CA  A GLU B 24 ? 0.2710 0.2423 0.2325 0.0143  -0.0296 0.0398  23  GLU B CA  
423  C  CA  B GLU B 24 ? 0.2212 0.1926 0.2232 -0.0022 -0.0407 0.0197  23  GLU B CA  
424  C  C   A GLU B 24 ? 0.2111 0.1657 0.2024 0.0621  -0.0260 0.0638  23  GLU B C   
425  C  C   B GLU B 24 ? 0.1922 0.1426 0.2046 0.0339  -0.0332 0.0398  23  GLU B C   
426  O  O   A GLU B 24 ? 0.2981 0.1510 0.2178 0.0596  -0.0611 0.0588  23  GLU B O   
427  O  O   B GLU B 24 ? 0.2733 0.1427 0.2176 0.0489  -0.0588 0.0447  23  GLU B O   
428  C  CB  A GLU B 24 ? 0.3434 0.3114 0.1665 0.0119  -0.0048 0.0415  23  GLU B CB  
429  C  CB  B GLU B 24 ? 0.2459 0.1684 0.1557 -0.0336 -0.0533 -0.0217 23  GLU B CB  
430  C  CG  A GLU B 24 ? 0.3750 0.3883 0.2010 0.0144  0.0049  0.0258  23  GLU B CG  
431  C  CG  B GLU B 24 ? 0.2377 0.1813 0.1820 -0.0407 -0.0620 -0.0218 23  GLU B CG  
432  C  CD  A GLU B 24 ? 0.3572 0.5455 0.1955 0.0971  -0.0139 -0.0148 23  GLU B CD  
433  C  CD  B GLU B 24 ? 0.1807 0.1041 0.1588 -0.0189 -0.0423 -0.0835 23  GLU B CD  
434  O  OE1 A GLU B 24 ? 0.1298 0.7248 0.2722 -0.0658 0.0458  0.0652  23  GLU B OE1 
435  O  OE1 B GLU B 24 ? 0.3132 0.1916 0.2363 -0.1230 -0.0848 0.0258  23  GLU B OE1 
436  O  OE2 A GLU B 24 ? 0.4876 0.6128 0.2085 0.0993  0.0459  -0.0445 23  GLU B OE2 
437  O  OE2 B GLU B 24 ? 0.2058 0.0406 0.1237 -0.0297 -0.0832 -0.0348 23  GLU B OE2 
438  N  N   . ILE B 25 ? 0.1952 0.2074 0.1853 -0.0030 -0.0346 0.0245  24  ILE B N   
439  C  CA  . ILE B 25 ? 0.1923 0.1927 0.1610 -0.0130 -0.0272 0.0268  24  ILE B CA  
440  C  C   . ILE B 25 ? 0.2049 0.1968 0.2130 0.0123  -0.0300 -0.0006 24  ILE B C   
441  O  O   . ILE B 25 ? 0.2450 0.1641 0.2399 0.0343  -0.0098 -0.0038 24  ILE B O   
442  C  CB  . ILE B 25 ? 0.1884 0.2010 0.1714 -0.0173 -0.0254 0.0137  24  ILE B CB  
443  C  CG1 . ILE B 25 ? 0.1821 0.2194 0.1773 -0.0162 -0.0111 0.0309  24  ILE B CG1 
444  C  CG2 . ILE B 25 ? 0.2339 0.1508 0.1948 -0.0083 -0.0253 0.0086  24  ILE B CG2 
445  C  CD1 . ILE B 25 ? 0.1986 0.2325 0.1754 -0.0089 -0.0052 0.0153  24  ILE B CD1 
446  N  N   . ALA B 26 ? 0.1803 0.1995 0.2023 0.0219  -0.0140 0.0058  25  ALA B N   
447  C  CA  . ALA B 26 ? 0.1905 0.2269 0.1867 0.0247  -0.0088 0.0162  25  ALA B CA  
448  C  C   . ALA B 26 ? 0.2251 0.1771 0.2440 0.0150  -0.0270 0.0035  25  ALA B C   
449  O  O   . ALA B 26 ? 0.2774 0.2063 0.2672 0.0630  0.0004  0.0039  25  ALA B O   
450  C  CB  . ALA B 26 ? 0.1918 0.2405 0.2010 0.0047  -0.0267 0.0071  25  ALA B CB  
451  N  N   A GLN B 27 ? 0.2305 0.1742 0.2199 0.0579  -0.0132 -0.0020 26  GLN B N   
452  N  N   B GLN B 27 ? 0.2554 0.1706 0.2230 0.0669  -0.0250 -0.0043 26  GLN B N   
453  C  CA  A GLN B 27 ? 0.2427 0.1970 0.2635 0.0198  -0.0478 0.0086  26  GLN B CA  
454  C  CA  B GLN B 27 ? 0.2913 0.2044 0.2638 0.0334  -0.0693 0.0080  26  GLN B CA  
455  C  C   A GLN B 27 ? 0.3054 0.1272 0.2987 0.0559  -0.0520 -0.0098 26  GLN B C   
456  C  C   B GLN B 27 ? 0.3186 0.1070 0.3093 0.0850  -0.0687 -0.0109 26  GLN B C   
457  O  O   A GLN B 27 ? 0.3598 0.1643 0.3334 0.0967  -0.0506 0.0209  26  GLN B O   
458  O  O   B GLN B 27 ? 0.3657 0.1644 0.3726 0.1183  -0.0822 0.0716  26  GLN B O   
459  C  CB  A GLN B 27 ? 0.2511 0.2330 0.2505 0.0158  -0.0600 0.0074  26  GLN B CB  
460  C  CB  B GLN B 27 ? 0.3293 0.2011 0.2652 0.0893  -0.0757 -0.0135 26  GLN B CB  
461  C  CG  A GLN B 27 ? 0.2094 0.2330 0.2821 -0.0035 -0.0306 0.0251  26  GLN B CG  
462  C  CG  B GLN B 27 ? 0.3630 0.1930 0.2706 0.0878  -0.0923 -0.0200 26  GLN B CG  
463  C  CD  A GLN B 27 ? 0.2354 0.2663 0.2625 -0.0198 -0.0365 0.0187  26  GLN B CD  
464  C  CD  B GLN B 27 ? 0.3438 0.1979 0.2635 0.0414  -0.1056 -0.0344 26  GLN B CD  
465  O  OE1 A GLN B 27 ? 0.2633 0.3596 0.1776 -0.0995 -0.0373 -0.0394 26  GLN B OE1 
466  O  OE1 B GLN B 27 ? 0.3552 0.1777 0.2906 0.0151  -0.0465 -0.0714 26  GLN B OE1 
467  N  NE2 A GLN B 27 ? 0.2661 0.0144 0.2141 -0.0111 -0.0704 -0.0349 26  GLN B NE2 
468  N  NE2 B GLN B 27 ? 0.3549 0.2089 0.2391 0.0028  -0.0342 -0.0569 26  GLN B NE2 
469  N  N   . GLY B 28 ? 0.3137 0.2187 0.2357 -0.0026 -0.0588 0.0259  27  GLY B N   
470  C  CA  . GLY B 28 ? 0.3647 0.1853 0.2864 0.0103  -0.0642 -0.0107 27  GLY B CA  
471  C  C   . GLY B 28 ? 0.4094 0.2100 0.3015 0.0078  -0.0612 0.0198  27  GLY B C   
472  O  O   . GLY B 28 ? 0.6290 0.1850 0.3446 -0.0441 -0.0174 0.0334  27  GLY B O   
473  N  N   . LEU B 29 ? 0.4085 0.2203 0.2532 -0.0290 -0.0597 0.0222  28  LEU B N   
474  C  CA  . LEU B 29 ? 0.4220 0.2351 0.3161 -0.0041 -0.0464 0.0027  28  LEU B CA  
475  C  C   . LEU B 29 ? 0.4881 0.3198 0.4215 0.0509  -0.0112 -0.1094 28  LEU B C   
476  O  O   . LEU B 29 ? 0.5713 0.2612 0.5241 0.1578  -0.1056 -0.0618 28  LEU B O   
477  C  CB  . LEU B 29 ? 0.4480 0.2511 0.2591 -0.1015 0.0035  -0.0538 28  LEU B CB  
478  C  CG  . LEU B 29 ? 0.4841 0.2665 0.2360 -0.0296 -0.0430 -0.0393 28  LEU B CG  
479  C  CD1 . LEU B 29 ? 0.5776 0.3064 0.2254 -0.0866 -0.0042 -0.0380 28  LEU B CD1 
480  C  CD2 . LEU B 29 ? 0.4094 0.2333 0.2984 0.0314  -0.0242 -0.0612 28  LEU B CD2 
481  N  N   . LYS B 30 ? 0.5807 0.4034 0.5067 0.0599  -0.1112 -0.1811 29  LYS B N   
482  C  CA  . LYS B 30 ? 0.6313 0.3508 0.7405 0.1621  -0.0318 -0.0359 29  LYS B CA  
483  C  C   . LYS B 30 ? 0.7185 0.4812 0.7628 0.2463  -0.2286 0.0578  29  LYS B C   
484  O  O   . LYS B 30 ? 0.8503 0.5137 1.2555 0.3304  -0.3776 -0.1836 29  LYS B O   
485  C  CB  . LYS B 30 ? 0.7064 0.5208 0.7197 -0.0014 0.0100  0.1407  29  LYS B CB  
486  C  CG  . LYS B 30 ? 0.8769 0.6830 0.8961 -0.1129 0.0251  0.2659  29  LYS B CG  
487  C  CD  . LYS B 30 ? 0.9983 0.5891 0.8716 -0.0738 -0.0782 0.4276  29  LYS B CD  
488  C  CE  . LYS B 30 ? 0.9431 0.8194 0.6853 -0.0952 -0.1447 0.4749  29  LYS B CE  
489  N  NZ  . LYS B 30 ? 0.6072 0.5912 0.9378 -0.1089 -0.1905 0.3413  29  LYS B NZ  
490  N  N   . GLY B 31 ? 0.8611 0.4296 0.7591 0.0285  -0.1641 -0.0174 30  GLY B N   
491  C  CA  . GLY B 31 ? 0.9771 0.3594 0.9579 -0.0301 -0.0676 0.2084  30  GLY B CA  
492  C  C   . GLY B 31 ? 1.0373 0.5074 1.0819 -0.1713 -0.2169 0.0903  30  GLY B C   
493  O  O   . GLY B 31 ? 1.1524 0.3468 1.1962 0.1216  -0.1178 -0.0932 30  GLY B O   
494  C  C   . ACE C 1  ? 0.5413 0.2231 0.5463 0.0783  -0.0025 0.0392  0   ACE C C   
495  O  O   . ACE C 1  ? 0.5405 0.1435 0.5775 -0.0147 -0.0040 0.0001  0   ACE C O   
496  C  CH3 . ACE C 1  ? 0.7250 0.1866 0.4717 0.0775  -0.0146 0.0208  0   ACE C CH3 
497  N  N   . GLY C 2  ? 0.6077 0.1616 0.4362 -0.0364 0.0404  0.0206  1   GLY C N   
498  C  CA  . GLY C 2  ? 0.6460 0.1918 0.4199 -0.0532 0.0336  0.0257  1   GLY C CA  
499  C  C   . GLY C 2  ? 0.5673 0.1540 0.3606 0.0312  0.0112  0.0109  1   GLY C C   
500  O  O   . GLY C 2  ? 0.5129 0.1073 0.4472 -0.0117 -0.0278 -0.0394 1   GLY C O   
501  N  N   . GLU C 3  ? 0.5828 0.1434 0.3969 -0.0073 0.0237  0.0124  2   GLU C N   
502  C  CA  . GLU C 3  ? 0.6038 0.0960 0.3633 -0.0330 0.0027  -0.0462 2   GLU C CA  
503  C  C   . GLU C 3  ? 0.5715 0.0724 0.3860 0.0566  -0.0187 -0.0551 2   GLU C C   
504  O  O   . GLU C 3  ? 0.4706 0.0927 0.4093 0.0409  0.0205  -0.0313 2   GLU C O   
505  C  CB  . GLU C 3  ? 0.7028 0.1866 0.4024 -0.0188 -0.0029 -0.0273 2   GLU C CB  
506  C  CG  . GLU C 3  ? 0.6351 0.1301 0.4701 0.0252  -0.1502 0.0235  2   GLU C CG  
507  C  CD  . GLU C 3  ? 0.6841 0.1304 0.6299 0.0666  -0.1807 0.0268  2   GLU C CD  
508  O  OE1 . GLU C 3  ? 0.6162 0.1289 0.5414 0.0250  -0.0071 -0.0060 2   GLU C OE1 
509  O  OE2 . GLU C 3  ? 0.7277 0.2703 0.9402 -0.0439 -0.1742 0.1020  2   GLU C OE2 
510  N  N   . ILE C 4  ? 0.5350 0.1227 0.4112 0.0626  0.0014  0.0010  3   ILE C N   
511  C  CA  . ILE C 4  ? 0.4670 0.1845 0.4089 0.0303  -0.0521 0.0169  3   ILE C CA  
512  C  C   . ILE C 4  ? 0.4487 0.0990 0.4627 0.0025  -0.0013 0.0396  3   ILE C C   
513  O  O   . ILE C 4  ? 0.4827 0.1090 0.4071 -0.0118 -0.0364 -0.0215 3   ILE C O   
514  C  CB  . ILE C 4  ? 0.5172 0.1723 0.4045 0.0738  -0.0256 0.0352  3   ILE C CB  
515  C  CG1 . ILE C 4  ? 0.5674 0.2014 0.4441 0.0981  -0.0225 -0.0384 3   ILE C CG1 
516  C  CG2 . ILE C 4  ? 0.5040 0.2785 0.3875 0.0366  -0.0478 0.0182  3   ILE C CG2 
517  C  CD1 . ILE C 4  ? 0.6643 0.3144 0.5390 0.0934  -0.0567 0.0816  3   ILE C CD1 
518  N  N   . ALA C 5  ? 0.4542 0.1633 0.4009 -0.0084 0.0019  -0.0103 4   ALA C N   
519  C  CA  . ALA C 5  ? 0.4672 0.1203 0.4108 0.0143  0.0239  0.0174  4   ALA C CA  
520  C  C   . ALA C 5  ? 0.4428 0.1083 0.3636 0.0307  0.0325  -0.0185 4   ALA C C   
521  O  O   . ALA C 5  ? 0.4117 0.1367 0.4135 0.0250  0.0049  -0.0705 4   ALA C O   
522  C  CB  . ALA C 5  ? 0.5617 0.1783 0.4389 -0.0627 0.0344  0.0000  4   ALA C CB  
523  N  N   . GLN C 6  ? 0.5293 0.0841 0.3907 -0.0277 -0.0021 0.0061  5   GLN C N   
524  C  CA  . GLN C 6  ? 0.4709 0.1411 0.3469 -0.0433 0.0120  0.0172  5   GLN C CA  
525  C  C   . GLN C 6  ? 0.4361 0.1203 0.3959 -0.0002 -0.0422 0.0140  5   GLN C C   
526  O  O   . GLN C 6  ? 0.4554 0.0963 0.3827 -0.0019 -0.0235 -0.0318 5   GLN C O   
527  C  CB  . GLN C 6  ? 0.5661 0.1408 0.3869 0.0095  -0.0061 -0.0380 5   GLN C CB  
528  C  CG  . GLN C 6  ? 0.5757 0.1144 0.4397 0.0219  -0.0617 -0.1231 5   GLN C CG  
529  C  CD  . GLN C 6  ? 0.6126 0.1988 0.4969 0.1436  -0.1175 -0.0687 5   GLN C CD  
530  O  OE1 . GLN C 6  ? 0.5749 0.4153 0.6293 -0.0570 -0.1401 -0.0353 5   GLN C OE1 
531  N  NE2 . GLN C 6  ? 0.6182 0.1636 0.8085 0.0878  -0.3012 -0.0738 5   GLN C NE2 
532  N  N   . GLY C 7  ? 0.4742 0.1111 0.3159 0.0367  -0.0293 -0.0274 6   GLY C N   
533  C  CA  . GLY C 7  ? 0.4456 0.1669 0.3605 0.0207  -0.0254 -0.0610 6   GLY C CA  
534  C  C   . GLY C 7  ? 0.4234 0.1378 0.3151 0.0315  0.0192  -0.0306 6   GLY C C   
535  O  O   . GLY C 7  ? 0.3983 0.1020 0.3470 0.0452  -0.0101 -0.0291 6   GLY C O   
536  N  N   . LEU C 8  ? 0.4086 0.1677 0.3210 0.0217  -0.0132 -0.0416 7   LEU C N   
537  C  CA  . LEU C 8  ? 0.3813 0.1868 0.3206 -0.0088 0.0032  -0.0267 7   LEU C CA  
538  C  C   . LEU C 8  ? 0.3596 0.1535 0.3399 -0.0521 -0.0028 -0.0510 7   LEU C C   
539  O  O   . LEU C 8  ? 0.3946 0.1280 0.3456 -0.0328 -0.0307 -0.0307 7   LEU C O   
540  C  CB  . LEU C 8  ? 0.3740 0.1812 0.3439 -0.0180 -0.0002 -0.0429 7   LEU C CB  
541  C  CG  . LEU C 8  ? 0.3979 0.2671 0.3714 0.0337  -0.0001 -0.0132 7   LEU C CG  
542  C  CD1 . LEU C 8  ? 0.4893 0.2632 0.4149 0.0154  0.0024  0.0397  7   LEU C CD1 
543  C  CD2 . LEU C 8  ? 0.4330 0.2960 0.3982 -0.0132 -0.0404 0.0799  7   LEU C CD2 
544  N  N   . LYS C 9  ? 0.3676 0.0930 0.3656 -0.0469 -0.0173 -0.0202 8   LYS C N   
545  C  CA  . LYS C 9  ? 0.3445 0.1759 0.3957 -0.0336 -0.0401 -0.0232 8   LYS C CA  
546  C  C   . LYS C 9  ? 0.3612 0.1660 0.3221 -0.0304 -0.0152 -0.0471 8   LYS C C   
547  O  O   . LYS C 9  ? 0.3405 0.1392 0.3582 -0.0145 0.0093  -0.0031 8   LYS C O   
548  C  CB  . LYS C 9  ? 0.3697 0.1052 0.4240 -0.0311 -0.0190 -0.0480 8   LYS C CB  
549  C  CG  . LYS C 9  ? 0.4655 0.2008 0.4890 -0.0447 -0.0230 0.0124  8   LYS C CG  
550  C  CD  . LYS C 9  ? 0.4439 0.3306 0.7267 -0.1322 -0.0690 0.0606  8   LYS C CD  
551  C  CE  . LYS C 9  ? 0.6046 0.4507 0.7520 -0.1649 -0.1215 0.0977  8   LYS C CE  
552  N  NZ  . LYS C 9  ? 0.6303 0.4125 1.0179 -0.2520 0.0194  0.0013  8   LYS C NZ  
553  N  N   A GLU C 10 ? 0.3582 0.1249 0.3655 -0.0446 0.0106  -0.0377 9   GLU C N   
554  N  N   B GLU C 10 ? 0.3745 0.0737 0.3556 -0.0275 0.0044  -0.0587 9   GLU C N   
555  C  CA  A GLU C 10 ? 0.3581 0.1511 0.3638 -0.0519 -0.0140 -0.0080 9   GLU C CA  
556  C  CA  B GLU C 10 ? 0.3742 0.1180 0.3241 -0.0152 -0.0109 -0.0309 9   GLU C CA  
557  C  C   A GLU C 10 ? 0.3086 0.1459 0.3363 0.0066  -0.0268 -0.0230 9   GLU C C   
558  C  C   B GLU C 10 ? 0.3184 0.1088 0.3276 0.0280  -0.0239 -0.0348 9   GLU C C   
559  O  O   A GLU C 10 ? 0.3413 0.1344 0.2973 -0.0075 0.0039  -0.0173 9   GLU C O   
560  O  O   B GLU C 10 ? 0.3397 0.0894 0.3170 0.0105  -0.0126 -0.0434 9   GLU C O   
561  C  CB  A GLU C 10 ? 0.3458 0.1734 0.3642 -0.0709 -0.0153 0.0177  9   GLU C CB  
562  C  CB  B GLU C 10 ? 0.3948 0.1255 0.3179 -0.0096 -0.0128 -0.0143 9   GLU C CB  
563  C  CG  A GLU C 10 ? 0.4057 0.2477 0.3847 -0.1083 -0.0684 0.0242  9   GLU C CG  
564  C  CG  B GLU C 10 ? 0.4392 0.1704 0.3251 -0.0190 -0.0578 -0.0209 9   GLU C CG  
565  C  CD  A GLU C 10 ? 0.3545 0.3737 0.5023 -0.1389 -0.0828 0.0550  9   GLU C CD  
566  C  CD  B GLU C 10 ? 0.4973 0.2099 0.3506 0.0115  -0.0542 -0.0429 9   GLU C CD  
567  O  OE1 A GLU C 10 ? 0.5500 0.3917 0.4754 -0.2217 -0.1667 0.1339  9   GLU C OE1 
568  O  OE1 B GLU C 10 ? 0.4964 0.2759 0.3411 0.0765  0.0007  -0.0763 9   GLU C OE1 
569  O  OE2 A GLU C 10 ? 0.6822 0.2603 0.7515 -0.2946 -0.0627 0.0946  9   GLU C OE2 
570  O  OE2 B GLU C 10 ? 0.4924 0.1372 0.4118 -0.0763 -0.0464 0.0431  9   GLU C OE2 
571  N  N   . ILE C 11 ? 0.3160 0.0844 0.3484 0.0240  -0.0299 -0.0372 10  ILE C N   
572  C  CA  . ILE C 11 ? 0.2924 0.1641 0.2825 -0.0263 -0.0070 -0.0310 10  ILE C CA  
573  C  C   . ILE C 11 ? 0.2882 0.0948 0.3374 0.0018  0.0017  0.0014  10  ILE C C   
574  O  O   . ILE C 11 ? 0.3128 0.0893 0.2946 -0.0080 -0.0134 0.0082  10  ILE C O   
575  C  CB  . ILE C 11 ? 0.3297 0.1585 0.3083 0.0105  -0.0316 -0.0135 10  ILE C CB  
576  C  CG1 . ILE C 11 ? 0.3123 0.1078 0.3739 0.0069  -0.0477 -0.0134 10  ILE C CG1 
577  C  CG2 . ILE C 11 ? 0.3413 0.1575 0.3646 0.0259  -0.0240 -0.0148 10  ILE C CG2 
578  C  CD1 . ILE C 11 ? 0.3303 0.1255 0.4133 0.0490  -0.0349 -0.0566 10  ILE C CD1 
579  N  N   . ALA C 12 ? 0.3156 0.1123 0.3393 -0.0189 0.0076  -0.0141 11  ALA C N   
580  C  CA  . ALA C 12 ? 0.2588 0.1188 0.3324 -0.0202 0.0155  -0.0127 11  ALA C CA  
581  C  C   . ALA C 12 ? 0.2534 0.1315 0.3501 -0.0116 0.0049  -0.0385 11  ALA C C   
582  O  O   . ALA C 12 ? 0.3043 0.1112 0.3335 -0.0065 -0.0007 -0.0402 11  ALA C O   
583  C  CB  . ALA C 12 ? 0.3485 0.1276 0.3652 -0.0133 0.0354  0.0103  11  ALA C CB  
584  N  N   A LYS C 13 ? 0.2832 0.1271 0.3638 -0.0228 0.0046  -0.0538 12  LYS C N   
585  N  N   B LYS C 13 ? 0.3042 0.1360 0.3618 -0.0036 0.0051  -0.0618 12  LYS C N   
586  C  CA  A LYS C 13 ? 0.2791 0.1060 0.4023 -0.0557 -0.0255 -0.0358 12  LYS C CA  
587  C  CA  B LYS C 13 ? 0.3234 0.1292 0.4022 -0.0261 -0.0156 -0.0295 12  LYS C CA  
588  C  C   A LYS C 13 ? 0.2531 0.0658 0.3328 -0.0197 -0.0198 -0.0400 12  LYS C C   
589  C  C   B LYS C 13 ? 0.2649 0.1067 0.3180 -0.0009 -0.0147 -0.0416 12  LYS C C   
590  O  O   A LYS C 13 ? 0.2993 0.0694 0.3434 0.0019  -0.0198 -0.0493 12  LYS C O   
591  O  O   B LYS C 13 ? 0.3053 0.0905 0.3339 -0.0005 -0.0138 -0.0430 12  LYS C O   
592  C  CB  A LYS C 13 ? 0.3028 0.1039 0.4172 -0.0965 -0.0119 -0.0331 12  LYS C CB  
593  C  CB  B LYS C 13 ? 0.4189 0.1744 0.3931 -0.0033 -0.0007 -0.0510 12  LYS C CB  
594  C  CG  A LYS C 13 ? 0.3397 0.1663 0.4179 -0.1311 -0.0657 -0.0677 12  LYS C CG  
595  C  CG  B LYS C 13 ? 0.4865 0.2519 0.4392 -0.0075 -0.0451 -0.0845 12  LYS C CG  
596  C  CD  A LYS C 13 ? 0.3726 0.2994 0.4054 -0.0841 -0.0439 -0.0563 12  LYS C CD  
597  C  CD  B LYS C 13 ? 0.6039 0.4334 0.3754 0.0057  -0.0407 -0.0636 12  LYS C CD  
598  C  CE  A LYS C 13 ? 0.3270 0.3998 0.3788 -0.0578 -0.0434 -0.0483 12  LYS C CE  
599  C  CE  B LYS C 13 ? 0.4841 0.4277 0.5599 0.0572  -0.0103 -0.0599 12  LYS C CE  
600  N  NZ  A LYS C 13 ? 0.4224 0.4121 0.4350 -0.0714 -0.1366 -0.1051 12  LYS C NZ  
601  N  NZ  B LYS C 13 ? 0.7153 0.4435 0.4405 0.0519  0.0079  -0.1142 12  LYS C NZ  
602  N  N   . GLY C 14 ? 0.2701 0.1195 0.3264 0.0117  -0.0026 -0.0467 13  GLY C N   
603  C  CA  . GLY C 14 ? 0.2406 0.1233 0.3083 -0.0026 0.0137  -0.0285 13  GLY C CA  
604  C  C   . GLY C 14 ? 0.2574 0.1321 0.2457 0.0392  0.0040  -0.0223 13  GLY C C   
605  O  O   . GLY C 14 ? 0.2453 0.1307 0.2727 0.0211  -0.0120 -0.0074 13  GLY C O   
606  N  N   . LEU C 15 ? 0.2626 0.0939 0.2719 0.0020  -0.0027 -0.0161 14  LEU C N   
607  C  CA  . LEU C 15 ? 0.2507 0.1106 0.2759 0.0222  -0.0276 0.0006  14  LEU C CA  
608  C  C   . LEU C 15 ? 0.2253 0.1579 0.2446 -0.0076 -0.0076 0.0123  14  LEU C C   
609  O  O   . LEU C 15 ? 0.2324 0.1543 0.2666 0.0031  0.0073  -0.0414 14  LEU C O   
610  C  CB  . LEU C 15 ? 0.2363 0.1423 0.2673 -0.0074 -0.0419 0.0005  14  LEU C CB  
611  C  CG  . LEU C 15 ? 0.2741 0.1694 0.2382 -0.0019 -0.0022 -0.0214 14  LEU C CG  
612  C  CD1 . LEU C 15 ? 0.2777 0.1414 0.2840 0.0269  -0.0083 -0.0165 14  LEU C CD1 
613  C  CD2 . LEU C 15 ? 0.2727 0.1785 0.2762 -0.0022 0.0211  0.0135  14  LEU C CD2 
614  N  N   A LYS C 16 ? 0.2373 0.1065 0.3202 -0.0170 -0.0026 -0.0317 15  LYS C N   
615  N  N   B LYS C 16 ? 0.2436 0.0872 0.3147 -0.0211 0.0039  -0.0342 15  LYS C N   
616  C  CA  A LYS C 16 ? 0.2167 0.1863 0.3107 -0.0182 -0.0296 -0.0123 15  LYS C CA  
617  C  CA  B LYS C 16 ? 0.2230 0.1770 0.2999 -0.0258 -0.0084 -0.0168 15  LYS C CA  
618  C  C   A LYS C 16 ? 0.2036 0.1268 0.3058 -0.0224 -0.0150 -0.0270 15  LYS C C   
619  C  C   B LYS C 16 ? 0.2060 0.1168 0.2803 -0.0222 0.0024  -0.0393 15  LYS C C   
620  O  O   A LYS C 16 ? 0.2666 0.1271 0.3312 0.0098  -0.0182 -0.0176 15  LYS C O   
621  O  O   B LYS C 16 ? 0.2528 0.1167 0.2820 0.0065  -0.0030 -0.0285 15  LYS C O   
622  C  CB  A LYS C 16 ? 0.2218 0.1904 0.3359 -0.0298 -0.0109 -0.0567 15  LYS C CB  
623  C  CB  B LYS C 16 ? 0.2526 0.1757 0.3234 -0.0534 0.0161  -0.0421 15  LYS C CB  
624  C  CG  A LYS C 16 ? 0.2961 0.2777 0.3975 -0.0615 -0.0046 -0.0121 15  LYS C CG  
625  C  CG  B LYS C 16 ? 0.2677 0.3010 0.4193 -0.0526 0.0410  -0.0585 15  LYS C CG  
626  C  CD  A LYS C 16 ? 0.2941 0.3138 0.4927 -0.0814 -0.0073 -0.0322 15  LYS C CD  
627  C  CD  B LYS C 16 ? 0.2889 0.2877 0.5098 -0.0965 0.0735  -0.0042 15  LYS C CD  
628  C  CE  A LYS C 16 ? 0.4389 0.3827 0.5646 0.0116  0.0666  0.0067  15  LYS C CE  
629  C  CE  B LYS C 16 ? 0.3324 0.3890 0.6124 -0.1013 0.0981  0.0699  15  LYS C CE  
630  N  NZ  A LYS C 16 ? 0.3104 0.4388 0.7201 -0.0290 0.0711  -0.0580 15  LYS C NZ  
631  N  NZ  B LYS C 16 ? 0.4779 0.3356 0.6863 -0.1532 0.0971  0.0855  15  LYS C NZ  
632  N  N   A GLU C 17 ? 0.2245 0.1327 0.2867 -0.0291 -0.0283 -0.0194 16  GLU C N   
633  N  N   B GLU C 17 ? 0.2316 0.1566 0.2609 -0.0285 -0.0169 -0.0381 16  GLU C N   
634  C  CA  A GLU C 17 ? 0.1866 0.1415 0.2812 -0.0195 -0.0317 -0.0253 16  GLU C CA  
635  C  CA  B GLU C 17 ? 0.2078 0.1665 0.2445 -0.0239 -0.0147 -0.0557 16  GLU C CA  
636  C  C   A GLU C 17 ? 0.2062 0.0796 0.2371 0.0042  -0.0198 -0.0256 16  GLU C C   
637  C  C   B GLU C 17 ? 0.2095 0.0963 0.2230 0.0104  -0.0156 -0.0376 16  GLU C C   
638  O  O   A GLU C 17 ? 0.2413 0.0718 0.2516 -0.0008 -0.0064 -0.0135 16  GLU C O   
639  O  O   B GLU C 17 ? 0.2347 0.0911 0.2490 -0.0012 -0.0059 -0.0079 16  GLU C O   
640  C  CB  A GLU C 17 ? 0.2155 0.1331 0.2729 -0.0009 -0.0446 -0.0106 16  GLU C CB  
641  C  CB  B GLU C 17 ? 0.2528 0.1877 0.2534 0.0035  -0.0131 -0.0760 16  GLU C CB  
642  C  CG  A GLU C 17 ? 0.2693 0.1443 0.2638 -0.0274 -0.0934 0.0335  16  GLU C CG  
643  C  CG  B GLU C 17 ? 0.3538 0.1911 0.2403 -0.0100 -0.0773 -0.0606 16  GLU C CG  
644  C  CD  A GLU C 17 ? 0.2564 0.2182 0.3856 -0.0516 -0.1113 0.0498  16  GLU C CD  
645  C  CD  B GLU C 17 ? 0.3463 0.3635 0.2753 -0.0547 -0.0701 -0.1459 16  GLU C CD  
646  O  OE1 A GLU C 17 ? 0.3081 0.2174 0.5474 -0.0808 -0.2003 0.0785  16  GLU C OE1 
647  O  OE1 B GLU C 17 ? 0.4315 0.4739 0.3846 -0.0364 -0.0141 -0.1566 16  GLU C OE1 
648  O  OE2 A GLU C 17 ? 0.3706 0.3186 0.6010 -0.0989 -0.0739 0.1104  16  GLU C OE2 
649  O  OE2 B GLU C 17 ? 0.4813 0.3552 0.4043 -0.1316 -0.1099 -0.0541 16  GLU C OE2 
650  N  N   . ILE C 18 ? 0.1928 0.1193 0.2666 0.0240  -0.0083 -0.0222 17  ILE C N   
651  C  CA  . ILE C 18 ? 0.1689 0.1297 0.2129 0.0033  0.0158  0.0051  17  ILE C CA  
652  C  C   . ILE C 18 ? 0.1804 0.1481 0.1984 -0.0061 0.0141  0.0083  17  ILE C C   
653  O  O   . ILE C 18 ? 0.2089 0.1256 0.2259 0.0069  0.0022  0.0189  17  ILE C O   
654  C  CB  . ILE C 18 ? 0.1853 0.1639 0.2298 -0.0005 -0.0113 0.0060  17  ILE C CB  
655  C  CG1 . ILE C 18 ? 0.2015 0.1420 0.2513 -0.0012 -0.0128 -0.0090 17  ILE C CG1 
656  C  CG2 . ILE C 18 ? 0.1888 0.0987 0.2700 0.0129  -0.0262 0.0168  17  ILE C CG2 
657  C  CD1 . ILE C 18 ? 0.1907 0.1590 0.2228 -0.0149 -0.0003 -0.0038 17  ILE C CD1 
658  N  N   . ALA C 19 ? 0.2136 0.1337 0.1959 -0.0128 0.0175  0.0175  18  ALA C N   
659  C  CA  . ALA C 19 ? 0.2042 0.1439 0.2379 -0.0237 0.0178  0.0119  18  ALA C CA  
660  C  C   . ALA C 19 ? 0.1827 0.1633 0.2569 -0.0148 -0.0227 -0.0237 18  ALA C C   
661  O  O   . ALA C 19 ? 0.2162 0.1321 0.2324 -0.0025 0.0117  -0.0502 18  ALA C O   
662  C  CB  . ALA C 19 ? 0.2631 0.1651 0.1911 -0.0233 0.0205  0.0163  18  ALA C CB  
663  C  CD1 . 4BF C 20 ? 0.2471 0.2593 0.2839 -0.0212 -0.0165 0.0339  19  4BF C CD1 
664  C  CE1 . 4BF C 20 ? 0.2214 0.3437 0.3483 -0.0142 -0.0724 -0.0314 19  4BF C CE1 
665  C  CZ  . 4BF C 20 ? 0.2222 0.3167 0.4624 0.0623  -0.0213 0.0578  19  4BF C CZ  
666  BR BR  . 4BF C 20 ? 0.2720 0.3984 0.6095 0.0819  -0.0233 0.0364  19  4BF C BR  
667  C  CE2 . 4BF C 20 ? 0.2197 0.3179 0.4492 0.0111  0.0001  0.0017  19  4BF C CE2 
668  C  CD2 . 4BF C 20 ? 0.1934 0.2450 0.3886 0.0163  0.0009  0.0349  19  4BF C CD2 
669  C  CG  . 4BF C 20 ? 0.1729 0.2053 0.3253 -0.0220 -0.0413 0.0013  19  4BF C CG  
670  C  CB  . 4BF C 20 ? 0.1800 0.1638 0.2805 -0.0193 -0.0234 0.0044  19  4BF C CB  
671  C  CA  . 4BF C 20 ? 0.1583 0.1787 0.2364 -0.0080 -0.0149 -0.0009 19  4BF C CA  
672  N  N   . 4BF C 20 ? 0.2019 0.1991 0.1993 -0.0133 -0.0129 -0.0090 19  4BF C N   
673  C  C   . 4BF C 20 ? 0.1657 0.1800 0.2117 -0.0120 0.0246  -0.0252 19  4BF C C   
674  O  O   . 4BF C 20 ? 0.1931 0.1618 0.2476 0.0039  -0.0142 -0.0328 19  4BF C O   
675  N  N   . GLY C 21 ? 0.1177 0.1710 0.2486 -0.0286 -0.0224 -0.0188 20  GLY C N   
676  C  CA  . GLY C 21 ? 0.1892 0.1420 0.2231 -0.0299 0.0103  -0.0289 20  GLY C CA  
677  C  C   . GLY C 21 ? 0.1676 0.1389 0.1832 -0.0023 -0.0059 -0.0242 20  GLY C C   
678  O  O   . GLY C 21 ? 0.1933 0.1370 0.2092 -0.0026 -0.0009 0.0197  20  GLY C O   
679  N  N   . LEU C 22 ? 0.2046 0.1631 0.1896 -0.0156 -0.0079 -0.0111 21  LEU C N   
680  C  CA  . LEU C 22 ? 0.1785 0.1653 0.2205 0.0043  -0.0273 -0.0009 21  LEU C CA  
681  C  C   . LEU C 22 ? 0.1612 0.2320 0.1899 -0.0253 0.0185  -0.0159 21  LEU C C   
682  O  O   . LEU C 22 ? 0.1920 0.1832 0.2399 -0.0005 0.0005  -0.0302 21  LEU C O   
683  C  CB  . LEU C 22 ? 0.1769 0.1333 0.2109 -0.0070 -0.0222 0.0003  21  LEU C CB  
684  C  CG  . LEU C 22 ? 0.1789 0.1326 0.2468 0.0011  -0.0138 -0.0210 21  LEU C CG  
685  C  CD1 . LEU C 22 ? 0.2024 0.1158 0.2403 0.0107  -0.0194 -0.0460 21  LEU C CD1 
686  C  CD2 . LEU C 22 ? 0.1598 0.1648 0.2250 -0.0003 -0.0173 0.0000  21  LEU C CD2 
687  N  N   . LYS C 23 ? 0.1745 0.1332 0.2336 -0.0229 0.0417  -0.0138 22  LYS C N   
688  C  CA  . LYS C 23 ? 0.1516 0.2275 0.2183 0.0001  0.0450  -0.0045 22  LYS C CA  
689  C  C   . LYS C 23 ? 0.1541 0.1530 0.2562 -0.0276 -0.0129 -0.0319 22  LYS C C   
690  O  O   . LYS C 23 ? 0.2237 0.1118 0.3067 0.0260  0.0174  0.0150  22  LYS C O   
691  C  CB  . LYS C 23 ? 0.1789 0.2198 0.2647 -0.0022 0.0401  -0.0359 22  LYS C CB  
692  C  CG  . LYS C 23 ? 0.2780 0.3217 0.2827 -0.0020 0.0169  -0.0196 22  LYS C CG  
693  C  CD  . LYS C 23 ? 0.2424 0.4536 0.4341 -0.0236 0.0519  0.1109  22  LYS C CD  
694  C  CE  . LYS C 23 ? 0.6052 0.4039 0.5901 0.0250  0.0425  0.1212  22  LYS C CE  
695  N  NZ  . LYS C 23 ? 0.7744 0.2384 0.7162 -0.0544 0.0001  0.1948  22  LYS C NZ  
696  N  N   . GLU C 24 ? 0.1837 0.1367 0.2498 0.0086  -0.0079 -0.0475 23  GLU C N   
697  C  CA  . GLU C 24 ? 0.1523 0.1831 0.2389 0.0140  -0.0141 -0.0391 23  GLU C CA  
698  C  C   . GLU C 24 ? 0.1485 0.1481 0.2131 0.0236  -0.0513 -0.0365 23  GLU C C   
699  O  O   . GLU C 24 ? 0.1844 0.1242 0.3131 0.0251  0.0125  -0.0108 23  GLU C O   
700  C  CB  . GLU C 24 ? 0.1571 0.2150 0.2432 0.0110  -0.0415 -0.0097 23  GLU C CB  
701  C  CG  . GLU C 24 ? 0.1550 0.2145 0.2563 0.0070  -0.0106 -0.0095 23  GLU C CG  
702  C  CD  . GLU C 24 ? 0.2463 0.3091 0.2729 0.0129  -0.0205 -0.0227 23  GLU C CD  
703  O  OE1 . GLU C 24 ? 0.2910 0.3514 0.3641 0.0254  -0.0190 -0.1026 23  GLU C OE1 
704  O  OE2 . GLU C 24 ? 0.3020 0.4906 0.3054 0.0703  -0.0433 -0.0265 23  GLU C OE2 
705  N  N   . ILE C 25 ? 0.1338 0.1608 0.2161 0.0151  -0.0252 0.0072  24  ILE C N   
706  C  CA  . ILE C 25 ? 0.1468 0.1869 0.2370 -0.0010 -0.0067 0.0034  24  ILE C CA  
707  C  C   . ILE C 25 ? 0.1704 0.2024 0.2704 0.0112  0.0118  -0.0266 24  ILE C C   
708  O  O   . ILE C 25 ? 0.2078 0.1803 0.2675 0.0030  0.0113  -0.0269 24  ILE C O   
709  C  CB  . ILE C 25 ? 0.1555 0.1282 0.2282 -0.0014 -0.0194 0.0092  24  ILE C CB  
710  C  CG1 . ILE C 25 ? 0.1783 0.1421 0.2299 -0.0006 -0.0242 0.0190  24  ILE C CG1 
711  C  CG2 . ILE C 25 ? 0.1786 0.1789 0.2655 0.0084  -0.0373 -0.0115 24  ILE C CG2 
712  C  CD1 . ILE C 25 ? 0.1991 0.1569 0.2132 0.0192  -0.0181 0.0019  24  ILE C CD1 
713  N  N   . ALA C 26 ? 0.2037 0.0819 0.2997 -0.0231 0.0472  -0.0852 25  ALA C N   
714  C  CA  . ALA C 26 ? 0.2264 0.1477 0.2753 -0.0314 0.0013  -0.0693 25  ALA C CA  
715  C  C   . ALA C 26 ? 0.1800 0.1928 0.3309 -0.0187 0.0203  -0.0864 25  ALA C C   
716  O  O   . ALA C 26 ? 0.2821 0.1745 0.3652 -0.0426 0.0682  -0.1023 25  ALA C O   
717  C  CB  . ALA C 26 ? 0.2859 0.2106 0.2509 -0.0462 -0.0010 -0.0560 25  ALA C CB  
718  N  N   . GLN C 27 ? 0.1548 0.1858 0.4018 0.0028  0.0317  -0.1083 26  GLN C N   
719  C  CA  . GLN C 27 ? 0.1963 0.1640 0.4305 0.0024  0.0729  -0.1226 26  GLN C CA  
720  C  C   . GLN C 27 ? 0.1414 0.1952 0.4846 0.0092  0.0522  -0.0417 26  GLN C C   
721  O  O   . GLN C 27 ? 0.2746 0.1958 0.5700 0.0613  0.0537  -0.0754 26  GLN C O   
722  C  CB  . GLN C 27 ? 0.2591 0.2542 0.4812 0.0596  -0.0571 -0.2204 26  GLN C CB  
723  C  CG  . GLN C 27 ? 0.2697 0.3390 0.4587 0.0314  -0.0392 -0.1119 26  GLN C CG  
724  C  CD  . GLN C 27 ? 0.3284 0.2866 0.5094 0.0521  0.1639  -0.0478 26  GLN C CD  
725  O  OE1 . GLN C 27 ? 0.2809 0.3561 0.5198 -0.1214 0.0722  -0.0999 26  GLN C OE1 
726  N  NE2 . GLN C 27 ? 0.2665 0.2734 0.7388 0.0446  0.1540  0.0490  26  GLN C NE2 
727  N  N   . GLY C 28 ? 0.1693 0.2011 0.4468 0.0229  0.0087  -0.0739 27  GLY C N   
728  C  CA  . GLY C 28 ? 0.2663 0.2684 0.4087 0.0122  -0.0302 -0.0366 27  GLY C CA  
729  C  C   . GLY C 28 ? 0.2496 0.1786 0.3873 -0.0032 -0.0046 0.0081  27  GLY C C   
730  O  O   . GLY C 28 ? 0.4550 0.1450 0.5145 -0.0030 -0.0972 0.0314  27  GLY C O   
731  N  N   . LEU C 29 ? 0.2222 0.1583 0.3874 0.0150  -0.0039 -0.0198 28  LEU C N   
732  C  CA  . LEU C 29 ? 0.2288 0.1681 0.3417 -0.0325 0.0148  -0.0330 28  LEU C CA  
733  C  C   . LEU C 29 ? 0.3243 0.1379 0.3870 -0.0203 0.0479  -0.0060 28  LEU C C   
734  O  O   . LEU C 29 ? 0.3520 0.1661 0.4829 -0.0528 0.0668  -0.0760 28  LEU C O   
735  C  CB  . LEU C 29 ? 0.2900 0.1689 0.2844 -0.0782 0.0149  -0.0496 28  LEU C CB  
736  C  CG  . LEU C 29 ? 0.2403 0.2264 0.2288 -0.0492 -0.0127 -0.0373 28  LEU C CG  
737  C  CD1 . LEU C 29 ? 0.2516 0.2288 0.2552 -0.0151 -0.0026 -0.0860 28  LEU C CD1 
738  C  CD2 . LEU C 29 ? 0.2265 0.2686 0.2801 -0.0343 0.0077  -0.0215 28  LEU C CD2 
739  N  N   . LYS C 30 ? 0.2745 0.2569 0.3886 0.0772  0.0451  -0.0261 29  LYS C N   
740  C  CA  . LYS C 30 ? 0.3546 0.2255 0.4591 0.0826  0.0974  -0.0280 29  LYS C CA  
741  C  C   . LYS C 30 ? 0.7617 0.2666 0.5749 0.1994  0.0738  0.0657  29  LYS C C   
742  O  O   . LYS C 30 ? 1.0475 0.5927 0.8063 0.2917  0.2819  -0.0996 29  LYS C O   
743  C  CB  . LYS C 30 ? 0.4277 0.3704 0.3640 -0.0020 0.0900  -0.0774 29  LYS C CB  
744  C  CG  . LYS C 30 ? 0.3590 0.3743 0.5010 0.0542  0.0807  -0.1016 29  LYS C CG  
745  C  CD  . LYS C 30 ? 0.4844 0.6166 0.5862 -0.1137 0.1668  -0.1456 29  LYS C CD  
746  C  CE  . LYS C 30 ? 0.5898 0.6088 0.6388 -0.1398 0.1924  -0.1685 29  LYS C CE  
747  N  NZ  . LYS C 30 ? 0.6038 0.8798 0.8091 -0.1267 0.2576  -0.3305 29  LYS C NZ  
748  N  N   . GLY C 31 ? 0.7157 0.3156 0.7456 0.2942  0.0650  0.0842  30  GLY C N   
749  C  CA  . GLY C 31 ? 0.8742 0.4188 0.6938 0.1475  -0.0853 0.0621  30  GLY C CA  
750  C  C   . GLY C 31 ? 0.8168 0.4307 1.1039 -0.0121 0.0447  0.1575  30  GLY C C   
751  O  O   . GLY C 31 ? 0.7287 0.6385 1.1994 0.0907  0.1773  0.1622  30  GLY C O   
752  N  N   . NH2 C 32 ? 0.5893 0.5025 0.7051 0.1259  0.0093  0.0364  31  NH2 C N   
753  N  N   . GLY D 2  ? 1.0691 0.3641 0.9872 -0.1538 -0.0298 0.1387  1   GLY D N   
754  C  CA  . GLY D 2  ? 0.7877 0.4392 0.7121 -0.0191 0.1625  -0.0904 1   GLY D CA  
755  C  C   . GLY D 2  ? 0.6776 0.3335 0.5873 -0.1613 0.1113  -0.0852 1   GLY D C   
756  O  O   . GLY D 2  ? 0.7333 0.1315 0.7833 -0.1310 0.1575  0.0064  1   GLY D O   
757  N  N   . GLU D 3  ? 0.5024 0.3258 0.6597 -0.1400 0.0817  -0.1017 2   GLU D N   
758  C  CA  . GLU D 3  ? 0.4468 0.3628 0.7482 -0.1324 0.0748  -0.0258 2   GLU D CA  
759  C  C   . GLU D 3  ? 0.4129 0.2665 0.6976 -0.0481 0.0696  -0.0057 2   GLU D C   
760  O  O   . GLU D 3  ? 0.4360 0.2395 0.6646 -0.0601 0.0683  -0.1051 2   GLU D O   
761  C  CB  . GLU D 3  ? 0.6010 0.2981 0.8561 -0.2078 0.0444  -0.0856 2   GLU D CB  
762  C  CG  . GLU D 3  ? 0.8186 0.4159 0.9215 -0.1218 0.0571  -0.0157 2   GLU D CG  
763  C  CD  . GLU D 3  ? 0.9232 0.4970 1.1032 -0.0980 0.0971  -0.2094 2   GLU D CD  
764  O  OE1 . GLU D 3  ? 1.2115 0.4131 1.3530 0.1097  -0.1443 -0.2590 2   GLU D OE1 
765  O  OE2 . GLU D 3  ? 0.9473 0.9522 1.4242 0.0856  0.2464  -0.0766 2   GLU D OE2 
766  N  N   . ILE D 4  ? 0.4306 0.1811 0.5565 -0.0867 0.0503  -0.0330 3   ILE D N   
767  C  CA  . ILE D 4  ? 0.3921 0.2198 0.4623 -0.0697 0.0288  -0.0652 3   ILE D CA  
768  C  C   . ILE D 4  ? 0.4159 0.1705 0.3980 -0.0934 0.0294  -0.0215 3   ILE D C   
769  O  O   . ILE D 4  ? 0.4636 0.1645 0.3705 -0.0970 0.0320  0.0009  3   ILE D O   
770  C  CB  . ILE D 4  ? 0.4420 0.2260 0.4597 -0.0546 0.0292  -0.0038 3   ILE D CB  
771  C  CG1 . ILE D 4  ? 0.4065 0.2705 0.5120 -0.0476 -0.0089 -0.0870 3   ILE D CG1 
772  C  CG2 . ILE D 4  ? 0.3957 0.1920 0.4450 -0.0167 0.0397  -0.0057 3   ILE D CG2 
773  C  CD1 . ILE D 4  ? 0.5048 0.2955 0.4639 -0.0447 0.0137  -0.1270 3   ILE D CD1 
774  N  N   . ALA D 5  ? 0.5793 0.0745 0.4162 -0.0495 0.0188  -0.0559 4   ALA D N   
775  C  CA  . ALA D 5  ? 0.5457 0.1642 0.3231 -0.0809 0.0598  -0.0196 4   ALA D CA  
776  C  C   . ALA D 5  ? 0.5247 0.2192 0.4242 -0.1043 0.1025  -0.0016 4   ALA D C   
777  O  O   . ALA D 5  ? 0.5779 0.1883 0.3483 -0.1056 0.0532  -0.0188 4   ALA D O   
778  C  CB  . ALA D 5  ? 0.7542 0.2055 0.3600 -0.0589 0.0948  0.0082  4   ALA D CB  
779  N  N   A GLN D 6  ? 0.4990 0.1758 0.5496 -0.1002 0.1666  -0.0081 5   GLN D N   
780  N  N   B GLN D 6  ? 0.5114 0.2158 0.5711 -0.1283 0.1592  -0.0284 5   GLN D N   
781  C  CA  A GLN D 6  ? 0.5649 0.1167 0.6144 -0.0554 0.1789  0.0515  5   GLN D CA  
782  C  CA  B GLN D 6  ? 0.5883 0.2142 0.6492 -0.0744 0.1690  0.0067  5   GLN D CA  
783  C  C   A GLN D 6  ? 0.4877 0.1048 0.4747 -0.0673 0.1746  -0.0063 5   GLN D C   
784  C  C   B GLN D 6  ? 0.4896 0.2183 0.4906 -0.0916 0.1622  -0.0395 5   GLN D C   
785  O  O   A GLN D 6  ? 0.5531 0.1333 0.5884 -0.0911 0.1870  -0.0923 5   GLN D O   
786  O  O   B GLN D 6  ? 0.5110 0.2221 0.5383 -0.1218 0.1922  -0.0929 5   GLN D O   
787  C  CB  A GLN D 6  ? 0.5545 0.0735 0.6822 -0.0247 0.1948  0.1068  5   GLN D CB  
788  C  CB  B GLN D 6  ? 0.6074 0.2566 0.8292 -0.1017 0.1775  0.0240  5   GLN D CB  
789  C  CG  A GLN D 6  ? 0.6389 0.0398 0.7548 0.0493  0.1580  0.1206  5   GLN D CG  
790  C  CG  B GLN D 6  ? 0.7118 0.2868 0.9657 -0.0696 0.1205  0.0234  5   GLN D CG  
791  C  CD  A GLN D 6  ? 0.5787 0.3994 0.8133 -0.0396 0.1385  0.1985  5   GLN D CD  
792  C  CD  B GLN D 6  ? 0.8351 0.2701 0.9826 -0.0012 0.0792  0.0057  5   GLN D CD  
793  O  OE1 A GLN D 6  ? 0.5430 0.6286 0.8400 -0.0930 0.0636  0.1332  5   GLN D OE1 
794  O  OE1 B GLN D 6  ? 0.4265 0.2993 1.0926 -0.0704 0.1163  0.1113  5   GLN D OE1 
795  N  NE2 A GLN D 6  ? 0.6121 0.4357 0.7958 0.1286  -0.0386 0.2251  5   GLN D NE2 
796  N  NE2 B GLN D 6  ? 0.8374 0.1397 1.1053 -0.1481 0.0893  -0.1110 5   GLN D NE2 
797  N  N   . GLY D 7  ? 0.5069 0.2011 0.4696 -0.1280 0.1402  -0.0617 6   GLY D N   
798  C  CA  . GLY D 7  ? 0.3601 0.2525 0.4415 -0.0802 0.0679  -0.0011 6   GLY D CA  
799  C  C   . GLY D 7  ? 0.3263 0.2000 0.4053 -0.0390 0.0375  -0.0501 6   GLY D C   
800  O  O   . GLY D 7  ? 0.3407 0.1884 0.4450 -0.0713 0.0631  -0.0640 6   GLY D O   
801  N  N   . LEU D 8  ? 0.3391 0.2175 0.3425 -0.0772 0.0497  -0.0191 7   LEU D N   
802  C  CA  . LEU D 8  ? 0.3365 0.2165 0.3341 -0.0915 0.0544  -0.0319 7   LEU D CA  
803  C  C   . LEU D 8  ? 0.3896 0.1827 0.2630 -0.0800 0.0313  0.0158  7   LEU D C   
804  O  O   . LEU D 8  ? 0.3645 0.1733 0.3197 -0.0843 -0.0141 0.0244  7   LEU D O   
805  C  CB  . LEU D 8  ? 0.4180 0.1849 0.3099 -0.0645 0.0411  0.0401  7   LEU D CB  
806  C  CG  . LEU D 8  ? 0.3539 0.1886 0.3190 -0.0157 0.0537  0.0278  7   LEU D CG  
807  C  CD1 . LEU D 8  ? 0.3723 0.2386 0.3746 -0.0331 0.0641  0.1078  7   LEU D CD1 
808  C  CD2 . LEU D 8  ? 0.4138 0.1806 0.2906 -0.0447 0.0009  0.0116  7   LEU D CD2 
809  N  N   . LYS D 9  ? 0.4635 0.1886 0.2977 -0.1167 0.0821  -0.0079 8   LYS D N   
810  C  CA  . LYS D 9  ? 0.5447 0.2037 0.3088 -0.0699 0.0839  -0.0207 8   LYS D CA  
811  C  C   . LYS D 9  ? 0.4397 0.2263 0.3832 -0.0990 0.1124  0.0010  8   LYS D C   
812  O  O   . LYS D 9  ? 0.5539 0.2224 0.3905 -0.1273 0.1139  -0.0432 8   LYS D O   
813  C  CB  . LYS D 9  ? 0.5639 0.2337 0.3904 -0.0684 0.0988  0.0491  8   LYS D CB  
814  C  CG  . LYS D 9  ? 0.6916 0.3323 0.3097 -0.0538 0.0555  -0.0278 8   LYS D CG  
815  C  CD  . LYS D 9  ? 0.6832 0.3168 0.4596 -0.0243 0.0332  0.0341  8   LYS D CD  
816  C  CE  . LYS D 9  ? 0.8218 0.4796 0.3098 -0.0334 -0.0196 0.0304  8   LYS D CE  
817  N  NZ  . LYS D 9  ? 0.9564 0.4073 0.3759 0.0400  0.0983  -0.1147 8   LYS D NZ  
818  N  N   A GLU D 10 ? 0.4193 0.1734 0.3893 -0.1589 0.1018  0.0448  9   GLU D N   
819  N  N   B GLU D 10 ? 0.4176 0.2322 0.4052 -0.1703 0.0969  0.0359  9   GLU D N   
820  C  CA  A GLU D 10 ? 0.4672 0.2440 0.4656 -0.0766 0.1076  -0.0432 9   GLU D CA  
821  C  CA  B GLU D 10 ? 0.4636 0.3072 0.4920 -0.0995 0.0999  -0.0362 9   GLU D CA  
822  C  C   A GLU D 10 ? 0.3651 0.2636 0.4126 -0.0833 0.1142  -0.0868 9   GLU D C   
823  C  C   B GLU D 10 ? 0.3499 0.2947 0.4178 -0.0877 0.1100  -0.0938 9   GLU D C   
824  O  O   A GLU D 10 ? 0.4244 0.2647 0.4474 -0.0949 0.1587  -0.1124 9   GLU D O   
825  O  O   B GLU D 10 ? 0.4123 0.2817 0.4501 -0.1011 0.1370  -0.0910 9   GLU D O   
826  C  CB  A GLU D 10 ? 0.4651 0.2375 0.3964 -0.0769 0.1544  -0.1064 9   GLU D CB  
827  C  CB  B GLU D 10 ? 0.4915 0.4459 0.4896 -0.1364 0.1168  -0.1361 9   GLU D CB  
828  C  CG  A GLU D 10 ? 0.4879 0.1846 0.4904 -0.0583 0.1678  -0.0394 9   GLU D CG  
829  C  CG  B GLU D 10 ? 0.5019 0.5634 0.5979 -0.0985 0.1504  0.0074  9   GLU D CG  
830  C  CD  A GLU D 10 ? 0.6385 0.2544 0.3744 -0.0358 0.1501  0.0422  9   GLU D CD  
831  C  CD  B GLU D 10 ? 0.6378 0.4245 0.6465 -0.0041 0.1697  -0.0872 9   GLU D CD  
832  O  OE1 A GLU D 10 ? 0.4348 0.3283 0.4133 0.0277  0.1347  0.0058  9   GLU D OE1 
833  O  OE1 B GLU D 10 ? 0.7685 0.3236 0.8010 -0.1490 0.0557  -0.0607 9   GLU D OE1 
834  O  OE2 A GLU D 10 ? 0.7628 0.4919 0.4616 0.1257  0.2246  0.1404  9   GLU D OE2 
835  O  OE2 B GLU D 10 ? 0.5807 0.5352 0.7297 0.0730  0.3282  -0.1108 9   GLU D OE2 
836  N  N   . ILE D 11 ? 0.3561 0.1355 0.3609 -0.0787 0.0751  -0.0440 10  ILE D N   
837  C  CA  . ILE D 11 ? 0.3274 0.1640 0.3268 -0.0316 0.0824  -0.0062 10  ILE D CA  
838  C  C   . ILE D 11 ? 0.3233 0.1390 0.3127 0.0053  0.0430  0.0039  10  ILE D C   
839  O  O   . ILE D 11 ? 0.3167 0.1448 0.2879 -0.0158 0.0194  -0.0045 10  ILE D O   
840  C  CB  . ILE D 11 ? 0.3061 0.1855 0.2848 -0.0307 0.0370  0.0406  10  ILE D CB  
841  C  CG1 . ILE D 11 ? 0.3400 0.2201 0.3137 0.0042  0.0106  -0.0290 10  ILE D CG1 
842  C  CG2 . ILE D 11 ? 0.3096 0.1248 0.2839 -0.0117 0.0379  0.0305  10  ILE D CG2 
843  C  CD1 . ILE D 11 ? 0.3441 0.2137 0.3011 0.0005  0.0149  0.0317  10  ILE D CD1 
844  N  N   . ALA D 12 ? 0.3247 0.1545 0.2925 -0.0376 0.0076  0.0339  11  ALA D N   
845  C  CA  . ALA D 12 ? 0.3713 0.2151 0.2945 -0.0485 -0.0002 -0.0175 11  ALA D CA  
846  C  C   . ALA D 12 ? 0.3654 0.1652 0.3146 -0.0787 -0.0044 -0.0021 11  ALA D C   
847  O  O   . ALA D 12 ? 0.4601 0.1549 0.2883 -0.0953 -0.0237 -0.0075 11  ALA D O   
848  C  CB  . ALA D 12 ? 0.4535 0.1627 0.3861 -0.0962 -0.0624 0.0188  11  ALA D CB  
849  N  N   . LYS D 13 ? 0.4022 0.1757 0.3593 -0.0975 0.0667  -0.0299 12  LYS D N   
850  C  CA  . LYS D 13 ? 0.4326 0.2668 0.3571 -0.0727 0.1122  -0.0558 12  LYS D CA  
851  C  C   . LYS D 13 ? 0.3633 0.1440 0.4673 -0.0739 0.0806  -0.0753 12  LYS D C   
852  O  O   . LYS D 13 ? 0.4618 0.2465 0.4854 -0.1083 0.1561  -0.1546 12  LYS D O   
853  C  CB  . LYS D 13 ? 0.5033 0.2901 0.4794 -0.1210 0.1222  -0.0553 12  LYS D CB  
854  C  CG  . LYS D 13 ? 0.6602 0.5005 0.4663 -0.1805 0.0903  -0.0618 12  LYS D CG  
855  C  CD  . LYS D 13 ? 0.7126 0.5370 0.5455 -0.2064 0.2234  0.0578  12  LYS D CD  
856  C  CE  . LYS D 13 ? 0.8647 0.7304 0.4339 -0.1745 0.1866  0.0490  12  LYS D CE  
857  N  NZ  . LYS D 13 ? 0.8057 0.6247 0.7681 -0.2194 0.1457  0.0657  12  LYS D NZ  
858  N  N   . GLY D 14 ? 0.3295 0.3474 0.4552 -0.1072 0.0775  -0.1304 13  GLY D N   
859  C  CA  . GLY D 14 ? 0.2451 0.3118 0.4911 -0.0260 0.0577  -0.1121 13  GLY D CA  
860  C  C   . GLY D 14 ? 0.3035 0.2049 0.4259 0.0108  0.0476  -0.0658 13  GLY D C   
861  O  O   . GLY D 14 ? 0.2702 0.2057 0.4729 0.0110  0.0161  -0.1169 13  GLY D O   
862  N  N   . LEU D 15 ? 0.2634 0.1568 0.3518 -0.0243 -0.0008 -0.0273 14  LEU D N   
863  C  CA  . LEU D 15 ? 0.2610 0.1714 0.2875 -0.0094 -0.0235 -0.0095 14  LEU D CA  
864  C  C   . LEU D 15 ? 0.3597 0.1076 0.2648 -0.0620 0.0003  -0.0007 14  LEU D C   
865  O  O   . LEU D 15 ? 0.3267 0.0944 0.3221 -0.0519 0.0017  -0.0052 14  LEU D O   
866  C  CB  . LEU D 15 ? 0.2895 0.1114 0.3640 -0.0175 0.0046  0.0353  14  LEU D CB  
867  C  CG  . LEU D 15 ? 0.2492 0.1346 0.3821 -0.0251 0.0106  0.0156  14  LEU D CG  
868  C  CD1 . LEU D 15 ? 0.2740 0.2423 0.4381 0.0610  0.0416  0.0988  14  LEU D CD1 
869  C  CD2 . LEU D 15 ? 0.2876 0.1283 0.3239 -0.0037 -0.0409 -0.0196 14  LEU D CD2 
870  N  N   . LYS D 16 ? 0.5364 0.1801 0.2541 -0.0990 -0.0359 0.0331  15  LYS D N   
871  C  CA  . LYS D 16 ? 0.5960 0.2620 0.2763 -0.1819 0.0587  0.0195  15  LYS D CA  
872  C  C   . LYS D 16 ? 0.5569 0.2500 0.2349 -0.1924 0.0403  -0.0413 15  LYS D C   
873  O  O   . LYS D 16 ? 0.6557 0.2396 0.2982 -0.2179 0.0800  -0.0497 15  LYS D O   
874  C  CB  . LYS D 16 ? 0.8046 0.3787 0.3278 -0.2598 0.0436  0.1128  15  LYS D CB  
875  C  CG  . LYS D 16 ? 0.8486 0.4170 0.4462 -0.2440 0.0835  0.0199  15  LYS D CG  
876  C  CD  . LYS D 16 ? 0.9406 0.4941 0.5209 -0.2843 -0.0029 -0.1914 15  LYS D CD  
877  C  CE  . LYS D 16 ? 0.8915 0.6880 0.6083 -0.3278 -0.1366 -0.2522 15  LYS D CE  
878  N  NZ  . LYS D 16 ? 0.8659 0.9746 0.7005 -0.3652 0.0290  -0.1192 15  LYS D NZ  
879  N  N   A GLU D 17 ? 0.5104 0.2115 0.3250 -0.1396 0.0959  -0.0085 16  GLU D N   
880  N  N   B GLU D 17 ? 0.5299 0.2356 0.2880 -0.1518 0.0834  -0.0025 16  GLU D N   
881  C  CA  A GLU D 17 ? 0.4546 0.2510 0.3967 -0.0990 0.1400  -0.0316 16  GLU D CA  
882  C  CA  B GLU D 17 ? 0.4838 0.2896 0.3441 -0.1151 0.1197  -0.0150 16  GLU D CA  
883  C  C   A GLU D 17 ? 0.3320 0.2089 0.2935 -0.0220 0.1288  -0.0359 16  GLU D C   
884  C  C   B GLU D 17 ? 0.3382 0.1769 0.2865 -0.0256 0.1147  -0.0390 16  GLU D C   
885  O  O   A GLU D 17 ? 0.3584 0.2357 0.3649 -0.0295 0.1323  -0.0566 16  GLU D O   
886  O  O   B GLU D 17 ? 0.3569 0.1983 0.4077 -0.0037 0.1250  -0.0612 16  GLU D O   
887  C  CB  A GLU D 17 ? 0.4636 0.1775 0.5895 -0.1064 0.1116  -0.0870 16  GLU D CB  
888  C  CB  B GLU D 17 ? 0.5119 0.3522 0.4940 -0.1481 0.0584  -0.0203 16  GLU D CB  
889  C  CG  A GLU D 17 ? 0.5215 0.2947 0.6496 -0.1385 0.0269  -0.0221 16  GLU D CG  
890  C  CG  B GLU D 17 ? 0.5778 0.4388 0.4307 -0.1756 -0.0270 0.0448  16  GLU D CG  
891  C  CD  A GLU D 17 ? 0.6155 0.3706 0.5522 -0.1784 0.1096  0.1167  16  GLU D CD  
892  C  CD  B GLU D 17 ? 0.6342 0.5365 0.3795 -0.2610 0.0041  0.0557  16  GLU D CD  
893  O  OE1 A GLU D 17 ? 0.2635 0.3719 0.6762 -0.0066 -0.0148 -0.0383 16  GLU D OE1 
894  O  OE1 B GLU D 17 ? 0.5889 0.9242 0.3930 -0.2434 -0.0098 0.1547  16  GLU D OE1 
895  O  OE2 A GLU D 17 ? 0.6366 0.1566 0.4978 0.0151  0.1901  0.0321  16  GLU D OE2 
896  O  OE2 B GLU D 17 ? 0.6886 0.5565 0.4047 -0.3093 0.1449  0.0298  16  GLU D OE2 
897  N  N   . ILE D 18 ? 0.2959 0.1721 0.2629 -0.0337 0.0622  -0.0584 17  ILE D N   
898  C  CA  . ILE D 18 ? 0.2519 0.1389 0.2336 -0.0249 -0.0022 -0.0450 17  ILE D CA  
899  C  C   . ILE D 18 ? 0.2284 0.1811 0.2282 -0.0459 0.0052  -0.0178 17  ILE D C   
900  O  O   . ILE D 18 ? 0.2393 0.1637 0.2418 -0.0313 0.0188  -0.0010 17  ILE D O   
901  C  CB  . ILE D 18 ? 0.2635 0.1469 0.2218 0.0150  -0.0112 -0.0340 17  ILE D CB  
902  C  CG1 . ILE D 18 ? 0.2434 0.2088 0.2991 0.0499  -0.0240 -0.0437 17  ILE D CG1 
903  C  CG2 . ILE D 18 ? 0.3556 0.1518 0.1958 0.0257  0.0138  -0.0292 17  ILE D CG2 
904  C  CD1 . ILE D 18 ? 0.3134 0.1797 0.2458 0.0211  -0.0467 -0.0755 17  ILE D CD1 
905  N  N   . ALA D 19 ? 0.2645 0.1856 0.2473 -0.0520 -0.0357 -0.0005 18  ALA D N   
906  C  CA  . ALA D 19 ? 0.3473 0.2511 0.2788 -0.0915 -0.0586 -0.0059 18  ALA D CA  
907  C  C   . ALA D 19 ? 0.2582 0.3148 0.2980 -0.0659 -0.0075 0.0183  18  ALA D C   
908  O  O   . ALA D 19 ? 0.3591 0.2800 0.2459 -0.1069 -0.0338 0.0437  18  ALA D O   
909  C  CB  . ALA D 19 ? 0.4449 0.2337 0.2993 -0.0861 -0.0916 0.0129  18  ALA D CB  
910  C  CD1 A 4BF D 20 ? 0.3979 0.3186 0.1964 -0.0751 0.0382  -0.1183 19  4BF D CD1 
911  C  CD1 B 4BF D 20 ? 0.4273 0.2839 0.3628 -0.0275 0.0060  0.0253  19  4BF D CD1 
912  C  CE1 A 4BF D 20 ? 0.4054 0.3285 0.3234 -0.0925 0.1070  -0.1476 19  4BF D CE1 
913  C  CE1 B 4BF D 20 ? 0.4642 0.3687 0.3328 -0.0525 0.0614  0.0474  19  4BF D CE1 
914  C  CZ  A 4BF D 20 ? 0.3356 0.3650 0.3242 -0.1385 0.0952  -0.1327 19  4BF D CZ  
915  C  CZ  B 4BF D 20 ? 0.4930 0.3812 0.2721 -0.0652 0.1125  0.0406  19  4BF D CZ  
916  BR BR  A 4BF D 20 ? 0.7238 0.5073 0.4462 -0.1604 0.2769  -0.2113 19  4BF D BR  
917  BR BR  B 4BF D 20 ? 0.7280 0.4100 0.3153 0.0051  0.1437  0.0863  19  4BF D BR  
918  C  CE2 A 4BF D 20 ? 0.4182 0.2657 0.1700 -0.1553 0.0038  -0.1261 19  4BF D CE2 
919  C  CE2 B 4BF D 20 ? 0.4200 0.1495 0.3557 -0.0817 0.1559  0.0091  19  4BF D CE2 
920  C  CD2 A 4BF D 20 ? 0.3783 0.2674 0.2142 -0.1265 0.0361  -0.0564 19  4BF D CD2 
921  C  CD2 B 4BF D 20 ? 0.3997 0.3393 0.2954 -0.0293 0.0600  0.0090  19  4BF D CD2 
922  C  CG  A 4BF D 20 ? 0.3900 0.2368 0.2227 -0.1164 0.0489  -0.0936 19  4BF D CG  
923  C  CG  B 4BF D 20 ? 0.3316 0.2906 0.2417 0.0149  0.1135  -0.0333 19  4BF D CG  
924  C  CB  A 4BF D 20 ? 0.3701 0.1803 0.2705 -0.1074 0.0607  -0.0553 19  4BF D CB  
925  C  CB  B 4BF D 20 ? 0.3359 0.2416 0.3153 0.0584  0.1352  -0.0254 19  4BF D CB  
926  C  CA  A 4BF D 20 ? 0.3934 0.2711 0.1866 -0.0513 0.0902  -0.0512 19  4BF D CA  
927  C  CA  B 4BF D 20 ? 0.3387 0.2609 0.3474 0.0106  0.0880  -0.0374 19  4BF D CA  
928  N  N   A 4BF D 20 ? 0.4004 0.1466 0.1861 -0.0693 0.0907  0.0170  19  4BF D N   
929  N  N   B 4BF D 20 ? 0.3686 0.1954 0.3002 -0.0258 0.1165  -0.0331 19  4BF D N   
930  C  C   A 4BF D 20 ? 0.4124 0.2229 0.2149 -0.1193 0.1135  -0.0322 19  4BF D C   
931  C  C   B 4BF D 20 ? 0.4311 0.2753 0.2926 0.0063  0.0897  -0.0799 19  4BF D C   
932  O  O   A 4BF D 20 ? 0.3237 0.1192 0.3054 -0.0167 0.0774  -0.0916 19  4BF D O   
933  O  O   B 4BF D 20 ? 0.2876 0.1750 0.3071 0.0818  0.0749  -0.0045 19  4BF D O   
934  N  N   . GLY D 21 ? 0.3644 0.2627 0.2601 -0.0264 0.0524  -0.0354 20  GLY D N   
935  C  CA  . GLY D 21 ? 0.3116 0.2649 0.2964 -0.0224 0.0567  -0.0718 20  GLY D CA  
936  C  C   . GLY D 21 ? 0.2829 0.1867 0.2612 0.0100  0.0466  -0.0332 20  GLY D C   
937  O  O   . GLY D 21 ? 0.2940 0.1594 0.3056 0.0026  0.0431  -0.0609 20  GLY D O   
938  N  N   . LEU D 22 ? 0.2281 0.1557 0.2661 -0.0328 0.0342  -0.0318 21  LEU D N   
939  C  CA  . LEU D 22 ? 0.2190 0.1731 0.2620 -0.0043 0.0194  0.0291  21  LEU D CA  
940  C  C   . LEU D 22 ? 0.3209 0.2360 0.2568 -0.1249 -0.0115 0.0227  21  LEU D C   
941  O  O   . LEU D 22 ? 0.3265 0.1581 0.2735 -0.0265 0.0258  0.0179  21  LEU D O   
942  C  CB  . LEU D 22 ? 0.2318 0.1611 0.2809 0.0046  0.0440  0.0183  21  LEU D CB  
943  C  CG  . LEU D 22 ? 0.2327 0.1461 0.3039 0.0009  0.0816  0.0351  21  LEU D CG  
944  C  CD1 . LEU D 22 ? 0.3470 0.1842 0.3862 0.0671  0.1219  0.0612  21  LEU D CD1 
945  C  CD2 . LEU D 22 ? 0.2669 0.1691 0.2498 -0.0310 0.0330  -0.0091 21  LEU D CD2 
946  N  N   . LYS D 23 ? 0.4226 0.1766 0.2569 -0.0745 -0.0681 0.0205  22  LYS D N   
947  C  CA  . LYS D 23 ? 0.6015 0.2786 0.2691 -0.1555 -0.0815 0.0161  22  LYS D CA  
948  C  C   . LYS D 23 ? 0.5088 0.3640 0.2423 -0.1966 -0.0331 -0.0443 22  LYS D C   
949  O  O   . LYS D 23 ? 0.6394 0.2464 0.2835 -0.1847 -0.0023 -0.0438 22  LYS D O   
950  C  CB  . LYS D 23 ? 0.6760 0.3770 0.2569 -0.1299 -0.1066 0.0126  22  LYS D CB  
951  C  CG  . LYS D 23 ? 0.6109 0.5469 0.2993 -0.1734 -0.0723 -0.0288 22  LYS D CG  
952  C  CD  . LYS D 23 ? 0.6656 0.5234 0.3366 -0.0301 -0.0457 0.0449  22  LYS D CD  
953  C  CE  . LYS D 23 ? 0.6125 0.6470 0.2806 -0.0141 0.0407  -0.0135 22  LYS D CE  
954  N  NZ  . LYS D 23 ? 0.4396 0.4380 0.2702 -0.0128 0.0994  -0.0937 22  LYS D NZ  
955  N  N   . GLU D 24 ? 0.5390 0.2474 0.2430 -0.1373 -0.0359 -0.0439 23  GLU D N   
956  C  CA  . GLU D 24 ? 0.4965 0.2701 0.3179 -0.1260 0.0706  -0.0558 23  GLU D CA  
957  C  C   . GLU D 24 ? 0.4949 0.1892 0.3115 -0.0178 0.0674  -0.0571 23  GLU D C   
958  O  O   . GLU D 24 ? 0.4646 0.2118 0.3983 0.0325  0.1151  -0.1114 23  GLU D O   
959  C  CB  . GLU D 24 ? 0.4695 0.1926 0.4574 -0.0726 0.0624  -0.0444 23  GLU D CB  
960  C  CG  . GLU D 24 ? 0.6021 0.2625 0.4746 -0.0768 0.1002  -0.0839 23  GLU D CG  
961  C  CD  . GLU D 24 ? 0.5433 0.4373 0.5861 -0.0148 0.1525  -0.1263 23  GLU D CD  
962  O  OE1 . GLU D 24 ? 0.6014 0.6636 0.6455 -0.1193 0.1294  -0.2346 23  GLU D OE1 
963  O  OE2 . GLU D 24 ? 0.4952 0.7920 0.4615 -0.0328 0.1715  -0.0412 23  GLU D OE2 
964  N  N   . ILE D 25 ? 0.4220 0.2568 0.2811 0.0300  0.0671  -0.0590 24  ILE D N   
965  C  CA  . ILE D 25 ? 0.3720 0.2023 0.3359 0.0683  -0.0038 -0.0149 24  ILE D CA  
966  C  C   . ILE D 25 ? 0.4023 0.1922 0.3642 0.0196  0.0307  -0.0453 24  ILE D C   
967  O  O   . ILE D 25 ? 0.5050 0.1883 0.3085 -0.0299 0.0269  -0.0417 24  ILE D O   
968  C  CB  . ILE D 25 ? 0.3198 0.2655 0.2845 0.0481  -0.0028 0.0161  24  ILE D CB  
969  C  CG1 . ILE D 25 ? 0.3525 0.2726 0.3142 0.0672  -0.0133 -0.0317 24  ILE D CG1 
970  C  CG2 . ILE D 25 ? 0.3712 0.1937 0.2733 0.0642  -0.0111 -0.0079 24  ILE D CG2 
971  C  CD1 . ILE D 25 ? 0.3211 0.2689 0.3074 0.0235  -0.0148 -0.0008 24  ILE D CD1 
972  N  N   . ALA D 26 ? 0.3776 0.1805 0.3104 -0.0307 0.0132  -0.0441 25  ALA D N   
973  C  CA  . ALA D 26 ? 0.4450 0.2189 0.3786 -0.0612 -0.0176 -0.0964 25  ALA D CA  
974  C  C   . ALA D 26 ? 0.4859 0.1552 0.3691 -0.1016 -0.0450 -0.0808 25  ALA D C   
975  O  O   . ALA D 26 ? 0.5860 0.1741 0.4081 -0.1469 0.0170  -0.0763 25  ALA D O   
976  C  CB  . ALA D 26 ? 0.4521 0.1288 0.3050 -0.0718 0.0052  -0.0312 25  ALA D CB  
977  N  N   . GLN D 27 ? 0.5587 0.2756 0.3408 -0.0431 -0.0266 -0.0766 26  GLN D N   
978  C  CA  . GLN D 27 ? 0.5736 0.3360 0.3847 -0.0343 -0.0179 -0.1377 26  GLN D CA  
979  C  C   . GLN D 27 ? 0.6689 0.2348 0.4343 -0.0596 0.0511  -0.1860 26  GLN D C   
980  O  O   . GLN D 27 ? 0.9355 0.2020 0.4664 -0.0528 -0.0671 -0.1505 26  GLN D O   
981  C  CB  . GLN D 27 ? 0.6488 0.3099 0.3738 -0.0146 -0.0874 -0.1211 26  GLN D CB  
982  C  CG  . GLN D 27 ? 0.5413 0.4184 0.3730 -0.0149 -0.0496 -0.1565 26  GLN D CG  
983  C  CD  . GLN D 27 ? 0.5536 0.4939 0.4548 0.0506  0.0039  0.0130  26  GLN D CD  
984  O  OE1 . GLN D 27 ? 0.7038 0.6235 0.4953 -0.1225 0.1715  0.0278  26  GLN D OE1 
985  N  NE2 . GLN D 27 ? 0.4906 0.5225 0.5723 0.0908  -0.0957 0.0470  26  GLN D NE2 
986  N  N   . GLY D 28 ? 0.5948 0.2349 0.4571 -0.0011 0.0534  -0.0095 27  GLY D N   
987  C  CA  . GLY D 28 ? 0.6334 0.1523 0.5706 0.0676  0.1191  -0.0363 27  GLY D CA  
988  C  C   . GLY D 28 ? 0.7731 0.1175 0.5922 -0.0659 0.1428  -0.0943 27  GLY D C   
989  O  O   . GLY D 28 ? 0.9790 0.1809 0.6091 0.0829  0.1320  -0.0801 27  GLY D O   
990  N  N   . LEU D 29 ? 0.9026 0.4095 0.5687 -0.0614 0.2353  -0.1303 28  LEU D N   
991  C  CA  . LEU D 29 ? 0.8710 0.4363 0.5950 -0.0158 0.2523  0.0122  28  LEU D CA  
992  C  C   . LEU D 29 ? 1.0777 0.7147 0.6555 0.0645  0.0846  -0.1009 28  LEU D C   
993  O  O   . LEU D 29 ? 1.1545 0.6622 1.4331 -0.4136 0.4579  -0.7508 28  LEU D O   
994  C  CB  . LEU D 29 ? 0.8522 0.1698 0.5438 -0.0613 0.1927  -0.0485 28  LEU D CB  
995  C  CG  . LEU D 29 ? 0.8005 0.1636 0.5417 -0.1126 0.2147  -0.0697 28  LEU D CG  
996  C  CD1 . LEU D 29 ? 1.0167 0.2333 0.5976 0.0426  0.2947  -0.1063 28  LEU D CD1 
997  C  CD2 . LEU D 29 ? 0.9727 0.3692 0.6075 0.0921  0.2375  -0.0194 28  LEU D CD2 
998  N  N   . LYS D 30 ? 1.0999 0.9146 0.6484 -0.1134 0.2955  0.1512  29  LYS D N   
999  C  CA  . LYS D 30 ? 1.3854 1.0834 0.9198 -0.0079 0.0935  -0.4364 29  LYS D CA  
1000 C  C   . LYS D 30 ? 1.3622 1.5198 1.0747 -0.1109 -0.0116 -0.2255 29  LYS D C   
1001 O  O   . LYS D 30 ? 1.4289 1.3193 1.0473 0.4240  -0.1717 -0.2881 29  LYS D O   
1002 C  CB  . LYS D 30 ? 1.3956 0.8825 1.1293 0.0274  -0.0220 -0.7604 29  LYS D CB  
1003 C  CG  . LYS D 30 ? 1.0896 0.9376 1.3080 0.3163  0.1341  -0.6405 29  LYS D CG  
1004 C  CD  . LYS D 30 ? 1.1504 0.6251 1.1548 0.1858  0.1945  -0.2990 29  LYS D CD  
1005 C  CE  . LYS D 30 ? 1.0796 0.6022 0.9593 -0.3476 0.1308  -0.3037 29  LYS D CE  
1006 N  NZ  . LYS D 30 ? 0.9784 0.6292 0.9419 -0.2451 0.3171  -0.1855 29  LYS D NZ  
1007 C  C   . ACE E 1  ? 0.8299 0.2990 0.4373 0.0724  -0.0599 0.0144  0   ACE E C   
1008 O  O   . ACE E 1  ? 0.8908 0.2312 0.4671 0.0828  -0.0927 0.0485  0   ACE E O   
1009 C  CH3 . ACE E 1  ? 0.8295 0.3815 0.5444 0.0505  -0.1267 0.0457  0   ACE E CH3 
1010 N  N   . GLY E 2  ? 0.7686 0.1818 0.4063 0.0628  -0.0626 0.0503  1   GLY E N   
1011 C  CA  . GLY E 2  ? 0.7411 0.2097 0.3215 0.0329  -0.0733 0.0709  1   GLY E CA  
1012 C  C   . GLY E 2  ? 0.6870 0.1491 0.3719 -0.0301 -0.0815 0.0656  1   GLY E C   
1013 O  O   . GLY E 2  ? 0.6740 0.0980 0.4314 -0.0183 -0.0533 0.0332  1   GLY E O   
1014 N  N   . GLU E 3  ? 0.6863 0.1354 0.3510 -0.0041 0.0487  0.0174  2   GLU E N   
1015 C  CA  . GLU E 3  ? 0.6735 0.1308 0.3670 -0.0067 -0.0142 0.0083  2   GLU E CA  
1016 C  C   . GLU E 3  ? 0.5995 0.1620 0.3534 -0.0087 0.0214  -0.0230 2   GLU E C   
1017 O  O   . GLU E 3  ? 0.5342 0.1349 0.3447 -0.0165 0.0328  0.0197  2   GLU E O   
1018 C  CB  . GLU E 3  ? 0.7330 0.2483 0.4351 -0.0532 0.0383  0.0667  2   GLU E CB  
1019 C  CG  . GLU E 3  ? 0.8623 0.3682 0.3952 0.0015  0.0160  0.1047  2   GLU E CG  
1020 C  CD  . GLU E 3  ? 1.0032 0.2965 0.4719 0.0927  0.0350  0.0274  2   GLU E CD  
1021 O  OE1 . GLU E 3  ? 1.1272 0.2709 0.4509 0.1206  0.1073  -0.0010 2   GLU E OE1 
1022 O  OE2 . GLU E 3  ? 1.1003 0.3749 0.7382 0.1349  0.0131  0.0695  2   GLU E OE2 
1023 N  N   . ILE E 4  ? 0.5094 0.0616 0.3333 0.0031  -0.0102 0.0238  3   ILE E N   
1024 C  CA  . ILE E 4  ? 0.4792 0.1738 0.3487 0.0145  0.0030  0.0566  3   ILE E CA  
1025 C  C   . ILE E 4  ? 0.4583 0.1106 0.3119 0.0227  0.0092  0.0701  3   ILE E C   
1026 O  O   . ILE E 4  ? 0.4546 0.0864 0.3533 0.0165  -0.0017 0.0377  3   ILE E O   
1027 C  CB  . ILE E 4  ? 0.4738 0.1368 0.3555 -0.0030 0.0043  0.0191  3   ILE E CB  
1028 C  CG1 . ILE E 4  ? 0.5001 0.1374 0.3559 -0.0162 0.0011  0.0005  3   ILE E CG1 
1029 C  CG2 . ILE E 4  ? 0.5201 0.1568 0.3540 0.0025  0.0201  0.0112  3   ILE E CG2 
1030 C  CD1 . ILE E 4  ? 0.5738 0.1467 0.4121 -0.0588 0.0090  -0.0452 3   ILE E CD1 
1031 N  N   . ALA E 5  ? 0.4372 0.0889 0.3954 0.0251  -0.0444 0.0552  4   ALA E N   
1032 C  CA  . ALA E 5  ? 0.4234 0.2104 0.3827 0.0155  0.0088  0.0296  4   ALA E CA  
1033 C  C   . ALA E 5  ? 0.4700 0.1705 0.3855 -0.0607 -0.0512 0.0067  4   ALA E C   
1034 O  O   . ALA E 5  ? 0.4627 0.1491 0.3855 -0.0292 -0.0639 0.0161  4   ALA E O   
1035 C  CB  . ALA E 5  ? 0.4958 0.2086 0.3884 0.0533  -0.0440 0.0507  4   ALA E CB  
1036 N  N   . GLN E 6  ? 0.5398 0.1093 0.3539 -0.0331 -0.0603 0.0576  5   GLN E N   
1037 C  CA  . GLN E 6  ? 0.5106 0.1536 0.4234 0.0393  -0.0503 0.0290  5   GLN E CA  
1038 C  C   . GLN E 6  ? 0.5143 0.1251 0.3787 -0.0082 -0.0534 0.0302  5   GLN E C   
1039 O  O   . GLN E 6  ? 0.5784 0.1025 0.3326 0.0009  -0.0202 0.0366  5   GLN E O   
1040 C  CB  . GLN E 6  ? 0.6471 0.1294 0.4118 -0.0151 -0.0458 0.0698  5   GLN E CB  
1041 C  CG  . GLN E 6  ? 0.7154 0.2142 0.4543 -0.0420 -0.0262 0.0627  5   GLN E CG  
1042 C  CD  . GLN E 6  ? 0.8778 0.3109 0.5329 -0.0570 -0.1232 0.1981  5   GLN E CD  
1043 O  OE1 . GLN E 6  ? 0.9958 0.6356 0.6127 0.0916  -0.1987 0.1327  5   GLN E OE1 
1044 N  NE2 . GLN E 6  ? 1.1867 0.4384 0.6933 0.0768  -0.2564 -0.1602 5   GLN E NE2 
1045 N  N   . GLY E 7  ? 0.4343 0.1201 0.3459 -0.0093 -0.0372 0.0368  6   GLY E N   
1046 C  CA  . GLY E 7  ? 0.3574 0.1494 0.3101 -0.0330 -0.0040 -0.0092 6   GLY E CA  
1047 C  C   . GLY E 7  ? 0.3541 0.1379 0.3298 0.0002  0.0057  0.0024  6   GLY E C   
1048 O  O   . GLY E 7  ? 0.3681 0.1241 0.3244 -0.0098 0.0061  0.0198  6   GLY E O   
1049 N  N   . LEU E 8  ? 0.3538 0.0805 0.3368 -0.0009 -0.0013 -0.0075 7   LEU E N   
1050 C  CA  . LEU E 8  ? 0.3302 0.1231 0.3310 0.0054  -0.0225 0.0069  7   LEU E CA  
1051 C  C   . LEU E 8  ? 0.3733 0.1330 0.3162 0.0288  -0.0660 -0.0014 7   LEU E C   
1052 O  O   . LEU E 8  ? 0.3316 0.1364 0.3321 0.0157  -0.0217 0.0381  7   LEU E O   
1053 C  CB  . LEU E 8  ? 0.3711 0.0999 0.3452 0.0091  -0.0060 0.0107  7   LEU E CB  
1054 C  CG  . LEU E 8  ? 0.3229 0.0974 0.3360 0.0172  0.0051  0.0088  7   LEU E CG  
1055 C  CD1 . LEU E 8  ? 0.3870 0.1748 0.3487 0.0652  -0.0048 -0.0255 7   LEU E CD1 
1056 C  CD2 . LEU E 8  ? 0.4137 0.0952 0.3220 -0.0278 0.0149  -0.0206 7   LEU E CD2 
1057 N  N   . LYS E 9  ? 0.4336 0.1027 0.3072 0.0076  -0.0660 0.0347  8   LYS E N   
1058 C  CA  . LYS E 9  ? 0.4265 0.1343 0.3203 0.0056  -0.0562 0.0623  8   LYS E CA  
1059 C  C   . LYS E 9  ? 0.3757 0.1754 0.2722 -0.0155 -0.0454 0.0513  8   LYS E C   
1060 O  O   . LYS E 9  ? 0.3926 0.1331 0.3360 -0.0223 -0.0869 0.0449  8   LYS E O   
1061 C  CB  . LYS E 9  ? 0.5384 0.1311 0.3327 0.0783  -0.0788 0.0468  8   LYS E CB  
1062 C  CG  . LYS E 9  ? 0.5492 0.2280 0.3562 0.0499  -0.0945 -0.0230 8   LYS E CG  
1063 C  CD  . LYS E 9  ? 0.6768 0.3890 0.4844 0.1254  -0.1797 0.0679  8   LYS E CD  
1064 C  CE  . LYS E 9  ? 0.7145 0.3052 0.4901 0.0643  -0.1306 0.1195  8   LYS E CE  
1065 N  NZ  . LYS E 9  ? 0.7917 0.3923 0.5129 0.1298  -0.1238 0.1058  8   LYS E NZ  
1066 N  N   . GLU E 10 ? 0.3848 0.1178 0.2861 0.0035  -0.0337 0.0451  9   GLU E N   
1067 C  CA  . GLU E 10 ? 0.3775 0.1882 0.2571 0.0138  -0.0489 0.0320  9   GLU E CA  
1068 C  C   . GLU E 10 ? 0.2930 0.1608 0.2296 -0.0215 -0.0264 0.0186  9   GLU E C   
1069 O  O   . GLU E 10 ? 0.4121 0.1392 0.3012 -0.0272 -0.0256 0.0378  9   GLU E O   
1070 C  CB  . GLU E 10 ? 0.4561 0.1621 0.3041 -0.0108 -0.0139 0.0517  9   GLU E CB  
1071 C  CG  . GLU E 10 ? 0.5337 0.2238 0.3585 -0.0632 -0.0466 0.0512  9   GLU E CG  
1072 C  CD  . GLU E 10 ? 0.6198 0.4642 0.5439 -0.0423 0.0823  0.1310  9   GLU E CD  
1073 O  OE1 . GLU E 10 ? 0.6380 0.5126 0.5720 -0.1152 0.1419  0.1749  9   GLU E OE1 
1074 O  OE2 . GLU E 10 ? 1.0279 0.2661 0.5557 -0.1632 0.0758  0.0582  9   GLU E OE2 
1075 N  N   . ILE E 11 ? 0.3638 0.0624 0.2384 -0.0625 -0.0515 0.0194  10  ILE E N   
1076 C  CA  . ILE E 11 ? 0.3058 0.1490 0.2266 -0.0033 -0.0135 0.0283  10  ILE E CA  
1077 C  C   . ILE E 11 ? 0.2752 0.1327 0.2904 0.0050  -0.0142 -0.0093 10  ILE E C   
1078 O  O   . ILE E 11 ? 0.2606 0.1083 0.2628 -0.0134 0.0094  0.0056  10  ILE E O   
1079 C  CB  . ILE E 11 ? 0.2531 0.1311 0.2533 0.0128  -0.0097 -0.0022 10  ILE E CB  
1080 C  CG1 . ILE E 11 ? 0.2619 0.1791 0.2370 -0.0006 -0.0097 0.0188  10  ILE E CG1 
1081 C  CG2 . ILE E 11 ? 0.2808 0.0737 0.2763 -0.0247 -0.0100 0.0222  10  ILE E CG2 
1082 C  CD1 . ILE E 11 ? 0.2956 0.1540 0.2787 -0.0348 -0.0013 -0.0002 10  ILE E CD1 
1083 N  N   . ALA E 12 ? 0.2812 0.1307 0.2528 0.0034  -0.0163 0.0298  11  ALA E N   
1084 C  CA  . ALA E 12 ? 0.2362 0.1210 0.2783 0.0192  -0.0507 0.0132  11  ALA E CA  
1085 C  C   . ALA E 12 ? 0.2955 0.1846 0.2495 -0.0005 -0.0414 0.0257  11  ALA E C   
1086 O  O   . ALA E 12 ? 0.2715 0.1463 0.2676 0.0082  -0.0164 0.0272  11  ALA E O   
1087 C  CB  . ALA E 12 ? 0.2559 0.1421 0.2933 0.0317  -0.0761 -0.0100 11  ALA E CB  
1088 N  N   . LYS E 13 ? 0.3009 0.1218 0.2483 -0.0067 -0.0500 0.0156  12  LYS E N   
1089 C  CA  . LYS E 13 ? 0.3491 0.1645 0.2607 0.0011  -0.0654 -0.0116 12  LYS E CA  
1090 C  C   . LYS E 13 ? 0.2580 0.1964 0.2797 -0.0244 -0.0556 0.0258  12  LYS E C   
1091 O  O   . LYS E 13 ? 0.3101 0.1718 0.2425 -0.0425 -0.0180 0.0132  12  LYS E O   
1092 C  CB  . LYS E 13 ? 0.3958 0.2477 0.2951 -0.0195 -0.0252 0.0258  12  LYS E CB  
1093 C  CG  . LYS E 13 ? 0.6286 0.2900 0.4007 -0.0017 -0.0642 0.0357  12  LYS E CG  
1094 C  CD  . LYS E 13 ? 0.7891 0.5837 0.5271 -0.1118 -0.0130 0.2526  12  LYS E CD  
1095 N  N   . GLY E 14 ? 0.2373 0.1417 0.2392 -0.0282 -0.0220 0.0220  13  GLY E N   
1096 C  CA  . GLY E 14 ? 0.2630 0.1337 0.2331 -0.0031 -0.0172 0.0163  13  GLY E CA  
1097 C  C   . GLY E 14 ? 0.2291 0.1007 0.2361 -0.0182 -0.0093 0.0202  13  GLY E C   
1098 O  O   . GLY E 14 ? 0.2519 0.0953 0.2351 -0.0151 -0.0052 0.0108  13  GLY E O   
1099 N  N   . LEU E 15 ? 0.2565 0.1500 0.1970 -0.0225 -0.0117 0.0290  14  LEU E N   
1100 C  CA  . LEU E 15 ? 0.2279 0.1361 0.1940 -0.0098 -0.0164 -0.0157 14  LEU E CA  
1101 C  C   . LEU E 15 ? 0.2063 0.1872 0.2144 -0.0246 -0.0325 0.0068  14  LEU E C   
1102 O  O   . LEU E 15 ? 0.2337 0.1448 0.2256 -0.0099 -0.0095 -0.0005 14  LEU E O   
1103 C  CB  . LEU E 15 ? 0.1922 0.1521 0.2280 0.0195  -0.0046 -0.0039 14  LEU E CB  
1104 C  CG  . LEU E 15 ? 0.1936 0.1659 0.2259 0.0367  -0.0227 0.0017  14  LEU E CG  
1105 C  CD1 . LEU E 15 ? 0.2553 0.1429 0.2488 0.0281  0.0066  0.0025  14  LEU E CD1 
1106 C  CD2 . LEU E 15 ? 0.1795 0.1769 0.2175 0.0029  -0.0296 0.0089  14  LEU E CD2 
1107 N  N   . LYS E 16 ? 0.2328 0.1986 0.2018 -0.0305 -0.0560 0.0282  15  LYS E N   
1108 C  CA  . LYS E 16 ? 0.2040 0.2198 0.2142 -0.0140 -0.0374 0.0060  15  LYS E CA  
1109 C  C   . LYS E 16 ? 0.2886 0.2182 0.2082 -0.0322 -0.0393 0.0251  15  LYS E C   
1110 O  O   . LYS E 16 ? 0.2479 0.2067 0.2301 -0.0177 -0.0148 -0.0008 15  LYS E O   
1111 C  CB  . LYS E 16 ? 0.2709 0.1609 0.2738 0.0384  -0.0326 0.0396  15  LYS E CB  
1112 C  CG  . LYS E 16 ? 0.3233 0.1696 0.2810 0.0141  -0.0286 0.0314  15  LYS E CG  
1113 C  CD  . LYS E 16 ? 0.3996 0.2222 0.3944 0.0812  -0.0980 0.0341  15  LYS E CD  
1114 C  CE  . LYS E 16 ? 0.3542 0.3576 0.4190 0.0693  -0.0808 -0.0063 15  LYS E CE  
1115 N  NZ  . LYS E 16 ? 0.4198 0.2799 0.5141 0.1174  -0.0946 -0.0204 15  LYS E NZ  
1116 N  N   . GLU E 17 ? 0.2488 0.1635 0.2345 -0.0236 -0.0365 -0.0008 16  GLU E N   
1117 C  CA  . GLU E 17 ? 0.2548 0.1941 0.2205 -0.0331 0.0045  0.0048  16  GLU E CA  
1118 C  C   . GLU E 17 ? 0.2755 0.1429 0.1801 -0.0142 -0.0026 -0.0122 16  GLU E C   
1119 O  O   . GLU E 17 ? 0.2684 0.1298 0.2319 -0.0288 -0.0161 -0.0295 16  GLU E O   
1120 C  CB  . GLU E 17 ? 0.3505 0.2355 0.2329 -0.0951 -0.0062 0.0201  16  GLU E CB  
1121 C  CG  . GLU E 17 ? 0.5103 0.2323 0.3594 -0.0498 -0.0288 0.0414  16  GLU E CG  
1122 C  CD  . GLU E 17 ? 0.5118 0.5695 0.4311 -0.0677 -0.0176 0.1889  16  GLU E CD  
1123 O  OE1 . GLU E 17 ? 0.5207 0.7373 0.3551 -0.0732 0.0642  0.0785  16  GLU E OE1 
1124 O  OE2 . GLU E 17 ? 0.7927 0.6895 0.4414 -0.1221 -0.0418 0.1803  16  GLU E OE2 
1125 N  N   . ILE E 18 ? 0.2217 0.1755 0.1938 -0.0245 -0.0045 0.0167  17  ILE E N   
1126 C  CA  . ILE E 18 ? 0.1943 0.1801 0.1475 -0.0041 -0.0058 -0.0036 17  ILE E CA  
1127 C  C   . ILE E 18 ? 0.1772 0.1489 0.2163 -0.0262 -0.0153 0.0010  17  ILE E C   
1128 O  O   . ILE E 18 ? 0.2249 0.1535 0.2070 -0.0413 -0.0039 0.0132  17  ILE E O   
1129 C  CB  . ILE E 18 ? 0.2014 0.1324 0.1883 -0.0107 -0.0093 0.0015  17  ILE E CB  
1130 C  CG1 . ILE E 18 ? 0.2181 0.1256 0.2225 0.0016  -0.0149 0.0247  17  ILE E CG1 
1131 C  CG2 . ILE E 18 ? 0.2239 0.1392 0.1885 -0.0305 -0.0289 0.0019  17  ILE E CG2 
1132 C  CD1 . ILE E 18 ? 0.1938 0.1460 0.2851 -0.0308 -0.0208 0.0105  17  ILE E CD1 
1133 N  N   . ALA E 19 ? 0.1845 0.1475 0.2063 -0.0271 0.0065  0.0007  18  ALA E N   
1134 C  CA  . ALA E 19 ? 0.1593 0.2216 0.2096 -0.0363 -0.0007 -0.0291 18  ALA E CA  
1135 C  C   . ALA E 19 ? 0.2245 0.1796 0.1909 -0.0139 -0.0517 0.0055  18  ALA E C   
1136 O  O   . ALA E 19 ? 0.2350 0.2096 0.2310 -0.0580 -0.0063 0.0068  18  ALA E O   
1137 C  CB  . ALA E 19 ? 0.1921 0.2282 0.2494 -0.0206 -0.0057 0.0442  18  ALA E CB  
1138 C  CD1 . 4BF E 20 ? 0.3282 0.2283 0.2956 -0.0179 -0.0532 -0.0153 19  4BF E CD1 
1139 C  CE1 . 4BF E 20 ? 0.3596 0.2393 0.3047 -0.1065 -0.1075 -0.0257 19  4BF E CE1 
1140 C  CZ  . 4BF E 20 ? 0.4219 0.2762 0.1952 -0.0700 -0.0587 -0.0287 19  4BF E CZ  
1141 BR BR  . 4BF E 20 ? 0.5141 0.2944 0.2402 -0.0935 -0.0628 -0.0206 19  4BF E BR  
1142 C  CE2 . 4BF E 20 ? 0.3577 0.2622 0.2726 -0.0403 0.0036  -0.0753 19  4BF E CE2 
1143 C  CD2 . 4BF E 20 ? 0.2960 0.2135 0.2585 -0.1183 -0.0174 -0.0397 19  4BF E CD2 
1144 C  CG  . 4BF E 20 ? 0.2806 0.1940 0.2869 -0.0202 -0.0378 -0.0338 19  4BF E CG  
1145 C  CB  . 4BF E 20 ? 0.2726 0.1584 0.2505 -0.0245 -0.0068 0.0035  19  4BF E CB  
1146 C  CA  . 4BF E 20 ? 0.2311 0.1450 0.2632 -0.0566 -0.0238 -0.0169 19  4BF E CA  
1147 N  N   . 4BF E 20 ? 0.2272 0.1929 0.2084 -0.0324 -0.0065 -0.0346 19  4BF E N   
1148 C  C   . 4BF E 20 ? 0.2219 0.1961 0.1971 -0.0454 -0.0271 -0.0105 19  4BF E C   
1149 O  O   . 4BF E 20 ? 0.2548 0.1616 0.2322 -0.0681 -0.0270 -0.0053 19  4BF E O   
1150 N  N   . GLY E 21 ? 0.2301 0.1728 0.2086 -0.0580 0.0172  -0.0187 20  GLY E N   
1151 C  CA  . GLY E 21 ? 0.2389 0.1913 0.2241 -0.0391 0.0066  -0.0372 20  GLY E CA  
1152 C  C   . GLY E 21 ? 0.2347 0.1626 0.2041 -0.0340 0.0072  -0.0485 20  GLY E C   
1153 O  O   . GLY E 21 ? 0.2700 0.1400 0.2284 -0.0509 0.0124  -0.0041 20  GLY E O   
1154 N  N   . LEU E 22 ? 0.2188 0.1499 0.1853 -0.0341 0.0198  -0.0259 21  LEU E N   
1155 C  CA  . LEU E 22 ? 0.2001 0.1947 0.1878 -0.0152 0.0072  -0.0031 21  LEU E CA  
1156 C  C   . LEU E 22 ? 0.2081 0.1636 0.2083 -0.0296 -0.0238 0.0130  21  LEU E C   
1157 O  O   . LEU E 22 ? 0.2719 0.1599 0.2201 -0.0426 -0.0034 0.0145  21  LEU E O   
1158 C  CB  . LEU E 22 ? 0.2019 0.1809 0.1685 -0.0170 0.0066  -0.0021 21  LEU E CB  
1159 C  CG  . LEU E 22 ? 0.2027 0.2036 0.1846 -0.0071 0.0031  0.0023  21  LEU E CG  
1160 C  CD1 . LEU E 22 ? 0.1788 0.1814 0.2152 -0.0179 0.0133  -0.0089 21  LEU E CD1 
1161 C  CD2 . LEU E 22 ? 0.1914 0.1541 0.2039 -0.0176 0.0011  -0.0140 21  LEU E CD2 
1162 N  N   . LYS E 23 ? 0.2034 0.1819 0.2120 -0.0403 0.0005  0.0053  22  LYS E N   
1163 C  CA  . LYS E 23 ? 0.2152 0.2282 0.2426 -0.0628 0.0100  -0.0019 22  LYS E CA  
1164 C  C   . LYS E 23 ? 0.2990 0.1701 0.2526 -0.0632 0.0048  0.0241  22  LYS E C   
1165 O  O   . LYS E 23 ? 0.2936 0.2085 0.2457 -0.1190 -0.0177 0.0282  22  LYS E O   
1166 C  CB  . LYS E 23 ? 0.2141 0.2233 0.3109 -0.0482 0.0091  0.0051  22  LYS E CB  
1167 C  CG  . LYS E 23 ? 0.2245 0.2427 0.3314 -0.0646 -0.0136 0.0183  22  LYS E CG  
1168 C  CD  . LYS E 23 ? 0.2246 0.3591 0.4005 -0.0425 -0.0008 0.1004  22  LYS E CD  
1169 C  CE  . LYS E 23 ? 0.2690 0.3229 0.3690 -0.0481 0.0035  0.0504  22  LYS E CE  
1170 N  NZ  . LYS E 23 ? 0.2648 0.4987 0.3858 -0.0213 -0.0231 0.0433  22  LYS E NZ  
1171 N  N   . GLU E 24 ? 0.2867 0.1719 0.2523 -0.0752 -0.0189 -0.0049 23  GLU E N   
1172 C  CA  . GLU E 24 ? 0.2926 0.2015 0.2268 -0.0588 0.0070  -0.0182 23  GLU E CA  
1173 C  C   . GLU E 24 ? 0.3330 0.2064 0.2493 -0.0992 -0.0240 -0.0234 23  GLU E C   
1174 O  O   . GLU E 24 ? 0.3321 0.1937 0.2880 -0.0867 0.0114  -0.0566 23  GLU E O   
1175 C  CB  . GLU E 24 ? 0.3158 0.2629 0.2221 -0.0691 0.0070  -0.0295 23  GLU E CB  
1176 C  CG  . GLU E 24 ? 0.3459 0.2403 0.2423 -0.0794 -0.0260 -0.0656 23  GLU E CG  
1177 C  CD  . GLU E 24 ? 0.3772 0.2291 0.2868 -0.0888 -0.0554 -0.0432 23  GLU E CD  
1178 O  OE1 . GLU E 24 ? 0.4516 0.2596 0.3415 -0.0578 -0.0534 -0.0531 23  GLU E OE1 
1179 O  OE2 . GLU E 24 ? 0.2803 0.4617 0.3163 -0.0921 -0.0309 -0.0222 23  GLU E OE2 
1180 N  N   . ILE E 25 ? 0.2910 0.1628 0.2331 -0.0819 0.0017  -0.0188 24  ILE E N   
1181 C  CA  . ILE E 25 ? 0.3073 0.1951 0.2264 -0.0719 0.0047  -0.0156 24  ILE E CA  
1182 C  C   . ILE E 25 ? 0.3269 0.1444 0.2281 -0.0536 0.0234  0.0139  24  ILE E C   
1183 O  O   . ILE E 25 ? 0.3546 0.1288 0.2920 -0.0623 -0.0239 0.0335  24  ILE E O   
1184 C  CB  . ILE E 25 ? 0.2933 0.1399 0.2026 -0.0313 -0.0108 -0.0191 24  ILE E CB  
1185 C  CG1 . ILE E 25 ? 0.3133 0.1230 0.2376 -0.0307 0.0180  -0.0243 24  ILE E CG1 
1186 C  CG2 . ILE E 25 ? 0.3244 0.2057 0.2445 -0.0144 0.0010  0.0305  24  ILE E CG2 
1187 C  CD1 . ILE E 25 ? 0.2671 0.1790 0.2708 -0.0107 0.0231  -0.0421 24  ILE E CD1 
1188 N  N   . ALA E 26 ? 0.2899 0.1492 0.2515 -0.0545 0.0367  0.0081  25  ALA E N   
1189 C  CA  . ALA E 26 ? 0.3048 0.1957 0.2407 -0.0741 0.0349  0.0010  25  ALA E CA  
1190 C  C   . ALA E 26 ? 0.3568 0.1505 0.3014 -0.0700 0.0015  0.0115  25  ALA E C   
1191 O  O   . ALA E 26 ? 0.4776 0.1805 0.3444 -0.1564 0.0076  0.0472  25  ALA E O   
1192 C  CB  . ALA E 26 ? 0.3021 0.2171 0.2691 -0.0865 0.0450  -0.0098 25  ALA E CB  
1193 N  N   . GLN E 27 ? 0.3212 0.1741 0.3047 -0.1046 -0.0112 -0.0248 26  GLN E N   
1194 C  CA  . GLN E 27 ? 0.3585 0.2928 0.3190 -0.1568 -0.0045 -0.0697 26  GLN E CA  
1195 C  C   . GLN E 27 ? 0.3997 0.2614 0.3215 -0.1586 0.0143  0.0007  26  GLN E C   
1196 O  O   . GLN E 27 ? 0.5138 0.2674 0.4558 -0.1834 -0.0374 -0.0167 26  GLN E O   
1197 C  CB  . GLN E 27 ? 0.4152 0.3438 0.3238 -0.1417 -0.1089 -0.1090 26  GLN E CB  
1198 C  CG  . GLN E 27 ? 0.4367 0.5279 0.4689 -0.1582 -0.0027 -0.0257 26  GLN E CG  
1199 C  CD  . GLN E 27 ? 0.5535 0.7322 0.3480 -0.1227 -0.1320 -0.1918 26  GLN E CD  
1200 O  OE1 . GLN E 27 ? 0.8841 0.9725 0.5791 -0.0597 -0.0514 0.0244  26  GLN E OE1 
1201 N  NE2 . GLN E 27 ? 0.5241 0.8284 0.8000 -0.1381 -0.1719 -0.3527 26  GLN E NE2 
1202 N  N   . GLY E 28 ? 0.4031 0.2645 0.3195 -0.1351 0.0232  -0.0919 27  GLY E N   
1203 C  CA  . GLY E 28 ? 0.5559 0.1505 0.3565 -0.0855 0.0177  -0.0303 27  GLY E CA  
1204 C  C   . GLY E 28 ? 0.6509 0.1295 0.4290 -0.1561 0.0290  -0.0368 27  GLY E C   
1205 O  O   . GLY E 28 ? 0.7842 0.1298 0.5938 -0.0875 0.0033  -0.0561 27  GLY E O   
1206 N  N   . LEU E 29 ? 0.5796 0.1480 0.4006 -0.1400 0.0239  -0.0425 28  LEU E N   
1207 C  CA  . LEU E 29 ? 0.6447 0.3069 0.5018 -0.1038 0.0009  0.0460  28  LEU E CA  
1208 C  C   . LEU E 29 ? 0.7697 0.3485 0.4516 -0.2083 -0.0387 0.1808  28  LEU E C   
1209 O  O   . LEU E 29 ? 0.9484 0.3209 0.5655 -0.2451 -0.0338 0.2102  28  LEU E O   
1210 C  CB  . LEU E 29 ? 0.4829 0.2983 0.4802 -0.0397 -0.0312 0.0504  28  LEU E CB  
1211 C  CG  . LEU E 29 ? 0.5327 0.2207 0.3203 -0.0615 -0.0530 0.0824  28  LEU E CG  
1212 C  CD1 . LEU E 29 ? 0.7017 0.2273 0.3974 -0.0218 -0.0072 0.0265  28  LEU E CD1 
1213 C  CD2 . LEU E 29 ? 0.5816 0.3436 0.3696 0.0143  -0.0826 0.0510  28  LEU E CD2 
1214 N  N   . LYS E 30 ? 0.7574 0.4822 0.5840 -0.2489 -0.0993 0.0716  29  LYS E N   
1215 C  CA  . LYS E 30 ? 0.9137 0.5381 0.8095 -0.2513 0.0957  0.1144  29  LYS E CA  
1216 C  C   . LYS E 30 ? 1.2140 0.3477 0.9343 -0.3638 0.0249  0.1275  29  LYS E C   
1217 O  O   . LYS E 30 ? 1.4648 0.4366 1.0005 -0.5273 0.0113  0.1900  29  LYS E O   
1218 C  CB  . LYS E 30 ? 1.0305 0.4336 0.8079 -0.3014 0.1217  -0.0119 29  LYS E CB  
1219 C  CG  . LYS E 30 ? 0.9379 0.6115 0.6489 -0.0389 0.1082  0.0588  29  LYS E CG  
1220 C  CD  . LYS E 30 ? 1.1407 0.4241 0.6549 -0.0619 0.1195  -0.1589 29  LYS E CD  
1221 C  CE  . LYS E 30 ? 1.1010 0.6181 0.6881 -0.2530 -0.0551 -0.1062 29  LYS E CE  
1222 N  NZ  . LYS E 30 ? 1.1305 0.6142 0.9113 -0.1178 0.1835  -0.1577 29  LYS E NZ  
1223 N  N   . GLY E 31 ? 1.4120 0.5330 1.0405 -0.3562 0.1433  0.1193  30  GLY E N   
1224 C  CA  . GLY E 31 ? 1.5543 0.4381 1.1375 -0.1213 -0.0073 0.0972  30  GLY E CA  
1225 C  C   . GLY E 31 ? 1.6320 0.8888 1.1177 0.0005  0.1007  -0.0346 30  GLY E C   
1226 O  O   . GLY E 31 ? 1.6621 1.0644 0.9603 -0.0448 0.3080  0.2977  30  GLY E O   
1227 C  C   . ACE F 1  ? 0.9471 0.3332 0.9566 0.2347  -0.3716 0.1622  0   ACE F C   
1228 O  O   . ACE F 1  ? 0.6830 0.1818 0.6733 0.1980  -0.1897 0.0253  0   ACE F O   
1229 C  CH3 . ACE F 1  ? 0.8989 0.4325 0.9611 0.0953  -0.2849 0.0162  0   ACE F CH3 
1230 N  N   . GLY F 2  ? 0.7519 0.3294 0.8579 0.1980  -0.1971 -0.0934 1   GLY F N   
1231 C  CA  . GLY F 2  ? 0.5786 0.2517 0.5699 0.1628  -0.1466 -0.0283 1   GLY F CA  
1232 C  C   . GLY F 2  ? 0.5841 0.2819 0.5093 0.1112  -0.0091 -0.0310 1   GLY F C   
1233 O  O   . GLY F 2  ? 0.5015 0.2886 0.5769 0.1512  -0.0061 0.0841  1   GLY F O   
1234 N  N   . GLU F 3  ? 0.4891 0.1973 0.5887 0.1589  -0.0770 0.0358  2   GLU F N   
1235 C  CA  . GLU F 3  ? 0.6100 0.2781 0.4722 0.1936  -0.1018 0.0587  2   GLU F CA  
1236 C  C   . GLU F 3  ? 0.5455 0.1921 0.3726 0.1206  -0.0395 0.0493  2   GLU F C   
1237 O  O   . GLU F 3  ? 0.5313 0.1523 0.3895 0.0681  -0.0198 0.0592  2   GLU F O   
1238 C  CB  . GLU F 3  ? 0.6666 0.3817 0.4508 0.0909  -0.1462 0.0795  2   GLU F CB  
1239 C  CG  . GLU F 3  ? 0.8051 0.5310 0.5354 0.0539  -0.2147 0.1557  2   GLU F CG  
1240 C  CD  . GLU F 3  ? 0.9056 0.4477 0.5329 0.0707  -0.0895 0.1307  2   GLU F CD  
1241 O  OE1 . GLU F 3  ? 0.9031 0.2508 0.5474 -0.1276 -0.2530 0.0841  2   GLU F OE1 
1242 O  OE2 . GLU F 3  ? 0.7781 0.1811 0.6864 -0.0722 -0.2294 0.0568  2   GLU F OE2 
1243 N  N   . ILE F 4  ? 0.5228 0.1703 0.4639 0.0776  -0.0490 0.0329  3   ILE F N   
1244 C  CA  . ILE F 4  ? 0.4321 0.1565 0.4296 0.0822  -0.0348 0.0154  3   ILE F CA  
1245 C  C   . ILE F 4  ? 0.4239 0.1885 0.4164 0.0371  -0.0513 0.0293  3   ILE F C   
1246 O  O   . ILE F 4  ? 0.3893 0.1664 0.3913 0.0505  -0.0122 0.0269  3   ILE F O   
1247 C  CB  . ILE F 4  ? 0.4158 0.2048 0.4171 0.0281  -0.0190 0.0356  3   ILE F CB  
1248 C  CG1 . ILE F 4  ? 0.5149 0.1573 0.4572 0.0182  -0.0009 0.0311  3   ILE F CG1 
1249 C  CG2 . ILE F 4  ? 0.4875 0.1746 0.4368 0.0361  -0.0206 -0.0086 3   ILE F CG2 
1250 C  CD1 . ILE F 4  ? 0.6197 0.2562 0.4760 -0.0603 0.0345  -0.0051 3   ILE F CD1 
1251 N  N   . ALA F 5  ? 0.4138 0.1764 0.4254 0.0467  -0.0252 0.0399  4   ALA F N   
1252 C  CA  . ALA F 5  ? 0.3321 0.1297 0.4739 0.0439  -0.0083 0.0513  4   ALA F CA  
1253 C  C   . ALA F 5  ? 0.3904 0.2714 0.4380 0.0378  -0.0278 0.0131  4   ALA F C   
1254 O  O   . ALA F 5  ? 0.3813 0.2368 0.4348 0.1025  0.0007  0.0198  4   ALA F O   
1255 C  CB  . ALA F 5  ? 0.3708 0.2084 0.5375 0.1031  -0.0333 0.0262  4   ALA F CB  
1256 N  N   . GLN F 6  ? 0.4123 0.2250 0.4758 0.1137  -0.0472 0.0069  5   GLN F N   
1257 C  CA  . GLN F 6  ? 0.4062 0.2576 0.4614 0.1134  -0.0157 -0.0391 5   GLN F CA  
1258 C  C   . GLN F 6  ? 0.3326 0.1915 0.3981 0.0517  -0.0231 0.0427  5   GLN F C   
1259 O  O   . GLN F 6  ? 0.3882 0.1515 0.4004 0.0504  -0.0497 0.0205  5   GLN F O   
1260 C  CB  . GLN F 6  ? 0.4397 0.2690 0.5280 0.0993  -0.0832 0.0389  5   GLN F CB  
1261 C  CG  . GLN F 6  ? 0.5123 0.3075 0.6066 0.1149  -0.0910 0.0878  5   GLN F CG  
1262 C  CD  . GLN F 6  ? 0.6108 0.4338 0.8353 -0.0064 -0.0568 0.0613  5   GLN F CD  
1263 O  OE1 . GLN F 6  ? 0.6264 0.8790 0.6355 0.2191  -0.1736 0.1229  5   GLN F OE1 
1264 N  NE2 . GLN F 6  ? 0.6209 0.3450 1.0409 0.1941  -0.1657 -0.0390 5   GLN F NE2 
1265 N  N   . GLY F 7  ? 0.3531 0.1089 0.4230 0.0230  -0.0364 0.0016  6   GLY F N   
1266 C  CA  . GLY F 7  ? 0.3702 0.1706 0.3207 0.0577  -0.0064 0.0010  6   GLY F CA  
1267 C  C   . GLY F 7  ? 0.3451 0.1489 0.3347 0.0379  -0.0273 0.0038  6   GLY F C   
1268 O  O   . GLY F 7  ? 0.3645 0.1288 0.3190 0.0398  -0.0210 0.0523  6   GLY F O   
1269 N  N   . LEU F 8  ? 0.3688 0.1153 0.3364 0.0628  -0.0491 -0.0233 7   LEU F N   
1270 C  CA  . LEU F 8  ? 0.3176 0.1505 0.3438 0.0347  -0.0148 0.0174  7   LEU F CA  
1271 C  C   . LEU F 8  ? 0.2638 0.1839 0.3203 0.0398  -0.0477 0.0202  7   LEU F C   
1272 O  O   . LEU F 8  ? 0.3272 0.1491 0.3338 0.0699  0.0044  0.0387  7   LEU F O   
1273 C  CB  . LEU F 8  ? 0.3263 0.1756 0.3658 0.0915  -0.0099 0.0138  7   LEU F CB  
1274 C  CG  . LEU F 8  ? 0.3264 0.1648 0.3588 0.0751  0.0087  -0.0128 7   LEU F CG  
1275 C  CD1 . LEU F 8  ? 0.4208 0.1192 0.3702 0.0823  -0.0341 0.0088  7   LEU F CD1 
1276 C  CD2 . LEU F 8  ? 0.3199 0.1744 0.3494 0.0292  -0.0169 -0.0359 7   LEU F CD2 
1277 N  N   A LYS F 9  ? 0.2796 0.2268 0.3668 0.0807  -0.0028 0.0329  8   LYS F N   
1278 N  N   B LYS F 9  ? 0.2793 0.2057 0.3896 0.0751  -0.0068 0.0450  8   LYS F N   
1279 C  CA  A LYS F 9  ? 0.2496 0.2452 0.3312 0.0812  -0.0085 0.0038  8   LYS F CA  
1280 C  CA  B LYS F 9  ? 0.2523 0.2150 0.3561 0.0771  -0.0136 0.0397  8   LYS F CA  
1281 C  C   A LYS F 9  ? 0.2654 0.2065 0.3139 0.0693  -0.0331 0.0379  8   LYS F C   
1282 C  C   B LYS F 9  ? 0.2733 0.1943 0.3749 0.0810  -0.0299 0.0484  8   LYS F C   
1283 O  O   A LYS F 9  ? 0.3006 0.2121 0.3356 0.0502  -0.0004 0.0519  8   LYS F O   
1284 O  O   B LYS F 9  ? 0.2659 0.1826 0.3933 0.0722  -0.0164 0.0402  8   LYS F O   
1285 C  CB  A LYS F 9  ? 0.2682 0.3320 0.3971 0.1139  -0.0020 0.0161  8   LYS F CB  
1286 C  CB  B LYS F 9  ? 0.2798 0.2536 0.5123 0.0952  -0.0127 0.0910  8   LYS F CB  
1287 C  CG  A LYS F 9  ? 0.3010 0.3155 0.4580 0.0965  -0.0326 -0.0184 8   LYS F CG  
1288 C  CG  B LYS F 9  ? 0.3430 0.2530 0.5660 0.0034  -0.0342 0.1211  8   LYS F CG  
1289 C  CD  A LYS F 9  ? 0.3042 0.4167 0.5213 0.1029  -0.0716 -0.0688 8   LYS F CD  
1290 C  CD  B LYS F 9  ? 0.3180 0.2908 0.6523 0.0118  -0.0583 0.1190  8   LYS F CD  
1291 C  CE  A LYS F 9  ? 0.3472 0.4930 0.5258 0.2068  -0.0668 -0.0592 8   LYS F CE  
1292 C  CE  B LYS F 9  ? 0.3661 0.5439 0.7090 -0.0232 0.0617  0.0454  8   LYS F CE  
1293 N  NZ  A LYS F 9  ? 0.3354 0.4785 0.4919 0.2211  -0.0071 -0.0513 8   LYS F NZ  
1294 N  NZ  B LYS F 9  ? 0.4684 0.5483 0.6151 -0.0016 0.0216  0.0906  8   LYS F NZ  
1295 N  N   A GLU F 10 ? 0.2851 0.1839 0.3030 0.0473  -0.0452 0.0101  9   GLU F N   
1296 N  N   B GLU F 10 ? 0.3273 0.1566 0.3749 0.0879  -0.0281 -0.0024 9   GLU F N   
1297 C  CA  A GLU F 10 ? 0.2987 0.1845 0.3078 0.0647  -0.0568 0.0383  9   GLU F CA  
1298 C  CA  B GLU F 10 ? 0.3542 0.1557 0.4033 0.0705  -0.0721 0.0051  9   GLU F CA  
1299 C  C   A GLU F 10 ? 0.2838 0.1526 0.3168 0.0702  -0.0482 0.0132  9   GLU F C   
1300 C  C   B GLU F 10 ? 0.3024 0.1503 0.3618 0.0712  -0.0470 -0.0159 9   GLU F C   
1301 O  O   A GLU F 10 ? 0.2786 0.1468 0.2730 0.0590  -0.0682 0.0601  9   GLU F O   
1302 O  O   B GLU F 10 ? 0.2726 0.1406 0.3931 0.0587  -0.0504 0.0474  9   GLU F O   
1303 C  CB  A GLU F 10 ? 0.2700 0.2063 0.2854 0.0635  -0.0629 0.0271  9   GLU F CB  
1304 C  CB  B GLU F 10 ? 0.3784 0.1815 0.4117 0.0839  -0.0531 -0.0047 9   GLU F CB  
1305 C  CG  A GLU F 10 ? 0.3063 0.1558 0.3546 0.1234  -0.0629 0.0374  9   GLU F CG  
1306 C  CG  B GLU F 10 ? 0.4488 0.1830 0.4408 0.1224  -0.0697 -0.0138 9   GLU F CG  
1307 C  CD  A GLU F 10 ? 0.3075 0.2176 0.3732 0.0975  -0.1098 0.0113  9   GLU F CD  
1308 C  CD  B GLU F 10 ? 0.5139 0.3183 0.4907 0.0318  -0.0646 0.0648  9   GLU F CD  
1309 O  OE1 A GLU F 10 ? 0.3182 0.2496 0.4624 0.1805  -0.1569 -0.0359 9   GLU F OE1 
1310 O  OE1 B GLU F 10 ? 0.5541 0.3622 0.4894 0.0324  -0.0603 0.1344  9   GLU F OE1 
1311 O  OE2 A GLU F 10 ? 0.4074 0.1804 0.7047 0.1318  -0.1718 -0.0297 9   GLU F OE2 
1312 O  OE2 B GLU F 10 ? 0.5585 0.4278 0.4334 0.0922  -0.1110 0.0250  9   GLU F OE2 
1313 N  N   . ILE F 11 ? 0.2708 0.1298 0.3290 0.0374  -0.0485 0.0282  10  ILE F N   
1314 C  CA  . ILE F 11 ? 0.2446 0.1549 0.2818 0.0382  -0.0166 0.0033  10  ILE F CA  
1315 C  C   . ILE F 11 ? 0.2274 0.1798 0.2688 0.0188  -0.0148 -0.0066 10  ILE F C   
1316 O  O   . ILE F 11 ? 0.2304 0.1550 0.2800 0.0378  -0.0121 0.0304  10  ILE F O   
1317 C  CB  . ILE F 11 ? 0.2481 0.1772 0.2668 0.0000  -0.0343 0.0138  10  ILE F CB  
1318 C  CG1 . ILE F 11 ? 0.2463 0.1378 0.3112 0.0112  -0.0370 0.0119  10  ILE F CG1 
1319 C  CG2 . ILE F 11 ? 0.2560 0.1448 0.2613 0.0204  -0.0093 0.0033  10  ILE F CG2 
1320 C  CD1 . ILE F 11 ? 0.2902 0.1280 0.2743 -0.0032 -0.0277 0.0095  10  ILE F CD1 
1321 N  N   . ALA F 12 ? 0.2361 0.1623 0.2978 0.0467  0.0065  -0.0195 11  ALA F N   
1322 C  CA  . ALA F 12 ? 0.2556 0.2422 0.2848 0.0419  0.0081  -0.0255 11  ALA F CA  
1323 C  C   . ALA F 12 ? 0.2354 0.2131 0.2905 0.0881  0.0012  0.0243  11  ALA F C   
1324 O  O   . ALA F 12 ? 0.2711 0.1916 0.2827 0.0694  0.0055  0.0413  11  ALA F O   
1325 C  CB  . ALA F 12 ? 0.2618 0.1726 0.3676 0.0147  0.0000  -0.0008 11  ALA F CB  
1326 N  N   . LYS F 13 ? 0.2407 0.1718 0.3240 0.0606  -0.0463 -0.0237 12  LYS F N   
1327 C  CA  . LYS F 13 ? 0.1942 0.2183 0.2851 0.0384  -0.0079 -0.0237 12  LYS F CA  
1328 C  C   . LYS F 13 ? 0.1825 0.2244 0.2793 0.0347  -0.0210 0.0020  12  LYS F C   
1329 O  O   . LYS F 13 ? 0.2398 0.2019 0.3255 0.0064  -0.0412 -0.0077 12  LYS F O   
1330 C  CB  . LYS F 13 ? 0.3218 0.2807 0.2700 0.0746  -0.0260 0.0260  12  LYS F CB  
1331 C  CG  . LYS F 13 ? 0.4255 0.4337 0.4574 0.0107  -0.1007 -0.0144 12  LYS F CG  
1332 C  CD  . LYS F 13 ? 0.4743 0.8921 0.5517 0.0664  -0.1764 0.0203  12  LYS F CD  
1333 N  N   . GLY F 14 ? 0.2214 0.1606 0.2857 0.0198  -0.0202 0.0393  13  GLY F N   
1334 C  CA  . GLY F 14 ? 0.2495 0.1698 0.2657 0.0350  -0.0574 0.0226  13  GLY F CA  
1335 C  C   . GLY F 14 ? 0.1973 0.1395 0.2363 -0.0083 0.0032  0.0268  13  GLY F C   
1336 O  O   . GLY F 14 ? 0.2377 0.1191 0.2383 0.0078  -0.0255 0.0103  13  GLY F O   
1337 N  N   . LEU F 15 ? 0.2282 0.1190 0.2248 0.0155  -0.0280 0.0137  14  LEU F N   
1338 C  CA  . LEU F 15 ? 0.1887 0.1804 0.2220 -0.0097 -0.0246 0.0163  14  LEU F CA  
1339 C  C   . LEU F 15 ? 0.1695 0.2007 0.2281 0.0233  -0.0064 0.0174  14  LEU F C   
1340 O  O   . LEU F 15 ? 0.2017 0.1640 0.2084 0.0168  -0.0279 -0.0113 14  LEU F O   
1341 C  CB  . LEU F 15 ? 0.2258 0.1390 0.2446 0.0190  -0.0209 -0.0035 14  LEU F CB  
1342 C  CG  . LEU F 15 ? 0.2178 0.1828 0.1986 0.0432  -0.0211 -0.0064 14  LEU F CG  
1343 C  CD1 . LEU F 15 ? 0.2319 0.1760 0.2363 0.0388  0.0100  -0.0142 14  LEU F CD1 
1344 C  CD2 . LEU F 15 ? 0.1977 0.1269 0.2513 0.0083  0.0120  -0.0146 14  LEU F CD2 
1345 N  N   . LYS F 16 ? 0.1756 0.1664 0.2729 0.0156  -0.0023 -0.0065 15  LYS F N   
1346 C  CA  . LYS F 16 ? 0.1576 0.2531 0.2629 0.0246  0.0215  -0.0104 15  LYS F CA  
1347 C  C   . LYS F 16 ? 0.1461 0.2412 0.2245 0.0401  0.0139  0.0153  15  LYS F C   
1348 O  O   . LYS F 16 ? 0.2169 0.2296 0.2505 -0.0194 -0.0024 0.0528  15  LYS F O   
1349 C  CB  . LYS F 16 ? 0.1940 0.3229 0.4005 0.0259  -0.0230 0.0256  15  LYS F CB  
1350 C  CG  . LYS F 16 ? 0.1796 0.4168 0.5996 0.0046  -0.0606 0.0260  15  LYS F CG  
1351 C  CD  . LYS F 16 ? 0.2662 0.7062 0.7826 0.1599  -0.0225 0.0040  15  LYS F CD  
1352 C  CE  . LYS F 16 ? 0.3138 0.7632 1.0361 0.1188  -0.0476 -0.0801 15  LYS F CE  
1353 N  NZ  . LYS F 16 ? 0.5033 0.7945 1.0983 0.1476  0.1127  -0.3986 15  LYS F NZ  
1354 N  N   A GLU F 17 ? 0.2138 0.1740 0.2324 0.0182  -0.0038 0.0297  16  GLU F N   
1355 N  N   B GLU F 17 ? 0.2198 0.1582 0.2358 0.0071  -0.0065 0.0328  16  GLU F N   
1356 C  CA  A GLU F 17 ? 0.1937 0.1572 0.2441 0.0036  -0.0018 0.0111  16  GLU F CA  
1357 C  CA  B GLU F 17 ? 0.2030 0.1347 0.2841 -0.0207 -0.0091 0.0074  16  GLU F CA  
1358 C  C   A GLU F 17 ? 0.1658 0.1755 0.2018 -0.0176 -0.0157 0.0081  16  GLU F C   
1359 C  C   B GLU F 17 ? 0.1861 0.1483 0.2292 -0.0325 -0.0130 0.0103  16  GLU F C   
1360 O  O   A GLU F 17 ? 0.1392 0.1623 0.2176 -0.0287 0.0101  0.0198  16  GLU F O   
1361 O  O   B GLU F 17 ? 0.2540 0.1254 0.2778 -0.0197 -0.0209 0.0203  16  GLU F O   
1362 C  CB  A GLU F 17 ? 0.1716 0.2406 0.2479 0.0300  0.0058  0.0516  16  GLU F CB  
1363 C  CB  B GLU F 17 ? 0.1792 0.1875 0.2894 -0.0427 0.0082  0.0436  16  GLU F CB  
1364 C  CG  A GLU F 17 ? 0.1715 0.2584 0.3267 0.0269  0.0046  0.0319  16  GLU F CG  
1365 C  CG  B GLU F 17 ? 0.2212 0.2661 0.3995 -0.0201 -0.0078 -0.0023 16  GLU F CG  
1366 C  CD  A GLU F 17 ? 0.2707 0.3577 0.3402 0.0689  -0.0054 0.0393  16  GLU F CD  
1367 C  CD  B GLU F 17 ? 0.2006 0.4175 0.4558 -0.0602 -0.0522 0.0709  16  GLU F CD  
1368 O  OE1 A GLU F 17 ? 0.2715 0.4277 0.2994 0.0114  -0.0263 0.0655  16  GLU F OE1 
1369 O  OE1 B GLU F 17 ? 0.2770 0.4884 0.6607 -0.0002 -0.1346 -0.0347 16  GLU F OE1 
1370 O  OE2 A GLU F 17 ? 0.3532 0.4584 0.4087 0.1313  -0.0587 0.0405  16  GLU F OE2 
1371 O  OE2 B GLU F 17 ? 0.3530 0.5207 0.5571 -0.0968 -0.0060 -0.0568 16  GLU F OE2 
1372 N  N   . ILE F 18 ? 0.1580 0.1330 0.2352 -0.0108 -0.0133 -0.0002 17  ILE F N   
1373 C  CA  . ILE F 18 ? 0.1533 0.1515 0.2141 -0.0096 -0.0139 0.0078  17  ILE F CA  
1374 C  C   . ILE F 18 ? 0.1692 0.1525 0.1725 0.0192  -0.0028 0.0073  17  ILE F C   
1375 O  O   . ILE F 18 ? 0.1644 0.1276 0.2311 0.0224  -0.0144 0.0099  17  ILE F O   
1376 C  CB  . ILE F 18 ? 0.1618 0.1156 0.2219 -0.0057 0.0101  -0.0133 17  ILE F CB  
1377 C  CG1 . ILE F 18 ? 0.1739 0.1798 0.2394 -0.0120 -0.0019 -0.0057 17  ILE F CG1 
1378 C  CG2 . ILE F 18 ? 0.1657 0.1446 0.2317 -0.0218 -0.0002 0.0052  17  ILE F CG2 
1379 C  CD1 . ILE F 18 ? 0.1930 0.1446 0.2427 -0.0169 -0.0097 0.0181  17  ILE F CD1 
1380 N  N   . ALA F 19 ? 0.1858 0.1392 0.1969 0.0051  0.0144  -0.0285 18  ALA F N   
1381 C  CA  . ALA F 19 ? 0.1859 0.1868 0.1842 -0.0499 0.0157  -0.0164 18  ALA F CA  
1382 C  C   . ALA F 19 ? 0.1500 0.1973 0.2175 -0.0134 -0.0090 -0.0129 18  ALA F C   
1383 O  O   . ALA F 19 ? 0.2003 0.1843 0.2444 0.0234  -0.0026 0.0082  18  ALA F O   
1384 C  CB  . ALA F 19 ? 0.1813 0.2182 0.1874 -0.0180 -0.0117 -0.0211 18  ALA F CB  
1385 C  CD1 . 4BF F 20 ? 0.2490 0.2776 0.1701 -0.0309 0.0193  -0.0108 19  4BF F CD1 
1386 C  CE1 . 4BF F 20 ? 0.2434 0.2417 0.3319 -0.0626 0.0149  0.0295  19  4BF F CE1 
1387 C  CZ  . 4BF F 20 ? 0.2480 0.2374 0.3158 -0.0804 -0.0574 0.0076  19  4BF F CZ  
1388 BR BR  . 4BF F 20 ? 0.2724 0.2992 0.3625 -0.0793 -0.0311 0.0060  19  4BF F BR  
1389 C  CE2 . 4BF F 20 ? 0.2866 0.3708 0.2967 -0.0456 -0.0442 0.0157  19  4BF F CE2 
1390 C  CD2 . 4BF F 20 ? 0.2892 0.3871 0.0483 -0.0916 0.0060  0.0194  19  4BF F CD2 
1391 C  CG  . 4BF F 20 ? 0.2133 0.3563 0.1478 -0.0313 0.0123  -0.0738 19  4BF F CG  
1392 C  CB  . 4BF F 20 ? 0.1682 0.2363 0.2724 -0.0001 -0.0147 -0.0032 19  4BF F CB  
1393 C  CA  . 4BF F 20 ? 0.1595 0.2411 0.2663 -0.0193 0.0001  -0.0042 19  4BF F CA  
1394 N  N   . 4BF F 20 ? 0.1826 0.2289 0.1964 -0.0138 0.0059  -0.0290 19  4BF F N   
1395 C  C   . 4BF F 20 ? 0.1540 0.2825 0.1552 0.0080  -0.0302 0.0448  19  4BF F C   
1396 O  O   . 4BF F 20 ? 0.2265 0.1937 0.2625 -0.0411 0.0157  0.0441  19  4BF F O   
1397 N  N   . GLY F 21 ? 0.1425 0.3079 0.2172 0.0086  -0.0248 -0.0626 20  GLY F N   
1398 C  CA  . GLY F 21 ? 0.2459 0.0954 0.2000 -0.0260 -0.0186 -0.0385 20  GLY F CA  
1399 C  C   . GLY F 21 ? 0.1719 0.1703 0.2425 -0.0163 -0.0149 0.0132  20  GLY F C   
1400 O  O   . GLY F 21 ? 0.2005 0.1419 0.2401 -0.0227 -0.0074 0.0045  20  GLY F O   
1401 N  N   . LEU F 22 ? 0.1856 0.1520 0.2290 -0.0178 -0.0191 0.0140  21  LEU F N   
1402 C  CA  . LEU F 22 ? 0.1643 0.1700 0.2006 -0.0239 -0.0091 0.0197  21  LEU F CA  
1403 C  C   . LEU F 22 ? 0.1698 0.1541 0.1959 -0.0139 -0.0131 -0.0007 21  LEU F C   
1404 O  O   . LEU F 22 ? 0.2081 0.1482 0.2448 -0.0140 -0.0074 0.0426  21  LEU F O   
1405 C  CB  . LEU F 22 ? 0.1319 0.2058 0.2190 -0.0129 -0.0254 0.0129  21  LEU F CB  
1406 C  CG  . LEU F 22 ? 0.1491 0.1957 0.1969 -0.0103 -0.0187 -0.0082 21  LEU F CG  
1407 C  CD1 . LEU F 22 ? 0.1878 0.2176 0.1871 -0.0283 -0.0221 -0.0325 21  LEU F CD1 
1408 C  CD2 . LEU F 22 ? 0.1722 0.1935 0.2177 -0.0072 -0.0164 -0.0161 21  LEU F CD2 
1409 N  N   A LYS F 23 ? 0.1692 0.1722 0.2327 -0.0218 0.0193  0.0110  22  LYS F N   
1410 N  N   B LYS F 23 ? 0.1736 0.1562 0.2345 -0.0244 0.0325  0.0307  22  LYS F N   
1411 C  CA  A LYS F 23 ? 0.1955 0.2073 0.2180 -0.0438 0.0037  0.0134  22  LYS F CA  
1412 C  CA  B LYS F 23 ? 0.2084 0.1756 0.2440 -0.0556 0.0258  0.0351  22  LYS F CA  
1413 C  C   A LYS F 23 ? 0.1921 0.1937 0.2529 -0.0468 -0.0163 0.0383  22  LYS F C   
1414 C  C   B LYS F 23 ? 0.2104 0.1748 0.2518 -0.0371 -0.0030 0.0510  22  LYS F C   
1415 O  O   A LYS F 23 ? 0.2389 0.1711 0.3045 -0.0525 0.0038  0.0470  22  LYS F O   
1416 O  O   B LYS F 23 ? 0.3112 0.1675 0.2831 -0.0072 0.0247  0.0673  22  LYS F O   
1417 C  CB  A LYS F 23 ? 0.2199 0.2660 0.2294 -0.0268 0.0179  -0.0284 22  LYS F CB  
1418 C  CB  B LYS F 23 ? 0.2590 0.1317 0.2906 -0.0284 0.0535  0.0320  22  LYS F CB  
1419 C  CG  A LYS F 23 ? 0.2410 0.3011 0.2919 -0.0371 0.0100  0.0029  22  LYS F CG  
1420 C  CG  B LYS F 23 ? 0.2546 0.2676 0.2776 -0.0307 0.0546  0.0470  22  LYS F CG  
1421 C  CD  A LYS F 23 ? 0.2873 0.3629 0.3299 -0.0180 0.0092  -0.0101 22  LYS F CD  
1422 C  CD  B LYS F 23 ? 0.2686 0.3316 0.2914 -0.0294 0.1003  0.0186  22  LYS F CD  
1423 C  CE  A LYS F 23 ? 0.2630 0.4525 0.3550 0.0310  0.1089  0.0103  22  LYS F CE  
1424 C  CE  B LYS F 23 ? 0.2758 0.3399 0.2905 0.0106  0.1095  0.0039  22  LYS F CE  
1425 N  NZ  A LYS F 23 ? 0.4226 0.5434 0.3999 0.0304  0.0579  -0.0549 22  LYS F NZ  
1426 N  NZ  B LYS F 23 ? 0.3217 0.3518 0.4183 0.0143  0.0537  -0.0635 22  LYS F NZ  
1427 N  N   . GLU F 24 ? 0.1970 0.1867 0.2405 -0.0448 0.0000  0.0295  23  GLU F N   
1428 C  CA  . GLU F 24 ? 0.2292 0.1700 0.2751 -0.0644 -0.0329 0.0350  23  GLU F CA  
1429 C  C   . GLU F 24 ? 0.1766 0.1932 0.2673 -0.0665 -0.0398 0.0093  23  GLU F C   
1430 O  O   . GLU F 24 ? 0.2486 0.1700 0.2967 -0.0598 0.0007  0.0161  23  GLU F O   
1431 C  CB  . GLU F 24 ? 0.2132 0.1274 0.3333 -0.0795 -0.0876 0.0045  23  GLU F CB  
1432 C  CG  . GLU F 24 ? 0.2491 0.2105 0.3414 -0.0554 -0.0825 -0.0081 23  GLU F CG  
1433 C  CD  . GLU F 24 ? 0.1971 0.3461 0.4933 -0.0477 -0.0273 0.0254  23  GLU F CD  
1434 O  OE1 . GLU F 24 ? 0.3007 0.3510 0.5466 -0.1312 -0.0215 0.0510  23  GLU F OE1 
1435 O  OE2 . GLU F 24 ? 0.3001 0.3276 0.4830 -0.0481 0.0058  0.0716  23  GLU F OE2 
1436 N  N   . ILE F 25 ? 0.1783 0.1571 0.2406 -0.0407 -0.0105 0.0113  24  ILE F N   
1437 C  CA  . ILE F 25 ? 0.1809 0.1738 0.2094 -0.0402 0.0012  0.0269  24  ILE F CA  
1438 C  C   . ILE F 25 ? 0.2315 0.2160 0.2153 -0.0376 -0.0008 0.0357  24  ILE F C   
1439 O  O   . ILE F 25 ? 0.2619 0.1961 0.2959 -0.0082 0.0297  0.0452  24  ILE F O   
1440 C  CB  . ILE F 25 ? 0.1720 0.2024 0.2358 -0.0494 0.0012  0.0096  24  ILE F CB  
1441 C  CG1 . ILE F 25 ? 0.1871 0.1794 0.2384 0.0090  0.0288  -0.0084 24  ILE F CG1 
1442 C  CG2 . ILE F 25 ? 0.2224 0.1490 0.2831 -0.0689 -0.0071 0.0505  24  ILE F CG2 
1443 C  CD1 . ILE F 25 ? 0.2579 0.2333 0.1991 -0.0552 0.0196  -0.0131 24  ILE F CD1 
1444 N  N   . ALA F 26 ? 0.2482 0.2184 0.2073 -0.0122 0.0145  0.0238  25  ALA F N   
1445 C  CA  . ALA F 26 ? 0.2719 0.2161 0.2025 -0.0175 0.0213  0.0195  25  ALA F CA  
1446 C  C   . ALA F 26 ? 0.3328 0.2325 0.3094 -0.0296 0.0369  0.0922  25  ALA F C   
1447 O  O   . ALA F 26 ? 0.3137 0.2349 0.3096 0.0348  0.0165  0.0775  25  ALA F O   
1448 C  CB  . ALA F 26 ? 0.3265 0.2314 0.1734 0.0298  0.0349  0.0281  25  ALA F CB  
1449 N  N   . GLN F 27 ? 0.3149 0.2206 0.3115 -0.0365 0.0086  0.0732  26  GLN F N   
1450 C  CA  . GLN F 27 ? 0.3308 0.2306 0.4126 -0.0402 0.0271  0.1173  26  GLN F CA  
1451 C  C   . GLN F 27 ? 0.3401 0.2675 0.3865 -0.0487 0.0779  0.1433  26  GLN F C   
1452 O  O   . GLN F 27 ? 0.4592 0.2330 0.4767 -0.0936 0.0294  0.1339  26  GLN F O   
1453 C  CB  . GLN F 27 ? 0.2906 0.2127 0.4996 -0.0611 -0.0084 0.2168  26  GLN F CB  
1454 C  CG  . GLN F 27 ? 0.4745 0.2307 0.7702 -0.0788 -0.0286 0.2070  26  GLN F CG  
1455 C  CD  . GLN F 27 ? 0.5648 0.6061 0.9592 0.0849  -0.1234 0.0771  26  GLN F CD  
1456 O  OE1 . GLN F 27 ? 0.8934 1.1668 0.8422 0.1038  -0.2442 0.0494  26  GLN F OE1 
1457 N  NE2 . GLN F 27 ? 0.5543 0.5088 1.1108 0.0503  0.1318  0.1011  26  GLN F NE2 
1458 N  N   . GLY F 28 ? 0.3447 0.1973 0.3554 -0.0425 0.0386  0.0843  27  GLY F N   
1459 C  CA  . GLY F 28 ? 0.4159 0.2106 0.3935 -0.0727 -0.0002 0.0498  27  GLY F CA  
1460 C  C   . GLY F 28 ? 0.4550 0.0783 0.4445 -0.0348 -0.0278 -0.0031 27  GLY F C   
1461 O  O   . GLY F 28 ? 0.5867 0.1158 0.5243 0.0326  0.0119  -0.0202 27  GLY F O   
1462 N  N   . LEU F 29 ? 0.4523 0.1435 0.4356 -0.0299 -0.0227 0.0081  28  LEU F N   
1463 C  CA  . LEU F 29 ? 0.4157 0.2324 0.4938 -0.0135 0.0035  0.0613  28  LEU F CA  
1464 C  C   . LEU F 29 ? 0.5464 0.2784 0.5558 0.0614  -0.0428 0.1498  28  LEU F C   
1465 O  O   . LEU F 29 ? 0.6106 0.2890 0.8045 0.0684  -0.0282 0.2723  28  LEU F O   
1466 C  CB  . LEU F 29 ? 0.3980 0.2131 0.3779 0.0382  -0.0104 0.0239  28  LEU F CB  
1467 C  CG  . LEU F 29 ? 0.3210 0.2579 0.3450 0.0221  -0.0258 0.0368  28  LEU F CG  
1468 C  CD1 . LEU F 29 ? 0.3459 0.2864 0.4046 0.0123  -0.0556 0.0338  28  LEU F CD1 
1469 C  CD2 . LEU F 29 ? 0.3802 0.3867 0.4461 0.0805  0.0071  0.0266  28  LEU F CD2 
1470 N  N   . LYS F 30 ? 0.5772 0.3442 0.5418 0.0817  0.0027  0.2619  29  LYS F N   
1471 C  CA  . LYS F 30 ? 0.7472 0.3759 0.6124 -0.0159 0.0918  0.2665  29  LYS F CA  
1472 C  C   . LYS F 30 ? 0.8572 0.5777 0.8723 -0.1506 0.0535  0.2435  29  LYS F C   
1473 O  O   . LYS F 30 ? 1.2990 0.8275 1.0086 -0.0905 0.2410  0.4792  29  LYS F O   
1474 C  CB  . LYS F 30 ? 0.9079 0.4370 0.6045 -0.0896 0.0970  0.1963  29  LYS F CB  
1475 C  CG  . LYS F 30 ? 0.7671 0.6721 0.7513 -0.0665 -0.0267 0.0476  29  LYS F CG  
1476 C  CD  . LYS F 30 ? 0.8655 0.7782 1.1019 -0.1503 -0.0998 -0.0519 29  LYS F CD  
1477 C  CE  . LYS F 30 ? 0.8839 0.4125 1.4633 -0.2509 0.0422  -0.0504 29  LYS F CE  
1478 N  NZ  . LYS F 30 ? 0.9612 0.7133 1.6407 0.0047  -0.1877 -0.0070 29  LYS F NZ  
1479 N  N   . GLY F 31 ? 1.1269 0.6520 0.7516 -0.0394 0.1432  0.3185  30  GLY F N   
1480 C  CA  . GLY F 31 ? 1.2694 0.6135 0.9539 0.0042  0.1253  0.1171  30  GLY F CA  
1481 C  C   . GLY F 31 ? 1.4464 0.6543 1.0890 0.4261  -0.0742 0.5135  30  GLY F C   
1482 O  O   . GLY F 31 ? 1.2252 0.7593 1.0055 0.0795  0.0881  0.0630  30  GLY F O   
1483 C  C   . ACT G .  ? 0.7034 0.9412 0.7815 -0.0501 -0.2110 0.3089  101 ACT A C   
1484 O  O   . ACT G .  ? 1.0622 0.3944 0.6514 0.0686  -0.3307 0.0408  101 ACT A O   
1485 O  OXT . ACT G .  ? 0.6587 1.2899 0.4826 0.1605  -0.0532 -0.0309 101 ACT A OXT 
1486 C  CH3 . ACT G .  ? 0.9744 0.5153 0.8115 -0.4445 -0.2455 0.1483  101 ACT A CH3 
1487 C  C   . ACT H .  ? 1.0491 0.8777 1.0677 -0.1232 0.0125  -0.1807 102 ACT A C   
1488 O  O   . ACT H .  ? 1.1388 0.4130 1.0851 -0.0297 0.0882  -0.2698 102 ACT A O   
1489 O  OXT . ACT H .  ? 1.0475 0.3680 0.6560 -0.0524 0.2721  -0.0833 102 ACT A OXT 
1490 C  CH3 . ACT H .  ? 0.9327 0.8608 1.1276 0.0606  0.0410  -0.3818 102 ACT A CH3 
1491 C  C   . ACT I .  ? 0.8919 0.6274 0.4964 -0.0128 0.0640  0.2178  103 ACT A C   
1492 O  O   . ACT I .  ? 0.6631 0.8216 0.8414 -0.1770 0.1359  0.1461  103 ACT A O   
1493 O  OXT . ACT I .  ? 0.8743 0.8063 0.6553 -0.2291 0.2681  0.0087  103 ACT A OXT 
1494 C  CH3 . ACT I .  ? 0.9830 0.4890 0.6197 0.1206  0.1185  0.0479  103 ACT A CH3 
1495 CD CD  . CD  J .  ? 0.3033 0.1599 0.2206 0.0218  -0.0605 -0.0111 101 CD  B CD  
1496 C  C1  . GOL K .  ? 0.6701 0.9371 0.3599 -0.3589 -0.0077 0.2686  101 GOL D C1  
1497 O  O1  . GOL K .  ? 0.4923 0.8504 0.5898 -0.3157 -0.0455 0.2816  101 GOL D O1  
1498 C  C2  . GOL K .  ? 0.4796 0.7949 0.6688 -0.2725 -0.1253 0.1248  101 GOL D C2  
1499 O  O2  . GOL K .  ? 0.9720 0.5806 0.5448 -0.2973 -0.1060 -0.1385 101 GOL D O2  
1500 C  C3  . GOL K .  ? 0.5451 0.5900 0.7213 -0.2245 -0.0240 -0.0493 101 GOL D C3  
1501 O  O3  . GOL K .  ? 0.5177 0.6476 0.9062 -0.2479 -0.0526 -0.0253 101 GOL D O3  
1502 C  C   . ACT L .  ? 0.6543 0.1029 0.4784 -0.0804 -0.0268 -0.0165 101 ACT E C   
1503 O  O   . ACT L .  ? 0.7259 0.2051 0.4279 -0.0932 -0.0080 -0.0100 101 ACT E O   
1504 O  OXT . ACT L .  ? 0.6099 0.0823 0.4271 -0.0403 -0.0551 -0.0168 101 ACT E OXT 
1505 C  CH3 . ACT L .  ? 0.6357 0.2761 0.4613 -0.0821 0.0247  -0.0613 101 ACT E CH3 
1506 O  O   . HOH M .  ? 0.5317 0.8838 0.7097 -0.0417 -0.0910 -0.3082 201 HOH A O   
1507 O  O   . HOH M .  ? 0.4817 0.3104 0.5257 0.0921  0.0571  0.0042  202 HOH A O   
1508 O  O   . HOH M .  ? 0.5642 0.3765 0.5035 0.0728  -0.0607 0.0204  203 HOH A O   
1509 O  O   . HOH M .  ? 0.4171 0.2536 0.3227 -0.0747 0.0245  0.0711  204 HOH A O   
1510 O  O   . HOH M .  ? 0.4575 0.3529 0.3151 -0.0757 0.0381  -0.0040 205 HOH A O   
1511 O  O   . HOH M .  ? 0.4161 0.4064 0.6294 0.0069  -0.0737 -0.0570 206 HOH A O   
1512 O  O   . HOH M .  ? 1.0034 0.6901 0.5028 -0.0753 -0.0802 0.1526  207 HOH A O   
1513 O  O   . HOH M .  ? 0.9775 0.4949 0.4314 -0.2998 -0.0762 0.0365  208 HOH A O   
1514 O  O   . HOH M .  ? 0.4645 0.4795 0.5817 -0.0299 0.0396  0.1750  209 HOH A O   
1515 O  O   . HOH M .  ? 0.5338 0.3528 0.9924 0.0895  0.0168  -0.0980 210 HOH A O   
1516 O  O   . HOH M .  ? 0.4201 0.3608 0.6278 -0.0882 -0.0443 -0.0024 211 HOH A O   
1517 O  O   . HOH N .  ? 0.3388 0.3650 0.7100 0.0309  -0.0866 0.1015  201 HOH B O   
1518 O  O   . HOH N .  ? 0.8561 0.2581 0.7260 0.0937  0.2316  -0.0529 202 HOH B O   
1519 O  O   . HOH N .  ? 0.7178 0.2703 0.7964 -0.0741 0.1806  0.1936  203 HOH B O   
1520 O  O   . HOH N .  ? 0.9386 0.4382 0.5729 0.1560  -0.1366 -0.2245 204 HOH B O   
1521 O  O   . HOH N .  ? 0.6072 0.4036 0.7664 -0.0065 -0.1961 -0.2228 205 HOH B O   
1522 O  O   . HOH N .  ? 0.3629 0.5093 0.4898 -0.0527 0.0035  -0.0638 206 HOH B O   
1523 O  O   . HOH N .  ? 0.4707 0.4231 0.5963 -0.1059 0.0029  -0.1823 207 HOH B O   
1524 O  O   . HOH N .  ? 0.5389 0.5291 0.5849 0.0843  -0.1594 -0.1117 208 HOH B O   
1525 O  O   . HOH O .  ? 0.2136 0.2232 0.3308 0.0464  -0.0239 0.1068  101 HOH C O   
1526 O  O   . HOH O .  ? 0.7062 0.8741 0.8627 0.2505  -0.1947 0.0315  102 HOH C O   
1527 O  O   . HOH O .  ? 0.7988 1.1337 0.7555 0.3098  0.0600  -0.2334 103 HOH C O   
1528 O  O   . HOH O .  ? 0.7323 0.7398 0.7760 -0.1155 -0.0801 -0.0499 104 HOH C O   
1529 O  O   . HOH O .  ? 0.7203 0.4897 0.7778 -0.0573 -0.0944 -0.3533 105 HOH C O   
1530 O  O   . HOH O .  ? 0.4536 0.2888 0.5456 -0.0930 -0.0445 -0.0764 106 HOH C O   
1531 O  O   . HOH O .  ? 0.3335 0.4990 0.5716 -0.0407 0.0013  0.0893  107 HOH C O   
1532 O  O   . HOH O .  ? 0.6614 0.3589 0.8365 0.1352  0.2551  0.1628  108 HOH C O   
1533 O  O   . HOH O .  ? 0.3357 0.3611 0.4816 0.0259  0.0466  -0.0125 109 HOH C O   
1534 O  O   . HOH O .  ? 0.9501 0.4836 0.7543 0.3646  -0.0673 0.0517  110 HOH C O   
1535 O  O   . HOH O .  ? 1.4678 0.3927 0.8780 0.1114  -0.5772 -0.1251 111 HOH C O   
1536 O  O   . HOH O .  ? 0.5567 0.4320 1.0653 0.1893  -0.2564 -0.3278 112 HOH C O   
1537 O  O   . HOH O .  ? 0.9774 0.3986 0.6915 -0.0351 -0.3745 0.0463  113 HOH C O   
1538 O  O   . HOH O .  ? 0.6536 0.2271 0.6054 -0.0698 0.0682  -0.0820 114 HOH C O   
1539 O  O   . HOH P .  ? 0.9522 0.5594 0.6130 0.0784  0.0059  -0.1629 201 HOH D O   
1540 O  O   . HOH P .  ? 0.4684 0.8502 0.4560 0.2798  0.0343  -0.0720 202 HOH D O   
1541 O  O   . HOH P .  ? 1.1640 0.5281 0.3775 0.2862  0.1995  0.1677  203 HOH D O   
1542 O  O   . HOH P .  ? 0.4367 0.8629 0.5760 -0.2830 -0.1125 0.3455  204 HOH D O   
1543 O  O   . HOH P .  ? 0.6853 0.2976 0.7376 0.1700  0.0294  -0.0341 205 HOH D O   
1544 O  O   . HOH P .  ? 0.5215 0.6952 0.4690 0.0291  -0.1735 -0.0731 206 HOH D O   
1545 O  O   . HOH P .  ? 0.5116 0.3243 0.7736 -0.0240 0.1087  -0.0829 207 HOH D O   
1546 O  O   . HOH P .  ? 0.8525 0.5727 0.7142 0.2372  -0.4198 -0.1307 208 HOH D O   
1547 O  O   . HOH P .  ? 0.6126 0.1207 0.4974 -0.0951 0.0586  -0.0699 209 HOH D O   
1548 O  O   . HOH P .  ? 1.0436 0.6803 0.4179 0.2582  0.0815  -0.1540 210 HOH D O   
1549 O  O   . HOH P .  ? 0.5337 1.4297 1.4048 0.0068  -0.1766 0.1477  211 HOH D O   
1550 O  O   . HOH P .  ? 0.3920 0.7791 0.7132 -0.0386 -0.1088 0.2407  212 HOH D O   
1551 O  O   . HOH P .  ? 0.7511 0.7522 0.3069 0.0515  0.1454  -0.0025 213 HOH D O   
1552 O  O   . HOH P .  ? 1.0042 0.6953 0.5390 0.0000  -0.0790 0.0000  214 HOH D O   
1553 O  O   . HOH Q .  ? 0.8866 0.3393 0.3377 -0.1507 0.0575  -0.0160 201 HOH E O   
1554 O  O   . HOH Q .  ? 0.5115 0.6529 0.4070 -0.0292 0.0367  0.1100  202 HOH E O   
1555 O  O   . HOH Q .  ? 0.7089 0.0893 0.4381 0.0275  -0.0329 -0.0161 203 HOH E O   
1556 O  O   . HOH Q .  ? 0.6303 0.7367 0.6064 0.3369  -0.2137 -0.0559 204 HOH E O   
1557 O  O   . HOH Q .  ? 0.3929 0.7774 0.6377 0.0117  0.0248  0.1370  205 HOH E O   
1558 O  O   . HOH Q .  ? 0.6038 0.3746 1.2874 -0.0183 -0.2594 0.0658  206 HOH E O   
1559 O  O   . HOH Q .  ? 0.4637 0.5470 0.6615 -0.0651 -0.1676 0.1867  207 HOH E O   
1560 O  O   . HOH Q .  ? 1.2522 0.4180 0.5068 -0.2500 -0.0061 -0.1999 208 HOH E O   
1561 O  O   . HOH Q .  ? 0.8081 0.3420 0.5744 -0.0550 -0.1569 0.0641  209 HOH E O   
1562 O  O   . HOH Q .  ? 0.7054 0.1742 0.4897 -0.1273 -0.0031 0.0125  210 HOH E O   
1563 O  O   . HOH Q .  ? 0.6413 0.5277 0.4942 -0.2219 0.1014  -0.1105 211 HOH E O   
1564 O  O   . HOH Q .  ? 0.7751 0.2447 0.4346 -0.0530 0.0389  -0.0374 212 HOH E O   
1565 O  O   . HOH Q .  ? 0.4084 0.3639 0.5588 -0.0652 -0.0986 0.0379  213 HOH E O   
1566 O  O   . HOH Q .  ? 1.2497 0.9458 0.4759 0.4371  0.1608  0.0748  214 HOH E O   
1567 O  O   . HOH Q .  ? 0.9332 0.9143 1.0532 -0.0092 0.0122  0.0772  215 HOH E O   
1568 O  O   . HOH Q .  ? 1.8833 0.8619 0.3748 -0.6814 0.0294  0.0064  216 HOH E O   
1569 O  O   . HOH Q .  ? 0.3648 0.3984 0.8649 -0.0861 -0.0224 0.0475  217 HOH E O   
1570 O  O   . HOH Q .  ? 1.0444 0.3473 1.0779 -0.1033 0.5258  -0.1444 218 HOH E O   
1571 O  O   . HOH R .  ? 0.4702 0.6945 1.2485 0.1398  -0.0618 0.1126  101 HOH F O   
1572 O  O   . HOH R .  ? 0.6047 0.2830 0.3098 -0.1585 0.0823  -0.0135 102 HOH F O   
1573 O  O   . HOH R .  ? 0.3114 0.3823 0.4857 -0.0022 -0.0652 0.0465  103 HOH F O   
1574 O  O   . HOH R .  ? 0.3949 0.3338 0.5842 0.0744  0.0301  -0.0134 104 HOH F O   
1575 O  O   . HOH R .  ? 1.1910 0.5571 0.8691 -0.0267 -0.4471 -0.0157 105 HOH F O   
1576 O  O   . HOH R .  ? 0.7792 0.8489 0.6101 0.0241  -0.2613 -0.2557 106 HOH F O   
1577 O  O   . HOH R .  ? 0.4790 0.5285 0.5983 0.0899  0.0983  0.1517  107 HOH F O   
1578 O  O   . HOH R .  ? 0.2809 0.2635 0.4949 0.0307  0.0592  0.0314  108 HOH F O   
1579 O  O   . HOH R .  ? 1.0311 0.3632 0.5527 -0.2928 -0.3262 0.1286  109 HOH F O   
1580 O  O   . HOH R .  ? 0.7673 0.3820 0.6019 -0.1118 0.2874  0.0405  110 HOH F O   
1581 O  O   . HOH R .  ? 0.5459 0.6422 0.5514 -0.1130 0.1366  -0.0335 111 HOH F O   
1582 O  O   . HOH R .  ? 0.6161 0.6596 0.7859 0.2241  0.0521  -0.1418 112 HOH F O   
1583 O  O   . HOH R .  ? 0.5037 0.3945 0.5348 0.0847  -0.0852 -0.0286 113 HOH F O   
1584 O  O   . HOH R .  ? 0.5126 0.1809 0.5153 -0.0130 -0.0623 0.0213  114 HOH F O   
# 
loop_
_pdbx_poly_seq_scheme.asym_id 
_pdbx_poly_seq_scheme.entity_id 
_pdbx_poly_seq_scheme.seq_id 
_pdbx_poly_seq_scheme.mon_id 
_pdbx_poly_seq_scheme.ndb_seq_num 
_pdbx_poly_seq_scheme.pdb_seq_num 
_pdbx_poly_seq_scheme.auth_seq_num 
_pdbx_poly_seq_scheme.pdb_mon_id 
_pdbx_poly_seq_scheme.auth_mon_id 
_pdbx_poly_seq_scheme.pdb_strand_id 
_pdbx_poly_seq_scheme.pdb_ins_code 
_pdbx_poly_seq_scheme.hetero 
A 1 1  ACE 1  0  ?  ?   ?   A . n 
A 1 2  GLY 2  1  1  GLY GLY A . n 
A 1 3  GLU 3  2  2  GLU GLU A . n 
A 1 4  ILE 4  3  3  ILE ILE A . n 
A 1 5  ALA 5  4  4  ALA ALA A . n 
A 1 6  GLN 6  5  5  GLN GLN A . n 
A 1 7  GLY 7  6  6  GLY GLY A . n 
A 1 8  LEU 8  7  7  LEU LEU A . n 
A 1 9  LYS 9  8  8  LYS LYS A . n 
A 1 10 GLU 10 9  9  GLU GLU A . n 
A 1 11 ILE 11 10 10 ILE ILE A . n 
A 1 12 ALA 12 11 11 ALA ALA A . n 
A 1 13 LYS 13 12 12 LYS LYS A . n 
A 1 14 GLY 14 13 13 GLY GLY A . n 
A 1 15 LEU 15 14 14 LEU LEU A . n 
A 1 16 LYS 16 15 15 LYS LYS A . n 
A 1 17 GLU 17 16 16 GLU GLU A . n 
A 1 18 ILE 18 17 17 ILE ILE A . n 
A 1 19 ALA 19 18 18 ALA ALA A . n 
A 1 20 4BF 20 19 19 4BF 4BF A . n 
A 1 21 GLY 21 20 20 GLY GLY A . n 
A 1 22 LEU 22 21 21 LEU LEU A . n 
A 1 23 LYS 23 22 22 LYS LYS A . n 
A 1 24 GLU 24 23 23 GLU GLU A . n 
A 1 25 ILE 25 24 24 ILE ILE A . n 
A 1 26 ALA 26 25 25 ALA ALA A . n 
A 1 27 GLN 27 26 26 GLN GLN A . n 
A 1 28 GLY 28 27 27 GLY GLY A . n 
A 1 29 LEU 29 28 28 LEU LEU A . n 
A 1 30 LYS 30 29 29 LYS LYS A . n 
A 1 31 GLY 31 30 30 GLY GLY A . n 
A 1 32 NH2 32 31 ?  ?   ?   A . n 
B 1 1  ACE 1  0  0  ACE ACE B . n 
B 1 2  GLY 2  1  1  GLY GLY B . n 
B 1 3  GLU 3  2  2  GLU GLU B . n 
B 1 4  ILE 4  3  3  ILE ILE B . n 
B 1 5  ALA 5  4  4  ALA ALA B . n 
B 1 6  GLN 6  5  5  GLN GLN B . n 
B 1 7  GLY 7  6  6  GLY GLY B . n 
B 1 8  LEU 8  7  7  LEU LEU B . n 
B 1 9  LYS 9  8  8  LYS LYS B . n 
B 1 10 GLU 10 9  9  GLU GLU B . n 
B 1 11 ILE 11 10 10 ILE ILE B . n 
B 1 12 ALA 12 11 11 ALA ALA B . n 
B 1 13 LYS 13 12 12 LYS LYS B . n 
B 1 14 GLY 14 13 13 GLY GLY B . n 
B 1 15 LEU 15 14 14 LEU LEU B . n 
B 1 16 LYS 16 15 15 LYS LYS B . n 
B 1 17 GLU 17 16 16 GLU GLU B . n 
B 1 18 ILE 18 17 17 ILE ILE B . n 
B 1 19 ALA 19 18 18 ALA ALA B . n 
B 1 20 4BF 20 19 19 4BF 4BF B . n 
B 1 21 GLY 21 20 20 GLY GLY B . n 
B 1 22 LEU 22 21 21 LEU LEU B . n 
B 1 23 LYS 23 22 22 LYS LYS B . n 
B 1 24 GLU 24 23 23 GLU GLU B . n 
B 1 25 ILE 25 24 24 ILE ILE B . n 
B 1 26 ALA 26 25 25 ALA ALA B . n 
B 1 27 GLN 27 26 26 GLN GLN B . n 
B 1 28 GLY 28 27 27 GLY GLY B . n 
B 1 29 LEU 29 28 28 LEU LEU B . n 
B 1 30 LYS 30 29 29 LYS LYS B . n 
B 1 31 GLY 31 30 30 GLY GLY B . n 
B 1 32 NH2 32 31 ?  ?   ?   B . n 
C 1 1  ACE 1  0  0  ACE ACE C . n 
C 1 2  GLY 2  1  1  GLY GLY C . n 
C 1 3  GLU 3  2  2  GLU GLU C . n 
C 1 4  ILE 4  3  3  ILE ILE C . n 
C 1 5  ALA 5  4  4  ALA ALA C . n 
C 1 6  GLN 6  5  5  GLN GLN C . n 
C 1 7  GLY 7  6  6  GLY GLY C . n 
C 1 8  LEU 8  7  7  LEU LEU C . n 
C 1 9  LYS 9  8  8  LYS LYS C . n 
C 1 10 GLU 10 9  9  GLU GLU C . n 
C 1 11 ILE 11 10 10 ILE ILE C . n 
C 1 12 ALA 12 11 11 ALA ALA C . n 
C 1 13 LYS 13 12 12 LYS LYS C . n 
C 1 14 GLY 14 13 13 GLY GLY C . n 
C 1 15 LEU 15 14 14 LEU LEU C . n 
C 1 16 LYS 16 15 15 LYS LYS C . n 
C 1 17 GLU 17 16 16 GLU GLU C . n 
C 1 18 ILE 18 17 17 ILE ILE C . n 
C 1 19 ALA 19 18 18 ALA ALA C . n 
C 1 20 4BF 20 19 19 4BF 4BF C . n 
C 1 21 GLY 21 20 20 GLY GLY C . n 
C 1 22 LEU 22 21 21 LEU LEU C . n 
C 1 23 LYS 23 22 22 LYS LYS C . n 
C 1 24 GLU 24 23 23 GLU GLU C . n 
C 1 25 ILE 25 24 24 ILE ILE C . n 
C 1 26 ALA 26 25 25 ALA ALA C . n 
C 1 27 GLN 27 26 26 GLN GLN C . n 
C 1 28 GLY 28 27 27 GLY GLY C . n 
C 1 29 LEU 29 28 28 LEU LEU C . n 
C 1 30 LYS 30 29 29 LYS LYS C . n 
C 1 31 GLY 31 30 30 GLY GLY C . n 
C 1 32 NH2 32 31 31 NH2 NH2 C . n 
D 1 1  ACE 1  0  ?  ?   ?   D . n 
D 1 2  GLY 2  1  1  GLY GLY D . n 
D 1 3  GLU 3  2  2  GLU GLU D . n 
D 1 4  ILE 4  3  3  ILE ILE D . n 
D 1 5  ALA 5  4  4  ALA ALA D . n 
D 1 6  GLN 6  5  5  GLN GLN D . n 
D 1 7  GLY 7  6  6  GLY GLY D . n 
D 1 8  LEU 8  7  7  LEU LEU D . n 
D 1 9  LYS 9  8  8  LYS LYS D . n 
D 1 10 GLU 10 9  9  GLU GLU D . n 
D 1 11 ILE 11 10 10 ILE ILE D . n 
D 1 12 ALA 12 11 11 ALA ALA D . n 
D 1 13 LYS 13 12 12 LYS LYS D . n 
D 1 14 GLY 14 13 13 GLY GLY D . n 
D 1 15 LEU 15 14 14 LEU LEU D . n 
D 1 16 LYS 16 15 15 LYS LYS D . n 
D 1 17 GLU 17 16 16 GLU GLU D . n 
D 1 18 ILE 18 17 17 ILE ILE D . n 
D 1 19 ALA 19 18 18 ALA ALA D . n 
D 1 20 4BF 20 19 19 4BF 4BF D . n 
D 1 21 GLY 21 20 20 GLY GLY D . n 
D 1 22 LEU 22 21 21 LEU LEU D . n 
D 1 23 LYS 23 22 22 LYS LYS D . n 
D 1 24 GLU 24 23 23 GLU GLU D . n 
D 1 25 ILE 25 24 24 ILE ILE D . n 
D 1 26 ALA 26 25 25 ALA ALA D . n 
D 1 27 GLN 27 26 26 GLN GLN D . n 
D 1 28 GLY 28 27 27 GLY GLY D . n 
D 1 29 LEU 29 28 28 LEU LEU D . n 
D 1 30 LYS 30 29 29 LYS LYS D . n 
D 1 31 GLY 31 30 ?  ?   ?   D . n 
D 1 32 NH2 32 31 ?  ?   ?   D . n 
E 1 1  ACE 1  0  0  ACE ACE E . n 
E 1 2  GLY 2  1  1  GLY GLY E . n 
E 1 3  GLU 3  2  2  GLU GLU E . n 
E 1 4  ILE 4  3  3  ILE ILE E . n 
E 1 5  ALA 5  4  4  ALA ALA E . n 
E 1 6  GLN 6  5  5  GLN GLN E . n 
E 1 7  GLY 7  6  6  GLY GLY E . n 
E 1 8  LEU 8  7  7  LEU LEU E . n 
E 1 9  LYS 9  8  8  LYS LYS E . n 
E 1 10 GLU 10 9  9  GLU GLU E . n 
E 1 11 ILE 11 10 10 ILE ILE E . n 
E 1 12 ALA 12 11 11 ALA ALA E . n 
E 1 13 LYS 13 12 12 LYS LYS E . n 
E 1 14 GLY 14 13 13 GLY GLY E . n 
E 1 15 LEU 15 14 14 LEU LEU E . n 
E 1 16 LYS 16 15 15 LYS LYS E . n 
E 1 17 GLU 17 16 16 GLU GLU E . n 
E 1 18 ILE 18 17 17 ILE ILE E . n 
E 1 19 ALA 19 18 18 ALA ALA E . n 
E 1 20 4BF 20 19 19 4BF 4BF E . n 
E 1 21 GLY 21 20 20 GLY GLY E . n 
E 1 22 LEU 22 21 21 LEU LEU E . n 
E 1 23 LYS 23 22 22 LYS LYS E . n 
E 1 24 GLU 24 23 23 GLU GLU E . n 
E 1 25 ILE 25 24 24 ILE ILE E . n 
E 1 26 ALA 26 25 25 ALA ALA E . n 
E 1 27 GLN 27 26 26 GLN GLN E . n 
E 1 28 GLY 28 27 27 GLY GLY E . n 
E 1 29 LEU 29 28 28 LEU LEU E . n 
E 1 30 LYS 30 29 29 LYS LYS E . n 
E 1 31 GLY 31 30 30 GLY GLY E . n 
E 1 32 NH2 32 31 ?  ?   ?   E . n 
F 1 1  ACE 1  0  0  ACE ACE F . n 
F 1 2  GLY 2  1  1  GLY GLY F . n 
F 1 3  GLU 3  2  2  GLU GLU F . n 
F 1 4  ILE 4  3  3  ILE ILE F . n 
F 1 5  ALA 5  4  4  ALA ALA F . n 
F 1 6  GLN 6  5  5  GLN GLN F . n 
F 1 7  GLY 7  6  6  GLY GLY F . n 
F 1 8  LEU 8  7  7  LEU LEU F . n 
F 1 9  LYS 9  8  8  LYS LYS F . n 
F 1 10 GLU 10 9  9  GLU GLU F . n 
F 1 11 ILE 11 10 10 ILE ILE F . n 
F 1 12 ALA 12 11 11 ALA ALA F . n 
F 1 13 LYS 13 12 12 LYS LYS F . n 
F 1 14 GLY 14 13 13 GLY GLY F . n 
F 1 15 LEU 15 14 14 LEU LEU F . n 
F 1 16 LYS 16 15 15 LYS LYS F . n 
F 1 17 GLU 17 16 16 GLU GLU F . n 
F 1 18 ILE 18 17 17 ILE ILE F . n 
F 1 19 ALA 19 18 18 ALA ALA F . n 
F 1 20 4BF 20 19 19 4BF 4BF F . n 
F 1 21 GLY 21 20 20 GLY GLY F . n 
F 1 22 LEU 22 21 21 LEU LEU F . n 
F 1 23 LYS 23 22 22 LYS LYS F . n 
F 1 24 GLU 24 23 23 GLU GLU F . n 
F 1 25 ILE 25 24 24 ILE ILE F . n 
F 1 26 ALA 26 25 25 ALA ALA F . n 
F 1 27 GLN 27 26 26 GLN GLN F . n 
F 1 28 GLY 28 27 27 GLY GLY F . n 
F 1 29 LEU 29 28 28 LEU LEU F . n 
F 1 30 LYS 30 29 29 LYS LYS F . n 
F 1 31 GLY 31 30 30 GLY GLY F . n 
F 1 32 NH2 32 31 ?  ?   ?   F . n 
# 
loop_
_pdbx_struct_special_symmetry.id 
_pdbx_struct_special_symmetry.PDB_model_num 
_pdbx_struct_special_symmetry.auth_asym_id 
_pdbx_struct_special_symmetry.auth_comp_id 
_pdbx_struct_special_symmetry.auth_seq_id 
_pdbx_struct_special_symmetry.PDB_ins_code 
_pdbx_struct_special_symmetry.label_asym_id 
_pdbx_struct_special_symmetry.label_comp_id 
_pdbx_struct_special_symmetry.label_seq_id 
1 1 D HOH 213 ? P HOH . 
2 1 D HOH 214 ? P HOH . 
# 
loop_
_pdbx_struct_conn_angle.id 
_pdbx_struct_conn_angle.ptnr1_label_atom_id 
_pdbx_struct_conn_angle.ptnr1_label_alt_id 
_pdbx_struct_conn_angle.ptnr1_label_asym_id 
_pdbx_struct_conn_angle.ptnr1_label_comp_id 
_pdbx_struct_conn_angle.ptnr1_label_seq_id 
_pdbx_struct_conn_angle.ptnr1_auth_atom_id 
_pdbx_struct_conn_angle.ptnr1_auth_asym_id 
_pdbx_struct_conn_angle.ptnr1_auth_comp_id 
_pdbx_struct_conn_angle.ptnr1_auth_seq_id 
_pdbx_struct_conn_angle.ptnr1_PDB_ins_code 
_pdbx_struct_conn_angle.ptnr1_symmetry 
_pdbx_struct_conn_angle.ptnr2_label_atom_id 
_pdbx_struct_conn_angle.ptnr2_label_alt_id 
_pdbx_struct_conn_angle.ptnr2_label_asym_id 
_pdbx_struct_conn_angle.ptnr2_label_comp_id 
_pdbx_struct_conn_angle.ptnr2_label_seq_id 
_pdbx_struct_conn_angle.ptnr2_auth_atom_id 
_pdbx_struct_conn_angle.ptnr2_auth_asym_id 
_pdbx_struct_conn_angle.ptnr2_auth_comp_id 
_pdbx_struct_conn_angle.ptnr2_auth_seq_id 
_pdbx_struct_conn_angle.ptnr2_PDB_ins_code 
_pdbx_struct_conn_angle.ptnr2_symmetry 
_pdbx_struct_conn_angle.ptnr3_label_atom_id 
_pdbx_struct_conn_angle.ptnr3_label_alt_id 
_pdbx_struct_conn_angle.ptnr3_label_asym_id 
_pdbx_struct_conn_angle.ptnr3_label_comp_id 
_pdbx_struct_conn_angle.ptnr3_label_seq_id 
_pdbx_struct_conn_angle.ptnr3_auth_atom_id 
_pdbx_struct_conn_angle.ptnr3_auth_asym_id 
_pdbx_struct_conn_angle.ptnr3_auth_comp_id 
_pdbx_struct_conn_angle.ptnr3_auth_seq_id 
_pdbx_struct_conn_angle.ptnr3_PDB_ins_code 
_pdbx_struct_conn_angle.ptnr3_symmetry 
_pdbx_struct_conn_angle.value 
_pdbx_struct_conn_angle.value_esd 
1  OE1 A B GLU 24 ? B GLU 23 ? 1_555 CD ? J CD . ? B CD 101 ? 1_555 OE2 B B GLU 24 ? B GLU 23 ? 1_555 44.9  ? 
2  OE1 A B GLU 24 ? B GLU 23 ? 1_555 CD ? J CD . ? B CD 101 ? 1_555 OE1 A B GLU 24 ? B GLU 23 ? 1_555 0.0   ? 
3  OE2 B B GLU 24 ? B GLU 23 ? 1_555 CD ? J CD . ? B CD 101 ? 1_555 OE1 A B GLU 24 ? B GLU 23 ? 1_555 44.9  ? 
4  OE1 A B GLU 24 ? B GLU 23 ? 1_555 CD ? J CD . ? B CD 101 ? 1_555 OE1 B B GLU 24 ? B GLU 23 ? 1_555 20.9  ? 
5  OE2 B B GLU 24 ? B GLU 23 ? 1_555 CD ? J CD . ? B CD 101 ? 1_555 OE1 B B GLU 24 ? B GLU 23 ? 1_555 48.8  ? 
6  OE1 A B GLU 24 ? B GLU 23 ? 1_555 CD ? J CD . ? B CD 101 ? 1_555 OE1 B B GLU 24 ? B GLU 23 ? 1_555 20.9  ? 
7  OE1 A B GLU 24 ? B GLU 23 ? 1_555 CD ? J CD . ? B CD 101 ? 1_555 OE2 A B GLU 24 ? B GLU 23 ? 1_555 34.8  ? 
8  OE2 B B GLU 24 ? B GLU 23 ? 1_555 CD ? J CD . ? B CD 101 ? 1_555 OE2 A B GLU 24 ? B GLU 23 ? 1_555 40.7  ? 
9  OE1 A B GLU 24 ? B GLU 23 ? 1_555 CD ? J CD . ? B CD 101 ? 1_555 OE2 A B GLU 24 ? B GLU 23 ? 1_555 34.8  ? 
10 OE1 B B GLU 24 ? B GLU 23 ? 1_555 CD ? J CD . ? B CD 101 ? 1_555 OE2 A B GLU 24 ? B GLU 23 ? 1_555 18.3  ? 
11 OE1 A B GLU 24 ? B GLU 23 ? 1_555 CD ? J CD . ? B CD 101 ? 1_555 OE2 B B GLU 24 ? B GLU 23 ? 1_555 44.9  ? 
12 OE2 B B GLU 24 ? B GLU 23 ? 1_555 CD ? J CD . ? B CD 101 ? 1_555 OE2 B B GLU 24 ? B GLU 23 ? 1_555 0.0   ? 
13 OE1 A B GLU 24 ? B GLU 23 ? 1_555 CD ? J CD . ? B CD 101 ? 1_555 OE2 B B GLU 24 ? B GLU 23 ? 1_555 44.9  ? 
14 OE1 B B GLU 24 ? B GLU 23 ? 1_555 CD ? J CD . ? B CD 101 ? 1_555 OE2 B B GLU 24 ? B GLU 23 ? 1_555 48.8  ? 
15 OE2 A B GLU 24 ? B GLU 23 ? 1_555 CD ? J CD . ? B CD 101 ? 1_555 OE2 B B GLU 24 ? B GLU 23 ? 1_555 40.7  ? 
16 OE1 A B GLU 24 ? B GLU 23 ? 1_555 CD ? J CD . ? B CD 101 ? 1_555 OE1 A B GLN 27 ? B GLN 26 ? 1_555 89.7  ? 
17 OE2 B B GLU 24 ? B GLU 23 ? 1_555 CD ? J CD . ? B CD 101 ? 1_555 OE1 A B GLN 27 ? B GLN 26 ? 1_555 92.6  ? 
18 OE1 A B GLU 24 ? B GLU 23 ? 1_555 CD ? J CD . ? B CD 101 ? 1_555 OE1 A B GLN 27 ? B GLN 26 ? 1_555 89.7  ? 
19 OE1 B B GLU 24 ? B GLU 23 ? 1_555 CD ? J CD . ? B CD 101 ? 1_555 OE1 A B GLN 27 ? B GLN 26 ? 1_555 110.5 ? 
20 OE2 A B GLU 24 ? B GLU 23 ? 1_555 CD ? J CD . ? B CD 101 ? 1_555 OE1 A B GLN 27 ? B GLN 26 ? 1_555 121.6 ? 
21 OE2 B B GLU 24 ? B GLU 23 ? 1_555 CD ? J CD . ? B CD 101 ? 1_555 OE1 A B GLN 27 ? B GLN 26 ? 1_555 92.6  ? 
22 OE1 A B GLU 24 ? B GLU 23 ? 1_555 CD ? J CD . ? B CD 101 ? 1_555 OE1 B B GLN 27 ? B GLN 26 ? 1_555 85.7  ? 
23 OE2 B B GLU 24 ? B GLU 23 ? 1_555 CD ? J CD . ? B CD 101 ? 1_555 OE1 B B GLN 27 ? B GLN 26 ? 1_555 129.2 ? 
24 OE1 A B GLU 24 ? B GLU 23 ? 1_555 CD ? J CD . ? B CD 101 ? 1_555 OE1 B B GLN 27 ? B GLN 26 ? 1_555 85.7  ? 
25 OE1 B B GLU 24 ? B GLU 23 ? 1_555 CD ? J CD . ? B CD 101 ? 1_555 OE1 B B GLN 27 ? B GLN 26 ? 1_555 90.2  ? 
26 OE2 A B GLU 24 ? B GLU 23 ? 1_555 CD ? J CD . ? B CD 101 ? 1_555 OE1 B B GLN 27 ? B GLN 26 ? 1_555 107.1 ? 
27 OE2 B B GLU 24 ? B GLU 23 ? 1_555 CD ? J CD . ? B CD 101 ? 1_555 OE1 B B GLN 27 ? B GLN 26 ? 1_555 129.2 ? 
28 OE1 A B GLN 27 ? B GLN 26 ? 1_555 CD ? J CD . ? B CD 101 ? 1_555 OE1 B B GLN 27 ? B GLN 26 ? 1_555 73.3  ? 
29 OE1 A B GLU 24 ? B GLU 23 ? 1_555 CD ? J CD . ? B CD 101 ? 1_555 NE2 A B GLN 27 ? B GLN 26 ? 1_555 50.5  ? 
30 OE2 B B GLU 24 ? B GLU 23 ? 1_555 CD ? J CD . ? B CD 101 ? 1_555 NE2 A B GLN 27 ? B GLN 26 ? 1_555 94.6  ? 
31 OE1 A B GLU 24 ? B GLU 23 ? 1_555 CD ? J CD . ? B CD 101 ? 1_555 NE2 A B GLN 27 ? B GLN 26 ? 1_555 50.5  ? 
32 OE1 B B GLU 24 ? B GLU 23 ? 1_555 CD ? J CD . ? B CD 101 ? 1_555 NE2 A B GLN 27 ? B GLN 26 ? 1_555 57.5  ? 
33 OE2 A B GLU 24 ? B GLU 23 ? 1_555 CD ? J CD . ? B CD 101 ? 1_555 NE2 A B GLN 27 ? B GLN 26 ? 1_555 75.6  ? 
34 OE2 B B GLU 24 ? B GLU 23 ? 1_555 CD ? J CD . ? B CD 101 ? 1_555 NE2 A B GLN 27 ? B GLN 26 ? 1_555 94.6  ? 
35 OE1 A B GLN 27 ? B GLN 26 ? 1_555 CD ? J CD . ? B CD 101 ? 1_555 NE2 A B GLN 27 ? B GLN 26 ? 1_555 77.1  ? 
36 OE1 B B GLN 27 ? B GLN 26 ? 1_555 CD ? J CD . ? B CD 101 ? 1_555 NE2 A B GLN 27 ? B GLN 26 ? 1_555 35.2  ? 
# 
loop_
_software.citation_id 
_software.classification 
_software.compiler_name 
_software.compiler_version 
_software.contact_author 
_software.contact_author_email 
_software.date 
_software.description 
_software.dependencies 
_software.hardware 
_software.language 
_software.location 
_software.mods 
_software.name 
_software.os 
_software.os_version 
_software.type 
_software.version 
_software.pdbx_ordinal 
? refinement        ? ? ? ? ? ? ? ? ? ? ? REFMAC      ? ? ? 5.8.0258                    1 
? 'data extraction' ? ? ? ? ? ? ? ? ? ? ? PDB_EXTRACT ? ? ? 3.25                        2 
? 'data reduction'  ? ? ? ? ? ? ? ? ? ? ? DIALS       ? ? ? 1.5.0-gbc51d76c-hotfix1     3 
? 'data scaling'    ? ? ? ? ? ? ? ? ? ? ? xia2        ? ? ? 0.5.270-ge1c2909e-dials-1.5 4 
? phasing           ? ? ? ? ? ? ? ? ? ? ? CRANK2      ? ? ? .                           5 
# 
_pdbx_entry_details.entry_id                 7A1T 
_pdbx_entry_details.has_ligand_of_interest   N 
_pdbx_entry_details.compound_details         ? 
_pdbx_entry_details.source_details           ? 
_pdbx_entry_details.nonpolymer_details       ? 
_pdbx_entry_details.sequence_details         ? 
# 
loop_
_pdbx_validate_close_contact.id 
_pdbx_validate_close_contact.PDB_model_num 
_pdbx_validate_close_contact.auth_atom_id_1 
_pdbx_validate_close_contact.auth_asym_id_1 
_pdbx_validate_close_contact.auth_comp_id_1 
_pdbx_validate_close_contact.auth_seq_id_1 
_pdbx_validate_close_contact.PDB_ins_code_1 
_pdbx_validate_close_contact.label_alt_id_1 
_pdbx_validate_close_contact.auth_atom_id_2 
_pdbx_validate_close_contact.auth_asym_id_2 
_pdbx_validate_close_contact.auth_comp_id_2 
_pdbx_validate_close_contact.auth_seq_id_2 
_pdbx_validate_close_contact.PDB_ins_code_2 
_pdbx_validate_close_contact.label_alt_id_2 
_pdbx_validate_close_contact.dist 
1 1 O  E HOH 201 ? ? O   E HOH 215 ? ? 2.01 
2 1 NZ C LYS 22  ? ? O   C HOH 101 ? ? 2.10 
3 1 NZ D LYS 22  ? ? O   D HOH 201 ? ? 2.11 
4 1 N  A GLY 1   ? ? OE2 B GLU 2   ? A 2.16 
# 
_pdbx_validate_symm_contact.id                1 
_pdbx_validate_symm_contact.PDB_model_num     1 
_pdbx_validate_symm_contact.auth_atom_id_1    O 
_pdbx_validate_symm_contact.auth_asym_id_1    D 
_pdbx_validate_symm_contact.auth_comp_id_1    HOH 
_pdbx_validate_symm_contact.auth_seq_id_1     203 
_pdbx_validate_symm_contact.PDB_ins_code_1    ? 
_pdbx_validate_symm_contact.label_alt_id_1    ? 
_pdbx_validate_symm_contact.site_symmetry_1   1_555 
_pdbx_validate_symm_contact.auth_atom_id_2    O 
_pdbx_validate_symm_contact.auth_asym_id_2    D 
_pdbx_validate_symm_contact.auth_comp_id_2    HOH 
_pdbx_validate_symm_contact.auth_seq_id_2     210 
_pdbx_validate_symm_contact.PDB_ins_code_2    ? 
_pdbx_validate_symm_contact.label_alt_id_2    ? 
_pdbx_validate_symm_contact.site_symmetry_2   3_654 
_pdbx_validate_symm_contact.dist              1.91 
# 
loop_
_pdbx_validate_rmsd_bond.id 
_pdbx_validate_rmsd_bond.PDB_model_num 
_pdbx_validate_rmsd_bond.auth_atom_id_1 
_pdbx_validate_rmsd_bond.auth_asym_id_1 
_pdbx_validate_rmsd_bond.auth_comp_id_1 
_pdbx_validate_rmsd_bond.auth_seq_id_1 
_pdbx_validate_rmsd_bond.PDB_ins_code_1 
_pdbx_validate_rmsd_bond.label_alt_id_1 
_pdbx_validate_rmsd_bond.auth_atom_id_2 
_pdbx_validate_rmsd_bond.auth_asym_id_2 
_pdbx_validate_rmsd_bond.auth_comp_id_2 
_pdbx_validate_rmsd_bond.auth_seq_id_2 
_pdbx_validate_rmsd_bond.PDB_ins_code_2 
_pdbx_validate_rmsd_bond.label_alt_id_2 
_pdbx_validate_rmsd_bond.bond_value 
_pdbx_validate_rmsd_bond.bond_target_value 
_pdbx_validate_rmsd_bond.bond_deviation 
_pdbx_validate_rmsd_bond.bond_standard_deviation 
_pdbx_validate_rmsd_bond.linker_flag 
1 1 C  A ALA 18 ? ? N   A 4BF 19 ? ? 1.490 1.336 0.154 0.023 Y 
2 1 CD B GLU 23 ? B OE1 B GLU 23 ? B 1.323 1.252 0.071 0.011 N 
3 1 C  D ALA 18 ? ? N   D 4BF 19 ? B 1.562 1.336 0.226 0.023 Y 
4 1 C  D 4BF 19 ? A N   D GLY 20 ? ? 1.478 1.336 0.142 0.023 Y 
5 1 CD F GLU 16 ? B OE2 F GLU 16 ? B 1.354 1.252 0.102 0.011 N 
# 
_pdbx_validate_main_chain_plane.id                       1 
_pdbx_validate_main_chain_plane.PDB_model_num            1 
_pdbx_validate_main_chain_plane.auth_comp_id             4BF 
_pdbx_validate_main_chain_plane.auth_asym_id             D 
_pdbx_validate_main_chain_plane.auth_seq_id              19 
_pdbx_validate_main_chain_plane.PDB_ins_code             ? 
_pdbx_validate_main_chain_plane.label_alt_id             A 
_pdbx_validate_main_chain_plane.improper_torsion_angle   -10.09 
# 
loop_
_pdbx_unobs_or_zero_occ_atoms.id 
_pdbx_unobs_or_zero_occ_atoms.PDB_model_num 
_pdbx_unobs_or_zero_occ_atoms.polymer_flag 
_pdbx_unobs_or_zero_occ_atoms.occupancy_flag 
_pdbx_unobs_or_zero_occ_atoms.auth_asym_id 
_pdbx_unobs_or_zero_occ_atoms.auth_comp_id 
_pdbx_unobs_or_zero_occ_atoms.auth_seq_id 
_pdbx_unobs_or_zero_occ_atoms.PDB_ins_code 
_pdbx_unobs_or_zero_occ_atoms.auth_atom_id 
_pdbx_unobs_or_zero_occ_atoms.label_alt_id 
_pdbx_unobs_or_zero_occ_atoms.label_asym_id 
_pdbx_unobs_or_zero_occ_atoms.label_comp_id 
_pdbx_unobs_or_zero_occ_atoms.label_seq_id 
_pdbx_unobs_or_zero_occ_atoms.label_atom_id 
1 1 Y 1 E LYS 12 ? CE ? E LYS 13 CE 
2 1 Y 1 E LYS 12 ? NZ ? E LYS 13 NZ 
3 1 Y 1 F LYS 12 ? CE ? F LYS 13 CE 
4 1 Y 1 F LYS 12 ? NZ ? F LYS 13 NZ 
# 
loop_
_pdbx_unobs_or_zero_occ_residues.id 
_pdbx_unobs_or_zero_occ_residues.PDB_model_num 
_pdbx_unobs_or_zero_occ_residues.polymer_flag 
_pdbx_unobs_or_zero_occ_residues.occupancy_flag 
_pdbx_unobs_or_zero_occ_residues.auth_asym_id 
_pdbx_unobs_or_zero_occ_residues.auth_comp_id 
_pdbx_unobs_or_zero_occ_residues.auth_seq_id 
_pdbx_unobs_or_zero_occ_residues.PDB_ins_code 
_pdbx_unobs_or_zero_occ_residues.label_asym_id 
_pdbx_unobs_or_zero_occ_residues.label_comp_id 
_pdbx_unobs_or_zero_occ_residues.label_seq_id 
1 1 Y 1 A ACE 0  ? A ACE 1  
2 1 Y 1 A NH2 31 ? A NH2 32 
3 1 Y 1 B NH2 31 ? B NH2 32 
4 1 Y 1 D ACE 0  ? D ACE 1  
5 1 Y 1 D GLY 30 ? D GLY 31 
6 1 Y 1 D NH2 31 ? D NH2 32 
7 1 Y 1 E NH2 31 ? E NH2 32 
8 1 Y 1 F NH2 31 ? F NH2 32 
# 
_pdbx_audit_support.funding_organization   'European Research Council (ERC)' 
_pdbx_audit_support.country                'European Union' 
_pdbx_audit_support.grant_number           340764 
_pdbx_audit_support.ordinal                1 
# 
loop_
_pdbx_entity_nonpoly.entity_id 
_pdbx_entity_nonpoly.name 
_pdbx_entity_nonpoly.comp_id 
2 'ACETATE ION' ACT 
3 'CADMIUM ION' CD  
4 GLYCEROL      GOL 
5 water         HOH 
# 
_pdbx_struct_assembly_auth_evidence.id                     1 
_pdbx_struct_assembly_auth_evidence.assembly_id            1 
_pdbx_struct_assembly_auth_evidence.experimental_support   'equilibrium centrifugation' 
_pdbx_struct_assembly_auth_evidence.details                ? 
# 
_pdbx_struct_assembly.id                 1 
_pdbx_struct_assembly.details            author_and_software_defined_assembly 
_pdbx_struct_assembly.method_details     PISA 
_pdbx_struct_assembly.oligomeric_count   6 
# 
_pdbx_struct_assembly_gen.assembly_id       1 
_pdbx_struct_assembly_gen.oper_expression   1 
_pdbx_struct_assembly_gen.asym_id_list      A,G,H,I,M,B,J,N,C,O,D,K,P,E,L,Q,F,R 
# 
loop_
_pdbx_struct_assembly_prop.biol_id 
_pdbx_struct_assembly_prop.type 
_pdbx_struct_assembly_prop.value 
_pdbx_struct_assembly_prop.details 
1 'SSA (A^2)'  8830  ? 
1 'ABSA (A^2)' 10580 ? 
1 MORE         -108  ? 
# 
_pdbx_struct_oper_list.id             1 
_pdbx_struct_oper_list.type           'identity operation' 
_pdbx_struct_oper_list.name           1_555 
_pdbx_struct_oper_list.matrix[1][1]   1.0000000000 
_pdbx_struct_oper_list.matrix[1][2]   0.0000000000 
_pdbx_struct_oper_list.matrix[1][3]   0.0000000000 
_pdbx_struct_oper_list.vector[1]      0.0000000000 
_pdbx_struct_oper_list.matrix[2][1]   0.0000000000 
_pdbx_struct_oper_list.matrix[2][2]   1.0000000000 
_pdbx_struct_oper_list.matrix[2][3]   0.0000000000 
_pdbx_struct_oper_list.vector[2]      0.0000000000 
_pdbx_struct_oper_list.matrix[3][1]   0.0000000000 
_pdbx_struct_oper_list.matrix[3][2]   0.0000000000 
_pdbx_struct_oper_list.matrix[3][3]   1.0000000000 
_pdbx_struct_oper_list.vector[3]      0.0000000000 
# 
loop_
_pdbx_nonpoly_scheme.asym_id 
_pdbx_nonpoly_scheme.entity_id 
_pdbx_nonpoly_scheme.mon_id 
_pdbx_nonpoly_scheme.ndb_seq_num 
_pdbx_nonpoly_scheme.pdb_seq_num 
_pdbx_nonpoly_scheme.auth_seq_num 
_pdbx_nonpoly_scheme.pdb_mon_id 
_pdbx_nonpoly_scheme.auth_mon_id 
_pdbx_nonpoly_scheme.pdb_strand_id 
_pdbx_nonpoly_scheme.pdb_ins_code 
G 2 ACT 1  101 2  ACT ACT A . 
H 2 ACT 1  102 3  ACT ACT A . 
I 2 ACT 1  103 4  ACT ACT A . 
J 3 CD  1  101 6  CD  CD  B . 
K 4 GOL 1  101 5  GOL GOL D . 
L 2 ACT 1  101 1  ACT ACT E . 
M 5 HOH 1  201 47 HOH HOH A . 
M 5 HOH 2  202 49 HOH HOH A . 
M 5 HOH 3  203 11 HOH HOH A . 
M 5 HOH 4  204 14 HOH HOH A . 
M 5 HOH 5  205 31 HOH HOH A . 
M 5 HOH 6  206 15 HOH HOH A . 
M 5 HOH 7  207 40 HOH HOH A . 
M 5 HOH 8  208 77 HOH HOH A . 
M 5 HOH 9  209 53 HOH HOH A . 
M 5 HOH 10 210 48 HOH HOH A . 
M 5 HOH 11 211 44 HOH HOH A . 
N 5 HOH 1  201 60 HOH HOH B . 
N 5 HOH 2  202 12 HOH HOH B . 
N 5 HOH 3  203 37 HOH HOH B . 
N 5 HOH 4  204 24 HOH HOH B . 
N 5 HOH 5  205 20 HOH HOH B . 
N 5 HOH 6  206 19 HOH HOH B . 
N 5 HOH 7  207 10 HOH HOH B . 
N 5 HOH 8  208 61 HOH HOH B . 
O 5 HOH 1  101 72 HOH HOH C . 
O 5 HOH 2  102 50 HOH HOH C . 
O 5 HOH 3  103 25 HOH HOH C . 
O 5 HOH 4  104 74 HOH HOH C . 
O 5 HOH 5  105 78 HOH HOH C . 
O 5 HOH 6  106 6  HOH HOH C . 
O 5 HOH 7  107 13 HOH HOH C . 
O 5 HOH 8  108 34 HOH HOH C . 
O 5 HOH 9  109 18 HOH HOH C . 
O 5 HOH 10 110 1  HOH HOH C . 
O 5 HOH 11 111 79 HOH HOH C . 
O 5 HOH 12 112 62 HOH HOH C . 
O 5 HOH 13 113 65 HOH HOH C . 
O 5 HOH 14 114 26 HOH HOH C . 
P 5 HOH 1  201 59 HOH HOH D . 
P 5 HOH 2  202 58 HOH HOH D . 
P 5 HOH 3  203 28 HOH HOH D . 
P 5 HOH 4  204 23 HOH HOH D . 
P 5 HOH 5  205 9  HOH HOH D . 
P 5 HOH 6  206 3  HOH HOH D . 
P 5 HOH 7  207 29 HOH HOH D . 
P 5 HOH 8  208 69 HOH HOH D . 
P 5 HOH 9  209 57 HOH HOH D . 
P 5 HOH 10 210 30 HOH HOH D . 
P 5 HOH 11 211 68 HOH HOH D . 
P 5 HOH 12 212 43 HOH HOH D . 
P 5 HOH 13 213 46 HOH HOH D . 
P 5 HOH 14 214 64 HOH HOH D . 
Q 5 HOH 1  201 56 HOH HOH E . 
Q 5 HOH 2  202 76 HOH HOH E . 
Q 5 HOH 3  203 21 HOH HOH E . 
Q 5 HOH 4  204 36 HOH HOH E . 
Q 5 HOH 5  205 33 HOH HOH E . 
Q 5 HOH 6  206 75 HOH HOH E . 
Q 5 HOH 7  207 7  HOH HOH E . 
Q 5 HOH 8  208 73 HOH HOH E . 
Q 5 HOH 9  209 32 HOH HOH E . 
Q 5 HOH 10 210 16 HOH HOH E . 
Q 5 HOH 11 211 17 HOH HOH E . 
Q 5 HOH 12 212 42 HOH HOH E . 
Q 5 HOH 13 213 4  HOH HOH E . 
Q 5 HOH 14 214 71 HOH HOH E . 
Q 5 HOH 15 215 2  HOH HOH E . 
Q 5 HOH 16 216 22 HOH HOH E . 
Q 5 HOH 17 217 41 HOH HOH E . 
Q 5 HOH 18 218 70 HOH HOH E . 
R 5 HOH 1  101 67 HOH HOH F . 
R 5 HOH 2  102 51 HOH HOH F . 
R 5 HOH 3  103 8  HOH HOH F . 
R 5 HOH 4  104 27 HOH HOH F . 
R 5 HOH 5  105 39 HOH HOH F . 
R 5 HOH 6  106 5  HOH HOH F . 
R 5 HOH 7  107 35 HOH HOH F . 
R 5 HOH 8  108 54 HOH HOH F . 
R 5 HOH 9  109 63 HOH HOH F . 
R 5 HOH 10 110 52 HOH HOH F . 
R 5 HOH 11 111 66 HOH HOH F . 
R 5 HOH 12 112 38 HOH HOH F . 
R 5 HOH 13 113 45 HOH HOH F . 
R 5 HOH 14 114 55 HOH HOH F . 
# 
