# Supplementary material for: Coiled coils 9-to-5: rational de novo design of α-helical barrels with tunable oligomeric states
Source: Chem Sci. 2021 Apr 13;12(20):6923–8. doi: 10.1039/d1sc00460c (PMC8503928; doi:10.1039/d1sc00460c)
Supplement: SC-012-D1SC00460C-s002 [file SC-012-D1SC00460C-s002.cif]

data_r7a1tsf
# 
_audit.revision_id     1_0 
_audit.creation_date   ? 
_audit.update_record   'Initial release' 
# 
_cell.entry_id      7a1t 
_cell.length_a      50.646 
_cell.length_b      129.687 
_cell.length_c      59.141 
_cell.angle_alpha   90.000 
_cell.angle_beta    90.000 
_cell.angle_gamma   90.000 
# 
_diffrn_radiation_wavelength.id           1 
_diffrn_radiation_wavelength.wavelength   0.9187 
# 
_entry.id   7a1t 
# 
_exptl_crystal.id   1 
# 
_reflns_scale.group_code   1 
# 
_symmetry.entry_id               7a1t 
_symmetry.space_group_name_H-M   'C 2 2 21' 
_symmetry.Int_Tables_number      20 
# 
loop_
_refln.crystal_id 
_refln.wavelength_id 
_refln.scale_group_code 
_refln.index_h 
_refln.index_k 
_refln.index_l 
_refln.status 
_refln.pdbx_r_free_flag 
_refln.F_meas_au 
_refln.F_meas_sigma_au 
_refln.intensity_meas 
_refln.intensity_sigma 
_refln.pdbx_I_plus 
_refln.pdbx_I_plus_sigma 
_refln.pdbx_I_minus 
_refln.pdbx_I_minus_sigma 
_refln.pdbx_F_plus 
_refln.pdbx_F_plus_sigma 
_refln.pdbx_F_minus 
_refln.pdbx_F_minus_sigma 
_refln.pdbx_anom_difference 
_refln.pdbx_anom_difference_sigma 
1 1 1 0  0  1  x 15 ?       ?     ?        ?      ?        ?      ?        ?      ?       ?     ?       ?     ?       ?     
1 1 1 0  0  3  x 10 ?       ?     ?        ?      ?        ?      ?        ?      ?       ?     ?       ?     ?       ?     
1 1 1 0  0  5  x 3  ?       ?     ?        ?      ?        ?      ?        ?      ?       ?     ?       ?     ?       ?     
1 1 1 0  0  6  o 13 106.33  6.88  20.81    2.63   20.81    2.63   20.81    2.63   106.33  6.88  106.33  6.88  0.00    0.00  
1 1 1 0  0  7  x 1  ?       ?     ?        ?      ?        ?      ?        ?      ?       ?     ?       ?     ?       ?     
1 1 1 0  0  8  o 15 1839.89 28.62 6169.72  191.35 6169.72  191.35 6169.72  191.35 1839.89 28.62 1839.89 28.62 0.00    0.00  
1 1 1 0  0  9  x 10 ?       ?     ?        ?      ?        ?      ?        ?      ?       ?     ?       ?     ?       ?     
1 1 1 0  0  10 o 15 1850.08 20.34 6231.82  136.77 6231.82  136.77 6231.82  136.77 1850.08 20.34 1850.08 20.34 0.00    0.00  
1 1 1 0  0  11 x 9  ?       ?     ?        ?      ?        ?      ?        ?      ?       ?     ?       ?     ?       ?     
1 1 1 0  0  12 o 15 731.75  11.51 974.32   30.61  974.32   30.61  974.32   30.61  731.75  11.51 731.75  11.51 0.00    0.00  
1 1 1 0  0  13 x 9  ?       ?     ?        ?      ?        ?      ?        ?      ?       ?     ?       ?     ?       ?     
1 1 1 0  0  14 o 2  687.78  9.71  860.54   24.27  860.54   24.27  860.54   24.27  687.78  9.71  687.78  9.71  0.00    0.00  
1 1 1 0  0  15 x 11 ?       ?     ?        ?      ?        ?      ?        ?      ?       ?     ?       ?     ?       ?     
1 1 1 0  0  16 o 19 98.17   13.10 18.43    4.44   18.43    4.44   18.43    4.44   98.17   13.10 98.17   13.10 0.00    0.00  
1 1 1 0  0  17 x 18 ?       ?     ?        ?      ?        ?      ?        ?      ?       ?     ?       ?     ?       ?     
1 1 1 0  0  18 o 10 977.92  17.14 1741.31  60.88  1741.31  60.88  1741.31  60.88  977.92  17.14 977.92  17.14 0.00    0.00  
1 1 1 0  0  19 x 1  ?       ?     ?        ?      ?        ?      ?        ?      ?       ?     ?       ?     ?       ?     
1 1 1 0  0  20 o 18 1954.63 21.41 6962.38  152.13 6962.38  152.13 6962.38  152.13 1954.63 21.41 1954.63 21.41 0.00    0.00  
1 1 1 0  0  21 x 9  ?       ?     ?        ?      ?        ?      ?        ?      ?       ?     ?       ?     ?       ?     
1 1 1 0  0  22 o 15 79.34   27.51 14.98    7.16   14.98    7.16   14.98    7.16   79.34   27.51 79.34   27.51 0.00    0.00  
1 1 1 0  0  23 x 12 ?       ?     ?        ?      ?        ?      ?        ?      ?       ?     ?       ?     ?       ?     
1 1 1 0  0  24 o 17 67.81   16.91 9.78     3.61   9.78     3.61   9.78     3.61   67.81   16.91 67.81   16.91 0.00    0.00  
1 1 1 0  0  25 x 19 ?       ?     ?        ?      ?        ?      ?        ?      ?       ?     ?       ?     ?       ?     
1 1 1 0  0  26 o 16 276.95  8.19  139.91   8.23   139.91   8.23   139.91   8.23   276.95  8.19  276.95  8.19  0.00    0.00  
1 1 1 0  0  27 x 7  ?       ?     ?        ?      ?        ?      ?        ?      ?       ?     ?       ?     ?       ?     
1 1 1 0  0  28 o 14 134.43  10.60 33.53    5.10   33.53    5.10   33.53    5.10   134.43  10.60 134.43  10.60 0.00    0.00  
1 1 1 0  0  29 x 1  ?       ?     ?        ?      ?        ?      ?        ?      ?       ?     ?       ?     ?       ?     
1 1 1 0  0  30 o 17 60.55   21.55 8.87     4.32   8.87     4.32   8.87     4.32   60.55   21.55 60.55   21.55 0.00    0.00  
1 1 1 0  0  31 x 13 ?       ?     ?        ?      ?        ?      ?        ?      ?       ?     ?       ?     ?       ?     
1 1 1 0  0  32 o 14 248.96  8.59  113.57   7.75   113.57   7.75   113.57   7.75   248.96  8.59  248.96  8.59  0.00    0.00  
1 1 1 0  0  33 x 4  ?       ?     ?        ?      ?        ?      ?        ?      ?       ?     ?       ?     ?       ?     
1 1 1 0  0  34 o 17 143.77  11.18 38.66    5.76   38.66    5.76   38.66    5.76   143.77  11.18 143.77  11.18 0.00    0.00  
1 1 1 0  0  35 x 10 ?       ?     ?        ?      ?        ?      ?        ?      ?       ?     ?       ?     ?       ?     
1 1 1 0  0  36 o 6  93.03   20.13 18.37    5.97   18.37    5.97   18.37    5.97   93.03   20.13 93.03   20.13 0.00    0.00  
1 1 1 0  0  37 x 14 ?       ?     ?        ?      ?        ?      ?        ?      ?       ?     ?       ?     ?       ?     
1 1 1 0  0  38 o 1  92.87   24.78 19.98    7.23   19.98    7.23   19.98    7.23   92.87   24.78 92.87   24.78 0.00    0.00  
1 1 1 0  0  39 x 0  ?       ?     ?        ?      ?        ?      ?        ?      ?       ?     ?       ?     ?       ?     
1 1 1 0  0  40 o 7  72.36   23.39 12.85    5.44   12.85    5.44   12.85    5.44   72.36   23.39 72.36   23.39 0.00    0.00  
1 1 1 0  0  41 x 4  ?       ?     ?        ?      ?        ?      ?        ?      ?       ?     ?       ?     ?       ?     
1 1 1 0  2  1  o 6  450.60  5.58  369.31   9.14   369.31   9.14   369.31   9.14   450.60  5.58  450.60  5.58  0.00    0.00  
1 1 1 0  2  2  f 0  904.60  11.36 1488.83  37.36  1488.83  37.36  1488.83  37.36  904.60  11.36 904.60  11.36 0.00    0.00  
1 1 1 0  2  3  o 19 198.33  4.79  71.64    3.45   71.64    3.45   71.64    3.45   198.33  4.79  198.33  4.79  0.00    0.00  
1 1 1 0  2  4  o 14 1565.56 12.32 4458.34  70.12  4458.34  70.12  4458.34  70.12  1565.56 12.32 1565.56 12.32 0.00    0.00  
1 1 1 0  2  5  o 19 354.88  5.23  229.12   6.75   229.12   6.75   229.12   6.75   354.88  5.23  354.88  5.23  0.00    0.00  
1 1 1 0  2  6  o 12 3140.25 25.17 17964.81 287.35 17964.81 287.35 17964.81 287.35 3140.25 25.17 3140.25 25.17 0.00    0.00  
1 1 1 0  2  7  o 11 1680.46 13.17 5137.76  80.47  5137.76  80.47  5137.76  80.47  1680.46 13.17 1680.46 13.17 0.00    0.00  
1 1 1 0  2  8  o 15 1960.79 21.47 7006.44  153.02 7006.44  153.02 7006.44  153.02 1960.79 21.47 1960.79 21.47 0.00    0.00  
1 1 1 0  2  9  o 4  444.69  5.63  359.71   9.10   359.71   9.10   359.71   9.10   444.69  5.63  444.69  5.63  0.00    0.00  
1 1 1 0  2  10 o 3  499.00  5.87  452.93   10.64  452.93   10.64  452.93   10.64  499.00  5.87  499.00  5.87  0.00    0.00  
1 1 1 0  2  11 o 11 412.32  5.53  309.26   8.29   309.26   8.29   309.26   8.29   412.32  5.53  412.32  5.53  0.00    0.00  
1 1 1 0  2  12 o 7  679.68  7.86  840.31   19.41  840.31   19.41  840.31   19.41  679.68  7.86  679.68  7.86  0.00    0.00  
1 1 1 0  2  13 o 13 460.17  6.66  385.24   11.14  385.24   11.14  385.24   11.14  460.17  6.66  460.17  6.66  0.00    0.00  
1 1 1 0  2  14 o 5  214.92  5.28  84.13    4.12   84.13    4.12   84.13    4.12   214.92  5.28  214.92  5.28  0.00    0.00  
1 1 1 0  2  15 o 2  492.62  5.94  441.39   10.63  441.39   10.63  441.39   10.63  492.62  5.94  492.62  5.94  0.00    0.00  
1 1 1 0  2  16 o 13 221.28  6.51  89.25    5.23   89.25    5.23   89.25    5.23   221.28  6.51  221.28  6.51  0.00    0.00  
1 1 1 0  2  17 o 6  225.93  7.01  93.08    5.75   93.08    5.75   93.08    5.75   225.93  7.01  225.93  7.01  0.00    0.00  
1 1 1 0  2  18 o 10 347.81  7.92  220.32   10.01  220.32   10.01  220.32   10.01  347.81  7.92  347.81  7.92  0.00    0.00  
1 1 1 0  2  19 o 18 624.13  6.61  708.58   15.00  708.58   15.00  708.58   15.00  624.13  6.61  624.13  6.61  0.00    0.00  
1 1 1 0  2  20 o 13 1476.14 11.86 3967.04  63.64  3967.04  63.64  3967.04  63.64  1476.14 11.86 1476.14 11.86 0.00    0.00  
1 1 1 0  2  21 o 1  256.23  5.93  119.59   5.52   119.59   5.52   119.59   5.52   256.23  5.93  256.23  5.93  0.00    0.00  
1 1 1 0  2  22 o 7  14.09   10.21 -5.84    2.84   -5.84    2.84   -5.84    2.84   14.09   10.21 14.09   10.21 0.00    0.00  
1 1 1 0  2  23 o 9  93.33   8.19  16.22    2.73   16.22    2.73   16.22    2.73   93.33   8.19  93.33   8.19  0.00    0.00  
1 1 1 0  2  24 o 10 168.47  6.15  51.84    3.75   51.84    3.75   51.84    3.75   168.47  6.15  168.47  6.15  0.00    0.00  
1 1 1 0  2  25 o 10 39.22   17.10 4.03     2.53   4.03     2.53   4.03     2.53   39.22   17.10 39.22   17.10 0.00    0.00  
1 1 1 0  2  26 o 10 194.62  6.09  69.12    4.30   69.12    4.30   69.12    4.30   194.62  6.09  194.62  6.09  0.00    0.00  
1 1 1 0  2  27 o 1  247.02  7.62  111.43   6.83   111.43   6.83   111.43   6.83   247.02  7.62  247.02  7.62  0.00    0.00  
1 1 1 0  2  28 o 16 63.59   14.31 8.41     2.89   8.41     2.89   8.41     2.89   63.59   14.31 63.59   14.31 0.00    0.00  
1 1 1 0  2  29 o 15 181.76  6.99  60.47    4.60   60.47    4.60   60.47    4.60   181.76  6.99  181.76  6.99  0.00    0.00  
1 1 1 0  2  30 o 1  128.61  7.83  30.52    3.63   30.52    3.63   30.52    3.63   128.61  7.83  128.61  7.83  0.00    0.00  
1 1 1 0  2  31 o 16 33.96   19.43 2.85     3.79   2.85     3.79   2.85     3.79   33.96   19.43 33.96   19.43 0.00    0.00  
1 1 1 0  2  32 o 18 210.91  6.37  81.48    4.87   81.48    4.87   81.48    4.87   210.91  6.37  210.91  6.37  0.00    0.00  
1 1 1 0  2  33 o 15 14.93   10.72 -4.57    2.80   -4.57    2.80   -4.57    2.80   14.93   10.72 14.93   10.72 0.00    0.00  
1 1 1 0  2  34 o 7  122.42  8.48  27.98    3.73   27.98    3.73   27.98    3.73   122.42  8.48  122.42  8.48  0.00    0.00  
1 1 1 0  2  35 f 0  42.07   21.23 5.19     4.02   5.19     4.02   5.19     4.02   42.07   21.23 42.07   21.23 0.00    0.00  
1 1 1 0  2  36 o 16 19.34   13.44 -2.63    3.33   -2.63    3.33   -2.63    3.33   19.34   13.44 19.34   13.44 0.00    0.00  
1 1 1 0  2  37 o 1  32.02   18.31 2.85     3.36   2.85     3.36   2.85     3.36   32.02   18.31 32.02   18.31 0.00    0.00  
1 1 1 0  2  38 o 2  118.68  10.83 27.30    4.58   27.30    4.58   27.30    4.58   118.68  10.83 118.68  10.83 0.00    0.00  
1 1 1 0  2  39 o 16 28.14   17.42 1.63     3.53   1.63     3.53   1.63     3.53   28.14   17.42 28.14   17.42 0.00    0.00  
1 1 1 0  2  40 o 11 62.66   19.28 9.67     3.84   9.67     3.84   9.67     3.84   62.66   19.28 62.66   19.28 0.00    0.00  
1 1 1 0  2  41 o 5  28.88   17.91 2.03     3.75   2.03     3.75   2.03     3.75   28.88   17.91 28.88   17.91 0.00    0.00  
1 1 1 0  4  0  o 13 656.53  13.16 784.70   31.39  784.70   31.39  784.70   31.39  656.53  13.16 656.53  13.16 0.00    0.00  
1 1 1 0  4  1  o 19 641.46  9.23  748.66   21.52  748.66   21.52  748.66   21.52  641.46  9.23  641.46  9.23  0.00    0.00  
1 1 1 0  4  2  o 13 1118.47 10.82 2275.54  43.99  2275.54  43.99  2275.54  43.99  1118.47 10.82 1118.47 10.82 0.00    0.00  
1 1 1 0  4  3  o 17 587.87  6.28  628.52   13.41  628.52   13.41  628.52   13.41  587.87  6.28  587.87  6.28  0.00    0.00  
1 1 1 0  4  4  o 16 1527.13 12.06 4242.11  66.96  4242.11  66.96  4242.11  66.96  1527.13 12.06 1527.13 12.06 0.00    0.00  
1 1 1 0  4  5  o 14 423.58  5.50  326.35   8.47   326.35   8.47   326.35   8.47   423.58  5.50  423.58  5.50  0.00    0.00  
1 1 1 0  4  6  o 14 371.75  5.35  251.40   7.23   251.40   7.23   251.40   7.23   371.75  5.35  371.75  5.35  0.00    0.00  
1 1 1 0  4  7  o 17 1647.00 13.83 4935.74  82.78  4935.74  82.78  4935.74  82.78  1647.00 13.83 1647.00 13.83 0.00    0.00  
1 1 1 0  4  8  o 10 181.37  7.03  60.08    4.62   60.08    4.62   60.08    4.62   181.37  7.03  181.37  7.03  0.00    0.00  
1 1 1 0  4  9  o 18 410.71  5.50  306.86   8.21   306.86   8.21   306.86   8.21   410.71  5.50  410.71  5.50  0.00    0.00  
1 1 1 0  4  10 o 18 572.40  6.23  595.96   12.96  595.96   12.96  595.96   12.96  572.40  6.23  572.40  6.23  0.00    0.00  
1 1 1 0  4  11 o 3  165.94  5.09  50.20    3.07   50.20    3.07   50.20    3.07   165.94  5.09  165.94  5.09  0.00    0.00  
1 1 1 0  4  12 o 5  145.87  6.12  38.89    3.23   38.89    3.23   38.89    3.23   145.87  6.12  145.87  6.12  0.00    0.00  
1 1 1 0  4  13 o 6  747.52  8.30  1016.37  22.56  1016.37  22.56  1016.37  22.56  747.52  8.30  747.52  8.30  0.00    0.00  
1 1 1 0  4  14 o 1  195.12  5.37  69.37    3.80   69.37    3.80   69.37    3.80   195.12  5.37  195.12  5.37  0.00    0.00  
1 1 1 0  4  15 o 10 366.91  5.50  244.92   7.33   244.92   7.33   244.92   7.33   366.91  5.50  366.91  5.50  0.00    0.00  
1 1 1 0  4  16 o 13 1106.88 10.03 2228.49  40.36  2228.49  40.36  2228.49  40.36  1106.88 10.03 1106.88 10.03 0.00    0.00  
1 1 1 0  4  17 o 17 1184.45 11.42 2552.28  49.18  2552.28  49.18  2552.28  49.18  1184.45 11.42 1184.45 11.42 0.00    0.00  
1 1 1 0  4  18 o 19 102.55  13.49 20.10    4.79   20.10    4.79   20.10    4.79   102.55  13.49 102.55  13.49 0.00    0.00  
1 1 1 0  4  19 o 6  235.56  5.55  101.06   4.74   101.06   4.74   101.06   4.74   235.56  5.55  235.56  5.55  0.00    0.00  
1 1 1 0  4  20 o 2  986.71  8.67  1771.53  31.09  1771.53  31.09  1771.53  31.09  986.71  8.67  986.71  8.67  0.00    0.00  
1 1 1 0  4  21 o 16 570.96  7.36  593.33   15.27  593.33   15.27  593.33   15.27  570.96  7.36  570.96  7.36  0.00    0.00  
1 1 1 0  4  22 f 0  849.72  12.84 1316.92  39.65  1316.92  39.65  1316.92  39.65  849.72  12.84 849.72  12.84 0.00    0.00  
1 1 1 0  4  23 o 7  226.84  5.73  93.78    4.72   93.78    4.72   93.78    4.72   226.84  5.73  226.84  5.73  0.00    0.00  
1 1 1 0  4  24 o 6  135.97  6.90  33.90    3.39   33.90    3.39   33.90    3.39   135.97  6.90  135.97  6.90  0.00    0.00  
1 1 1 0  4  25 o 8  74.98   10.73 10.85    2.75   10.85    2.75   10.85    2.75   74.98   10.73 74.98   10.73 0.00    0.00  
1 1 1 0  4  26 o 4  212.98  6.01  82.73    4.65   82.73    4.65   82.73    4.65   212.98  6.01  212.98  6.01  0.00    0.00  
1 1 1 0  4  27 o 4  465.33  7.76  394.65   13.12  394.65   13.12  394.65   13.12  465.33  7.76  465.33  7.76  0.00    0.00  
1 1 1 0  4  28 f 0  11.65   8.58  -7.97    2.63   -7.97    2.63   -7.97    2.63   11.65   8.58  11.65   8.58  0.00    0.00  
1 1 1 0  4  29 o 2  110.38  8.36  22.60    3.31   22.60    3.31   22.60    3.31   110.38  8.36  110.38  8.36  0.00    0.00  
1 1 1 0  4  30 o 11 74.37   12.43 10.95    3.08   10.95    3.08   10.95    3.08   74.37   12.43 74.37   12.43 0.00    0.00  
1 1 1 0  4  31 o 10 61.32   17.61 8.47     3.40   8.47     3.40   8.47     3.40   61.32   17.61 61.32   17.61 0.00    0.00  
1 1 1 0  4  32 o 15 126.10  8.08  29.49    3.67   29.49    3.67   29.49    3.67   126.10  8.08  126.10  8.08  0.00    0.00  
1 1 1 0  4  33 o 10 24.52   15.54 0.55     2.99   0.55     2.99   0.55     2.99   24.52   15.54 24.52   15.54 0.00    0.00  
1 1 1 0  4  34 o 16 12.72   9.32  -7.09    2.78   -7.09    2.78   -7.09    2.78   12.72   9.32  12.72   9.32  0.00    0.00  
1 1 1 0  4  35 o 10 ?       ?     -21.36   3.90   -21.36   3.90   -21.36   3.90   ?       ?     ?       ?     ?       ?     
1 1 1 0  4  36 o 2  23.55   15.44 -0.17    3.30   -0.17    3.30   -0.17    3.30   23.55   15.44 23.55   15.44 0.00    0.00  
1 1 1 0  4  37 o 18 12.85   9.45  -8.34    3.05   -8.34    3.05   -8.34    3.05   12.85   9.45  12.85   9.45  0.00    0.00  
1 1 1 0  4  38 o 10 29.91   18.54 1.90     4.02   1.90     4.02   1.90     4.02   29.91   18.54 29.91   18.54 0.00    0.00  
1 1 1 0  4  39 o 11 66.96   17.98 10.46    3.78   10.46    3.78   10.46    3.78   66.96   17.98 66.96   17.98 0.00    0.00  
1 1 1 0  4  40 o 2  27.96   17.49 1.48     3.66   1.48     3.66   1.48     3.66   27.96   17.49 27.96   17.49 0.00    0.00  
1 1 1 0  4  41 o 13 24.65   16.23 0.25     3.70   0.25     3.70   0.25     3.70   24.65   16.23 24.65   16.23 0.00    0.00  
1 1 1 0  6  0  o 1  416.31  7.69  315.42   11.63  315.42   11.63  315.42   11.63  416.31  7.69  416.31  7.69  0.00    0.00  
1 1 1 0  6  1  o 15 626.37  6.43  713.53   14.65  713.53   14.65  713.53   14.65  626.37  6.43  626.37  6.43  0.00    0.00  
1 1 1 0  6  2  o 10 407.24  5.46  301.67   8.09   301.67   8.09   301.67   8.09   407.24  5.46  407.24  5.46  0.00    0.00  
1 1 1 0  6  3  o 4  207.57  4.87  78.46    3.67   78.46    3.67   78.46    3.67   207.57  4.87  207.57  4.87  0.00    0.00  
1 1 1 0  6  4  o 12 644.08  6.54  754.45   15.31  754.45   15.31  754.45   15.31  644.08  6.54  644.08  6.54  0.00    0.00  
1 1 1 0  6  5  o 7  413.64  5.45  311.22   8.20   311.22   8.20   311.22   8.20   413.64  5.45  413.64  5.45  0.00    0.00  
1 1 1 0  6  6  o 6  621.77  6.48  703.11   14.64  703.11   14.64  703.11   14.64  621.77  6.48  621.77  6.48  0.00    0.00  
1 1 1 0  6  7  o 3  463.83  6.61  391.39   11.15  391.39   11.15  391.39   11.15  463.83  6.61  463.83  6.61  0.00    0.00  
1 1 1 0  6  8  o 8  22.54   11.38 1.36     1.16   1.36     1.16   1.36     1.16   22.54   11.38 22.54   11.38 0.00    0.00  
1 1 1 0  6  9  o 4  87.13   5.68  13.98    1.78   13.98    1.78   13.98    1.78   87.13   5.68  87.13   5.68  0.00    0.00  
1 1 1 0  6  10 f 0  395.97  5.49  285.24   7.90   285.24   7.90   285.24   7.90   395.97  5.49  395.97  5.49  0.00    0.00  
1 1 1 0  6  11 o 11 185.94  5.09  63.00    3.43   63.00    3.43   63.00    3.43   185.94  5.09  185.94  5.09  0.00    0.00  
1 1 1 0  6  12 o 3  33.74   15.02 2.99     1.95   2.99     1.95   2.99     1.95   33.74   15.02 33.74   15.02 0.00    0.00  
1 1 1 0  6  13 o 14 446.36  6.14  362.43   9.96   362.43   9.96   362.43   9.96   446.36  6.14  446.36  6.14  0.00    0.00  
1 1 1 0  6  14 o 8  1682.12 13.15 5147.08  80.42  5147.08  80.42  5147.08  80.42  1682.12 13.15 1682.12 13.15 0.00    0.00  
1 1 1 0  6  15 o 6  851.68  8.34  1319.25  25.83  1319.25  25.83  1319.25  25.83  851.68  8.34  851.68  8.34  0.00    0.00  
1 1 1 0  6  16 o 10 392.05  6.08  279.64   8.66   279.64   8.66   279.64   8.66   392.05  6.08  392.05  6.08  0.00    0.00  
1 1 1 0  6  17 o 3  1218.82 11.74 2702.67  52.00  2702.67  52.00  2702.67  52.00  1218.82 11.74 1218.82 11.74 0.00    0.00  
1 1 1 0  6  18 o 2  89.94   10.84 15.34    3.41   15.34    3.41   15.34    3.41   89.94   10.84 89.94   10.84 0.00    0.00  
1 1 1 0  6  19 o 6  470.96  5.93  403.49   10.14  403.49   10.14  403.49   10.14  470.96  5.93  470.96  5.93  0.00    0.00  
1 1 1 0  6  20 o 13 800.67  7.58  1166.36  22.06  1166.36  22.06  1166.36  22.06  800.67  7.58  800.67  7.58  0.00    0.00  
1 1 1 0  6  21 o 8  228.67  6.43  95.33    5.33   95.33    5.33   95.33    5.33   228.67  6.43  228.67  6.43  0.00    0.00  
1 1 1 0  6  22 o 17 680.08  8.76  842.25   21.64  842.25   21.64  842.25   21.64  680.08  8.76  680.08  8.76  0.00    0.00  
1 1 1 0  6  23 o 9  420.90  6.28  322.49   9.60   322.49   9.60   322.49   9.60   420.90  6.28  420.90  6.28  0.00    0.00  
1 1 1 0  6  24 o 17 657.64  6.87  787.22   16.41  787.22   16.41  787.22   16.41  657.64  6.87  657.64  6.87  0.00    0.00  
1 1 1 0  6  25 o 8  262.23  5.76  125.28   5.48   125.28   5.48   125.28   5.48   262.23  5.76  262.23  5.76  0.00    0.00  
1 1 1 0  6  26 o 11 206.74  5.98  77.96    4.48   77.96    4.48   77.96    4.48   206.74  5.98  206.74  5.98  0.00    0.00  
1 1 1 0  6  27 o 16 270.40  7.51  133.44   7.37   133.44   7.37   133.44   7.37   270.40  7.51  270.40  7.51  0.00    0.00  
1 1 1 0  6  28 o 6  30.36   17.25 2.22     2.96   2.22     2.96   2.22     2.96   30.36   17.25 30.36   17.25 0.00    0.00  
1 1 1 0  6  29 o 13 176.22  6.61  56.81    4.22   56.81    4.22   56.81    4.22   176.22  6.61  176.22  6.61  0.00    0.00  
1 1 1 0  6  30 o 12 14.15   10.28 -6.21    2.95   -6.21    2.95   -6.21    2.95   14.15   10.28 14.15   10.28 0.00    0.00  
1 1 1 0  6  31 o 18 24.52   15.63 0.36     3.08   0.36     3.08   0.36     3.08   24.52   15.63 24.52   15.63 0.00    0.00  
1 1 1 0  6  32 o 19 32.46   17.76 2.82     2.99   2.82     2.99   2.82     2.99   32.46   17.76 32.46   17.76 0.00    0.00  
1 1 1 0  6  33 o 11 71.46   14.18 10.54    3.27   10.54    3.27   10.54    3.27   71.46   14.18 71.46   14.18 0.00    0.00  
1 1 1 0  6  34 o 12 56.38   17.76 7.52     3.20   7.52     3.20   7.52     3.20   56.38   17.76 56.38   17.76 0.00    0.00  
1 1 1 0  6  35 o 13 84.44   17.23 15.11    4.68   15.11    4.68   15.11    4.68   84.44   17.23 84.44   17.23 0.00    0.00  
1 1 1 0  6  36 o 4  83.59   14.28 14.30    3.96   14.30    3.96   14.30    3.96   83.59   14.28 83.59   14.28 0.00    0.00  
1 1 1 0  6  37 o 7  36.48   19.21 3.99     3.38   3.99     3.38   3.99     3.38   36.48   19.21 36.48   19.21 0.00    0.00  
1 1 1 0  6  38 o 11 19.48   13.67 -3.33    3.69   -3.33    3.69   -3.33    3.69   19.48   13.67 19.48   13.67 0.00    0.00  
1 1 1 0  6  39 o 18 29.91   18.34 2.06     3.82   2.06     3.82   2.06     3.82   29.91   18.34 29.91   18.34 0.00    0.00  
1 1 1 0  6  40 o 19 43.32   21.12 5.83     3.91   5.83     3.91   5.83     3.91   43.32   21.12 43.32   21.12 0.00    0.00  
1 1 1 0  6  41 f 0  14.81   10.89 -10.08   3.99   -10.08   3.99   -10.08   3.99   14.81   10.89 14.81   10.89 0.00    0.00  
1 1 1 0  8  0  o 1  46.03   10.49 4.40     1.53   4.40     1.53   4.40     1.53   46.03   10.49 46.03   10.49 0.00    0.00  
1 1 1 0  8  1  o 2  176.28  4.83  56.62    3.09   56.62    3.09   56.62    3.09   176.28  4.83  176.28  4.83  0.00    0.00  
1 1 1 0  8  2  o 19 202.92  4.88  74.99    3.59   74.99    3.59   74.99    3.59   202.92  4.88  202.92  4.88  0.00    0.00  
1 1 1 0  8  3  o 13 326.05  5.20  193.42   6.16   193.42   6.16   193.42   6.16   326.05  5.20  326.05  5.20  0.00    0.00  
1 1 1 0  8  4  o 5  411.87  5.52  308.57   8.26   308.57   8.26   308.57   8.26   411.87  5.52  411.87  5.52  0.00    0.00  
1 1 1 0  8  5  o 9  233.67  4.97  99.40    4.22   99.40    4.22   99.40    4.22   233.67  4.97  233.67  4.97  0.00    0.00  
1 1 1 0  8  6  o 17 465.50  6.65  394.21   11.24  394.21   11.24  394.21   11.24  465.50  6.65  465.50  6.65  0.00    0.00  
1 1 1 0  8  7  o 6  195.34  6.28  69.60    4.45   69.60    4.45   69.60    4.45   195.34  6.28  195.34  6.28  0.00    0.00  
1 1 1 0  8  8  o 18 358.23  5.74  233.51   7.47   233.51   7.47   233.51   7.47   358.23  5.74  358.23  5.74  0.00    0.00  
1 1 1 0  8  9  o 3  451.66  5.72  371.09   9.40   371.09   9.40   371.09   9.40   451.66  5.72  451.66  5.72  0.00    0.00  
1 1 1 0  8  10 o 2  97.34   5.79  17.41    2.03   17.41    2.03   17.41    2.03   97.34   5.79  97.34   5.79  0.00    0.00  
1 1 1 0  8  11 o 9  72.03   8.34  9.81     2.11   9.81     2.11   9.81     2.11   72.03   8.34  72.03   8.34  0.00    0.00  
1 1 1 0  8  12 o 5  290.64  6.06  153.78   6.40   153.78   6.40   153.78   6.40   290.64  6.06  290.64  6.06  0.00    0.00  
1 1 1 0  8  13 o 14 1098.28 9.36  2193.75  37.36  2193.75  37.36  2193.75  37.36  1098.28 9.36  1098.28 9.36  0.00    0.00  
1 1 1 0  8  14 o 11 1357.19 11.00 3350.26  54.27  3350.26  54.27  3350.26  54.27  1357.19 11.00 1357.19 11.00 0.00    0.00  
1 1 1 0  8  15 o 2  727.31  8.22  962.19   21.73  962.19   21.73  962.19   21.73  727.31  8.22  727.31  8.22  0.00    0.00  
1 1 1 0  8  16 o 19 139.83  6.45  35.77    3.26   35.77    3.26   35.77    3.26   139.83  6.45  139.83  6.45  0.00    0.00  
1 1 1 0  8  17 o 16 984.63  10.96 1763.92  39.22  1763.92  39.22  1763.92  39.22  984.63  10.96 984.63  10.96 0.00    0.00  
1 1 1 0  8  18 o 19 528.80  7.85  508.83   15.09  508.83   15.09  508.83   15.09  528.80  7.85  528.80  7.85  0.00    0.00  
1 1 1 0  8  19 o 7  71.72   9.98  9.89     2.46   9.89     2.46   9.89     2.46   71.72   9.98  71.72   9.98  0.00    0.00  
1 1 1 0  8  20 o 8  201.53  6.13  74.07    4.48   74.07    4.48   74.07    4.48   201.53  6.13  201.53  6.13  0.00    0.00  
1 1 1 0  8  21 o 12 386.71  7.19  272.33   10.11  272.33   10.11  272.33   10.11  386.71  7.19  386.71  7.19  0.00    0.00  
1 1 1 0  8  22 o 13 34.21   16.92 3.14     2.53   3.14     2.53   3.14     2.53   34.21   16.92 34.21   16.92 0.00    0.00  
1 1 1 0  8  23 o 5  99.17   9.50  18.39    3.35   18.39    3.35   18.39    3.35   99.17   9.50  99.17   9.50  0.00    0.00  
1 1 1 0  8  24 o 1  83.81   9.57  13.28    2.82   13.28    2.82   13.28    2.82   83.81   9.57  83.81   9.57  0.00    0.00  
1 1 1 0  8  25 o 7  565.94  6.44  583.01   13.25  583.01   13.25  583.01   13.25  565.94  6.44  565.94  6.44  0.00    0.00  
1 1 1 0  8  26 o 11 173.37  7.04  54.98    4.42   54.98    4.42   54.98    4.42   173.37  7.04  173.37  7.04  0.00    0.00  
1 1 1 0  8  27 o 17 179.64  7.59  59.08    4.94   59.08    4.94   59.08    4.94   179.64  7.59  179.64  7.59  0.00    0.00  
1 1 1 0  8  28 o 13 17.08   11.99 -3.10    2.86   -3.10    2.86   -3.10    2.86   17.08   11.99 17.08   11.99 0.00    0.00  
1 1 1 0  8  29 o 16 15.19   10.82 -3.76    2.63   -3.76    2.63   -3.76    2.63   15.19   10.82 15.19   10.82 0.00    0.00  
1 1 1 0  8  30 o 14 101.68  10.76 19.57    3.87   19.57    3.87   19.57    3.87   101.68  10.76 101.68  10.76 0.00    0.00  
1 1 1 0  8  31 o 13 127.44  8.86  30.17    4.06   30.17    4.06   30.17    4.06   127.44  8.86  127.44  8.86  0.00    0.00  
1 1 1 0  8  32 o 13 27.23   16.37 1.48     2.93   1.48     2.93   1.48     2.93   27.23   16.37 27.23   16.37 0.00    0.00  
1 1 1 0  8  33 o 17 36.97   18.57 3.85     3.07   3.85     3.07   3.85     3.07   36.97   18.57 36.97   18.57 0.00    0.00  
1 1 1 0  8  34 o 1  45.89   19.00 5.62     3.15   5.62     3.15   5.62     3.15   45.89   19.00 45.89   19.00 0.00    0.00  
1 1 1 0  8  35 f 0  34.81   19.69 3.32     3.83   3.32     3.83   3.32     3.83   34.81   19.69 34.81   19.69 0.00    0.00  
1 1 1 0  8  36 o 13 96.92   11.57 18.33    3.92   18.33    3.92   18.33    3.92   96.92   11.57 96.92   11.57 0.00    0.00  
1 1 1 0  8  37 o 8  104.28  10.32 20.99    3.82   20.99    3.82   20.99    3.82   104.28  10.32 104.28  10.32 0.00    0.00  
1 1 1 0  8  38 o 7  29.16   18.23 1.66     3.97   1.66     3.97   1.66     3.97   29.16   18.23 29.16   18.23 0.00    0.00  
1 1 1 0  8  39 o 1  14.55   10.59 -6.71    3.23   -6.71    3.23   -6.71    3.23   14.55   10.59 14.55   10.59 0.00    0.00  
1 1 1 0  8  40 o 13 19.49   13.59 -2.68    3.48   -2.68    3.48   -2.68    3.48   19.49   13.59 19.49   13.59 0.00    0.00  
1 1 1 0  8  41 o 3  30.02   18.26 2.50     3.73   2.50     3.73   2.50     3.73   30.02   18.26 30.02   18.26 0.00    0.00  
1 1 1 0  10 0  o 7  296.50  7.20  160.11   7.75   160.11   7.75   160.11   7.75   296.50  7.20  296.50  7.20  0.00    0.00  
1 1 1 0  10 1  o 19 698.86  6.81  888.23   17.29  888.23   17.29  888.23   17.29  698.86  6.81  698.86  6.81  0.00    0.00  
1 1 1 0  10 2  o 9  191.95  4.92  67.12    3.43   67.12    3.43   67.12    3.43   191.95  4.92  191.95  4.92  0.00    0.00  
1 1 1 0  10 3  o 15 296.42  5.13  159.88   5.53   159.88   5.53   159.88   5.53   296.42  5.13  296.42  5.13  0.00    0.00  
1 1 1 0  10 4  f 0  213.11  5.03  82.71    3.89   82.71    3.89   82.71    3.89   213.11  5.03  213.11  5.03  0.00    0.00  
1 1 1 0  10 5  f 0  552.22  7.06  554.73   14.18  554.73   14.18  554.73   14.18  552.22  7.06  552.22  7.06  0.00    0.00  
1 1 1 0  10 6  o 1  109.03  6.87  21.87    2.70   21.87    2.70   21.87    2.70   109.03  6.87  109.03  6.87  0.00    0.00  
1 1 1 0  10 7  o 11 252.56  5.89  116.17   5.40   116.17   5.40   116.17   5.40   252.56  5.89  252.56  5.89  0.00    0.00  
1 1 1 0  10 8  o 12 290.82  5.18  153.92   5.48   153.92   5.48   153.92   5.48   290.82  5.18  290.82  5.18  0.00    0.00  
1 1 1 0  10 9  o 19 660.64  6.71  793.84   16.12  793.84   16.12  793.84   16.12  660.64  6.71  660.64  6.71  0.00    0.00  
1 1 1 0  10 10 o 9  413.50  5.59  311.04   8.39   311.04   8.39   311.04   8.39   413.50  5.59  413.50  5.59  0.00    0.00  
1 1 1 0  10 11 o 6  613.74  7.50  685.18   16.74  685.18   16.74  685.18   16.74  613.74  7.50  613.74  7.50  0.00    0.00  
1 1 1 0  10 12 o 4  192.81  7.34  67.89    5.13   67.89    5.13   67.89    5.13   192.81  7.34  192.81  7.34  0.00    0.00  
1 1 1 0  10 13 o 9  1421.99 11.45 3677.85  59.21  3677.85  59.21  3677.85  59.21  1421.99 11.45 1421.99 11.45 0.00    0.00  
1 1 1 0  10 14 o 10 240.51  5.44  105.33   4.75   105.33   4.75   105.33   4.75   240.51  5.44  240.51  5.44  0.00    0.00  
1 1 1 0  10 15 o 11 160.00  6.87  46.80    3.98   46.80    3.98   46.80    3.98   160.00  6.87  160.00  6.87  0.00    0.00  
1 1 1 0  10 16 o 9  600.74  6.51  656.37   14.21  656.37   14.21  656.37   14.21  600.74  6.51  600.74  6.51  0.00    0.00  
1 1 1 0  10 17 o 15 845.75  9.09  1301.21  27.94  1301.21  27.94  1301.21  27.94  845.75  9.09  845.75  9.09  0.00    0.00  
1 1 1 0  10 18 o 15 552.52  8.94  555.64   17.95  555.64   17.95  555.64   17.95  552.52  8.94  552.52  8.94  0.00    0.00  
1 1 1 0  10 19 f 0  371.94  5.63  251.72   7.60   251.72   7.60   251.72   7.60   371.94  5.63  371.94  5.63  0.00    0.00  
1 1 1 0  10 20 o 17 516.41  6.63  485.26   12.45  485.26   12.45  485.26   12.45  516.41  6.63  516.41  6.63  0.00    0.00  
1 1 1 0  10 21 o 5  202.13  6.81  74.57    4.99   74.57    4.99   74.57    4.99   202.13  6.81  202.13  6.81  0.00    0.00  
1 1 1 0  10 22 o 6  13.88   9.91  -3.41    2.26   -3.41    2.26   -3.41    2.26   13.88   9.91  13.88   9.91  0.00    0.00  
1 1 1 0  10 23 o 19 84.68   11.06 13.71    3.24   13.71    3.24   13.71    3.24   84.68   11.06 84.68   11.06 0.00    0.00  
1 1 1 0  10 24 o 8  557.68  6.43  566.09   13.03  566.09   13.03  566.09   13.03  557.68  6.43  557.68  6.43  0.00    0.00  
1 1 1 0  10 25 o 17 470.52  6.10  403.01   10.43  403.01   10.43  403.01   10.43  470.52  6.10  470.52  6.10  0.00    0.00  
1 1 1 0  10 26 o 15 162.56  7.58  48.42    4.46   48.42    4.46   48.42    4.46   162.56  7.58  162.56  7.58  0.00    0.00  
1 1 1 0  10 27 o 15 29.84   17.36 1.98     3.10   1.98     3.10   1.98     3.10   29.84   17.36 29.84   17.36 0.00    0.00  
1 1 1 0  10 28 o 4  32.90   17.56 2.86     2.86   2.86     2.86   2.86     2.86   32.90   17.56 32.90   17.56 0.00    0.00  
1 1 1 0  10 29 o 15 116.58  8.19  25.16    3.43   25.16    3.43   25.16    3.43   116.58  8.19  116.58  8.19  0.00    0.00  
1 1 1 0  10 30 o 2  12.93   9.50  -8.42    3.03   -8.42    3.03   -8.42    3.03   12.93   9.50  12.93   9.50  0.00    0.00  
1 1 1 0  10 31 o 12 120.05  9.35  26.90    4.02   26.90    4.02   26.90    4.02   120.05  9.35  120.05  9.35  0.00    0.00  
1 1 1 0  10 32 f 0  84.02   11.17 13.69    3.24   13.69    3.24   13.69    3.24   84.02   11.17 84.02   11.17 0.00    0.00  
1 1 1 0  10 33 o 7  27.50   16.46 1.60     2.93   1.60     2.93   1.60     2.93   27.50   16.46 27.50   16.46 0.00    0.00  
1 1 1 0  10 34 o 16 106.34  10.25 21.51    3.87   21.51    3.87   21.51    3.87   106.34  10.25 106.34  10.25 0.00    0.00  
1 1 1 0  10 35 o 13 136.99  9.83  35.35    4.84   35.35    4.84   35.35    4.84   136.99  9.83  136.99  9.83  0.00    0.00  
1 1 1 0  10 36 o 19 164.91  8.00  50.60    4.77   50.60    4.77   50.60    4.77   164.91  8.00  164.91  8.00  0.00    0.00  
1 1 1 0  10 37 o 6  46.93   19.71 6.17     3.38   6.17     3.38   6.17     3.38   46.93   19.71 46.93   19.71 0.00    0.00  
1 1 1 0  10 38 o 11 35.04   19.12 3.75     3.46   3.75     3.46   3.75     3.46   35.04   19.12 35.04   19.12 0.00    0.00  
1 1 1 0  10 39 o 13 67.30   17.84 10.50    3.77   10.50    3.77   10.50    3.77   67.30   17.84 67.30   17.84 0.00    0.00  
1 1 1 0  10 40 o 1  31.46   18.49 2.77     3.58   2.77     3.58   2.77     3.58   31.46   18.49 31.46   18.49 0.00    0.00  
1 1 1 0  10 41 o 7  18.89   13.39 -3.96    3.86   -3.96    3.86   -3.96    3.86   18.89   13.39 18.89   13.39 0.00    0.00  
1 1 1 0  12 0  o 1  219.26  7.00  87.67    5.57   87.67    5.57   87.67    5.57   219.26  7.00  219.26  7.00  0.00    0.00  
1 1 1 0  12 1  o 19 127.20  5.26  29.56    2.42   29.56    2.42   29.56    2.42   127.20  5.26  127.20  5.26  0.00    0.00  
1 1 1 0  12 2  o 2  478.62  5.83  416.67   10.13  416.67   10.13  416.67   10.13  478.62  5.83  478.62  5.83  0.00    0.00  
1 1 1 0  12 3  o 12 494.87  5.89  445.43   10.60  445.43   10.60  445.43   10.60  494.87  5.89  494.87  5.89  0.00    0.00  
1 1 1 0  12 4  f 0  529.29  6.98  509.61   13.42  509.61   13.42  509.61   13.42  529.29  6.98  529.29  6.98  0.00    0.00  
1 1 1 0  12 5  o 6  214.17  7.25  83.69    5.63   83.69    5.63   83.69    5.63   214.17  7.25  214.17  7.25  0.00    0.00  
1 1 1 0  12 6  o 19 352.93  6.20  226.69   7.95   226.69   7.95   226.69   7.95   352.93  6.20  352.93  6.20  0.00    0.00  
1 1 1 0  12 7  o 15 276.58  5.21  139.23   5.23   139.23   5.23   139.23   5.23   276.58  5.21  276.58  5.21  0.00    0.00  
1 1 1 0  12 8  o 4  780.79  7.40  1108.90  20.99  1108.90  20.99  1108.90  20.99  780.79  7.40  780.79  7.40  0.00    0.00  
1 1 1 0  12 9  o 14 114.29  5.75  23.93    2.37   23.93    2.37   23.93    2.37   114.29  5.75  114.29  5.75  0.00    0.00  
1 1 1 0  12 10 o 9  539.81  7.80  530.18   15.31  530.18   15.31  530.18   15.31  539.81  7.80  539.81  7.80  0.00    0.00  
1 1 1 0  12 11 o 17 136.73  6.36  34.21    3.15   34.21    3.15   34.21    3.15   136.73  6.36  136.73  6.36  0.00    0.00  
1 1 1 0  12 12 o 9  874.31  9.15  1390.39  29.08  1390.39  29.08  1390.39  29.08  874.31  9.15  874.31  9.15  0.00    0.00  
1 1 1 0  12 13 o 15 203.80  5.49  75.68    4.06   75.68    4.06   75.68    4.06   203.80  5.49  203.80  5.49  0.00    0.00  
1 1 1 0  12 14 o 14 336.97  5.91  206.62   7.23   206.62   7.23   206.62   7.23   336.97  5.91  336.97  5.91  0.00    0.00  
1 1 1 0  12 15 o 8  902.41  8.71  1481.15  28.58  1481.15  28.58  1481.15  28.58  902.41  8.71  902.41  8.71  0.00    0.00  
1 1 1 0  12 16 o 17 462.14  6.87  388.57   11.54  388.57   11.54  388.57   11.54  462.14  6.87  462.14  6.87  0.00    0.00  
1 1 1 0  12 17 o 7  164.40  6.45  49.37    3.84   49.37    3.84   49.37    3.84   164.40  6.45  164.40  6.45  0.00    0.00  
1 1 1 0  12 18 f 0  235.57  8.16  101.28   6.97   101.28   6.97   101.28   6.97   235.57  8.16  235.57  8.16  0.00    0.00  
1 1 1 0  12 19 o 9  341.98  5.63  212.84   7.00   212.84   7.00   212.84   7.00   341.98  5.63  341.98  5.63  0.00    0.00  
1 1 1 0  12 20 o 11 448.78  6.83  366.57   11.15  366.57   11.15  366.57   11.15  448.78  6.83  448.78  6.83  0.00    0.00  
1 1 1 0  12 21 o 12 23.77   14.65 0.77     2.48   0.77     2.48   0.77     2.48   23.77   14.65 23.77   14.65 0.00    0.00  
1 1 1 0  12 22 o 12 441.40  6.78  354.73   10.88  354.73   10.88  354.73   10.88  441.40  6.78  441.40  6.78  0.00    0.00  
1 1 1 0  12 23 o 10 196.93  6.37  70.78    4.55   70.78    4.55   70.78    4.55   196.93  6.37  196.93  6.37  0.00    0.00  
1 1 1 0  12 24 o 11 150.41  6.76  41.41    3.68   41.41    3.68   41.41    3.68   150.41  6.76  150.41  6.76  0.00    0.00  
1 1 1 0  12 25 o 13 110.91  7.96  22.74    3.17   22.74    3.17   22.74    3.17   110.91  7.96  110.91  7.96  0.00    0.00  
1 1 1 0  12 26 o 13 443.37  6.98  358.08   11.25  358.08   11.25  358.08   11.25  443.37  6.98  443.37  6.98  0.00    0.00  
1 1 1 0  12 27 o 13 23.46   15.37 -0.46    3.26   -0.46    3.26   -0.46    3.26   23.46   15.37 23.46   15.37 0.00    0.00  
1 1 1 0  12 28 o 14 183.46  6.63  61.54    4.41   61.54    4.41   61.54    4.41   183.46  6.63  183.46  6.63  0.00    0.00  
1 1 1 0  12 29 o 12 97.91   9.67  18.02    3.36   18.02    3.36   18.02    3.36   97.91   9.67  97.91   9.67  0.00    0.00  
1 1 1 0  12 30 o 9  59.99   16.08 7.90     3.03   7.90     3.03   7.90     3.03   59.99   16.08 59.99   16.08 0.00    0.00  
1 1 1 0  12 31 o 1  36.97   19.06 3.78     3.28   3.78     3.28   3.78     3.28   36.97   19.06 36.97   19.06 0.00    0.00  
1 1 1 0  12 32 o 7  45.06   18.63 5.35     3.03   5.35     3.03   5.35     3.03   45.06   18.63 45.06   18.63 0.00    0.00  
1 1 1 0  12 33 o 12 68.31   14.61 9.79     3.19   9.79     3.19   9.79     3.19   68.31   14.61 68.31   14.61 0.00    0.00  
1 1 1 0  12 34 o 1  34.03   18.79 3.19     3.39   3.19     3.39   3.19     3.39   34.03   18.79 34.03   18.79 0.00    0.00  
1 1 1 0  12 35 o 11 38.05   19.90 4.22     3.61   4.22     3.61   4.22     3.61   38.05   19.90 38.05   19.90 0.00    0.00  
1 1 1 0  12 36 f 0  36.69   19.49 3.97     3.51   3.97     3.51   3.97     3.51   36.69   19.49 36.69   19.49 0.00    0.00  
1 1 1 0  12 37 o 5  32.66   19.26 2.89     3.90   2.89     3.90   2.89     3.90   32.66   19.26 32.66   19.26 0.00    0.00  
1 1 1 0  12 38 o 6  34.08   19.09 3.50     3.55   3.50     3.55   3.50     3.55   34.08   19.09 34.08   19.09 0.00    0.00  
1 1 1 0  12 39 o 14 32.67   18.75 3.07     3.54   3.07     3.54   3.07     3.54   32.67   18.75 32.67   18.75 0.00    0.00  
1 1 1 0  12 40 o 18 49.30   20.68 7.04     3.72   7.04     3.72   7.04     3.72   49.30   20.68 49.30   20.68 0.00    0.00  
1 1 1 0  12 41 o 4  40.85   21.20 5.74     4.08   5.74     4.08   5.74     4.08   40.85   21.20 40.85   21.20 0.00    0.00  
1 1 1 0  14 0  o 8  973.86  11.88 1725.25  42.06  1725.25  42.06  1725.25  42.06  973.86  11.88 973.86  11.88 0.00    0.00  
1 1 1 0  14 1  o 14 1533.93 12.16 4280.25  67.83  4280.25  67.83  4280.25  67.83  1533.93 12.16 1533.93 12.16 0.00    0.00  
1 1 1 0  14 2  o 16 119.52  6.47  26.20    2.79   26.20    2.79   26.20    2.79   119.52  6.47  119.52  6.47  0.00    0.00  
1 1 1 0  14 3  o 7  222.17  7.26  90.03    5.85   90.03    5.85   90.03    5.85   222.17  7.26  222.17  7.26  0.00    0.00  
1 1 1 0  14 4  o 1  124.19  6.39  28.27    2.87   28.27    2.87   28.27    2.87   124.19  6.39  124.19  6.39  0.00    0.00  
1 1 1 0  14 5  o 10 996.56  10.03 1806.80  36.35  1806.80  36.35  1806.80  36.35  996.56  10.03 996.56  10.03 0.00    0.00  
1 1 1 0  14 6  o 6  34.83   12.77 2.95     1.49   2.95     1.49   2.95     1.49   34.83   12.77 34.83   12.77 0.00    0.00  
1 1 1 0  14 7  o 18 255.78  5.20  119.10   4.83   119.10   4.83   119.10   4.83   255.78  5.20  255.78  5.20  0.00    0.00  
1 1 1 0  14 8  o 14 487.79  5.94  432.81   10.54  432.81   10.54  432.81   10.54  487.79  5.94  487.79  5.94  0.00    0.00  
1 1 1 0  14 9  o 14 256.82  6.14  120.12   5.73   120.12   5.73   120.12   5.73   256.82  6.14  256.82  6.14  0.00    0.00  
1 1 1 0  14 10 o 19 59.52   10.50 7.01     2.06   7.01     2.06   7.01     2.06   59.52   10.50 59.52   10.50 0.00    0.00  
1 1 1 0  14 11 o 8  1307.40 12.37 3109.45  58.80  3109.45  58.80  3109.45  58.80  1307.40 12.37 1307.40 12.37 0.00    0.00  
1 1 1 0  14 12 o 5  1216.37 10.12 2690.94  44.76  2690.94  44.76  2690.94  44.76  1216.37 10.12 1216.37 10.12 0.00    0.00  
1 1 1 0  14 13 o 6  669.66  6.84  815.57   16.66  815.57   16.66  815.57   16.66  669.66  6.84  669.66  6.84  0.00    0.00  
1 1 1 0  14 14 o 15 1218.91 11.67 2702.73  51.69  2702.73  51.69  2702.73  51.69  1218.91 11.67 1218.91 11.67 0.00    0.00  
1 1 1 0  14 15 o 4  110.12  7.35  22.34    2.91   22.34    2.91   22.34    2.91   110.12  7.35  110.12  7.35  0.00    0.00  
1 1 1 0  14 16 o 10 306.56  6.44  171.09   7.17   171.09   7.17   171.09   7.17   306.56  6.44  306.56  6.44  0.00    0.00  
1 1 1 0  14 17 o 9  606.34  7.62  668.86   16.79  668.86   16.79  668.86   16.79  606.34  7.62  606.34  7.62  0.00    0.00  
1 1 1 0  14 18 o 7  255.03  6.05  118.47   5.60   118.47   5.60   118.47   5.60   255.03  6.05  255.03  6.05  0.00    0.00  
1 1 1 0  14 19 o 1  556.88  6.81  564.25   13.79  564.25   13.79  564.25   13.79  556.88  6.81  556.88  6.81  0.00    0.00  
1 1 1 0  14 20 o 11 132.99  8.90  32.61    4.26   32.61    4.26   32.61    4.26   132.99  8.90  132.99  8.90  0.00    0.00  
1 1 1 0  14 21 o 16 315.56  5.68  181.29   6.51   181.29   6.51   181.29   6.51   315.56  5.68  315.56  5.68  0.00    0.00  
1 1 1 0  14 22 o 9  73.50   12.35 10.64    3.02   10.64    3.02   10.64    3.02   73.50   12.35 73.50   12.35 0.00    0.00  
1 1 1 0  14 23 o 13 244.26  5.80  108.72   5.14   108.72   5.14   108.72   5.14   244.26  5.80  244.26  5.80  0.00    0.00  
1 1 1 0  14 24 o 1  179.93  6.88  59.17    4.48   59.17    4.48   59.17    4.48   179.93  6.88  179.93  6.88  0.00    0.00  
1 1 1 0  14 25 o 10 300.81  6.24  164.86   6.82   164.86   6.82   164.86   6.82   300.81  6.24  300.81  6.24  0.00    0.00  
1 1 1 0  14 26 o 1  31.02   17.47 2.35     3.00   2.35     3.00   2.35     3.00   31.02   17.47 31.02   17.47 0.00    0.00  
1 1 1 0  14 27 o 9  120.42  9.74  26.96    4.20   26.96    4.20   26.96    4.20   120.42  9.74  120.42  9.74  0.00    0.00  
1 1 1 0  14 28 o 2  279.86  5.95  142.81   6.05   142.81   6.05   142.81   6.05   279.86  5.95  279.86  5.95  0.00    0.00  
1 1 1 0  14 29 o 1  279.42  7.04  142.64   7.15   142.64   7.15   142.64   7.15   279.42  7.04  279.42  7.04  0.00    0.00  
1 1 1 0  14 30 o 6  48.52   18.23 5.88     3.00   5.88     3.00   5.88     3.00   48.52   18.23 48.52   18.23 0.00    0.00  
1 1 1 0  14 31 o 3  60.48   17.86 8.35     3.41   8.35     3.41   8.35     3.41   60.48   17.86 60.48   17.86 0.00    0.00  
1 1 1 0  14 32 o 1  44.82   18.60 5.31     3.02   5.31     3.02   5.31     3.02   44.82   18.60 44.82   18.60 0.00    0.00  
1 1 1 0  14 33 o 18 25.38   15.86 0.87     3.00   0.87     3.00   0.87     3.00   25.38   15.86 25.38   15.86 0.00    0.00  
1 1 1 0  14 34 o 17 118.72  9.98  26.65    4.24   26.65    4.24   26.65    4.24   118.72  9.98  118.72  9.98  0.00    0.00  
1 1 1 0  14 35 o 5  59.33   19.34 8.58     3.69   8.58     3.69   8.58     3.69   59.33   19.34 59.33   19.34 0.00    0.00  
1 1 1 0  14 36 o 16 24.13   15.85 -0.15    3.50   -0.15    3.50   -0.15    3.50   24.13   15.85 24.13   15.85 0.00    0.00  
1 1 1 0  14 37 o 16 73.67   17.99 12.30    4.17   12.30    4.17   12.30    4.17   73.67   17.99 73.67   17.99 0.00    0.00  
1 1 1 0  14 38 o 8  14.88   10.82 -6.82    3.35   -6.82    3.35   -6.82    3.35   14.88   10.82 14.88   10.82 0.00    0.00  
1 1 1 0  14 39 o 13 43.70   20.30 5.71     3.57   5.71     3.57   5.71     3.57   43.70   20.30 43.70   20.30 0.00    0.00  
1 1 1 0  14 40 o 8  66.75   18.50 10.68    3.88   10.68    3.88   10.68    3.88   66.75   18.50 66.75   18.50 0.00    0.00  
1 1 1 0  14 41 o 10 41.70   21.41 6.01     4.13   6.01     4.13   6.01     4.13   41.70   21.41 41.70   21.41 0.00    0.00  
1 1 1 0  16 0  o 19 319.18  10.44 185.83   12.08  185.83   12.08  185.83   12.08  319.18  10.44 319.18  10.44 0.00    0.00  
1 1 1 0  16 1  o 5  145.33  7.72  38.73    4.05   38.73    4.05   38.73    4.05   145.33  7.72  145.33  7.72  0.00    0.00  
1 1 1 0  16 2  o 6  219.74  6.02  87.98    4.80   87.98    4.80   87.98    4.80   219.74  6.02  219.74  6.02  0.00    0.00  
1 1 1 0  16 3  o 8  338.64  5.73  208.68   7.05   208.68   7.05   208.68   7.05   338.64  5.73  338.64  5.73  0.00    0.00  
1 1 1 0  16 4  o 5  367.33  5.46  245.48   7.29   245.48   7.29   245.48   7.29   367.33  5.46  367.33  5.46  0.00    0.00  
1 1 1 0  16 5  o 6  329.57  5.39  197.65   6.46   197.65   6.46   197.65   6.46   329.57  5.39  329.57  5.39  0.00    0.00  
1 1 1 0  16 6  o 13 303.26  5.33  167.37   5.87   167.37   5.87   167.37   5.87   303.26  5.33  303.26  5.33  0.00    0.00  
1 1 1 0  16 7  o 8  232.20  5.26  98.18    4.43   98.18    4.43   98.18    4.43   232.20  5.26  232.20  5.26  0.00    0.00  
1 1 1 0  16 8  o 18 421.50  6.61  323.27   10.12  323.27   10.12  323.27   10.12  421.50  6.61  421.50  6.61  0.00    0.00  
1 1 1 0  16 9  o 11 502.79  6.96  459.90   12.73  459.90   12.73  459.90   12.73  502.79  6.96  502.79  6.96  0.00    0.00  
1 1 1 0  16 10 o 8  713.09  8.15  924.94   21.13  924.94   21.13  924.94   21.13  713.09  8.15  713.09  8.15  0.00    0.00  
1 1 1 0  16 11 o 18 890.27  8.07  1441.42  26.12  1441.42  26.12  1441.42  26.12  890.27  8.07  890.27  8.07  0.00    0.00  
1 1 1 0  16 12 o 19 1542.59 12.31 4328.39  69.04  4328.39  69.04  4328.39  69.04  1542.59 12.31 1542.59 12.31 0.00    0.00  
1 1 1 0  16 13 o 17 690.51  6.95  867.15   17.45  867.15   17.45  867.15   17.45  690.51  6.95  690.51  6.95  0.00    0.00  
1 1 1 0  16 14 o 6  583.36  7.44  619.05   15.78  619.05   15.78  619.05   15.78  583.36  7.44  583.36  7.44  0.00    0.00  
1 1 1 0  16 15 f 0  305.43  6.49  169.84   7.20   169.84   7.20   169.84   7.20   305.43  6.49  305.43  6.49  0.00    0.00  
1 1 1 0  16 16 o 4  764.57  7.37  1063.22  20.48  1063.22  20.48  1063.22  20.48  764.57  7.37  764.57  7.37  0.00    0.00  
1 1 1 0  16 17 o 12 1181.91 11.37 2541.99  48.83  2541.99  48.83  2541.99  48.83  1181.91 11.37 1181.91 11.37 0.00    0.00  
1 1 1 0  16 18 o 14 56.43   14.67 6.85     2.60   6.85     2.60   6.85     2.60   56.43   14.67 56.43   14.67 0.00    0.00  
1 1 1 0  16 19 o 4  62.66   16.22 8.44     3.19   8.44     3.19   8.44     3.19   62.66   16.22 62.66   16.22 0.00    0.00  
1 1 1 0  16 20 o 9  67.80   14.85 9.48     3.21   9.48     3.21   9.48     3.21   67.80   14.85 67.80   14.85 0.00    0.00  
1 1 1 0  16 21 o 15 422.41  6.72  324.86   10.31  324.86   10.31  324.86   10.31  422.41  6.72  422.41  6.72  0.00    0.00  
1 1 1 0  16 22 o 5  352.27  5.80  225.91   7.42   225.91   7.42   225.91   7.42   352.27  5.80  352.27  5.80  0.00    0.00  
1 1 1 0  16 23 o 1  181.02  6.17  59.82    4.05   59.82    4.05   59.82    4.05   181.02  6.17  181.02  6.17  0.00    0.00  
1 1 1 0  16 24 o 15 320.93  6.66  187.67   7.77   187.67   7.77   187.67   7.77   320.93  6.66  320.93  6.66  0.00    0.00  
1 1 1 0  16 25 o 17 80.86   12.67 12.77    3.45   12.77    3.45   12.77    3.45   80.86   12.67 80.86   12.67 0.00    0.00  
1 1 1 0  16 26 o 6  375.75  5.89  257.12   8.04   257.12   8.04   257.12   8.04   375.75  5.89  375.75  5.89  0.00    0.00  
1 1 1 0  16 27 o 6  220.22  7.34  88.63    5.86   88.63    5.86   88.63    5.86   220.22  7.34  220.22  7.34  0.00    0.00  
1 1 1 0  16 28 f 0  56.73   16.97 7.28     3.05   7.28     3.05   7.28     3.05   56.73   16.97 56.73   16.97 0.00    0.00  
1 1 1 0  16 29 o 17 318.01  7.01  184.71   8.09   184.71   8.09   184.71   8.09   318.01  7.01  318.01  7.01  0.00    0.00  
1 1 1 0  16 30 o 10 128.64  8.11  30.62    3.76   30.62    3.76   30.62    3.76   128.64  8.11  128.64  8.11  0.00    0.00  
1 1 1 0  16 31 o 15 79.89   11.43 12.45    3.12   12.45    3.12   12.45    3.12   79.89   11.43 79.89   11.43 0.00    0.00  
1 1 1 0  16 32 o 1  123.57  8.33  28.42    3.70   28.42    3.70   28.42    3.70   123.57  8.33  123.57  8.33  0.00    0.00  
1 1 1 0  16 33 o 16 16.77   11.89 -3.81    3.04   -3.81    3.04   -3.81    3.04   16.77   11.89 16.77   11.89 0.00    0.00  
1 1 1 0  16 34 o 18 78.13   13.62 12.40    3.52   12.40    3.52   12.40    3.52   78.13   13.62 78.13   13.62 0.00    0.00  
1 1 1 0  16 35 o 19 24.79   16.19 -0.04    3.58   -0.04    3.58   -0.04    3.58   24.79   16.19 24.79   16.19 0.00    0.00  
1 1 1 0  16 36 o 7  16.46   11.72 -4.05    3.07   -4.05    3.07   -4.05    3.07   16.46   11.72 16.46   11.72 0.00    0.00  
1 1 1 0  16 37 o 2  12.72   9.37  -9.00    3.12   -9.00    3.12   -9.00    3.12   12.72   9.37  12.72   9.37  0.00    0.00  
1 1 1 0  16 38 o 7  35.91   19.76 3.98     3.73   3.98     3.73   3.98     3.73   35.91   19.76 35.91   19.76 0.00    0.00  
1 1 1 0  16 39 o 7  69.24   17.10 10.86    3.73   10.86    3.73   10.86    3.73   69.24   17.10 69.24   17.10 0.00    0.00  
1 1 1 0  16 40 o 10 45.70   20.97 6.48     3.81   6.48     3.81   6.48     3.81   45.70   20.97 45.70   20.97 0.00    0.00  
1 1 1 0  18 0  o 5  151.76  8.04  42.23    4.41   42.23    4.41   42.23    4.41   151.76  8.04  151.76  8.04  0.00    0.00  
1 1 1 0  18 1  f 0  333.90  5.42  202.86   6.58   202.86   6.58   202.86   6.58   333.90  5.42  333.90  5.42  0.00    0.00  
1 1 1 0  18 2  o 18 117.72  6.01  25.39    2.56   25.39    2.56   25.39    2.56   117.72  6.01  117.72  6.01  0.00    0.00  
1 1 1 0  18 3  o 19 54.89   10.29 6.02     1.84   6.02     1.84   6.02     1.84   54.89   10.29 54.89   10.29 0.00    0.00  
1 1 1 0  18 4  o 9  78.98   7.44  11.64    2.09   11.64    2.09   11.64    2.09   78.98   7.44  78.98   7.44  0.00    0.00  
1 1 1 0  18 5  o 17 438.16  5.78  349.26   9.20   349.26   9.20   349.26   9.20   438.16  5.78  438.16  5.78  0.00    0.00  
1 1 1 0  18 6  o 9  249.28  5.37  113.14   4.86   113.14   4.86   113.14   4.86   249.28  5.37  249.28  5.37  0.00    0.00  
1 1 1 0  18 7  o 11 434.31  6.67  343.21   10.52  343.21   10.52  343.21   10.52  434.31  6.67  434.31  6.67  0.00    0.00  
1 1 1 0  18 8  o 3  284.38  5.77  147.21   5.96   147.21   5.96   147.21   5.96   284.38  5.77  284.38  5.77  0.00    0.00  
1 1 1 0  18 9  o 6  220.95  6.88  89.02    5.51   89.02    5.51   89.02    5.51   220.95  6.88  220.95  6.88  0.00    0.00  
1 1 1 0  18 10 o 11 130.77  7.17  31.37    3.39   31.37    3.39   31.37    3.39   130.77  7.17  130.77  7.17  0.00    0.00  
1 1 1 0  18 11 o 1  441.77  5.84  354.99   9.38   354.99   9.38   354.99   9.38   441.77  5.84  441.77  5.84  0.00    0.00  
1 1 1 0  18 12 o 10 2624.50 19.92 12537.84 190.04 12537.84 190.04 12537.84 190.04 2624.50 19.92 2624.50 19.92 0.00    0.00  
1 1 1 0  18 13 o 18 1197.86 10.70 2609.96  46.60  2609.96  46.60  2609.96  46.60  1197.86 10.70 1197.86 10.70 0.00    0.00  
1 1 1 0  18 14 o 10 475.86  7.64  412.05   13.21  412.05   13.21  412.05   13.21  475.86  7.64  475.86  7.64  0.00    0.00  
1 1 1 0  18 15 o 16 568.81  6.86  588.53   14.17  588.53   14.17  588.53   14.17  568.81  6.86  568.81  6.86  0.00    0.00  
1 1 1 0  18 16 o 3  252.20  6.60  115.89   6.05   115.89   6.05   115.89   6.05   252.20  6.60  252.20  6.60  0.00    0.00  
1 1 1 0  18 17 o 17 137.43  8.00  34.69    3.97   34.69    3.97   34.69    3.97   137.43  8.00  137.43  8.00  0.00    0.00  
1 1 1 0  18 18 o 3  234.01  5.80  99.76    4.93   99.76    4.93   99.76    4.93   234.01  5.80  234.01  5.80  0.00    0.00  
1 1 1 0  18 19 o 2  364.16  9.56  241.82   12.64  241.82   12.64  241.82   12.64  364.16  9.56  364.16  9.56  0.00    0.00  
1 1 1 0  18 20 o 12 221.69  5.80  89.57    4.67   89.57    4.67   89.57    4.67   221.69  5.80  221.69  5.80  0.00    0.00  
1 1 1 0  18 21 o 7  457.09  6.93  380.39   11.51  380.39   11.51  380.39   11.51  457.09  6.93  457.09  6.93  0.00    0.00  
1 1 1 0  18 22 o 9  34.79   17.36 3.25     2.67   3.25     2.67   3.25     2.67   34.79   17.36 34.79   17.36 0.00    0.00  
1 1 1 0  18 23 o 3  463.64  6.09  391.28   10.27  391.28   10.27  391.28   10.27  463.64  6.09  463.64  6.09  0.00    0.00  
1 1 1 0  18 24 o 16 283.04  7.41  146.12   7.62   146.12   7.62   146.12   7.62   283.04  7.41  283.04  7.41  0.00    0.00  
1 1 1 0  18 25 o 13 50.84   18.20 6.24     3.07   6.24     3.07   6.24     3.07   50.84   18.20 50.84   18.20 0.00    0.00  
1 1 1 0  18 26 o 2  181.31  7.15  60.13    4.70   60.13    4.70   60.13    4.70   181.31  7.15  181.31  7.15  0.00    0.00  
1 1 1 0  18 27 o 9  79.38   12.84 12.38    3.41   12.38    3.41   12.38    3.41   79.38   12.84 79.38   12.84 0.00    0.00  
1 1 1 0  18 28 o 14 45.63   20.82 5.60     3.75   5.60     3.75   5.60     3.75   45.63   20.82 45.63   20.82 0.00    0.00  
1 1 1 0  18 29 o 15 234.76  6.26  100.68   5.34   100.68   5.34   100.68   5.34   234.76  6.26  234.76  6.26  0.00    0.00  
1 1 1 0  18 30 o 6  156.33  8.24  45.09    4.66   45.09    4.66   45.09    4.66   156.33  8.24  156.33  8.24  0.00    0.00  
1 1 1 0  18 31 o 5  163.94  7.13  49.45    4.23   49.45    4.23   49.45    4.23   163.94  7.13  163.94  7.13  0.00    0.00  
1 1 1 0  18 32 o 16 180.95  6.87  60.21    4.50   60.21    4.50   60.21    4.50   180.95  6.87  180.95  6.87  0.00    0.00  
1 1 1 0  18 33 o 16 73.95   14.90 11.38    3.55   11.38    3.55   11.38    3.55   73.95   14.90 73.95   14.90 0.00    0.00  
1 1 1 0  18 34 o 14 127.68  8.54  30.48    3.92   30.48    3.92   30.48    3.92   127.68  8.54  127.68  8.54  0.00    0.00  
1 1 1 0  18 35 o 5  47.88   21.70 6.61     4.07   6.61     4.07   6.61     4.07   47.88   21.70 47.88   21.70 0.00    0.00  
1 1 1 0  18 36 o 17 31.83   19.14 2.50     4.00   2.50     4.00   2.50     4.00   31.83   19.14 31.83   19.14 0.00    0.00  
1 1 1 0  18 37 o 10 71.65   15.58 11.19    3.56   11.19    3.56   11.19    3.56   71.65   15.58 71.65   15.58 0.00    0.00  
1 1 1 0  18 38 o 10 25.13   16.33 0.39     3.58   0.39     3.58   0.39     3.58   25.13   16.33 25.13   16.33 0.00    0.00  
1 1 1 0  18 39 o 11 68.98   17.52 10.91    3.80   10.91    3.80   10.91    3.80   68.98   17.52 68.98   17.52 0.00    0.00  
1 1 1 0  18 40 o 10 22.84   15.59 -1.37    4.03   -1.37    4.03   -1.37    4.03   22.84   15.59 22.84   15.59 0.00    0.00  
1 1 1 0  20 0  o 12 983.56  12.18 1760.16  43.53  1760.16  43.53  1760.16  43.53  983.56  12.18 983.56  12.18 0.00    0.00  
1 1 1 0  20 1  o 11 25.33   13.80 1.64     1.80   1.64     1.80   1.64     1.80   25.33   13.80 25.33   13.80 0.00    0.00  
1 1 1 0  20 2  o 18 447.70  5.83  364.62   9.49   364.62   9.49   364.62   9.49   447.70  5.83  447.70  5.83  0.00    0.00  
1 1 1 0  20 3  o 15 381.23  5.61  264.42   7.77   264.42   7.77   264.42   7.77   381.23  5.61  381.23  5.61  0.00    0.00  
1 1 1 0  20 4  o 19 153.31  5.77  42.92    3.21   42.92    3.21   42.92    3.21   153.31  5.77  153.31  5.77  0.00    0.00  
1 1 1 0  20 5  o 14 545.64  7.20  541.66   14.29  541.66   14.29  541.66   14.29  545.64  7.20  545.64  7.20  0.00    0.00  
1 1 1 0  20 6  o 1  24.40   14.39 1.22     2.18   1.22     2.18   1.22     2.18   24.40   14.39 24.40   14.39 0.00    0.00  
1 1 1 0  20 7  o 2  388.47  5.65  274.54   7.98   274.54   7.98   274.54   7.98   388.47  5.65  388.47  5.65  0.00    0.00  
1 1 1 0  20 8  o 3  86.97   8.73  14.17    2.69   14.17    2.69   14.17    2.69   86.97   8.73  86.97   8.73  0.00    0.00  
1 1 1 0  20 9  o 16 2036.06 16.79 7543.59  124.25 7543.59  124.25 7543.59  124.25 2036.06 16.79 2036.06 16.79 0.00    0.00  
1 1 1 0  20 10 o 13 297.80  5.94  161.42   6.43   161.42   6.43   161.42   6.43   297.80  5.94  297.80  5.94  0.00    0.00  
1 1 1 0  20 11 o 4  394.24  5.78  282.75   8.28   282.75   8.28   282.75   8.28   394.24  5.78  394.24  5.78  0.00    0.00  
1 1 1 0  20 12 o 9  1069.04 9.20  2078.52  35.76  2078.52  35.76  2078.52  35.76  1069.04 9.20  1069.04 9.20  0.00    0.00  
1 1 1 0  20 13 o 1  116.82  9.59  25.31    4.01   25.31    4.01   25.31    4.01   116.82  9.59  116.82  9.59  0.00    0.00  
1 1 1 0  20 14 o 6  1105.27 10.91 2222.36  43.82  2222.36  43.82  2222.36  43.82  1105.27 10.91 1105.27 10.91 0.00    0.00  
1 1 1 0  20 15 o 9  386.81  5.82  272.22   8.18   272.22   8.18   272.22   8.18   386.81  5.82  386.81  5.82  0.00    0.00  
1 1 1 0  20 16 o 16 288.74  6.62  151.84   6.95   151.84   6.95   151.84   6.95   288.74  6.62  288.74  6.62  0.00    0.00  
1 1 1 0  20 17 o 15 314.79  5.75  180.36   6.57   180.36   6.57   180.36   6.57   314.79  5.75  314.79  5.75  0.00    0.00  
1 1 1 0  20 18 o 16 471.60  7.05  404.78   12.08  404.78   12.08  404.78   12.08  471.60  7.05  471.60  7.05  0.00    0.00  
1 1 1 0  20 19 o 16 392.37  8.26  280.49   11.77  280.49   11.77  280.49   11.77  392.37  8.26  392.37  8.26  0.00    0.00  
1 1 1 0  20 20 o 13 191.51  6.20  66.93    4.31   66.93    4.31   66.93    4.31   191.51  6.20  191.51  6.20  0.00    0.00  
1 1 1 0  20 21 o 13 320.04  6.63  186.59   7.71   186.59   7.71   186.59   7.71   320.04  6.63  320.04  6.63  0.00    0.00  
1 1 1 0  20 22 o 5  648.20  6.86  764.78   16.17  764.78   16.17  764.78   16.17  648.20  6.86  648.20  6.86  0.00    0.00  
1 1 1 0  20 23 o 8  17.28   12.00 -2.34    2.65   -2.34    2.65   -2.34    2.65   17.28   12.00 17.28   12.00 0.00    0.00  
1 1 1 0  20 24 o 14 338.08  6.70  208.25   8.23   208.25   8.23   208.25   8.23   338.08  6.70  338.08  6.70  0.00    0.00  
1 1 1 0  20 25 o 18 217.24  6.30  86.10    4.97   86.10    4.97   86.10    4.97   217.24  6.30  217.24  6.30  0.00    0.00  
1 1 1 0  20 26 o 11 79.31   13.74 12.48    3.61   12.48    3.61   12.48    3.61   79.31   13.74 79.31   13.74 0.00    0.00  
1 1 1 0  20 27 o 8  18.16   12.60 -2.50    2.91   -2.50    2.91   -2.50    2.91   18.16   12.60 18.16   12.60 0.00    0.00  
1 1 1 0  20 28 o 14 23.52   15.58 -0.83    3.50   -0.83    3.50   -0.83    3.50   23.52   15.58 23.52   15.58 0.00    0.00  
1 1 1 0  20 29 o 8  326.60  6.40  194.75   7.60   194.75   7.60   194.75   7.60   326.60  6.40  326.60  6.40  0.00    0.00  
1 1 1 0  20 30 o 10 52.69   19.02 6.85     3.34   6.85     3.34   6.85     3.34   52.69   19.02 52.69   19.02 0.00    0.00  
1 1 1 0  20 31 o 11 87.82   10.99 14.87    3.36   14.87    3.36   14.87    3.36   87.82   10.99 87.82   10.99 0.00    0.00  
1 1 1 0  20 32 o 8  131.59  8.08  32.16    3.83   32.16    3.83   32.16    3.83   131.59  8.08  131.59  8.08  0.00    0.00  
1 1 1 0  20 33 o 9  60.06   19.00 8.60     3.65   8.60     3.65   8.60     3.65   60.06   19.00 60.06   19.00 0.00    0.00  
1 1 1 0  20 34 o 10 188.50  7.02  65.56    4.79   65.56    4.79   65.56    4.79   188.50  7.02  188.50  7.02  0.00    0.00  
1 1 1 0  20 35 o 11 24.00   16.14 -1.14    4.00   -1.14    4.00   -1.14    4.00   24.00   16.14 24.00   16.14 0.00    0.00  
1 1 1 0  20 36 o 17 29.91   18.41 1.91     3.89   1.91     3.89   1.91     3.89   29.91   18.41 29.91   18.41 0.00    0.00  
1 1 1 0  20 37 o 13 47.13   19.86 6.32     3.43   6.32     3.43   6.32     3.43   47.13   19.86 47.13   19.86 0.00    0.00  
1 1 1 0  20 38 f 0  26.04   16.66 0.81     3.54   0.81     3.54   0.81     3.54   26.04   16.66 26.04   16.66 0.00    0.00  
1 1 1 0  20 39 o 12 35.12   19.41 3.78     3.62   3.78     3.62   3.78     3.62   35.12   19.41 35.12   19.41 0.00    0.00  
1 1 1 0  20 40 o 11 19.39   13.61 -2.97    3.65   -2.97    3.65   -2.97    3.65   19.39   13.61 19.39   13.61 0.00    0.00  
1 1 1 0  22 0  o 6  382.85  7.99  266.85   11.12  266.85   11.12  266.85   11.12  382.85  7.99  382.85  7.99  0.00    0.00  
1 1 1 0  22 1  o 4  10.13   7.40  -3.97    1.65   -3.97    1.65   -3.97    1.65   10.13   7.40  10.13   7.40  0.00    0.00  
1 1 1 0  22 2  o 5  188.23  5.58  64.59    3.81   64.59    3.81   64.59    3.81   188.23  5.58  188.23  5.58  0.00    0.00  
1 1 1 0  22 3  o 18 104.59  8.01  20.24    3.00   20.24    3.00   20.24    3.00   104.59  8.01  104.59  8.01  0.00    0.00  
1 1 1 0  22 4  o 11 370.47  6.49  249.78   8.73   249.78   8.73   249.78   8.73   370.47  6.49  370.47  6.49  0.00    0.00  
1 1 1 0  22 5  o 17 1122.33 11.01 2291.72  44.92  2291.72  44.92  2291.72  44.92  1122.33 11.01 1122.33 11.01 0.00    0.00  
1 1 1 0  22 6  o 11 461.14  6.82  386.89   11.43  386.89   11.43  386.89   11.43  461.14  6.82  461.14  6.82  0.00    0.00  
1 1 1 0  22 7  o 18 867.22  9.18  1368.00  28.95  1368.00  28.95  1368.00  28.95  867.22  9.18  867.22  9.18  0.00    0.00  
1 1 1 0  22 8  o 7  353.32  5.63  227.13   7.23   227.13   7.23   227.13   7.23   353.32  5.63  353.32  5.63  0.00    0.00  
1 1 1 0  22 9  o 1  2505.56 20.36 11427.42 185.41 11427.42 185.41 11427.42 185.41 2505.56 20.36 2505.56 20.36 0.00    0.00  
1 1 1 0  22 10 o 19 1061.37 9.17  2048.76  35.38  2048.76  35.38  2048.76  35.38  1061.37 9.17  1061.37 9.17  0.00    0.00  
1 1 1 0  22 11 o 18 618.77  6.68  696.36   15.02  696.36   15.02  696.36   15.02  618.77  6.68  618.77  6.68  0.00    0.00  
1 1 1 0  22 12 o 18 1251.95 10.40 2850.83  47.34  2850.83  47.34  2850.83  47.34  1251.95 10.40 1251.95 10.40 0.00    0.00  
1 1 1 0  22 13 o 8  581.44  9.14  615.21   19.31  615.21   19.31  615.21   19.31  581.44  9.14  581.44  9.14  0.00    0.00  
1 1 1 0  22 14 o 15 1283.33 10.57 2995.88  49.33  2995.88  49.33  2995.88  49.33  1283.33 10.57 1283.33 10.57 0.00    0.00  
1 1 1 0  22 15 o 7  41.80   18.62 4.59     3.00   4.59     3.00   4.59     3.00   41.80   18.62 41.80   18.62 0.00    0.00  
1 1 1 0  22 16 o 19 107.85  8.17  21.52    3.16   21.52    3.16   21.52    3.16   107.85  8.17  107.85  8.17  0.00    0.00  
1 1 1 0  22 17 o 4  20.15   13.31 -0.59    2.53   -0.59    2.53   -0.59    2.53   20.15   13.31 20.15   13.31 0.00    0.00  
1 1 1 0  22 18 o 12 441.06  7.73  354.21   12.39  354.21   12.39  354.21   12.39  441.06  7.73  441.06  7.73  0.00    0.00  
1 1 1 0  22 19 o 8  15.93   11.26 -3.26    2.64   -3.26    2.64   -3.26    2.64   15.93   11.26 15.93   11.26 0.00    0.00  
1 1 1 0  22 20 o 11 35.53   18.44 3.36     3.08   3.36     3.08   3.36     3.08   35.53   18.44 35.53   18.44 0.00    0.00  
1 1 1 0  22 21 o 3  39.44   17.74 4.11     2.72   4.11     2.72   4.11     2.72   39.44   17.74 39.44   17.74 0.00    0.00  
1 1 1 0  22 22 f 0  382.95  5.91  266.97   8.22   266.97   8.22   266.97   8.22   382.95  5.91  382.95  5.91  0.00    0.00  
1 1 1 0  22 23 o 18 289.67  6.73  152.94   7.08   152.94   7.08   152.94   7.08   289.67  6.73  289.67  6.73  0.00    0.00  
1 1 1 0  22 24 o 14 234.15  6.53  100.01   5.55   100.01   5.55   100.01   5.55   234.15  6.53  234.15  6.53  0.00    0.00  
1 1 1 0  22 25 o 5  19.36   13.34 -2.35    3.12   -2.35    3.12   -2.35    3.12   19.36   13.34 19.36   13.34 0.00    0.00  
1 1 1 0  22 26 o 15 411.51  7.04  308.67   10.53  308.67   10.53  308.67   10.53  411.51  7.04  411.51  7.04  0.00    0.00  
1 1 1 0  22 27 o 11 91.19   13.48 16.19    4.18   16.19    4.18   16.19    4.18   91.19   13.48 91.19   13.48 0.00    0.00  
1 1 1 0  22 28 o 2  115.74  9.79  25.01    4.05   25.01    4.05   25.01    4.05   115.74  9.79  115.74  9.79  0.00    0.00  
1 1 1 0  22 29 o 17 51.26   18.46 6.45     3.15   6.45     3.15   6.45     3.15   51.26   18.46 51.26   18.46 0.00    0.00  
1 1 1 0  22 30 o 8  59.33   18.25 8.16     3.44   8.16     3.44   8.16     3.44   59.33   18.25 59.33   18.25 0.00    0.00  
1 1 1 0  22 31 o 13 89.42   11.16 15.44    3.47   15.44    3.47   15.44    3.47   89.42   11.16 89.42   11.16 0.00    0.00  
1 1 1 0  22 32 o 6  45.33   19.70 5.61     3.36   5.61     3.36   5.61     3.36   45.33   19.70 45.33   19.70 0.00    0.00  
1 1 1 0  22 33 o 11 29.81   17.64 2.07     3.30   2.07     3.30   2.07     3.30   29.81   17.64 29.81   17.64 0.00    0.00  
1 1 1 0  22 34 o 8  132.87  9.17  33.16    4.38   33.16    4.38   33.16    4.38   132.87  9.17  132.87  9.17  0.00    0.00  
1 1 1 0  22 35 o 2  75.09   15.73 12.04    3.78   12.04    3.78   12.04    3.78   75.09   15.73 75.09   15.73 0.00    0.00  
1 1 1 0  22 36 o 8  24.18   15.63 0.38     3.22   0.38     3.22   0.38     3.22   24.18   15.63 24.18   15.63 0.00    0.00  
1 1 1 0  22 37 o 7  23.77   15.57 0.08     3.35   0.08     3.35   0.08     3.35   23.77   15.57 23.77   15.57 0.00    0.00  
1 1 1 0  22 38 o 18 29.34   18.04 1.92     3.72   1.92     3.72   1.92     3.72   29.34   18.04 29.34   18.04 0.00    0.00  
1 1 1 0  22 39 f 0  22.53   15.13 -0.73    3.49   -0.73    3.49   -0.73    3.49   22.53   15.13 22.53   15.13 0.00    0.00  
1 1 1 0  22 40 o 3  17.27   12.38 -4.99    3.67   -4.99    3.67   -4.99    3.67   17.27   12.38 17.27   12.38 0.00    0.00  
1 1 1 0  24 0  o 6  232.88  11.08 99.28    9.33   99.28    9.33   99.28    9.33   232.88  11.08 232.88  11.08 0.00    0.00  
1 1 1 0  24 1  o 8  89.42   11.88 15.29    3.67   15.29    3.67   15.29    3.67   89.42   11.88 89.42   11.88 0.00    0.00  
1 1 1 0  24 2  o 1  276.39  7.88  139.25   7.90   139.25   7.90   139.25   7.90   276.39  7.88  276.39  7.88  0.00    0.00  
1 1 1 0  24 3  o 7  230.24  6.48  96.61    5.42   96.61    5.42   96.61    5.42   230.24  6.48  230.24  6.48  0.00    0.00  
1 1 1 0  24 4  o 7  400.27  6.60  291.54   9.60   291.54   9.60   291.54   9.60   400.27  6.60  400.27  6.60  0.00    0.00  
1 1 1 0  24 5  o 13 1922.30 15.97 6724.67  111.58 6724.67  111.58 6724.67  111.58 1922.30 15.97 1922.30 15.97 0.00    0.00  
1 1 1 0  24 6  o 9  1423.74 11.50 3687.09  59.51  3687.09  59.51  3687.09  59.51  1423.74 11.50 1423.74 11.50 0.00    0.00  
1 1 1 0  24 7  o 9  264.45  5.66  127.31   5.44   127.31   5.44   127.31   5.44   264.45  5.66  264.45  5.66  0.00    0.00  
1 1 1 0  24 8  o 18 2040.89 15.76 7578.34  116.93 7578.34  116.93 7578.34  116.93 2040.89 15.76 2040.89 15.76 0.00    0.00  
1 1 1 0  24 9  o 14 404.18  5.85  297.18   8.59   297.18   8.59   297.18   8.59   404.18  5.85  404.18  5.85  0.00    0.00  
1 1 1 0  24 10 o 18 748.37  7.34  1018.56  19.95  1018.56  19.95  1018.56  19.95  748.37  7.34  748.37  7.34  0.00    0.00  
1 1 1 0  24 11 o 7  1612.70 13.72 4731.71  80.43  4731.71  80.43  4731.71  80.43  1612.70 13.72 1612.70 13.72 0.00    0.00  
1 1 1 0  24 12 o 11 1331.18 13.86 3224.46  67.07  3224.46  67.07  3224.46  67.07  1331.18 13.86 1331.18 13.86 0.00    0.00  
1 1 1 0  24 13 o 11 248.35  6.31  112.35   5.69   112.35   5.69   112.35   5.69   248.35  6.31  248.35  6.31  0.00    0.00  
1 1 1 0  24 14 o 14 285.60  6.74  148.56   6.99   148.56   6.99   148.56   6.99   285.60  6.74  285.60  6.74  0.00    0.00  
1 1 1 0  24 15 o 14 733.82  7.76  979.59   20.71  979.59   20.71  979.59   20.71  733.82  7.76  733.82  7.76  0.00    0.00  
1 1 1 0  24 16 o 13 154.77  6.90  43.82    3.86   43.82    3.86   43.82    3.86   154.77  6.90  154.77  6.90  0.00    0.00  
1 1 1 0  24 17 o 16 422.82  6.97  325.41   10.71  325.41   10.71  325.41   10.71  422.82  6.97  422.82  6.97  0.00    0.00  
1 1 1 0  24 18 o 16 132.72  8.45  32.44    4.04   32.44    4.04   32.44    4.04   132.72  8.45  132.72  8.45  0.00    0.00  
1 1 1 0  24 19 o 11 15.52   10.94 -2.89    2.45   -2.89    2.45   -2.89    2.45   15.52   10.94 15.52   10.94 0.00    0.00  
1 1 1 0  24 20 o 4  303.34  7.23  167.72   7.97   167.72   7.97   167.72   7.97   303.34  7.23  303.34  7.23  0.00    0.00  
1 1 1 0  24 21 o 19 84.73   10.42 13.66    3.08   13.66    3.08   13.66    3.08   84.73   10.42 84.73   10.42 0.00    0.00  
1 1 1 0  24 22 f 0  771.60  7.54  1083.95  21.14  1083.95  21.14  1083.95  21.14  771.60  7.54  771.60  7.54  0.00    0.00  
1 1 1 0  24 23 f 0  145.95  8.56  39.19    4.50   39.19    4.50   39.19    4.50   145.95  8.56  145.95  8.56  0.00    0.00  
1 1 1 0  24 24 o 7  407.75  6.05  302.73   8.97   302.73   8.97   302.73   8.97   407.75  6.05  407.75  6.05  0.00    0.00  
1 1 1 0  24 25 o 11 143.97  9.99  38.34    5.17   38.34    5.17   38.34    5.17   143.97  9.99  143.97  9.99  0.00    0.00  
1 1 1 0  24 26 o 18 190.53  7.24  66.41    5.00   66.41    5.00   66.41    5.00   190.53  7.24  190.53  7.24  0.00    0.00  
1 1 1 0  24 27 o 2  228.75  7.48  95.70    6.20   95.70    6.20   95.70    6.20   228.75  7.48  228.75  7.48  0.00    0.00  
1 1 1 0  24 28 o 4  183.97  6.89  61.99    4.59   61.99    4.59   61.99    4.59   183.97  6.89  183.97  6.89  0.00    0.00  
1 1 1 0  24 29 o 17 31.06   17.95 2.30     3.28   2.30     3.28   2.30     3.28   31.06   17.95 31.06   17.95 0.00    0.00  
1 1 1 0  24 30 o 12 46.11   18.61 5.53     3.04   5.53     3.04   5.53     3.04   46.11   18.61 46.11   18.61 0.00    0.00  
1 1 1 0  24 31 o 17 84.03   12.56 13.94    3.58   13.94    3.58   13.94    3.58   84.03   12.56 84.03   12.56 0.00    0.00  
1 1 1 0  24 32 o 11 62.48   18.88 9.13     3.74   9.13     3.74   9.13     3.74   62.48   18.88 62.48   18.88 0.00    0.00  
1 1 1 0  24 33 o 8  95.48   11.31 17.67    3.78   17.67    3.78   17.67    3.78   95.48   11.31 95.48   11.31 0.00    0.00  
1 1 1 0  24 34 o 18 100.46  12.27 19.76    4.30   19.76    4.30   19.76    4.30   100.46  12.27 100.46  12.27 0.00    0.00  
1 1 1 0  24 35 o 9  109.44  14.90 24.24    5.62   24.24    5.62   24.24    5.62   109.44  14.90 109.44  14.90 0.00    0.00  
1 1 1 0  24 36 o 19 57.28   19.53 8.39     3.65   8.39     3.65   8.39     3.65   57.28   19.53 57.28   19.53 0.00    0.00  
1 1 1 0  24 37 o 18 38.67   19.41 4.61     3.35   4.61     3.35   4.61     3.35   38.67   19.41 38.67   19.41 0.00    0.00  
1 1 1 0  24 38 o 17 15.38   11.10 -5.48    3.19   -5.48    3.19   -5.48    3.19   15.38   11.10 15.38   11.10 0.00    0.00  
1 1 1 0  24 39 o 10 19.44   13.56 -2.59    3.47   -2.59    3.47   -2.59    3.47   19.44   13.56 19.44   13.56 0.00    0.00  
1 1 1 0  24 40 o 2  17.60   12.56 -4.23    3.57   -4.23    3.57   -4.23    3.57   17.60   12.56 17.60   12.56 0.00    0.00  
1 1 1 0  26 0  o 10 2373.85 25.58 10259.63 220.74 10259.63 220.74 10259.63 220.74 2373.85 25.58 2373.85 25.58 0.00    0.00  
1 1 1 0  26 1  o 3  262.14  6.02  125.14   5.73   125.14   5.73   125.14   5.73   262.14  6.02  262.14  6.02  0.00    0.00  
1 1 1 0  26 2  o 7  2699.31 20.37 13266.59 199.85 13266.59 199.85 13266.59 199.85 2699.31 20.37 2699.31 20.37 0.00    0.00  
1 1 1 0  26 3  o 17 364.89  5.71  242.24   7.56   242.24   7.56   242.24   7.56   364.89  5.71  364.89  5.71  0.00    0.00  
1 1 1 0  26 4  o 13 274.89  5.62  137.55   5.61   137.55   5.61   137.55   5.61   274.89  5.62  274.89  5.62  0.00    0.00  
1 1 1 0  26 5  o 15 1402.21 11.36 3576.31  57.92  3576.31  57.92  3576.31  57.92  1402.21 11.36 1402.21 11.36 0.00    0.00  
1 1 1 0  26 6  o 16 36.92   16.99 3.61     2.50   3.61     2.50   3.61     2.50   36.92   16.99 36.92   16.99 0.00    0.00  
1 1 1 0  26 7  o 1  1406.22 11.40 3596.76  58.28  3596.76  58.28  3596.76  58.28  1406.22 11.40 1406.22 11.40 0.00    0.00  
1 1 1 0  26 8  o 10 609.68  6.66  676.05   14.76  676.05   14.76  676.05   14.76  609.68  6.66  609.68  6.66  0.00    0.00  
1 1 1 0  26 9  o 9  725.97  7.21  958.50   19.02  958.50   19.02  958.50   19.02  725.97  7.21  725.97  7.21  0.00    0.00  
1 1 1 0  26 10 o 8  25.03   15.85 0.40     3.10   0.40     3.10   0.40     3.10   25.03   15.85 25.03   15.85 0.00    0.00  
1 1 1 0  26 11 o 19 1319.24 12.50 3166.32  59.93  3166.32  59.93  3166.32  59.93  1319.24 12.50 1319.24 12.50 0.00    0.00  
1 1 1 0  26 12 o 12 791.97  8.79  1140.94  25.30  1140.94  25.30  1140.94  25.30  791.97  8.79  791.97  8.79  0.00    0.00  
1 1 1 0  26 13 o 13 478.73  7.72  417.06   13.43  417.06   13.43  417.06   13.43  478.73  7.72  478.73  7.72  0.00    0.00  
1 1 1 0  26 14 o 12 155.53  7.85  44.32    4.42   44.32    4.42   44.32    4.42   155.53  7.85  155.53  7.85  0.00    0.00  
1 1 1 0  26 15 o 18 865.13  8.00  1361.56  25.17  1361.56  25.17  1361.56  25.17  865.13  8.00  865.13  8.00  0.00    0.00  
1 1 1 0  26 16 o 14 41.58   19.70 4.62     3.38   4.62     3.38   4.62     3.38   41.58   19.70 41.58   19.70 0.00    0.00  
1 1 1 0  26 17 o 1  197.73  6.29  71.32    4.51   71.32    4.51   71.32    4.51   197.73  6.29  197.73  6.29  0.00    0.00  
1 1 1 0  26 18 o 15 237.20  7.07  102.63   6.08   102.63   6.08   102.63   6.08   237.20  7.07  237.20  7.07  0.00    0.00  
1 1 1 0  26 19 o 12 223.33  6.88  91.00    5.57   91.00    5.57   91.00    5.57   223.33  6.88  223.33  6.88  0.00    0.00  
1 1 1 0  26 20 o 1  30.61   17.73 2.10     3.21   2.10     3.21   2.10     3.21   30.61   17.73 30.61   17.73 0.00    0.00  
1 1 1 0  26 21 o 13 223.77  6.14  91.30    4.99   91.30    4.99   91.30    4.99   223.77  6.14  223.77  6.14  0.00    0.00  
1 1 1 0  26 22 o 6  494.73  7.25  445.76   13.03  445.76   13.03  445.76   13.03  494.73  7.25  494.73  7.25  0.00    0.00  
1 1 1 0  26 23 o 5  419.65  6.07  320.63   9.26   320.63   9.26   320.63   9.26   419.65  6.07  419.65  6.07  0.00    0.00  
1 1 1 0  26 24 o 19 870.32  8.14  1379.91  25.74  1379.91  25.74  1379.91  25.74  870.32  8.14  870.32  8.14  0.00    0.00  
1 1 1 0  26 25 o 4  195.76  10.02 70.46    7.09   70.46    7.09   70.46    7.09   195.76  10.02 195.76  10.02 0.00    0.00  
1 1 1 0  26 26 o 7  313.64  7.23  179.53   8.24   179.53   8.24   179.53   8.24   313.64  7.23  313.64  7.23  0.00    0.00  
1 1 1 0  26 27 o 11 215.73  6.52  85.05    5.10   85.05    5.10   85.05    5.10   215.73  6.52  215.73  6.52  0.00    0.00  
1 1 1 0  26 28 o 18 21.60   14.44 -1.03    3.13   -1.03    3.13   -1.03    3.13   21.60   14.44 21.60   14.44 0.00    0.00  
1 1 1 0  26 29 o 2  87.29   12.73 14.92    3.79   14.92    3.79   14.92    3.79   87.29   12.73 87.29   12.73 0.00    0.00  
1 1 1 0  26 30 o 10 53.47   18.46 6.96     3.23   6.96     3.23   6.96     3.23   53.47   18.46 53.47   18.46 0.00    0.00  
1 1 1 0  26 31 o 11 14.41   10.44 -5.76    2.94   -5.76    2.94   -5.76    2.94   14.41   10.44 14.41   10.44 0.00    0.00  
1 1 1 0  26 32 o 18 174.71  7.49  56.37    4.74   56.37    4.74   56.37    4.74   174.71  7.49  174.71  7.49  0.00    0.00  
1 1 1 0  26 33 o 10 43.73   19.39 5.33     3.25   5.33     3.25   5.33     3.25   43.73   19.39 43.73   19.39 0.00    0.00  
1 1 1 0  26 34 o 19 35.61   20.20 3.57     4.04   3.57     4.04   3.57     4.04   35.61   20.20 35.61   20.20 0.00    0.00  
1 1 1 0  26 35 o 5  179.25  7.21  59.65    4.68   59.65    4.68   59.65    4.68   179.25  7.21  179.25  7.21  0.00    0.00  
1 1 1 0  26 36 o 12 110.21  9.94  23.40    3.91   23.40    3.91   23.40    3.91   110.21  9.94  110.21  9.94  0.00    0.00  
1 1 1 0  26 37 o 10 25.78   16.57 0.72     3.56   0.72     3.56   0.72     3.56   25.78   16.57 25.78   16.57 0.00    0.00  
1 1 1 0  26 38 o 18 21.74   14.60 -0.77    3.25   -0.77    3.25   -0.77    3.25   21.74   14.60 21.74   14.60 0.00    0.00  
1 1 1 0  26 39 o 10 33.46   19.58 3.48     3.98   3.48     3.98   3.48     3.98   33.46   19.58 33.46   19.58 0.00    0.00  
1 1 1 0  28 0  o 14 221.79  8.18  89.79    6.57   89.79    6.57   89.79    6.57   221.79  8.18  221.79  8.18  0.00    0.00  
1 1 1 0  28 1  o 13 671.31  6.93  819.62   16.91  819.62   16.91  819.62   16.91  671.31  6.93  671.31  6.93  0.00    0.00  
1 1 1 0  28 2  o 11 593.80  7.00  641.35   15.12  641.35   15.12  641.35   15.12  593.80  7.00  593.80  7.00  0.00    0.00  
1 1 1 0  28 3  o 18 157.44  6.56  45.30    3.74   45.30    3.74   45.30    3.74   157.44  6.56  157.44  6.56  0.00    0.00  
1 1 1 0  28 4  o 16 812.68  7.70  1201.12  22.74  1201.12  22.74  1201.12  22.74  812.68  7.70  812.68  7.70  0.00    0.00  
1 1 1 0  28 5  o 4  707.64  7.11  910.70   18.29  910.70   18.29  910.70   18.29  707.64  7.11  707.64  7.11  0.00    0.00  
1 1 1 0  28 6  o 4  1507.46 12.10 4133.52  66.32  4133.52  66.32  4133.52  66.32  1507.46 12.10 1507.46 12.10 0.00    0.00  
1 1 1 0  28 7  o 3  1388.02 11.30 3504.31  56.99  3504.31  56.99  3504.31  56.99  1388.02 11.30 1388.02 11.30 0.00    0.00  
1 1 1 0  28 8  o 16 960.74  8.52  1678.69  29.76  1678.69  29.76  1678.69  29.76  960.74  8.52  960.74  8.52  0.00    0.00  
1 1 1 0  28 9  o 13 996.36  10.18 1805.83  36.86  1805.83  36.86  1805.83  36.86  996.36  10.18 996.36  10.18 0.00    0.00  
1 1 1 0  28 10 o 12 107.00  8.99  21.26    3.44   21.26    3.44   21.26    3.44   107.00  8.99  107.00  8.99  0.00    0.00  
1 1 1 0  28 11 o 7  67.30   14.77 9.33     3.16   9.33     3.16   9.33     3.16   67.30   14.77 67.30   14.77 0.00    0.00  
1 1 1 0  28 12 o 9  375.32  7.46  256.44   10.17  256.44   10.17  256.44   10.17  375.32  7.46  375.32  7.46  0.00    0.00  
1 1 1 0  28 13 o 1  363.38  6.31  240.31   8.33   240.31   8.33   240.31   8.33   363.38  6.31  363.38  6.31  0.00    0.00  
1 1 1 0  28 14 o 17 236.53  6.09  101.93   5.23   101.93   5.23   101.93   5.23   236.53  6.09  236.53  6.09  0.00    0.00  
1 1 1 0  28 15 o 5  750.56  8.55  1025.12  23.32  1025.12  23.32  1025.12  23.32  750.56  8.55  750.56  8.55  0.00    0.00  
1 1 1 0  28 16 o 4  94.59   9.29  16.75    3.12   16.75    3.12   16.75    3.12   94.59   9.29  94.59   9.29  0.00    0.00  
1 1 1 0  28 17 o 7  329.77  6.31  198.02   7.55   198.02   7.55   198.02   7.55   329.77  6.31  329.77  6.31  0.00    0.00  
1 1 1 0  28 18 o 7  297.94  6.68  161.73   7.23   161.73   7.23   161.73   7.23   297.94  6.68  297.94  6.68  0.00    0.00  
1 1 1 0  28 19 o 15 207.61  6.34  78.64    4.78   78.64    4.78   78.64    4.78   207.61  6.34  207.61  6.34  0.00    0.00  
1 1 1 0  28 20 o 10 84.48   12.17 13.79    3.51   13.79    3.51   13.79    3.51   84.48   12.17 84.48   12.17 0.00    0.00  
1 1 1 0  28 21 o 17 469.41  6.65  401.19   11.34  401.19   11.34  401.19   11.34  469.41  6.65  469.41  6.65  0.00    0.00  
1 1 1 0  28 22 o 17 36.91   19.24 3.64     3.37   3.64     3.37   3.64     3.37   36.91   19.24 36.91   19.24 0.00    0.00  
1 1 1 0  28 23 o 5  53.88   18.27 6.86     3.20   6.86     3.20   6.86     3.20   53.88   18.27 53.88   18.27 0.00    0.00  
1 1 1 0  28 24 o 6  384.13  6.52  268.83   9.10   268.83   9.10   268.83   9.10   384.13  6.52  384.13  6.52  0.00    0.00  
1 1 1 0  28 25 o 7  130.37  9.88  31.54    4.62   31.54    4.62   31.54    4.62   130.37  9.88  130.37  9.88  0.00    0.00  
1 1 1 0  28 26 o 7  57.16   21.46 8.13     4.17   8.13     4.17   8.13     4.17   57.16   21.46 57.16   21.46 0.00    0.00  
1 1 1 0  28 27 o 16 125.44  8.32  29.11    3.75   29.11    3.75   29.11    3.75   125.44  8.32  125.44  8.32  0.00    0.00  
1 1 1 0  28 28 o 3  160.43  7.55  47.34    4.38   47.34    4.38   47.34    4.38   160.43  7.55  160.43  7.55  0.00    0.00  
1 1 1 0  28 29 o 18 204.44  7.46  76.77    5.53   76.77    5.53   76.77    5.53   204.44  7.46  204.44  7.46  0.00    0.00  
1 1 1 0  28 30 o 15 97.83   10.55 18.26    3.64   18.26    3.64   18.26    3.64   97.83   10.55 97.83   10.55 0.00    0.00  
1 1 1 0  28 31 o 15 72.90   16.34 11.34    3.78   11.34    3.78   11.34    3.78   72.90   16.34 72.90   16.34 0.00    0.00  
1 1 1 0  28 32 o 19 93.82   11.08 17.02    3.64   17.02    3.64   17.02    3.64   93.82   11.08 93.82   11.08 0.00    0.00  
1 1 1 0  28 33 o 10 33.77   18.35 3.24     3.17   3.24     3.17   3.24     3.17   33.77   18.35 33.77   18.35 0.00    0.00  
1 1 1 0  28 34 o 8  38.57   22.00 4.34     4.84   4.34     4.84   4.34     4.84   38.57   22.00 38.57   22.00 0.00    0.00  
1 1 1 0  28 35 o 18 162.20  7.67  49.10    4.50   49.10    4.50   49.10    4.50   162.20  7.67  162.20  7.67  0.00    0.00  
1 1 1 0  28 36 o 9  72.86   15.64 11.59    3.64   11.59    3.64   11.59    3.64   72.86   15.64 72.86   15.64 0.00    0.00  
1 1 1 0  28 37 o 17 20.41   14.06 -2.01    3.46   -2.01    3.46   -2.01    3.46   20.41   14.06 20.41   14.06 0.00    0.00  
1 1 1 0  28 38 o 9  24.26   16.00 -0.07    3.63   -0.07    3.63   -0.07    3.63   24.26   16.00 24.26   16.00 0.00    0.00  
1 1 1 0  28 39 o 6  23.98   15.84 0.13     3.58   0.13     3.58   0.13     3.58   23.98   15.84 23.98   15.84 0.00    0.00  
1 1 1 0  30 0  o 19 908.34  11.68 1500.92  38.58  1500.92  38.58  1500.92  38.58  908.34  11.68 908.34  11.68 0.00    0.00  
1 1 1 0  30 1  o 2  73.43   12.92 10.67    3.13   10.67    3.13   10.67    3.13   73.43   12.92 73.43   12.92 0.00    0.00  
1 1 1 0  30 2  o 7  312.44  6.26  177.69   7.10   177.69   7.10   177.69   7.10   312.44  6.26  312.44  6.26  0.00    0.00  
1 1 1 0  30 3  o 9  744.35  7.32  1007.64  19.80  1007.64  19.80  1007.64  19.80  744.35  7.32  744.35  7.32  0.00    0.00  
1 1 1 0  30 4  o 10 238.82  5.96  103.89   5.17   103.89   5.17   103.89   5.17   238.82  5.96  238.82  5.96  0.00    0.00  
1 1 1 0  30 5  o 5  410.42  5.99  306.43   8.94   306.43   8.94   306.43   8.94   410.42  5.99  410.42  5.99  0.00    0.00  
1 1 1 0  30 6  o 17 1161.67 9.83  2454.44  41.52  2454.44  41.52  2454.44  41.52  1161.67 9.83  1161.67 9.83  0.00    0.00  
1 1 1 0  30 7  o 15 1206.84 11.70 2649.54  51.31  2649.54  51.31  2649.54  51.31  1206.84 11.70 1206.84 11.70 0.00    0.00  
1 1 1 0  30 8  o 3  45.96   20.46 5.55     3.62   5.55     3.62   5.55     3.62   45.96   20.46 45.96   20.46 0.00    0.00  
1 1 1 0  30 9  o 14 519.58  6.33  491.04   11.96  491.04   11.96  491.04   11.96  519.58  6.33  519.58  6.33  0.00    0.00  
1 1 1 0  30 10 o 2  619.30  7.81  697.70   17.58  697.70   17.58  697.70   17.58  619.30  7.81  619.30  7.81  0.00    0.00  
1 1 1 0  30 11 o 17 497.87  7.91  451.07   14.30  451.07   14.30  451.07   14.30  497.87  7.91  497.87  7.91  0.00    0.00  
1 1 1 0  30 12 o 18 527.09  6.82  505.42   13.07  505.42   13.07  505.42   13.07  527.09  6.82  527.09  6.82  0.00    0.00  
1 1 1 0  30 13 o 1  831.77  7.84  1258.54  23.70  1258.54  23.70  1258.54  23.70  831.77  7.84  831.77  7.84  0.00    0.00  
1 1 1 0  30 14 o 7  154.64  8.39  43.88    4.68   43.88    4.68   43.88    4.68   154.64  8.39  154.64  8.39  0.00    0.00  
1 1 1 0  30 15 o 12 31.38   17.26 2.49     2.85   2.49     2.85   2.49     2.85   31.38   17.26 31.38   17.26 0.00    0.00  
1 1 1 0  30 16 o 9  46.00   18.48 5.35     3.01   5.35     3.01   5.35     3.01   46.00   18.48 46.00   18.48 0.00    0.00  
1 1 1 0  30 17 o 8  319.51  7.39  186.04   8.57   186.04   8.57   186.04   8.57   319.51  7.39  319.51  7.39  0.00    0.00  
1 1 1 0  30 18 o 15 447.83  6.55  365.10   10.65  365.10   10.65  365.10   10.65  447.83  6.55  447.83  6.55  0.00    0.00  
1 1 1 0  30 19 o 19 250.26  6.10  114.14   5.54   114.14   5.54   114.14   5.54   250.26  6.10  250.26  6.10  0.00    0.00  
1 1 1 0  30 20 o 14 67.49   16.33 9.63     3.47   9.63     3.47   9.63     3.47   67.49   16.33 67.49   16.33 0.00    0.00  
1 1 1 0  30 21 o 15 177.51  7.80  57.69    5.01   57.69    5.01   57.69    5.01   177.51  7.80  177.51  7.80  0.00    0.00  
1 1 1 0  30 22 o 4  187.65  6.80  64.34    4.63   64.34    4.63   64.34    4.63   187.65  6.80  187.65  6.80  0.00    0.00  
1 1 1 0  30 23 o 16 142.57  8.01  37.37    4.12   37.37    4.12   37.37    4.12   142.57  8.01  142.57  8.01  0.00    0.00  
1 1 1 0  30 24 o 6  135.21  9.86  33.87    4.79   33.87    4.79   33.87    4.79   135.21  9.86  135.21  9.86  0.00    0.00  
1 1 1 0  30 25 o 7  250.50  8.19  114.77   7.44   114.77   7.44   114.77   7.44   250.50  8.19  250.50  8.19  0.00    0.00  
1 1 1 0  30 26 o 8  101.95  11.23 19.70    4.03   19.70    4.03   19.70    4.03   101.95  11.23 101.95  11.23 0.00    0.00  
1 1 1 0  30 27 o 17 84.65   11.90 13.90    3.46   13.90    3.46   13.90    3.46   84.65   11.90 84.65   11.90 0.00    0.00  
1 1 1 0  30 28 o 1  163.95  8.24  49.57    4.89   49.57    4.89   49.57    4.89   163.95  8.24  163.95  8.24  0.00    0.00  
1 1 1 0  30 29 o 9  164.43  7.43  49.80    4.42   49.80    4.42   49.80    4.42   164.43  7.43  164.43  7.43  0.00    0.00  
1 1 1 0  30 30 o 7  132.05  9.58  32.65    4.54   32.65    4.54   32.65    4.54   132.05  9.58  132.05  9.58  0.00    0.00  
1 1 1 0  30 31 o 11 35.72   18.76 3.62     3.22   3.62     3.22   3.62     3.22   35.72   18.76 35.72   18.76 0.00    0.00  
1 1 1 0  30 32 o 1  29.84   17.53 2.15     3.22   2.15     3.22   2.15     3.22   29.84   17.53 29.84   17.53 0.00    0.00  
1 1 1 0  30 33 o 7  93.31   12.53 17.21    4.04   17.21    4.04   17.21    4.04   93.31   12.53 93.31   12.53 0.00    0.00  
1 1 1 0  30 34 o 17 115.12  10.42 25.43    4.27   25.43    4.27   25.43    4.27   115.12  10.42 115.12  10.42 0.00    0.00  
1 1 1 0  30 35 o 13 126.01  9.92  30.41    4.48   30.41    4.48   30.41    4.48   126.01  9.92  126.01  9.92  0.00    0.00  
1 1 1 0  30 36 o 2  64.44   18.18 9.89     3.69   9.89     3.69   9.89     3.69   64.44   18.18 64.44   18.18 0.00    0.00  
1 1 1 0  30 37 f 0  31.22   18.38 2.66     3.55   2.66     3.55   2.66     3.55   31.22   18.38 31.22   18.38 0.00    0.00  
1 1 1 0  30 38 o 3  22.30   15.12 -1.13    3.67   -1.13    3.67   -1.13    3.67   22.30   15.12 22.30   15.12 0.00    0.00  
1 1 1 0  30 39 o 19 25.80   16.57 1.09     3.54   1.09     3.54   1.09     3.54   25.80   16.57 25.80   16.57 0.00    0.00  
1 1 1 0  32 0  o 8  714.59  10.20 928.98   26.49  928.98   26.49  928.98   26.49  714.59  10.20 714.59  10.20 0.00    0.00  
1 1 1 0  32 1  f 0  417.98  6.03  317.82   9.15   317.82   9.15   317.82   9.15   417.98  6.03  417.98  6.03  0.00    0.00  
1 1 1 0  32 2  f 0  321.45  5.89  188.05   6.88   188.05   6.88   188.05   6.88   321.45  5.89  321.45  5.89  0.00    0.00  
1 1 1 0  32 3  o 11 338.83  5.92  208.91   7.29   208.91   7.29   208.91   7.29   338.83  5.92  338.83  5.92  0.00    0.00  
1 1 1 0  32 4  o 16 363.09  6.85  239.95   9.03   239.95   9.03   239.95   9.03   363.09  6.85  363.09  6.85  0.00    0.00  
1 1 1 0  32 5  o 18 533.85  7.43  518.48   14.41  518.48   14.41  518.48   14.41  533.85  7.43  533.85  7.43  0.00    0.00  
1 1 1 0  32 6  o 16 1271.02 12.19 2939.00  56.31  2939.00  56.31  2939.00  56.31  1271.02 12.19 1271.02 12.19 0.00    0.00  
1 1 1 0  32 7  o 7  165.22  7.69  49.96    4.59   49.96    4.59   49.96    4.59   165.22  7.69  165.22  7.69  0.00    0.00  
1 1 1 0  32 8  o 9  411.82  7.65  308.69   11.45  308.69   11.45  308.69   11.45  411.82  7.65  411.82  7.65  0.00    0.00  
1 1 1 0  32 9  o 16 345.04  6.85  216.72   8.59   216.72   8.59   216.72   8.59   345.04  6.85  345.04  6.85  0.00    0.00  
1 1 1 0  32 10 o 8  331.27  6.39  199.75   7.68   199.75   7.68   199.75   7.68   331.27  6.39  331.27  6.39  0.00    0.00  
1 1 1 0  32 11 o 10 495.66  7.25  447.03   13.05  447.03   13.05  447.03   13.05  495.66  7.25  495.66  7.25  0.00    0.00  
1 1 1 0  32 12 o 2  65.90   16.05 9.18     3.33   9.18     3.33   9.18     3.33   65.90   16.05 65.90   16.05 0.00    0.00  
1 1 1 0  32 13 o 8  215.08  7.42  84.43    5.79   84.43    5.79   84.43    5.79   215.08  7.42  215.08  7.42  0.00    0.00  
1 1 1 0  32 14 o 11 27.00   16.49 1.14     3.06   1.14     3.06   1.14     3.06   27.00   16.49 27.00   16.49 0.00    0.00  
1 1 1 0  32 15 o 6  24.62   15.60 0.38     3.02   0.38     3.02   0.38     3.02   24.62   15.60 24.62   15.60 0.00    0.00  
1 1 1 0  32 16 o 19 395.54  6.91  284.89   9.93   284.89   9.93   284.89   9.93   395.54  6.91  395.54  6.91  0.00    0.00  
1 1 1 0  32 17 o 7  121.23  9.43  27.24    4.10   27.24    4.10   27.24    4.10   121.23  9.43  121.23  9.43  0.00    0.00  
1 1 1 0  32 18 o 2  120.74  8.46  26.93    3.67   26.93    3.67   26.93    3.67   120.74  8.46  120.74  8.46  0.00    0.00  
1 1 1 0  32 19 o 9  278.08  6.10  140.89   6.16   140.89   6.16   140.89   6.16   278.08  6.10  278.08  6.10  0.00    0.00  
1 1 1 0  32 20 o 12 65.90   17.38 9.41     3.60   9.41     3.60   9.41     3.60   65.90   17.38 65.90   17.38 0.00    0.00  
1 1 1 0  32 21 o 12 60.12   18.35 8.21     3.50   8.21     3.50   8.21     3.50   60.12   18.35 60.12   18.35 0.00    0.00  
1 1 1 0  32 22 o 2  515.28  6.44  483.44   12.06  483.44   12.06  483.44   12.06  515.28  6.44  515.28  6.44  0.00    0.00  
1 1 1 0  32 23 o 4  182.24  7.59  60.80    5.01   60.80    5.01   60.80    5.01   182.24  7.59  182.24  7.59  0.00    0.00  
1 1 1 0  32 24 o 4  222.24  8.80  90.48    7.08   90.48    7.08   90.48    7.08   222.24  8.80  222.24  8.80  0.00    0.00  
1 1 1 0  32 25 o 14 395.33  6.17  284.87   8.86   284.87   8.86   284.87   8.86   395.33  6.17  395.33  6.17  0.00    0.00  
1 1 1 0  32 26 o 13 342.03  6.72  213.56   8.35   213.56   8.35   213.56   8.35   342.03  6.72  342.03  6.72  0.00    0.00  
1 1 1 0  32 27 o 1  68.11   16.12 9.87     3.47   9.87     3.47   9.87     3.47   68.11   16.12 68.11   16.12 0.00    0.00  
1 1 1 0  32 28 o 16 12.81   9.42  -8.86    3.08   -8.86    3.08   -8.86    3.08   12.81   9.42  12.81   9.42  0.00    0.00  
1 1 1 0  32 29 o 7  134.10  8.45  33.41    4.08   33.41    4.08   33.41    4.08   134.10  8.45  134.10  8.45  0.00    0.00  
1 1 1 0  32 30 o 6  21.52   14.50 -1.22    3.26   -1.22    3.26   -1.22    3.26   21.52   14.50 21.52   14.50 0.00    0.00  
1 1 1 0  32 31 o 9  23.33   15.52 -0.75    3.53   -0.75    3.53   -0.75    3.53   23.33   15.52 23.33   15.52 0.00    0.00  
1 1 1 0  32 32 o 9  93.47   11.39 17.01    3.72   17.01    3.72   17.01    3.72   93.47   11.39 93.47   11.39 0.00    0.00  
1 1 1 0  32 33 o 1  73.22   25.87 14.23    6.26   14.23    6.26   14.23    6.26   73.22   25.87 73.22   25.87 0.00    0.00  
1 1 1 0  32 34 o 15 84.06   12.55 14.25    3.58   14.25    3.58   14.25    3.58   84.06   12.55 84.06   12.55 0.00    0.00  
1 1 1 0  32 35 o 4  107.21  10.37 22.30    3.95   22.30    3.95   22.30    3.95   107.21  10.37 107.21  10.37 0.00    0.00  
1 1 1 0  32 36 o 8  54.94   20.44 8.17     3.80   8.17     3.80   8.17     3.80   54.94   20.44 54.94   20.44 0.00    0.00  
1 1 1 0  32 37 o 10 62.98   18.89 9.67     3.77   9.67     3.77   9.67     3.77   62.98   18.89 62.98   18.89 0.00    0.00  
1 1 1 0  32 38 o 19 35.46   19.66 4.08     3.72   4.08     3.72   4.08     3.72   35.46   19.66 35.46   19.66 0.00    0.00  
1 1 1 0  34 0  o 7  275.89  12.16 139.21   12.14  139.21   12.14  139.21   12.14  275.89  12.16 275.89  12.16 0.00    0.00  
1 1 1 0  34 1  o 1  186.49  9.48  63.73    6.39   63.73    6.39   63.73    6.39   186.49  9.48  186.49  9.48  0.00    0.00  
1 1 1 0  34 2  o 1  136.93  11.68 34.84    5.71   34.84    5.71   34.84    5.71   136.93  11.68 136.93  11.68 0.00    0.00  
1 1 1 0  34 3  o 1  109.39  13.06 22.68    5.00   22.68    5.00   22.68    5.00   109.39  13.06 109.39  13.06 0.00    0.00  
1 1 1 0  34 4  o 13 105.25  11.57 20.86    4.29   20.86    4.29   20.86    4.29   105.25  11.57 105.25  11.57 0.00    0.00  
1 1 1 0  34 5  o 3  244.22  7.23  108.73   6.41   108.73   6.41   108.73   6.41   244.22  7.23  244.22  7.23  0.00    0.00  
1 1 1 0  34 6  o 13 557.81  8.26  566.15   16.75  566.15   16.75  566.15   16.75  557.81  8.26  557.81  8.26  0.00    0.00  
1 1 1 0  34 7  f 0  19.03   13.43 -4.55    3.74   -4.55    3.74   -4.55    3.74   19.03   13.43 19.03   13.43 0.00    0.00  
1 1 1 0  34 8  o 5  470.43  6.23  402.59   10.65  402.59   10.65  402.59   10.65  470.43  6.23  470.43  6.23  0.00    0.00  
1 1 1 0  34 9  o 14 253.51  6.14  117.06   5.66   117.06   5.66   117.06   5.66   253.51  6.14  253.51  6.14  0.00    0.00  
1 1 1 0  34 10 o 11 432.91  6.13  340.97   9.64   340.97   9.64   340.97   9.64   432.91  6.13  432.91  6.13  0.00    0.00  
1 1 1 0  34 11 o 16 354.10  8.57  228.45   11.02  228.45   11.02  228.45   11.02  354.10  8.57  354.10  8.57  0.00    0.00  
1 1 1 0  34 12 o 12 579.65  7.71  611.44   16.25  611.44   16.25  611.44   16.25  579.65  7.71  579.65  7.71  0.00    0.00  
1 1 1 0  34 13 o 13 560.91  6.54  572.43   13.33  572.43   13.33  572.43   13.33  560.91  6.54  560.91  6.54  0.00    0.00  
1 1 1 0  34 14 o 7  425.73  6.09  329.84   9.42   329.84   9.42   329.84   9.42   425.73  6.09  425.73  6.09  0.00    0.00  
1 1 1 0  34 15 o 18 891.58  9.53  1447.59  30.87  1447.59  30.87  1447.59  30.87  891.58  9.53  891.58  9.53  0.00    0.00  
1 1 1 0  34 16 o 16 410.58  7.08  307.00   10.56  307.00   10.56  307.00   10.56  410.58  7.08  410.58  7.08  0.00    0.00  
1 1 1 0  34 17 o 5  442.68  6.22  356.72   10.01  356.72   10.01  356.72   10.01  442.68  6.22  442.68  6.22  0.00    0.00  
1 1 1 0  34 18 o 18 43.22   19.21 4.93     3.19   4.93     3.19   4.93     3.19   43.22   19.21 43.22   19.21 0.00    0.00  
1 1 1 0  34 19 f 0  90.41   13.24 15.84    4.08   15.84    4.08   15.84    4.08   90.41   13.24 90.41   13.24 0.00    0.00  
1 1 1 0  34 20 o 19 228.20  6.50  94.99    5.38   94.99    5.38   94.99    5.38   228.20  6.50  228.20  6.50  0.00    0.00  
1 1 1 0  34 21 o 19 344.62  7.09  216.47   8.87   216.47   8.87   216.47   8.87   344.62  7.09  344.62  7.09  0.00    0.00  
1 1 1 0  34 22 f 0  276.91  6.74  139.83   6.77   139.83   6.77   139.83   6.77   276.91  6.74  276.91  6.74  0.00    0.00  
1 1 1 0  34 23 o 17 358.39  8.06  234.41   10.49  234.41   10.49  234.41   10.49  358.39  8.06  358.39  8.06  0.00    0.00  
1 1 1 0  34 24 o 2  63.48   18.20 9.00     3.64   9.00     3.64   9.00     3.64   63.48   18.20 63.48   18.20 0.00    0.00  
1 1 1 0  34 25 o 10 322.50  6.21  189.71   7.28   189.71   7.28   189.71   7.28   322.50  6.21  322.50  6.21  0.00    0.00  
1 1 1 0  34 26 o 9  33.79   19.55 2.70     3.90   2.70     3.90   2.70     3.90   33.79   19.55 33.79   19.55 0.00    0.00  
1 1 1 0  34 27 o 17 43.92   20.34 5.30     3.59   5.30     3.59   5.30     3.59   43.92   20.34 43.92   20.34 0.00    0.00  
1 1 1 0  34 28 o 2  120.88  9.22  27.31    4.00   27.31    4.00   27.31    4.00   120.88  9.22  120.88  9.22  0.00    0.00  
1 1 1 0  34 29 o 3  34.11   19.10 3.11     3.56   3.11     3.56   3.11     3.56   34.11   19.10 34.11   19.10 0.00    0.00  
1 1 1 0  34 30 o 14 28.02   17.21 1.41     3.38   1.41     3.38   1.41     3.38   28.02   17.21 28.02   17.21 0.00    0.00  
1 1 1 0  34 31 o 6  81.75   13.40 13.47    3.66   13.47    3.66   13.47    3.66   81.75   13.40 81.75   13.40 0.00    0.00  
1 1 1 0  34 32 o 17 61.48   24.07 10.31    5.15   10.31    5.15   10.31    5.15   61.48   24.07 61.48   24.07 0.00    0.00  
1 1 1 0  34 33 o 9  149.67  8.96  42.09    4.84   42.09    4.84   42.09    4.84   149.67  8.96  149.67  8.96  0.00    0.00  
1 1 1 0  34 34 o 8  53.22   19.56 7.48     3.50   7.48     3.50   7.48     3.50   53.22   19.56 53.22   19.56 0.00    0.00  
1 1 1 0  34 35 o 10 94.05   12.15 17.74    3.96   17.74    3.96   17.74    3.96   94.05   12.15 94.05   12.15 0.00    0.00  
1 1 1 0  34 36 o 12 15.33   11.13 -6.71    3.45   -6.71    3.45   -6.71    3.45   15.33   11.13 15.33   11.13 0.00    0.00  
1 1 1 0  34 37 o 4  64.47   20.39 10.52    4.20   10.52    4.20   10.52    4.20   64.47   20.39 64.47   20.39 0.00    0.00  
1 1 1 0  34 38 o 13 23.37   15.54 -0.10    3.54   -0.10    3.54   -0.10    3.54   23.37   15.54 23.37   15.54 0.00    0.00  
1 1 1 0  36 0  o 2  345.50  8.56  217.43   10.74  217.43   10.74  217.43   10.74  345.50  8.56  345.50  8.56  0.00    0.00  
1 1 1 0  36 1  o 16 129.39  8.93  30.88    4.15   30.88    4.15   30.88    4.15   129.39  8.93  129.39  8.93  0.00    0.00  
1 1 1 0  36 2  o 10 253.21  6.32  116.79   5.81   116.79   5.81   116.79   5.81   253.21  6.32  253.21  6.32  0.00    0.00  
1 1 1 0  36 3  o 18 376.04  6.09  257.30   8.32   257.30   8.32   257.30   8.32   376.04  6.09  376.04  6.09  0.00    0.00  
1 1 1 0  36 4  o 2  278.20  6.63  140.96   6.70   140.96   6.70   140.96   6.70   278.20  6.63  278.20  6.63  0.00    0.00  
1 1 1 0  36 5  o 6  67.65   16.27 9.64     3.47   9.64     3.47   9.64     3.47   67.65   16.27 67.65   16.27 0.00    0.00  
1 1 1 0  36 6  o 9  116.14  9.13  24.98    3.80   24.98    3.80   24.98    3.80   116.14  9.13  116.14  9.13  0.00    0.00  
1 1 1 0  36 7  o 17 195.23  6.79  69.56    4.81   69.56    4.81   69.56    4.81   195.23  6.79  195.23  6.79  0.00    0.00  
1 1 1 0  36 8  o 2  85.73   12.63 14.21    3.69   14.21    3.69   14.21    3.69   85.73   12.63 85.73   12.63 0.00    0.00  
1 1 1 0  36 9  o 14 244.98  7.35  109.43   6.53   109.43   6.53   109.43   6.53   244.98  7.35  244.98  7.35  0.00    0.00  
1 1 1 0  36 10 o 3  587.23  8.44  627.60   18.01  627.60   18.01  627.60   18.01  587.23  8.44  587.23  8.44  0.00    0.00  
1 1 1 0  36 11 o 8  490.57  6.74  437.92   12.02  437.92   12.02  437.92   12.02  490.57  6.74  490.57  6.74  0.00    0.00  
1 1 1 0  36 12 o 8  775.80  7.59  1095.12  21.39  1095.12  21.39  1095.12  21.39  775.80  7.59  775.80  7.59  0.00    0.00  
1 1 1 0  36 13 o 7  530.89  6.92  512.94   13.36  512.94   13.36  512.94   13.36  530.89  6.92  530.89  6.92  0.00    0.00  
1 1 1 0  36 14 o 7  101.86  11.42 19.60    4.09   19.60    4.09   19.60    4.09   101.86  11.42 101.86  11.42 0.00    0.00  
1 1 1 0  36 15 o 15 437.38  6.66  348.27   10.58  348.27   10.58  348.27   10.58  437.38  6.66  437.38  6.66  0.00    0.00  
1 1 1 0  36 16 o 6  123.92  10.06 28.52    4.46   28.52    4.46   28.52    4.46   123.92  10.06 123.92  10.06 0.00    0.00  
1 1 1 0  36 17 o 2  385.81  6.14  271.00   8.61   271.00   8.61   271.00   8.61   385.81  6.14  385.81  6.14  0.00    0.00  
1 1 1 0  36 18 o 5  151.23  8.95  42.08    4.88   42.08    4.88   42.08    4.88   151.23  8.95  151.23  8.95  0.00    0.00  
1 1 1 0  36 19 o 14 194.39  6.97  69.04    4.91   69.04    4.91   69.04    4.91   194.39  6.97  194.39  6.97  0.00    0.00  
1 1 1 0  36 20 o 11 13.04   9.57  -8.14    3.01   -8.14    3.01   -8.14    3.01   13.04   9.57  13.04   9.57  0.00    0.00  
1 1 1 0  36 21 o 18 328.39  7.23  196.62   8.62   196.62   8.62   196.62   8.62   328.39  7.23  328.39  7.23  0.00    0.00  
1 1 1 0  36 22 o 11 15.68   11.41 -8.29    3.74   -8.29    3.74   -8.29    3.74   15.68   11.41 15.68   11.41 0.00    0.00  
1 1 1 0  36 23 o 13 158.81  9.67  46.54    5.53   46.54    5.53   46.54    5.53   158.81  9.67  158.81  9.67  0.00    0.00  
1 1 1 0  36 24 o 9  378.54  6.19  261.24   8.52   261.24   8.52   261.24   8.52   378.54  6.19  378.54  6.19  0.00    0.00  
1 1 1 0  36 25 f 0  59.33   18.76 8.18     3.56   8.18     3.56   8.18     3.56   59.33   18.76 59.33   18.76 0.00    0.00  
1 1 1 0  36 26 o 3  116.45  12.75 25.88    5.23   25.88    5.23   25.88    5.23   116.45  12.75 116.45  12.75 0.00    0.00  
1 1 1 0  36 27 o 11 26.26   16.54 0.73     3.33   0.73     3.33   0.73     3.33   26.26   16.54 26.26   16.54 0.00    0.00  
1 1 1 0  36 28 o 4  49.37   21.36 6.64     3.95   6.64     3.95   6.64     3.95   49.37   21.36 49.37   21.36 0.00    0.00  
1 1 1 0  36 29 o 16 23.10   15.18 -0.34    3.22   -0.34    3.22   -0.34    3.22   23.10   15.18 23.10   15.18 0.00    0.00  
1 1 1 0  36 30 o 3  23.06   15.24 -0.50    3.32   -0.50    3.32   -0.50    3.32   23.06   15.24 23.06   15.24 0.00    0.00  
1 1 1 0  36 31 o 14 134.25  8.80  33.75    4.25   33.75    4.25   33.75    4.25   134.25  8.80  134.25  8.80  0.00    0.00  
1 1 1 0  36 32 o 15 25.95   18.05 -4.25    6.05   -4.25    6.05   -4.25    6.05   25.95   18.05 25.95   18.05 0.00    0.00  
1 1 1 0  36 33 o 13 159.20  8.09  47.39    4.65   47.39    4.65   47.39    4.65   159.20  8.09  159.20  8.09  0.00    0.00  
1 1 1 0  36 34 o 3  72.13   16.71 11.61    3.81   11.61    3.81   11.61    3.81   72.13   16.71 72.13   16.71 0.00    0.00  
1 1 1 0  36 35 o 6  49.28   21.04 7.11     3.84   7.11     3.84   7.11     3.84   49.28   21.04 49.28   21.04 0.00    0.00  
1 1 1 0  36 36 o 15 100.41  12.08 20.07    4.24   20.07    4.24   20.07    4.24   100.41  12.08 100.41  12.08 0.00    0.00  
1 1 1 0  36 37 o 17 22.96   15.38 -0.56    3.58   -0.56    3.58   -0.56    3.58   22.96   15.38 22.96   15.38 0.00    0.00  
1 1 1 0  36 38 o 12 24.82   16.31 0.49     3.72   0.49     3.72   0.49     3.72   24.82   16.31 24.82   16.31 0.00    0.00  
1 1 1 0  38 0  o 2  577.48  9.39  606.82   19.70  606.82   19.70  606.82   19.70  577.48  9.39  577.48  9.39  0.00    0.00  
1 1 1 0  38 1  o 19 101.40  10.30 19.27    3.70   19.27    3.70   19.27    3.70   101.40  10.30 101.40  10.30 0.00    0.00  
1 1 1 0  38 2  o 19 195.53  6.91  69.78    4.90   69.78    4.90   69.78    4.90   195.53  6.91  195.53  6.91  0.00    0.00  
1 1 1 0  38 3  f 0  335.09  6.15  204.37   7.48   204.37   7.48   204.37   7.48   335.09  6.15  335.09  6.15  0.00    0.00  
1 1 1 0  38 4  o 14 37.70   19.38 3.78     3.39   3.78     3.39   3.78     3.39   37.70   19.38 37.70   19.38 0.00    0.00  
1 1 1 0  38 5  o 19 85.38   12.79 14.12    3.71   14.12    3.71   14.12    3.71   85.38   12.79 85.38   12.79 0.00    0.00  
1 1 1 0  38 6  o 19 34.79   19.68 2.89     3.83   2.89     3.83   2.89     3.83   34.79   19.68 34.79   19.68 0.00    0.00  
1 1 1 0  38 7  o 7  223.08  7.73  90.83    6.25   90.83    6.25   90.83    6.25   223.08  7.73  223.08  7.73  0.00    0.00  
1 1 1 0  38 8  o 9  450.52  7.23  369.40   11.84  369.40   11.84  369.40   11.84  450.52  7.23  450.52  7.23  0.00    0.00  
1 1 1 0  38 9  o 10 226.49  6.56  93.52    5.39   93.52    5.39   93.52    5.39   226.49  6.56  226.49  6.56  0.00    0.00  
1 1 1 0  38 10 o 11 360.10  7.05  236.11   9.22   236.11   9.22   236.11   9.22   360.10  7.05  360.10  7.05  0.00    0.00  
1 1 1 0  38 11 o 5  317.58  6.16  183.63   7.10   183.63   7.10   183.63   7.10   317.58  6.16  317.58  6.16  0.00    0.00  
1 1 1 0  38 12 f 0  629.17  7.91  720.57   18.09  720.57   18.09  720.57   18.09  629.17  7.91  629.17  7.91  0.00    0.00  
1 1 1 0  38 13 o 8  250.74  7.94  114.75   7.22   114.75   7.22   114.75   7.22   250.74  7.94  250.74  7.94  0.00    0.00  
1 1 1 0  38 14 o 11 355.10  6.03  229.57   7.78   229.57   7.78   229.57   7.78   355.10  6.03  355.10  6.03  0.00    0.00  
1 1 1 0  38 15 f 0  143.95  7.92  38.06    4.12   38.06    4.12   38.06    4.12   143.95  7.92  143.95  7.92  0.00    0.00  
1 1 1 0  38 16 o 6  74.12   15.47 11.23    3.67   11.23    3.67   11.23    3.67   74.12   15.47 74.12   15.47 0.00    0.00  
1 1 1 0  38 17 o 2  75.04   16.88 11.71    4.02   11.71    4.02   11.71    4.02   75.04   16.88 75.04   16.88 0.00    0.00  
1 1 1 0  38 18 o 15 90.56   11.71 15.68    3.68   15.68    3.68   15.68    3.68   90.56   11.71 90.56   11.71 0.00    0.00  
1 1 1 0  38 19 o 17 21.84   14.66 -1.29    3.28   -1.29    3.28   -1.29    3.28   21.84   14.66 21.84   14.66 0.00    0.00  
1 1 1 0  38 20 o 10 203.71  6.98  75.80    5.15   75.80    5.15   75.80    5.15   203.71  6.98  203.71  6.98  0.00    0.00  
1 1 1 0  38 21 o 3  ?       ?     -21.76   4.20   -21.76   4.20   -21.76   4.20   ?       ?     ?       ?     ?       ?     
1 1 1 0  38 22 o 10 147.96  10.91 40.63    5.80   40.63    5.80   40.63    5.80   147.96  10.91 147.96  10.91 0.00    0.00  
1 1 1 0  38 23 o 7  64.02   18.93 9.26     3.83   9.26     3.83   9.26     3.83   64.02   18.93 64.02   18.93 0.00    0.00  
1 1 1 0  38 24 o 3  378.60  6.26  261.45   8.62   261.45   8.62   261.45   8.62   378.60  6.26  378.60  6.26  0.00    0.00  
1 1 1 0  38 25 o 6  50.84   19.90 6.59     3.52   6.59     3.52   6.59     3.52   50.84   19.90 50.84   19.90 0.00    0.00  
1 1 1 0  38 26 o 14 127.60  10.86 30.60    4.95   30.60    4.95   30.60    4.95   127.60  10.86 127.60  10.86 0.00    0.00  
1 1 1 0  38 27 o 14 38.19   20.15 4.08     3.73   4.08     3.73   4.08     3.73   38.19   20.15 38.19   20.15 0.00    0.00  
1 1 1 0  38 28 o 9  84.93   13.61 14.42    3.88   14.42    3.88   14.42    3.88   84.93   13.61 84.93   13.61 0.00    0.00  
1 1 1 0  38 29 o 16 30.12   17.97 2.03     3.47   2.03     3.47   2.03     3.47   30.12   17.97 30.12   17.97 0.00    0.00  
1 1 1 0  38 30 o 4  27.35   16.85 1.33     3.27   1.33     3.27   1.33     3.27   27.35   16.85 27.35   16.85 0.00    0.00  
1 1 1 0  38 31 o 7  62.47   24.57 10.72    5.35   10.72    5.35   10.72    5.35   62.47   24.57 62.47   24.57 0.00    0.00  
1 1 1 0  38 32 o 4  44.23   21.09 5.82     3.88   5.82     3.88   5.82     3.88   44.23   21.09 44.23   21.09 0.00    0.00  
1 1 1 0  38 33 o 7  61.08   18.81 9.11     3.65   9.11     3.65   9.11     3.65   61.08   18.81 61.08   18.81 0.00    0.00  
1 1 1 0  38 34 o 18 87.94   12.52 15.68    3.77   15.68    3.77   15.68    3.77   87.94   12.52 87.94   12.52 0.00    0.00  
1 1 1 0  38 35 o 2  39.95   20.95 5.10     4.01   5.10     4.01   5.10     4.01   39.95   20.95 39.95   20.95 0.00    0.00  
1 1 1 0  38 36 o 6  46.38   21.78 6.68     4.12   6.68     4.12   6.68     4.12   46.38   21.78 46.38   21.78 0.00    0.00  
1 1 1 0  38 37 o 12 18.36   12.96 -3.31    3.47   -3.31    3.47   -3.31    3.47   18.36   12.96 18.36   12.96 0.00    0.00  
1 1 1 0  40 0  o 11 1182.55 14.17 2544.70  60.88  2544.70  60.88  2544.70  60.88  1182.55 14.17 1182.55 14.17 0.00    0.00  
1 1 1 0  40 1  o 10 182.47  7.17  60.82    4.74   60.82    4.74   60.82    4.74   182.47  7.17  182.47  7.17  0.00    0.00  
1 1 1 0  40 2  o 17 33.79   18.99 2.77     3.53   2.77     3.53   2.77     3.53   33.79   18.99 33.79   18.99 0.00    0.00  
1 1 1 0  40 3  o 14 18.21   12.83 -3.94    3.36   -3.94    3.36   -3.94    3.36   18.21   12.83 18.21   12.83 0.00    0.00  
1 1 1 0  40 4  o 7  550.83  7.03  552.02   14.07  552.02   14.07  552.02   14.07  550.83  7.03  550.83  7.03  0.00    0.00  
1 1 1 0  40 5  o 17 268.78  7.35  131.68   7.17   131.68   7.17   131.68   7.17   268.78  7.35  268.78  7.35  0.00    0.00  
1 1 1 0  40 6  o 6  168.37  8.58  51.96    5.22   51.96    5.22   51.96    5.22   168.37  8.58  168.37  8.58  0.00    0.00  
1 1 1 0  40 7  o 7  130.11  8.69  31.20    4.07   31.20    4.07   31.20    4.07   130.11  8.69  130.11  8.69  0.00    0.00  
1 1 1 0  40 8  o 4  52.23   20.19 6.78     3.64   6.78     3.64   6.78     3.64   52.23   20.19 52.23   20.19 0.00    0.00  
1 1 1 0  40 9  o 11 916.20  9.70  1528.09  32.31  1528.09  32.31  1528.09  32.31  916.20  9.70  916.20  9.70  0.00    0.00  
1 1 1 0  40 10 o 9  203.71  8.55  75.90    6.31   75.90    6.31   75.90    6.31   203.71  8.55  203.71  8.55  0.00    0.00  
1 1 1 0  40 11 o 13 513.91  7.43  480.80   13.88  480.80   13.88  480.80   13.88  513.91  7.43  513.91  7.43  0.00    0.00  
1 1 1 0  40 12 o 5  428.99  6.24  334.98   9.72   334.98   9.72   334.98   9.72   428.99  6.24  428.99  6.24  0.00    0.00  
1 1 1 0  40 13 o 3  349.74  6.09  222.71   7.73   222.71   7.73   222.71   7.73   349.74  6.09  349.74  6.09  0.00    0.00  
1 1 1 0  40 14 o 15 19.29   13.38 -2.82    3.27   -2.82    3.27   -2.82    3.27   19.29   13.38 19.29   13.38 0.00    0.00  
1 1 1 0  40 15 o 11 131.61  12.20 32.39    5.72   32.39    5.72   32.39    5.72   131.61  12.20 131.61  12.20 0.00    0.00  
1 1 1 0  40 16 o 14 302.17  7.89  166.56   8.66   166.56   8.66   166.56   8.66   302.17  7.89  302.17  7.89  0.00    0.00  
1 1 1 0  40 17 o 18 318.93  6.21  185.28   7.19   185.28   7.19   185.28   7.19   318.93  6.21  318.93  6.21  0.00    0.00  
1 1 1 0  40 18 o 7  248.93  6.51  113.00   5.88   113.00   5.88   113.00   5.88   248.93  6.51  248.93  6.51  0.00    0.00  
1 1 1 0  40 19 o 11 67.96   18.70 10.15    4.00   10.15    4.00   10.15    4.00   67.96   18.70 67.96   18.70 0.00    0.00  
1 1 1 0  40 20 f 0  209.12  8.18  80.03    6.20   80.03    6.20   80.03    6.20   209.12  8.18  209.12  8.18  0.00    0.00  
1 1 1 0  40 21 o 12 26.29   17.43 -1.09    4.40   -1.09    4.40   -1.09    4.40   26.29   17.43 26.29   17.43 0.00    0.00  
1 1 1 0  40 22 o 4  15.27   11.10 -7.58    3.50   -7.58    3.50   -7.58    3.50   15.27   11.10 15.27   11.10 0.00    0.00  
1 1 1 0  40 23 o 2  66.50   18.30 9.78     3.83   9.78     3.83   9.78     3.83   66.50   18.30 66.50   18.30 0.00    0.00  
1 1 1 0  40 24 o 12 73.81   16.38 11.40    3.84   11.40    3.84   11.40    3.84   73.81   16.38 73.81   16.38 0.00    0.00  
1 1 1 0  40 25 o 19 106.92  11.92 21.82    4.49   21.82    4.49   21.82    4.49   106.92  11.92 106.92  11.92 0.00    0.00  
1 1 1 0  40 26 o 17 72.07   16.82 11.10    3.83   11.10    3.83   11.10    3.83   72.07   16.82 72.07   16.82 0.00    0.00  
1 1 1 0  40 27 o 14 101.26  14.57 20.30    5.04   20.30    5.04   20.30    5.04   101.26  14.57 101.26  14.57 0.00    0.00  
1 1 1 0  40 28 o 18 71.25   16.76 10.97    3.77   10.97    3.77   10.97    3.77   71.25   16.76 71.25   16.76 0.00    0.00  
1 1 1 0  40 29 o 19 108.30  10.20 22.31    3.93   22.31    3.93   22.31    3.93   108.30  10.20 108.30  10.20 0.00    0.00  
1 1 1 0  40 30 o 18 49.97   23.20 7.33     4.67   7.33     4.67   7.33     4.67   49.97   23.20 49.97   23.20 0.00    0.00  
1 1 1 0  40 31 o 7  14.35   10.54 -9.73    3.69   -9.73    3.69   -9.73    3.69   14.35   10.54 14.35   10.54 0.00    0.00  
1 1 1 0  40 32 o 16 16.55   11.85 -4.82    3.31   -4.82    3.31   -4.82    3.31   16.55   11.85 16.55   11.85 0.00    0.00  
1 1 1 0  40 33 o 9  20.20   13.93 -2.00    3.41   -2.00    3.41   -2.00    3.41   20.20   13.93 20.20   13.93 0.00    0.00  
1 1 1 0  40 34 o 9  50.70   21.10 7.45     3.88   7.45     3.88   7.45     3.88   50.70   21.10 50.70   21.10 0.00    0.00  
1 1 1 0  40 35 o 7  36.41   20.49 4.12     4.12   4.12     4.12   4.12     4.12   36.41   20.49 36.41   20.49 0.00    0.00  
1 1 1 0  40 36 o 17 32.44   19.27 3.04     3.96   3.04     3.96   3.04     3.96   32.44   19.27 32.44   19.27 0.00    0.00  
1 1 1 0  40 37 o 17 16.18   11.66 -5.27    3.45   -5.27    3.45   -5.27    3.45   16.18   11.66 16.18   11.66 0.00    0.00  
1 1 1 0  42 0  o 18 54.72   29.38 7.78     8.05   7.78     8.05   7.78     8.05   54.72   29.38 54.72   29.38 0.00    0.00  
1 1 1 0  42 1  o 4  37.95   22.15 3.12     5.07   3.12     5.07   3.12     5.07   37.95   22.15 37.95   22.15 0.00    0.00  
1 1 1 0  42 2  o 1  361.27  8.79  237.82   11.53  237.82   11.53  237.82   11.53  361.27  8.79  361.27  8.79  0.00    0.00  
1 1 1 0  42 3  o 16 98.19   17.35 19.12    5.62   19.12    5.62   19.12    5.62   98.19   17.35 98.19   17.35 0.00    0.00  
1 1 1 0  42 4  o 6  62.42   20.86 9.13     4.22   9.13     4.22   9.13     4.22   62.42   20.86 62.42   20.86 0.00    0.00  
1 1 1 0  42 5  f 0  16.23   11.80 -8.64    3.95   -8.64    3.95   -8.64    3.95   16.23   11.80 16.23   11.80 0.00    0.00  
1 1 1 0  42 6  o 3  106.27  12.64 21.42    4.70   21.42    4.70   21.42    4.70   106.27  12.64 106.27  12.64 0.00    0.00  
1 1 1 0  42 7  o 17 272.21  7.52  135.10   7.43   135.10   7.43   135.10   7.43   272.21  7.52  272.21  7.52  0.00    0.00  
1 1 1 0  42 8  o 7  706.12  8.42  907.60   21.60  907.60   21.60  907.60   21.60  706.12  8.42  706.12  8.42  0.00    0.00  
1 1 1 0  42 9  o 3  265.14  6.83  128.13   6.57   128.13   6.57   128.13   6.57   265.14  6.83  265.14  6.83  0.00    0.00  
1 1 1 0  42 10 o 1  374.09  6.20  254.76   8.42   254.76   8.42   254.76   8.42   374.09  6.20  374.09  6.20  0.00    0.00  
1 1 1 0  42 11 o 4  208.83  6.88  79.60    5.21   79.60    5.21   79.60    5.21   208.83  6.88  208.83  6.88  0.00    0.00  
1 1 1 0  42 12 o 7  54.11   19.70 7.12     3.57   7.12     3.57   7.12     3.57   54.11   19.70 54.11   19.70 0.00    0.00  
1 1 1 0  42 13 o 14 261.04  6.48  124.21   6.14   124.21   6.14   124.21   6.14   261.04  6.48  261.04  6.48  0.00    0.00  
1 1 1 0  42 14 o 2  233.89  7.57  99.88    6.42   99.88    6.42   99.88    6.42   233.89  7.57  233.89  7.57  0.00    0.00  
1 1 1 0  42 15 o 9  217.17  7.79  86.19    6.13   86.19    6.13   86.19    6.13   217.17  7.79  217.17  7.79  0.00    0.00  
1 1 1 0  42 16 o 12 18.35   12.94 -4.03    3.43   -4.03    3.43   -4.03    3.43   18.35   12.94 18.35   12.94 0.00    0.00  
1 1 1 0  42 17 o 16 167.56  7.72  51.44    4.68   51.44    4.68   51.44    4.68   167.56  7.72  167.56  7.72  0.00    0.00  
1 1 1 0  42 18 o 15 58.91   21.14 8.41     4.14   8.41     4.14   8.41     4.14   58.91   21.14 58.91   21.14 0.00    0.00  
1 1 1 0  42 19 o 12 65.54   23.40 10.42    5.09   10.42    5.09   10.42    5.09   65.54   23.40 65.54   23.40 0.00    0.00  
1 1 1 0  42 20 o 8  39.47   21.95 3.96     4.66   3.96     4.66   3.96     4.66   39.47   21.95 39.47   21.95 0.00    0.00  
1 1 1 0  42 21 o 8  168.55  7.90  52.13    4.82   52.13    4.82   52.13    4.82   168.55  7.90  168.55  7.90  0.00    0.00  
1 1 1 0  42 22 o 7  291.01  6.95  154.64   7.35   154.64   7.35   154.64   7.35   291.01  6.95  291.01  6.95  0.00    0.00  
1 1 1 0  42 23 o 13 33.27   19.18 2.64     3.73   2.64     3.73   2.64     3.73   33.27   19.18 33.27   19.18 0.00    0.00  
1 1 1 0  42 24 o 15 103.67  13.28 20.78    4.78   20.78    4.78   20.78    4.78   103.67  13.28 103.67  13.28 0.00    0.00  
1 1 1 0  42 25 o 6  122.95  9.73  28.29    4.29   28.29    4.29   28.29    4.29   122.95  9.73  122.95  9.73  0.00    0.00  
1 1 1 0  42 26 o 1  123.73  11.05 28.96    4.87   28.96    4.87   28.96    4.87   123.73  11.05 123.73  11.05 0.00    0.00  
1 1 1 0  42 27 o 1  276.20  7.10  140.15   7.12   140.15   7.12   140.15   7.12   276.20  7.10  276.20  7.10  0.00    0.00  
1 1 1 0  42 28 o 10 39.97   20.32 4.62     3.70   4.62     3.70   4.62     3.70   39.97   20.32 39.97   20.32 0.00    0.00  
1 1 1 0  42 29 o 5  13.28   9.76  -8.70    3.20   -8.70    3.20   -8.70    3.20   13.28   9.76  13.28   9.76  0.00    0.00  
1 1 1 0  42 30 o 9  70.65   23.85 12.75    5.48   12.75    5.48   12.75    5.48   70.65   23.85 70.65   23.85 0.00    0.00  
1 1 1 0  42 31 o 2  31.80   19.02 2.51     3.91   2.51     3.91   2.51     3.91   31.80   19.02 31.80   19.02 0.00    0.00  
1 1 1 0  42 32 o 19 57.90   19.50 8.53     3.67   8.53     3.67   8.53     3.67   57.90   19.50 57.90   19.50 0.00    0.00  
1 1 1 0  42 33 o 18 89.07   12.95 16.18    3.93   16.18    3.93   16.18    3.93   89.07   12.95 89.07   12.95 0.00    0.00  
1 1 1 0  42 34 f 0  123.40  11.19 29.74    4.92   29.74    4.92   29.74    4.92   123.40  11.19 123.40  11.19 0.00    0.00  
1 1 1 0  42 35 o 1  47.00   21.55 6.77     4.02   6.77     4.02   6.77     4.02   47.00   21.55 47.00   21.55 0.00    0.00  
1 1 1 0  42 36 o 15 16.26   11.76 -6.11    3.64   -6.11    3.64   -6.11    3.64   16.26   11.76 16.26   11.76 0.00    0.00  
1 1 1 0  44 0  o 16 578.32  9.56  608.79   20.10  608.79   20.10  608.79   20.10  578.32  9.56  578.32  9.56  0.00    0.00  
1 1 1 0  44 1  o 14 113.41  10.07 23.95    4.07   23.95    4.07   23.95    4.07   113.41  10.07 113.41  10.07 0.00    0.00  
1 1 1 0  44 2  f 0  258.90  6.46  122.13   6.07   122.13   6.07   122.13   6.07   258.90  6.46  258.90  6.46  0.00    0.00  
1 1 1 0  44 3  o 5  22.43   15.10 -1.55    3.53   -1.55    3.53   -1.55    3.53   22.43   15.10 22.43   15.10 0.00    0.00  
1 1 1 0  44 4  o 2  31.86   18.62 2.19     3.59   2.19     3.59   2.19     3.59   31.86   18.62 31.86   18.62 0.00    0.00  
1 1 1 0  44 5  o 17 149.50  8.24  41.03    4.45   41.03    4.45   41.03    4.45   149.50  8.24  149.50  8.24  0.00    0.00  
1 1 1 0  44 6  o 3  113.68  10.04 24.07    4.07   24.07    4.07   24.07    4.07   113.68  10.04 113.68  10.04 0.00    0.00  
1 1 1 0  44 7  o 2  368.83  6.23  247.65   8.35   247.65   8.35   247.65   8.35   368.83  6.23  368.83  6.23  0.00    0.00  
1 1 1 0  44 8  o 9  301.33  6.67  165.43   7.30   165.43   7.30   165.43   7.30   301.33  6.67  301.33  6.67  0.00    0.00  
1 1 1 0  44 9  o 7  136.40  9.70  34.39    4.75   34.39    4.75   34.39    4.75   136.40  9.70  136.40  9.70  0.00    0.00  
1 1 1 0  44 10 o 13 532.78  6.57  516.67   12.72  516.67   12.72  516.67   12.72  532.78  6.57  532.78  6.57  0.00    0.00  
1 1 1 0  44 11 o 7  182.97  7.32  61.22    4.85   61.22    4.85   61.22    4.85   182.97  7.32  182.97  7.32  0.00    0.00  
1 1 1 0  44 12 o 17 17.93   12.83 -6.04    3.86   -6.04    3.86   -6.04    3.86   17.93   12.83 17.93   12.83 0.00    0.00  
1 1 1 0  44 13 o 8  202.29  8.06  74.85    5.91   74.85    5.91   74.85    5.91   202.29  8.06  202.29  8.06  0.00    0.00  
1 1 1 0  44 14 o 2  54.85   20.99 7.48     3.95   7.48     3.95   7.48     3.95   54.85   20.99 54.85   20.99 0.00    0.00  
1 1 1 0  44 15 o 19 526.78  6.61  505.24   12.65  505.24   12.65  505.24   12.65  526.78  6.61  526.78  6.61  0.00    0.00  
1 1 1 0  44 16 o 15 153.09  8.24  43.05    4.55   43.05    4.55   43.05    4.55   153.09  8.24  153.09  8.24  0.00    0.00  
1 1 1 0  44 17 o 10 336.40  8.08  206.46   9.87   206.46   9.87   206.46   9.87   336.40  8.08  336.40  8.08  0.00    0.00  
1 1 1 0  44 18 o 3  104.69  15.57 21.34    5.54   21.34    5.54   21.34    5.54   104.69  15.57 104.69  15.57 0.00    0.00  
1 1 1 0  44 19 o 11 341.83  7.46  213.16   9.26   213.16   9.26   213.16   9.26   341.83  7.46  341.83  7.46  0.00    0.00  
1 1 1 0  44 20 o 11 36.45   20.03 3.43     3.83   3.43     3.83   3.43     3.83   36.45   20.03 36.45   20.03 0.00    0.00  
1 1 1 0  44 21 o 15 26.47   17.01 0.16     3.74   0.16     3.74   0.16     3.74   26.47   17.01 26.47   17.01 0.00    0.00  
1 1 1 0  44 22 o 14 72.98   18.63 11.56    4.27   11.56    4.27   11.56    4.27   72.98   18.63 72.98   18.63 0.00    0.00  
1 1 1 0  44 23 f 0  118.96  11.04 26.65    4.67   26.65    4.67   26.65    4.67   118.96  11.04 118.96  11.04 0.00    0.00  
1 1 1 0  44 24 o 12 82.11   14.90 13.65    4.01   13.65    4.01   13.65    4.01   82.11   14.90 82.11   14.90 0.00    0.00  
1 1 1 0  44 25 o 19 48.76   22.41 6.65     4.35   6.65     4.35   6.65     4.35   48.76   22.41 48.76   22.41 0.00    0.00  
1 1 1 0  44 26 o 18 27.45   17.30 0.89     3.65   0.89     3.65   0.89     3.65   27.45   17.30 27.45   17.30 0.00    0.00  
1 1 1 0  44 27 o 8  258.81  7.94  123.56   7.46   123.56   7.46   123.56   7.46   258.81  7.94  258.81  7.94  0.00    0.00  
1 1 1 0  44 28 o 1  19.12   13.42 -3.51    3.56   -3.51    3.56   -3.51    3.56   19.12   13.42 19.12   13.42 0.00    0.00  
1 1 1 0  44 29 o 14 73.91   23.82 13.66    5.65   13.66    5.65   13.66    5.65   73.91   23.82 73.91   23.82 0.00    0.00  
1 1 1 0  44 30 o 15 83.88   17.25 15.12    4.65   15.12    4.65   15.12    4.65   83.88   17.25 83.88   17.25 0.00    0.00  
1 1 1 0  44 31 o 14 39.46   20.21 4.77     3.67   4.77     3.67   4.77     3.67   39.46   20.21 39.46   20.21 0.00    0.00  
1 1 1 0  44 32 o 13 30.60   18.53 2.37     3.81   2.37     3.81   2.37     3.81   30.60   18.53 30.60   18.53 0.00    0.00  
1 1 1 0  44 33 f 0  34.58   19.91 3.66     4.02   3.66     4.02   3.66     4.02   34.58   19.91 34.58   19.91 0.00    0.00  
1 1 1 0  44 34 o 15 51.62   24.18 8.51     5.08   8.51     5.08   8.51     5.08   51.62   24.18 51.62   24.18 0.00    0.00  
1 1 1 0  44 35 o 7  27.21   17.28 1.27     3.73   1.27     3.73   1.27     3.73   27.21   17.28 27.21   17.28 0.00    0.00  
1 1 1 0  44 36 o 19 22.33   15.14 -0.81    3.67   -0.81    3.67   -0.81    3.67   22.33   15.14 22.33   15.14 0.00    0.00  
1 1 1 0  46 0  o 9  115.20  14.52 25.28    5.82   25.28    5.82   25.28    5.82   115.20  14.52 115.20  14.52 0.00    0.00  
1 1 1 0  46 1  o 15 180.56  7.42  59.61    4.85   59.61    4.85   59.61    4.85   180.56  7.42  180.56  7.42  0.00    0.00  
1 1 1 0  46 2  o 2  147.42  8.14  39.91    4.33   39.91    4.33   39.91    4.33   147.42  8.14  147.42  8.14  0.00    0.00  
1 1 1 0  46 3  o 19 80.09   14.51 12.78    3.81   12.78    3.81   12.78    3.81   80.09   14.51 80.09   14.51 0.00    0.00  
1 1 1 0  46 4  o 19 37.01   19.74 3.59     3.61   3.59     3.61   3.59     3.61   37.01   19.74 37.01   19.74 0.00    0.00  
1 1 1 0  46 5  o 9  217.33  6.74  86.17    5.32   86.17    5.32   86.17    5.32   217.33  6.74  217.33  6.74  0.00    0.00  
1 1 1 0  46 6  o 4  183.04  7.49  61.27    4.97   61.27    4.97   61.27    4.97   183.04  7.49  183.04  7.49  0.00    0.00  
1 1 1 0  46 7  o 5  73.00   16.71 11.12    3.86   11.12    3.86   11.12    3.86   73.00   16.71 73.00   16.71 0.00    0.00  
1 1 1 0  46 8  o 18 324.11  6.69  191.37   7.88   191.37   7.88   191.37   7.88   324.11  6.69  324.11  6.69  0.00    0.00  
1 1 1 0  46 9  o 12 198.00  7.60  71.67    5.45   71.67    5.45   71.67    5.45   198.00  7.60  198.00  7.60  0.00    0.00  
1 1 1 0  46 10 f 0  368.19  7.27  247.01   9.73   247.01   9.73   247.01   9.73   368.19  7.27  368.19  7.27  0.00    0.00  
1 1 1 0  46 11 o 14 140.71  9.69  36.58    4.90   36.58    4.90   36.58    4.90   140.71  9.69  140.71  9.69  0.00    0.00  
1 1 1 0  46 12 o 4  263.15  6.47  126.23   6.18   126.23   6.18   126.23   6.18   263.15  6.47  263.15  6.47  0.00    0.00  
1 1 1 0  46 13 o 14 188.42  7.52  64.93    5.13   64.93    5.13   64.93    5.13   188.42  7.52  188.42  7.52  0.00    0.00  
1 1 1 0  46 14 o 8  39.89   21.20 4.21     4.15   4.21     4.15   4.21     4.15   39.89   21.20 39.89   21.20 0.00    0.00  
1 1 1 0  46 15 o 5  28.31   17.95 0.53     3.99   0.53     3.99   0.53     3.99   28.31   17.95 28.31   17.95 0.00    0.00  
1 1 1 0  46 16 o 4  250.59  7.83  114.69   7.12   114.69   7.12   114.69   7.12   250.59  7.83  250.59  7.83  0.00    0.00  
1 1 1 0  46 17 o 1  202.54  8.95  75.20    6.56   75.20    6.56   75.20    6.56   202.54  8.95  202.54  8.95  0.00    0.00  
1 1 1 0  46 18 o 12 147.36  9.16  40.06    4.86   40.06    4.86   40.06    4.86   147.36  9.16  147.36  9.16  0.00    0.00  
1 1 1 0  46 19 o 3  322.92  6.48  190.15   7.60   190.15   7.60   190.15   7.60   322.92  6.48  322.92  6.48  0.00    0.00  
1 1 1 0  46 20 o 19 74.60   16.91 11.67    4.00   11.67    4.00   11.67    4.00   74.60   16.91 74.60   16.91 0.00    0.00  
1 1 1 0  46 21 o 14 92.26   12.81 16.50    4.06   16.50    4.06   16.50    4.06   92.26   12.81 92.26   12.81 0.00    0.00  
1 1 1 0  46 22 o 19 279.05  8.33  142.78   8.43   142.78   8.43   142.78   8.43   279.05  8.33  279.05  8.33  0.00    0.00  
1 1 1 0  46 23 o 12 199.06  7.99  72.87    5.76   72.87    5.76   72.87    5.76   199.06  7.99  199.06  7.99  0.00    0.00  
1 1 1 0  46 24 o 5  22.44   15.40 -2.54    4.06   -2.54    4.06   -2.54    4.06   22.44   15.40 22.44   15.40 0.00    0.00  
1 1 1 0  46 25 o 16 41.64   20.66 4.95     3.77   4.95     3.77   4.95     3.77   41.64   20.66 41.64   20.66 0.00    0.00  
1 1 1 0  46 26 o 6  63.04   19.73 9.46     3.97   9.46     3.97   9.46     3.97   63.04   19.73 63.04   19.73 0.00    0.00  
1 1 1 0  46 27 o 2  154.02  10.17 44.58    5.63   44.58    5.63   44.58    5.63   154.02  10.17 154.02  10.17 0.00    0.00  
1 1 1 0  46 28 f 0  27.11   18.25 -1.42    5.15   -1.42    5.15   -1.42    5.15   27.11   18.25 27.11   18.25 0.00    0.00  
1 1 1 0  46 29 o 9  88.37   15.37 16.16    4.49   16.16    4.49   16.16    4.49   88.37   15.37 88.37   15.37 0.00    0.00  
1 1 1 0  46 30 o 4  25.10   16.66 -0.44    4.04   -0.44    4.04   -0.44    4.04   25.10   16.66 25.10   16.66 0.00    0.00  
1 1 1 0  46 31 o 10 93.86   13.25 17.90    4.26   17.90    4.26   17.90    4.26   93.86   13.25 93.86   13.25 0.00    0.00  
1 1 1 0  46 32 o 2  36.80   20.57 4.30     4.11   4.30     4.11   4.30     4.11   36.80   20.57 36.80   20.57 0.00    0.00  
1 1 1 0  46 33 o 18 36.82   20.90 4.28     4.34   4.28     4.34   4.28     4.34   36.82   20.90 36.82   20.90 0.00    0.00  
1 1 1 0  46 34 o 12 25.84   16.75 0.59     3.73   0.59     3.73   0.59     3.73   25.84   16.75 25.84   16.75 0.00    0.00  
1 1 1 0  46 35 o 15 41.21   21.36 5.80     4.13   5.80     4.13   5.80     4.13   41.21   21.36 41.21   21.36 0.00    0.00  
1 1 1 0  48 0  o 11 525.64  9.37  503.14   17.89  503.14   17.89  503.14   17.89  525.64  9.37  525.64  9.37  0.00    0.00  
1 1 1 0  48 1  o 16 261.56  6.63  124.70   6.29   124.70   6.29   124.70   6.29   261.56  6.63  261.56  6.63  0.00    0.00  
1 1 1 0  48 2  o 3  317.09  6.33  183.13   7.29   183.13   7.29   183.13   7.29   317.09  6.33  317.09  6.33  0.00    0.00  
1 1 1 0  48 3  o 19 610.16  6.88  677.64   15.26  677.64   15.26  677.64   15.26  610.16  6.88  610.16  6.88  0.00    0.00  
1 1 1 0  48 4  o 4  151.46  8.26  42.13    4.52   42.13    4.52   42.13    4.52   151.46  8.26  151.46  8.26  0.00    0.00  
1 1 1 0  48 5  o 11 275.24  6.56  138.07   6.55   138.07   6.55   138.07   6.55   275.24  6.56  275.24  6.56  0.00    0.00  
1 1 1 0  48 6  o 2  301.00  6.40  165.06   7.00   165.06   7.00   165.06   7.00   301.00  6.40  301.00  6.40  0.00    0.00  
1 1 1 0  48 7  o 12 83.09   15.14 13.78    4.12   13.78    4.12   13.78    4.12   83.09   15.14 83.09   15.14 0.00    0.00  
1 1 1 0  48 8  o 16 382.43  7.92  266.57   11.00  266.57   11.00  266.57   11.00  382.43  7.92  382.43  7.92  0.00    0.00  
1 1 1 0  48 9  o 8  171.43  8.81  53.94    5.46   53.94    5.46   53.94    5.46   171.43  8.81  171.43  8.81  0.00    0.00  
1 1 1 0  48 10 o 16 107.06  11.32 21.58    4.28   21.58    4.28   21.58    4.28   107.06  11.32 107.06  11.32 0.00    0.00  
1 1 1 0  48 11 o 9  81.92   15.51 13.49    4.14   13.49    4.14   13.49    4.14   81.92   15.51 81.92   15.51 0.00    0.00  
1 1 1 0  48 12 o 17 118.16  10.16 26.00    4.29   26.00    4.29   26.00    4.29   118.16  10.16 118.16  10.16 0.00    0.00  
1 1 1 0  48 13 o 3  329.40  6.87  197.75   8.22   197.75   8.22   197.75   8.22   329.40  6.87  329.40  6.87  0.00    0.00  
1 1 1 0  48 14 o 1  112.18  13.04 23.89    5.13   23.89    5.13   23.89    5.13   112.18  13.04 112.18  13.04 0.00    0.00  
1 1 1 0  48 15 o 17 30.56   19.72 -0.01    5.10   -0.01    5.10   -0.01    5.10   30.56   19.72 30.56   19.72 0.00    0.00  
1 1 1 0  48 16 o 5  350.80  7.56  224.45   9.64   224.45   9.64   224.45   9.64   350.80  7.56  350.80  7.56  0.00    0.00  
1 1 1 0  48 17 o 18 429.48  6.42  336.08   10.02  336.08   10.02  336.08   10.02  429.48  6.42  429.48  6.42  0.00    0.00  
1 1 1 0  48 18 o 19 246.92  6.92  111.34   6.20   111.34   6.20   111.34   6.20   246.92  6.92  246.92  6.92  0.00    0.00  
1 1 1 0  48 19 o 15 58.88   20.52 8.36     3.97   8.36     3.97   8.36     3.97   58.88   20.52 58.88   20.52 0.00    0.00  
1 1 1 0  48 20 o 12 232.36  7.13  98.77    6.01   98.77    6.01   98.77    6.01   232.36  7.13  232.36  7.13  0.00    0.00  
1 1 1 0  48 21 o 7  161.89  9.49  48.50    5.54   48.50    5.54   48.50    5.54   161.89  9.49  161.89  9.49  0.00    0.00  
1 1 1 0  48 22 o 5  124.26  10.85 29.05    4.81   29.05    4.81   29.05    4.81   124.26  10.85 124.26  10.85 0.00    0.00  
1 1 1 0  48 23 o 18 81.00   18.58 14.05    4.76   14.05    4.76   14.05    4.76   81.00   18.58 81.00   18.58 0.00    0.00  
1 1 1 0  48 24 o 2  130.48  9.52  31.87    4.46   31.87    4.46   31.87    4.46   130.48  9.52  130.48  9.52  0.00    0.00  
1 1 1 0  48 25 o 18 170.30  8.00  53.67    4.93   53.67    4.93   53.67    4.93   170.30  8.00  170.30  8.00  0.00    0.00  
1 1 1 0  48 26 o 8  34.06   19.51 3.07     3.83   3.07     3.83   3.07     3.83   34.06   19.51 34.06   19.51 0.00    0.00  
1 1 1 0  48 27 o 8  37.73   23.21 3.18     6.17   3.18     6.17   3.18     6.17   37.73   23.21 37.73   23.21 0.00    0.00  
1 1 1 0  48 28 o 8  ?       ?     -17.68   4.04   -17.68   4.04   -17.68   4.04   ?       ?     ?       ?     ?       ?     
1 1 1 0  48 29 o 15 259.86  6.99  124.80   6.59   124.80   6.59   124.80   6.59   259.86  6.99  259.86  6.99  0.00    0.00  
1 1 1 0  48 30 o 6  25.61   16.82 0.07     3.94   0.07     3.94   0.07     3.94   25.61   16.82 25.61   16.82 0.00    0.00  
1 1 1 0  48 31 o 8  81.08   15.38 14.10    4.06   14.10    4.06   14.10    4.06   81.08   15.38 81.08   15.38 0.00    0.00  
1 1 1 0  48 32 o 7  16.74   12.20 -8.78    4.33   -8.78    4.33   -8.78    4.33   16.74   12.20 16.74   12.20 0.00    0.00  
1 1 1 0  48 33 o 11 81.25   16.42 14.42    4.30   14.42    4.30   14.42    4.30   81.25   16.42 81.25   16.42 0.00    0.00  
1 1 1 0  48 34 o 4  34.97   20.01 3.91     4.02   3.91     4.02   3.91     4.02   34.97   20.01 34.97   20.01 0.00    0.00  
1 1 1 0  48 35 o 19 25.14   17.26 -1.32    5.11   -1.32    5.11   -1.32    5.11   25.14   17.26 25.14   17.26 0.00    0.00  
1 1 1 0  50 0  f 0  662.12  10.11 798.35   24.33  798.35   24.33  798.35   24.33  662.12  10.11 662.12  10.11 0.00    0.00  
1 1 1 0  50 1  o 9  205.37  7.18  77.04    5.35   77.04    5.35   77.04    5.35   205.37  7.18  205.37  7.18  0.00    0.00  
1 1 1 0  50 2  o 10 568.82  6.78  589.00   14.01  589.00   14.01  589.00   14.01  568.82  6.78  568.82  6.78  0.00    0.00  
1 1 1 0  50 3  o 4  234.57  6.84  100.38   5.82   100.38   5.82   100.38   5.82   234.57  6.84  234.57  6.84  0.00    0.00  
1 1 1 0  50 4  f 0  33.91   19.60 2.61     3.91   2.61     3.91   2.61     3.91   33.91   19.60 33.91   19.60 0.00    0.00  
1 1 1 0  50 5  o 14 33.52   19.91 2.25     4.23   2.25     4.23   2.25     4.23   33.52   19.91 33.52   19.91 0.00    0.00  
1 1 1 0  50 6  o 4  125.59  11.13 29.42    4.99   29.42    4.99   29.42    4.99   125.59  11.13 125.59  11.13 0.00    0.00  
1 1 1 0  50 7  o 13 173.23  9.13  55.11    5.72   55.11    5.72   55.11    5.72   173.23  9.13  173.23  9.13  0.00    0.00  
1 1 1 0  50 8  o 18 89.82   14.80 15.87    4.44   15.87    4.44   15.87    4.44   89.82   14.80 89.82   14.80 0.00    0.00  
1 1 1 0  50 9  o 9  250.72  6.70  114.64   6.09   114.64   6.09   114.64   6.09   250.72  6.70  250.72  6.70  0.00    0.00  
1 1 1 0  50 10 o 12 29.21   18.29 0.88     4.01   0.88     4.01   0.88     4.01   29.21   18.29 29.21   18.29 0.00    0.00  
1 1 1 0  50 11 o 11 328.81  7.45  197.13   8.90   197.13   8.90   197.13   8.90   328.81  7.45  328.81  7.45  0.00    0.00  
1 1 1 0  50 12 o 10 123.70  11.36 28.61    5.00   28.61    5.00   28.61    5.00   123.70  11.36 123.70  11.36 0.00    0.00  
1 1 1 0  50 13 o 19 44.90   22.64 5.46     4.57   5.46     4.57   5.46     4.57   44.90   22.64 44.90   22.64 0.00    0.00  
1 1 1 0  50 14 o 11 287.24  7.83  150.61   8.17   150.61   8.17   150.61   8.17   287.24  7.83  287.24  7.83  0.00    0.00  
1 1 1 0  50 15 o 7  273.24  6.73  136.18   6.68   136.18   6.68   136.18   6.68   273.24  6.73  273.24  6.73  0.00    0.00  
1 1 1 0  50 16 o 3  215.75  7.23  85.08    5.65   85.08    5.65   85.08    5.65   215.75  7.23  215.75  7.23  0.00    0.00  
1 1 1 0  50 17 o 19 91.17   14.05 16.27    4.33   16.27    4.33   16.27    4.33   91.17   14.05 91.17   14.05 0.00    0.00  
1 1 1 0  50 18 o 19 43.83   21.09 5.25     3.89   5.25     3.89   5.25     3.89   43.83   21.09 43.83   21.09 0.00    0.00  
1 1 1 0  50 19 o 12 43.85   22.82 5.30     4.74   5.30     4.74   5.30     4.74   43.85   22.82 43.85   22.82 0.00    0.00  
1 1 1 0  50 20 f 0  346.55  7.52  219.69   9.46   219.69   9.46   219.69   9.46   346.55  7.52  346.55  7.52  0.00    0.00  
1 1 1 0  50 21 o 4  18.29   13.05 -5.52    3.87   -5.52    3.87   -5.52    3.87   18.29   13.05 18.29   13.05 0.00    0.00  
1 1 1 0  50 22 o 16 155.95  9.90  45.29    5.56   45.29    5.56   45.29    5.56   155.95  9.90  155.95  9.90  0.00    0.00  
1 1 1 0  50 23 o 16 193.59  8.30  69.22    5.82   69.22    5.82   69.22    5.82   193.59  8.30  193.59  8.30  0.00    0.00  
1 1 1 0  50 24 o 8  213.88  7.38  84.26    5.72   84.26    5.72   84.26    5.72   213.88  7.38  213.88  7.38  0.00    0.00  
1 1 1 0  50 25 o 16 127.08  10.01 30.48    4.56   30.48    4.56   30.48    4.56   127.08  10.01 127.08  10.01 0.00    0.00  
1 1 1 0  50 26 o 2  81.83   23.12 15.84    5.96   15.84    5.96   15.84    5.96   81.83   23.12 81.83   23.12 0.00    0.00  
1 1 1 0  50 27 o 5  75.26   21.97 13.56    5.22   13.56    5.22   13.56    5.22   75.26   21.97 75.26   21.97 0.00    0.00  
1 1 1 0  50 28 f 0  25.99   17.46 -1.10    4.68   -1.10    4.68   -1.10    4.68   25.99   17.46 25.99   17.46 0.00    0.00  
1 1 1 0  50 29 o 19 25.10   16.54 -0.10    3.86   -0.10    3.86   -0.10    3.86   25.10   16.54 25.10   16.54 0.00    0.00  
1 1 1 0  50 30 o 11 35.87   20.27 3.99     4.05   3.99     4.05   3.99     4.05   35.87   20.27 35.87   20.27 0.00    0.00  
1 1 1 0  50 31 f 0  21.91   15.21 -2.63    4.23   -2.63    4.23   -2.63    4.23   21.91   15.21 21.91   15.21 0.00    0.00  
1 1 1 0  50 32 o 14 115.12  11.78 26.16    4.80   26.16    4.80   26.16    4.80   115.12  11.78 115.12  11.78 0.00    0.00  
1 1 1 0  50 33 o 16 19.32   13.70 -4.28    4.01   -4.28    4.01   -4.28    4.01   19.32   13.70 19.32   13.70 0.00    0.00  
1 1 1 0  50 34 o 7  19.10   13.66 -5.22    4.34   -5.22    4.34   -5.22    4.34   19.10   13.66 19.10   13.66 0.00    0.00  
1 1 1 0  52 0  o 19 110.43  23.06 24.96    8.16   24.96    8.16   24.96    8.16   110.43  23.06 110.43  23.06 0.00    0.00  
1 1 1 0  52 1  o 19 46.33   24.33 5.74     5.42   5.74     5.42   5.74     5.42   46.33   24.33 46.33   24.33 0.00    0.00  
1 1 1 0  52 2  o 3  63.93   25.16 10.31    5.61   10.31    5.61   10.31    5.61   63.93   25.16 63.93   25.16 0.00    0.00  
1 1 1 0  52 3  o 14 58.97   25.32 9.10     5.56   9.10     5.56   9.10     5.56   58.97   25.32 58.97   25.32 0.00    0.00  
1 1 1 0  52 4  o 8  175.29  9.80  56.50    6.20   56.50    6.20   56.50    6.20   175.29  9.80  175.29  9.80  0.00    0.00  
1 1 1 0  52 5  o 3  143.56  10.18 38.12    5.25   38.12    5.25   38.12    5.25   143.56  10.18 143.56  10.18 0.00    0.00  
1 1 1 0  52 6  o 17 335.95  7.50  205.76   9.15   205.76   9.15   205.76   9.15   335.95  7.50  335.95  7.50  0.00    0.00  
1 1 1 0  52 7  o 12 153.57  10.84 43.63    5.98   43.63    5.98   43.63    5.98   153.57  10.84 153.57  10.84 0.00    0.00  
1 1 1 0  52 8  o 2  298.80  7.46  162.84   8.10   162.84   8.10   162.84   8.10   298.80  7.46  298.80  7.46  0.00    0.00  
1 1 1 0  52 9  o 1  161.36  9.77  47.97    5.68   47.97    5.68   47.97    5.68   161.36  9.77  161.36  9.77  0.00    0.00  
1 1 1 0  52 10 f 0  26.76   17.40 -0.30    4.07   -0.30    4.07   -0.30    4.07   26.76   17.40 26.76   17.40 0.00    0.00  
1 1 1 0  52 11 o 6  369.19  6.57  248.32   8.81   248.32   8.81   248.32   8.81   369.19  6.57  369.19  6.57  0.00    0.00  
1 1 1 0  52 12 o 9  326.50  7.66  194.46   9.09   194.46   9.09   194.46   9.09   326.50  7.66  326.50  7.66  0.00    0.00  
1 1 1 0  52 13 o 10 154.30  13.26 44.48    7.31   44.48    7.31   44.48    7.31   154.30  13.26 154.30  13.26 0.00    0.00  
1 1 1 0  52 14 o 4  139.94  9.47  36.21    4.77   36.21    4.77   36.21    4.77   139.94  9.47  139.94  9.47  0.00    0.00  
1 1 1 0  52 15 o 16 175.12  8.29  56.28    5.25   56.28    5.25   56.28    5.25   175.12  8.29  175.12  8.29  0.00    0.00  
1 1 1 0  52 16 o 12 138.05  9.74  35.32    4.83   35.32    4.83   35.32    4.83   138.05  9.74  138.05  9.74  0.00    0.00  
1 1 1 0  52 17 o 18 278.95  7.79  142.31   7.88   142.31   7.88   142.31   7.88   278.95  7.79  278.95  7.79  0.00    0.00  
1 1 1 0  52 18 o 15 87.12   16.39 15.39    4.66   15.39    4.66   15.39    4.66   87.12   16.39 87.12   16.39 0.00    0.00  
1 1 1 0  52 19 o 17 16.82   12.17 -7.51    3.92   -7.51    3.92   -7.51    3.92   16.82   12.17 16.82   12.17 0.00    0.00  
1 1 1 0  52 20 o 5  178.88  8.81  59.08    5.70   59.08    5.70   59.08    5.70   178.88  8.81  178.88  8.81  0.00    0.00  
1 1 1 0  52 21 o 8  21.90   15.21 -3.46    4.25   -3.46    4.25   -3.46    4.25   21.90   15.21 21.90   15.21 0.00    0.00  
1 1 1 0  52 22 f 0  332.52  6.66  202.61   8.04   202.61   8.04   202.61   8.04   332.52  6.66  332.52  6.66  0.00    0.00  
1 1 1 0  52 23 o 4  181.03  8.31  60.68    5.44   60.68    5.44   60.68    5.44   181.03  8.31  181.03  8.31  0.00    0.00  
1 1 1 0  52 24 o 18 168.36  9.08  52.81    5.52   52.81    5.52   52.81    5.52   168.36  9.08  168.36  9.08  0.00    0.00  
1 1 1 0  52 25 o 1  49.90   24.99 7.59     5.54   7.59     5.54   7.59     5.54   49.90   24.99 49.90   24.99 0.00    0.00  
1 1 1 0  52 26 o 18 38.16   21.56 4.21     4.58   4.21     4.58   4.21     4.58   38.16   21.56 38.16   21.56 0.00    0.00  
1 1 1 0  52 27 o 14 128.04  10.18 31.21    4.67   31.21    4.67   31.21    4.67   128.04  10.18 128.04  10.18 0.00    0.00  
1 1 1 0  52 28 o 2  35.00   20.76 3.39     4.58   3.39     4.58   3.39     4.58   35.00   20.76 35.00   20.76 0.00    0.00  
1 1 1 0  52 29 o 2  59.12   21.62 9.47     4.29   9.47     4.29   9.47     4.29   59.12   21.62 59.12   21.62 0.00    0.00  
1 1 1 0  52 30 o 5  20.47   14.51 -4.68    4.50   -4.68    4.50   -4.68    4.50   20.47   14.51 20.47   14.51 0.00    0.00  
1 1 1 0  52 31 o 2  30.22   18.77 2.10     4.14   2.10     4.14   2.10     4.14   30.22   18.77 30.22   18.77 0.00    0.00  
1 1 1 0  52 32 o 6  24.83   16.63 -0.56    4.18   -0.56    4.18   -0.56    4.18   24.83   16.63 24.83   16.63 0.00    0.00  
1 1 1 0  52 33 o 18 21.82   15.04 -1.83    3.95   -1.83    3.95   -1.83    3.95   21.82   15.04 21.82   15.04 0.00    0.00  
1 1 1 0  52 34 o 7  30.28   19.30 2.42     4.69   2.42     4.69   2.42     4.69   30.28   19.30 30.28   19.30 0.00    0.00  
1 1 1 0  54 0  o 13 60.24   25.36 9.38     5.59   9.38     5.59   9.38     5.59   60.24   25.36 60.24   25.36 0.00    0.00  
1 1 1 0  54 1  o 10 159.62  8.48  46.79    4.89   46.79    4.89   46.79    4.89   159.62  8.48  159.62  8.48  0.00    0.00  
1 1 1 0  54 2  o 7  69.36   18.77 10.51    4.09   10.51    4.09   10.51    4.09   69.36   18.77 69.36   18.77 0.00    0.00  
1 1 1 0  54 3  o 17 16.94   12.22 -7.01    3.82   -7.01    3.82   -7.01    3.82   16.94   12.22 16.94   12.22 0.00    0.00  
1 1 1 0  54 4  o 19 112.39  11.33 23.73    4.51   23.73    4.51   23.73    4.51   112.39  11.33 112.39  11.33 0.00    0.00  
1 1 1 0  54 5  o 3  130.04  9.94  31.35    4.63   31.35    4.63   31.35    4.63   130.04  9.94  130.04  9.94  0.00    0.00  
1 1 1 0  54 6  o 17 243.15  6.95  107.88   6.13   107.88   6.13   107.88   6.13   243.15  6.95  243.15  6.95  0.00    0.00  
1 1 1 0  54 7  o 16 110.62  13.36 23.30    5.17   23.30    5.17   23.30    5.17   110.62  13.36 110.62  13.36 0.00    0.00  
1 1 1 0  54 8  o 10 165.71  8.40  50.40    5.03   50.40    5.03   50.40    5.03   165.71  8.40  165.71  8.40  0.00    0.00  
1 1 1 0  54 9  o 1  132.61  10.19 32.63    4.84   32.63    4.84   32.63    4.84   132.61  10.19 132.61  10.19 0.00    0.00  
1 1 1 0  54 10 o 7  19.39   13.86 -6.76    4.44   -6.76    4.44   -6.76    4.44   19.39   13.86 19.39   13.86 0.00    0.00  
1 1 1 0  54 11 o 2  188.90  9.51  65.56    6.50   65.56    6.50   65.56    6.50   188.90  9.51  188.90  9.51  0.00    0.00  
1 1 1 0  54 12 o 11 262.72  7.36  126.03   7.02   126.03   7.02   126.03   7.02   262.72  7.36  262.72  7.36  0.00    0.00  
1 1 1 0  54 13 o 19 38.37   21.09 3.81     4.25   3.81     4.25   3.81     4.25   38.37   21.09 38.37   21.09 0.00    0.00  
1 1 1 0  54 14 f 0  65.72   22.08 10.26    4.71   10.26    4.71   10.26    4.71   65.72   22.08 65.72   22.08 0.00    0.00  
1 1 1 0  54 15 o 19 31.90   19.80 1.37     4.60   1.37     4.60   1.37     4.60   31.90   19.80 31.90   19.80 0.00    0.00  
1 1 1 0  54 16 o 16 40.84   22.41 4.41     4.78   4.41     4.78   4.41     4.78   40.84   22.41 40.84   22.41 0.00    0.00  
1 1 1 0  54 17 o 14 236.23  7.26  102.15   6.22   102.15   6.22   102.15   6.22   236.23  7.26  236.23  7.26  0.00    0.00  
1 1 1 0  54 18 o 15 38.67   20.75 4.08     4.01   4.08     4.01   4.08     4.01   38.67   20.75 38.67   20.75 0.00    0.00  
1 1 1 0  54 19 o 15 199.74  9.82  73.83    7.09   73.83    7.09   73.83    7.09   199.74  9.82  199.74  9.82  0.00    0.00  
1 1 1 0  54 20 o 1  212.36  7.50  82.90    5.78   82.90    5.78   82.90    5.78   212.36  7.50  212.36  7.50  0.00    0.00  
1 1 1 0  54 21 o 18 160.33  8.91  47.73    5.15   47.73    5.15   47.73    5.15   160.33  8.91  160.33  8.91  0.00    0.00  
1 1 1 0  54 22 o 1  178.01  8.24  58.67    5.31   58.67    5.31   58.67    5.31   178.01  8.24  178.01  8.24  0.00    0.00  
1 1 1 0  54 23 o 1  21.33   14.96 -4.23    4.41   -4.23    4.41   -4.23    4.41   21.33   14.96 21.33   14.96 0.00    0.00  
1 1 1 0  54 24 o 4  30.88   20.55 -0.75    6.20   -0.75    6.20   -0.75    6.20   30.88   20.55 30.88   20.55 0.00    0.00  
1 1 1 0  54 25 o 1  29.46   18.71 1.11     4.36   1.11     4.36   1.11     4.36   29.46   18.71 29.46   18.71 0.00    0.00  
1 1 1 0  54 26 o 5  72.98   19.26 12.23    4.41   12.23    4.41   12.23    4.41   72.98   19.26 72.98   19.26 0.00    0.00  
1 1 1 0  54 27 o 19 39.48   21.31 4.82     4.26   4.82     4.26   4.82     4.26   39.48   21.31 39.48   21.31 0.00    0.00  
1 1 1 0  54 28 o 2  19.57   13.99 -5.91    4.54   -5.91    4.54   -5.91    4.54   19.57   13.99 19.57   13.99 0.00    0.00  
1 1 1 0  54 29 o 5  28.42   18.64 0.58     4.82   0.58     4.82   0.58     4.82   28.42   18.64 28.42   18.64 0.00    0.00  
1 1 1 0  54 30 o 15 25.42   16.93 -0.25    4.23   -0.25    4.23   -0.25    4.23   25.42   16.93 25.42   16.93 0.00    0.00  
1 1 1 0  54 31 o 14 46.20   22.34 6.83     4.37   6.83     4.37   6.83     4.37   46.20   22.34 46.20   22.34 0.00    0.00  
1 1 1 0  54 32 o 14 38.55   21.19 4.99     4.28   4.99     4.28   4.99     4.28   38.55   21.19 38.55   21.19 0.00    0.00  
1 1 1 0  54 33 o 11 30.78   20.01 2.13     5.37   2.13     5.37   2.13     5.37   30.78   20.01 30.78   20.01 0.00    0.00  
1 1 1 0  56 0  o 11 31.77   20.58 -0.26    5.63   -0.26    5.63   -0.26    5.63   31.77   20.58 31.77   20.58 0.00    0.00  
1 1 1 0  56 1  o 15 114.03  11.04 24.37    4.47   24.37    4.47   24.37    4.47   114.03  11.04 114.03  11.04 0.00    0.00  
1 1 1 0  56 2  o 5  178.09  8.05  58.11    5.19   58.11    5.19   58.11    5.19   178.09  8.05  178.09  8.05  0.00    0.00  
1 1 1 0  56 3  o 1  123.42  10.48 28.37    4.62   28.37    4.62   28.37    4.62   123.42  10.48 123.42  10.48 0.00    0.00  
1 1 1 0  56 4  o 10 116.23  10.73 25.26    4.44   25.26    4.44   25.26    4.44   116.23  10.73 116.23  10.73 0.00    0.00  
1 1 1 0  56 5  o 1  94.44   14.22 17.36    4.55   17.36    4.55   17.36    4.55   94.44   14.22 94.44   14.22 0.00    0.00  
1 1 1 0  56 6  o 2  161.99  9.16  48.28    5.36   48.28    5.36   48.28    5.36   161.99  9.16  161.99  9.16  0.00    0.00  
1 1 1 0  56 7  o 4  112.06  15.90 24.32    6.10   24.32    6.10   24.32    6.10   112.06  15.90 112.06  15.90 0.00    0.00  
1 1 1 0  56 8  o 18 326.13  7.80  194.06   9.23   194.06   9.23   194.06   9.23   326.13  7.80  326.13  7.80  0.00    0.00  
1 1 1 0  56 9  o 4  198.78  8.01  72.34    5.77   72.34    5.77   72.34    5.77   198.78  8.01  198.78  8.01  0.00    0.00  
1 1 1 0  56 10 o 14 18.48   13.24 -6.51    4.13   -6.51    4.13   -6.51    4.13   18.48   13.24 18.48   13.24 0.00    0.00  
1 1 1 0  56 11 o 15 52.09   22.35 7.13     4.33   7.13     4.33   7.13     4.33   52.09   22.35 52.09   22.35 0.00    0.00  
1 1 1 0  56 12 o 12 ?       ?     -18.73   4.59   -18.73   4.59   -18.73   4.59   ?       ?     ?       ?     ?       ?     
1 1 1 0  56 13 o 5  162.07  10.24 48.58    5.98   48.58    5.98   48.58    5.98   162.07  10.24 162.07  10.24 0.00    0.00  
1 1 1 0  56 14 o 19 201.30  9.17  74.49    6.68   74.49    6.68   74.49    6.68   201.30  9.17  201.30  9.17  0.00    0.00  
1 1 1 0  56 15 o 6  24.51   16.50 -1.66    4.20   -1.66    4.20   -1.66    4.20   24.51   16.50 24.51   16.50 0.00    0.00  
1 1 1 0  56 16 f 0  45.02   22.02 5.63     4.26   5.63     4.26   5.63     4.26   45.02   22.02 45.02   22.02 0.00    0.00  
1 1 1 0  56 17 o 1  114.15  12.43 24.87    5.01   24.87    5.01   24.87    5.01   114.15  12.43 114.15  12.43 0.00    0.00  
1 1 1 0  56 18 o 13 61.14   23.99 9.76     5.11   9.76     5.11   9.76     5.11   61.14   23.99 61.14   23.99 0.00    0.00  
1 1 1 0  56 19 o 14 206.19  7.71  78.25    5.76   78.25    5.76   78.25    5.76   206.19  7.71  206.19  7.71  0.00    0.00  
1 1 1 0  56 20 o 18 123.41  10.85 28.83    4.78   28.83    4.78   28.83    4.78   123.41  10.85 123.41  10.85 0.00    0.00  
1 1 1 0  56 21 o 18 127.12  10.67 30.59    4.85   30.59    4.85   30.59    4.85   127.12  10.67 127.12  10.67 0.00    0.00  
1 1 1 0  56 22 o 14 28.74   18.79 0.00     4.84   0.00     4.84   0.00     4.84   28.74   18.79 28.74   18.79 0.00    0.00  
1 1 1 0  56 23 o 6  183.75  10.85 63.61    7.19   63.61    7.19   63.61    7.19   183.75  10.85 183.75  10.85 0.00    0.00  
1 1 1 0  56 24 o 18 76.66   20.67 13.61    4.98   13.61    4.98   13.61    4.98   76.66   20.67 76.66   20.67 0.00    0.00  
1 1 1 0  56 25 o 4  116.27  11.56 26.16    4.77   26.16    4.77   26.16    4.77   116.27  11.56 116.27  11.56 0.00    0.00  
1 1 1 0  56 26 o 19 19.54   13.84 -4.52    4.07   -4.52    4.07   -4.52    4.07   19.54   13.84 19.54   13.84 0.00    0.00  
1 1 1 0  56 27 o 6  38.58   20.90 4.70     4.11   4.70     4.11   4.70     4.11   38.58   20.90 38.58   20.90 0.00    0.00  
1 1 1 0  56 28 o 18 126.14  16.97 33.70    7.39   33.70    7.39   33.70    7.39   126.14  16.97 126.14  16.97 0.00    0.00  
1 1 1 0  56 29 o 16 60.04   22.59 10.19    4.61   10.19    4.61   10.19    4.61   60.04   22.59 60.04   22.59 0.00    0.00  
1 1 1 0  56 30 o 14 63.89   21.77 10.83    4.53   10.83    4.53   10.83    4.53   63.89   21.77 63.89   21.77 0.00    0.00  
1 1 1 0  56 31 o 11 18.77   13.47 -6.02    4.37   -6.02    4.37   -6.02    4.37   18.77   13.47 18.77   13.47 0.00    0.00  
1 1 1 0  56 32 o 14 33.59   21.35 3.29     5.70   3.29     5.70   3.29     5.70   33.59   21.35 33.59   21.35 0.00    0.00  
1 1 1 0  58 0  o 3  53.51   26.36 7.74     6.13   7.74     6.13   7.74     6.13   53.51   26.36 53.51   26.36 0.00    0.00  
1 1 1 0  58 1  o 12 50.08   22.16 6.64     4.25   6.64     4.25   6.64     4.25   50.08   22.16 50.08   22.16 0.00    0.00  
1 1 1 0  58 2  o 15 55.26   23.45 7.97     4.78   7.97     4.78   7.97     4.78   55.26   23.45 55.26   23.45 0.00    0.00  
1 1 1 0  58 3  o 2  20.28   14.48 -7.17    4.80   -7.17    4.80   -7.17    4.80   20.28   14.48 20.28   14.48 0.00    0.00  
1 1 1 0  58 4  o 4  133.81  11.98 33.47    5.72   33.47    5.72   33.47    5.72   133.81  11.98 133.81  11.98 0.00    0.00  
1 1 1 0  58 5  o 17 106.97  14.48 22.05    5.34   22.05    5.34   22.05    5.34   106.97  14.48 106.97  14.48 0.00    0.00  
1 1 1 0  58 6  o 3  207.60  8.51  78.94    6.40   78.94    6.40   78.94    6.40   207.60  8.51  207.60  8.51  0.00    0.00  
1 1 1 0  58 7  o 5  60.63   22.12 9.01     4.49   9.01     4.49   9.01     4.49   60.63   22.12 60.63   22.12 0.00    0.00  
1 1 1 0  58 8  o 4  77.64   19.28 12.91    4.71   12.91    4.71   12.91    4.71   77.64   19.28 77.64   19.28 0.00    0.00  
1 1 1 0  58 9  o 14 20.01   14.33 -7.65    4.85   -7.65    4.85   -7.65    4.85   20.01   14.33 20.01   14.33 0.00    0.00  
1 1 1 0  58 10 o 14 23.67   16.35 -3.64    4.75   -3.64    4.75   -3.64    4.75   23.67   16.35 23.67   16.35 0.00    0.00  
1 1 1 0  58 11 o 15 38.29   22.19 3.43     5.04   3.43     5.04   3.43     5.04   38.29   22.19 38.29   22.19 0.00    0.00  
1 1 1 0  58 12 o 8  63.50   22.82 9.89     4.82   9.89     4.82   9.89     4.82   63.50   22.82 63.50   22.82 0.00    0.00  
1 1 1 0  58 13 o 7  392.70  6.66  281.43   9.50   281.43   9.50   281.43   9.50   392.70  6.66  392.70  6.66  0.00    0.00  
1 1 1 0  58 14 o 19 209.30  7.69  80.33    5.84   80.33    5.84   80.33    5.84   209.30  7.69  209.30  7.69  0.00    0.00  
1 1 1 0  58 15 o 8  277.87  6.90  141.24   6.96   141.24   6.96   141.24   6.96   277.87  6.90  277.87  6.90  0.00    0.00  
1 1 1 0  58 16 o 6  64.43   22.77 10.28    4.85   10.28    4.85   10.28    4.85   64.43   22.77 64.43   22.77 0.00    0.00  
1 1 1 0  58 17 o 15 76.09   18.43 12.54    4.42   12.54    4.42   12.54    4.42   76.09   18.43 76.09   18.43 0.00    0.00  
1 1 1 0  58 18 o 6  259.33  7.08  123.43   6.66   123.43   6.66   123.43   6.66   259.33  7.08  259.33  7.08  0.00    0.00  
1 1 1 0  58 19 o 17 75.86   19.16 12.75    4.57   12.75    4.57   12.75    4.57   75.86   19.16 75.86   19.16 0.00    0.00  
1 1 1 0  58 20 o 8  53.46   22.75 7.90     4.49   7.90     4.49   7.90     4.49   53.46   22.75 53.46   22.75 0.00    0.00  
1 1 1 0  58 21 o 14 317.35  9.00  186.62   10.36  186.62   10.36  186.62   10.36  317.35  9.00  317.35  9.00  0.00    0.00  
1 1 1 0  58 22 o 14 33.86   20.76 2.43     4.90   2.43     4.90   2.43     4.90   33.86   20.76 33.86   20.76 0.00    0.00  
1 1 1 0  58 23 o 9  157.11  10.87 46.83    6.14   46.83    6.14   46.83    6.14   157.11  10.87 157.11  10.87 0.00    0.00  
1 1 1 0  58 24 o 13 112.00  12.83 24.67    5.05   24.67    5.05   24.67    5.05   112.00  12.83 112.00  12.83 0.00    0.00  
1 1 1 0  58 25 o 16 24.13   16.39 -1.57    4.34   -1.57    4.34   -1.57    4.34   24.13   16.39 24.13   16.39 0.00    0.00  
1 1 1 0  58 26 o 8  20.54   14.40 -3.48    4.07   -3.48    4.07   -3.48    4.07   20.54   14.40 20.54   14.40 0.00    0.00  
1 1 1 0  58 27 o 18 17.10   12.48 -9.67    4.64   -9.67    4.64   -9.67    4.64   17.10   12.48 17.10   12.48 0.00    0.00  
1 1 1 0  58 28 o 15 89.42   17.73 17.81    5.12   17.81    5.12   17.81    5.12   89.42   17.73 89.42   17.73 0.00    0.00  
1 1 1 0  58 29 o 8  23.30   15.91 -1.58    4.21   -1.58    4.21   -1.58    4.21   23.30   15.91 23.30   15.91 0.00    0.00  
1 1 1 0  58 30 o 5  54.71   22.90 8.99     4.57   8.99     4.57   8.99     4.57   54.71   22.90 54.71   22.90 0.00    0.00  
1 1 1 0  58 31 o 12 72.03   24.77 15.01    5.84   15.01    5.84   15.01    5.84   72.03   24.77 72.03   24.77 0.00    0.00  
1 1 1 0  58 32 o 13 16.62   12.10 -7.76    4.22   -7.76    4.22   -7.76    4.22   16.62   12.10 16.62   12.10 0.00    0.00  
1 1 1 0  60 0  o 1  29.63   20.86 -9.97    8.81   -9.97    8.81   -9.97    8.81   29.63   20.86 29.63   20.86 0.00    0.00  
1 1 1 0  60 1  o 17 60.58   24.31 9.39     5.20   9.39     5.20   9.39     5.20   60.58   24.31 60.58   24.31 0.00    0.00  
1 1 1 0  60 2  o 19 71.87   22.22 11.87    5.08   11.87    5.08   11.87    5.08   71.87   22.22 71.87   22.22 0.00    0.00  
1 1 1 0  60 3  o 3  22.42   15.74 -5.24    4.91   -5.24    4.91   -5.24    4.91   22.42   15.74 22.42   15.74 0.00    0.00  
1 1 1 0  60 4  o 18 143.54  11.54 38.38    5.93   38.38    5.93   38.38    5.93   143.54  11.54 143.54  11.54 0.00    0.00  
1 1 1 0  60 5  o 15 65.89   24.17 10.71    5.35   10.71    5.35   10.71    5.35   65.89   24.17 65.89   24.17 0.00    0.00  
1 1 1 0  60 6  o 15 77.66   24.58 14.04    6.10   14.04    6.10   14.04    6.10   77.66   24.58 77.66   24.58 0.00    0.00  
1 1 1 0  60 7  o 9  103.12  15.92 20.86    5.55   20.86    5.55   20.86    5.55   103.12  15.92 103.12  15.92 0.00    0.00  
1 1 1 0  60 8  o 5  70.25   20.81 11.19    4.62   11.19    4.62   11.19    4.62   70.25   20.81 70.25   20.81 0.00    0.00  
1 1 1 0  60 9  o 14 19.17   13.74 -7.07    4.47   -7.07    4.47   -7.07    4.47   19.17   13.74 19.17   13.74 0.00    0.00  
1 1 1 0  60 10 o 14 126.63  10.94 30.01    4.95   30.01    4.95   30.01    4.95   126.63  10.94 126.63  10.94 0.00    0.00  
1 1 1 0  60 11 f 0  42.04   23.45 4.61     5.34   4.61     5.34   4.61     5.34   42.04   23.45 42.04   23.45 0.00    0.00  
1 1 1 0  60 12 o 13 212.82  7.67  83.04    5.92   83.04    5.92   83.04    5.92   212.82  7.67  212.82  7.67  0.00    0.00  
1 1 1 0  60 13 o 19 290.85  6.92  154.71   7.30   154.71   7.30   154.71   7.30   290.85  6.92  290.85  6.92  0.00    0.00  
1 1 1 0  60 14 o 11 257.28  8.28  121.57   7.73   121.57   7.73   121.57   7.73   257.28  8.28  257.28  8.28  0.00    0.00  
1 1 1 0  60 15 o 14 303.18  7.99  168.73   8.80   168.73   8.80   168.73   8.80   303.18  7.99  303.18  7.99  0.00    0.00  
1 1 1 0  60 16 o 11 146.64  9.90  40.14    5.22   40.14    5.22   40.14    5.22   146.64  9.90  146.64  9.90  0.00    0.00  
1 1 1 0  60 17 o 10 31.99   19.52 1.99     4.29   1.99     4.29   1.99     4.29   31.99   19.52 31.99   19.52 0.00    0.00  
1 1 1 0  60 18 o 4  148.07  9.45  40.96    5.04   40.96    5.04   40.96    5.04   148.07  9.45  148.07  9.45  0.00    0.00  
1 1 1 0  60 19 o 15 20.67   14.52 -4.20    4.20   -4.20    4.20   -4.20    4.20   20.67   14.52 20.67   14.52 0.00    0.00  
1 1 1 0  60 20 o 7  144.16  15.94 41.09    8.09   41.09    8.09   41.09    8.09   144.16  15.94 144.16  15.94 0.00    0.00  
1 1 1 0  60 21 o 1  139.51  11.04 37.02    5.52   37.02    5.52   37.02    5.52   139.51  11.04 139.51  11.04 0.00    0.00  
1 1 1 0  60 22 o 5  18.88   13.51 -6.09    4.27   -6.09    4.27   -6.09    4.27   18.88   13.51 18.88   13.51 0.00    0.00  
1 1 1 0  60 23 o 3  20.08   14.22 -4.80    4.29   -4.80    4.29   -4.80    4.29   20.08   14.22 20.08   14.22 0.00    0.00  
1 1 1 0  60 24 o 3  35.43   20.95 3.49     4.65   3.49     4.65   3.49     4.65   35.43   20.95 35.43   20.95 0.00    0.00  
1 1 1 0  60 25 o 14 91.08   15.46 17.47    4.68   17.47    4.68   17.47    4.68   91.08   15.46 91.08   15.46 0.00    0.00  
1 1 1 0  60 26 o 7  54.30   25.04 9.58     5.43   9.58     5.43   9.58     5.43   54.30   25.04 54.30   25.04 0.00    0.00  
1 1 1 0  60 27 o 16 24.19   16.49 -1.40    4.48   -1.40    4.48   -1.40    4.48   24.19   16.49 24.19   16.49 0.00    0.00  
1 1 1 0  60 28 o 5  32.64   20.23 2.72     4.78   2.72     4.78   2.72     4.78   32.64   20.23 32.64   20.23 0.00    0.00  
1 1 1 0  60 29 o 12 47.06   22.44 7.13     4.39   7.13     4.39   7.13     4.39   47.06   22.44 47.06   22.44 0.00    0.00  
1 1 1 0  60 30 o 19 75.14   24.38 15.74    5.89   15.74    5.89   15.74    5.89   75.14   24.38 75.14   24.38 0.00    0.00  
1 1 1 0  60 31 o 19 21.80   15.24 -2.60    4.47   -2.60    4.47   -2.60    4.47   21.80   15.24 21.80   15.24 0.00    0.00  
1 1 1 0  62 0  o 2  39.92   24.36 2.63     6.68   2.63     6.68   2.63     6.68   39.92   24.36 39.92   24.36 0.00    0.00  
1 1 1 0  62 1  o 9  57.61   22.96 8.49     4.65   8.49     4.65   8.49     4.65   57.61   22.96 57.61   22.96 0.00    0.00  
1 1 1 0  62 2  o 5  16.55   12.10 -10.78   4.46   -10.78   4.46   -10.78   4.46   16.55   12.10 16.55   12.10 0.00    0.00  
1 1 1 0  62 3  o 4  80.46   17.62 13.47    4.51   13.47    4.51   13.47    4.51   80.46   17.62 80.46   17.62 0.00    0.00  
1 1 1 0  62 4  o 13 156.02  9.49  44.95    5.34   44.95    5.34   44.95    5.34   156.02  9.49  156.02  9.49  0.00    0.00  
1 1 1 0  62 5  o 9  107.52  13.93 22.26    5.19   22.26    5.19   22.26    5.19   107.52  13.93 107.52  13.93 0.00    0.00  
1 1 1 0  62 6  o 12 68.16   22.12 10.93    4.85   10.93    4.85   10.93    4.85   68.16   22.12 68.16   22.12 0.00    0.00  
1 1 1 0  62 7  o 6  141.96  10.50 37.48    5.35   37.48    5.35   37.48    5.35   141.96  10.50 141.96  10.50 0.00    0.00  
1 1 1 0  62 8  o 2  38.59   21.36 3.89     4.39   3.89     4.39   3.89     4.39   38.59   21.36 38.59   21.36 0.00    0.00  
1 1 1 0  62 9  o 1  156.50  9.27  45.28    5.23   45.28    5.23   45.28    5.23   156.50  9.27  156.50  9.27  0.00    0.00  
1 1 1 0  62 10 o 5  40.83   22.11 4.52     4.59   4.52     4.59   4.52     4.59   40.83   22.11 40.83   22.11 0.00    0.00  
1 1 1 0  62 11 o 14 265.71  7.72  129.38   7.44   129.38   7.44   129.38   7.44   265.71  7.72  265.71  7.72  0.00    0.00  
1 1 1 0  62 12 f 0  263.52  8.17  127.49   7.81   127.49   7.81   127.49   7.81   263.52  8.17  263.52  8.17  0.00    0.00  
1 1 1 0  62 13 o 10 252.28  8.19  116.99   7.50   116.99   7.50   116.99   7.50   252.28  8.19  252.28  8.19  0.00    0.00  
1 1 1 0  62 14 o 13 102.22  13.25 20.34    4.70   20.34    4.70   20.34    4.70   102.22  13.25 102.22  13.25 0.00    0.00  
1 1 1 0  62 15 o 12 188.18  8.35  65.43    5.69   65.43    5.69   65.43    5.69   188.18  8.35  188.18  8.35  0.00    0.00  
1 1 1 0  62 16 o 8  86.01   17.02 15.45    4.73   15.45    4.73   15.45    4.73   86.01   17.02 86.01   17.02 0.00    0.00  
1 1 1 0  62 17 f 0  268.32  7.19  132.44   7.00   132.44   7.00   132.44   7.00   268.32  7.19  268.32  7.19  0.00    0.00  
1 1 1 0  62 18 o 14 58.90   26.06 10.06    5.87   10.06    5.87   10.06    5.87   58.90   26.06 58.90   26.06 0.00    0.00  
1 1 1 0  62 19 o 15 52.27   24.38 8.07     5.16   8.07     5.16   8.07     5.16   52.27   24.38 52.27   24.38 0.00    0.00  
1 1 1 0  62 20 o 19 88.62   15.18 16.14    4.46   16.14    4.46   16.14    4.46   88.62   15.18 88.62   15.18 0.00    0.00  
1 1 1 0  62 21 o 7  15.05   11.07 -11.52   4.21   -11.52   4.21   -11.52   4.21   15.05   11.07 15.05   11.07 0.00    0.00  
1 1 1 0  62 22 o 8  103.90  13.33 21.51    4.81   21.51    4.81   21.51    4.81   103.90  13.33 103.90  13.33 0.00    0.00  
1 1 1 0  62 23 o 10 26.17   17.38 -0.38    4.40   -0.38    4.40   -0.38    4.40   26.17   17.38 26.17   17.38 0.00    0.00  
1 1 1 0  62 24 o 1  95.30   16.93 19.51    5.32   19.51    5.32   19.51    5.32   95.30   16.93 95.30   16.93 0.00    0.00  
1 1 1 0  62 25 o 14 19.48   14.11 -9.01    5.34   -9.01    5.34   -9.01    5.34   19.48   14.11 19.48   14.11 0.00    0.00  
1 1 1 0  62 26 o 17 59.10   23.19 10.21    4.77   10.21    4.77   10.21    4.77   59.10   23.19 59.10   23.19 0.00    0.00  
1 1 1 0  62 27 o 10 21.56   15.06 -3.14    4.34   -3.14    4.34   -3.14    4.34   21.56   15.06 21.56   15.06 0.00    0.00  
1 1 1 0  62 28 o 18 16.87   12.32 -9.76    4.59   -9.76    4.59   -9.76    4.59   16.87   12.32 16.87   12.32 0.00    0.00  
1 1 1 0  62 29 o 8  27.02   18.51 -1.33    5.78   -1.33    5.78   -1.33    5.78   27.02   18.51 27.02   18.51 0.00    0.00  
1 1 1 0  62 30 o 4  34.67   20.88 4.30     4.77   4.30     4.77   4.30     4.77   34.67   20.88 34.67   20.88 0.00    0.00  
1 1 1 0  64 0  f 0  369.29  9.74  249.20   13.06  249.20   13.06  249.20   13.06  369.29  9.74  369.29  9.74  0.00    0.00  
1 1 1 0  64 1  o 19 146.58  9.96  39.85    5.25   39.85    5.25   39.85    5.25   146.58  9.96  146.58  9.96  0.00    0.00  
1 1 1 0  64 2  o 8  119.94  11.84 27.14    5.04   27.14    5.04   27.14    5.04   119.94  11.84 119.94  11.84 0.00    0.00  
1 1 1 0  64 3  o 2  171.74  9.11  54.37    5.65   54.37    5.65   54.37    5.65   171.74  9.11  171.74  9.11  0.00    0.00  
1 1 1 0  64 4  o 9  210.53  7.96  81.28    6.08   81.28    6.08   81.28    6.08   210.53  7.96  210.53  7.96  0.00    0.00  
1 1 1 0  64 5  o 8  20.85   14.85 -6.88    4.94   -6.88    4.94   -6.88    4.94   20.85   14.85 20.85   14.85 0.00    0.00  
1 1 1 0  64 6  o 3  73.80   21.02 12.28    4.89   12.28    4.89   12.28    4.89   73.80   21.02 73.80   21.02 0.00    0.00  
1 1 1 0  64 7  o 5  41.96   22.24 4.85     4.56   4.85     4.56   4.85     4.56   41.96   22.24 41.96   22.24 0.00    0.00  
1 1 1 0  64 8  o 6  29.90   19.05 0.63     4.57   0.63     4.57   0.63     4.57   29.90   19.05 29.90   19.05 0.00    0.00  
1 1 1 0  64 9  o 3  21.12   14.99 -6.26    4.88   -6.26    4.88   -6.26    4.88   21.12   14.99 21.12   14.99 0.00    0.00  
1 1 1 0  64 10 o 1  42.31   24.19 4.68     5.86   4.68     5.86   4.68     5.86   42.31   24.19 42.31   24.19 0.00    0.00  
1 1 1 0  64 11 o 1  205.39  8.28  77.71    6.16   77.71    6.16   77.71    6.16   205.39  8.28  205.39  8.28  0.00    0.00  
1 1 1 0  64 12 o 9  80.36   18.64 13.89    4.74   13.89    4.74   13.89    4.74   80.36   18.64 80.36   18.64 0.00    0.00  
1 1 1 0  64 13 o 6  52.80   23.09 7.71     4.61   7.71     4.61   7.71     4.61   52.80   23.09 52.80   23.09 0.00    0.00  
1 1 1 0  64 14 o 7  116.47  11.70 25.94    4.83   25.94    4.83   25.94    4.83   116.47  11.70 116.47  11.70 0.00    0.00  
1 1 1 0  64 15 o 9  44.14   23.23 5.74     4.94   5.74     4.94   5.74     4.94   44.14   23.23 44.14   23.23 0.00    0.00  
1 1 1 0  64 16 o 12 173.95  13.01 57.75    8.12   57.75    8.12   57.75    8.12   173.95  13.01 173.95  13.01 0.00    0.00  
1 1 1 0  64 17 o 2  316.66  9.11  186.03   10.47  186.03   10.47  186.03   10.47  316.66  9.11  316.66  9.11  0.00    0.00  
1 1 1 0  64 18 o 5  26.63   17.51 -0.22    4.29   -0.22    4.29   -0.22    4.29   26.63   17.51 26.63   17.51 0.00    0.00  
1 1 1 0  64 19 o 5  59.22   22.51 9.37     4.56   9.37     4.56   9.37     4.56   59.22   22.51 59.22   22.51 0.00    0.00  
1 1 1 0  64 20 o 15 32.26   19.78 2.28     4.45   2.28     4.45   2.28     4.45   32.26   19.78 32.26   19.78 0.00    0.00  
1 1 1 0  64 21 o 8  49.02   22.81 7.24     4.51   7.24     4.51   7.24     4.51   49.02   22.81 49.02   22.81 0.00    0.00  
1 1 1 0  64 22 o 5  32.15   19.98 2.26     4.69   2.26     4.69   2.26     4.69   32.15   19.98 32.15   19.98 0.00    0.00  
1 1 1 0  64 23 o 6  33.58   20.78 2.81     5.02   2.81     5.02   2.81     5.02   33.58   20.78 33.58   20.78 0.00    0.00  
1 1 1 0  64 24 o 12 33.53   21.45 2.41     5.87   2.41     5.87   2.41     5.87   33.53   21.45 33.53   21.45 0.00    0.00  
1 1 1 0  64 25 o 14 21.40   15.11 -4.27    4.72   -4.27    4.72   -4.27    4.72   21.40   15.11 21.40   15.11 0.00    0.00  
1 1 1 0  64 26 o 11 19.55   13.94 -5.29    4.41   -5.29    4.41   -5.29    4.41   19.55   13.94 19.55   13.94 0.00    0.00  
1 1 1 0  64 27 o 5  25.24   17.06 -0.91    4.59   -0.91    4.59   -0.91    4.59   25.24   17.06 25.24   17.06 0.00    0.00  
1 1 1 0  64 28 o 10 72.06   25.82 15.34    6.18   15.34    6.18   15.34    6.18   72.06   25.82 72.06   25.82 0.00    0.00  
1 1 1 0  64 29 o 6  21.44   15.28 -5.03    5.25   -5.03    5.25   -5.03    5.25   21.44   15.28 21.44   15.28 0.00    0.00  
1 1 1 0  66 0  o 1  140.18  14.91 37.25    7.38   37.25    7.38   37.25    7.38   140.18  14.91 140.18  14.91 0.00    0.00  
1 1 1 0  66 1  o 2  38.50   21.60 3.86     4.56   3.86     4.56   3.86     4.56   38.50   21.60 38.50   21.60 0.00    0.00  
1 1 1 0  66 2  o 14 50.10   22.90 6.89     4.54   6.89     4.54   6.89     4.54   50.10   22.90 50.10   22.90 0.00    0.00  
1 1 1 0  66 3  o 8  16.77   12.22 -9.70    4.35   -9.70    4.35   -9.70    4.35   16.77   12.22 16.77   12.22 0.00    0.00  
1 1 1 0  66 4  o 18 166.42  9.88  51.35    5.93   51.35    5.93   51.35    5.93   166.42  9.88  166.42  9.88  0.00    0.00  
1 1 1 0  66 5  o 13 45.52   23.83 5.84     5.18   5.84     5.18   5.84     5.18   45.52   23.83 45.52   23.83 0.00    0.00  
1 1 1 0  66 6  o 5  178.38  10.22 59.06    6.58   59.06    6.58   59.06    6.58   178.38  10.22 178.38  10.22 0.00    0.00  
1 1 1 0  66 7  o 8  70.71   23.60 12.15    5.41   12.15    5.41   12.15    5.41   70.71   23.60 70.71   23.60 0.00    0.00  
1 1 1 0  66 8  o 11 19.60   14.07 -7.63    4.79   -7.63    4.79   -7.63    4.79   19.60   14.07 19.60   14.07 0.00    0.00  
1 1 1 0  66 9  o 7  16.20   11.84 -10.46   4.33   -10.46   4.33   -10.46   4.33   16.20   11.84 16.20   11.84 0.00    0.00  
1 1 1 0  66 10 o 12 162.58  10.72 49.46    6.27   49.46    6.27   49.46    6.27   162.58  10.72 162.58  10.72 0.00    0.00  
1 1 1 0  66 11 o 16 44.47   22.61 5.73     4.58   5.73     4.58   5.73     4.58   44.47   22.61 44.47   22.61 0.00    0.00  
1 1 1 0  66 12 o 3  86.23   20.75 16.40    5.64   16.40    5.64   16.40    5.64   86.23   20.75 86.23   20.75 0.00    0.00  
1 1 1 0  66 13 o 3  119.55  13.81 27.87    5.79   27.87    5.79   27.87    5.79   119.55  13.81 119.55  13.81 0.00    0.00  
1 1 1 0  66 14 o 9  179.38  13.25 61.47    8.53   61.47    8.53   61.47    8.53   179.38  13.25 179.38  13.25 0.00    0.00  
1 1 1 0  66 15 o 9  35.32   22.13 2.21     5.88   2.21     5.88   2.21     5.88   35.32   22.13 35.32   22.13 0.00    0.00  
1 1 1 0  66 16 o 3  104.98  13.30 21.72    4.86   21.72    4.86   21.72    4.86   104.98  13.30 104.98  13.30 0.00    0.00  
1 1 1 0  66 17 o 3  293.38  7.17  158.74   7.64   158.74   7.64   158.74   7.64   293.38  7.17  293.38  7.17  0.00    0.00  
1 1 1 0  66 18 o 2  66.68   22.33 11.27    4.83   11.27    4.83   11.27    4.83   66.68   22.33 66.68   22.33 0.00    0.00  
1 1 1 0  66 19 o 15 95.29   14.35 18.46    4.64   18.46    4.64   18.46    4.64   95.29   14.35 95.29   14.35 0.00    0.00  
1 1 1 0  66 20 o 12 27.24   17.93 0.01     4.51   0.01     4.51   0.01     4.51   27.24   17.93 27.24   17.93 0.00    0.00  
1 1 1 0  66 21 o 6  92.98   19.13 19.22    5.71   19.22    5.71   19.22    5.71   92.98   19.13 92.98   19.13 0.00    0.00  
1 1 1 0  66 22 o 4  31.09   19.99 1.59     5.17   1.59     5.17   1.59     5.17   31.09   19.99 31.09   19.99 0.00    0.00  
1 1 1 0  66 23 o 13 69.61   24.24 13.46    5.54   13.46    5.54   13.46    5.54   69.61   24.24 69.61   24.24 0.00    0.00  
1 1 1 0  66 24 f 0  22.57   15.87 -3.96    5.04   -3.96    5.04   -3.96    5.04   22.57   15.87 22.57   15.87 0.00    0.00  
1 1 1 0  66 25 o 12 49.54   24.16 8.27     5.13   8.27     5.13   8.27     5.13   49.54   24.16 49.54   24.16 0.00    0.00  
1 1 1 0  66 26 o 9  32.40   20.96 1.94     5.80   1.94     5.80   1.94     5.80   32.40   20.96 32.40   20.96 0.00    0.00  
1 1 1 0  66 27 o 2  30.61   19.55 2.08     4.84   2.08     4.84   2.08     4.84   30.61   19.55 30.61   19.55 0.00    0.00  
1 1 1 0  66 28 f 0  28.40   18.91 0.97     5.27   0.97     5.27   0.97     5.27   28.40   18.91 28.40   18.91 0.00    0.00  
1 1 1 0  68 0  o 8  215.00  16.05 86.71    12.38  86.71    12.38  86.71    12.38  215.00  16.05 215.00  16.05 0.00    0.00  
1 1 1 0  68 1  o 17 17.93   13.15 -14.31   5.58   -14.31   5.58   -14.31   5.58   17.93   13.15 17.93   13.15 0.00    0.00  
1 1 1 0  68 2  o 8  19.54   14.19 -11.36   5.60   -11.36   5.60   -11.36   5.60   19.54   14.19 19.54   14.19 0.00    0.00  
1 1 1 0  68 3  o 6  27.87   19.04 -3.17    6.04   -3.17    6.04   -3.17    6.04   27.87   19.04 27.87   19.04 0.00    0.00  
1 1 1 0  68 4  o 9  26.80   18.54 -4.42    6.17   -4.42    6.17   -4.42    6.17   26.80   18.54 26.80   18.54 0.00    0.00  
1 1 1 0  68 5  o 8  40.73   22.61 4.56     4.93   4.56     4.93   4.56     4.93   40.73   22.61 40.73   22.61 0.00    0.00  
1 1 1 0  68 6  o 4  106.60  14.86 22.41    5.44   22.41    5.44   22.41    5.44   106.60  14.86 106.60  14.86 0.00    0.00  
1 1 1 0  68 7  o 11 42.49   23.85 5.01     5.56   5.01     5.56   5.01     5.56   42.49   23.85 42.49   23.85 0.00    0.00  
1 1 1 0  68 8  o 6  54.53   25.56 8.61     5.67   8.61     5.67   8.61     5.67   54.53   25.56 54.53   25.56 0.00    0.00  
1 1 1 0  68 9  o 15 25.63   17.55 -2.84    5.20   -2.84    5.20   -2.84    5.20   25.63   17.55 25.63   17.55 0.00    0.00  
1 1 1 0  68 10 o 10 19.09   13.85 -10.19   5.25   -10.19   5.25   -10.19   5.25   19.09   13.85 19.09   13.85 0.00    0.00  
1 1 1 0  68 11 o 19 26.14   17.72 -1.98    5.02   -1.98    5.02   -1.98    5.02   26.14   17.72 26.14   17.72 0.00    0.00  
1 1 1 0  68 12 o 5  59.90   25.68 10.21    5.72   10.21    5.72   10.21    5.72   59.90   25.68 59.90   25.68 0.00    0.00  
1 1 1 0  68 13 o 13 28.61   19.26 -1.54    5.74   -1.54    5.74   -1.54    5.74   28.61   19.26 28.61   19.26 0.00    0.00  
1 1 1 0  68 14 o 10 74.80   19.65 12.73    4.62   12.73    4.62   12.73    4.62   74.80   19.65 74.80   19.65 0.00    0.00  
1 1 1 0  68 15 o 19 46.54   23.26 6.57     4.80   6.57     4.80   6.57     4.80   46.54   23.26 46.54   23.26 0.00    0.00  
1 1 1 0  68 16 o 9  22.24   15.48 -3.44    4.48   -3.44    4.48   -3.44    4.48   22.24   15.48 22.24   15.48 0.00    0.00  
1 1 1 0  68 17 o 16 164.16  9.49  50.73    5.62   50.73    5.62   50.73    5.62   164.16  9.49  164.16  9.49  0.00    0.00  
1 1 1 0  68 18 f 0  57.46   23.35 9.34     4.78   9.34     4.78   9.34     4.78   57.46   23.35 57.46   23.35 0.00    0.00  
1 1 1 0  68 19 o 7  80.60   21.67 15.50    5.49   15.50    5.49   15.50    5.49   80.60   21.67 80.60   21.67 0.00    0.00  
1 1 1 0  68 20 o 19 21.69   15.40 -5.52    5.14   -5.52    5.14   -5.52    5.14   21.69   15.40 21.69   15.40 0.00    0.00  
1 1 1 0  68 21 o 8  79.00   21.78 15.42    5.41   15.42    5.41   15.42    5.41   79.00   21.78 79.00   21.78 0.00    0.00  
1 1 1 0  68 22 o 12 29.09   18.90 1.12     4.79   1.12     4.79   1.12     4.79   29.09   18.90 29.09   18.90 0.00    0.00  
1 1 1 0  68 23 f 0  19.03   13.67 -6.21    4.53   -6.21    4.53   -6.21    4.53   19.03   13.67 19.03   13.67 0.00    0.00  
1 1 1 0  68 24 f 0  30.56   19.94 1.26     5.41   1.26     5.41   1.26     5.41   30.56   19.94 30.56   19.94 0.00    0.00  
1 1 1 0  68 25 o 15 20.95   15.19 -10.20   6.26   -10.20   6.26   -10.20   6.26   20.95   15.19 20.95   15.19 0.00    0.00  
1 1 1 0  68 26 o 13 29.55   19.19 1.52     4.93   1.52     4.93   1.52     4.93   29.55   19.19 29.55   19.19 0.00    0.00  
1 1 1 0  68 27 o 5  28.44   18.91 1.06     5.24   1.06     5.24   1.06     5.24   28.44   18.91 28.44   18.91 0.00    0.00  
1 1 1 0  70 0  o 13 130.38  16.15 32.88    7.34   32.88    7.34   32.88    7.34   130.38  16.15 130.38  16.15 0.00    0.00  
1 1 1 0  70 1  o 7  87.65   17.40 16.03    4.93   16.03    4.93   16.03    4.93   87.65   17.40 87.65   17.40 0.00    0.00  
1 1 1 0  70 2  f 0  20.95   14.75 -4.65    4.40   -4.65    4.40   -4.65    4.40   20.95   14.75 20.95   14.75 0.00    0.00  
1 1 1 0  70 3  o 8  30.62   19.63 0.70     4.95   0.70     4.95   0.70     4.95   30.62   19.63 30.62   19.63 0.00    0.00  
1 1 1 0  70 4  o 19 23.95   16.73 -4.71    5.36   -4.71    5.36   -4.71    5.36   23.95   16.73 23.95   16.73 0.00    0.00  
1 1 1 0  70 5  o 8  28.15   18.27 0.17     4.45   0.17     4.45   0.17     4.45   28.15   18.27 28.15   18.27 0.00    0.00  
1 1 1 0  70 6  o 8  38.90   22.03 4.17     4.80   4.17     4.80   4.17     4.80   38.90   22.03 38.90   22.03 0.00    0.00  
1 1 1 0  70 7  o 14 125.97  11.85 30.34    5.31   30.34    5.31   30.34    5.31   125.97  11.85 125.97  11.85 0.00    0.00  
1 1 1 0  70 8  f 0  46.06   23.08 6.28     4.73   6.28     4.73   6.28     4.73   46.06   23.08 46.06   23.08 0.00    0.00  
1 1 1 0  70 9  o 19 26.84   18.79 -5.75    6.84   -5.75    6.84   -5.75    6.84   26.84   18.79 26.84   18.79 0.00    0.00  
1 1 1 0  70 10 o 5  70.71   25.67 13.18    6.07   13.18    6.07   13.18    6.07   70.71   25.67 70.71   25.67 0.00    0.00  
1 1 1 0  70 11 o 14 29.47   19.59 -0.71    5.62   -0.71    5.62   -0.71    5.62   29.47   19.59 29.47   19.59 0.00    0.00  
1 1 1 0  70 12 o 7  17.71   12.87 -9.36    4.65   -9.36    4.65   -9.36    4.65   17.71   12.87 17.71   12.87 0.00    0.00  
1 1 1 0  70 13 o 2  131.00  10.96 32.76    5.13   32.76    5.13   32.76    5.13   131.00  10.96 131.00  10.96 0.00    0.00  
1 1 1 0  70 14 o 12 162.15  9.99  49.59    5.83   49.59    5.83   49.59    5.83   162.15  9.99  162.15  9.99  0.00    0.00  
1 1 1 0  70 15 o 14 51.05   23.72 7.87     4.88   7.87     4.88   7.87     4.88   51.05   23.72 51.05   23.72 0.00    0.00  
1 1 1 0  70 16 o 7  64.44   25.13 11.66    5.62   11.66    5.62   11.66    5.62   64.44   25.13 64.44   25.13 0.00    0.00  
1 1 1 0  70 17 o 19 51.46   25.13 8.49     5.55   8.49     5.55   8.49     5.55   51.46   25.13 51.46   25.13 0.00    0.00  
1 1 1 0  70 18 o 10 22.67   15.73 -2.89    4.52   -2.89    4.52   -2.89    4.52   22.67   15.73 22.67   15.73 0.00    0.00  
1 1 1 0  70 19 o 1  24.57   17.01 -2.78    5.20   -2.78    5.20   -2.78    5.20   24.57   17.01 24.57   17.01 0.00    0.00  
1 1 1 0  70 20 o 11 38.89   22.57 5.06     5.22   5.06     5.22   5.06     5.22   38.89   22.57 38.89   22.57 0.00    0.00  
1 1 1 0  70 21 o 6  21.74   15.30 -3.92    4.73   -3.92    4.73   -3.92    4.73   21.74   15.30 21.74   15.30 0.00    0.00  
1 1 1 0  70 22 o 1  25.92   17.51 -0.71    4.82   -0.71    4.82   -0.71    4.82   25.92   17.51 25.92   17.51 0.00    0.00  
1 1 1 0  70 23 o 13 17.11   12.49 -9.79    4.69   -9.79    4.69   -9.79    4.69   17.11   12.49 17.11   12.49 0.00    0.00  
1 1 1 0  70 24 o 13 53.00   26.65 10.24    6.32   10.24    6.32   10.24    6.32   53.00   26.65 53.00   26.65 0.00    0.00  
1 1 1 0  70 25 o 4  17.40   12.78 -12.76   5.45   -12.76   5.45   -12.76   5.45   17.40   12.78 17.40   12.78 0.00    0.00  
1 1 1 0  70 26 o 6  45.50   24.83 8.66     5.84   8.66     5.84   8.66     5.84   45.50   24.83 45.50   24.83 0.00    0.00  
1 1 1 0  72 0  o 14 70.50   27.47 12.99    6.71   12.99    6.71   12.99    6.71   70.50   27.47 70.50   27.47 0.00    0.00  
1 1 1 0  72 1  o 9  79.31   20.14 14.11    5.02   14.11    5.02   14.11    5.02   79.31   20.14 79.31   20.14 0.00    0.00  
1 1 1 0  72 2  o 18 17.36   12.69 -11.71   4.97   -11.71   4.97   -11.71   4.97   17.36   12.69 17.36   12.69 0.00    0.00  
1 1 1 0  72 3  o 1  41.44   23.11 4.97     5.18   4.97     5.18   4.97     5.18   41.44   23.11 41.44   23.11 0.00    0.00  
1 1 1 0  72 4  f 0  14.76   10.93 -16.61   4.83   -16.61   4.83   -16.61   4.83   14.76   10.93 14.76   10.93 0.00    0.00  
1 1 1 0  72 5  o 2  19.85   14.13 -5.77    4.44   -5.77    4.44   -5.77    4.44   19.85   14.13 19.85   14.13 0.00    0.00  
1 1 1 0  72 6  o 14 19.51   14.16 -10.62   5.51   -10.62   5.51   -10.62   5.51   19.51   14.16 19.51   14.16 0.00    0.00  
1 1 1 0  72 7  o 16 92.33   20.57 18.74    6.03   18.74    6.03   18.74    6.03   92.33   20.57 92.33   20.57 0.00    0.00  
1 1 1 0  72 8  o 11 27.52   18.86 -2.90    6.02   -2.90    6.02   -2.90    6.02   27.52   18.86 27.52   18.86 0.00    0.00  
1 1 1 0  72 9  o 4  68.01   23.96 11.99    5.38   11.99    5.38   11.99    5.38   68.01   23.96 68.01   23.96 0.00    0.00  
1 1 1 0  72 10 o 7  95.74   16.05 18.90    5.12   18.90    5.12   18.90    5.12   95.74   16.05 95.74   16.05 0.00    0.00  
1 1 1 0  72 11 o 1  154.47  10.25 45.12    5.70   45.12    5.70   45.12    5.70   154.47  10.25 154.47  10.25 0.00    0.00  
1 1 1 0  72 12 o 3  22.01   15.51 -4.88    4.92   -4.88    4.92   -4.88    4.92   22.01   15.51 22.01   15.51 0.00    0.00  
1 1 1 0  72 13 o 12 145.66  12.64 41.19    6.57   41.19    6.57   41.19    6.57   145.66  12.64 145.66  12.64 0.00    0.00  
1 1 1 0  72 14 f 0  159.49  11.05 48.61    6.34   48.61    6.34   48.61    6.34   159.49  11.05 159.49  11.05 0.00    0.00  
1 1 1 0  72 15 f 0  47.64   24.45 7.37     5.38   7.37     5.38   7.37     5.38   47.64   24.45 47.64   24.45 0.00    0.00  
1 1 1 0  72 16 o 7  104.06  14.03 22.02    5.04   22.02    5.04   22.02    5.04   104.06  14.03 104.06  14.03 0.00    0.00  
1 1 1 0  72 17 o 8  25.74   17.53 -1.54    5.04   -1.54    5.04   -1.54    5.04   25.74   17.53 25.74   17.53 0.00    0.00  
1 1 1 0  72 18 o 6  29.60   19.45 0.78     5.28   0.78     5.28   0.78     5.28   29.60   19.45 29.60   19.45 0.00    0.00  
1 1 1 0  72 19 o 13 15.02   11.09 -13.32   4.57   -13.32   4.57   -13.32   4.57   15.02   11.09 15.02   11.09 0.00    0.00  
1 1 1 0  72 20 o 7  15.41   11.37 -13.45   4.75   -13.45   4.75   -13.45   4.75   15.41   11.37 15.41   11.37 0.00    0.00  
1 1 1 0  72 21 o 13 34.59   21.01 3.64     4.92   3.64     4.92   3.64     4.92   34.59   21.01 34.59   21.01 0.00    0.00  
1 1 1 0  72 22 o 14 81.54   25.62 18.14    6.67   18.14    6.67   18.14    6.67   81.54   25.62 81.54   25.62 0.00    0.00  
1 1 1 0  72 23 o 8  23.75   16.51 -2.76    5.04   -2.76    5.04   -2.76    5.04   23.75   16.51 23.75   16.51 0.00    0.00  
1 1 1 0  72 24 o 12 19.28   13.96 -8.16    5.24   -8.16    5.24   -8.16    5.24   19.28   13.96 19.28   13.96 0.00    0.00  
1 1 1 0  72 25 o 9  32.03   20.74 3.08     5.70   3.08     5.70   3.08     5.70   32.03   20.74 32.03   20.74 0.00    0.00  
1 1 1 0  74 0  o 15 29.23   20.80 -12.16   9.61   -12.16   9.61   -12.16   9.61   29.23   20.80 29.23   20.80 0.00    0.00  
1 1 1 0  74 1  o 18 53.97   28.58 9.45     7.52   9.45     7.52   9.45     7.52   53.97   28.58 53.97   28.58 0.00    0.00  
1 1 1 0  74 2  o 6  39.65   24.87 3.24     7.45   3.24     7.45   3.24     7.45   39.65   24.87 39.65   24.87 0.00    0.00  
1 1 1 0  74 3  o 1  112.64  24.40 28.58    8.76   28.58    8.76   28.58    8.76   112.64  24.40 112.64  24.40 0.00    0.00  
1 1 1 0  74 4  f 0  28.69   19.45 -1.99    6.06   -1.99    6.06   -1.99    6.06   28.69   19.45 28.69   19.45 0.00    0.00  
1 1 1 0  74 5  o 6  83.97   20.84 15.98    5.51   15.98    5.51   15.98    5.51   83.97   20.84 83.97   20.84 0.00    0.00  
1 1 1 0  74 6  o 7  34.68   21.69 2.29     5.62   2.29     5.62   2.29     5.62   34.68   21.69 34.68   21.69 0.00    0.00  
1 1 1 0  74 7  o 9  17.79   13.05 -13.93   5.56   -13.93   5.56   -13.93   5.56   17.79   13.05 17.79   13.05 0.00    0.00  
1 1 1 0  74 8  o 11 73.50   26.46 14.56    6.47   14.56    6.47   14.56    6.47   73.50   26.46 73.50   26.46 0.00    0.00  
1 1 1 0  74 9  o 1  69.67   24.87 12.92    5.75   12.92    5.75   12.92    5.75   69.67   24.87 69.67   24.87 0.00    0.00  
1 1 1 0  74 10 o 8  29.77   19.71 -0.17    5.58   -0.17    5.58   -0.17    5.58   29.77   19.71 29.77   19.71 0.00    0.00  
1 1 1 0  74 11 o 17 47.60   25.17 7.37     5.83   7.37     5.83   7.37     5.83   47.60   25.17 47.60   25.17 0.00    0.00  
1 1 1 0  74 12 o 4  17.81   12.95 -9.44    4.76   -9.44    4.76   -9.44    4.76   17.81   12.95 17.81   12.95 0.00    0.00  
1 1 1 0  74 13 o 9  140.31  12.42 38.45    6.22   38.45    6.22   38.45    6.22   140.31  12.42 140.31  12.42 0.00    0.00  
1 1 1 0  74 14 o 4  29.19   19.00 0.75     4.87   0.75     4.87   0.75     4.87   29.19   19.00 29.19   19.00 0.00    0.00  
1 1 1 0  74 15 o 11 21.74   15.38 -4.87    4.97   -4.87    4.97   -4.87    4.97   21.74   15.38 21.74   15.38 0.00    0.00  
1 1 1 0  74 16 o 6  33.87   21.41 2.76     5.64   2.76     5.64   2.76     5.64   33.87   21.41 33.87   21.41 0.00    0.00  
1 1 1 0  74 17 o 1  21.70   15.29 -4.11    4.78   -4.11    4.78   -4.11    4.78   21.70   15.29 21.70   15.29 0.00    0.00  
1 1 1 0  74 18 o 18 28.13   18.56 0.60     4.89   0.60     4.89   0.60     4.89   28.13   18.56 28.13   18.56 0.00    0.00  
1 1 1 0  74 19 o 19 20.49   14.63 -5.59    4.88   -5.59    4.88   -5.59    4.88   20.49   14.63 20.49   14.63 0.00    0.00  
1 1 1 0  74 20 o 2  21.24   15.15 -5.89    5.21   -5.89    5.21   -5.89    5.21   21.24   15.15 21.24   15.15 0.00    0.00  
1 1 1 0  74 21 o 3  23.11   16.42 -5.70    5.89   -5.70    5.89   -5.70    5.89   23.11   16.42 23.11   16.42 0.00    0.00  
1 1 1 0  74 22 o 13 72.73   24.96 15.18    5.93   15.18    5.93   15.18    5.93   72.73   24.96 72.73   24.96 0.00    0.00  
1 1 1 0  74 23 o 1  23.46   16.46 -3.14    5.35   -3.14    5.35   -3.14    5.35   23.46   16.46 23.46   16.46 0.00    0.00  
1 1 1 0  74 24 o 15 16.88   12.45 -13.95   5.60   -13.95   5.60   -13.95   5.60   16.88   12.45 16.88   12.45 0.00    0.00  
1 1 1 0  76 0  o 7  145.63  15.61 41.07    8.02   41.07    8.02   41.07    8.02   145.63  15.61 145.63  15.61 0.00    0.00  
1 1 1 0  76 1  o 4  87.90   18.55 16.81    5.22   16.81    5.22   16.81    5.22   87.90   18.55 87.90   18.55 0.00    0.00  
1 1 1 0  76 2  o 11 67.93   24.07 12.15    5.41   12.15    5.41   12.15    5.41   67.93   24.07 67.93   24.07 0.00    0.00  
1 1 1 0  76 3  o 15 31.92   20.35 1.44     5.22   1.44     5.22   1.44     5.22   31.92   20.35 31.92   20.35 0.00    0.00  
1 1 1 0  76 4  o 9  25.35   17.26 -1.93    4.87   -1.93    4.87   -1.93    4.87   25.35   17.26 25.35   17.26 0.00    0.00  
1 1 1 0  76 5  o 4  27.41   18.31 -0.77    5.01   -0.77    5.01   -0.77    5.01   27.41   18.31 27.41   18.31 0.00    0.00  
1 1 1 0  76 6  o 18 69.08   23.65 12.43    5.34   12.43    5.34   12.43    5.34   69.08   23.65 69.08   23.65 0.00    0.00  
1 1 1 0  76 7  o 12 87.68   20.33 17.38    5.64   17.38    5.64   17.38    5.64   87.68   20.33 87.68   20.33 0.00    0.00  
1 1 1 0  76 8  f 0  35.93   21.83 3.33     5.31   3.33     5.31   3.33     5.31   35.93   21.83 35.93   21.83 0.00    0.00  
1 1 1 0  76 9  o 15 34.63   21.32 2.88     5.22   2.88     5.22   2.88     5.22   34.63   21.32 34.63   21.32 0.00    0.00  
1 1 1 0  76 10 o 16 36.09   21.64 3.61     5.09   3.61     5.09   3.61     5.09   36.09   21.64 36.09   21.64 0.00    0.00  
1 1 1 0  76 11 o 3  120.09  13.32 28.76    5.63   28.76    5.63   28.76    5.63   120.09  13.32 120.09  13.32 0.00    0.00  
1 1 1 0  76 12 o 6  123.33  13.02 30.32    5.67   30.32    5.67   30.32    5.67   123.33  13.02 123.33  13.02 0.00    0.00  
1 1 1 0  76 13 o 11 60.89   25.82 11.53    5.79   11.53    5.79   11.53    5.79   60.89   25.82 60.89   25.82 0.00    0.00  
1 1 1 0  76 14 o 17 63.02   25.27 12.03    5.62   12.03    5.62   12.03    5.62   63.02   25.27 63.02   25.27 0.00    0.00  
1 1 1 0  76 15 o 3  50.54   24.30 8.63     5.16   8.63     5.16   8.63     5.16   50.54   24.30 50.54   24.30 0.00    0.00  
1 1 1 0  76 16 o 3  40.25   22.62 5.71     5.01   5.71     5.01   5.71     5.01   40.25   22.62 40.25   22.62 0.00    0.00  
1 1 1 0  76 17 o 19 100.55  17.62 22.50    5.85   22.50    5.85   22.50    5.85   100.55  17.62 100.55  17.62 0.00    0.00  
1 1 1 0  76 18 o 17 22.64   15.85 -3.39    4.88   -3.39    4.88   -3.39    4.88   22.64   15.85 22.64   15.85 0.00    0.00  
1 1 1 0  76 19 o 15 54.37   27.21 10.88    6.58   10.88    6.58   10.88    6.58   54.37   27.21 54.37   27.21 0.00    0.00  
1 1 1 0  76 20 o 7  86.59   21.31 18.32    5.81   18.32    5.81   18.32    5.81   86.59   21.31 86.59   21.31 0.00    0.00  
1 1 1 0  76 21 o 18 15.12   11.23 -18.56   5.44   -18.56   5.44   -18.56   5.44   15.12   11.23 15.12   11.23 0.00    0.00  
1 1 1 0  76 22 o 18 22.96   16.35 -4.92    5.96   -4.92    5.96   -4.92    5.96   22.96   16.35 22.96   16.35 0.00    0.00  
1 1 1 0  76 23 o 14 33.87   21.21 4.36     5.40   4.36     5.40   4.36     5.40   33.87   21.21 33.87   21.21 0.00    0.00  
1 1 1 0  78 0  o 9  60.94   29.28 11.16    7.49   11.16    7.49   11.16    7.49   60.94   29.28 60.94   29.28 0.00    0.00  
1 1 1 0  78 1  o 19 34.72   21.32 2.91     5.19   2.91     5.19   2.91     5.19   34.72   21.32 34.72   21.32 0.00    0.00  
1 1 1 0  78 2  o 19 81.59   21.33 15.65    5.47   15.65    5.47   15.65    5.47   81.59   21.33 81.59   21.33 0.00    0.00  
1 1 1 0  78 3  o 12 27.97   18.69 -0.63    5.22   -0.63    5.22   -0.63    5.22   27.97   18.69 27.97   18.69 0.00    0.00  
1 1 1 0  78 4  o 9  39.60   22.30 4.86     4.89   4.86     4.89   4.86     4.89   39.60   22.30 39.60   22.30 0.00    0.00  
1 1 1 0  78 5  o 14 30.70   19.73 1.25     5.03   1.25     5.03   1.25     5.03   30.70   19.73 30.70   19.73 0.00    0.00  
1 1 1 0  78 6  o 10 88.31   18.93 17.35    5.34   17.35    5.34   17.35    5.34   88.31   18.93 88.31   18.93 0.00    0.00  
1 1 1 0  78 7  o 3  74.60   25.57 15.07    6.23   15.07    6.23   15.07    6.23   74.60   25.57 74.60   25.57 0.00    0.00  
1 1 1 0  78 8  o 3  120.51  12.89 28.88    5.48   28.88    5.48   28.88    5.48   120.51  12.89 120.51  12.89 0.00    0.00  
1 1 1 0  78 9  o 1  45.07   23.48 6.77     5.02   6.77     5.02   6.77     5.02   45.07   23.48 45.07   23.48 0.00    0.00  
1 1 1 0  78 10 o 18 69.23   25.16 13.59    5.82   13.59    5.82   13.59    5.82   69.23   25.16 69.23   25.16 0.00    0.00  
1 1 1 0  78 11 o 8  62.65   26.12 12.27    5.95   12.27    5.95   12.27    5.95   62.65   26.12 62.65   26.12 0.00    0.00  
1 1 1 0  78 12 o 11 76.06   23.55 15.32    5.70   15.32    5.70   15.32    5.70   76.06   23.55 76.06   23.55 0.00    0.00  
1 1 1 0  78 13 o 1  28.00   18.66 0.19     5.14   0.19     5.14   0.19     5.14   28.00   18.66 28.00   18.66 0.00    0.00  
1 1 1 0  78 14 o 15 23.27   16.25 -3.12    5.03   -3.12    5.03   -3.12    5.03   23.27   16.25 23.27   16.25 0.00    0.00  
1 1 1 0  78 15 f 0  24.31   16.88 -2.57    5.22   -2.57    5.22   -2.57    5.22   24.31   16.88 24.31   16.88 0.00    0.00  
1 1 1 0  78 16 o 4  21.06   15.04 -5.83    5.17   -5.83    5.17   -5.83    5.17   21.06   15.04 21.06   15.04 0.00    0.00  
1 1 1 0  78 17 o 13 36.29   23.33 3.53     7.05   3.53     7.05   3.53     7.05   36.29   23.33 36.29   23.33 0.00    0.00  
1 1 1 0  78 18 o 6  77.17   25.49 16.79    6.35   16.79    6.35   16.79    6.35   77.17   25.49 77.17   25.49 0.00    0.00  
1 1 1 0  78 19 o 16 29.67   19.57 1.16     5.43   1.16     5.43   1.16     5.43   29.67   19.57 29.67   19.57 0.00    0.00  
1 1 1 0  78 20 o 11 64.96   25.57 13.77    5.80   13.77    5.80   13.77    5.80   64.96   25.57 64.96   25.57 0.00    0.00  
1 1 1 0  78 21 o 8  20.56   14.70 -4.94    4.99   -4.94    4.99   -4.94    4.99   20.56   14.70 20.56   14.70 0.00    0.00  
1 1 1 0  80 0  o 7  111.87  22.01 26.93    7.96   26.93    7.96   26.93    7.96   111.87  22.01 111.87  22.01 0.00    0.00  
1 1 1 0  80 1  o 10 71.53   24.18 13.73    5.63   13.73    5.63   13.73    5.63   71.53   24.18 71.53   24.18 0.00    0.00  
1 1 1 0  80 2  o 14 28.37   18.91 -0.21    5.29   -0.21    5.29   -0.21    5.29   28.37   18.91 28.37   18.91 0.00    0.00  
1 1 1 0  80 3  o 18 21.38   15.27 -6.53    5.35   -6.53    5.35   -6.53    5.35   21.38   15.27 21.38   15.27 0.00    0.00  
1 1 1 0  80 4  o 10 61.95   24.79 11.33    5.41   11.33    5.41   11.33    5.41   61.95   24.79 61.95   24.79 0.00    0.00  
1 1 1 0  80 5  o 5  14.88   11.01 -15.05   4.76   -15.05   4.76   -15.05   4.76   14.88   11.01 14.88   11.01 0.00    0.00  
1 1 1 0  80 6  o 7  36.54   22.30 3.97     5.60   3.97     5.60   3.97     5.60   36.54   22.30 36.54   22.30 0.00    0.00  
1 1 1 0  80 7  o 14 85.85   25.35 19.44    6.88   19.44    6.88   19.44    6.88   85.85   25.35 85.85   25.35 0.00    0.00  
1 1 1 0  80 8  o 5  27.89   18.81 -0.56    5.52   -0.56    5.52   -0.56    5.52   27.89   18.81 27.89   18.81 0.00    0.00  
1 1 1 0  80 9  o 12 18.79   13.65 -9.35    5.22   -9.35    5.22   -9.35    5.22   18.79   13.65 18.79   13.65 0.00    0.00  
1 1 1 0  80 10 o 1  20.69   14.83 -6.62    5.25   -6.62    5.25   -6.62    5.25   20.69   14.83 20.69   14.83 0.00    0.00  
1 1 1 0  80 11 o 7  24.72   17.08 -2.16    5.17   -2.16    5.17   -2.16    5.17   24.72   17.08 24.72   17.08 0.00    0.00  
1 1 1 0  80 12 o 4  20.16   14.51 -7.13    5.23   -7.13    5.23   -7.13    5.23   20.16   14.51 20.16   14.51 0.00    0.00  
1 1 1 0  80 13 o 9  46.74   24.61 8.08     5.55   8.08     5.55   8.08     5.55   46.74   24.61 46.74   24.61 0.00    0.00  
1 1 1 0  80 14 f 0  66.92   27.88 14.84    6.78   14.84    6.78   14.84    6.78   66.92   27.88 66.92   27.88 0.00    0.00  
1 1 1 0  80 15 o 11 40.17   25.39 5.57     7.93   5.57     7.93   5.57     7.93   40.17   25.39 40.17   25.39 0.00    0.00  
1 1 1 0  80 16 o 10 16.29   12.03 -15.22   5.38   -15.22   5.38   -15.22   5.38   16.29   12.03 16.29   12.03 0.00    0.00  
1 1 1 0  80 17 o 2  58.44   26.59 12.00    6.12   12.00    6.12   12.00    6.12   58.44   26.59 58.44   26.59 0.00    0.00  
1 1 1 0  80 18 o 13 25.12   17.25 -1.17    5.10   -1.17    5.10   -1.17    5.10   25.12   17.25 25.12   17.25 0.00    0.00  
1 1 1 0  80 19 o 3  61.32   25.59 13.13    5.70   13.13    5.70   13.13    5.70   61.32   25.59 61.32   25.59 0.00    0.00  
1 1 1 0  80 20 o 14 31.03   20.24 2.95     5.57   2.95     5.57   2.95     5.57   31.03   20.24 31.03   20.24 0.00    0.00  
1 1 1 0  82 0  o 13 47.22   28.05 6.75     8.40   6.75     8.40   6.75     8.40   47.22   28.05 47.22   28.05 0.00    0.00  
1 1 1 0  82 1  o 14 40.14   24.46 5.60     6.72   5.60     6.72   5.60     6.72   40.14   24.46 40.14   24.46 0.00    0.00  
1 1 1 0  82 2  o 5  32.01   20.87 1.73     5.91   1.73     5.91   1.73     5.91   32.01   20.87 32.01   20.87 0.00    0.00  
1 1 1 0  82 3  o 17 ?       ?     -23.38   5.48   -23.38   5.48   -23.38   5.48   ?       ?     ?       ?     ?       ?     
1 1 1 0  82 4  o 10 69.47   26.12 14.50    6.17   14.50    6.17   14.50    6.17   69.47   26.12 69.47   26.12 0.00    0.00  
1 1 1 0  82 5  o 16 24.49   17.08 -3.16    5.51   -3.16    5.51   -3.16    5.51   24.49   17.08 24.49   17.08 0.00    0.00  
1 1 1 0  82 6  o 2  21.53   15.50 -8.15    6.03   -8.15    6.03   -8.15    6.03   21.53   15.50 21.53   15.50 0.00    0.00  
1 1 1 0  82 7  o 15 98.86   18.00 21.95    5.83   21.95    5.83   21.95    5.83   98.86   18.00 98.86   18.00 0.00    0.00  
1 1 1 0  82 8  o 10 45.69   25.13 8.01     6.03   8.01     6.03   8.01     6.03   45.69   25.13 45.69   25.13 0.00    0.00  
1 1 1 0  82 9  o 12 97.87   20.60 22.77    6.45   22.77    6.45   22.77    6.45   97.87   20.60 97.87   20.60 0.00    0.00  
1 1 1 0  82 10 o 3  68.60   26.31 14.61    6.20   14.61    6.20   14.61    6.20   68.60   26.31 68.60   26.31 0.00    0.00  
1 1 1 0  82 11 o 18 19.97   14.57 -11.90   6.32   -11.90   6.32   -11.90   6.32   19.97   14.57 19.97   14.57 0.00    0.00  
1 1 1 0  82 12 o 12 84.27   28.33 21.01    7.75   21.01    7.75   21.01    7.75   84.27   28.33 84.27   28.33 0.00    0.00  
1 1 1 0  82 13 o 15 91.89   26.96 23.29    7.82   23.29    7.82   23.29    7.82   91.89   26.96 91.89   26.96 0.00    0.00  
1 1 1 0  82 14 o 2  24.88   17.24 -2.40    5.39   -2.40    5.39   -2.40    5.39   24.88   17.24 24.88   17.24 0.00    0.00  
1 1 1 0  82 15 o 1  27.75   18.65 0.10     5.33   0.10     5.33   0.10     5.33   27.75   18.65 27.75   18.65 0.00    0.00  
1 1 1 0  82 16 o 10 21.50   15.31 -4.96    5.25   -4.96    5.25   -4.96    5.25   21.50   15.31 21.50   15.31 0.00    0.00  
1 1 1 0  82 17 f 0  21.45   15.28 -4.62    5.23   -4.62    5.23   -4.62    5.23   21.45   15.28 21.45   15.28 0.00    0.00  
1 1 1 0  82 18 o 1  34.64   21.65 4.90     5.59   4.90     5.59   4.90     5.59   34.64   21.65 34.64   21.65 0.00    0.00  
1 1 1 0  84 0  o 17 34.95   23.57 -1.10    8.67   -1.10    8.67   -1.10    8.67   34.95   23.57 34.95   23.57 0.00    0.00  
1 1 1 0  84 1  o 14 33.45   21.30 3.01     5.70   3.01     5.70   3.01     5.70   33.45   21.30 33.45   21.30 0.00    0.00  
1 1 1 0  84 2  o 10 25.57   17.70 -2.21    5.63   -2.21    5.63   -2.21    5.63   25.57   17.70 25.57   17.70 0.00    0.00  
1 1 1 0  84 3  o 15 22.29   15.91 -5.98    5.75   -5.98    5.75   -5.98    5.75   22.29   15.91 22.29   15.91 0.00    0.00  
1 1 1 0  84 4  o 9  68.43   25.85 14.37    6.03   14.37    6.03   14.37    6.03   68.43   25.85 68.43   25.85 0.00    0.00  
1 1 1 0  84 5  o 8  27.41   18.81 -1.31    6.04   -1.31    6.04   -1.31    6.04   27.41   18.81 27.41   18.81 0.00    0.00  
1 1 1 0  84 6  o 12 33.82   21.54 3.16     5.83   3.16     5.83   3.16     5.83   33.82   21.54 33.82   21.54 0.00    0.00  
1 1 1 0  84 7  o 7  47.61   24.52 8.30     5.43   8.30     5.43   8.30     5.43   47.61   24.52 47.61   24.52 0.00    0.00  
1 1 1 0  84 8  o 17 87.87   21.31 18.91    5.90   18.91    5.90   18.91    5.90   87.87   21.31 87.87   21.31 0.00    0.00  
1 1 1 0  84 9  o 6  247.90  10.16 118.42   9.12   118.42   9.12   118.42   9.12   247.90  10.16 247.90  10.16 0.00    0.00  
1 1 1 0  84 10 o 11 33.47   22.03 2.10     6.83   2.10     6.83   2.10     6.83   33.47   22.03 33.47   22.03 0.00    0.00  
1 1 1 0  84 11 o 12 166.98  10.77 54.53    6.47   54.53    6.47   54.53    6.47   166.98  10.77 166.98  10.77 0.00    0.00  
1 1 1 0  84 12 o 4  34.67   21.69 3.73     5.62   3.73     5.62   3.73     5.62   34.67   21.69 34.67   21.69 0.00    0.00  
1 1 1 0  84 13 o 3  51.29   25.38 9.91     5.69   9.91     5.69   9.91     5.69   51.29   25.38 51.29   25.38 0.00    0.00  
1 1 1 0  84 14 o 15 58.75   25.77 12.32    5.75   12.32    5.75   12.32    5.75   58.75   25.77 58.75   25.77 0.00    0.00  
1 1 1 0  84 15 o 16 30.37   20.03 2.37     5.68   2.37     5.68   2.37     5.68   30.37   20.03 30.37   20.03 0.00    0.00  
1 1 1 0  84 16 o 7  29.37   20.03 1.24     6.63   1.24     6.63   1.24     6.63   29.37   20.03 29.37   20.03 0.00    0.00  
1 1 1 0  86 0  f 0  208.73  15.38 85.55    11.53  85.55    11.53  85.55    11.53  208.73  15.38 208.73  15.38 0.00    0.00  
1 1 1 0  86 1  o 19 76.05   25.66 16.63    6.34   16.63    6.34   16.63    6.34   76.05   25.66 76.05   25.66 0.00    0.00  
1 1 1 0  86 2  o 8  47.36   24.83 8.31     5.64   8.31     5.64   8.31     5.64   47.36   24.83 47.36   24.83 0.00    0.00  
1 1 1 0  86 3  o 6  90.49   20.85 19.74    5.97   19.74    5.97   19.74    5.97   90.49   20.85 90.49   20.85 0.00    0.00  
1 1 1 0  86 4  o 14 109.30  19.67 27.47    7.06   27.47    7.06   27.47    7.06   109.30  19.67 109.30  19.67 0.00    0.00  
1 1 1 0  86 5  o 5  57.39   30.13 13.88    8.31   13.88    8.31   13.88    8.31   57.39   30.13 57.39   30.13 0.00    0.00  
1 1 1 0  86 6  o 12 109.57  19.85 27.75    7.14   27.75    7.14   27.75    7.14   109.57  19.85 109.57  19.85 0.00    0.00  
1 1 1 0  86 7  f 0  114.54  16.03 28.30    6.30   28.30    6.30   28.30    6.30   114.54  16.03 114.54  16.03 0.00    0.00  
1 1 1 0  86 8  o 13 31.69   20.59 2.12     5.69   2.12     5.69   2.12     5.69   31.69   20.59 31.69   20.59 0.00    0.00  
1 1 1 0  86 9  o 13 154.68  11.74 47.81    6.51   47.81    6.51   47.81    6.51   154.68  11.74 154.68  11.74 0.00    0.00  
1 1 1 0  86 10 o 12 28.14   18.94 0.38     5.54   0.38     5.54   0.38     5.54   28.14   18.94 28.14   18.94 0.00    0.00  
1 1 1 0  86 11 o 6  17.43   12.87 -15.67   6.10   -15.67   6.10   -15.67   6.10   17.43   12.87 17.43   12.87 0.00    0.00  
1 1 1 0  86 12 o 17 24.58   17.34 -3.21    6.18   -3.21    6.18   -3.21    6.18   24.58   17.34 24.58   17.34 0.00    0.00  
1 1 1 0  86 13 o 1  45.09   25.41 9.67     6.34   9.67     6.34   9.67     6.34   45.09   25.41 45.09   25.41 0.00    0.00  
1 1 1 0  86 14 o 7  25.50   17.92 -2.12    6.41   -2.12    6.41   -2.12    6.41   25.50   17.92 25.50   17.92 0.00    0.00  
1 1 1 0  88 0  o 5  178.88  41.06 89.08    23.25  89.08    23.25  89.08    23.25  178.88  41.06 178.88  41.06 0.00    0.00  
1 1 1 0  88 1  o 5  97.62   29.24 28.22    9.04   28.22    9.04   28.22    9.04   97.62   29.24 97.62   29.24 0.00    0.00  
1 1 1 0  88 2  o 15 89.28   25.35 21.87    7.13   21.87    7.13   21.87    7.13   89.28   25.35 89.28   25.35 0.00    0.00  
1 1 1 0  88 3  o 12 35.67   23.03 3.98     6.95   3.98     6.95   3.98     6.95   35.67   23.03 35.67   23.03 0.00    0.00  
1 1 1 0  88 4  o 9  132.56  18.34 39.88    8.36   39.88    8.36   39.88    8.36   132.56  18.34 132.56  18.34 0.00    0.00  
1 1 1 0  88 5  o 15 160.42  13.72 53.49    7.86   53.49    7.86   53.49    7.86   160.42  13.72 160.42  13.72 0.00    0.00  
1 1 1 0  88 6  o 10 44.06   25.70 8.71     6.83   8.71     6.83   8.71     6.83   44.06   25.70 44.06   25.70 0.00    0.00  
1 1 1 0  88 7  o 11 34.17   22.16 3.98     6.54   3.98     6.54   3.98     6.54   34.17   22.16 34.17   22.16 0.00    0.00  
1 1 1 0  88 8  o 16 19.83   14.46 -10.39   6.21   -10.39   6.21   -10.39   6.21   19.83   14.46 19.83   14.46 0.00    0.00  
1 1 1 0  88 9  o 5  24.20   17.11 -3.29    6.13   -3.29    6.13   -3.29    6.13   24.20   17.11 24.20   17.11 0.00    0.00  
1 1 1 0  88 10 o 8  53.35   25.42 11.48    5.64   11.48    5.64   11.48    5.64   53.35   25.42 53.35   25.42 0.00    0.00  
1 1 1 0  88 11 o 15 18.89   13.76 -8.84    5.53   -8.84    5.53   -8.84    5.53   18.89   13.76 18.89   13.76 0.00    0.00  
1 1 1 0  90 0  o 4  145.59  23.05 48.66    11.29  48.66    11.29  48.66    11.29  145.59  23.05 145.59  23.05 0.00    0.00  
1 1 1 0  90 1  o 9  33.86   21.95 4.37     6.40   4.37     6.40   4.37     6.40   33.86   21.95 33.86   21.95 0.00    0.00  
1 1 1 0  90 2  o 19 44.37   24.56 8.85     5.80   8.85     5.80   8.85     5.80   44.37   24.56 44.37   24.56 0.00    0.00  
1 1 1 0  90 3  o 10 44.84   24.67 9.08     5.81   9.08     5.81   9.08     5.81   44.84   24.67 44.84   24.67 0.00    0.00  
1 1 1 0  90 4  o 3  58.84   28.00 14.91    6.83   14.91    6.83   14.91    6.83   58.84   28.00 58.84   28.00 0.00    0.00  
1 1 1 0  90 5  o 17 24.81   17.30 -1.49    5.66   -1.49    5.66   -1.49    5.66   24.81   17.30 24.81   17.30 0.00    0.00  
1 1 1 0  90 6  o 12 47.06   24.99 10.02    5.76   10.02    5.76   10.02    5.76   47.06   24.99 47.06   24.99 0.00    0.00  
1 1 1 0  90 7  o 7  33.16   21.17 4.48     5.67   4.48     5.67   4.48     5.67   33.16   21.17 33.16   21.17 0.00    0.00  
1 1 1 1  1  0  o 18 3.81    2.68  -0.16    0.14   -0.16    0.14   -0.16    0.14   3.81    2.68  3.81    2.68  0.00    0.00  
1 1 1 1  1  1  o 13 730.88  8.82  971.53   23.44  912.67   37.04  1010.83  30.27  708.13  14.39 745.42  11.17 -37.28  18.21 
1 1 1 1  1  2  f 0  845.34  6.17  1299.33  18.96  1429.59  26.83  1169.34  26.81  886.62  8.32  801.83  9.20  84.79   12.40 
1 1 1 1  1  3  o 10 2087.69 15.93 7934.81  120.88 8077.54  170.97 7792.13  170.95 2104.88 22.34 2067.25 22.74 37.63   31.88 
1 1 1 1  1  4  o 4  1689.94 9.35  5194.31  57.48  5202.95  81.28  5185.67  81.28  1690.92 13.22 1688.10 13.24 2.81    18.71 
1 1 1 1  1  5  o 9  2428.04 13.44 10728.32 118.63 10928.18 173.67 10553.50 162.43 2449.13 19.50 2407.03 18.56 42.10   26.92 
1 1 1 1  1  6  o 16 997.91  5.92  1810.67  21.48  2117.81  30.41  1505.00  30.33  1079.15 7.75  909.65  9.17  169.50  12.01 
1 1 1 1  1  7  o 1  2135.29 13.35 8299.33  103.65 8353.26  146.59 8245.42  146.58 2140.84 18.83 2126.94 18.96 13.90   26.72 
1 1 1 1  1  8  o 18 1184.35 6.95  2551.03  29.91  2514.77  42.29  2587.31  42.30  1175.63 9.89  1192.48 9.76  -16.85  13.89 
1 1 1 1  1  9  o 10 1403.66 9.20  3585.18  46.96  3583.45  66.41  3586.91  66.41  1402.63 13.02 1403.31 13.02 -0.68   18.41 
1 1 1 1  1  10 o 9  879.26  5.54  1405.90  17.72  1553.04  25.09  1259.37  25.03  924.00  7.47  832.00  8.28  92.00   11.15 
1 1 1 1  1  11 o 12 585.94  4.43  624.24   9.43   682.50   13.35  566.29   13.31  612.63  5.99  558.03  6.56  54.61   8.89  
1 1 1 1  1  12 o 12 186.76  4.13  63.41    2.81   53.52    3.96   73.34    3.97   171.44  6.37  200.77  5.45  -29.33  8.38  
1 1 1 1  1  13 o 3  496.63  4.82  448.42   8.71   446.22   12.32  450.62   12.32  495.38  6.84  497.82  6.80  -2.44   9.65  
1 1 1 1  1  14 o 16 289.05  3.87  151.89   4.07   150.09   5.57   153.95   5.95   287.32  5.33  290.99  5.63  -3.67   7.75  
1 1 1 1  1  15 o 9  796.14  5.65  1152.46  16.35  1197.45  23.13  1107.56  23.11  811.46  7.84  780.40  8.14  31.06   11.31 
1 1 1 1  1  16 o 1  645.44  4.72  757.41   11.07  737.15   15.65  777.70   15.66  636.70  6.76  653.98  6.59  -17.28  9.44  
1 1 1 1  1  17 o 3  1076.10 7.19  2105.90  28.12  2164.17  41.40  2056.00  38.31  1090.66 10.44 1063.09 9.91  27.56   14.40 
1 1 1 1  1  18 o 8  684.36  5.39  851.65   13.40  851.22   19.73  852.01   18.27  684.08  7.93  684.43  7.34  -0.35   10.81 
1 1 1 1  1  19 o 12 340.93  4.51  211.35   5.60   195.42   7.89   227.45   7.93   327.77  6.62  353.63  6.17  -25.86  9.05  
1 1 1 1  1  20 o 17 356.77  5.59  231.52   7.25   230.22   10.23  232.83   10.28  355.66  7.91  357.67  7.90  -2.01   11.18 
1 1 1 1  1  21 o 1  368.11  4.39  246.45   5.88   264.10   8.04   226.22   8.61   381.00  5.81  352.56  6.71  28.44   8.88  
1 1 1 1  1  22 o 19 497.37  4.30  449.97   7.78   459.04   11.00  440.90   11.00  502.22  6.02  492.18  6.15  10.03   8.61  
1 1 1 1  1  23 o 15 229.72  4.79  96.01    4.00   89.03    5.38   104.64   5.98   221.02  6.70  239.61  6.87  -18.59  9.60  
1 1 1 1  1  24 o 6  161.00  4.51  47.20    2.64   45.10    3.81   49.12    3.65   157.23  6.69  164.14  6.13  -6.91   9.07  
1 1 1 1  1  25 o 6  53.12   9.83  5.31     1.83   1.88     2.56   8.90     2.61   37.21   13.97 68.96   10.77 -31.76  17.64 
1 1 1 1  1  26 o 7  391.35  4.27  278.67   6.07   273.49   8.31   284.62   8.91   387.54  5.90  395.31  6.20  -7.77   8.55  
1 1 1 1  1  27 o 14 375.03  4.42  255.96   6.03   253.97   8.53   257.96   8.53   373.34  6.29  376.27  6.23  -2.93   8.85  
1 1 1 1  1  28 f 0  307.71  4.80  172.42   5.37   180.43   7.57   164.32   7.61   314.53  6.62  300.11  6.97  14.42   9.61  
1 1 1 1  1  29 o 17 39.08   12.52 2.76     2.01   8.61     2.83   -3.20    2.86   67.38   12.01 25.24   11.92 42.14   16.92 
1 1 1 1  1  30 o 7  74.27   8.99  10.28    2.38   9.80     3.31   10.79    3.42   71.50   13.22 75.20   12.97 -3.70   18.52 
1 1 1 1  1  31 o 2  54.28   11.79 5.70     2.26   10.07    3.25   1.62     3.14   72.33   12.85 38.21   15.17 34.11   19.88 
1 1 1 1  1  32 o 17 94.63   6.90  16.55    2.36   16.12    3.33   16.98    3.33   92.54   10.06 95.08   9.78  -2.55   14.04 
1 1 1 1  1  33 o 18 33.39   12.59 1.64     2.09   -2.01    2.94   5.32     2.96   27.48   12.67 51.67   14.92 -24.19  19.57 
1 1 1 1  1  34 o 13 27.65   11.88 0.03     2.15   -7.11    2.99   7.70     3.09   20.54   10.22 61.84   14.08 -41.30  17.40 
1 1 1 1  1  35 o 5  71.08   10.08 9.74     2.53   4.75     3.52   15.09    3.65   49.01   16.60 88.01   11.68 -39.00  20.30 
1 1 1 1  1  36 o 8  113.86  7.68  24.35    3.16   23.76    4.47   24.94    4.47   110.46  11.28 113.39  10.99 -2.92   15.75 
1 1 1 1  1  37 o 3  28.44   12.28 0.15     2.32   0.03     3.27   0.28     3.29   32.68   14.34 33.35   14.51 -0.67   20.40 
1 1 1 1  1  38 o 15 25.73   11.87 -1.42    2.58   -1.50    3.64   -1.33    3.66   30.74   14.15 31.14   14.28 -0.40   20.10 
1 1 1 1  1  39 o 1  81.52   10.36 13.20    3.00   18.40    4.20   7.76     4.29   94.71   12.49 57.41   18.27 37.30   22.13 
1 1 1 1  1  40 o 13 72.91   10.38 10.61    2.68   6.96     3.78   14.26    3.78   55.03   17.11 82.77   13.00 -27.74  21.49 
1 1 1 1  1  41 o 9  29.30   12.90 0.23     2.67   -3.25    3.76   3.75     3.78   27.61   13.21 42.02   16.65 -14.41  21.25 
1 1 1 1  3  0  o 11 227.49  5.42  94.24    4.48   94.24    4.48   94.24    4.48   227.49  5.42  227.49  5.42  0.00    0.00  
1 1 1 1  3  1  o 14 421.46  4.72  322.95   7.23   247.28   10.21  399.06   10.24  368.75  7.61  468.48  6.01  -99.73  9.70  
1 1 1 1  3  2  o 5  814.19  5.65  1205.32  16.74  1131.55  23.66  1279.20  23.68  788.80  8.25  838.71  7.77  -49.91  11.33 
1 1 1 1  3  3  o 8  261.92  3.80  124.72   3.62   101.86   4.92   151.63   5.34   236.69  5.72  288.79  5.08  -52.10  7.65  
1 1 1 1  3  4  o 15 522.45  4.21  496.25   7.99   486.79   11.30  505.73   11.30  517.42  6.01  527.39  5.89  -9.97   8.41  
1 1 1 1  3  5  o 8  1104.05 6.56  2216.39  26.35  2157.36  37.25  2275.46  37.27  1089.10 9.41  1118.53 9.16  -29.43  13.13 
1 1 1 1  3  6  o 19 2162.05 11.62 8504.88  91.35  8795.38  129.21 8214.57  129.17 2197.79 16.17 2123.86 16.73 73.93   23.27 
1 1 1 1  3  7  o 15 3137.88 19.16 17948.58 218.63 17378.81 309.13 18518.79 309.25 3083.14 27.58 3183.21 26.72 -100.07 38.40 
1 1 1 1  3  8  o 6  1819.78 10.68 6026.67  70.64  6101.96  99.91  5951.41  99.89  1830.14 15.01 1807.37 15.20 22.77   21.37 
1 1 1 1  3  9  o 15 1443.87 8.72  3793.22  45.76  3610.35  64.70  3976.32  64.74  1407.95 12.64 1477.71 12.05 -69.76  17.46 
1 1 1 1  3  10 o 10 841.16  5.42  1286.65  16.57  1381.26  23.45  1192.34  23.41  871.41  7.40  809.59  7.95  61.82   10.86 
1 1 1 1  3  11 o 1  123.37  3.68  27.70    1.65   38.25    2.36   17.57    2.31   144.96  4.48  98.07   6.51  46.89   7.90  
1 1 1 1  3  12 o 13 386.81  4.44  272.03   6.25   294.53   8.86   249.75   8.81   402.47  6.05  370.60  6.54  31.86   8.91  
1 1 1 1  3  13 o 2  986.16  7.03  1768.38  25.19  1740.13  35.62  1796.66  35.64  978.12  10.02 993.89  9.86  -15.77  14.06 
1 1 1 1  3  14 o 1  950.64  6.33  1643.19  21.89  1614.40  28.95  1681.63  33.46  942.19  8.45  961.56  9.57  -19.37  12.77 
1 1 1 1  3  15 o 9  791.50  5.62  1139.05  16.17  1106.80  24.70  1163.22  21.39  780.11  8.71  799.80  7.36  -19.69  11.40 
1 1 1 1  3  16 o 6  513.97  4.29  480.28   8.02   435.93   11.32  524.94   11.36  489.63  6.36  537.31  5.82  -47.68  8.62  
1 1 1 1  3  17 o 2  300.01  4.31  163.64   4.70   177.49   6.95   151.96   6.38   312.42  6.12  289.08  6.07  23.34   8.62  
1 1 1 1  3  18 o 6  638.63  5.44  741.62   12.64  724.74   17.87  758.51   17.87  631.22  7.79  645.77  7.61  -14.55  10.89 
1 1 1 1  3  19 o 12 312.38  4.52  177.44   5.14   185.94   6.73   165.56   7.95   319.75  5.79  301.67  7.25  18.08   9.28  
1 1 1 1  3  20 f 0  194.55  4.83  68.84    3.42   84.71    5.10   55.85    4.61   215.68  6.51  175.04  7.26  40.64   9.75  
1 1 1 1  3  21 o 12 426.37  4.54  330.65   7.03   337.68   9.58   322.45   10.35  430.79  6.12  420.91  6.76  9.88    9.12  
1 1 1 1  3  22 o 12 499.43  4.44  453.72   8.07   469.72   11.80  439.69   11.05  507.99  6.39  491.50  6.18  16.49   8.89  
1 1 1 1  3  23 o 3  568.33  5.45  587.82   11.26  572.76   15.24  605.88   16.69  560.73  7.48  576.64  7.96  -15.91  10.92 
1 1 1 1  3  24 o 18 129.50  5.23  30.57    2.46   37.71    3.75   25.20    3.26   143.71  7.21  117.34  7.67  26.37   10.53 
1 1 1 1  3  25 o 14 162.83  4.50  48.28    2.66   36.42    3.73   60.64    3.81   141.19  7.29  182.41  5.75  -41.22  9.28  
1 1 1 1  3  26 o 13 585.23  4.77  623.32   10.14  619.75   13.87  627.41   14.86  583.26  6.54  586.77  6.97  -3.51   9.55  
1 1 1 1  3  27 o 7  147.42  5.22  39.62    2.80   37.93    3.99   41.25    3.92   144.00  7.65  150.23  7.20  -6.23   10.50 
1 1 1 1  3  28 o 5  148.93  5.61  40.47    3.03   36.95    4.11   44.66    4.48   142.02  7.99  156.18  7.92  -14.16  11.25 
1 1 1 1  3  29 o 10 106.59  6.16  20.80    2.38   22.69    3.52   19.22    3.22   110.95  8.80  102.08  8.75  8.87    12.42 
1 1 1 1  3  30 o 8  108.18  6.90  21.50    2.70   17.74    3.85   25.13    3.79   97.38   11.07 116.59  9.00  -19.20  14.27 
1 1 1 1  3  31 o 9  99.85   6.81  18.37    2.46   16.18    3.47   20.56    3.48   92.84   10.47 105.14  9.20  -12.30  13.94 
1 1 1 1  3  32 o 6  75.68   8.41  10.72    2.28   4.56     3.21   16.92    3.23   48.95   15.83 94.98   9.46  -46.03  18.45 
1 1 1 1  3  33 o 12 72.04   8.76  9.79     2.25   9.67     3.19   9.90     3.16   70.19   12.99 71.11   12.71 -0.92   18.17 
1 1 1 1  3  34 o 12 62.92   10.63 7.66     2.34   12.59    3.19   1.86     3.46   80.80   11.15 39.40   15.82 41.41   19.35 
1 1 1 1  3  35 o 17 20.68   10.06 -3.98    2.41   -4.33    3.58   -3.68    3.26   26.90   12.88 26.15   12.45 0.75    17.91 
1 1 1 1  3  36 o 1  57.98   12.42 6.78     2.54   6.56     3.31   7.11     3.95   55.81   15.68 57.54   17.42 -1.73   23.44 
1 1 1 1  3  37 o 12 90.89   7.92  15.70    2.59   15.18    3.68   16.22    3.64   87.00   11.96 90.38   11.33 -3.37   16.48 
1 1 1 1  3  38 f 0  71.23   10.62 10.15    2.67   2.77     3.78   17.46    3.76   41.00   16.51 93.21   11.34 -52.21  20.03 
1 1 1 1  3  39 o 2  40.35   14.79 3.17     2.84   0.40     4.00   5.98     4.02   35.78   15.78 51.37   17.74 -15.58  23.74 
1 1 1 1  3  40 o 5  29.23   12.72 0.18     2.53   0.24     3.61   0.13     3.54   33.97   14.98 33.44   14.78 0.53    21.05 
1 1 1 1  3  41 f 0  21.52   10.51 -4.11    2.72   -4.34    3.64   -3.82    4.07   25.70   12.47 28.11   13.53 -2.41   18.40 
1 1 1 1  5  0  o 7  71.80   5.81  9.56     1.49   9.56     1.49   9.56     1.49   71.80   5.81  71.80   5.81  0.00    0.00  
1 1 1 1  5  1  o 19 335.31  3.82  204.41   4.66   158.26   6.57   251.02   6.60   295.02  6.12  371.57  4.89  -76.55  7.83  
1 1 1 1  5  2  o 5  352.04  3.86  225.31   4.94   175.23   6.97   275.96   7.01   310.44  6.18  389.59  4.95  -79.16  7.92  
1 1 1 1  5  3  o 13 244.53  3.43  108.71   3.05   89.61    4.30   127.98   4.32   222.00  5.33  265.31  4.48  -43.31  6.96  
1 1 1 1  5  4  o 14 447.93  3.84  364.78   6.26   271.36   8.82   459.34   8.87   386.32  6.28  502.64  4.86  -116.32 7.94  
1 1 1 1  5  5  o 16 936.08  5.81  1593.20  19.77  1651.67  27.96  1534.79  27.95  953.01  8.07  918.66  8.37  34.35   11.63 
1 1 1 1  5  6  o 2  1319.71 7.57  3167.25  36.30  3280.55  51.35  3054.05  51.33  1342.87 10.52 1295.65 10.90 47.22   15.14 
1 1 1 1  5  7  o 14 1737.85 11.10 5495.57  70.12  5369.99  99.15  5621.25  99.19  1717.01 15.88 1756.80 15.53 -39.79  22.21 
1 1 1 1  5  8  o 18 797.99  5.62  1157.96  16.30  1162.15  23.06  1153.77  23.05  799.30  7.93  796.41  7.96  2.89    11.24 
1 1 1 1  5  9  o 16 1356.36 8.30  3347.13  40.92  3216.44  57.86  3477.96  57.89  1329.03 11.97 1382.09 11.52 -53.06  16.62 
1 1 1 1  5  10 o 7  1058.98 6.39  2039.54  24.59  2063.59  34.77  2015.49  34.77  1064.97 8.98  1052.48 9.09  12.49   12.78 
1 1 1 1  5  11 o 3  222.60  3.78  90.09    3.06   69.12    4.31   111.53   4.35   194.87  6.08  247.66  4.83  -52.79  7.77  
1 1 1 1  5  12 o 13 411.80  4.21  308.31   6.30   302.19   8.90   314.44   8.92   407.67  6.01  415.86  5.90  -8.19   8.42  
1 1 1 1  5  13 o 17 1005.53 7.10  1838.54  25.97  1846.18  36.72  1830.89  36.74  1007.49 10.02 1003.30 10.07 4.18    14.21 
1 1 1 1  5  14 o 11 557.75  4.71  565.58   9.54   543.60   12.61  595.00   14.59  546.78  6.34  572.03  7.02  -25.25  9.46  
1 1 1 1  5  15 o 3  666.79  4.94  808.35   11.99  774.15   17.54  838.29   16.41  652.47  7.39  678.98  6.65  -26.52  9.94  
1 1 1 1  5  16 o 10 734.82  5.04  981.74   13.47  896.95   19.02  1067.10  19.08  702.30  7.45  766.05  6.85  -63.75  10.12 
1 1 1 1  5  17 o 2  1196.54 8.15  2604.01  35.46  2664.78  54.95  2560.61  46.43  1210.01 12.49 1186.31 10.76 23.70   16.49 
1 1 1 1  5  18 o 6  995.49  6.81  1802.37  24.66  1856.68  33.63  1739.12  36.29  1010.19 9.16  977.58  10.21 32.61   13.71 
1 1 1 1  5  19 o 17 987.06  7.07  1772.39  25.38  1793.10  33.22  1743.39  39.32  992.57  9.21  978.46  11.05 14.11   14.38 
1 1 1 1  5  20 o 6  659.80  4.80  791.75   11.51  849.57   16.31  734.30   16.26  683.34  6.57  635.25  7.04  48.09   9.63  
1 1 1 1  5  21 o 14 262.45  4.53  125.28   4.32   119.74   5.62   133.26   6.75   256.53  6.03  270.49  6.87  -13.97  9.14  
1 1 1 1  5  22 o 1  398.07  4.52  288.25   6.54   294.99   9.61   282.42   8.93   402.55  6.56  393.91  6.23  8.64    9.05  
1 1 1 1  5  23 o 13 319.78  4.39  186.03   5.11   171.34   6.96   203.20   7.52   306.78  6.24  334.09  6.19  -27.31  8.79  
1 1 1 1  5  24 o 3  86.55   7.06  13.73    2.20   18.19    3.22   9.81     3.02   99.48   9.00  72.32   11.90 27.16   14.92 
1 1 1 1  5  25 o 10 178.50  4.35  57.97    2.82   43.60    3.96   72.84    4.03   154.54  7.07  199.95  5.54  -45.41  8.98  
1 1 1 1  5  26 o 12 415.96  4.46  314.85   6.75   295.15   9.50   334.93   9.59   402.51  6.49  428.82  6.15  -26.31  8.94  
1 1 1 1  5  27 o 4  305.75  4.38  170.13   4.87   150.90   6.85   189.76   6.92   287.75  6.54  322.75  5.89  -35.00  8.81  
1 1 1 1  5  28 o 8  135.10  5.80  33.32    2.84   31.88    3.86   35.03    4.19   131.86  8.09  138.19  8.39  -6.33   11.65 
1 1 1 1  5  29 o 3  49.84   11.49 4.76     2.04   8.55     2.91   1.10     2.86   67.06   12.40 35.58   14.34 31.48   18.96 
1 1 1 1  5  30 o 12 56.61   11.75 6.15     2.34   0.80     3.30   11.58    3.32   36.63   15.16 78.17   12.08 -41.54  19.38 
1 1 1 1  5  31 o 15 129.02  5.97  30.53    2.79   26.35    3.97   34.62    3.93   119.08  9.24  136.96  7.92  -17.88  12.17 
1 1 1 1  5  32 o 2  74.19   8.67  10.32    2.29   8.31     3.14   12.64    3.36   64.99   13.71 81.26   11.72 -16.27  18.04 
1 1 1 1  5  33 o 16 83.49   7.76  13.01    2.33   18.52    3.28   7.44     3.30   99.26   9.21  60.76   15.03 38.49   17.63 
1 1 1 1  5  34 o 4  102.65  7.21  19.60    2.68   21.59    3.76   17.56    3.81   106.76  9.79  95.60   11.17 11.16   14.85 
1 1 1 1  5  35 o 7  17.40   8.73  -6.83    2.42   -0.76    3.82   -10.85   3.11   34.09   15.20 18.17   9.21  15.92   17.78 
1 1 1 1  5  36 o 4  34.46   13.68 1.56     2.56   0.63     3.47   2.66     3.79   35.42   15.15 42.05   16.66 -6.63   22.52 
1 1 1 1  5  37 o 16 74.15   10.17 10.80    2.67   3.03     3.78   18.49    3.77   42.37   16.70 96.86   10.88 -54.49  19.93 
1 1 1 1  5  38 o 8  30.99   13.11 0.73     2.54   2.06     3.63   -0.54    3.57   38.61   15.94 32.26   14.51 6.35    21.56 
1 1 1 1  5  39 o 5  81.29   10.15 13.08    2.93   10.97    4.41   14.76    3.93   68.99   17.53 84.11   13.30 -15.12  22.00 
1 1 1 1  5  40 o 7  45.48   14.37 4.45     2.66   5.07     3.85   3.88     3.68   48.05   17.28 43.95   16.69 4.10    24.02 
1 1 1 1  5  41 o 6  25.04   11.80 -2.01    2.79   -3.52    3.81   -0.28    4.08   27.42   13.17 33.33   15.20 -5.91   20.11 
1 1 1 1  7  0  o 3  425.87  5.52  329.90   8.55   329.90   8.55   329.90   8.55   425.87  5.52  425.87  5.52  0.00    0.00  
1 1 1 1  7  1  o 14 407.35  3.69  301.68   5.47   219.82   7.71   384.85   7.77   347.70  6.10  460.08  4.64  -112.39 7.66  
1 1 1 1  7  2  o 8  176.42  3.42  56.59    2.19   65.89    3.10   47.34    3.09   190.37  4.48  161.28  5.28  29.09   6.93  
1 1 1 1  7  3  o 9  348.44  3.67  220.73   4.65   186.68   6.56   255.14   6.59   320.43  5.63  374.61  4.84  -54.18  7.43  
1 1 1 1  7  4  o 14 282.51  3.48  145.10   3.57   188.37   5.08   102.74   5.02   321.89  4.34  237.71  5.81  84.18   7.26  
1 1 1 1  7  5  o 1  236.69  3.39  101.84   2.92   61.29    4.10   143.46   4.15   183.49  6.15  280.91  4.06  -97.41  7.37  
1 1 1 1  7  6  o 8  223.13  3.71  90.52    3.01   113.31   4.27   68.10    4.23   249.65  4.70  193.42  6.03  56.22   7.65  
1 1 1 1  7  7  o 16 466.56  4.75  395.79   8.06   489.67   10.95  284.67   11.91  518.93  5.80  395.60  8.28  123.32  10.11 
1 1 1 1  7  8  o 17 265.09  3.83  127.76   3.69   110.56   5.20   145.16   5.23   246.57  5.80  282.54  5.09  -35.97  7.72  
1 1 1 1  7  9  o 8  560.54  4.47  571.33   9.11   485.63   13.31  646.94   12.50  516.70  7.08  596.44  5.76  -79.73  9.13  
1 1 1 1  7  10 o 2  977.66  6.02  1738.22  21.41  1837.58  30.29  1639.10  30.26  1005.05 8.29  949.18  8.77  55.87   12.07 
1 1 1 1  7  11 o 13 334.80  4.00  203.79   4.87   174.87   6.87   233.02   6.90   310.11  6.09  357.99  5.30  -47.88  8.08  
1 1 1 1  7  12 o 13 369.45  4.43  248.15   5.95   232.02   8.41   264.32   8.42   357.21  6.47  381.27  6.07  -24.06  8.87  
1 1 1 1  7  13 o 18 561.95  4.71  574.13   9.62   580.94   13.60  567.32   13.61  565.24  6.62  558.57  6.70  6.67    9.42  
1 1 1 1  7  14 o 8  639.35  4.85  743.19   11.28  769.69   15.45  712.97   16.50  650.61  6.53  626.17  7.25  24.44   9.76  
1 1 1 1  7  15 o 13 374.93  3.94  255.57   5.37   244.21   7.57   267.01   7.60   366.49  5.68  383.21  5.46  -16.73  7.88  
1 1 1 1  7  16 o 17 536.30  4.48  522.93   8.74   442.10   12.76  594.53   12.01  493.07  7.12  571.82  5.77  -78.75  9.16  
1 1 1 1  7  17 o 11 418.94  4.89  319.11   7.45   331.80   11.03  308.49   10.09  427.14  7.10  411.87  6.74  15.27   9.79  
1 1 1 1  7  18 o 3  190.08  4.32  65.69    2.98   56.52    4.21   74.95    4.23   176.17  6.59  202.93  5.74  -26.76  8.74  
1 1 1 1  7  19 o 19 480.49  5.09  419.85   8.89   436.37   12.04  399.98   13.20  489.78  6.76  468.86  7.74  20.92   10.28 
1 1 1 1  7  20 o 2  446.40  4.14  362.38   6.72   407.53   9.55   318.13   9.46   473.33  5.55  418.17  6.22  55.16   8.34  
1 1 1 1  7  21 o 13 75.08   7.84  10.37    2.11   8.21     2.68   13.89    3.42   66.15   11.56 86.56   11.11 -20.40  16.03 
1 1 1 1  7  22 o 14 167.65  4.78  51.18    2.91   51.10    3.98   51.27    4.27   167.41  6.55  167.66  7.02  -0.25   9.60  
1 1 1 1  7  23 o 1  218.48  4.34  86.84    3.44   91.53    4.88   82.17    4.87   224.15  5.99  212.36  6.31  11.80   8.70  
1 1 1 1  7  24 o 6  462.76  4.39  389.59   7.39   386.79   10.79  392.06   10.13  460.87  6.44  464.06  6.00  -3.18   8.80  
1 1 1 1  7  25 o 8  498.81  4.35  452.70   7.89   435.90   11.15  469.58   11.18  489.25  6.27  507.83  6.05  -18.58  8.71  
1 1 1 1  7  26 o 10 292.54  4.35  155.73   4.63   142.23   6.49   169.73   6.61   279.43  6.39  305.28  5.96  -25.86  8.73  
1 1 1 1  7  27 o 16 367.40  4.59  245.69   6.12   246.99   8.36   244.19   9.00   368.17  6.24  366.00  6.77  2.17    9.21  
1 1 1 1  7  28 o 10 220.76  4.69  88.75    3.77   85.28    5.35   92.15    5.30   216.09  6.82  224.68  6.50  -8.59   9.42  
1 1 1 1  7  29 o 16 111.60  5.93  22.79    2.40   36.49    3.46   10.18    3.32   141.18  6.76  73.15   12.96 68.03   14.62 
1 1 1 1  7  30 o 14 59.47   10.96 6.74     2.28   8.17     3.14   5.13     3.33   65.00   13.70 52.04   16.03 12.96   21.08 
1 1 1 1  7  31 o 14 102.86  6.96  19.50    2.59   21.11    3.62   17.83    3.70   106.42  9.45  97.41   10.62 9.01    14.21 
1 1 1 1  7  32 o 8  78.26   8.35  11.45    2.34   15.17    3.24   7.41     3.38   89.67   10.13 60.93   15.29 28.74   18.34 
1 1 1 1  7  33 o 17 64.57   9.98  7.98     2.27   9.48     3.20   6.48     3.21   69.34   13.19 56.65   15.26 12.69   20.17 
1 1 1 1  7  34 o 9  108.11  6.73  21.67    2.63   28.15    3.61   14.33    3.84   122.73  8.14  85.54   12.75 37.18   15.13 
1 1 1 1  7  35 o 7  20.37   9.94  -4.20    2.41   -1.26    3.66   -6.45    3.21   32.33   14.61 22.33   11.01 10.00   18.30 
1 1 1 1  7  36 o 8  41.48   13.94 3.34     2.48   3.52     3.22   3.09     3.89   43.47   15.79 43.55   17.00 -0.08   23.20 
1 1 1 1  7  37 o 9  55.41   12.85 6.37     2.54   6.34     3.59   6.41     3.59   53.70   16.66 53.98   16.65 -0.28   23.55 
1 1 1 1  7  38 o 3  29.29   12.90 -0.07    2.67   -4.57    3.79   4.32     3.75   26.82   12.95 45.64   16.96 -18.82  21.34 
1 1 1 1  7  39 o 6  38.88   14.15 2.90     2.59   2.58     3.69   3.21     3.63   40.26   16.28 41.98   16.42 -1.73   23.12 
1 1 1 1  7  40 o 1  22.45   10.77 -3.01    2.53   -5.85    3.71   -0.51    3.47   24.86   12.18 31.77   14.30 -6.91   18.78 
1 1 1 1  7  41 o 4  24.47   11.55 -2.03    2.69   -4.68    3.64   1.14     3.98   25.25   12.30 35.68   15.74 -10.43  19.97 
1 1 1 1  9  0  o 4  176.49  4.90  56.76    3.14   56.76    3.14   56.76    3.14   176.49  4.90  176.49  4.90  0.00    0.00  
1 1 1 1  9  1  f 0  391.75  3.68  279.01   5.23   191.52   7.36   368.40   7.44   324.54  6.24  450.14  4.55  -125.60 7.72  
1 1 1 1  9  2  o 11 260.86  3.54  123.71   3.35   107.37   4.73   140.22   4.75   243.01  5.35  277.71  4.71  -34.71  7.13  
1 1 1 1  9  3  o 7  106.71  3.54  20.72    1.37   8.49     1.91   33.64    1.96   67.86   7.90  135.97  3.98  -68.11  8.84  
1 1 1 1  9  4  o 7  117.77  3.63  25.24    1.55   8.62     2.09   45.48    2.31   68.32   8.61  158.11  4.02  -89.78  9.51  
1 1 1 1  9  5  o 16 454.67  4.21  375.84   6.97   296.06   9.82   456.85   9.89   403.50  6.69  501.26  5.43  -97.76  8.61  
1 1 1 1  9  6  o 5  387.59  4.86  273.14   6.85   258.61   9.68   287.69   9.69   377.10  7.06  397.75  6.70  -20.65  9.73  
1 1 1 1  9  7  o 19 332.83  3.81  201.41   4.61   123.85   6.47   281.54   6.57   260.87  6.82  393.50  4.59  -132.63 8.23  
1 1 1 1  9  8  f 0  68.77   4.81  8.64     1.20   4.39     1.69   12.95    1.70   48.23   9.94  84.21   5.57  -35.98  11.40 
1 1 1 1  9  9  o 11 66.94   4.74  8.19     1.15   12.33    1.63   4.18     1.61   82.16   5.50  47.04   9.72  35.12   11.16 
1 1 1 1  9  10 o 11 395.16  4.16  283.92   5.97   308.32   8.46   259.69   8.43   411.77  5.65  377.89  6.14  33.88   8.34  
1 1 1 1  9  11 f 0  128.77  4.49  30.18    2.10   13.71    2.95   46.94    2.98   86.30   9.57  160.60  5.11  -74.30  10.85 
1 1 1 1  9  12 o 4  1093.28 7.01  2173.43  27.86  2092.93  39.38  2254.11  39.42  1072.68 10.10 1113.24 9.74  -40.56  14.03 
1 1 1 1  9  13 o 5  969.58  6.94  1709.39  24.48  1666.27  32.03  1769.90  37.94  957.18  9.20  986.42  10.58 -29.24  14.02 
1 1 1 1  9  14 o 14 1009.65 6.21  1853.54  22.78  1855.78  32.22  1851.31  32.22  1010.15 8.77  1008.93 8.78  1.22    12.41 
1 1 1 1  9  15 o 19 104.55  5.03  19.92    1.91   22.21    2.72   17.69    2.68   110.31  6.81  98.35   7.54  11.96   10.17 
1 1 1 1  9  16 o 5  849.16  6.40  1311.19  19.75  1253.28  30.57  1352.65  25.86  830.02  10.13 862.40  8.25  -32.38  13.06 
1 1 1 1  9  17 o 9  478.63  4.69  416.53   8.15   443.24   12.04  393.91   11.08  493.69  6.71  465.41  6.55  28.28   9.38  
1 1 1 1  9  18 o 4  280.80  4.02  143.37   4.11   124.49   5.60   165.44   6.05   261.64  5.88  301.62  5.52  -39.98  8.06  
1 1 1 1  9  19 f 0  704.57  5.76  902.88   14.76  905.30   20.85  900.45   20.91  705.33  8.13  703.43  8.17  1.89    11.53 
1 1 1 1  9  20 o 6  251.15  4.22  114.71   3.85   145.01   5.49   85.22    5.41   282.35  5.35  216.29  6.89  66.05   8.72  
1 1 1 1  9  21 o 5  53.63   9.72  5.40     1.83   8.03     2.41   1.87     2.80   65.55   10.47 38.27   14.55 27.28   17.92 
1 1 1 1  9  22 o 10 75.32   7.75  10.44    2.09   14.05    2.70   5.01     3.31   87.40   8.61  52.22   15.96 35.17   18.14 
1 1 1 1  9  23 o 17 307.55  4.24  172.06   4.74   177.90   6.68   166.15   6.72   312.62  5.88  302.10  6.12  10.52   8.48  
1 1 1 1  9  24 o 16 468.12  4.28  398.67   7.29   405.71   10.31  391.66   10.29  472.06  6.01  463.80  6.10  8.26    8.57  
1 1 1 1  9  25 o 8  353.41  4.22  227.24   5.42   225.49   7.95   228.76   7.40   351.88  6.21  354.47  5.74  -2.59   8.46  
1 1 1 1  9  26 o 12 144.39  5.22  38.00    2.73   28.27    3.82   48.27    3.92   124.18  8.50  162.64  6.64  -38.46  10.79 
1 1 1 1  9  27 o 8  287.92  4.61  150.90   4.82   153.09   6.59   148.40   7.06   289.84  6.26  285.30  6.81  4.54    9.25  
1 1 1 1  9  28 o 1  174.68  5.03  55.63    3.19   58.37    4.51   52.87    4.52   178.72  6.96  170.02  7.33  8.69    10.11 
1 1 1 1  9  29 o 2  105.53  6.52  20.42    2.49   31.58    3.57   9.80     3.48   131.20  7.51  71.54   13.86 59.66   15.77 
1 1 1 1  9  30 o 10 91.94   7.31  15.58    2.42   14.51    3.47   16.61    3.38   87.87   11.12 94.37   10.02 -6.50   14.97 
1 1 1 1  9  31 o 1  134.25  5.53  33.02    2.69   26.40    3.82   39.52    3.79   119.24  8.88  146.52  7.13  -27.28  11.39 
1 1 1 1  9  32 o 13 87.10   7.59  14.10    2.38   16.49    3.32   11.58    3.41   93.57   9.92  77.38   12.55 16.20   15.99 
1 1 1 1  9  33 o 2  151.40  5.28  42.09    2.90   42.61    4.16   41.61    4.05   151.53  7.58  149.78  7.47  1.75    10.64 
1 1 1 1  9  34 o 13 75.96   9.25  10.96    2.50   16.92    3.51   4.79     3.57   94.10   10.43 49.56   16.72 44.54   19.71 
1 1 1 1  9  35 o 9  20.34   9.95  -4.39    2.45   2.22     3.79   -9.16    3.22   41.10   16.53 19.89   10.00 21.21   19.32 
1 1 1 1  9  36 o 1  60.26   11.79 7.27     2.49   3.72     3.34   11.68    3.73   44.39   16.09 75.49   14.11 -31.09  21.40 
1 1 1 1  9  37 o 6  16.55   8.35  -7.42    2.39   -2.54    3.33   -12.59   3.42   27.75   13.02 18.40   9.36  9.36    16.04 
1 1 1 1  9  38 o 7  67.43   12.06 9.36     2.85   0.35     4.06   18.07    3.99   35.84   15.85 94.26   11.92 -58.42  19.83 
1 1 1 1  9  39 o 4  31.99   13.33 1.02     2.57   1.26     3.52   0.74     3.75   36.24   15.38 35.75   15.53 0.49    21.86 
1 1 1 1  9  40 o 19 30.50   13.02 0.62     2.55   2.79     3.57   -1.65    3.65   40.23   16.10 30.29   14.02 9.94    21.35 
1 1 1 1  9  41 o 12 33.46   13.91 1.62     2.79   5.82     3.73   -3.71    4.20   48.32   17.05 28.56   13.74 19.76   21.90 
1 1 1 1  11 0  o 8  395.08  5.45  283.93   7.82   283.93   7.82   283.93   7.82   395.08  5.45  395.08  5.45  0.00    0.00  
1 1 1 1  11 1  o 6  345.36  3.65  216.84   4.59   162.35   6.45   272.55   6.52   298.82  5.94  387.18  4.63  -88.36  7.53  
1 1 1 1  11 2  o 12 222.26  3.53  89.80    2.85   68.14    4.01   111.81   4.04   193.50  5.71  247.99  4.49  -54.48  7.26  
1 1 1 1  11 3  o 12 242.82  3.51  107.20   3.10   141.52   4.41   73.82    4.35   279.00  4.35  201.41  5.94  77.59   7.37  
1 1 1 1  11 4  o 15 397.40  4.17  287.13   6.02   287.62   8.52   286.64   8.51   397.72  5.89  397.04  5.89  0.67    8.33  
1 1 1 1  11 5  o 8  488.31  5.33  433.55   9.47   335.29   12.63  559.43   14.30  429.36  8.09  554.64  7.09  -125.28 10.76 
1 1 1 1  11 6  f 0  422.75  4.49  324.94   6.89   265.24   9.71   385.69   9.79   381.89  6.99  460.55  5.85  -78.65  9.11  
1 1 1 1  11 7  o 10 217.19  3.85  85.77    3.04   99.47    4.31   72.26    4.28   233.88  5.07  199.24  5.92  34.64   7.79  
1 1 1 1  11 8  o 11 403.18  4.05  295.56   5.94   283.97   8.70   305.72   8.14   395.15  6.05  410.02  5.46  -14.87  8.15  
1 1 1 1  11 9  o 13 447.79  4.05  364.58   6.59   346.49   9.31   382.73   9.33   436.50  5.87  458.77  5.59  -22.27  8.11  
1 1 1 1  11 10 o 10 421.13  4.26  322.45   6.53   312.68   9.23   332.22   9.23   414.67  6.12  427.43  5.94  -12.77  8.53  
1 1 1 1  11 11 o 4  345.71  4.42  217.29   5.56   231.54   7.88   203.20   7.84   356.84  6.08  334.29  6.45  22.55   8.86  
1 1 1 1  11 12 f 0  755.65  5.30  1038.19  14.57  1028.77  21.31  1046.44  19.96  752.15  7.79  758.60  7.24  -6.45   10.64 
1 1 1 1  11 13 o 13 784.20  6.05  1118.15  17.26  1076.93  22.57  1176.26  26.80  769.55  8.07  804.21  9.17  -34.66  12.21 
1 1 1 1  11 14 o 13 509.33  4.28  471.64   7.93   432.58   11.19  510.95   11.23  487.75  6.31  530.11  5.82  -42.35  8.59  
1 1 1 1  11 15 f 0  554.87  4.45  559.75   8.97   552.08   12.69  567.43   12.69  551.02  6.33  558.63  6.25  -7.61   8.89  
1 1 1 1  11 16 o 4  843.03  6.66  1292.37  20.43  1282.52  33.85  1298.00  25.62  839.58  11.09 844.79  8.34  -5.21   13.88 
1 1 1 1  11 17 o 11 507.67  4.97  468.63   9.18   427.48   12.94  510.28   13.02  484.81  7.34  529.71  6.76  -44.89  9.98  
1 1 1 1  11 18 o 17 966.75  6.45  1699.87  22.68  1654.09  32.06  1745.74  32.09  953.39  9.25  979.47  9.01  -26.08  12.91 
1 1 1 1  11 19 o 7  858.48  5.78  1340.49  18.03  1368.85  26.42  1315.75  24.68  867.25  8.38  850.30  7.98  16.94   11.57 
1 1 1 1  11 20 o 15 609.73  5.38  676.27   11.92  684.09   15.60  665.29   18.48  613.10  7.00  604.47  8.41  8.63    10.94 
1 1 1 1  11 21 o 1  110.68  5.94  22.35    2.38   20.66    3.35   24.07    3.38   106.14  8.77  114.67  8.16  -8.53   11.98 
1 1 1 1  11 22 o 8  119.44  5.56  26.02    2.41   29.60    3.11   20.66    3.80   127.33  6.75  105.96  9.99  21.37   12.06 
1 1 1 1  11 23 o 7  228.55  4.36  95.03    3.62   94.60    5.12   95.46    5.12   227.87  6.18  228.90  6.16  -1.03   8.72  
1 1 1 1  11 24 o 4  454.29  4.26  375.45   7.04   375.32   9.94   375.59   9.96   454.03  6.02  454.19  6.03  -0.16   8.52  
1 1 1 1  11 25 o 19 55.97   10.59 5.91     2.08   5.35     3.10   6.37     2.80   53.32   15.22 57.80   13.54 -4.48   20.38 
1 1 1 1  11 26 o 5  106.51  6.46  20.74    2.49   20.81    4.08   20.71    3.14   106.14  10.73 106.23  8.19  -0.09   13.50 
1 1 1 1  11 27 o 6  150.61  5.29  41.36    2.89   45.34    3.88   36.39    4.34   157.54  6.78  140.89  8.51  16.64   10.88 
1 1 1 1  11 28 o 6  105.81  6.76  20.51    2.59   19.99    3.52   21.13    3.81   104.07  9.40  106.91  9.92  -2.84   13.67 
1 1 1 1  11 29 o 18 126.49  5.83  29.26    2.68   16.43    3.73   42.86    3.84   93.78   11.16 152.99  6.92  -59.21  13.13 
1 1 1 1  11 30 o 19 96.94   7.60  17.34    2.66   12.64    3.74   22.11    3.77   81.34   13.11 109.09  9.60  -27.75  16.25 
1 1 1 1  11 31 o 2  171.03  4.81  53.47    2.99   54.85    4.23   52.11    4.22   172.74  6.75  168.33  6.91  4.41    9.66  
1 1 1 1  11 32 o 15 76.40   8.34  10.93    2.28   7.96     3.27   13.74    3.18   63.22   14.53 85.10   10.50 -21.88  17.92 
1 1 1 1  11 33 o 4  125.91  5.82  29.20    2.66   26.59    3.73   31.87    3.78   119.18  8.68  130.82  7.98  -11.64  11.79 
1 1 1 1  11 34 o 7  26.74   11.71 -0.30    2.17   3.19     3.16   -3.46    3.00   42.79   15.61 25.10   11.95 17.69   19.66 
1 1 1 1  11 35 o 3  48.72   13.75 4.82     2.54   9.79     3.50   -0.69    3.69   69.20   14.40 33.58   14.96 35.63   20.76 
1 1 1 1  11 36 o 10 51.90   13.05 5.53     2.46   4.23     3.28   7.20     3.72   46.09   16.01 57.81   16.74 -11.73  23.16 
1 1 1 1  11 37 o 18 37.54   13.86 2.56     2.50   5.50     3.54   -0.35    3.52   50.25   16.64 32.71   14.59 17.54   22.13 
1 1 1 1  11 38 o 12 68.87   11.88 9.74     2.87   11.55    4.06   7.92     4.05   72.08   15.90 58.24   17.63 13.84   23.74 
1 1 1 1  11 39 o 13 30.24   13.05 0.36     2.61   0.46     3.66   0.25     3.73   34.82   15.23 34.59   15.24 0.23    21.54 
1 1 1 1  11 40 o 16 45.76   14.19 4.56     2.61   2.54     3.66   6.63     3.71   39.57   16.14 53.33   16.99 -13.76  23.43 
1 1 1 1  11 41 o 12 35.38   14.41 2.16     2.92   -0.74    3.99   5.49     4.27   31.96   14.75 46.72   17.93 -14.76  23.21 
1 1 1 1  13 0  o 2  350.56  5.35  223.58   6.81   223.58   6.81   223.58   6.81   350.56  5.35  350.56  5.35  0.00    0.00  
1 1 1 1  13 1  o 7  723.79  4.98  952.48   13.11  899.47   18.53  1005.66  18.56  703.30  7.25  743.67  6.86  -40.37  9.98  
1 1 1 1  13 2  o 1  1027.31 6.23  1918.99  23.28  1770.90  32.89  2067.61  32.95  986.73  9.17  1066.23 8.50  -79.50  12.50 
1 1 1 1  13 3  o 6  148.01  4.68  39.87    2.51   34.58    3.54   45.25    3.57   137.72  7.09  157.62  6.24  -19.91  9.45  
1 1 1 1  13 4  f 0  532.19  5.43  514.99   10.51  486.41   14.84  543.74   14.88  517.15  7.89  546.79  7.48  -29.64  10.88 
1 1 1 1  13 5  o 7  453.17  3.99  373.38   6.57   291.75   9.25   456.69   9.34   400.54  6.35  501.16  5.13  -100.62 8.16  
1 1 1 1  13 6  o 12 851.15  5.81  1317.45  17.97  1141.64  25.34  1495.18  25.48  792.14  8.80  906.62  7.73  -114.48 11.71 
1 1 1 1  13 7  o 16 201.04  3.75  73.48    2.74   49.15    3.97   95.67    3.79   164.25  6.66  229.38  4.54  -65.13  8.06  
1 1 1 1  13 8  o 2  272.71  3.70  135.22   3.67   115.39   5.17   155.32   5.20   251.89  5.64  292.26  4.90  -40.37  7.47  
1 1 1 1  13 9  o 16 750.54  5.45  1024.32  14.87  1064.04  21.06  984.82   21.00  764.85  7.57  735.81  7.85  29.04   10.91 
1 1 1 1  13 10 o 13 630.62  5.39  723.08   12.36  703.37   17.48  742.78   17.48  621.89  7.73  639.08  7.52  -17.19  10.79 
1 1 1 1  13 11 o 13 439.21  4.19  350.72   6.70   329.09   9.79   369.76   9.18   425.43  6.33  450.96  5.60  -25.53  8.45  
1 1 1 1  13 12 o 4  423.48  4.33  326.04   6.66   333.49   9.40   318.54   9.43   428.27  6.04  418.56  6.20  9.72    8.65  
1 1 1 1  13 13 o 3  506.68  4.43  466.75   8.17   470.54   11.18  462.43   11.95  508.71  6.05  504.30  6.52  4.41    8.89  
1 1 1 1  13 14 o 19 695.33  4.93  879.05   12.46  837.92   17.60  920.34   17.63  678.82  7.13  711.43  6.82  -32.61  9.86  
1 1 1 1  13 15 o 16 736.79  5.43  987.04   14.54  933.36   20.53  1041.07  20.59  716.40  7.88  756.62  7.49  -40.22  10.87 
1 1 1 1  13 16 o 1  889.83  6.90  1439.92  22.33  1448.54  42.73  1436.68  26.19  892.07  13.18 888.77  8.10  3.30    15.47 
1 1 1 1  13 17 o 16 478.92  4.89  417.05   8.52   375.02   12.02  459.50   12.08  454.08  7.28  502.65  6.61  -48.58  9.83  
1 1 1 1  13 18 o 7  341.64  4.42  212.23   5.49   205.81   8.03   217.84   7.51   336.38  6.57  346.09  5.97  -9.71   8.88  
1 1 1 1  13 19 f 0  830.67  5.48  1255.03  16.56  1314.38  23.44  1195.92  23.40  849.87  7.59  810.63  7.94  39.24   10.98 
1 1 1 1  13 20 o 13 702.06  5.53  896.68   14.12  890.43   19.24  903.97   20.80  699.38  7.57  704.60  8.12  -5.22   11.10 
1 1 1 1  13 21 o 12 260.51  4.58  123.45   4.34   125.96   6.14   120.94   6.14   263.06  6.42  257.67  6.56  5.39    9.18  
1 1 1 1  13 22 o 11 687.19  5.49  859.38   13.72  877.56   17.53  830.61   22.05  694.19  6.94  674.97  8.98  19.22   11.36 
1 1 1 1  13 23 o 16 159.62  4.70  46.40    2.73   43.10    3.73   50.16    3.99   153.69  6.70  165.84  6.64  -12.14  9.43  
1 1 1 1  13 24 o 19 480.86  4.32  420.69   7.56   411.64   10.69  429.74   10.69  475.46  6.18  485.82  6.05  -10.36  8.65  
1 1 1 1  13 25 o 17 364.11  4.60  241.26   6.08   240.90   8.94   241.57   8.31   363.63  6.76  364.19  6.27  -0.56   9.22  
1 1 1 1  13 26 o 19 227.88  4.74  94.52    3.92   78.99    5.85   107.21   5.29   207.96  7.75  242.62  6.00  -34.65  9.80  
1 1 1 1  13 27 o 17 131.32  5.43  31.46    2.59   24.46    3.51   39.78    3.82   115.41  8.42  147.49  7.15  -32.08  11.05 
1 1 1 1  13 28 o 11 85.72   8.02  13.55    2.47   17.59    3.51   9.59     3.48   97.41   10.06 70.85   14.00 26.57   17.24 
1 1 1 1  13 29 o 12 20.59   9.82  -2.70    2.05   -0.21    2.93   -5.08    2.87   32.04   13.82 22.43   10.92 9.61    17.61 
1 1 1 1  13 30 f 0  109.01  6.93  21.86    2.73   20.74    3.85   23.00    3.88   105.44  10.17 111.21  9.69  -5.77   14.05 
1 1 1 1  13 31 o 17 203.04  4.68  75.30    3.46   91.51    5.06   61.07    4.74   223.33  6.24  182.12  7.17  41.21   9.50  
1 1 1 1  13 32 o 9  76.58   8.37  10.99    2.29   18.94    3.29   3.44     3.20   100.53  9.09  44.33   15.78 56.20   18.21 
1 1 1 1  13 33 o 2  56.83   11.50 6.33     2.29   12.55    3.17   -0.55    3.33   80.79   11.07 32.57   14.37 48.23   18.14 
1 1 1 1  13 34 o 13 62.28   11.14 7.58     2.43   13.54    3.71   3.11     3.21   82.96   12.70 42.57   15.72 40.39   20.21 
1 1 1 1  13 35 f 0  19.89   9.70  -3.92    2.28   -0.04    3.00   -9.27    3.52   31.80   13.84 21.33   10.68 10.47   17.49 
1 1 1 1  13 36 o 8  46.83   14.13 4.53     2.61   4.48     3.66   4.58     3.72   47.30   16.86 47.75   17.01 -0.46   23.95 
1 1 1 1  13 37 o 10 36.05   13.48 2.29     2.38   7.15     3.38   -2.45    3.34   56.94   15.79 27.85   13.06 29.08   20.49 
1 1 1 1  13 38 o 18 23.52   11.15 -2.45    2.55   -8.86    3.56   4.36     3.67   21.40   10.72 45.51   16.79 -24.11  19.92 
1 1 1 1  13 39 o 5  78.38   9.83  12.09    2.74   16.30    3.90   7.98     3.85   89.34   12.32 59.14   17.01 30.20   21.00 
1 1 1 1  13 40 o 6  24.37   11.36 -1.63    2.46   6.66     3.53   -9.48    3.44   53.42   16.52 20.24   10.19 33.19   19.41 
1 1 1 1  13 41 o 14 20.46   10.06 -4.33    2.60   -2.33    3.72   -6.24    3.63   28.38   13.45 23.41   11.58 4.97    17.75 
1 1 1 1  15 0  o 7  105.13  8.45  20.48    3.18   20.48    3.18   20.48    3.18   105.13  8.45  105.13  8.45  0.00    0.00  
1 1 1 1  15 1  o 12 305.99  4.98  170.24   5.54   163.00   7.42   179.33   8.31   299.39  6.82  314.02  7.28  -14.64  9.97  
1 1 1 1  15 2  o 10 312.56  4.82  177.63   5.48   129.74   7.29   239.75   8.31   266.99  7.52  363.10  6.29  -96.12  9.81  
1 1 1 1  15 3  o 2  311.70  4.16  176.65   4.71   174.60   6.43   179.03   6.92   309.87  5.71  313.77  6.07  -3.90   8.33  
1 1 1 1  15 4  o 14 114.37  4.34  23.82    1.80   27.34    2.59   20.50    2.51   122.48  5.83  105.98  6.55  16.50   8.77  
1 1 1 1  15 5  o 10 259.01  3.95  121.97   3.72   119.99   5.27   123.94   5.25   256.87  5.64  261.07  5.53  -4.20   7.90  
1 1 1 1  15 6  o 15 332.37  3.62  200.86   4.38   117.05   6.11   289.10   6.27   253.60  6.63  398.75  4.33  -145.15 7.92  
1 1 1 1  15 7  o 12 350.76  3.83  223.70   4.88   258.57   6.93   189.36   6.88   377.09  5.05  322.68  5.86  54.41   7.74  
1 1 1 1  15 8  o 11 245.84  3.96  109.89   3.54   85.25    4.98   135.26   5.05   216.41  6.33  272.74  5.09  -56.33  8.12  
1 1 1 1  15 9  o 17 283.14  4.34  145.76   4.47   129.65   6.31   161.96   6.33   267.01  6.50  298.44  5.83  -31.43  8.73  
1 1 1 1  15 10 o 5  101.26  5.05  18.69    1.85   23.51    2.76   14.74    2.50   113.50  6.72  89.68   7.74  23.82   10.25 
1 1 1 1  15 11 o 13 741.74  5.44  1000.33  14.66  919.41   20.70  1081.64  20.75  711.04  8.01  771.25  7.40  -60.20  10.90 
1 1 1 1  15 12 f 0  798.28  5.92  1158.67  17.20  1175.82  23.44  1138.70  25.30  804.11  8.02  791.29  8.79  12.82   11.90 
1 1 1 1  15 13 o 4  851.12  5.54  1317.11  17.15  1349.97  24.27  1284.29  24.25  861.60  7.75  840.37  7.94  21.23   11.09 
1 1 1 1  15 14 o 14 801.26  5.52  1167.33  16.08  1209.07  22.04  1119.87  23.50  815.40  7.43  784.71  8.24  30.69   11.10 
1 1 1 1  15 15 f 0  453.22  4.47  373.46   7.36   319.70   10.36  428.26   10.46  419.30  6.79  485.31  5.93  -66.02  9.02  
1 1 1 1  15 16 o 17 486.85  5.14  430.98   9.11   427.62   13.47  433.80   12.36  484.89  7.64  488.40  6.96  -3.51   10.33 
1 1 1 1  15 17 o 14 553.65  4.62  557.36   9.30   537.74   13.58  574.68   12.75  543.74  6.87  562.13  6.24  -18.39  9.28  
1 1 1 1  15 18 o 4  409.95  4.53  305.60   6.75   270.95   9.86   336.22   9.27   385.93  7.03  429.95  5.93  -44.02  9.20  
1 1 1 1  15 19 o 13 540.31  4.78  530.95   9.40   493.42   13.26  568.85   13.32  520.73  7.00  559.15  6.55  -38.42  9.59  
1 1 1 1  15 20 o 17 440.21  4.68  352.49   7.49   352.65   10.18  352.29   11.05  440.21  6.36  439.94  6.91  0.27    9.39  
1 1 1 1  15 21 o 2  146.49  5.08  39.09    2.70   36.46    3.66   42.22    4.00   141.32  7.15  152.10  7.25  -10.78  10.18 
1 1 1 1  15 22 o 18 467.06  4.92  396.91   8.35   420.42   10.94  364.03   12.93  480.55  6.26  446.97  7.96  33.59   10.13 
1 1 1 1  15 23 o 19 73.33   7.42  9.90     1.95   15.57    2.78   4.34     2.74   92.05   8.38  48.41   14.48 43.64   16.73 
1 1 1 1  15 24 o 19 407.11  4.21  301.52   6.23   301.32   8.80   301.73   8.82   406.81  5.95  407.09  5.96  -0.28   8.42  
1 1 1 1  15 25 o 16 272.23  4.46  134.86   4.41   126.69   6.21   143.19   6.27   263.71  6.48  280.39  6.15  -16.68  8.93  
1 1 1 1  15 26 o 14 193.16  5.30  67.98    3.72   62.57    5.32   73.13    5.19   185.03  7.93  200.15  7.14  -15.12  10.67 
1 1 1 1  15 27 o 5  87.41   7.45  14.05    2.35   19.13    3.21   8.24     3.43   101.94  8.75  65.57   14.75 36.37   17.15 
1 1 1 1  15 28 o 19 64.35   10.83 7.81     2.44   5.25     3.70   9.80     3.26   53.38   16.95 71.81   12.96 -18.43  21.34 
1 1 1 1  15 29 o 1  22.37   10.42 -1.88    2.07   -10.49   3.05   5.40     2.81   18.35   9.29  52.89   14.27 -34.54  17.02 
1 1 1 1  15 30 o 14 122.06  6.06  27.33    2.68   30.73    3.83   24.04    3.76   128.99  8.20  113.78  9.17  15.21   12.30 
1 1 1 1  15 31 o 1  238.98  4.67  104.35   4.06   108.91   5.74   99.78    5.75   243.50  6.49  232.94  6.79  10.55   9.40  
1 1 1 1  15 32 o 4  43.41   12.75 3.66     2.14   6.44     2.96   0.61     3.11   56.78   14.35 34.59   14.55 22.20   20.43 
1 1 1 1  15 33 o 12 72.16   9.56  9.92     2.45   15.63    3.45   4.15     3.47   90.39   10.72 47.16   16.46 43.22   19.64 
1 1 1 1  15 34 o 16 101.92  7.49  19.40    2.75   22.65    4.25   17.06    3.61   108.59  10.92 94.20   10.74 14.39   15.32 
1 1 1 1  15 35 o 17 63.27   11.06 7.87     2.45   1.94     3.28   15.36    3.69   38.50   15.43 88.51   11.75 -50.00  19.39 
1 1 1 1  15 36 o 7  48.21   14.80 4.86     2.84   10.64    3.95   -1.31    4.09   70.52   15.81 33.52   15.26 37.00   21.97 
1 1 1 1  15 37 o 11 28.52   12.50 -0.04    2.48   -5.95    3.50   5.91     3.52   23.91   11.74 51.60   16.55 -27.68  20.29 
1 1 1 1  15 38 o 19 25.59   11.60 -0.81    2.33   -8.16    3.29   6.56     3.30   20.69   10.36 54.01   15.80 -33.32  18.89 
1 1 1 1  15 39 o 8  40.88   14.32 3.37     2.63   8.03     3.69   -1.38    3.73   59.59   16.49 31.34   14.39 28.26   21.89 
1 1 1 1  15 40 o 7  25.49   11.80 -1.36    2.58   1.50     3.61   -4.35    3.70   36.23   15.48 26.21   12.68 10.02   20.01 
1 1 1 1  15 41 o 10 18.76   9.43  -7.31    2.85   -4.04    3.95   -10.84   4.11   27.04   13.09 21.77   10.99 5.27    17.09 
1 1 1 1  17 0  o 9  454.99  5.77  376.56   9.54   376.56   9.54   376.56   9.54   454.99  5.77  454.99  5.77  0.00    0.00  
1 1 1 1  17 1  o 19 446.19  4.21  361.97   6.83   360.09   9.99   363.63   9.36   444.99  6.17  447.18  5.75  -2.19   8.44  
1 1 1 1  17 2  o 12 336.47  3.92  205.84   4.80   159.02   7.00   247.41   6.59   295.70  6.51  368.87  4.91  -73.17  8.15  
1 1 1 1  17 3  o 16 169.47  3.91  52.22    2.41   37.80    3.27   69.30    3.56   144.03  6.26  195.16  5.02  -51.13  8.02  
1 1 1 1  17 4  o 11 137.95  3.92  34.63    1.96   15.02    2.72   55.94    2.83   90.47   8.36  175.34  4.45  -84.87  9.47  
1 1 1 1  17 5  o 7  289.88  3.77  152.78   3.97   149.12   5.61   156.44   5.62   286.36  5.39  293.31  5.27  -6.95   7.53  
1 1 1 1  17 6  o 4  531.52  4.23  513.69   8.17   393.61   11.48  637.00   11.63  465.19  6.79  591.85  5.41  -126.66 8.68  
1 1 1 1  17 7  o 15 196.77  4.09  70.40    2.93   63.39    4.12   77.54    4.16   186.61  6.08  206.42  5.54  -19.81  8.23  
1 1 1 1  17 8  o 6  510.40  4.94  473.67   9.17   446.41   12.93  501.21   13.00  495.43  7.18  524.98  6.81  -29.54  9.90  
1 1 1 1  17 9  o 9  926.14  6.25  1559.68  21.05  1539.55  29.77  1579.81  29.76  920.02  8.90  931.98  8.78  -11.96  12.50 
1 1 1 1  17 10 o 8  394.49  3.98  282.93   5.71   300.46   8.10   265.59   8.06   406.51  5.48  382.19  5.80  24.32   7.98  
1 1 1 1  17 11 o 4  1114.47 7.14  2258.48  28.95  2208.73  40.93  2308.28  40.95  1101.97 10.22 1126.54 10.00 -24.57  14.29 
1 1 1 1  17 12 o 1  1043.67 6.80  1980.61  25.81  1961.27  34.15  2006.36  39.42  1038.46 9.04  1050.25 10.32 -11.80  13.72 
1 1 1 1  17 13 o 10 349.66  4.00  222.28   5.08   206.56   7.19   238.03   7.19   337.05  5.86  361.83  5.47  -24.78  8.02  
1 1 1 1  17 14 o 11 707.12  5.34  909.14   13.73  967.50   19.45  851.19   19.38  729.40  7.34  684.14  7.79  45.26   10.70 
1 1 1 1  17 15 o 8  1360.05 8.66  3364.46  42.80  3117.73  62.96  3576.51  58.37  1308.75 13.23 1401.97 11.45 -93.22  17.50 
1 1 1 1  17 16 o 13 778.82  5.63  1102.96  15.93  1058.10  22.49  1148.13  22.57  762.69  8.11  794.50  7.81  -31.80  11.26 
1 1 1 1  17 17 o 8  662.59  5.38  798.37   12.95  836.26   19.11  766.14   17.62  678.00  7.75  648.97  7.47  29.03   10.76 
1 1 1 1  17 18 o 3  176.97  4.67  56.99    3.00   68.82    4.54   47.80    4.00   194.40  6.43  161.95  6.81  32.45   9.37  
1 1 1 1  17 19 o 6  273.10  4.49  135.64   4.46   130.67   6.07   141.50   6.59   267.99  6.23  278.87  6.50  -10.88  9.00  
1 1 1 1  17 20 o 13 340.71  4.90  211.17   6.07   203.67   8.19   220.29   9.03   334.50  6.74  347.85  7.14  -13.35  9.82  
1 1 1 1  17 21 o 15 382.87  4.57  266.67   6.36   268.82   8.13   263.28   10.21  384.32  5.82  380.20  7.38  4.12    9.40  
1 1 1 1  17 22 o 4  283.74  4.47  146.47   4.61   143.88   6.29   149.48   6.77   281.12  6.15  286.52  6.50  -5.40   8.95  
1 1 1 1  17 23 o 17 97.25   6.24  17.29    2.19   25.23    3.12   9.53     3.08   117.46  7.35  71.18   12.36 46.27   14.38 
1 1 1 1  17 24 o 17 220.84  4.58  88.75    3.68   82.71    5.16   94.96    5.24   212.98  6.67  228.26  6.32  -15.28  9.19  
1 1 1 1  17 25 f 0  294.67  4.29  158.00   4.60   165.26   6.77   151.79   6.26   301.21  6.18  288.69  5.97  12.52   8.59  
1 1 1 1  17 26 o 14 295.95  4.87  159.45   5.24   135.17   7.40   183.82   7.41   272.12  7.49  317.59  6.42  -45.47  9.86  
1 1 1 1  17 27 o 12 144.37  5.41  38.03    2.83   39.33    3.83   36.45    4.21   146.63  7.22  141.01  8.24  5.62    10.95 
1 1 1 1  17 28 o 8  99.36   7.49  18.15    2.68   11.94    4.02   23.13    3.60   79.02   14.54 111.99  8.92  -32.96  17.06 
1 1 1 1  17 29 o 16 110.94  6.73  22.60    2.70   17.92    3.75   27.66    3.90   97.94   10.71 122.39  8.83  -24.44  13.87 
1 1 1 1  17 30 o 15 179.12  5.10  58.66    3.32   70.43    4.74   47.37    4.64   195.90  6.66  160.27  7.99  35.63   10.40 
1 1 1 1  17 31 o 9  132.91  5.82  32.44    2.80   31.59    3.95   33.31    3.99   130.45  8.36  134.01  8.22  -3.56   11.73 
1 1 1 1  17 32 o 4  85.01   7.79  13.49    2.38   8.67     3.29   18.78    3.45   65.94   14.15 99.81   9.63  -33.86  17.11 
1 1 1 1  17 33 o 15 53.71   12.27 5.73     2.34   7.67     3.29   3.74     3.34   61.41   14.91 45.31   16.11 16.09   21.95 
1 1 1 1  17 34 o 1  91.97   8.30  15.93    2.74   14.73    4.26   16.78    3.59   85.66   14.18 93.33   10.77 -7.67   17.81 
1 1 1 1  17 35 o 10 39.08   13.53 2.85     2.34   9.41     3.18   -4.98    3.47   68.15   13.30 25.34   12.27 42.80   18.09 
1 1 1 1  17 36 o 16 47.54   14.39 4.73     2.70   -1.98    3.93   10.74    3.72   31.59   14.59 71.32   14.81 -39.73  20.79 
1 1 1 1  17 37 o 17 25.92   11.85 -1.11    2.50   1.71     3.62   -3.67    3.44   37.72   15.77 26.41   12.64 11.30   20.21 
1 1 1 1  17 38 o 10 48.27   13.60 5.01     2.49   6.07     3.52   3.94     3.52   51.77   16.55 43.94   16.41 7.83    23.31 
1 1 1 1  17 39 o 17 28.72   12.80 -0.36    2.70   -13.67   4.17   9.27     3.55   20.93   10.62 64.90   15.29 -43.97  18.62 
1 1 1 1  17 40 o 15 31.05   13.28 0.81     2.67   -4.84    3.61   7.58     3.95   25.14   12.25 55.32   17.52 -30.18  21.38 
1 1 1 1  19 0  o 19 430.35  5.71  336.91   8.94   336.91   8.94   336.91   8.94   430.35  5.71  430.35  5.71  0.00    0.00  
1 1 1 1  19 1  o 2  257.01  3.75  120.10   3.51   140.70   4.98   99.82    4.94   278.17  4.93  234.28  5.80  43.89   7.61  
1 1 1 1  19 2  f 0  396.26  3.92  285.49   5.65   235.46   7.94   336.77   8.04   359.82  6.07  430.34  5.14  -70.53  7.95  
1 1 1 1  19 3  o 4  95.72   4.69  16.70    1.63   23.43    2.32   10.22    2.28   113.36  5.65  74.45   8.57  38.91   10.27 
1 1 1 1  19 4  o 19 446.48  4.06  362.45   6.59   306.29   9.28   419.63   9.37   410.38  6.22  480.37  5.36  -69.99  8.21  
1 1 1 1  19 5  o 4  323.21  3.84  189.94   4.52   192.79   6.40   187.12   6.37   325.60  5.41  320.77  5.46  4.83    7.69  
1 1 1 1  19 6  o 6  267.10  4.40  129.72   4.27   140.09   6.06   119.48   6.02   277.54  6.01  256.23  6.47  21.32   8.83  
1 1 1 1  19 7  o 18 201.72  4.93  73.98    3.61   59.76    5.09   88.42    5.13   181.10  7.75  220.42  6.41  -39.32  10.06 
1 1 1 1  19 8  o 5  646.90  5.27  760.90   12.40  713.42   18.24  801.67   16.90  626.31  8.01  663.96  7.00  -37.64  10.64 
1 1 1 1  19 9  o 3  274.30  3.93  136.79   3.92   106.53   5.67   164.65   5.44   241.96  6.45  300.93  4.97  -58.97  8.14  
1 1 1 1  19 10 o 15 1509.03 9.12  4141.49  50.02  4218.60  70.78  4064.54  70.70  1522.69 12.79 1494.60 13.01 28.08   18.24 
1 1 1 1  19 11 o 10 676.32  5.04  831.61   12.38  790.95   18.11  867.29   16.96  659.51  7.55  690.63  6.76  -31.12  10.14 
1 1 1 1  19 12 o 16 650.06  4.93  768.30   11.66  728.49   15.95  814.03   17.09  632.95  6.93  669.08  7.03  -36.13  9.87  
1 1 1 1  19 13 o 15 402.42  4.23  294.42   6.18   320.40   8.49   265.05   9.03   419.78  5.56  381.79  6.50  37.99   8.56  
1 1 1 1  19 14 o 19 368.58  4.94  247.00   6.61   239.15   8.94   256.48   9.82   362.64  6.78  375.55  7.19  -12.90  9.89  
1 1 1 1  19 15 o 13 840.77  6.62  1285.51  20.23  1176.52  29.94  1377.10  27.45  804.14  10.24 870.10  8.68  -65.96  13.42 
1 1 1 1  19 16 o 11 774.76  5.45  1091.53  15.35  1094.44  21.02  1088.20  22.45  775.69  7.45  773.44  7.98  2.25    10.92 
1 1 1 1  19 17 o 19 337.79  4.65  207.48   5.70   210.43   8.89   205.42   7.44   340.10  7.19  336.07  6.09  4.03    9.42  
1 1 1 1  19 18 o 2  342.23  4.34  212.99   5.40   177.70   7.60   248.98   7.67   312.52  6.68  369.97  5.70  -57.45  8.79  
1 1 1 1  19 19 o 7  380.27  4.41  263.00   6.10   276.51   8.64   249.63   8.60   389.83  6.10  370.38  6.39  19.45   8.83  
1 1 1 1  19 20 o 7  56.09   10.07 5.91     1.98   4.58     2.68   7.50     2.93   49.48   14.17 62.90   13.24 -13.42  19.40 
1 1 1 1  19 21 o 14 113.96  5.75  23.70    2.37   29.63    3.18   16.20    3.57   127.38  6.89  93.60   10.69 33.78   12.71 
1 1 1 1  19 22 o 7  648.32  5.18  764.91   12.20  792.57   17.26  737.31   17.24  659.61  7.20  636.15  7.45  23.46   10.36 
1 1 1 1  19 23 o 18 229.35  4.41  95.71    3.68   102.04   5.00   88.19    5.44   236.75  5.80  219.93  6.81  16.82   8.95  
1 1 1 1  19 24 o 12 105.25  6.48  20.26    2.47   19.58    3.52   20.91    3.47   103.13  9.49  106.67  9.02  -3.55   13.09 
1 1 1 1  19 25 o 17 103.84  6.61  19.73    2.48   17.31    3.58   21.98    3.45   96.78   10.32 109.39  8.76  -12.61  13.54 
1 1 1 1  19 26 o 18 327.30  4.68  195.03   5.57   187.71   8.19   201.36   7.61   320.82  7.02  332.38  6.30  -11.56  9.43  
1 1 1 1  19 27 o 8  62.02   10.85 7.26     2.36   11.17    3.33   3.36     3.33   76.99   12.33 45.45   16.10 31.55   20.28 
1 1 1 1  19 28 o 16 97.62   7.34  17.52    2.59   22.77    3.70   12.52    3.62   111.01  9.26  81.35   12.64 29.66   15.67 
1 1 1 1  19 29 o 4  69.27   10.28 9.04     2.51   8.69     3.51   9.41     3.59   66.81   14.84 69.61   14.66 -2.79   20.86 
1 1 1 1  19 30 o 4  229.70  4.45  96.30    3.72   103.30   5.29   89.45    5.23   237.40  6.13  220.77  6.52  16.62   8.95  
1 1 1 1  19 31 o 3  42.67   13.22 3.47     2.26   -4.59    3.18   11.74    3.22   24.71   11.90 78.23   11.68 -53.52  16.68 
1 1 1 1  19 32 o 19 105.16  6.77  20.48    2.57   20.58    3.53   20.36    3.76   104.54  9.40  103.72  10.09 0.82    13.79 
1 1 1 1  19 33 f 0  70.22   9.59  9.42     2.39   13.20    3.57   6.35     3.21   82.21   12.31 55.79   15.34 26.42   19.67 
1 1 1 1  19 34 o 15 97.61   7.75  17.88    2.73   15.75    3.95   19.81    3.77   89.42   12.49 101.60  10.35 -12.18  16.22 
1 1 1 1  19 35 o 5  71.13   10.14 9.84     2.55   1.45     3.36   21.16    3.91   37.15   15.34 104.63  10.40 -67.48  18.53 
1 1 1 1  19 36 o 16 50.74   13.32 5.39     2.49   8.12     3.65   3.02     3.40   60.82   16.21 41.45   15.97 19.37   22.76 
1 1 1 1  19 37 o 8  50.00   14.03 5.39     2.65   8.70     3.63   1.60     3.89   62.37   15.95 38.14   16.17 24.23   22.71 
1 1 1 1  19 38 o 17 71.39   10.30 10.17    2.60   16.57    3.76   4.33     3.59   90.32   11.73 45.40   16.64 44.93   20.35 
1 1 1 1  19 39 o 16 38.57   14.11 2.86     2.58   -4.16    3.62   10.11    3.68   26.49   12.75 67.73   15.30 -41.24  19.92 
1 1 1 1  19 40 o 19 28.83   12.77 0.07     2.65   0.34     3.69   -0.22    3.81   33.37   14.91 32.64   14.81 0.72    21.01 
1 1 1 1  21 0  o 6  169.50  5.61  52.41    3.45   52.41    3.45   52.41    3.45   169.50  5.61  169.50  5.61  0.00    0.00  
1 1 1 1  21 1  o 2  424.59  4.08  327.79   6.29   317.84   8.90   337.75   8.90   418.05  5.85  430.95  5.68  -12.90  8.16  
1 1 1 1  21 2  o 2  248.18  3.82  111.99   3.45   113.43   4.86   110.52   4.89   249.75  5.35  246.53  5.46  3.22    7.64  
1 1 1 1  21 3  o 6  50.71   7.91  4.79     1.41   2.85     1.99   6.75     2.00   39.74   12.42 60.18   9.45  -20.44  15.61 
1 1 1 1  21 4  o 14 506.26  4.88  466.05   8.99   382.57   12.65  551.17   12.77  458.60  7.59  550.51  6.38  -91.91  9.91  
1 1 1 1  21 5  o 1  179.86  5.07  58.87    3.32   58.43    4.68   59.32    4.70   179.09  7.20  180.46  7.17  -1.37   10.16 
1 1 1 1  21 6  o 14 616.78  5.37  691.71   12.04  648.77   17.00  734.91   17.05  597.24  7.83  635.68  7.38  -38.43  10.76 
1 1 1 1  21 7  o 16 674.16  5.19  826.37   12.72  785.91   17.98  866.96   18.01  657.39  7.52  690.46  7.17  -33.08  10.39 
1 1 1 1  21 8  o 18 785.10  5.64  1120.72  16.11  1174.56  22.80  1067.05  22.77  803.67  7.80  765.99  8.17  37.68   11.30 
1 1 1 1  21 9  o 8  763.80  5.78  1060.73  16.05  1085.69  23.64  1039.39  21.86  772.66  8.41  756.02  7.95  16.64   11.58 
1 1 1 1  21 10 o 1  944.72  5.93  1622.77  20.37  1761.63  28.86  1484.79  28.77  984.23  8.06  903.57  8.76  80.67   11.90 
1 1 1 1  21 11 o 11 532.29  4.70  515.13   9.09   534.34   12.05  489.81   13.83  542.10  6.11  519.00  7.33  23.11   9.55  
1 1 1 1  21 12 o 18 825.86  5.48  1240.10  16.45  1302.62  23.29  1177.85  23.24  846.35  7.57  804.78  7.94  41.57   10.97 
1 1 1 1  21 13 o 4  1566.50 9.76  4463.75  55.56  4579.99  81.81  4364.23  75.70  1586.21 14.19 1548.50 13.45 37.71   19.55 
1 1 1 1  21 14 o 2  674.20  5.42  826.50   13.28  734.39   19.47  906.55   18.15  635.43  8.43  706.04  7.07  -70.62  11.00 
1 1 1 1  21 15 o 2  432.19  4.61  339.62   7.24   286.15   10.57  386.91   9.94   396.65  7.33  461.27  5.93  -64.62  9.43  
1 1 1 1  21 16 o 10 459.88  4.55  384.55   7.62   417.09   10.82  352.64   10.72  478.88  6.22  440.31  6.70  38.57   9.14  
1 1 1 1  21 17 o 2  209.77  4.69  80.02    3.57   77.96    5.78   81.29    4.55   206.85  7.70  211.32  5.92  -4.48   9.72  
1 1 1 1  21 18 o 8  283.27  4.75  145.94   4.90   113.90   6.83   179.71   7.02   250.05  7.53  314.29  6.14  -64.24  9.71  
1 1 1 1  21 19 o 3  386.23  4.43  271.32   6.22   272.54   8.79   270.11   8.80   386.98  6.25  385.25  6.28  1.73    8.86  
1 1 1 1  21 20 o 17 267.65  4.53  130.31   4.41   138.03   6.03   121.50   6.45   275.38  6.03  258.23  6.88  17.16   9.14  
1 1 1 1  21 21 o 16 106.58  6.56  20.76    2.53   18.74    3.33   23.54    3.90   100.97  9.16  113.19  9.56  -12.22  13.25 
1 1 1 1  21 22 o 4  250.89  4.20  114.51   3.83   123.22   5.47   106.18   5.35   260.17  5.79  241.42  6.10  18.75   8.41  
1 1 1 1  21 23 o 3  201.02  5.19  73.60    3.79   70.81    4.92   77.67    5.95   197.03  6.88  206.26  7.95  -9.23   10.51 
1 1 1 1  21 24 o 18 456.27  4.61  378.85   7.64   388.03   10.82  369.72   10.79  461.53  6.45  450.49  6.59  11.04   9.22  
1 1 1 1  21 25 o 8  131.93  5.75  31.76    2.75   31.68    3.89   31.84    3.89   131.52  8.17  131.84  8.15  -0.32   11.54 
1 1 1 1  21 26 o 19 427.85  4.80  333.31   7.47   362.72   11.03  308.40   10.15  445.95  6.80  411.21  6.79  34.74   9.61  
1 1 1 1  21 27 o 9  103.14  7.87  19.56    2.93   23.13    4.15   16.02    4.13   111.80  10.33 92.38   12.63 19.43   16.32 
1 1 1 1  21 28 o 5  140.10  5.99  35.90    3.04   40.53    4.29   31.22    4.32   148.53  7.98  130.07  9.18  18.46   12.16 
1 1 1 1  21 29 o 7  158.66  5.32  46.03    3.06   49.86    4.38   42.35    4.29   164.72  7.33  151.67  7.80  13.05   10.70 
1 1 1 1  21 30 o 9  40.42   13.08 3.02     2.19   3.34     3.08   2.68     3.12   43.98   15.50 41.60   15.46 2.38    21.89 
1 1 1 1  21 31 o 4  53.48   12.33 5.62     2.35   2.67     3.30   8.64     3.34   41.86   15.84 65.94   14.35 -24.07  21.37 
1 1 1 1  21 32 o 17 102.45  7.22  19.50    2.67   23.90    3.74   14.94    3.82   112.72  9.22  87.74   12.30 24.98   15.37 
1 1 1 1  21 33 o 3  76.11   9.20  11.01    2.49   10.58    3.60   11.41    3.46   72.55   14.14 75.93   13.00 -3.38   19.21 
1 1 1 1  21 34 o 16 112.01  7.26  23.44    2.94   20.27    4.17   26.59    4.15   102.10  11.42 118.08  9.76  -15.98  15.02 
1 1 1 1  21 35 o 12 120.51  7.21  27.22    3.15   26.08    4.26   28.59    4.66   116.23  10.18 121.41  10.67 -5.17   14.75 
1 1 1 1  21 36 o 15 50.59   14.24 5.46     2.73   10.37    4.02   1.27     3.71   68.53   16.36 37.15   15.78 31.38   22.73 
1 1 1 1  21 37 o 6  54.55   13.01 6.32     2.54   3.39     3.61   9.21     3.59   42.30   16.41 64.41   15.52 -22.10  22.58 
1 1 1 1  21 38 o 9  75.37   10.10 11.26    2.70   11.85    3.88   10.71    3.75   73.95   14.95 70.03   15.17 3.92    21.30 
1 1 1 1  21 39 o 15 15.90   8.06  -8.25    2.40   -8.31    3.28   -8.17    3.53   20.44   10.25 21.80   10.88 -1.36   14.95 
1 1 1 1  21 40 o 3  29.92   13.05 0.53     2.67   -1.57    3.92   2.36     3.66   30.44   14.23 37.64   15.81 -7.20   21.27 
1 1 1 1  23 0  o 7  1151.53 11.22 2412.82  46.97  2412.82  46.97  2412.82  46.97  1151.53 11.22 1151.53 11.22 0.00    0.00  
1 1 1 1  23 1  o 2  1191.73 8.87  2583.92  38.41  2718.35  54.37  2449.94  54.28  1221.88 12.24 1159.89 12.87 61.99   17.76 
1 1 1 1  23 2  o 4  831.27  6.90  1256.77  20.86  1169.01  29.45  1345.14  29.55  801.50  10.11 859.81  9.45  -58.32  13.84 
1 1 1 1  23 3  o 14 1066.77 8.18  2070.05  31.75  1994.40  44.87  2145.87  44.92  1046.74 11.79 1085.81 11.38 -39.07  16.39 
1 1 1 1  23 4  o 16 363.61  4.19  240.38   5.54   180.83   7.77   302.12   7.91   315.33  6.78  407.62  5.34  -92.29  8.63  
1 1 1 1  23 5  o 7  531.76  5.05  514.13   9.76   575.71   13.85  453.48   13.74  562.66  6.77  499.35  7.57  63.31   10.16 
1 1 1 1  23 6  o 1  288.67  4.21  151.50   4.42   150.32   6.22   152.71   6.27   287.53  5.95  289.80  5.95  -2.27   8.42  
1 1 1 1  23 7  o 8  750.86  5.51  1025.07  15.05  1103.84  21.32  946.90   21.24  779.11  7.53  721.58  8.10  57.53   11.05 
1 1 1 1  23 8  o 15 908.20  5.81  1499.72  19.17  1558.20  27.14  1441.41  27.10  925.66  8.06  890.29  8.37  35.38   11.62 
1 1 1 1  23 9  o 16 1204.27 7.09  2637.15  31.06  2738.34  43.94  2536.15  43.90  1227.01 9.85  1180.81 10.23 46.19   14.20 
1 1 1 1  23 10 o 14 289.92  4.15  152.81   4.38   152.84   5.97   152.78   6.44   289.93  5.66  289.87  6.11  0.06    8.33  
1 1 1 1  23 11 o 1  392.27  4.39  279.77   6.26   256.75   8.25   311.17   9.63   375.77  6.04  413.68  6.40  -37.91  8.80  
1 1 1 1  23 12 o 15 402.26  4.61  294.20   6.75   314.05   9.92   277.13   9.20   415.58  6.57  390.39  6.48  25.19   9.23  
1 1 1 1  23 13 o 2  730.34  5.67  969.86   15.06  969.73   22.19  969.98   20.51  730.19  8.36  730.31  7.73  -0.12   11.38 
1 1 1 1  23 14 o 12 586.74  5.09  625.96   10.86  579.08   15.93  666.61   14.84  564.25  7.77  605.44  6.74  -41.18  10.28 
1 1 1 1  23 15 o 4  634.67  5.11  732.47   11.79  694.04   16.64  771.13   16.69  617.70  7.41  651.12  7.05  -33.42  10.23 
1 1 1 1  23 16 o 13 416.91  4.48  316.07   6.80   326.14   9.62   306.03   9.60   423.45  6.25  410.17  6.44  13.27   8.97  
1 1 1 1  23 17 o 7  360.54  4.56  236.39   5.98   257.55   8.82   218.41   8.13   376.25  6.45  346.48  6.46  29.77   9.13  
1 1 1 1  23 18 o 12 34.25   12.72 1.64     2.11   5.59     3.05   -1.97    2.92   54.46   14.97 28.09   12.83 26.37   19.71 
1 1 1 1  23 19 o 16 160.71  4.95  47.03    2.89   52.83    4.10   41.29    4.08   170.22  6.63  150.40  7.48  19.83   10.00 
1 1 1 1  23 20 o 8  170.40  4.85  52.87    3.00   62.02    4.03   41.45    4.50   184.48  6.01  150.58  8.25  33.90   10.21 
1 1 1 1  23 21 o 19 237.04  4.88  102.24   4.21   104.54   5.93   99.92    5.96   239.48  6.82  234.11  7.02  5.37    9.78  
1 1 1 1  23 22 o 11 278.19  4.29  140.80   4.34   142.82   5.93   138.47   6.36   280.09  5.83  275.75  6.35  4.34    8.62  
1 1 1 1  23 23 o 12 141.69  6.01  36.62    3.09   35.02    4.01   38.97    4.84   138.35  8.01  145.83  9.18  -7.48   12.18 
1 1 1 1  23 24 f 0  333.79  4.48  202.76   5.44   214.66   7.76   191.24   7.63   343.29  6.22  323.99  6.48  19.29   8.98  
1 1 1 1  23 25 o 18 56.23   11.88 6.01     2.35   10.48    3.28   1.27     3.38   74.58   12.53 38.71   15.60 35.87   20.01 
1 1 1 1  23 26 o 11 504.40  4.77  463.32   8.75   470.87   12.36  455.72   12.39  508.07  6.69  499.80  6.82  8.27    9.56  
1 1 1 1  23 27 o 14 58.84   12.42 6.63     2.57   6.23     3.99   6.91     3.37   57.44   17.50 59.81   15.41 -2.37   23.32 
1 1 1 1  23 28 o 6  49.75   13.05 4.77     2.39   4.67     3.33   4.88     3.43   50.22   16.11 51.23   16.34 -1.00   22.95 
1 1 1 1  23 29 o 7  214.32  4.85  83.87    3.78   85.05    5.38   82.71    5.31   215.26  6.88  212.26  6.88  2.99    9.73  
1 1 1 1  23 30 o 15 76.77   8.88  11.05    2.43   14.24    3.49   8.03     3.40   86.51   11.36 63.59   14.95 22.92   18.77 
1 1 1 1  23 31 o 6  54.93   11.45 5.89     2.21   2.60     3.23   8.82     3.04   41.26   15.64 67.01   12.95 -25.76  20.31 
1 1 1 1  23 32 o 5  72.63   9.37  10.03    2.42   9.17     3.56   10.77    3.29   67.30   14.94 74.01   12.69 -6.71   19.60 
1 1 1 1  23 33 o 11 106.87  6.87  21.24    2.66   25.72    3.70   16.48    3.82   116.84  8.78  92.13   11.65 24.71   14.59 
1 1 1 1  23 34 o 7  116.55  6.63  25.28    2.80   30.09    3.80   19.58    4.14   126.38  8.32  100.15  11.57 26.23   14.25 
1 1 1 1  23 35 o 12 73.10   11.20 10.59    2.88   11.81    3.93   9.18     4.23   75.00   14.95 64.37   17.59 10.63   23.08 
1 1 1 1  23 36 o 12 34.96   13.92 1.79     2.66   1.46     3.94   2.07     3.60   38.15   16.23 38.70   15.91 -0.56   22.73 
1 1 1 1  23 37 o 16 83.45   9.07  13.61    2.71   25.61    3.92   2.68     3.74   114.36  9.52  40.35   16.36 74.01   18.93 
1 1 1 1  23 38 o 2  100.26  7.86  19.21    2.84   19.69    4.02   18.72    4.02   98.99   11.36 96.19   11.74 2.80    16.34 
1 1 1 1  23 39 o 13 59.73   12.74 7.60     2.68   5.01     3.74   10.33    3.84   47.10   17.03 67.26   15.96 -20.16  23.34 
1 1 1 1  23 40 o 17 34.21   14.18 1.85     2.89   0.20     3.80   4.11     4.46   32.91   14.87 42.80   17.67 -9.89   23.09 
1 1 1 1  25 0  o 17 1623.27 14.85 4795.59  87.63  4795.59  87.63  4795.59  87.63  1623.27 14.85 1623.27 14.85 0.00    0.00  
1 1 1 1  25 1  o 4  2555.88 14.63 11895.71 135.93 12435.53 192.31 11356.78 192.15 2611.17 20.26 2494.96 21.18 116.21  29.31 
1 1 1 1  25 2  o 6  1394.39 8.54  3536.52  43.28  3584.30  61.22  3488.77  61.19  1403.39 12.00 1384.55 12.16 18.85   17.08 
1 1 1 1  25 3  o 8  1292.84 8.03  3039.87  37.74  2933.50  53.35  3146.47  53.41  1269.70 11.56 1315.03 11.17 -45.33  16.07 
1 1 1 1  25 4  o 17 934.85  6.32  1589.12  21.49  1613.16  30.40  1565.12  30.38  941.77  8.88  927.63  9.01  14.14   12.65 
1 1 1 1  25 5  o 18 1701.38 9.47  5265.05  58.58  5158.38  82.83  5371.83  82.87  1683.58 13.53 1718.10 13.27 -34.52  18.95 
1 1 1 1  25 6  o 15 376.66  4.05  257.93   5.55   262.03   7.84   253.80   7.86   379.63  5.68  373.62  5.78  6.01    8.11  
1 1 1 1  25 7  o 15 1186.33 7.03  2559.13  30.34  2655.94  42.93  2462.56  42.88  1208.41 9.77  1163.56 10.14 44.85   14.08 
1 1 1 1  25 8  o 11 1159.32 6.88  2443.88  29.01  2591.86  41.07  2296.50  40.99  1193.76 9.46  1123.65 10.03 70.11   13.79 
1 1 1 1  25 9  o 14 1235.62 7.25  2776.32  32.58  2788.12  46.08  2764.51  46.07  1238.06 10.24 1232.80 10.28 5.26    14.51 
1 1 1 1  25 10 o 10 541.43  4.64  532.97   9.14   530.35   12.52  535.97   13.37  540.07  6.37  542.91  6.78  -2.84   9.30  
1 1 1 1  25 11 o 19 315.49  4.94  180.97   5.66   190.24   7.70   170.06   8.36   323.45  6.55  305.80  7.52  17.66   9.97  
1 1 1 1  25 12 o 11 631.16  5.11  724.30   11.72  723.42   16.59  725.17   16.56  630.72  7.23  631.48  7.21  -0.76   10.21 
1 1 1 1  25 13 o 7  487.79  4.64  432.62   8.24   482.09   11.67  383.54   11.62  514.89  6.24  459.24  6.96  55.65   9.35  
1 1 1 1  25 14 o 18 154.78  5.10  43.61    2.87   58.98    4.29   31.23    3.85   179.96  6.57  130.78  8.14  49.18   10.46 
1 1 1 1  25 15 o 3  136.90  5.53  34.14    2.75   33.64    3.94   34.61    3.83   135.75  8.01  137.72  7.68  -1.97   11.10 
1 1 1 1  25 16 o 2  519.80  5.14  491.40   9.71   437.82   15.00  530.05   12.74  490.46  8.41  539.78  6.49  -49.33  10.63 
1 1 1 1  25 17 o 17 409.68  4.68  305.26   6.97   316.65   10.28  295.52   9.50   417.15  6.78  403.00  6.48  14.14   9.38  
1 1 1 1  25 18 o 4  416.77  4.80  315.97   7.28   358.88   11.38  286.29   9.47   444.00  7.05  396.60  6.56  47.40   9.63  
1 1 1 1  25 19 o 9  196.82  4.53  70.47    3.24   71.03    4.69   69.96    4.48   197.42  6.55  195.94  6.30  1.48    9.09  
1 1 1 1  25 20 o 1  78.10   8.17  11.24    2.29   5.97     3.14   17.22    3.34   56.11   15.06 96.68   9.63  -40.57  17.87 
1 1 1 1  25 21 o 3  288.26  4.32  151.17   4.53   157.36   6.19   144.04   6.64   294.01  5.79  281.25  6.49  12.76   8.70  
1 1 1 1  25 22 o 6  336.14  4.48  205.59   5.47   203.76   7.74   207.40   7.73   334.49  6.36  337.48  6.30  -2.98   8.96  
1 1 1 1  25 23 o 4  81.87   8.31  12.35    2.44   10.44    3.39   14.40    3.51   74.41   13.02 88.02   11.22 -13.61  17.19 
1 1 1 1  25 24 o 17 473.16  4.53  407.44   7.79   406.49   11.39  408.28   10.68  472.31  6.63  473.42  6.21  -1.11   9.08  
1 1 1 1  25 25 o 3  273.67  4.45  136.33   4.43   145.70   6.09   125.84   6.44   282.77  5.92  262.61  6.76  20.16   8.98  
1 1 1 1  25 26 o 18 330.75  4.99  199.29   6.00   218.13   8.55   181.00   8.43   345.72  6.81  314.82  7.36  30.90   10.03 
1 1 1 1  25 27 f 0  84.03   9.09  13.10    2.73   22.60    4.25   6.43     3.57   110.28  10.75 57.79   16.28 52.50   19.51 
1 1 1 1  25 28 o 19 107.76  6.46  21.32    2.52   21.90    3.56   20.73    3.57   108.72  9.08  105.69  9.38  3.03    13.05 
1 1 1 1  25 29 o 9  177.09  5.06  57.35    3.26   51.93    4.76   62.12    4.47   167.79  7.83  183.91  6.69  -16.12  10.30 
1 1 1 1  25 30 o 18 149.34  5.87  40.97    3.18   32.11    4.25   52.22    4.79   131.25  8.97  167.96  7.87  -36.71  11.93 
1 1 1 1  25 31 o 2  26.68   11.74 -0.43    2.20   -0.63    3.11   -0.23    3.12   31.36   13.87 32.37   14.11 -1.01   19.78 
1 1 1 1  25 32 o 10 49.41   13.19 4.89     2.41   2.69     3.53   6.81     3.31   42.14   16.27 57.71   15.45 -15.57  22.44 
1 1 1 1  25 33 o 5  123.95  6.47  28.50    2.91   20.25    4.33   35.25    3.92   101.96  11.91 137.24  7.89  -35.29  14.28 
1 1 1 1  25 34 o 11 95.49   8.50  17.29    2.92   10.35    3.97   25.51    4.32   70.06   15.93 115.02  10.44 -44.96  19.04 
1 1 1 1  25 35 o 5  104.28  8.96  20.87    3.36   24.62    4.51   16.17    5.05   111.67  11.26 86.32   16.70 25.35   20.14 
1 1 1 1  25 36 o 4  37.40   13.64 2.63     2.41   -2.81    3.42   8.01     3.39   27.52   13.00 60.22   15.44 -32.70  20.18 
1 1 1 1  25 37 o 7  34.91   13.93 1.85     2.67   -13.61   4.14   12.82    3.49   20.77   10.54 78.53   12.64 -57.76  16.45 
1 1 1 1  25 38 o 19 32.33   13.36 1.16     2.56   3.26     3.75   -0.66    3.50   42.22   16.62 31.64   14.29 10.58   21.92 
1 1 1 1  25 39 o 14 27.33   12.25 -0.34    2.51   3.61     3.52   -4.42    3.58   41.79   16.22 25.53   12.38 16.25   20.40 
1 1 1 1  25 40 o 15 46.22   14.99 5.13     2.88   7.87     3.74   1.18     4.50   55.20   16.99 36.42   16.35 18.78   23.58 
1 1 1 1  27 0  o 11 456.72  5.99  379.44   9.94   379.44   9.94   379.44   9.94   456.72  5.99  456.72  5.99  0.00    0.00  
1 1 1 1  27 1  o 12 485.16  4.28  427.95   7.55   464.08   10.72  392.40   10.64  505.21  5.84  464.55  6.30  40.66   8.59  
1 1 1 1  27 2  o 4  431.71  4.16  338.84   6.52   392.94   9.28   285.97   9.17   464.88  5.49  396.57  6.36  68.31   8.40  
1 1 1 1  27 3  o 1  171.92  4.36  53.77    2.72   42.70    3.81   65.40    3.90   153.08  6.86  189.56  5.66  -36.48  8.89  
1 1 1 1  27 4  o 6  1315.76 7.64  3148.18  36.53  3102.68  51.65  3193.72  51.67  1306.00 10.88 1325.03 10.73 -19.03  15.28 
1 1 1 1  27 5  o 19 647.63  4.79  762.56   11.28  677.43   15.90  848.86   16.01  610.36  7.17  683.26  6.44  -72.90  9.64  
1 1 1 1  27 6  o 14 718.13  5.06  937.62   13.20  865.13   18.62  1010.85  18.72  689.75  7.43  745.60  6.91  -55.85  10.14 
1 1 1 1  27 7  o 4  1038.42 6.38  1960.69  24.10  1934.79  34.07  1986.62  34.09  1031.42 9.08  1045.15 8.97  -13.73  12.77 
1 1 1 1  27 8  o 10 1434.19 8.19  3740.67  42.73  3803.64  60.45  3677.78  60.41  1445.93 11.50 1421.79 11.69 24.14   16.40 
1 1 1 1  27 9  o 10 1076.52 6.99  2107.34  27.35  2197.70  38.72  2017.31  38.65  1099.20 9.69  1053.10 10.09 46.10   13.99 
1 1 1 1  27 10 o 3  1005.89 7.90  1840.10  28.91  1799.12  37.30  1901.69  45.73  994.48  10.32 1022.28 12.30 -27.80  16.06 
1 1 1 1  27 11 o 15 831.79  5.91  1258.05  17.87  1299.11  25.28  1217.05  25.26  845.16  8.23  818.02  8.49  27.14   11.82 
1 1 1 1  27 12 o 16 563.82  4.89  578.01   10.03  554.27   14.14  602.07   14.24  552.07  7.04  575.39  6.81  -23.32  9.80  
1 1 1 1  27 13 o 19 447.06  4.56  363.39   7.41   399.27   10.56  328.61   10.40  468.56  6.20  425.07  6.73  43.49   9.15  
1 1 1 1  27 14 o 10 33.11   12.96 1.16     2.27   4.62     3.55   -1.21    2.95   51.26   16.65 29.96   13.35 21.30   21.35 
1 1 1 1  27 15 o 15 163.76  5.18  48.82    3.08   58.93    4.40   39.11    4.31   179.86  6.74  146.38  8.13  33.48   10.56 
1 1 1 1  27 16 o 10 490.64  5.06  437.85   9.03   383.09   13.86  478.17   11.89  458.73  8.31  512.66  6.38  -53.93  10.48 
1 1 1 1  27 17 f 0  278.88  4.17  141.45   4.22   160.24   5.98   122.78   5.96   296.78  5.55  259.75  6.31  37.03   8.40  
1 1 1 1  27 18 o 17 171.33  5.17  53.45    3.22   48.82    4.82   57.16    4.32   163.51  8.14  177.07  6.72  -13.56  10.55 
1 1 1 1  27 19 o 2  111.54  6.66  22.73    2.69   34.72    3.80   10.80    3.80   137.84  7.62  75.56   14.35 62.28   16.24 
1 1 1 1  27 20 o 5  194.44  4.80  68.79    3.40   74.55    4.84   63.19    4.77   202.22  6.59  186.13  7.06  16.10   9.66  
1 1 1 1  27 21 o 8  272.97  4.54  135.58   4.51   135.27   6.37   135.89   6.38   272.54  6.43  273.16  6.43  -0.62   9.09  
1 1 1 1  27 22 o 11 157.22  5.84  45.07    3.33   37.29    4.68   53.11    4.75   142.66  9.06  170.52  7.69  -27.85  11.88 
1 1 1 1  27 23 o 12 283.40  4.41  146.16   4.54   143.23   6.22   149.50   6.65   280.42  6.10  286.46  6.39  -6.04   8.83  
1 1 1 1  27 24 o 9  614.42  5.34  687.45   11.94  671.79   16.22  705.94   17.64  606.92  7.35  622.03  7.80  -15.11  10.72 
1 1 1 1  27 25 o 17 183.26  5.36  61.23    3.57   64.60    5.10   58.00    4.99   187.98  7.47  178.06  7.73  9.91    10.75 
1 1 1 1  27 26 o 8  128.10  6.49  30.03    3.01   38.12    4.28   22.09    4.24   144.12  8.20  109.11  10.82 35.01   13.58 
1 1 1 1  27 27 o 17 21.15   10.25 -4.02    2.44   -7.54    3.54   -0.84    3.36   23.50   11.59 32.83   14.47 -9.33   18.54 
1 1 1 1  27 28 o 12 47.46   13.31 4.34     2.39   5.02     3.43   3.70     3.33   51.56   16.32 46.21   16.14 5.35    22.95 
1 1 1 1  27 29 o 17 199.99  4.70  73.07    3.42   71.49    4.82   74.66    4.85   197.20  6.74  201.57  6.63  -4.37   9.45  
1 1 1 1  27 30 o 19 146.91  5.72  39.66    3.05   30.68    4.30   48.74    4.33   128.04  9.30  162.36  7.35  -34.31  11.85 
1 1 1 1  27 31 o 12 52.62   12.43 5.49     2.34   4.86     3.55   5.98     3.11   49.98   16.68 54.37   15.15 -4.39   22.53 
1 1 1 1  27 32 o 19 30.89   12.91 0.59     2.42   -2.69    3.64   3.18     3.25   29.81   13.87 42.94   15.81 -13.12  21.03 
1 1 1 1  27 33 o 9  51.94   12.92 5.47     2.43   11.27    3.58   0.52     3.31   74.72   13.69 34.65   14.81 40.07   20.17 
1 1 1 1  27 34 o 12 100.33  8.58  19.13    3.10   17.62    4.14   21.05    4.68   94.13   12.39 102.68  12.81 -8.55   17.82 
1 1 1 1  27 35 o 2  24.77   11.62 -2.15    2.64   3.62     3.89   -7.12    3.61   44.18   17.06 23.32   11.53 20.86   20.60 
1 1 1 1  27 36 o 4  41.34   13.82 3.54     2.44   8.43     3.51   -1.03    3.39   61.47   15.67 30.45   13.88 31.02   20.93 
1 1 1 1  27 37 f 0  29.83   12.60 0.68     2.35   0.26     3.34   1.09     3.30   32.93   14.47 34.83   14.84 -1.90   20.72 
1 1 1 1  27 38 o 16 28.40   12.58 -0.20    2.57   -4.76    3.68   4.16     3.60   25.98   12.59 44.68   16.61 -18.70  20.84 
1 1 1 1  27 39 o 7  44.98   14.26 4.60     2.62   9.79     3.75   -0.34    3.66   64.02   16.11 31.86   14.48 32.16   21.66 
1 1 1 1  29 0  o 12 208.35  6.06  79.12    4.58   79.12    4.58   79.12    4.58   208.35  6.06  208.35  6.06  0.00    0.00  
1 1 1 1  29 1  o 12 342.02  4.06  212.67   5.05   220.62   7.16   204.78   7.13   348.34  5.65  335.60  5.84  12.74   8.13  
1 1 1 1  29 2  o 16 453.97  4.35  374.68   7.19   436.37   9.92   306.67   10.42  489.90  5.57  410.67  6.98  79.23   8.93  
1 1 1 1  29 3  o 4  289.04  4.06  151.89   4.26   128.59   5.99   175.73   6.06   265.93  6.20  310.89  5.36  -44.96  8.20  
1 1 1 1  29 4  o 12 395.36  4.16  284.18   5.97   268.45   8.44   300.00   8.46   384.25  6.04  406.20  5.73  -21.95  8.32  
1 1 1 1  29 5  o 7  791.34  5.54  1138.59  15.94  1142.73  21.81  1133.84  23.34  792.72  7.57  789.61  8.13  3.11    11.11 
1 1 1 1  29 6  o 1  691.90  5.13  870.40   12.90  790.69   17.60  962.91   18.96  659.41  7.34  727.69  7.17  -68.28  10.26 
1 1 1 1  29 7  o 19 412.94  4.22  310.01   6.33   288.94   8.94   331.26   8.97   398.63  6.16  426.84  5.78  -28.20  8.45  
1 1 1 1  29 8  o 6  270.38  4.89  132.92   4.81   123.49   6.77   142.51   6.83   260.50  7.16  279.95  6.71  -19.45  9.81  
1 1 1 1  29 9  o 19 410.28  4.53  306.04   6.76   356.82   9.63   256.56   9.50   442.99  5.98  375.61  6.96  67.37   9.17  
1 1 1 1  29 10 o 16 573.72  5.33  598.49   11.12  565.94   14.54  644.35   17.26  557.86  7.17  595.22  7.97  -37.37  10.72 
1 1 1 1  29 11 o 13 558.69  4.89  567.53   9.94   597.48   14.08  537.76   14.04  573.19  6.76  543.78  7.10  29.41   9.80  
1 1 1 1  29 12 o 7  188.77  4.89  64.84    3.35   62.18    4.77   67.44    4.72   184.76  7.11  192.45  6.75  -7.69   9.81  
1 1 1 1  29 13 o 11 93.35   7.56  15.96    2.54   10.34    3.72   20.91    3.49   74.07   14.32 106.82  9.07  -32.75  16.96 
1 1 1 1  29 14 o 3  273.68  4.69  136.20   4.66   135.39   6.91   136.89   6.32   272.71  6.98  274.32  6.33  -1.61   9.42  
1 1 1 1  29 15 o 19 332.19  4.63  200.68   5.59   195.39   8.22   205.21   7.61   327.70  6.90  335.86  6.24  -8.16   9.30  
1 1 1 1  29 16 o 18 307.31  4.18  171.75   4.67   153.57   6.58   190.24   6.63   290.51  6.23  323.37  5.64  -32.86  8.41  
1 1 1 1  29 17 o 10 521.80  4.78  495.30   9.06   525.68   12.86  465.32   12.77  537.39  6.58  505.56  6.95  31.83   9.57  
1 1 1 1  29 18 o 15 121.09  5.93  26.75    2.60   24.35    3.88   28.71    3.50   115.17  9.36  125.30  7.73  -10.12  12.14 
1 1 1 1  29 19 o 11 404.20  5.08  297.30   7.47   313.45   10.15  278.24   11.03  414.87  6.73  390.77  7.76  24.11   10.27 
1 1 1 1  29 20 o 11 423.24  4.30  325.89   6.61   327.97   9.36   323.81   9.35   424.43  6.06  421.72  6.10  2.71    8.60  
1 1 1 1  29 21 o 8  228.35  4.90  94.90    4.07   100.37   6.02   90.28    5.52   234.61  7.06  222.52  6.83  12.09   9.83  
1 1 1 1  29 22 o 6  99.81   7.57  18.27    2.73   11.46    3.68   26.57    4.06   77.98   13.45 120.28  9.36  -42.30  16.39 
1 1 1 1  29 23 o 3  310.97  4.42  175.98   5.00   157.47   7.27   192.59   6.88   293.95  6.80  325.19  5.82  -31.24  8.95  
1 1 1 1  29 24 o 12 454.01  4.72  375.27   7.79   369.76   10.24  382.86   12.01  450.41  6.26  458.11  7.21  -7.71   9.55  
1 1 1 1  29 25 o 19 111.40  8.04  22.80    3.23   12.80    4.49   33.61    4.66   81.78   15.65 135.14  9.56  -53.36  18.34 
1 1 1 1  29 26 o 2  72.92   10.22 9.96     2.63   8.85     3.75   11.04    3.70   67.60   15.57 76.01   13.91 -8.42   20.88 
1 1 1 1  29 27 o 4  150.78  5.80  41.59    3.17   46.54    4.92   38.07    4.15   158.93  8.54  143.84  7.97  15.10   11.68 
1 1 1 1  29 28 o 12 203.58  4.99  75.71    3.69   68.47    5.20   83.09    5.25   192.90  7.43  212.73  6.79  -19.83  10.07 
1 1 1 1  29 29 o 5  188.78  5.19  65.27    3.56   71.18    4.99   59.17    5.07   196.56  6.99  178.90  7.81  17.66   10.49 
1 1 1 1  29 30 o 6  66.69   10.69 8.56     2.50   7.66     3.61   9.39     3.48   61.40   16.00 68.60   14.42 -7.20   21.54 
1 1 1 1  29 31 o 2  75.01   9.50  10.71    2.53   13.92    3.56   7.41     3.61   84.68   11.87 59.99   16.17 24.69   20.07 
1 1 1 1  29 32 o 11 35.14   13.12 1.96     2.25   9.33     3.22   -5.12    3.15   68.16   13.45 23.60   11.49 44.56   17.69 
1 1 1 1  29 33 o 10 25.55   11.89 -2.04    2.68   -2.60    3.95   -1.56    3.66   31.11   14.46 31.59   14.41 -0.48   20.41 
1 1 1 1  29 34 o 9  95.81   8.89  17.57    3.06   18.46    4.06   16.39    4.67   96.45   11.81 88.60   15.02 7.85    19.11 
1 1 1 1  29 35 o 9  28.02   12.28 -0.06    2.39   2.56     3.58   -2.16    3.21   40.06   16.09 27.67   12.92 12.38   20.64 
1 1 1 1  29 36 o 19 53.64   13.07 6.14     2.53   4.58     3.61   7.64     3.54   46.06   16.71 57.91   16.18 -11.85  23.26 
1 1 1 1  29 37 o 4  48.24   13.47 4.98     2.45   3.39     3.45   6.60     3.49   42.10   16.12 54.03   16.35 -11.93  22.96 
1 1 1 1  29 38 o 10 63.66   11.97 8.44     2.67   3.18     3.84   13.35    3.71   41.67   16.69 79.32   13.35 -37.65  21.37 
1 1 1 1  29 39 o 10 36.91   14.65 2.64     2.93   5.19     4.10   -0.02    4.20   45.74   17.56 33.77   15.41 11.97   23.36 
1 1 1 1  31 0  f 0  263.00  5.91  125.95   5.64   125.95   5.64   125.95   5.64   263.00  5.91  263.00  5.91  0.00    0.00  
1 1 1 1  31 1  o 9  485.78  4.50  429.03   7.96   412.05   11.61  444.08   10.93  476.03  6.71  494.20  6.08  -18.17  9.05  
1 1 1 1  31 2  o 2  219.88  4.43  87.90    3.54   70.75    4.77   108.81   5.27   197.14  6.67  244.63  5.93  -47.49  8.92  
1 1 1 1  31 3  o 19 318.09  4.17  183.96   4.82   172.55   6.81   195.44   6.83   308.05  6.08  327.85  5.73  -19.80  8.35  
1 1 1 1  31 4  o 18 708.87  5.07  913.62   13.08  897.42   18.48  929.90   18.52  702.50  7.23  715.11  7.12  -12.60  10.15 
1 1 1 1  31 5  o 8  659.79  4.89  791.47   11.74  780.63   16.59  802.32   16.60  655.20  6.97  664.24  6.87  -9.04   9.79  
1 1 1 1  31 6  o 16 255.87  4.95  119.03   4.61   86.53    6.40   153.88   6.63   217.97  8.09  290.91  6.27  -72.94  10.24 
1 1 1 1  31 7  o 17 564.44  5.31  579.26   10.90  577.40   15.42  581.12   15.41  563.48  7.53  565.29  7.50  -1.81   10.62 
1 1 1 1  31 8  o 19 334.71  4.67  203.69   5.68   207.76   7.72   198.90   8.38   338.02  6.28  330.72  6.97  7.29    9.38  
1 1 1 1  31 9  o 19 579.67  5.14  610.96   10.84  553.51   14.72  679.18   16.04  551.69  7.34  611.12  7.22  -59.43  10.29 
1 1 1 1  31 10 o 19 184.52  4.84  61.95    3.24   57.74    4.40   66.93    4.79   178.06  6.81  191.71  6.88  -13.66  9.69  
1 1 1 1  31 11 o 18 523.81  4.82  498.90   9.19   512.59   13.00  485.23   12.99  530.89  6.74  516.52  6.92  14.37   9.65  
1 1 1 1  31 12 o 13 396.10  4.36  285.28   6.28   318.41   9.26   257.05   8.54   418.42  6.08  375.95  6.25  42.47   8.72  
1 1 1 1  31 13 o 17 120.86  6.78  26.65    2.97   23.35    4.61   29.00    3.88   112.64  11.42 125.94  8.52  -13.29  14.24 
1 1 1 1  31 14 o 7  169.46  5.24  52.28    3.22   45.12    4.50   59.86    4.63   157.25  7.89  181.24  7.03  -23.99  10.57 
1 1 1 1  31 15 o 12 248.75  4.54  112.54   4.11   84.31    6.16   135.22   5.52   215.05  7.89  272.64  5.57  -57.58  9.65  
1 1 1 1  31 16 o 19 85.54   7.98  13.44    2.45   20.61    3.55   6.86     3.40   105.95  9.30  60.11   15.45 45.84   18.04 
1 1 1 1  31 17 o 1  738.47  5.22  992.27   14.01  1031.44  19.83  953.28   19.78  752.57  7.25  723.45  7.52  29.13   10.44 
1 1 1 1  31 18 o 4  393.72  4.54  282.03   6.50   316.64   9.24   248.08   9.15   417.05  6.10  369.08  6.82  47.97   9.15  
1 1 1 1  31 19 o 17 290.49  4.74  153.54   5.00   135.13   7.38   169.21   6.81   272.22  7.46  304.85  6.14  -32.63  9.67  
1 1 1 1  31 20 o 7  362.27  4.53  238.79   5.97   237.56   8.43   240.03   8.45   361.17  6.42  363.04  6.40  -1.87   9.07  
1 1 1 1  31 21 o 4  270.24  4.63  132.90   4.55   128.13   6.43   137.67   6.43   265.12  6.67  274.92  6.44  -9.80   9.27  
1 1 1 1  31 22 o 6  281.24  4.50  143.94   4.60   133.20   6.25   156.64   6.79   270.40  6.35  293.22  6.37  -22.82  9.00  
1 1 1 1  31 23 o 14 390.52  4.81  277.63   6.83   269.25   9.29   287.47   10.06  384.34  6.65  397.07  6.97  -12.74  9.63  
1 1 1 1  31 24 o 16 34.20   14.10 0.66     2.84   2.64     3.43   -3.60    5.05   43.25   16.19 36.30   16.69 6.95    23.25 
1 1 1 1  31 25 o 4  362.48  4.89  239.41   6.44   238.85   9.51   239.89   8.77   361.56  7.23  362.49  6.65  -0.93   9.83  
1 1 1 1  31 26 o 19 162.85  5.25  48.43    3.11   42.05    4.39   54.84    4.40   151.28  8.00  173.01  7.01  -21.73  10.64 
1 1 1 1  31 27 o 8  100.81  7.80  18.77    2.84   9.77     4.22   26.20    3.83   70.33   16.75 118.93  8.93  -48.60  18.98 
1 1 1 1  31 28 o 15 61.33   11.15 7.22     2.39   0.09     3.39   14.32    3.38   34.85   14.95 87.01   10.93 -52.16  18.52 
1 1 1 1  31 29 f 0  62.59   11.24 7.57     2.46   6.42     3.38   8.88     3.60   56.61   15.81 66.59   15.21 -9.98   21.94 
1 1 1 1  31 30 o 13 50.11   13.22 5.00     2.44   2.95     3.74   6.53     3.23   43.78   16.78 56.75   15.29 -12.97  22.70 
1 1 1 1  31 31 o 11 92.69   7.76  16.08    2.59   17.23    3.63   14.87    3.70   94.81   10.71 87.42   11.97 7.39    16.06 
1 1 1 1  31 32 o 6  23.00   10.82 -2.24    2.33   -1.56    3.46   -2.81    3.14   30.78   14.03 26.83   12.61 3.95    18.86 
1 1 1 1  31 33 o 14 110.70  7.97  23.10    3.19   29.36    4.32   15.66    4.71   123.85  9.68  86.78   15.51 37.07   18.28 
1 1 1 1  31 34 o 11 27.51   12.63 -1.43    2.87   -0.95    3.98   -1.95    4.15   33.54   15.19 32.50   15.01 1.04    21.35 
1 1 1 1  31 35 o 15 29.69   12.50 0.69     2.30   -0.93    3.25   2.31     3.24   30.05   13.65 38.24   15.33 -8.19   20.53 
1 1 1 1  31 36 o 2  35.26   13.90 2.00     2.62   7.06     3.92   -2.09    3.53   54.83   17.46 29.00   13.55 25.82   22.10 
1 1 1 1  31 37 o 19 37.66   14.13 2.61     2.62   2.89     3.68   2.32     3.73   40.93   16.35 39.47   16.22 1.47    23.03 
1 1 1 1  31 38 o 10 82.15   9.40  13.43    2.76   18.17    3.90   8.68     3.90   93.59   11.70 59.91   17.08 33.68   20.70 
1 1 1 1  31 39 o 5  49.56   14.51 5.86     2.78   9.33     3.73   1.50     4.18   60.89   16.46 36.23   16.04 24.66   22.98 
1 1 1 1  33 0  o 14 123.98  8.31  28.32    3.71   28.32    3.71   28.32    3.71   123.98  8.31  123.98  8.31  0.00    0.00  
1 1 1 1  33 1  o 1  488.55  4.42  433.95   7.84   421.67   11.10  446.24   11.09  481.56  6.34  495.39  6.16  -13.84  8.84  
1 1 1 1  33 2  o 15 576.85  4.95  605.00   10.38  580.52   14.68  629.52   14.69  565.01  7.14  588.38  6.87  -23.37  9.91  
1 1 1 1  33 3  o 19 256.19  5.01  119.34   4.67   117.92   6.57   120.77   6.63   254.55  7.11  257.62  7.08  -3.07   10.04 
1 1 1 1  33 4  o 7  85.86   9.58  13.58    2.94   25.91    4.17   1.42     4.14   118.95  9.73  42.80   17.27 76.15   19.82 
1 1 1 1  33 5  o 12 78.98   10.88 11.56    3.04   18.42    4.30   4.70     4.30   99.90   12.09 53.34   18.34 46.56   21.97 
1 1 1 1  33 6  f 0  301.03  4.68  164.76   5.13   143.75   7.55   182.73   6.98   281.06  7.39  317.01  6.06  -35.95  9.56  
1 1 1 1  33 7  o 6  122.05  6.41  27.16    2.83   31.63    3.98   22.59    4.03   131.61  8.37  110.98  10.10 20.62   13.12 
1 1 1 1  33 8  o 18 161.78  5.52  47.64    3.24   48.04    4.57   47.24    4.59   162.34  7.77  160.97  7.87  1.37    11.06 
1 1 1 1  33 9  o 3  104.26  7.84  19.88    2.95   14.56    4.17   25.20    4.17   88.43   13.39 117.27  9.87  -28.84  16.64 
1 1 1 1  33 10 o 16 304.70  4.53  168.81   5.02   159.21   7.10   178.45   7.11   295.87  6.60  313.25  6.24  -17.38  9.08  
1 1 1 1  33 11 o 6  238.01  4.42  103.00   3.83   91.59    5.40   114.51   5.43   224.31  6.63  250.93  5.95  -26.62  8.91  
1 1 1 1  33 12 o 9  780.66  6.21  1108.53  17.63  1141.71  24.97  1075.58  24.88  792.03  8.67  768.73  8.90  23.31   12.43 
1 1 1 1  33 13 o 2  753.70  5.85  1033.33  16.04  1024.43  23.60  1040.97  21.87  750.16  8.65  756.27  7.95  -6.11   11.75 
1 1 1 1  33 14 o 13 303.67  4.22  167.71   4.66   159.73   6.57   175.78   6.61   296.29  6.10  310.84  5.85  -14.54  8.46  
1 1 1 1  33 15 o 1  249.12  5.01  112.90   4.54   96.42    7.02   124.71   5.95   229.92  8.42  261.77  6.25  -31.85  10.48 
1 1 1 1  33 16 o 3  465.90  4.41  394.85   7.47   414.23   10.61  375.82   10.51  477.05  6.12  454.37  6.36  22.68   8.83  
1 1 1 1  33 17 o 12 181.15  5.19  59.77    3.42   71.37    4.84   48.27    4.82   197.86  6.74  162.55  8.18  35.31   10.60 
1 1 1 1  33 18 o 19 335.45  4.52  204.74   5.52   223.48   7.34   180.41   8.36   350.38  5.76  314.68  7.31  35.70   9.31  
1 1 1 1  33 19 f 0  131.12  6.56  31.39    3.12   43.57    4.84   22.79    4.07   154.32  8.67  111.26  10.17 43.06   13.36 
1 1 1 1  33 20 o 17 270.44  4.72  133.09   4.64   136.64   6.55   129.51   6.57   273.89  6.57  266.54  6.79  7.35    9.45  
1 1 1 1  33 21 o 14 325.52  4.32  192.81   5.11   190.82   7.23   194.80   7.24   323.68  6.14  327.04  6.09  -3.36   8.65  
1 1 1 1  33 22 o 10 279.08  4.93  141.78   5.00   132.05   6.75   153.62   7.44   269.07  6.90  290.29  7.05  -21.22  9.87  
1 1 1 1  33 23 o 6  97.91   8.46  17.64    2.98   15.93    4.09   19.60    4.37   92.30   12.50 102.66  11.92 -10.36  17.27 
1 1 1 1  33 24 o 19 104.47  8.96  20.12    3.37   24.81    4.64   14.88    4.90   115.69  11.17 88.26   15.87 27.43   19.41 
1 1 1 1  33 25 o 18 154.04  5.57  43.34    3.11   44.45    4.43   42.26    4.38   155.64  7.85  151.73  7.97  3.91    11.19 
1 1 1 1  33 26 o 9  206.19  4.81  77.55    3.60   84.34    5.15   71.04    5.04   214.61  6.61  196.84  7.06  17.76   9.67  
1 1 1 1  33 27 o 14 106.23  7.30  20.82    2.80   17.20    4.13   23.91    3.81   95.18   12.22 113.36  9.33  -18.18  15.37 
1 1 1 1  33 28 o 8  43.33   14.15 3.50     2.56   1.15     3.89   5.31     3.41   39.62   16.44 52.20   16.25 -12.59  23.11 
1 1 1 1  33 29 f 0  122.51  6.67  27.73    2.96   31.76    4.24   23.91    4.13   130.28  9.01  112.49  10.22 17.79   13.62 
1 1 1 1  33 30 o 16 23.07   10.82 -2.14    2.29   -5.23    3.27   0.83     3.21   24.18   11.75 35.42   14.83 -11.24  18.92 
1 1 1 1  33 31 o 16 100.12  7.35  18.71    2.66   22.47    3.71   14.76    3.81   108.84  9.48  86.73   12.43 22.11   15.63 
1 1 1 1  33 32 o 14 34.63   14.25 1.17     2.89   5.05     4.21   -2.30    3.98   50.49   18.08 31.75   14.68 18.74   23.29 
1 1 1 1  33 33 o 8  18.27   9.16  -7.00    2.61   -6.62    3.48   -7.49    3.92   23.42   11.54 24.68   12.17 -1.26   16.77 
1 1 1 1  33 34 o 18 101.64  7.67  19.63    2.81   22.31    4.12   17.29    3.85   106.20  10.83 92.79   11.66 13.41   15.91 
1 1 1 1  33 35 o 11 30.96   12.96 0.91     2.44   1.88     3.50   -0.02    3.42   37.54   15.59 32.56   14.45 4.98    21.26 
1 1 1 1  33 36 o 9  67.28   11.12 9.20     2.63   10.40    3.70   7.98     3.73   68.65   15.22 58.89   16.66 9.76    22.57 
1 1 1 1  33 37 o 17 33.25   13.68 1.37     2.66   5.24     3.85   -2.17    3.68   48.41   17.29 29.54   13.81 18.87   22.13 
1 1 1 1  33 38 o 17 29.82   12.98 0.50     2.64   -3.00    3.50   5.08     4.00   26.80   12.80 46.03   17.43 -19.23  21.63 
1 1 1 1  35 0  o 1  274.15  8.51  137.06   8.47   137.06   8.47   137.06   8.47   274.15  8.51  274.15  8.51  0.00    0.00  
1 1 1 1  35 1  o 8  265.48  5.49  128.15   5.30   118.53   7.46   137.96   7.53   255.16  8.05  275.33  7.53  -20.16  11.02 
1 1 1 1  35 2  o 11 109.53  9.17  21.97    3.62   25.36    4.89   17.88    5.38   117.50  11.61 97.87   15.64 19.63   19.47 
1 1 1 1  35 3  o 1  337.19  4.74  206.72   5.81   201.93   7.96   212.18   8.50   333.23  6.57  341.58  6.84  -8.35   9.49  
1 1 1 1  35 4  o 1  37.87   13.76 2.12     2.45   1.03     3.46   3.22     3.46   38.66   15.72 45.79   16.40 -7.13   22.72 
1 1 1 1  35 5  o 6  117.07  6.65  25.00    2.82   14.39    3.90   36.67    4.08   88.03   12.53 141.77  7.96  -53.75  14.84 
1 1 1 1  35 6  o 5  420.38  4.62  321.31   7.06   321.02   10.00  321.61   9.98   420.15  6.55  420.54  6.53  -0.39   9.24  
1 1 1 1  35 7  o 17 478.36  4.75  416.06   8.27   395.31   11.69  436.83   11.69  466.22  6.89  490.11  6.56  -23.89  9.52  
1 1 1 1  35 8  o 5  127.09  6.00  29.44    2.76   39.72    3.94   19.50    3.88   147.59  7.37  102.97  10.50 44.62   12.83 
1 1 1 1  35 9  o 14 202.84  4.99  74.82    3.68   68.30    4.88   83.35    5.59   193.66  6.95  213.95  7.20  -20.29  10.00 
1 1 1 1  35 10 o 17 648.97  5.26  765.91   12.41  748.97   17.52  782.97   17.58  641.63  7.51  656.04  7.37  -14.41  10.52 
1 1 1 1  35 11 o 8  357.69  4.97  232.68   6.46   210.02   9.13   255.37   9.14   339.75  7.39  374.66  6.71  -34.92  9.99  
1 1 1 1  35 12 o 9  376.97  4.40  258.43   6.03   244.70   8.82   270.49   8.26   366.74  6.61  385.61  5.89  -18.87  8.86  
1 1 1 1  35 13 o 5  451.12  4.82  370.17   7.91   342.37   11.58  394.51   10.83  433.70  7.34  465.62  6.40  -31.93  9.74  
1 1 1 1  35 14 o 16 307.64  4.73  172.16   5.29   182.29   7.81   163.54   7.20   316.46  6.79  299.75  6.61  16.71   9.47  
1 1 1 1  35 15 o 16 272.19  4.62  134.77   4.57   162.79   6.50   107.38   6.42   299.07  5.97  242.71  7.29  56.35   9.42  
1 1 1 1  35 16 o 19 671.99  5.33  821.76   13.03  849.92   18.45  793.77   18.40  683.06  7.43  660.06  7.67  22.99   10.67 
1 1 1 1  35 17 o 10 423.48  4.51  326.29   6.95   330.54   10.19  322.59   9.50   426.03  6.58  420.92  6.21  5.11    9.05  
1 1 1 1  35 18 o 19 184.99  5.50  62.35    3.70   73.62    4.91   47.59    5.62   200.93  6.73  161.18  9.63  39.74   11.75 
1 1 1 1  35 19 o 1  187.41  5.42  63.99    3.69   71.28    5.48   57.92    5.00   197.60  7.64  178.08  7.74  19.52   10.87 
1 1 1 1  35 20 o 9  175.70  5.17  56.25    3.30   60.42    4.84   52.63    4.50   181.92  7.34  169.77  7.31  12.14   10.36 
1 1 1 1  35 21 o 18 168.15  5.58  51.54    3.41   50.56    4.79   52.54    4.84   166.30  7.95  169.54  7.87  -3.24   11.19 
1 1 1 1  35 22 o 2  442.20  4.56  355.96   7.34   342.23   10.01  371.86   10.78  433.32  6.36  451.65  6.56  -18.32  9.14  
1 1 1 1  35 23 f 0  61.75   16.13 7.33     3.66   4.34     5.06   10.61    5.29   53.53   19.74 73.95   19.44 -20.42  27.70 
1 1 1 1  35 24 o 6  316.50  4.89  182.54   5.63   188.19   8.37   177.88   7.60   320.91  7.18  312.10  6.70  8.81    9.82  
1 1 1 1  35 25 f 0  321.09  4.42  187.90   5.16   205.32   7.29   170.49   7.29   335.29  5.98  305.39  6.57  29.90   8.88  
1 1 1 1  35 26 o 4  183.48  5.37  61.55    3.58   71.21    5.13   52.44    4.99   196.91  7.18  168.68  8.16  28.23   10.87 
1 1 1 1  35 27 o 6  67.48   10.19 8.64     2.42   3.95     3.44   13.27    3.41   47.11   16.39 83.49   11.55 -36.37  20.05 
1 1 1 1  35 28 o 8  149.21  6.72  41.06    3.64   39.08    5.43   42.67    4.90   144.12  10.44 151.29  8.94  -7.18   13.75 
1 1 1 1  35 29 o 16 186.53  5.41  63.92    3.66   64.09    5.18   63.74    5.19   185.81  7.68  185.28  7.71  0.53    10.88 
1 1 1 1  35 30 o 1  48.44   13.26 4.70     2.40   6.88     3.51   2.78     3.30   57.75   16.10 41.68   15.81 16.07   22.56 
1 1 1 1  35 31 o 13 163.04  5.61  49.04    3.32   50.11    4.88   48.12    4.53   163.44  8.23  160.40  7.80  3.03    11.34 
1 1 1 1  35 32 o 12 113.95  7.90  24.45    3.25   31.07    4.44   16.79    4.78   127.47  9.66  90.27   15.09 37.20   17.92 
1 1 1 1  35 33 f 0  26.13   11.99 -1.36    2.59   1.63     3.65   -4.40    3.68   38.13   15.88 26.82   12.90 11.30   20.45 
1 1 1 1  35 34 o 10 56.93   12.67 6.79     2.55   11.90    3.77   2.45     3.48   74.53   14.42 39.29   15.83 35.25   21.41 
1 1 1 1  35 35 f 0  29.50   12.78 0.33     2.53   -2.17    3.58   2.82     3.57   29.05   13.59 40.21   16.10 -11.16  21.07 
1 1 1 1  35 36 o 16 21.41   10.36 -3.42    2.46   -2.61    3.44   -4.27    3.53   27.89   13.14 25.90   12.50 1.99    18.13 
1 1 1 1  35 37 o 14 61.28   12.98 8.04     2.80   14.13    4.21   3.19     3.75   79.89   15.04 41.35   16.52 38.54   22.34 
1 1 1 1  35 38 o 14 27.66   12.50 -0.31    2.68   1.50     3.68   -2.35    3.90   35.24   15.34 28.99   13.75 6.25    20.60 
1 1 1 1  37 0  o 8  237.44  6.49  102.73   5.59   102.73   5.59   102.73   5.59   237.44  6.49  237.44  6.49  0.00    0.00  
1 1 1 1  37 1  o 18 254.41  4.42  117.68   4.09   121.20   5.81   114.20   5.77   258.17  6.18  250.52  6.34  7.65    8.86  
1 1 1 1  37 2  o 10 311.96  4.44  176.94   5.04   173.14   6.85   181.43   7.43   308.57  6.10  315.87  6.47  -7.30   8.90  
1 1 1 1  37 3  o 11 246.03  4.50  110.06   4.03   116.51   5.70   103.62   5.69   253.12  6.19  238.61  6.57  14.51   9.03  
1 1 1 1  37 4  o 5  79.40   8.96  11.61    2.54   11.75    3.61   11.48    3.57   79.30   12.98 78.39   12.99 0.91    18.37 
1 1 1 1  37 5  o 10 131.15  5.93  31.34    2.82   30.61    3.99   32.07    3.99   129.44  8.52  132.52  8.32  -3.09   11.91 
1 1 1 1  37 6  o 15 279.14  4.39  141.68   4.46   150.27   6.32   133.18   6.29   287.46  6.05  270.61  6.39  16.85   8.80  
1 1 1 1  37 7  o 7  448.54  4.39  365.81   7.15   362.99   10.12  368.63   10.11  446.75  6.23  450.21  6.18  -3.46   8.77  
1 1 1 1  37 8  o 9  139.25  6.33  35.34    3.20   34.02    4.29   37.00    4.79   136.45  8.70  142.28  9.32  -5.83   12.75 
1 1 1 1  37 9  o 12 159.22  6.51  46.19    3.76   26.63    5.05   70.44    5.63   120.34  11.70 196.59  7.89  -76.25  14.11 
1 1 1 1  37 10 o 7  259.59  4.78  122.55   4.51   112.56   6.36   132.68   6.40   248.63  7.04  270.05  6.52  -21.43  9.60  
1 1 1 1  37 11 o 5  285.19  4.65  147.92   4.83   136.13   6.79   159.92   6.86   273.52  6.83  296.47  6.36  -22.95  9.34  
1 1 1 1  37 12 o 16 194.52  5.31  68.89    3.75   72.45    5.48   65.75    5.14   199.35  7.58  189.91  7.46  9.44    10.64 
1 1 1 1  37 13 o 6  237.21  4.48  102.35   3.86   97.88    5.41   106.98   5.51   231.82  6.43  242.37  6.26  -10.55  8.97  
1 1 1 1  37 14 o 11 221.30  5.06  89.11    4.07   89.85    5.98   88.46    5.55   221.99  7.42  220.31  6.94  1.68    10.16 
1 1 1 1  37 15 o 12 156.12  5.66  44.42    3.21   61.74    4.63   28.39    4.45   183.99  6.93  124.34  9.93  59.65   12.11 
1 1 1 1  37 16 o 4  321.79  4.65  188.41   5.45   187.50   7.70   189.32   7.70   320.87  6.60  322.43  6.57  -1.56   9.31  
1 1 1 1  37 17 o 14 377.38  4.80  259.16   6.59   249.69   8.93   270.48   9.77   370.26  6.63  385.33  6.97  -15.07  9.62  
1 1 1 1  37 18 o 15 168.34  5.69  51.65    3.48   59.49    4.80   42.99    5.05   180.53  7.33  153.22  9.11  27.31   11.69 
1 1 1 1  37 19 o 18 415.59  4.54  314.30   6.86   324.88   10.08  305.14   9.38   422.29  6.56  409.29  6.30  13.00   9.10  
1 1 1 1  37 20 o 19 233.09  4.91  98.90    4.16   109.53   6.38   91.02    5.49   245.02  7.17  223.38  6.77  21.64   9.86  
1 1 1 1  37 21 o 9  353.22  4.53  227.10   5.82   225.13   7.96   229.36   8.53   351.49  6.23  354.72  6.61  -3.23   9.08  
1 1 1 1  37 22 f 0  255.45  5.74  118.92   5.33   121.36   7.16   115.88   8.00   257.70  7.65  251.60  8.76  6.09    11.63 
1 1 1 1  37 23 o 11 52.42   15.08 5.22     3.03   6.15     4.22   4.24     4.34   57.50   18.10 51.20   18.36 6.29    25.78 
1 1 1 1  37 24 o 2  125.91  6.42  29.04    2.93   31.21    4.20   26.99    4.08   130.12  8.94  120.86  9.36  9.26    12.95 
1 1 1 1  37 25 o 17 32.66   13.70 0.40     2.74   3.03     3.61   -3.19    4.23   44.70   16.63 32.67   15.11 12.04   22.46 
1 1 1 1  37 26 f 0  30.24   13.03 -0.11    2.60   1.49     3.75   -1.58    3.61   40.23   16.36 32.24   14.54 7.99    21.89 
1 1 1 1  37 27 f 0  98.11   8.18  17.91    2.89   13.10    3.93   23.60    4.27   82.05   13.64 111.89  10.63 -29.84  17.29 
1 1 1 1  37 28 o 3  151.59  6.25  42.35    3.44   44.04    5.63   41.35    4.34   152.88  10.20 149.13  8.03  3.75    12.98 
1 1 1 1  37 29 o 8  75.40   9.76  10.85    2.61   5.59     3.60   16.69    3.80   52.68   16.74 93.02   11.47 -40.34  20.29 
1 1 1 1  37 30 o 3  21.74   10.38 -2.84    2.30   1.02     3.17   -7.09    3.33   35.61   14.82 22.35   11.06 13.26   18.49 
1 1 1 1  37 31 o 9  174.21  6.32  56.29    4.00   59.63    5.72   53.10    5.59   177.61  8.88  167.33  9.22  10.27   12.80 
1 1 1 1  37 32 o 8  110.68  8.51  23.27    3.40   15.98    4.37   34.41    5.40   88.34   14.08 132.63  11.31 -44.29  18.06 
1 1 1 1  37 33 o 1  49.28   13.57 5.13     2.51   3.03     3.78   6.79     3.35   42.08   16.66 55.55   15.83 -13.47  22.98 
1 1 1 1  37 34 o 12 62.25   12.25 8.07     2.67   15.38    3.89   1.51     3.68   85.99   12.83 37.11   15.74 48.88   20.31 
1 1 1 1  37 35 o 16 18.91   9.38  -5.23    2.45   -9.96    3.49   -0.67    3.43   20.22   10.20 31.15   14.10 -10.92  17.40 
1 1 1 1  37 36 o 19 37.09   14.41 2.38     2.78   -5.59    4.17   8.81     3.74   27.15   13.21 62.13   16.35 -34.99  21.02 
1 1 1 1  37 37 o 10 61.61   13.39 8.36     2.91   -4.23    4.15   20.56    4.09   28.02   13.53 99.44   11.52 -71.43  17.76 
1 1 1 1  37 38 f 0  17.77   8.98  -8.06    2.79   -10.83   3.61   -3.96    4.39   19.64   9.95  28.48   13.79 -8.85   17.01 
1 1 1 1  39 0  o 19 100.53  10.60 18.99    3.77   18.99    3.77   18.99    3.77   100.53  10.60 100.53  10.60 0.00    0.00  
1 1 1 1  39 1  o 7  551.79  4.64  553.61   9.30   569.52   13.20  537.93   13.10  559.60  6.49  543.86  6.63  15.74   9.28  
1 1 1 1  39 2  o 9  245.97  4.53  110.01   4.05   106.13   5.68   114.05   5.79   241.49  6.47  250.34  6.37  -8.85   9.08  
1 1 1 1  39 3  o 10 72.37   9.97  9.71     2.55   13.41    3.72   6.42     3.51   84.93   12.42 58.44   16.04 26.49   20.29 
1 1 1 1  39 4  o 12 229.22  4.79  95.54    3.99   109.46   5.49   79.94    5.82   245.25  6.17  209.49  7.65  35.76   9.83  
1 1 1 1  39 5  o 5  424.38  4.35  327.47   6.71   338.13   9.54   317.03   9.45   431.18  6.09  417.51  6.22  13.68   8.70  
1 1 1 1  39 6  o 11 207.80  5.60  78.59    4.23   72.72    5.89   84.84    6.07   199.76  8.12  215.80  7.75  -16.04  11.23 
1 1 1 1  39 7  o 10 288.10  5.09  150.94   5.34   163.96   7.54   137.88   7.55   300.21  6.91  275.18  7.56  25.03   10.24 
1 1 1 1  39 8  o 14 569.83  5.02  590.53   10.41  595.45   13.79  584.01   15.88  572.11  6.63  566.51  7.71  5.60    10.17 
1 1 1 1  39 9  o 16 395.50  4.61  284.48   6.62   262.35   9.33   306.97   9.41   379.72  6.76  410.77  6.30  -31.05  9.24  
1 1 1 1  39 10 o 13 437.66  4.67  348.39   7.43   337.06   10.48  359.87   10.55  430.37  6.70  444.71  6.52  -14.34  9.35  
1 1 1 1  39 11 o 16 504.53  4.70  463.01   8.62   456.89   12.59  468.42   11.83  501.01  6.91  507.34  6.42  -6.33   9.43  
1 1 1 1  39 12 o 8  436.83  4.86  347.15   7.72   374.33   11.41  324.18   10.49  453.44  6.92  421.98  6.83  31.46   9.73  
1 1 1 1  39 13 o 14 210.94  5.05  80.96    3.88   79.89    5.51   82.00    5.45   209.32  7.25  212.09  7.08  -2.77   10.13 
1 1 1 1  39 14 o 1  569.10  4.86  589.30   10.06  592.81   14.74  586.23   13.78  570.50  7.11  567.39  6.68  3.11    9.75  
1 1 1 1  39 15 o 19 304.54  4.50  168.74   4.98   153.59   6.82   186.05   7.29   290.42  6.46  319.66  6.27  -29.24  9.00  
1 1 1 1  39 16 o 1  104.14  8.16  19.89    3.06   28.09    4.31   11.52    4.35   123.69  9.66  77.79   15.93 45.90   18.63 
1 1 1 1  39 17 o 19 141.79  6.67  36.70    3.43   38.28    4.47   34.45    5.34   144.62  8.55  136.87  10.82 7.75    13.79 
1 1 1 1  39 18 o 8  194.88  4.96  69.17    3.51   66.07    5.00   72.18    4.94   190.26  7.24  198.92  6.83  -8.66   9.95  
1 1 1 1  39 19 o 11 429.91  4.58  336.37   7.16   339.14   10.45  333.91   9.84   431.40  6.66  428.11  6.32  3.29    9.18  
1 1 1 1  39 20 o 11 213.31  5.22  82.85    4.05   95.37    5.74   70.46    5.71   228.61  6.91  196.34  8.01  32.27   10.58 
1 1 1 1  39 21 o 7  295.41  5.28  158.96   5.67   165.42   8.13   152.83   7.91   301.06  7.43  289.25  7.53  11.80   10.58 
1 1 1 1  39 22 o 19 72.97   11.67 10.03    2.99   14.82    4.45   6.07     4.04   88.45   14.31 57.01   17.67 31.43   22.74 
1 1 1 1  39 23 o 5  139.19  6.31  35.44    3.19   27.90    4.32   44.49    4.73   122.87  9.74  155.61  8.38  -32.74  12.85 
1 1 1 1  39 24 o 12 369.25  4.90  248.71   6.58   246.34   8.99   251.43   9.64   366.93  6.74  370.55  7.16  -3.62   9.83  
1 1 1 1  39 25 o 1  58.53   13.79 6.69     2.89   10.41    3.79   1.53     4.46   73.03   14.76 43.15   17.72 29.88   23.07 
1 1 1 1  39 26 o 3  100.39  7.89  18.69    2.86   17.28    4.02   20.14    4.06   95.30   11.84 103.29  10.99 -7.99   16.15 
1 1 1 1  39 27 o 19 154.11  6.45  43.76    3.61   47.33    5.09   40.18    5.11   159.35  8.83  146.42  9.64  12.93   13.07 
1 1 1 1  39 28 o 2  104.07  8.36  20.28    3.14   21.61    4.73   19.23    4.19   105.60  12.57 99.94   11.75 5.67    17.20 
1 1 1 1  39 29 o 5  28.18   12.30 -0.23    2.38   0.22     3.48   -0.63    3.27   34.91   15.06 31.91   14.15 3.00    20.67 
1 1 1 1  39 30 o 12 73.23   11.87 10.57    3.05   13.13    4.58   8.52     4.10   79.25   16.43 63.22   17.31 16.03   23.87 
1 1 1 1  39 31 o 1  127.30  7.35  30.36    3.39   35.62    4.58   24.00    5.03   136.76  9.27  109.85  12.84 26.91   15.83 
1 1 1 1  39 32 o 16 106.61  8.04  21.59    3.10   27.21    4.40   16.08    4.36   118.14  10.34 88.14   14.07 30.00   17.46 
1 1 1 1  39 33 o 9  32.07   13.32 1.07     2.56   9.30     3.61   -7.27    3.63   64.88   15.50 23.14   11.47 41.74   19.28 
1 1 1 1  39 34 o 5  82.91   9.79  13.63    2.90   7.59     4.08   19.73    4.11   56.38   17.81 98.27   11.72 -41.89  21.32 
1 1 1 1  39 35 o 10 36.01   14.28 2.06     2.79   -4.50    3.94   8.62     3.94   27.45   13.23 60.93   17.09 -33.48  21.61 
1 1 1 1  39 36 o 7  36.11   14.16 2.22     2.71   7.29     3.78   -3.14    3.89   55.58   17.06 28.80   13.68 26.78   21.87 
1 1 1 1  39 37 o 19 26.68   12.07 -0.43    2.51   -4.10    3.59   3.08     3.51   25.52   12.38 39.14   15.86 -13.62  20.12 
1 1 1 1  41 0  o 15 426.96  6.26  331.69   9.71   331.69   9.71   331.69   9.71   426.96  6.26  426.96  6.26  0.00    0.00  
1 1 1 1  41 1  o 4  136.97  6.48  34.20    3.22   26.94    4.62   41.01    4.48   121.18  10.60 149.90  8.24  -28.72  13.43 
1 1 1 1  41 2  o 4  324.71  4.69  191.73   5.54   189.77   7.83   193.69   7.82   323.00  6.67  326.32  6.60  -3.32   9.38  
1 1 1 1  41 3  o 11 475.60  5.19  411.36   8.97   435.14   12.71  387.71   12.67  489.07  7.15  461.63  7.55  27.44   10.39 
1 1 1 1  41 4  o 7  223.13  5.96  90.62    4.83   100.04   6.81   81.03    6.87   234.33  8.00  210.81  8.98  23.52   12.03 
1 1 1 1  41 5  o 3  485.40  5.73  428.55   10.11  420.60   14.32  436.46   14.28  480.74  8.19  489.73  8.02  -8.99   11.47 
1 1 1 1  41 6  o 7  459.61  4.76  384.17   7.95   385.41   11.25  382.93   11.24  460.26  6.72  458.78  6.74  1.48    9.52  
1 1 1 1  41 7  o 18 368.11  4.64  246.44   6.21   274.57   8.84   219.02   8.72   388.48  6.26  346.94  6.92  41.54   9.33  
1 1 1 1  41 8  o 10 595.50  5.31  645.07   11.50  653.71   15.68  635.00   16.92  599.32  7.20  590.61  7.88  8.71    10.67 
1 1 1 1  41 9  o 5  472.30  4.79  405.75   8.22   376.17   11.55  436.07   11.69  454.61  6.99  489.50  6.57  -34.89  9.59  
1 1 1 1  41 10 f 0  499.37  4.84  453.63   8.79   425.83   12.39  481.79   12.47  483.64  7.05  514.47  6.67  -30.84  9.70  
1 1 1 1  41 11 o 4  186.71  5.47  63.49    3.71   49.63    5.36   76.20    5.14   164.77  8.99  204.45  6.92  -39.68  11.34 
1 1 1 1  41 12 o 10 347.21  4.32  219.31   5.46   219.77   7.74   218.84   7.70   347.46  6.13  346.73  6.11  0.73    8.65  
1 1 1 1  41 13 o 16 604.41  5.15  664.78   11.32  658.09   17.28  669.81   14.99  600.93  7.91  606.46  6.80  -5.52   10.43 
1 1 1 1  41 14 o 8  423.13  4.70  325.78   7.23   316.13   10.23  335.43   10.23  416.61  6.75  429.17  6.56  -12.56  9.41  
1 1 1 1  41 15 o 19 176.91  5.90  57.04    3.79   60.67    5.45   53.65    5.27   182.23  8.25  171.32  8.49  10.92   11.84 
1 1 1 1  41 16 o 8  67.78   10.82 8.60     2.58   9.59     3.48   7.40     3.83   71.11   13.95 62.32   16.62 8.79    21.70 
1 1 1 1  41 17 o 8  202.06  5.34  74.38    3.92   66.07    5.55   82.64    5.54   190.16  8.05  212.82  7.17  -22.66  10.78 
1 1 1 1  41 18 o 5  66.18   12.16 8.27     2.82   10.41    4.09   6.35     3.89   73.80   15.73 58.17   17.19 15.63   23.30 
1 1 1 1  41 19 o 3  457.33  4.66  380.70   7.75   380.84   10.63  380.54   11.31  457.16  6.40  456.90  6.81  0.26    9.34  
1 1 1 1  41 20 o 9  230.98  6.74  97.38    5.65   104.28   8.59   92.12    7.50   238.48  9.93  224.25  9.22  14.22   13.55 
1 1 1 1  41 21 o 12 299.08  5.08  162.95   5.52   163.00   8.08   162.92   7.57   298.75  7.44  298.76  6.97  -0.01   10.19 
1 1 1 1  41 22 o 7  172.95  5.47  54.60    3.44   60.99    4.94   48.63    4.78   182.49  7.46  162.79  8.10  19.69   11.01 
1 1 1 1  41 23 o 17 267.68  4.82  130.66   4.69   119.77   6.35   143.79   6.97   255.80  6.83  280.38  6.84  -24.58  9.67  
1 1 1 1  41 24 o 6  186.84  5.74  63.88    3.90   53.24    5.34   76.01    5.70   169.82  8.68  203.30  7.72  -33.48  11.61 
1 1 1 1  41 25 o 16 51.18   15.22 5.09     3.04   5.48     3.93   4.52     4.80   53.64   17.53 52.05   19.20 1.59    26.00 
1 1 1 1  41 26 f 0  83.82   9.73  13.26    2.91   13.58    4.13   12.94    4.10   83.24   14.14 81.09   14.44 2.16    20.21 
1 1 1 1  41 27 o 19 241.14  5.08  106.60   4.45   111.06   6.29   102.13   6.30   245.08  7.07  234.83  7.39  10.25   10.23 
1 1 1 1  41 28 o 13 147.66  6.10  40.26    3.27   38.86    4.76   41.50    4.49   143.69  9.17  148.95  8.33  -5.26   12.39 
1 1 1 1  41 29 o 6  32.03   13.43 0.65     2.63   2.48     3.99   -0.76    3.50   42.54   17.02 32.64   14.55 9.90    22.40 
1 1 1 1  41 30 o 4  74.41   12.06 10.99    3.15   1.67     4.20   23.04    4.77   40.68   17.00 108.07  12.37 -67.39  21.02 
1 1 1 1  41 31 o 12 77.82   10.00 11.78    2.76   11.49    3.83   12.09    3.99   74.17   14.72 75.99   14.98 -1.82   21.00 
1 1 1 1  41 32 o 18 45.77   14.39 4.43     2.67   -2.53    3.92   10.41    3.64   30.40   14.23 69.66   14.82 -39.26  20.54 
1 1 1 1  41 33 o 2  40.78   14.51 3.38     2.71   2.54     3.85   4.21     3.81   40.17   16.48 45.00   17.01 -4.83   23.69 
1 1 1 1  41 34 f 0  74.38   10.86 11.21    2.85   10.94    3.90   11.52    4.18   69.69   15.76 70.89   16.51 -1.20   22.83 
1 1 1 1  41 35 o 8  40.92   14.93 3.37     2.89   11.05    4.33   -2.77    3.87   68.92   17.32 29.45   13.89 39.47   22.20 
1 1 1 1  41 36 o 11 33.74   13.75 1.72     2.65   2.17     3.73   1.26     3.78   37.87   15.94 35.79   15.56 2.08    22.27 
1 1 1 1  41 37 o 11 22.60   11.06 -4.33    3.05   -21.06   4.35   11.82    4.27   ?       ?     67.49   17.32 ?       ?     
1 1 1 1  43 0  o 5  224.16  7.86  91.73    6.39   91.73    6.39   91.73    6.39   224.16  7.86  224.16  7.86  0.00    0.00  
1 1 1 1  43 1  o 15 286.62  5.65  149.43   5.89   156.22   8.30   142.55   8.36   292.88  7.80  279.73  8.22  13.15   11.34 
1 1 1 1  43 2  o 9  209.91  5.89  80.21    4.49   87.53    6.78   74.48    6.00   219.11  8.52  202.12  8.18  16.99   11.82 
1 1 1 1  43 3  o 10 211.14  5.25  81.09    4.03   91.66    5.64   70.09    5.75   224.34  6.93  196.07  8.09  28.27   10.65 
1 1 1 1  43 4  o 9  88.44   8.90  14.38    2.82   8.40     3.93   20.74    4.05   66.47   16.39 106.17  10.65 -39.70  19.54 
1 1 1 1  43 5  o 17 69.24   11.53 8.97     2.80   6.47     3.99   11.39    3.93   59.03   17.42 77.76   14.43 -18.74  22.62 
1 1 1 1  43 6  o 4  696.52  5.48  882.56   13.87  889.89   19.66  875.30   19.58  699.15  7.74  693.39  7.77  5.76    10.96 
1 1 1 1  43 7  o 12 859.69  6.13  1344.88  19.17  1392.77  27.16  1297.37  27.05  874.45  8.54  843.92  8.82  30.53   12.28 
1 1 1 1  43 8  o 6  396.32  4.57  285.71   6.58   295.87   9.05   274.28   9.60   403.20  6.17  388.17  6.80  15.03   9.18  
1 1 1 1  43 9  o 13 565.56  4.71  581.88   9.69   598.33   13.72  565.53   13.68  573.30  6.58  557.34  6.75  15.95   9.43  
1 1 1 1  43 10 o 6  253.85  4.54  117.23   4.19   139.10   6.02   96.70    5.83   276.44  5.99  230.34  6.97  46.10   9.19  
1 1 1 1  43 11 o 19 87.41   9.07  14.08    2.84   -1.97    4.20   27.62    3.85   35.16   15.79 122.78  8.69  -87.62  18.02 
1 1 1 1  43 12 f 0  330.83  4.39  199.12   5.28   187.58   7.45   210.78   7.49   320.96  6.38  340.26  6.05  -19.30  8.80  
1 1 1 1  43 13 o 2  580.52  6.03  613.59   12.74  585.47   20.03  632.69   16.50  566.35  9.73  589.19  7.70  -22.84  12.41 
1 1 1 1  43 14 o 14 194.15  5.41  68.67    3.81   71.93    5.44   65.50    5.35   198.53  7.55  189.40  7.79  9.12    10.84 
1 1 1 1  43 15 o 10 236.69  4.69  101.95   4.04   114.57   5.67   88.98    5.75   250.82  6.22  220.86  7.17  29.96   9.49  
1 1 1 1  43 16 o 5  219.33  5.45  87.58    4.35   75.19    5.87   102.61   6.47   202.89  7.98  237.12  7.51  -34.23  10.96 
1 1 1 1  43 17 o 17 33.93   13.87 0.76     2.71   0.01     3.69   1.66     4.00   36.79   15.68 42.56   17.04 -5.77   23.16 
1 1 1 1  43 18 o 8  355.58  4.63  230.14   5.99   218.71   8.16   243.43   8.80   346.43  6.48  365.46  6.63  -19.03  9.27  
1 1 1 1  43 19 o 7  163.42  7.62  48.85    4.52   49.62    6.51   48.13    6.27   164.18  10.97 161.72  10.72 2.46    15.34 
1 1 1 1  43 20 o 5  148.32  6.56  40.21    3.53   26.15    5.36   50.95    4.69   118.51  12.64 166.82  7.75  -48.31  14.82 
1 1 1 1  43 21 o 19 310.40  4.65  175.54   5.25   195.06   7.73   158.82   7.15   326.86  6.51  294.91  6.67  31.95   9.32  
1 1 1 1  43 22 o 1  150.56  5.99  41.46    3.27   44.73    4.67   38.29    4.59   155.98  8.26  144.15  8.81  11.83   12.08 
1 1 1 1  43 23 o 2  243.88  5.26  108.60   4.66   95.78    6.34   123.78   6.89   228.34  7.64  259.72  7.31  -31.38  10.57 
1 1 1 1  43 24 o 18 100.60  8.49  18.80    3.08   15.05    4.17   23.29    4.56   88.47   13.37 111.15  11.44 -22.69  17.60 
1 1 1 1  43 25 o 13 123.51  8.05  28.30    3.59   22.70    4.97   34.43    5.20   108.84  12.81 135.29  10.66 -26.45  16.66 
1 1 1 1  43 26 o 12 135.73  6.70  34.04    3.30   31.48    4.64   36.64    4.68   129.27  9.95  139.82  9.27  -10.55  13.60 
1 1 1 1  43 27 o 14 73.86   10.52 10.49    2.74   13.03    3.89   7.97     3.88   81.06   13.68 62.02   16.78 19.05   21.65 
1 1 1 1  43 28 o 16 78.88   10.04 11.94    2.81   8.15     4.24   14.93    3.77   62.04   17.83 87.35   12.19 -25.31  21.60 
1 1 1 1  43 29 f 0  38.16   15.18 1.97     3.16   3.22     4.54   0.79     4.40   45.74   18.20 39.42   16.96 6.31    24.88 
1 1 1 1  43 30 o 10 73.32   12.40 10.78    3.19   9.91     4.28   11.85    4.77   67.45   17.37 73.46   18.00 -6.01   25.01 
1 1 1 1  43 31 o 12 52.46   14.16 5.84     2.76   6.18     3.94   5.51     3.87   52.94   17.56 50.54   17.40 2.40    24.72 
1 1 1 1  43 32 o 4  73.08   10.37 10.66    2.68   10.00    3.84   11.29    3.74   66.83   16.00 72.15   14.75 -5.32   21.76 
1 1 1 1  43 33 o 15 58.21   13.51 7.33     2.81   2.35     3.93   12.48    4.00   39.59   16.49 75.04   15.19 -35.45  22.42 
1 1 1 1  43 34 o 15 34.02   14.23 1.28     2.95   -0.82    4.45   2.93     3.94   34.74   15.86 41.38   16.79 -6.64   23.09 
1 1 1 1  43 35 o 6  39.69   14.63 3.16     2.78   -3.41    3.87   10.23    4.01   28.32   13.51 66.32   16.65 -38.00  21.44 
1 1 1 1  43 36 o 1  39.39   14.44 3.41     2.70   -4.03    3.76   11.34    3.89   26.35   12.76 68.66   15.88 -42.31  20.37 
1 1 1 1  45 0  o 14 469.88  6.39  401.80   10.92  401.80   10.92  401.80   10.92  469.88  6.39  469.88  6.39  0.00    0.00  
1 1 1 1  45 1  o 9  220.25  4.77  88.23    3.82   78.07    5.40   98.43    5.41   206.97  7.19  232.49  6.41  -25.52  9.63  
1 1 1 1  45 2  o 1  124.45  6.63  28.27    2.99   20.45    4.19   36.40    4.27   105.33  11.10 141.13  8.37  -35.80  13.90 
1 1 1 1  45 3  o 7  304.65  4.48  168.81   4.96   161.58   7.00   176.08   7.02   297.97  6.46  311.06  6.21  -13.09  8.96  
1 1 1 1  45 4  o 17 56.45   13.16 6.05     2.65   3.65     3.74   8.48     3.75   48.05   17.06 66.73   15.73 -18.69  23.21 
1 1 1 1  45 5  o 1  397.18  4.42  286.94   6.38   274.48   8.94   299.87   9.11   388.34  6.33  405.92  6.17  -17.58  8.84  
1 1 1 1  45 6  o 17 390.61  4.44  277.54   6.30   317.13   8.98   239.04   8.85   417.44  5.91  362.36  6.72  55.08   8.95  
1 1 1 1  45 7  o 14 112.69  7.75  23.24    3.15   25.45    4.27   20.60    4.68   117.69  10.09 105.45  12.43 12.23   16.01 
1 1 1 1  45 8  o 6  192.30  5.02  67.33    3.51   58.98    4.93   75.91    5.00   179.78  7.56  204.07  6.75  -24.29  10.13 
1 1 1 1  45 9  o 19 34.81   13.53 1.38     2.46   -0.07    3.39   2.97     3.57   35.18   15.01 45.07   16.57 -9.89   22.36 
1 1 1 1  45 10 o 5  294.63  4.62  157.94   4.95   137.74   7.21   176.01   6.82   274.88  7.22  310.94  6.03  -36.06  9.41  
1 1 1 1  45 11 o 17 315.41  5.37  181.07   6.16   159.20   10.07  194.13   7.78   295.23  9.40  326.49  6.56  -31.26  11.46 
1 1 1 1  45 12 o 6  246.84  5.65  110.92   5.07   115.57   7.55   107.11   6.84   251.62  8.26  242.29  7.77  9.33    11.35 
1 1 1 1  45 13 o 2  461.60  4.66  387.74   7.83   376.13   11.41  398.07   10.76  454.37  6.91  467.51  6.33  -13.15  9.37  
1 1 1 1  45 14 o 11 88.03   8.57  14.27    2.71   16.65    3.76   11.71    3.90   94.77   11.13 78.72   14.15 16.05   18.00 
1 1 1 1  45 15 o 16 203.16  5.40  75.19    3.98   80.81    5.67   69.70    5.60   210.41  7.42  195.33  7.91  15.08   10.84 
1 1 1 1  45 16 o 15 289.47  4.99  152.53   5.25   151.74   7.14   153.46   7.75   288.54  6.80  290.02  7.36  -1.47   10.02 
1 1 1 1  45 17 f 0  354.91  5.04  229.34   6.50   245.14   8.89   211.10   9.55   366.73  6.67  340.16  7.72  26.57   10.20 
1 1 1 1  45 18 o 16 300.05  6.22  164.11   6.79   168.66   10.30  160.62   9.03   303.52  9.34  296.40  8.38  7.13    12.55 
1 1 1 1  45 19 o 15 241.01  4.87  105.80   4.27   123.78   6.15   89.10    5.93   260.49  6.50  220.77  7.40  39.71   9.85  
1 1 1 1  45 20 o 15 23.91   11.40 -3.57    2.75   -4.39    4.02   -2.86    3.77   30.00   14.15 31.06   14.33 -1.06   20.14 
1 1 1 1  45 21 o 12 151.27  6.66  41.90    3.65   46.21    5.35   38.12    5.01   158.32  9.33  143.68  9.64  14.64   13.41 
1 1 1 1  45 22 o 15 55.52   14.07 6.00     2.84   4.72     3.82   7.58     4.26   51.15   17.30 62.22   17.87 -11.07  24.87 
1 1 1 1  45 23 o 9  261.40  5.21  124.90   4.95   117.83   7.28   130.99   6.76   252.88  7.93  267.05  6.97  -14.16  10.56 
1 1 1 1  45 24 o 13 97.96   9.34  17.96    3.29   22.70    4.69   13.40    4.61   109.25  12.01 82.15   15.99 27.10   20.00 
1 1 1 1  45 25 o 7  114.29  7.50  24.24    3.10   25.83    4.30   22.52    4.47   117.00  10.20 108.64  11.50 8.36    15.37 
1 1 1 1  45 26 o 8  123.01  6.84  28.04    3.05   28.06    4.24   28.01    4.37   121.93  9.65  121.67  9.98  0.26    13.88 
1 1 1 1  45 27 o 8  22.88   10.95 -3.25    2.58   -3.77    3.67   -2.75    3.62   28.20   13.36 29.58   13.79 -1.39   19.20 
1 1 1 1  45 28 o 12 81.44   11.44 12.96    3.29   16.66    5.03   10.18    4.36   89.82   15.98 69.06   17.38 20.76   23.61 
1 1 1 1  45 29 o 6  128.01  8.36  30.96    3.87   32.55    5.58   29.48    5.37   128.72  12.06 122.30  12.25 6.42    17.19 
1 1 1 1  45 30 o 9  22.89   11.04 -3.70    2.74   -4.29    3.93   -3.14    3.83   28.19   13.49 29.37   13.84 -1.17   19.33 
1 1 1 1  45 31 o 5  92.02   9.01  16.42    2.97   17.09    4.24   15.77    4.17   90.80   13.25 86.85   13.65 3.95    19.02 
1 1 1 1  45 32 o 16 50.05   14.68 5.54     2.85   3.51     4.04   7.54     4.00   43.07   17.17 56.40   17.61 -13.33  24.59 
1 1 1 1  45 33 o 3  33.39   13.95 1.27     2.83   7.21     4.10   -4.13    3.91   54.82   17.89 27.59   13.27 27.23   22.27 
1 1 1 1  45 34 o 19 79.31   10.97 12.73    3.08   16.36    4.34   9.05     4.36   87.34   14.16 61.25   18.24 26.09   23.09 
1 1 1 1  45 35 o 8  43.69   14.50 4.30     2.69   6.45     3.83   2.20     3.77   51.11   17.31 37.94   16.00 13.17   23.57 
1 1 1 1  45 36 o 17 17.06   8.70  -11.20   3.08   -4.79    4.36   -17.54   4.34   27.39   13.37 ?       ?     ?       ?     
1 1 1 1  47 0  o 3  149.33  8.32  40.96    4.49   40.96    4.49   40.96    4.49   149.33  8.32  149.33  8.32  0.00    0.00  
1 1 1 1  47 1  o 2  165.26  5.47  49.75    3.28   51.14    4.66   48.38    4.62   167.39  7.68  162.79  7.83  4.60    10.97 
1 1 1 1  47 2  o 9  314.85  4.45  180.33   5.09   188.33   7.24   172.50   7.16   321.66  6.19  307.83  6.40  13.83   8.90  
1 1 1 1  47 3  o 10 53.78   13.68 5.49     2.68   9.31     3.72   1.36     3.87   69.99   15.06 41.29   16.68 28.70   22.47 
1 1 1 1  47 4  o 2  153.92  5.84  43.18    3.26   49.63    4.68   37.13    4.54   164.86  7.84  142.45  8.81  22.41   11.79 
1 1 1 1  47 5  o 4  149.15  5.92  40.55    3.20   35.52    4.47   45.84    4.59   139.31  8.88  158.41  7.99  -19.10  11.94 
1 1 1 1  47 6  o 13 176.25  5.64  56.60    3.61   67.86    4.99   44.22    5.23   192.89  7.12  155.44  9.29  37.45   11.71 
1 1 1 1  47 7  o 11 185.87  5.28  62.93    3.56   58.61    4.86   67.95    5.24   179.21  7.47  192.98  7.49  -13.77  10.58 
1 1 1 1  47 8  o 2  41.35   14.24 2.85     2.59   6.90     3.82   -0.59    3.52   60.37   16.81 34.59   15.04 25.78   22.55 
1 1 1 1  47 9  o 6  246.53  5.35  110.62   4.79   105.50   6.70   115.99   6.86   240.48  7.67  252.19  7.50  -11.70  10.73 
1 1 1 1  47 10 f 0  26.39   12.36 -3.01    2.97   -4.09    4.24   -1.96    4.17   31.77   14.84 35.00   15.72 -3.23   21.62 
1 1 1 1  47 11 o 8  418.58  4.48  318.81   6.81   303.54   9.60   334.27   9.66   408.23  6.47  428.43  6.20  -20.20  8.97  
1 1 1 1  47 12 o 1  306.85  4.87  171.36   5.43   172.81   8.27   170.27   7.21   307.92  7.39  305.74  6.48  2.18    9.83  
1 1 1 1  47 13 o 16 441.98  4.85  355.53   7.80   351.93   11.01  359.15   11.04  439.47  6.89  443.96  6.84  -4.49   9.71  
1 1 1 1  47 14 o 6  68.46   12.47 8.85     2.99   12.79    4.39   5.45     4.08   82.09   15.28 55.09   17.85 27.01   23.50 
1 1 1 1  47 15 o 17 85.83   9.87  13.64    3.03   17.18    4.10   9.42     4.48   96.09   12.00 70.00   17.62 26.08   21.32 
1 1 1 1  47 16 o 2  223.40  6.36  91.02    5.16   105.09   7.43   77.88    7.18   239.75  8.53  206.17  9.60  33.58   12.85 
1 1 1 1  47 17 o 9  113.48  8.30  23.65    3.40   24.25    4.95   23.11    4.67   114.28  12.10 111.62  11.69 2.67    16.83 
1 1 1 1  47 18 o 11 30.34   13.19 -0.42    2.71   -7.63    3.73   7.65     3.95   24.51   12.05 63.04   16.89 -38.52  20.75 
1 1 1 1  47 19 o 12 232.35  5.00  98.39    4.23   105.65   6.04   91.43    5.91   240.39  6.92  223.55  7.28  16.84   10.05 
1 1 1 1  47 20 o 6  107.82  8.60  21.46    3.35   26.65    4.98   17.18    4.52   119.56  11.60 95.31   13.40 24.26   17.72 
1 1 1 1  47 21 o 8  199.77  5.84  72.99    4.24   71.04    6.15   74.75    5.84   196.36  8.64  201.64  7.98  -5.27   11.76 
1 1 1 1  47 22 o 9  118.91  7.74  26.11    3.33   21.26    4.67   31.12    4.74   105.93  12.35 129.15  10.19 -23.22  16.01 
1 1 1 1  47 23 o 3  200.89  6.01  74.06    4.38   69.13    6.20   79.00    6.21   193.02  8.85  206.63  8.28  -13.61  12.12 
1 1 1 1  47 24 o 4  98.38   9.27  18.18    3.28   21.70    4.46   14.03    4.83   106.61  11.69 83.44   16.51 23.18   20.23 
1 1 1 1  47 25 o 9  90.05   9.12  15.30    2.94   15.00    4.12   15.61    4.21   87.38   13.40 89.18   13.39 -1.81   18.94 
1 1 1 1  47 26 o 19 203.30  5.43  76.05    4.01   78.21    5.43   73.45    5.96   205.18  7.29  198.22  8.29  6.97    11.04 
1 1 1 1  47 27 o 15 22.53   10.98 -4.90    2.92   -1.92    4.45   -7.17    3.88   34.59   15.81 25.01   12.29 9.58    20.03 
1 1 1 1  47 28 o 13 80.91   11.46 12.87    3.28   13.76    4.42   11.78    4.89   81.34   15.50 73.29   18.38 8.05    24.04 
1 1 1 1  47 29 o 18 91.10   11.45 16.39    3.71   14.71    5.59   17.71    4.96   80.61   19.33 92.01   15.36 -11.40  24.69 
1 1 1 1  47 30 o 1  39.04   14.77 2.74     2.87   9.39     4.16   -3.35    3.98   64.30   17.37 29.43   13.94 34.87   22.28 
1 1 1 1  47 31 o 18 25.73   11.98 -1.76    2.73   -5.41    3.83   2.01     3.89   25.87   12.61 38.88   16.31 -13.01  20.62 
1 1 1 1  47 32 o 1  17.88   8.99  -7.15    2.61   -15.96   3.55   3.14     3.84   ?       ?     41.39   16.65 ?       ?     
1 1 1 1  47 33 o 10 36.99   14.68 2.25     2.94   4.56     4.11   -0.19    4.22   46.27   17.62 35.06   15.78 11.21   23.66 
1 1 1 1  47 34 o 8  38.04   14.49 2.76     2.78   2.35     3.83   3.21     4.04   39.08   16.27 41.75   16.98 -2.67   23.52 
1 1 1 1  47 35 o 17 24.76   11.90 -3.09    3.13   -0.91    4.42   -5.31    4.45   32.77   15.26 27.43   13.42 5.34    20.32 
1 1 1 1  49 0  o 5  252.85  6.83  116.58   6.27   116.58   6.27   116.58   6.27   252.85  6.83  252.85  6.83  0.00    0.00  
1 1 1 1  49 1  o 12 212.30  4.95  82.01    3.82   71.27    5.32   93.43    5.49   197.65  7.42  226.41  6.67  -28.75  9.98  
1 1 1 1  49 2  o 14 109.03  7.52  21.76    2.96   8.22     4.17   35.54    4.21   65.67   17.24 139.39  8.34  -73.72  19.15 
1 1 1 1  49 3  f 0  234.64  4.84  100.18   4.13   100.43   5.95   99.94    5.73   234.72  6.98  234.16  6.74  0.56    9.70  
1 1 1 1  49 4  o 8  194.02  5.25  68.56    3.70   62.95    5.23   74.18    5.24   185.69  7.77  201.67  7.16  -15.98  10.56 
1 1 1 1  49 5  o 1  321.66  4.47  188.24   5.22   177.15   7.39   199.32   7.39   311.89  6.52  330.87  6.14  -18.97  8.95  
1 1 1 1  49 6  o 19 183.70  6.19  61.52    4.13   59.38    5.40   64.53    6.41   180.28  8.26  187.82  9.42  -7.53   12.53 
1 1 1 1  49 7  o 18 56.23   15.14 6.00     3.16   14.11    4.31   -3.46    4.66   86.61   14.18 34.84   16.02 51.77   21.39 
1 1 1 1  49 8  o 10 204.24  5.79  76.01    4.30   70.96    6.00   81.32    6.16   197.08  8.39  211.05  8.04  -13.97  11.62 
1 1 1 1  49 9  o 13 223.79  4.92  91.15    4.01   89.96    5.70   92.31    5.63   222.09  7.07  224.99  6.89  -2.90   9.87  
1 1 1 1  49 10 o 2  210.12  5.20  80.36    3.97   89.15    5.76   72.40    5.48   221.07  7.18  199.15  7.59  21.92   10.45 
1 1 1 1  49 11 f 0  194.95  5.60  69.25    3.97   55.98    5.53   83.28    5.69   174.94  8.73  213.63  7.34  -38.69  11.40 
1 1 1 1  49 12 o 5  142.40  6.99  37.05    3.61   30.70    5.24   42.78    4.98   129.05  11.28 152.81  9.00  -23.77  14.43 
1 1 1 1  49 13 o 9  206.61  5.26  77.77    3.95   79.87    5.37   75.30    5.82   209.20  7.07  203.01  7.90  6.18    10.60 
1 1 1 1  49 14 o 12 82.01   11.78 12.57    3.41   2.86     4.81   22.42    4.84   48.82   18.94 109.89  12.33 -61.07  22.60 
1 1 1 1  49 15 o 2  179.69  7.70  59.03    5.02   52.42    6.81   66.89    7.43   168.78  11.16 190.80  10.75 -22.03  15.50 
1 1 1 1  49 16 o 19 360.19  4.55  236.22   5.96   247.73   8.47   224.91   8.39   368.60  6.32  351.17  6.57  17.43   9.11  
1 1 1 1  49 17 o 6  170.42  5.67  53.00    3.51   45.82    4.91   60.51    5.02   158.03  8.58  181.84  7.61  -23.81  11.47 
1 1 1 1  49 18 o 10 25.63   11.94 -2.47    2.72   -13.56   3.89   8.03     3.79   20.61   10.44 64.35   16.21 -43.74  19.28 
1 1 1 1  49 19 o 3  296.33  4.98  160.13   5.37   163.68   7.62   156.65   7.55   299.14  7.01  292.63  7.10  6.51    9.98  
1 1 1 1  49 20 o 12 35.92   14.31 1.33     2.81   -2.45    4.00   5.01     3.95   32.79   14.99 52.44   17.58 -19.65  23.10 
1 1 1 1  49 21 o 10 85.39   10.89 13.76    3.30   17.63    4.68   9.93     4.66   95.85   13.84 70.38   18.11 25.46   22.80 
1 1 1 1  49 22 o 2  148.22  6.92  40.47    3.72   42.17    5.42   38.96    5.11   150.25  9.98  144.47  9.78  5.77    13.98 
1 1 1 1  49 23 o 12 28.55   12.95 -1.43    2.91   -2.61    3.99   -0.08    4.25   31.96   14.75 38.01   16.52 -6.05   22.15 
1 1 1 1  49 24 f 0  101.92  8.58  19.48    3.15   27.58    4.37   10.67    4.55   120.76  10.03 71.67   17.60 49.09   20.26 
1 1 1 1  49 25 o 6  99.71   8.67  18.72    3.11   22.79    4.34   14.40    4.47   108.92  11.11 84.42   15.12 24.51   18.76 
1 1 1 1  49 26 o 11 183.25  6.68  62.28    4.45   57.43    6.31   67.06    6.27   173.82  10.02 188.54  9.17  -14.72  13.59 
1 1 1 1  49 27 o 9  50.17   15.80 5.19     3.22   -4.39    4.28   17.62    4.88   30.00   14.28 92.76   14.97 -62.76  20.69 
1 1 1 1  49 28 o 12 94.44   9.47  17.14    3.21   19.01    4.60   15.38    4.48   96.99   13.41 86.18   14.82 10.81   19.99 
1 1 1 1  49 29 o 5  50.41   15.79 5.49     3.22   20.39    5.53   -2.13    3.96   97.26   16.22 31.32   14.53 65.94   21.78 
1 1 1 1  49 30 o 12 80.22   10.53 12.86    3.00   18.12    4.27   7.73     4.21   93.46   12.90 57.18   18.09 36.27   22.22 
1 1 1 1  49 31 o 1  27.41   12.68 -1.47    2.98   -4.63    4.05   2.23     4.39   27.58   13.33 40.28   17.13 -12.70  21.71 
1 1 1 1  49 32 o 7  100.90  9.58  20.09    3.47   19.40    5.53   20.54    4.46   91.76   17.20 99.25   12.65 -7.50   21.35 
1 1 1 1  49 33 o 14 93.19   9.31  17.09    3.11   12.17    4.36   22.19    4.44   72.43   16.88 103.85  11.98 -31.42  20.70 
1 1 1 1  49 34 o 6  53.05   15.16 6.65     3.07   10.51    4.17   2.09     4.53   64.82   17.36 38.93   16.98 25.89   24.29 
1 1 1 1  49 35 o 13 57.79   16.63 8.70     3.68   6.35     5.49   10.63    4.96   46.82   19.49 59.45   19.70 -12.64  27.71 
1 1 1 1  51 0  o 10 348.62  6.40  221.36   8.11   221.36   8.11   221.36   8.11   348.62  6.40  348.62  6.40  0.00    0.00  
1 1 1 1  51 1  o 11 626.33  5.14  713.97   11.71  706.94   16.02  722.03   17.14  622.92  7.07  629.45  7.49  -6.53   10.30 
1 1 1 1  51 2  o 15 167.22  5.92  50.98    3.59   37.97    4.99   64.93    5.17   143.92  9.60  188.60  7.56  -44.68  12.21 
1 1 1 1  51 3  o 14 341.85  5.42  212.72   6.74   214.39   10.04  211.35   9.09   342.92  8.05  340.56  7.34  2.36    10.89 
1 1 1 1  51 4  o 13 127.30  7.81  29.65    3.60   29.56    5.10   29.74    5.07   126.68  11.18 127.08  11.09 -0.40   15.75 
1 1 1 1  51 5  o 13 282.07  5.56  144.84   5.70   138.08   8.39   150.65   7.78   275.04  8.40  287.41  7.45  -12.38  11.23 
1 1 1 1  51 6  o 4  82.61   11.05 12.69    3.24   19.64    4.50   5.29     4.65   102.86  12.29 55.74   19.08 47.12   22.69 
1 1 1 1  51 7  o 12 31.27   13.50 -0.31    2.80   -0.35    4.01   -0.26    3.91   37.56   16.19 37.26   16.01 0.31    22.77 
1 1 1 1  51 8  f 0  182.33  5.77  60.59    3.82   52.03    5.35   69.55    5.47   168.63  8.75  195.17  7.72  -26.53  11.67 
1 1 1 1  51 9  o 3  199.05  5.92  72.22    4.28   67.08    5.99   77.59    6.13   191.55  8.62  206.09  8.19  -14.54  11.89 
1 1 1 1  51 10 o 18 357.53  5.21  232.71   6.77   248.52   9.59   216.99   9.56   369.24  7.14  344.96  7.62  24.28   10.45 
1 1 1 1  51 11 o 15 512.65  5.22  478.47   9.73   477.87   14.30  479.00   13.27  511.87  7.69  512.59  7.12  -0.73   10.48 
1 1 1 1  51 12 f 0  465.47  4.95  394.44   8.38   409.93   11.87  379.07   11.82  474.21  6.89  455.96  7.13  18.24   9.91  
1 1 1 1  51 13 o 8  339.75  5.55  210.23   6.86   223.79   10.33  199.53   9.18   350.15  8.12  330.71  7.63  19.45   11.14 
1 1 1 1  51 14 o 6  374.02  4.93  254.74   6.70   226.87   9.39   283.61   9.56   352.61  7.32  394.38  6.67  -41.76  9.90  
1 1 1 1  51 15 o 9  118.39  7.87  25.72    3.37   30.81    4.52   19.38    5.04   129.35  9.68  101.55  14.04 27.80   17.05 
1 1 1 1  51 16 o 15 65.19   12.87 8.11     2.94   1.85     4.08   14.90    4.25   43.17   17.23 88.82   13.59 -45.65  21.95 
1 1 1 1  51 17 o 1  91.54   9.97  15.57    3.26   9.82     4.57   21.57    4.67   70.95   17.75 107.42  12.16 -36.47  21.52 
1 1 1 1  51 18 o 14 76.45   11.81 11.06    3.18   10.73    4.48   11.39    4.51   74.05   17.00 76.38   16.71 -2.34   23.83 
1 1 1 1  51 19 o 15 61.69   13.89 7.40     3.04   10.31    4.18   4.11     4.43   72.49   16.25 50.48   18.48 22.01   24.61 
1 1 1 1  51 20 f 0  99.58   9.26  18.48    3.31   30.42    4.66   6.23     4.72   127.70  10.12 57.47   19.21 70.23   21.71 
1 1 1 1  51 21 o 14 35.40   15.05 0.34     3.39   1.04     5.06   -0.23    4.56   43.84   18.51 39.22   17.07 4.61    25.18 
1 1 1 1  51 22 o 16 66.91   12.99 8.78     3.05   17.67    4.17   -1.43    4.47   95.89   12.23 36.24   16.28 59.65   20.36 
1 1 1 1  51 23 o 4  43.18   15.04 3.40     2.90   4.70     4.11   2.12     4.08   50.26   17.89 42.36   17.12 7.89    24.76 
1 1 1 1  51 24 o 10 99.36   8.92  18.63    3.19   22.74    4.29   13.55    4.77   108.89  10.99 80.96   16.75 27.93   20.03 
1 1 1 1  51 25 o 6  60.63   15.59 7.63     3.46   10.71    5.08   4.96     4.72   70.15   19.30 51.36   19.03 18.79   27.11 
1 1 1 1  51 26 o 7  137.49  8.28  35.60    4.12   32.48    5.46   39.71    6.28   129.07  11.77 142.41  12.24 -13.34  16.98 
1 1 1 1  51 27 o 14 83.99   10.23 13.70    3.06   10.92    4.14   17.06    4.55   71.49   16.29 91.41   14.13 -19.92  21.57 
1 1 1 1  51 28 o 5  65.24   13.58 8.86     3.12   10.16    4.51   7.66     4.31   66.99   18.10 58.23   18.28 8.77    25.72 
1 1 1 1  51 29 f 0  19.45   9.70  -6.44    2.75   -8.11    4.05   -5.00    3.75   24.29   12.05 26.10   12.66 -1.81   17.48 
1 1 1 1  51 30 o 15 27.65   12.69 -1.19    2.90   4.71     4.12   -7.01    4.09   46.53   17.67 25.27   12.46 21.25   21.62 
1 1 1 1  51 31 o 15 40.36   15.47 3.20     3.18   -1.35    4.72   6.97     4.30   34.41   15.93 53.45   18.34 -19.03  24.29 
1 1 1 1  51 32 o 10 47.07   15.25 4.92     2.98   -3.02    4.12   13.62    4.31   29.99   14.20 78.03   15.75 -48.04  21.20 
1 1 1 1  51 33 o 12 33.82   14.18 1.44     2.93   1.64     4.10   1.23     4.20   37.62   16.29 36.99   16.24 0.63    23.00 
1 1 1 1  51 34 o 1  26.99   12.82 -2.25    3.41   7.64     5.20   -9.68    4.51   50.68   19.69 23.84   11.96 26.83   23.04 
1 1 1 1  53 0  o 19 78.95   19.02 13.19    4.73   13.19    4.73   13.19    4.73   78.95   19.02 78.95   19.02 0.00    0.00  
1 1 1 1  53 1  o 16 273.09  5.69  135.78   5.65   133.75   7.70   138.16   8.33   270.73  7.83  275.10  8.34  -4.37   11.44 
1 1 1 1  53 2  o 10 32.15   14.19 -0.97    3.24   -1.08    4.30   -0.82    4.94   37.35   16.41 40.85   17.78 -3.50   24.20 
1 1 1 1  53 3  f 0  36.65   14.82 1.07     3.06   4.75     4.24   -2.91    4.41   53.00   18.21 34.48   15.76 18.52   24.08 
1 1 1 1  53 4  o 8  140.56  7.16  36.10    3.65   39.79    5.12   32.28    5.20   147.31  9.60  132.42  10.91 14.89   14.53 
1 1 1 1  53 5  o 16 141.28  7.27  36.48    3.72   34.62    5.07   38.65    5.48   137.27  10.23 145.04  10.47 -7.77   14.64 
1 1 1 1  53 6  o 8  133.02  7.26  32.35    3.50   32.91    4.83   31.72    5.08   133.85  9.99  131.29  10.75 2.56    14.67 
1 1 1 1  53 7  o 7  115.57  8.07  24.48    3.37   23.20    4.69   25.83    4.84   111.98  11.70 118.27  11.39 -6.28   16.33 
1 1 1 1  53 8  o 7  122.10  7.76  27.30    3.43   32.15    4.87   22.53    4.83   132.23  10.20 110.22  12.25 22.01   15.94 
1 1 1 1  53 9  o 10 171.56  6.49  53.71    4.04   56.46    6.34   51.83    5.24   175.46  9.98  168.28  8.60  7.18    13.17 
1 1 1 1  53 10 o 15 125.26  7.29  28.71    3.30   31.42    4.68   26.01    4.67   130.73  9.92  118.70  10.93 12.02   14.76 
1 1 1 1  53 11 o 14 270.31  6.16  133.14   6.05   152.99   9.82   120.96   7.69   289.18  9.35  257.29  8.23  31.89   12.45 
1 1 1 1  53 12 o 13 196.44  6.61  70.44    4.71   48.95    6.54   93.65    6.80   163.05  11.10 226.29  8.28  -63.25  13.85 
1 1 1 1  53 13 o 15 109.95  8.38  22.22    3.33   28.06    4.60   15.84    4.81   123.31  10.36 91.43   14.99 31.88   18.23 
1 1 1 1  53 14 o 12 148.45  6.71  40.30    3.61   35.74    4.89   45.76    5.36   139.32  9.72  157.80  9.38  -18.48  13.51 
1 1 1 1  53 15 o 5  114.34  8.28  24.05    3.42   26.03    4.87   22.12    4.80   118.38  11.46 108.83  12.34 9.55    16.84 
1 1 1 1  53 16 o 19 142.52  6.94  37.22    3.58   38.85    5.10   35.62    5.04   145.09  9.72  138.82  10.05 6.27    13.98 
1 1 1 1  53 17 o 9  121.02  7.62  26.94    3.33   26.40    4.78   27.45    4.66   119.01  11.17 121.50  10.65 -2.50   15.43 
1 1 1 1  53 18 o 15 48.40   15.40 4.38     3.05   8.27     4.29   0.40     4.34   64.70   17.72 40.09   17.04 24.61   24.58 
1 1 1 1  53 19 o 8  134.25  7.14  33.19    3.47   29.34    4.68   37.93    5.18   125.28  10.36 142.65  10.06 -17.37  14.44 
1 1 1 1  53 20 o 19 44.90   15.99 3.48     3.29   8.19     4.93   -0.29    4.41   63.70   19.49 38.47   16.77 25.23   25.71 
1 1 1 1  53 21 o 11 147.29  6.67  40.02    3.56   39.98    5.18   40.06    4.91   145.98  9.81  146.37  9.27  -0.39   13.49 
1 1 1 1  53 22 o 7  24.77   11.77 -3.26    2.87   -2.87    4.23   -3.59    3.91   32.50   15.06 29.86   14.05 2.64    20.59 
1 1 1 1  53 23 o 12 99.14   8.73  18.52    3.11   16.20    4.42   20.80    4.39   90.31   13.90 103.66  11.86 -13.34  18.27 
1 1 1 1  53 24 o 8  33.40   14.55 -0.04    3.31   14.43    4.89   -12.33   4.51   83.23   16.74 23.68   11.89 59.55   20.53 
1 1 1 1  53 25 o 14 100.16  10.45 19.35    3.75   16.58    4.82   23.58    5.97   89.81   15.31 107.03  15.81 -17.21  22.01 
1 1 1 1  53 26 o 8  58.95   16.01 7.42     3.52   9.20     4.50   4.62     5.65   64.42   18.33 50.87   20.29 13.55   27.34 
1 1 1 1  53 27 f 0  111.71  8.32  23.74    3.36   32.06    4.94   16.62    4.57   128.10  10.70 89.34   14.58 38.76   18.09 
1 1 1 1  53 28 o 5  62.70   13.52 8.31     2.99   -4.50    4.20   21.45    4.26   28.76   13.82 103.31  11.53 -74.55  17.99 
1 1 1 1  53 29 o 3  45.35   15.74 4.49     3.17   -0.71    4.68   8.93     4.32   35.53   16.23 60.80   18.15 -25.26  24.35 
1 1 1 1  53 30 o 13 37.30   15.36 2.12     3.36   -6.42    4.96   9.36     4.56   29.07   14.20 61.08   18.76 -32.01  23.53 
1 1 1 1  53 31 o 18 29.73   13.43 -0.61    3.09   -9.58    4.37   8.34     4.37   24.26   12.11 58.49   18.40 -34.24  22.03 
1 1 1 1  53 32 o 8  42.62   14.97 3.92     2.87   7.67     4.06   0.17     4.07   56.06   17.77 34.79   15.58 21.27   23.64 
1 1 1 1  53 33 o 3  34.39   14.72 1.57     3.28   -4.98    4.72   7.66     4.55   28.72   14.00 52.63   18.81 -23.90  23.45 
1 1 1 1  55 0  o 9  55.75   21.34 7.74     4.08   7.74     4.08   7.74     4.08   55.75   21.34 55.75   21.34 0.00    0.00  
1 1 1 1  55 1  o 15 94.39   9.01  16.41    3.05   14.09    4.30   18.79    4.34   86.48   14.15 100.56  12.12 -14.08  18.64 
1 1 1 1  55 2  o 17 74.07   11.14 10.26    2.91   7.61     4.07   13.01    4.15   63.18   17.24 83.02   14.27 -19.84  22.39 
1 1 1 1  55 3  o 5  94.99   8.97  16.62    3.06   23.84    4.34   9.44     4.32   113.69  10.62 70.14   17.11 43.54   20.14 
1 1 1 1  55 4  o 4  109.01  8.13  21.80    3.20   30.42    4.58   13.55    4.48   128.65  9.86  84.57   15.11 44.08   18.04 
1 1 1 1  55 5  o 3  162.50  6.54  48.20    3.86   45.48    5.13   51.72    5.85   157.57  9.00  167.97  9.62  -10.40  13.17 
1 1 1 1  55 6  o 19 23.85   11.44 -4.10    2.86   -3.26    3.97   -4.99    4.11   31.62   14.63 29.74   14.11 1.88    20.33 
1 1 1 1  55 7  o 14 95.93   9.35  16.97    3.22   13.83    4.62   19.93    4.49   85.35   15.46 103.57  12.15 -18.22  19.66 
1 1 1 1  55 8  o 17 134.31  9.08  33.11    4.41   23.75    6.68   40.30    5.86   112.15  16.92 147.96  10.97 -35.82  20.17 
1 1 1 1  55 9  o 5  146.13  8.15  39.10    4.31   29.20    6.27   47.98    5.94   125.21  14.02 161.62  10.16 -36.41  17.32 
1 1 1 1  55 10 o 4  210.84  6.31  81.11    4.83   82.40    7.60   80.23    6.26   211.96  9.89  209.43  8.23  2.53    12.87 
1 1 1 1  55 11 o 2  40.28   15.02 2.30     2.95   10.14    4.16   -5.61    4.18   72.58   16.18 29.23   13.97 43.35   21.38 
1 1 1 1  55 12 o 19 250.27  4.99  114.10   4.54   101.83   6.40   126.48   6.43   236.00  7.47  263.19  6.72  -27.18  10.05 
1 1 1 1  55 13 o 14 90.56   10.44 15.25    3.37   15.93    4.82   14.60    4.73   91.55   15.00 87.44   15.44 4.11    21.52 
1 1 1 1  55 14 o 18 204.27  6.11  76.23    4.53   73.59    6.18   79.29    6.67   200.24  8.51  207.78  8.85  -7.54   12.28 
1 1 1 1  55 15 o 16 214.15  5.69  83.76    4.43   92.95    6.29   74.72    6.24   225.15  7.69  201.65  8.53  23.51   11.48 
1 1 1 1  55 16 o 15 197.69  5.90  71.47    4.24   60.16    5.98   82.85    6.00   180.57  9.14  212.39  7.78  -31.82  12.01 
1 1 1 1  55 17 f 0  262.35  5.29  125.74   5.04   132.56   7.16   119.02   7.11   268.66  7.34  254.43  7.69  14.23   10.63 
1 1 1 1  55 18 o 19 63.28   14.48 7.89     3.26   4.12     4.79   11.14    4.45   50.89   19.10 74.72   16.79 -23.82  25.43 
1 1 1 1  55 19 o 16 36.06   14.77 1.09     3.09   12.01    4.22   -11.51   4.53   77.82   15.46 24.71   12.34 53.12   19.78 
1 1 1 1  55 20 o 16 55.29   14.72 6.12     3.01   3.62     4.22   8.72     4.30   47.36   17.90 65.13   17.70 -17.77  25.18 
1 1 1 1  55 21 o 12 34.64   14.35 0.94     2.95   0.83     4.34   1.03     4.03   40.03   17.04 39.32   16.55 0.72    23.75 
1 1 1 1  55 22 o 16 59.98   14.40 7.32     3.10   8.25     4.48   6.45     4.29   62.45   18.46 56.05   18.31 6.40    26.00 
1 1 1 1  55 23 o 8  35.26   15.65 -0.55    4.00   7.66     5.43   -10.27   5.90   60.03   20.61 30.85   15.16 29.17   25.59 
1 1 1 1  55 24 o 9  86.51   12.03 14.75    3.68   16.46    4.76   12.19    5.81   89.56   15.15 73.27   20.83 16.29   25.76 
1 1 1 1  55 25 o 15 22.22   10.91 -5.57    3.04   -2.00    4.18   -9.57    4.42   32.90   15.14 25.14   12.49 7.76    19.63 
1 1 1 1  55 26 o 9  43.72   15.69 3.74     3.17   8.50     4.44   -1.22    4.53   61.30   18.43 35.34   16.08 25.96   24.46 
1 1 1 1  55 27 o 9  108.54  8.72  22.70    3.41   15.41    4.74   30.57    4.92   83.86   16.12 124.05  11.03 -40.19  19.53 
1 1 1 1  55 28 o 15 90.88   10.23 16.46    3.32   19.14    4.66   13.69    4.74   94.74   13.94 76.74   17.39 18.00   22.29 
1 1 1 1  55 29 o 15 41.28   15.72 3.46     3.27   3.13     4.83   3.73     4.44   42.89   18.09 43.70   17.78 -0.81   25.37 
1 1 1 1  55 30 o 1  52.37   16.41 6.38     3.48   9.57     5.17   3.76     4.69   60.71   20.12 44.33   18.19 16.39   27.12 
1 1 1 1  55 31 o 3  51.34   15.18 5.98     3.03   4.14     4.24   7.91     4.33   44.64   17.66 56.59   18.39 -11.94  25.49 
1 1 1 1  55 32 o 19 21.30   10.61 -6.93    3.29   1.89     4.70   -15.36   4.60   38.70   17.08 21.19   10.79 17.51   20.20 
1 1 1 1  55 33 o 4  25.69   12.39 -3.14    3.45   -1.36    4.76   -5.11    5.01   32.34   15.30 28.91   14.16 3.43    20.84 
1 1 1 1  57 0  o 2  31.49   19.21 1.61     4.16   1.61     4.16   1.61     4.16   31.49   19.21 31.49   19.21 0.00    0.00  
1 1 1 1  57 1  o 15 65.19   13.08 8.08     2.99   7.33     4.27   8.80     4.19   62.19   17.92 67.68   17.04 -5.48   24.73 
1 1 1 1  57 2  o 12 50.66   15.46 4.75     3.11   4.86     4.39   4.64     4.40   53.63   18.53 52.92   18.53 0.71    26.21 
1 1 1 1  57 3  o 19 67.29   12.96 8.59     3.06   5.02     4.30   12.23    4.34   53.96   18.35 80.13   15.47 -26.16  24.00 
1 1 1 1  57 4  o 11 62.26   14.61 7.42     3.25   3.87     4.39   11.74    4.84   50.40   18.40 78.16   17.46 -27.76  25.37 
1 1 1 1  57 5  o 2  95.35   11.46 16.90    3.89   17.51    5.20   16.12    5.87   96.29   15.38 91.69   18.24 4.59    23.86 
1 1 1 1  57 6  o 2  162.35  7.36  48.18    4.33   59.47    6.21   37.51    6.04   180.10  9.52  142.53  11.76 37.57   15.13 
1 1 1 1  57 7  f 0  26.24   12.57 -4.76    3.42   -7.54    4.88   -2.09    4.79   30.45   14.69 37.63   16.88 -7.18   22.38 
1 1 1 1  57 8  o 10 161.70  6.72  47.77    3.94   43.19    5.84   51.61    5.35   153.17  10.55 167.80  8.80  -14.63  13.74 
1 1 1 1  57 9  o 11 70.99   13.52 9.59     3.36   28.06    4.72   -9.43    4.79   123.24  10.64 28.07   13.77 95.17   17.40 
1 1 1 1  57 10 o 17 83.70   12.06 13.15    3.56   18.37    5.51   9.39     4.67   98.27   15.97 69.63   18.24 28.64   24.25 
1 1 1 1  57 11 o 13 241.05  5.43  105.92   4.76   87.24    6.63   125.85   6.85   218.19  8.37  262.38  7.18  -44.19  11.03 
1 1 1 1  57 12 o 4  103.82  9.84  19.97    3.67   16.51    5.16   23.51    5.22   92.87   15.84 112.00  13.07 -19.12  20.53 
1 1 1 1  57 13 o 16 141.67  7.62  36.85    3.91   33.91    5.35   40.22    5.74   135.18  10.98 147.33  10.79 -12.15  15.39 
1 1 1 1  57 14 o 11 103.48  9.54  19.87    3.55   28.16    5.00   11.47    5.03   122.88  11.32 76.20   18.38 46.68   21.59 
1 1 1 1  57 15 o 9  94.04   9.51  16.47    3.21   32.12    4.57   1.34     4.50   131.59  9.62  42.97   17.74 88.62   20.18 
1 1 1 1  57 16 o 15 252.74  5.21  116.74   4.79   112.39   6.60   121.57   6.96   247.25  7.35  257.11  7.45  -9.87   10.47 
1 1 1 1  57 17 o 12 173.98  6.84  55.70    4.32   55.44    6.17   55.95    6.05   172.45  9.88  173.35  9.63  -0.90   13.80 
1 1 1 1  57 18 o 5  121.72  7.83  27.48    3.44   31.35    4.78   23.31    4.96   129.15  10.27 110.31  12.61 18.84   16.26 
1 1 1 1  57 19 o 10 173.47  5.97  55.37    3.76   45.23    5.34   65.33    5.30   155.31  9.51  187.67  7.78  -32.36  12.28 
1 1 1 1  57 20 o 15 282.71  4.92  146.55   5.06   144.57   7.21   148.46   7.10   279.42  7.11  283.40  6.89  -3.97   9.90  
1 1 1 1  57 21 o 3  151.11  6.92  42.38    3.79   39.40    5.59   44.90    5.15   143.61  10.79 154.35  9.23  -10.73  14.20 
1 1 1 1  57 22 o 19 23.68   11.81 -9.90    4.11   0.71     6.13   -18.59   5.54   44.96   19.68 24.19   12.27 20.77   23.19 
1 1 1 1  57 23 o 6  46.64   15.72 4.33     3.16   9.74     4.24   -2.37    4.72   67.34   17.26 34.78   16.04 32.57   23.56 
1 1 1 1  57 24 o 13 158.38  6.93  46.85    3.98   53.55    5.59   39.97    5.67   167.65  9.21  143.40  10.96 24.25   14.31 
1 1 1 1  57 25 o 7  30.45   13.60 -0.57    3.07   2.32     4.11   -4.20    4.62   41.41   17.02 31.27   14.87 10.14   22.60 
1 1 1 1  57 26 o 19 57.06   15.31 7.14     3.24   16.16    4.31   -4.60    4.92   87.78   13.97 31.54   15.09 56.24   20.57 
1 1 1 1  57 27 o 1  86.80   11.90 15.47    3.66   22.09    5.00   7.87     5.36   101.99  13.85 55.95   20.35 46.04   24.62 
1 1 1 1  57 28 o 5  53.12   16.30 6.60     3.45   8.76     5.08   4.76     4.69   58.01   19.94 46.66   18.53 11.35   27.22 
1 1 1 1  57 29 o 9  66.62   14.25 9.78     3.35   16.13    4.63   2.84     4.84   84.69   15.63 42.25   17.98 42.44   23.82 
1 1 1 1  57 30 o 14 84.29   11.73 14.65    3.50   1.27     5.25   25.31    4.69   40.21   17.88 111.00  11.80 -70.79  21.42 
1 1 1 1  57 31 o 12 25.11   12.15 -3.95    3.40   -10.92   4.82   2.93     4.79   24.60   12.34 41.37   17.75 -16.77  21.62 
1 1 1 1  57 32 o 11 50.70   16.84 6.84     3.63   4.65     5.40   8.64     4.89   43.33   18.72 53.48   19.45 -10.16  27.00 
1 1 1 1  59 0  o 1  154.38  13.37 44.55    7.37   44.55    7.37   44.55    7.37   154.38  13.37 154.38  13.37 0.00    0.00  
1 1 1 1  59 1  o 19 103.25  11.30 19.78    4.17   25.97    5.88   13.50    5.92   117.92  13.99 83.44   19.82 34.49   24.26 
1 1 1 1  59 2  o 12 37.62   16.13 -0.14    3.95   2.54     5.42   -3.19    5.77   49.93   19.88 40.16   18.22 9.77    26.97 
1 1 1 1  59 3  o 15 65.53   17.14 8.26     4.13   3.17     5.81   13.47    5.88   52.69   20.71 83.32   19.71 -30.63  28.59 
1 1 1 1  59 4  o 15 30.75   14.23 -3.09    3.77   -10.70   5.15   5.66     5.52   28.60   14.08 58.49   20.73 -29.89  25.06 
1 1 1 1  59 5  f 0  58.63   15.55 6.59     3.37   -0.69    4.67   14.49    4.86   39.71   17.28 87.13   15.94 -47.42  23.51 
1 1 1 1  59 6  o 16 71.20   13.73 9.66     3.43   15.71    4.79   3.34     4.90   91.00   15.00 50.21   19.22 40.79   24.38 
1 1 1 1  59 7  o 5  23.27   11.47 -7.34    3.45   -16.88   4.96   1.58     4.80   23.48   11.87 45.26   18.46 -21.78  21.95 
1 1 1 1  59 8  f 0  104.41  11.11 20.26    4.15   27.89    6.33   14.51    5.50   121.87  14.58 86.55   18.06 35.33   23.22 
1 1 1 1  59 9  o 15 56.81   15.83 6.19     3.39   10.49    4.81   1.94     4.78   73.38   18.13 45.98   18.55 27.39   25.94 
1 1 1 1  59 10 o 16 144.81  7.28  38.44    3.82   36.05    5.45   40.75    5.36   139.51  10.82 148.59  9.98  -9.07   14.72 
1 1 1 1  59 11 o 10 123.39  8.29  28.04    3.70   21.96    5.16   34.41    5.29   107.94  13.45 136.21  10.77 -28.28  17.23 
1 1 1 1  59 12 o 16 124.72  7.78  28.62    3.51   24.80    4.97   32.41    4.95   115.06  12.06 132.14  10.39 -17.09  15.92 
1 1 1 1  59 13 o 11 208.67  5.90  79.66    4.47   87.83    5.98   69.30    6.73   218.69  7.53  193.60  9.59  25.09   12.20 
1 1 1 1  59 14 o 17 35.15   14.58 0.74     3.06   10.05    4.41   -7.90    4.25   71.09   17.24 26.65   13.05 44.43   21.62 
1 1 1 1  59 15 o 2  170.92  6.98  53.76    4.33   54.09    6.02   53.39    6.22   170.50  9.75  169.21  10.16 1.28    14.08 
1 1 1 1  59 16 o 12 113.16  8.52  23.82    3.48   34.99    4.86   12.10    4.98   136.78  9.84  77.16   18.07 59.62   20.57 
1 1 1 1  59 17 o 8  96.10   9.32  17.35    3.22   17.40    4.65   17.31    4.45   94.41   13.97 94.43   13.34 -0.02   19.31 
1 1 1 1  59 18 o 17 23.23   11.23 -4.35    2.89   4.20     4.12   -12.58   4.04   48.71   17.83 21.63   10.91 27.08   20.90 
1 1 1 1  59 19 o 7  53.21   15.63 5.75     3.22   3.46     4.31   8.65     4.85   46.59   17.98 63.88   19.29 -17.29  26.37 
1 1 1 1  59 20 o 1  233.16  6.14  100.41   5.20   106.24   7.37   94.65    7.33   238.10  8.53  224.33  9.01  13.77   12.40 
1 1 1 1  59 21 o 1  40.19   16.06 2.17     3.55   6.20     4.76   -2.84    5.31   54.98   19.28 36.54   16.91 18.45   25.64 
1 1 1 1  59 22 o 1  95.61   10.36 17.65    3.54   8.18     5.05   26.82    4.97   60.89   19.87 117.05  11.85 -56.16  23.13 
1 1 1 1  59 23 o 9  37.76   15.26 1.86     3.24   -6.08    4.75   8.75     4.43   29.80   14.41 62.74   18.29 -32.94  23.28 
1 1 1 1  59 24 o 16 92.08   9.81  16.46    3.23   21.40    4.58   11.54    4.57   103.24  12.45 72.02   17.60 31.23   21.56 
1 1 1 1  59 25 o 14 108.26  9.33  22.76    3.64   20.35    4.77   26.09    5.62   98.93   13.63 111.62  14.17 -12.69  19.66 
1 1 1 1  59 26 f 0  53.66   15.84 6.54     3.30   10.67    4.46   1.54     4.91   66.89   17.97 40.29   17.63 26.60   25.17 
1 1 1 1  59 27 f 0  35.86   15.87 0.67     4.08   5.06     5.39   -5.24    6.25   47.91   19.56 34.29   16.57 13.62   25.63 
1 1 1 1  59 28 o 1  74.26   13.47 11.90    3.50   19.23    4.82   3.72     5.09   93.47   14.68 44.41   18.65 49.06   23.73 
1 1 1 1  59 29 o 10 49.16   15.69 5.50     3.16   6.01     4.35   4.93     4.61   50.33   18.33 47.21   18.48 3.12    26.03 
1 1 1 1  59 30 o 17 105.85  9.89  22.49    3.76   12.48    5.39   32.02    5.26   67.94   20.28 124.04  11.80 -56.09  23.46 
1 1 1 1  59 31 f 0  22.97   11.38 -6.25    3.58   -18.66   5.20   4.99     4.95   21.48   10.98 44.24   18.46 -22.75  21.49 
1 1 1 1  61 0  o 2  80.62   18.01 13.57    4.61   13.57    4.61   13.57    4.61   80.62   18.01 80.62   18.01 0.00    0.00  
1 1 1 1  61 1  o 6  29.68   13.49 -1.86    3.17   -3.81    4.41   0.23     4.56   32.89   15.29 41.15   17.49 -8.27   23.23 
1 1 1 1  61 2  f 0  32.64   14.14 -0.36    3.09   -1.60    4.29   0.97     4.46   36.09   16.10 42.41   17.60 -6.32   23.85 
1 1 1 1  61 3  o 7  69.58   13.43 9.23     3.27   6.42     4.47   12.49    4.81   58.82   18.64 80.40   16.97 -21.58  25.21 
1 1 1 1  61 4  o 2  159.83  6.85  46.73    3.97   45.74    5.45   47.85    5.80   157.67  9.54  161.20  9.94  -3.54   13.78 
1 1 1 1  61 5  o 19 129.35  7.59  30.69    3.55   44.95    5.03   16.45    5.02   156.39  8.88  92.92   15.41 63.48   17.79 
1 1 1 1  61 6  o 7  52.21   15.55 5.15     3.17   1.96     4.37   8.71     4.62   44.49   17.81 66.99   18.39 -22.50  25.60 
1 1 1 1  61 7  o 17 166.26  6.47  50.56    3.90   39.98    5.58   60.69    5.46   147.03  10.51 181.84  8.28  -34.81  13.37 
1 1 1 1  61 8  o 17 215.54  5.88  84.87    4.60   86.25    7.04   83.84    6.08   216.59  8.97  213.82  7.83  2.77    11.91 
1 1 1 1  61 9  o 7  39.41   15.62 1.68     3.33   7.72     5.24   -2.41    4.31   63.67   20.17 34.47   15.68 29.19   25.55 
1 1 1 1  61 10 o 6  102.38  9.01  19.42    3.32   17.97    4.67   20.91    4.72   97.27   13.58 105.35  12.56 -8.08   18.50 
1 1 1 1  61 11 f 0  163.88  6.40  49.22    3.81   44.50    5.32   54.17    5.44   155.05  9.48  171.33  8.77  -16.28  12.92 
1 1 1 1  61 12 o 7  55.33   15.62 5.98     3.28   -1.46    4.67   13.22    4.61   37.61   16.78 82.10   16.00 -44.49  23.19 
1 1 1 1  61 13 o 9  94.06   11.74 16.78    3.93   37.30    5.41   -6.11    5.71   141.20  10.61 35.14   16.66 106.06  19.76 
1 1 1 1  61 14 o 2  108.26  9.99  21.99    3.89   27.75    5.43   15.91    5.57   120.71  12.54 88.88   17.87 31.82   21.83 
1 1 1 1  61 15 o 12 122.72  7.80  27.94    3.46   15.54    4.83   40.99    4.96   88.54   15.59 148.18  9.26  -59.65  18.13 
1 1 1 1  61 16 o 3  100.34  9.13  18.92    3.30   19.38    4.60   18.42    4.73   100.00  12.95 97.07   13.78 2.94    18.91 
1 1 1 1  61 17 o 9  87.40   10.46 14.60    3.26   19.78    4.59   9.32     4.63   100.80  12.81 66.57   18.47 34.22   22.48 
1 1 1 1  61 18 o 11 40.05   15.59 2.33     3.26   -3.85    4.60   8.61     4.63   32.48   15.26 63.63   18.76 -31.14  24.18 
1 1 1 1  61 19 o 16 64.37   16.98 8.75     4.03   -0.21    5.40   20.00    6.05   41.16   18.23 97.63   17.70 -56.47  25.41 
1 1 1 1  61 20 o 10 134.04  7.89  33.70    3.83   28.97    4.90   41.14    6.15   122.41  11.13 145.57  11.71 -23.16  16.16 
1 1 1 1  61 21 o 11 96.91   9.98  18.08    3.47   28.05    5.00   8.89     4.81   119.75  11.64 63.23   19.22 56.52   22.47 
1 1 1 1  61 22 o 16 40.46   15.70 2.67     3.30   -8.96    4.77   13.39    4.58   27.05   13.36 79.06   16.46 -52.01  21.20 
1 1 1 1  61 23 o 2  101.13  9.14  19.68    3.33   26.93    4.74   12.68    4.66   116.77  11.31 75.69   17.32 41.08   20.69 
1 1 1 1  61 24 o 7  76.64   13.19 12.23    3.54   13.56    5.30   11.15    4.76   75.55   19.25 68.83   18.59 6.72    26.76 
1 1 1 1  61 25 o 9  27.34   12.86 -2.39    3.29   -5.03    4.42   0.88     4.92   28.68   13.87 38.99   17.32 -10.31  22.19 
1 1 1 1  61 26 o 16 51.97   17.13 6.44     3.75   -6.04    5.35   18.50    5.26   30.74   14.96 89.46   16.79 -58.72  22.49 
1 1 1 1  61 27 o 7  29.17   13.46 -1.28    3.33   4.24     4.39   -8.77    5.11   44.70   17.86 27.45   13.60 17.25   22.45 
1 1 1 1  61 28 o 8  59.67   14.73 7.97     3.18   2.63     4.42   13.64    4.56   41.10   17.33 76.61   16.84 -35.51  24.16 
1 1 1 1  61 29 o 15 24.86   12.10 -4.68    3.51   -0.78    5.06   -8.27    4.86   35.82   16.56 26.85   13.30 8.97    21.23 
1 1 1 1  61 30 o 6  37.19   16.36 1.93     4.29   6.14     7.20   -0.38    5.33   47.06   20.93 35.59   16.63 11.47   26.73 
1 1 1 1  63 0  o 9  75.75   20.26 12.61    4.82   12.61    4.82   12.61    4.82   75.75   20.26 75.75   20.26 0.00    0.00  
1 1 1 1  63 1  o 7  268.69  5.11  131.64   4.99   122.78   7.06   140.48   7.05   258.94  7.50  277.12  7.00  -18.18  10.26 
1 1 1 1  63 2  o 9  26.87   12.60 -3.11    3.11   2.44     4.23   -9.64    4.59   45.20   17.70 26.81   13.21 18.39   22.09 
1 1 1 1  63 3  o 1  213.52  5.85  83.28    4.54   76.77    6.22   90.69    6.63   204.47  8.38  222.31  8.22  -17.84  11.74 
1 1 1 1  63 4  o 19 200.99  5.87  73.81    4.29   70.04    5.83   78.26    6.33   195.29  8.23  206.40  8.45  -11.11  11.80 
1 1 1 1  63 5  o 9  60.72   15.21 7.17     3.35   3.20     4.71   11.23    4.77   48.83   18.81 75.63   17.66 -26.80  25.80 
1 1 1 1  63 6  o 16 144.56  7.07  38.34    3.70   38.22    5.29   38.46    5.19   143.64  10.19 144.13  9.97  -0.49   14.26 
1 1 1 1  63 7  o 3  190.97  6.31  66.76    4.38   77.50    6.68   58.66    5.80   205.07  8.98  178.37  8.97  26.70   12.69 
1 1 1 1  63 8  o 8  57.90   14.98 6.55     3.18   16.18    4.50   -3.06    4.49   92.00   13.87 34.13   15.71 57.87   20.95 
1 1 1 1  63 9  o 9  63.80   14.74 7.97     3.35   19.01    4.77   -2.79    4.71   99.87   13.48 35.51   16.25 64.36   21.11 
1 1 1 1  63 10 o 19 156.35  6.62  44.90    3.76   46.04    5.24   43.69    5.38   157.60  9.18  153.34  9.71  4.26    13.36 
1 1 1 1  63 11 o 19 128.92  8.75  30.85    4.07   44.56    5.80   17.50    5.73   154.42  10.39 93.79   17.43 60.63   20.29 
1 1 1 1  63 12 o 17 58.00   16.65 6.71     3.70   10.74    4.83   1.00     5.74   72.60   18.30 46.01   19.59 26.59   26.81 
1 1 1 1  63 13 o 3  54.43   15.66 5.90     3.27   13.77    4.59   -2.14    4.64   83.15   15.78 35.83   16.29 47.32   22.68 
1 1 1 1  63 14 o 16 80.61   11.42 12.49    3.25   13.25    4.55   11.70    4.65   81.12   16.00 75.57   17.29 5.54    23.56 
1 1 1 1  63 15 o 5  175.35  6.30  56.71    4.01   53.17    5.85   59.85    5.51   168.16  9.61  179.10  8.48  -10.93  12.82 
1 1 1 1  63 16 o 17 45.48   16.30 3.76     3.42   11.06    4.82   -3.69    4.86   72.27   18.31 33.90   15.86 38.37   24.22 
1 1 1 1  63 17 o 14 29.52   13.98 -3.93    3.99   -7.48    5.37   0.44     5.96   31.37   15.20 44.20   19.38 -12.83  24.63 
1 1 1 1  63 18 o 17 106.99  9.82  21.85    3.78   17.33    5.09   27.41    5.64   91.79   15.83 117.61  13.43 -25.83  20.76 
1 1 1 1  63 19 o 1  63.11   15.38 8.33     3.50   12.44    4.96   4.28     4.93   75.67   18.24 49.27   19.16 26.40   26.46 
1 1 1 1  63 20 o 5  48.57   16.28 4.84     3.39   11.25    5.18   0.06     4.47   70.53   19.54 37.86   16.69 32.68   25.70 
1 1 1 1  63 21 o 7  88.40   10.48 15.26    3.30   20.08    4.64   10.32    4.70   99.72   13.12 67.67   18.55 32.05   22.72 
1 1 1 1  63 22 o 5  29.33   13.52 -1.71    3.35   -10.94   5.23   4.70     4.35   27.09   13.48 48.28   18.20 -21.19  22.65 
1 1 1 1  63 23 o 19 62.24   15.88 8.64     3.61   -0.27    5.18   17.03    5.02   38.28   17.33 87.76   16.34 -49.48  23.82 
1 1 1 1  63 24 o 14 58.62   16.12 7.91     3.54   6.99     4.80   9.01     5.25   53.44   19.30 59.12   20.26 -5.68   27.98 
1 1 1 1  63 25 o 8  57.90   16.65 7.96     3.69   19.99    5.17   -4.57    5.28   94.26   15.63 31.94   15.38 62.32   21.93 
1 1 1 1  63 26 o 2  26.11   12.46 -3.03    3.29   -2.74    4.49   -3.36    4.85   31.36   14.84 31.78   15.15 -0.42   21.21 
1 1 1 1  63 27 o 8  53.61   16.63 6.78     3.58   5.02     4.69   9.22     5.53   47.35   18.61 58.74   20.75 -11.38  27.88 
1 1 1 1  63 28 o 2  28.17   13.36 -2.73    3.67   -4.97    5.32   -0.69    5.08   31.47   15.22 36.00   16.62 -4.53   22.53 
1 1 1 1  63 29 o 2  28.48   13.55 -2.47    3.85   -1.71    5.48   -3.21    5.40   34.33   16.29 32.42   15.59 1.91    22.55 
1 1 1 1  63 30 o 1  33.60   14.91 1.31     3.63   -6.90    5.14   9.49     5.13   27.52   13.64 54.04   19.88 -26.51  24.11 
1 1 1 1  65 0  o 11 191.78  8.50  67.62    5.90   67.62    5.90   67.62    5.90   191.78  8.50  191.78  8.50  0.00    0.00  
1 1 1 1  65 1  f 0  134.85  7.58  33.45    3.70   32.32    5.15   34.66    5.32   131.73  10.85 136.45  10.81 -4.72   15.32 
1 1 1 1  65 2  o 9  34.38   14.76 -0.04    3.31   0.57     4.63   -0.67    4.73   41.74   17.67 39.53   17.30 2.21    24.73 
1 1 1 1  65 3  o 3  147.16  7.25  39.80    3.87   47.57    5.29   30.90    5.66   160.45  9.11  128.28  12.29 32.18   15.30 
1 1 1 1  65 4  o 9  98.58   9.79  18.12    3.46   22.90    4.86   13.18    4.93   110.21  12.33 81.77   17.14 28.44   21.12 
1 1 1 1  65 5  o 9  31.10   13.83 -1.01    3.14   -11.44   4.48   9.08     4.41   24.71   12.33 67.58   17.73 -42.87  21.59 
1 1 1 1  65 6  o 9  167.45  6.67  51.48    4.05   50.12    5.87   52.70    5.60   164.28  9.88  168.72  9.16  -4.44   13.47 
1 1 1 1  65 7  o 10 155.88  7.50  44.77    4.24   33.92    6.13   54.71    5.87   133.88  12.75 171.72  9.43  -37.83  15.86 
1 1 1 1  65 8  o 18 45.86   16.91 3.39     3.72   8.69     5.57   -0.88    5.00   65.87   20.79 39.86   17.60 26.01   27.24 
1 1 1 1  65 9  o 2  182.37  6.96  61.24    4.60   65.84    6.55   56.75    6.47   188.03  9.61  174.25  10.26 13.78   14.06 
1 1 1 1  65 10 o 19 128.17  7.86  30.45    3.65   19.89    5.19   40.74    5.12   101.03  14.55 147.67  9.60  -46.64  17.43 
1 1 1 1  65 11 o 15 122.01  8.09  27.67    3.57   28.60    5.00   26.71    5.10   122.78  11.33 118.31  12.02 4.48    16.52 
1 1 1 1  65 12 o 8  40.05   16.10 1.84     3.59   13.30    4.94   -10.95   5.22   80.58   17.37 27.98   13.85 52.59   22.21 
1 1 1 1  65 13 f 0  80.30   12.18 12.54    3.44   14.20    4.81   10.80    4.93   83.50   16.43 71.60   18.74 11.90   24.92 
1 1 1 1  65 14 o 13 88.53   11.50 15.16    3.61   13.86    5.12   16.45    5.10   81.38   17.80 89.79   16.21 -8.41   24.08 
1 1 1 1  65 15 o 16 26.86   13.00 -5.65    3.90   -9.39    5.21   -0.91    5.88   28.97   14.24 41.71   18.71 -12.74  23.51 
1 1 1 1  65 16 o 5  69.51   17.19 10.25    4.32   -0.94    5.98   22.49    6.25   41.73   18.78 103.91  17.15 -62.18  25.43 
1 1 1 1  65 17 o 10 35.09   14.76 0.87     3.20   -0.42    4.60   2.07     4.46   37.74   16.76 42.61   17.63 -4.87   24.33 
1 1 1 1  65 18 o 9  32.82   14.35 -0.04    3.25   2.25     4.64   -2.26    4.56   43.27   17.95 34.20   15.77 9.08    23.90 
1 1 1 1  65 19 o 14 26.57   12.46 -2.46    3.03   -6.85    4.36   1.64     4.21   27.29   13.33 40.26   16.94 -12.97  21.55 
1 1 1 1  65 20 o 9  69.95   13.43 10.08    3.29   8.88     4.59   11.35    4.72   62.49   18.73 71.04   18.19 -8.55   26.11 
1 1 1 1  65 21 o 1  90.24   11.88 16.38    3.80   20.74    4.98   10.31    5.88   99.81   14.13 64.54   21.45 35.27   25.69 
1 1 1 1  65 22 o 3  88.66   11.55 15.93    3.63   22.29    5.34   10.44    4.96   101.88  14.84 65.25   19.46 36.64   24.47 
1 1 1 1  65 23 o 1  41.14   16.47 3.13     3.74   4.77     5.35   1.56     5.22   47.48   19.45 40.69   17.98 6.79    26.49 
1 1 1 1  65 24 o 10 83.87   12.42 14.82    3.67   9.58     5.06   20.66    5.34   60.15   19.90 95.25   15.98 -35.10  25.52 
1 1 1 1  65 25 o 15 39.02   15.54 2.84     3.31   5.69     4.72   0.08     4.64   48.63   18.80 36.07   16.36 12.56   24.92 
1 1 1 1  65 26 o 8  26.46   12.56 -2.73    3.26   -2.51    4.55   -2.97    4.67   32.04   15.09 31.83   15.08 0.20    21.34 
1 1 1 1  65 27 o 14 35.76   16.23 0.05     4.58   7.53     5.86   -11.67   7.34   52.96   20.81 31.93   15.90 21.03   26.19 
1 1 1 1  65 28 o 14 23.78   11.63 -4.63    3.36   6.10     5.01   -13.44   4.54   47.31   19.02 21.76   11.04 25.55   21.99 
1 1 1 1  65 29 o 4  27.31   13.00 -2.05    3.54   -5.75    4.92   1.92     5.09   27.77   13.68 37.28   17.00 -9.51   21.82 
1 1 1 1  67 0  o 6  153.06  9.86  43.55    5.44   43.55    5.44   43.55    5.44   153.06  9.86  153.06  9.86  0.00    0.00  
1 1 1 1  67 1  o 1  134.44  7.59  33.36    3.69   26.20    5.20   40.67    5.25   117.59  12.34 147.77  9.83  -30.18  15.78 
1 1 1 1  67 2  o 14 82.45   12.74 13.05    3.70   15.57    5.01   10.04    5.48   88.95   16.07 70.22   20.31 18.73   25.90 
1 1 1 1  67 3  o 6  102.46  10.96 19.80    4.02   19.89    5.48   19.69    5.91   101.01  15.42 99.83   16.89 1.18    22.87 
1 1 1 1  67 4  o 5  32.59   14.75 -1.72    3.75   -5.85    5.41   2.11     5.20   34.06   16.17 46.73   19.16 -12.67  25.07 
1 1 1 1  67 5  f 0  89.75   12.33 15.43    3.92   17.11    5.49   13.69    5.59   92.70   16.93 81.80   19.14 10.90   25.55 
1 1 1 1  67 6  o 13 24.62   12.10 -7.39    3.77   -2.16    5.74   -11.36   5.00   40.36   18.26 26.89   13.35 13.47   22.62 
1 1 1 1  67 7  o 5  196.68  6.22  71.11    4.44   77.86    6.55   65.37    6.04   204.67  8.83  187.49  8.89  17.18   12.53 
1 1 1 1  67 8  o 4  25.01   12.23 -6.63    3.70   4.26     5.89   -13.71   4.75   53.18   20.88 24.10   12.12 29.08   24.14 
1 1 1 1  67 9  o 14 164.76  7.10  50.19    4.24   49.64    6.04   50.73    5.95   162.36  10.29 164.29  10.01 -1.93   14.36 
1 1 1 1  67 10 o 13 148.75  7.53  41.07    4.06   58.45    5.82   24.54    5.67   176.72  9.08  111.77  14.29 64.94   16.93 
1 1 1 1  67 11 o 18 98.24   10.78 18.45    3.79   12.34    5.16   25.61    5.58   76.45   18.71 114.30  13.70 -37.86  23.19 
1 1 1 1  67 12 o 10 58.99   16.27 7.20     3.60   -4.42    4.76   22.78    5.51   32.43   15.33 106.97  14.56 -74.53  21.14 
1 1 1 1  67 13 o 16 179.96  8.12  60.57    5.30   50.32    7.53   70.62    7.46   160.51  13.02 192.40  10.71 -31.89  16.86 
1 1 1 1  67 14 o 15 68.42   17.17 9.94     4.27   2.55     6.44   15.71    5.69   49.04   20.80 85.35   18.85 -36.31  28.07 
1 1 1 1  67 15 o 8  63.39   15.16 8.35     3.45   24.69    5.07   -5.70    4.70   111.91  12.68 30.31   14.57 81.60   19.32 
1 1 1 1  67 16 o 5  76.87   12.93 11.87    3.49   11.72    4.78   12.03    5.10   73.34   18.04 73.71   18.93 -0.37   26.15 
1 1 1 1  67 17 o 15 152.53  6.83  43.43    3.78   50.17    5.40   36.95    5.30   162.27  9.19  138.11  10.63 24.15   14.05 
1 1 1 1  67 18 o 12 97.91   9.86  18.56    3.46   16.82    4.89   20.30    4.90   89.27   15.63 99.61   13.91 -10.34  20.93 
1 1 1 1  67 19 o 16 26.24   12.52 -3.56    3.33   -2.62    4.64   -4.56    4.79   33.39   15.57 31.40   14.99 1.99    21.62 
1 1 1 1  67 20 o 8  28.24   13.17 -2.13    3.32   -10.50   4.57   7.20     4.83   24.66   12.32 55.44   19.41 -30.78  22.99 
1 1 1 1  67 21 o 5  44.04   16.54 4.00     3.59   8.84     4.89   -1.66    5.29   59.64   19.54 36.12   16.77 23.52   25.75 
1 1 1 1  67 22 o 1  94.96   13.97 19.47    4.68   6.23     6.94   30.48    6.33   51.22   21.66 117.42  15.18 -66.20  26.45 
1 1 1 1  67 23 o 3  26.03   12.50 -3.53    3.44   5.12     4.82   -12.53   4.91   47.10   18.75 24.08   12.14 23.02   22.34 
1 1 1 1  67 24 o 9  67.22   14.79 10.21    3.52   -2.79    4.92   23.77    5.03   32.65   15.48 104.97  13.49 -72.32  20.53 
1 1 1 1  67 25 o 13 81.50   12.17 13.91    3.50   10.29    4.86   17.79    5.03   63.20   19.35 88.05   16.33 -24.85  25.31 
1 1 1 1  67 26 o 3  35.97   16.01 0.77     4.22   -7.90    6.03   9.07     5.91   30.90   15.21 56.49   21.22 -25.59  26.11 
1 1 1 1  67 27 o 14 44.84   16.90 5.08     3.76   17.07    5.19   -8.08    5.44   80.93   18.10 28.10   13.95 52.83   22.85 
1 1 1 1  67 28 f 0  35.60   15.29 2.31     3.56   -0.08    4.85   5.08     5.24   33.78   15.81 42.92   18.50 -9.14   24.33 
1 1 1 1  69 0  o 17 84.74   21.71 16.00    5.78   16.00    5.78   16.00    5.78   84.74   21.71 84.74   21.71 0.00    0.00  
1 1 1 1  69 1  o 15 53.38   17.67 5.52     3.99   0.93     5.53   10.51    5.77   44.87   19.16 70.82   20.95 -25.95  28.39 
1 1 1 1  69 2  o 5  108.59  12.03 22.54    4.67   12.09    6.46   33.94    6.75   75.32   22.14 132.28  14.26 -56.95  26.34 
1 1 1 1  69 3  o 6  34.64   15.23 -0.52    3.71   7.00     5.17   -8.47    5.32   59.43   20.12 30.64   14.92 28.79   25.05 
1 1 1 1  69 4  o 8  54.74   17.02 5.98     3.74   -0.51    5.43   11.84    5.17   41.66   18.38 75.41   18.89 -33.75  26.35 
1 1 1 1  69 5  o 4  63.83   16.64 8.33     3.90   14.40    5.46   2.01     5.57   83.35   18.51 46.96   19.60 36.40   26.96 
1 1 1 1  69 6  o 6  140.22  8.48  36.70    4.31   33.54    6.25   39.55    5.94   131.60  13.24 144.09  11.43 -12.49  17.49 
1 1 1 1  69 7  o 19 74.54   13.72 11.02    3.58   3.59     5.20   17.73    4.94   49.33   19.53 94.38   14.89 -45.05  24.56 
1 1 1 1  69 8  o 18 57.33   16.34 6.75     3.57   7.85     5.06   5.65     5.04   61.26   19.87 54.45   19.75 6.81    28.01 
1 1 1 1  69 9  o 14 53.80   16.65 5.91     3.59   11.73    5.01   -0.20    5.14   74.24   18.61 40.56   17.88 33.68   25.81 
1 1 1 1  69 10 o 5  45.64   16.35 3.84     3.44   9.16     5.00   -0.96    4.75   65.14   19.55 37.62   16.85 27.52   25.80 
1 1 1 1  69 11 o 17 124.40  11.34 29.87    5.07   35.57    6.73   22.38    7.71   133.85  14.04 100.06  21.81 33.78   25.94 
1 1 1 1  69 12 o 15 78.16   14.68 12.47    4.02   16.08    5.56   8.53     5.81   86.64   18.24 62.34   21.33 24.31   28.06 
1 1 1 1  69 13 o 2  34.63   14.79 0.56     3.29   7.55     4.62   -6.65    4.69   59.09   18.98 29.20   14.17 29.89   23.68 
1 1 1 1  69 14 o 18 32.04   14.19 -0.43    3.28   -6.38    4.62   5.57     4.64   29.08   14.10 52.38   18.96 -23.30  23.63 
1 1 1 1  69 15 o 13 34.60   14.68 0.78     3.21   1.52     4.46   -0.02    4.62   40.86   17.32 38.17   16.89 2.69    24.19 
1 1 1 1  69 16 o 14 38.59   15.80 1.87     3.53   -5.79    5.11   8.88     4.89   31.43   15.13 62.29   19.46 -30.86  24.65 
1 1 1 1  69 17 o 19 89.25   11.98 15.95    3.79   9.88     5.24   22.60    5.49   64.77   20.14 103.99  14.94 -39.22  25.08 
1 1 1 1  69 18 o 4  40.23   15.68 2.78     3.30   5.35     4.70   0.27     4.64   50.19   18.91 38.00   16.86 12.20   25.34 
1 1 1 1  69 19 o 16 109.98  9.77  23.74    3.87   28.81    5.55   18.97    5.39   117.82  13.19 92.11   16.71 25.71   21.29 
1 1 1 1  69 20 o 8  71.66   16.04 11.68    4.07   5.85     5.78   17.46    5.75   50.36   20.37 84.60   19.14 -34.24  27.95 
1 1 1 1  69 21 f 0  40.69   16.08 3.22     3.52   -1.39    4.84   8.38     5.12   34.46   16.02 56.40   19.97 -21.93  25.60 
1 1 1 1  69 22 o 15 21.32   10.63 -7.22    3.32   -2.91    4.72   -11.44   4.67   31.73   15.07 23.80   11.97 7.93    19.25 
1 1 1 1  69 23 o 11 76.65   13.54 12.79    3.64   13.47    5.03   12.04    5.26   72.96   18.84 67.19   20.03 5.77    27.50 
1 1 1 1  69 24 o 17 74.60   15.24 12.57    3.99   10.62    5.68   14.49    5.62   61.95   21.08 74.31   20.26 -12.37  29.23 
1 1 1 1  69 25 o 18 19.30   9.82  -12.74   3.74   -12.57   5.28   -12.92   5.29   25.19   12.68 25.01   12.60 0.17    17.88 
1 1 1 1  69 26 o 1  50.10   17.62 6.82     3.98   6.30     5.43   7.41     5.85   47.13   19.48 49.31   20.28 -2.18   28.12 
1 1 1 1  69 27 o 11 ?       ?     -15.14   3.76   -17.59   4.84   -11.43   5.96   20.47   10.48 26.63   13.41 -6.16   17.02 
1 1 1 1  71 0  o 8  17.86   12.93 -8.49    4.48   -8.49    4.48   -8.49    4.48   17.86   12.93 17.86   12.93 0.00    0.00  
1 1 1 1  71 1  o 17 20.91   10.44 -8.37    3.27   -9.24    4.35   -7.23    4.95   25.45   12.60 30.07   14.58 -4.62   19.27 
1 1 1 1  71 2  o 14 32.55   14.38 -0.55    3.34   -0.01    4.57   -1.17    4.90   38.98   17.03 38.06   17.08 0.92    24.12 
1 1 1 1  71 3  o 7  41.23   15.83 2.59     3.33   5.86     4.73   -0.63    4.70   54.58   19.21 38.23   16.96 16.36   25.63 
1 1 1 1  71 4  o 10 55.66   15.86 6.36     3.36   1.69     4.71   11.21    4.80   43.05   18.00 72.78   18.20 -29.73  25.60 
1 1 1 1  71 5  o 6  119.87  8.60  27.00    3.72   34.26    5.33   20.09    5.20   133.73  11.07 100.19  14.72 33.54   18.42 
1 1 1 1  71 6  o 12 40.48   15.88 2.35     3.41   12.34    4.95   -6.64    4.69   76.20   18.13 29.42   14.25 46.78   23.05 
1 1 1 1  71 7  o 4  103.71  11.47 20.82    4.25   37.81    6.54   8.40     5.60   138.86  13.12 62.37   20.93 76.49   24.70 
1 1 1 1  71 8  o 19 68.16   17.44 9.89     4.34   15.88    6.27   4.37     6.02   84.62   20.57 51.97   20.87 32.64   29.30 
1 1 1 1  71 9  f 0  108.43  11.06 22.74    4.30   24.08    6.06   21.38    6.10   108.37  15.85 101.04  17.21 7.33    23.40 
1 1 1 1  71 10 o 17 80.17   12.89 12.83    3.63   18.56    4.91   5.89     5.39   95.65   14.56 54.40   20.31 41.26   24.99 
1 1 1 1  71 11 o 14 84.13   12.06 13.99    3.58   15.07    5.03   12.87    5.11   84.29   16.99 76.68   18.55 7.61    25.15 
1 1 1 1  71 12 o 13 62.51   15.25 8.22     3.43   15.71    4.94   1.21     4.78   86.29   16.34 41.29   17.73 45.00   24.11 
1 1 1 1  71 13 o 11 101.48  10.59 20.04    3.85   36.08    5.44   3.97     5.45   136.02  11.10 48.83   19.76 87.20   22.67 
1 1 1 1  71 14 o 5  118.38  9.09  26.84    3.88   29.82    5.42   23.69    5.57   122.28  12.35 106.96  14.72 15.33   19.21 
1 1 1 1  71 15 o 15 50.01   17.29 5.32     3.83   4.87     5.43   5.76     5.39   50.28   19.94 52.50   20.14 -2.22   28.34 
1 1 1 1  71 16 o 6  50.24   16.67 5.50     3.55   1.06     5.09   9.70     4.96   40.86   17.91 63.96   19.53 -23.10  26.50 
1 1 1 1  71 17 o 3  23.60   11.62 -6.37    3.54   -0.39    4.95   -12.62   5.06   37.37   16.92 25.05   12.59 12.31   21.09 
1 1 1 1  71 18 o 7  23.10   11.38 -5.95    3.38   -13.91   4.75   2.16     4.80   22.96   11.61 41.25   17.74 -18.29  21.20 
1 1 1 1  71 19 o 5  83.30   13.43 14.89    3.93   4.73     5.48   25.64    5.64   47.11   19.53 108.04  14.74 -60.93  24.47 
1 1 1 1  71 20 o 4  32.59   14.41 0.39     3.36   3.57     4.82   -2.62    4.69   43.29   18.16 32.10   15.18 11.19   23.67 
1 1 1 1  71 21 o 8  34.46   14.98 1.08     3.50   8.85     4.88   -7.16    5.02   57.36   19.54 28.23   13.89 29.14   23.97 
1 1 1 1  71 22 o 17 42.02   16.28 3.69     3.55   4.04     4.87   3.29     5.17   44.49   18.43 43.23   18.50 1.26    26.11 
1 1 1 1  71 23 o 6  39.50   17.00 2.17     4.42   3.24     6.16   1.03     6.33   44.49   19.60 41.34   18.89 3.15    27.22 
1 1 1 1  71 24 f 0  34.87   15.24 1.17     3.66   7.87     5.22   -5.32    5.14   53.18   19.95 30.07   14.64 23.11   24.75 
1 1 1 1  71 25 f 0  22.05   11.00 -7.23    3.59   -8.49    4.83   -5.66    5.38   25.63   12.79 29.58   14.52 -3.95   19.35 
1 1 1 1  71 26 f 0  35.38   15.56 2.10     3.87   -10.45   5.27   16.89    5.72   25.22   12.69 72.80   20.65 -47.58  24.24 
1 1 1 1  73 0  o 18 61.46   23.63 10.10    5.00   10.10    5.00   10.10    5.00   61.46   23.63 61.46   23.63 0.00    0.00  
1 1 1 1  73 1  f 0  81.42   12.87 13.16    3.68   11.71    4.96   14.94    5.50   73.60   18.55 83.35   18.61 -9.75   26.28 
1 1 1 1  73 2  o 8  39.95   16.32 1.84     3.75   3.67     5.07   -0.36    5.58   48.32   19.24 41.37   18.41 6.94    26.63 
1 1 1 1  73 3  o 10 32.65   14.60 -0.82    3.55   9.74     4.94   -12.06   5.10   66.68   19.28 26.27   13.11 40.41   23.32 
1 1 1 1  73 4  o 14 75.62   15.74 11.88    4.19   7.19     5.77   17.11    6.09   58.47   21.14 88.49   19.46 -30.02  28.73 
1 1 1 1  73 5  o 1  98.84   12.79 19.34    4.49   12.47    6.55   25.42    6.16   73.23   22.47 111.39  15.65 -38.17  27.38 
1 1 1 1  73 6  o 15 75.13   15.25 11.69    4.02   14.72    5.96   9.15     5.45   81.06   20.28 63.98   20.62 17.08   28.92 
1 1 1 1  73 7  o 10 31.12   14.17 -1.48    3.53   -8.13    5.41   3.47     4.67   30.59   14.92 46.56   18.48 -15.96  23.75 
1 1 1 1  73 8  o 19 33.62   14.85 -0.30    3.56   -0.38    5.08   -0.22    4.98   39.30   17.53 39.26   17.44 0.04    24.73 
1 1 1 1  73 9  o 6  45.41   16.86 3.84     3.71   9.85     5.10   -2.91    5.40   65.99   19.73 36.33   16.90 29.66   25.97 
1 1 1 1  73 10 o 5  106.93  10.46 22.19    4.02   19.30    5.27   26.19    6.20   96.11   15.62 112.19  15.63 -16.08  22.10 
1 1 1 1  73 11 f 0  64.53   16.09 8.99     3.76   3.47     5.39   14.25    5.26   47.29   19.46 79.88   18.47 -32.60  26.83 
1 1 1 1  73 12 o 7  31.70   14.39 -1.14    3.61   -7.98    5.07   5.83     5.13   29.02   14.22 52.58   19.77 -23.56  24.35 
1 1 1 1  73 13 o 4  62.26   16.39 8.53     3.76   11.63    5.30   5.38     5.34   70.23   19.87 51.30   19.95 18.93   28.15 
1 1 1 1  73 14 o 6  23.79   11.73 -6.65    3.62   -11.46   5.26   -2.34    4.98   26.70   13.33 34.83   16.21 -8.13   20.99 
1 1 1 1  73 15 o 5  53.47   16.31 6.43     3.46   5.77     4.87   7.11     4.91   50.85   19.23 54.78   19.54 -3.93   27.42 
1 1 1 1  73 16 o 17 28.62   13.45 -2.43    3.57   -1.12    5.11   -3.67    5.00   36.29   16.73 32.45   15.44 3.84    22.76 
1 1 1 1  73 17 o 4  63.74   16.86 9.62     3.97   3.28     5.52   16.37    5.70   44.24   19.03 80.66   19.62 -36.42  27.33 
1 1 1 1  73 18 o 10 57.80   15.91 7.85     3.45   14.06    4.90   1.77     4.85   75.71   18.07 39.65   17.43 36.06   25.11 
1 1 1 1  73 19 o 19 70.33   14.36 11.11    3.55   0.04     5.12   21.36    4.92   36.94   16.92 98.28   14.19 -61.33  22.08 
1 1 1 1  73 20 o 7  19.65   9.94  -10.64   3.52   -5.43    4.96   -15.96   5.01   29.61   14.41 22.46   11.42 7.16    18.39 
1 1 1 1  73 21 o 12 24.29   11.99 -6.65    3.85   3.16     5.35   -17.16   5.53   43.25   18.66 23.76   12.07 19.49   22.23 
1 1 1 1  73 22 o 13 29.90   14.14 -2.54    4.07   -10.84   6.00   4.55     5.54   28.62   14.28 45.89   19.37 -17.27  24.06 
1 1 1 1  73 23 o 17 21.00   10.60 -10.22   3.82   -14.41   5.27   -5.59    5.54   23.83   12.08 30.70   15.00 -6.87   19.26 
1 1 1 1  73 24 o 1  35.62   15.59 1.99     3.84   -3.49    5.36   7.79     5.51   31.23   15.15 49.12   19.89 -17.89  25.00 
1 1 1 1  75 0  o 2  46.61   25.06 6.80     5.86   6.80     5.86   6.80     5.86   46.61   25.06 46.61   25.06 0.00    0.00  
1 1 1 1  75 1  o 7  44.73   17.71 3.19     4.27   -1.37    5.79   8.64     6.33   39.96   18.18 61.90   22.18 -21.94  28.68 
1 1 1 1  75 2  f 0  99.71   11.58 19.50    4.12   13.11    5.69   26.55    5.97   75.93   20.24 114.10  14.74 -38.16  25.04 
1 1 1 1  75 3  o 15 31.50   14.52 -2.02    3.85   -10.69   5.22   8.36     5.71   27.57   13.68 60.99   21.13 -33.42  25.17 
1 1 1 1  75 4  o 6  44.76   17.33 3.44     4.02   -4.33    5.61   11.65    5.76   35.21   16.64 70.87   20.92 -35.66  26.73 
1 1 1 1  75 5  o 13 32.01   14.76 -2.07    4.00   6.69     5.82   -9.91    5.50   56.15   21.06 29.24   14.42 26.91   25.53 
1 1 1 1  75 6  o 5  23.09   11.48 -8.44    3.77   1.96     5.46   -17.88   5.20   44.49   19.03 23.07   11.72 21.42   22.35 
1 1 1 1  75 7  o 19 76.89   14.54 12.30    3.91   -0.14    5.36   26.48    5.73   40.17   17.96 113.85  14.14 -73.68  22.85 
1 1 1 1  75 8  o 8  56.10   17.04 6.90     3.78   5.58     5.34   8.23     5.36   52.22   20.04 59.73   20.48 -7.51   28.65 
1 1 1 1  75 9  o 18 65.78   16.68 9.51     4.00   24.92    5.46   -8.21    5.86   110.16  13.95 31.68   15.47 78.48   20.83 
1 1 1 1  75 10 o 15 23.38   11.62 -8.25    3.83   -1.65    5.09   -16.82   5.80   36.45   16.76 25.56   12.92 10.89   21.16 
1 1 1 1  75 11 o 7  49.28   17.09 5.23     3.74   8.60     5.28   1.86     5.28   60.00   20.34 42.91   18.53 17.09   27.51 
1 1 1 1  75 12 o 17 51.63   17.19 5.95     3.78   17.48    5.60   -3.70    5.12   87.47   18.20 33.37   15.81 54.10   24.11 
1 1 1 1  75 13 o 7  41.43   16.36 3.10     3.64   12.92    5.21   -6.29    5.09   73.01   19.32 30.09   14.63 42.92   24.23 
1 1 1 1  75 14 o 5  24.77   12.19 -6.45    3.85   -15.23   5.46   2.27     5.44   24.73   12.50 42.69   18.62 -17.97  22.42 
1 1 1 1  75 15 o 15 52.37   17.66 6.64     3.99   12.96    5.62   0.24     5.65   69.78   20.68 39.21   17.89 30.58   27.34 
1 1 1 1  75 16 o 17 50.76   16.85 6.20     3.63   11.99    5.13   0.41     5.13   67.53   19.69 37.85   17.18 29.68   26.13 
1 1 1 1  75 17 f 0  24.17   11.82 -5.02    3.46   -4.26    4.90   -5.78    4.90   30.64   14.77 29.04   14.17 1.59    20.47 
1 1 1 1  75 18 o 10 34.23   14.89 1.08     3.46   1.47     4.84   0.68     4.94   38.54   17.15 37.38   16.93 1.16    24.10 
1 1 1 1  75 19 o 18 122.40  9.57  29.89    4.23   16.14    5.75   46.08    6.23   78.21   20.10 149.11  11.59 -70.90  23.20 
1 1 1 1  75 20 f 0  58.97   19.37 9.21     4.80   8.52     7.08   9.79     6.53   54.37   22.33 57.56   22.15 -3.19   31.45 
1 1 1 1  75 21 o 3  29.17   13.78 -2.29    3.83   0.95     5.42   -5.54    5.42   38.75   17.62 30.83   15.02 7.92    23.15 
1 1 1 1  75 22 o 8  37.37   16.07 2.40     3.94   4.61     5.10   -0.88    6.20   43.45   18.47 36.51   17.33 6.94    25.33 
1 1 1 1  75 23 o 6  27.90   13.47 -3.04    4.13   4.66     6.09   -9.55    5.61   42.07   18.94 26.79   13.43 15.28   23.22 
1 1 1 1  77 0  o 19 51.69   24.96 8.37     5.45   8.37     5.45   8.37     5.45   51.69   24.96 51.69   24.96 0.00    0.00  
1 1 1 1  77 1  o 18 68.00   15.39 9.89     3.72   12.15    5.14   7.41     5.38   72.75   19.18 57.16   20.44 15.59   28.03 
1 1 1 1  77 2  o 4  35.40   15.17 0.76     3.49   4.62     4.87   -3.32    5.01   48.98   19.05 33.91   15.93 15.07   24.83 
1 1 1 1  77 3  o 2  25.04   12.13 -4.75    3.41   0.20     4.91   -9.38    4.74   39.08   17.34 26.44   13.10 12.63   21.73 
1 1 1 1  77 4  o 5  54.46   17.01 6.53     3.74   -0.36    5.64   11.92    4.99   40.27   18.17 72.09   18.84 -31.82  26.17 
1 1 1 1  77 5  o 6  40.58   16.42 2.43     3.76   19.70    5.49   -12.87   5.16   95.64   16.36 25.54   12.81 70.10   20.78 
1 1 1 1  77 6  o 16 56.75   16.54 7.11     3.62   16.64    5.10   -2.53    5.14   87.38   16.67 35.28   16.43 52.10   23.41 
1 1 1 1  77 7  o 1  33.71   14.75 0.24     3.44   -2.74    4.83   3.31     4.89   33.78   15.80 45.24   18.57 -11.46  24.38 
1 1 1 1  77 8  o 16 104.12  9.91  21.19    3.71   26.07    5.23   16.24    5.26   112.93  12.96 84.97   17.61 27.96   21.86 
1 1 1 1  77 9  o 7  22.63   11.24 -7.53    3.56   1.64     4.73   -19.60   5.42   40.68   17.55 22.76   11.60 17.92   21.04 
1 1 1 1  77 10 o 12 53.71   16.84 6.60     3.66   13.92    5.20   -0.55    5.14   76.42   18.85 37.55   17.10 38.87   25.45 
1 1 1 1  77 11 o 11 150.39  7.76  43.26    4.23   46.01    6.14   40.79    5.83   151.06  11.26 142.05  11.38 9.01    16.01 
1 1 1 1  77 12 o 6  106.83  11.64 23.40    4.45   21.17    6.14   25.87    6.46   93.86   18.65 105.57  17.43 -11.72  25.52 
1 1 1 1  77 13 o 6  32.87   15.03 -0.69    4.02   -8.38    5.65   7.17     5.72   29.55   14.58 52.51   20.57 -22.96  25.22 
1 1 1 1  77 14 o 8  31.76   14.42 -0.41    3.61   6.35     5.09   -7.23    5.12   50.08   19.48 28.58   14.06 21.51   24.03 
1 1 1 1  77 15 o 8  32.55   14.61 0.11     3.59   7.99     5.03   -8.06    5.13   54.23   19.73 27.76   13.73 26.47   24.04 
1 1 1 1  77 16 o 7  38.40   15.72 2.68     3.50   -5.53    4.94   10.90    4.94   29.30   14.29 63.35   19.53 -34.06  24.20 
1 1 1 1  77 17 o 13 45.49   17.08 4.86     3.82   -9.78    5.55   18.08    5.28   27.86   13.87 86.44   17.39 -58.58  22.24 
1 1 1 1  77 18 o 3  46.57   18.88 4.99     4.98   7.53     7.11   2.54     6.98   52.34   22.01 44.22   20.06 8.13    29.78 
1 1 1 1  77 19 f 0  79.24   14.12 13.99    3.92   17.25    5.37   10.28    5.73   83.14   18.26 59.46   21.12 23.68   27.92 
1 1 1 1  77 20 o 16 57.14   17.27 8.46     3.89   7.52     5.29   9.56     5.73   51.12   19.87 55.75   20.91 -4.63   28.84 
1 1 1 1  77 21 o 13 31.93   14.67 0.02     3.90   -10.31   5.90   8.00     5.19   27.42   13.75 50.23   19.62 -22.82  23.96 
1 1 1 1  77 22 o 19 28.26   13.51 -2.00    3.91   0.11     5.50   -4.15    5.57   34.62   16.40 30.39   14.89 4.23    22.15 
1 1 1 1  79 0  o 14 17.08   12.52 -12.08   5.04   -12.08   5.04   -12.08   5.04   17.08   12.52 17.08   12.52 0.00    0.00  
1 1 1 1  79 1  o 11 34.27   14.96 0.41     3.52   2.96     5.12   -1.88    4.85   44.53   18.70 34.93   16.17 9.60    24.72 
1 1 1 1  79 2  f 0  78.10   13.46 12.73    3.68   16.92    5.10   8.17     5.33   87.48   16.64 58.14   20.39 29.34   26.31 
1 1 1 1  79 3  o 18 22.27   11.11 -8.28    3.63   -17.59   5.31   -0.13    4.96   23.27   11.83 38.02   17.11 -14.74  20.80 
1 1 1 1  79 4  o 14 60.75   16.71 8.38     3.81   3.68     5.67   12.23    5.14   46.82   19.67 71.37   19.33 -24.55  27.58 
1 1 1 1  79 5  o 14 70.30   15.94 10.99    3.98   8.70     6.07   12.72    5.27   58.61   21.61 72.37   19.57 -13.75  29.15 
1 1 1 1  79 6  o 17 43.98   16.79 3.90     3.73   10.59    5.54   -1.66    5.05   64.26   20.80 35.48   16.45 28.78   26.51 
1 1 1 1  79 7  o 11 47.98   16.84 5.16     3.63   4.58     5.09   5.77     5.19   47.23   19.11 50.28   19.63 -3.05   27.40 
1 1 1 1  79 8  o 6  31.81   14.65 -1.27    3.92   3.30     5.20   -7.26    5.95   44.17   18.72 31.75   15.52 12.42   24.32 
1 1 1 1  79 9  o 6  79.35   16.29 14.44    4.54   16.91    6.09   11.34    6.83   80.69   20.66 62.30   22.93 18.40   30.86 
1 1 1 1  79 10 o 10 41.66   17.06 3.26     4.11   4.36     5.83   2.17     5.80   46.31   19.72 42.29   18.80 4.01    27.25 
1 1 1 1  79 11 o 13 62.87   15.92 9.29     3.64   5.84     5.21   12.60    5.09   48.79   19.47 69.48   19.41 -20.69  27.50 
1 1 1 1  79 12 o 7  35.36   15.33 1.30     3.65   5.98     4.95   -4.26    5.39   48.81   19.14 32.15   15.50 16.65   24.63 
1 1 1 1  79 13 o 14 39.26   16.23 2.82     3.77   3.13     5.34   2.52     5.32   42.35   18.46 41.19   18.17 1.16    25.90 
1 1 1 1  79 14 o 16 25.81   12.65 -5.64    4.03   -4.15    5.50   -7.38    5.93   32.36   15.61 30.65   15.09 1.71    21.71 
1 1 1 1  79 15 f 0  115.27  10.39 27.07    4.31   20.58    5.97   34.13    6.23   90.25   18.79 124.33  14.02 -34.08  23.45 
1 1 1 1  79 16 o 10 36.40   16.75 -0.31    5.10   -9.08    7.12   8.95     7.32   32.88   16.25 54.74   22.62 -21.85  27.85 
1 1 1 1  79 17 o 9  26.13   12.74 -4.99    3.92   -15.02   5.22   8.06     5.95   23.58   11.95 53.29   20.96 -29.71  24.13 
1 1 1 1  79 18 o 16 57.82   17.65 8.70     4.05   -4.93    5.71   22.46    5.74   31.90   15.51 95.82   17.10 -63.92  23.09 
1 1 1 1  79 19 o 5  24.70   12.15 -5.34    3.83   -1.73    5.55   -8.63    5.29   33.82   16.15 26.93   13.43 6.89    21.00 
1 1 1 1  79 20 o 6  60.13   16.86 9.96     3.83   14.04    5.38   5.74     5.47   65.51   20.40 43.53   18.83 21.98   27.76 
1 1 1 1  81 0  o 9  80.93   22.99 16.54    5.86   16.54    5.86   16.54    5.86   80.93   22.99 80.93   22.99 0.00    0.00  
1 1 1 1  81 1  o 1  41.56   16.54 3.29     3.74   1.21     5.50   5.08     5.11   40.61   18.17 47.90   19.23 -7.30   26.45 
1 1 1 1  81 2  o 4  20.11   10.17 -10.71   3.60   -19.39   5.15   -2.36    5.05   ?       ?     33.99   15.98 ?       ?     
1 1 1 1  81 3  o 14 50.31   17.55 6.01     3.95   7.05     5.50   4.91     5.67   52.78   20.32 47.78   19.84 5.00    28.39 
1 1 1 1  81 4  o 3  63.18   17.99 9.82     4.33   3.30     6.38   15.40    5.90   45.34   19.96 76.41   20.72 -31.07  28.77 
1 1 1 1  81 5  o 5  38.34   16.76 1.54     4.43   0.50     6.93   2.25     5.77   41.90   19.37 42.41   18.81 -0.51   27.00 
1 1 1 1  81 6  o 15 84.29   14.53 15.78    4.29   16.71    6.10   14.87    6.04   78.74   20.95 73.28   21.36 5.46    29.92 
1 1 1 1  81 7  o 19 22.76   11.34 -7.72    3.73   -4.66    5.37   -10.59   5.19   31.79   15.35 26.22   13.11 5.57    20.19 
1 1 1 1  81 8  f 0  42.68   17.11 3.86     4.04   9.53     5.42   -3.20    6.05   58.19   20.56 35.11   16.79 23.08   26.54 
1 1 1 1  81 9  o 5  86.38   12.80 16.08    3.90   12.29    5.67   19.49    5.37   65.49   21.01 90.17   17.00 -24.68  27.03 
1 1 1 1  81 10 o 5  69.40   15.85 11.42    3.91   17.20    5.54   5.67     5.52   81.51   19.03 47.55   19.65 33.96   27.36 
1 1 1 1  81 11 o 12 73.92   16.01 13.00    4.18   17.71    5.92   8.33     5.90   80.76   20.21 53.35   20.90 27.41   29.07 
1 1 1 1  81 12 o 7  66.15   16.93 10.80    4.09   9.32     5.68   12.38    5.89   56.35   20.88 64.45   21.47 -8.11   29.95 
1 1 1 1  81 13 o 14 62.18   20.10 10.72    5.18   15.67    6.80   3.90     7.99   71.18   23.04 46.53   21.25 24.65   31.34 
1 1 1 1  81 14 o 4  68.72   19.40 12.50    5.06   5.61     6.78   21.12    7.59   48.40   20.95 83.05   23.87 -34.65  31.76 
1 1 1 1  81 15 o 10 115.86  10.42 27.42    4.34   33.75    6.08   20.84    6.21   123.81  13.75 89.34   19.64 34.47   23.97 
1 1 1 1  81 16 o 8  76.79   15.22 13.82    4.10   18.38    5.95   9.69     5.65   81.83   20.13 56.53   20.85 25.30   28.99 
1 1 1 1  81 17 o 6  29.80   13.98 -1.29    3.84   -1.35    5.48   -1.25    5.37   34.14   16.23 34.02   16.14 0.12    22.89 
1 1 1 1  81 18 o 13 33.58   15.05 1.31     3.80   7.67     5.30   -5.40    5.45   47.95   19.46 29.25   14.41 18.70   24.22 
1 1 1 1  81 19 o 16 22.22   11.12 -7.23    3.77   -12.13   5.38   -2.50    5.28   24.29   12.29 31.01   15.04 -6.72   19.42 
1 1 1 1  83 0  o 17 39.02   24.00 5.32     6.61   5.32     6.61   5.32     6.61   39.02   24.00 39.02   24.00 0.00    0.00  
1 1 1 1  83 1  o 1  41.17   17.92 2.70     5.02   -4.62    7.53   8.57     6.74   36.99   17.94 53.77   21.91 -16.79  28.32 
1 1 1 1  83 2  o 2  28.46   13.90 -5.75    4.75   -5.10    7.15   -6.27    6.37   35.73   17.37 32.86   16.06 2.87    23.66 
1 1 1 1  83 3  o 4  24.23   12.10 -8.99    4.37   -12.92   5.89   -4.19    6.51   26.83   13.49 35.03   16.92 -8.20   21.64 
1 1 1 1  83 4  o 18 66.47   18.44 11.46    4.61   -4.80    6.95   24.28    6.17   35.44   17.20 99.58   17.69 -64.14  24.68 
1 1 1 1  83 5  o 3  52.82   17.82 7.22     4.06   15.24    5.57   -1.88    5.93   74.78   20.06 35.90   17.01 38.88   26.30 
1 1 1 1  83 6  o 7  38.88   16.46 2.59     4.02   -3.55    5.40   10.23    6.03   32.58   15.65 57.83   21.49 -25.25  26.59 
1 1 1 1  83 7  o 11 38.78   16.71 2.38     4.27   2.12     5.53   2.76     6.75   40.45   18.14 43.07   19.61 -2.62   26.71 
1 1 1 1  83 8  o 9  54.36   19.00 8.08     4.62   20.88    5.90   -12.35   7.45   90.53   18.54 31.16   15.60 59.37   24.23 
1 1 1 1  83 9  o 19 52.46   18.03 7.19     4.16   7.32     6.02   7.07     5.75   50.93   20.72 50.50   20.36 0.44    29.05 
1 1 1 1  83 10 o 19 61.23   20.06 10.47    5.15   7.71     7.21   13.35    7.35   51.70   21.98 63.07   23.68 -11.37  32.31 
1 1 1 1  83 11 o 9  59.72   20.13 9.95     5.18   4.71     8.38   13.18    6.59   47.81   21.80 65.09   22.68 -17.28  31.46 
1 1 1 1  83 12 o 7  48.20   17.64 5.79     4.04   6.01     5.83   5.59     5.59   48.48   20.12 47.54   19.72 0.94    28.18 
1 1 1 1  83 13 o 16 37.01   15.88 1.98     3.83   0.17     5.43   3.77     5.42   37.28   17.20 43.29   18.73 -6.01   25.43 
1 1 1 1  83 14 o 18 50.50   17.62 6.80     3.98   -2.62    5.65   16.09    5.60   33.70   16.14 75.51   20.07 -41.81  25.76 
1 1 1 1  83 15 o 11 21.28   10.72 -9.14    3.79   -0.87    5.35   -17.43   5.36   34.19   16.19 22.28   11.37 11.91   19.78 
1 1 1 1  83 16 o 10 30.01   14.08 -0.77    3.88   8.04     5.53   -9.35    5.45   48.15   19.75 26.33   13.20 21.82   23.76 
1 1 1 1  83 17 o 16 33.68   15.36 1.35     4.16   -1.10    5.94   3.72     5.84   33.52   16.18 39.15   17.98 -5.63   24.19 
1 1 1 1  85 0  o 10 48.67   24.63 8.64     5.42   8.64     5.42   8.64     5.42   48.67   24.63 48.67   24.63 0.00    0.00  
1 1 1 1  85 1  o 13 40.23   16.73 3.19     4.04   4.17     5.88   2.31     5.55   44.30   19.34 40.70   18.22 3.61    26.57 
1 1 1 1  85 2  o 6  69.29   17.17 12.00    4.30   -0.33    6.83   20.10    5.54   39.24   18.49 90.07   17.55 -50.82  25.49 
1 1 1 1  85 3  o 16 21.01   10.63 -11.36   3.99   -13.81   6.03   -9.45    5.31   26.57   13.40 27.07   13.49 -0.50   19.01 
1 1 1 1  85 4  o 19 234.34  6.28  104.36   5.35   107.44   7.87   101.73   7.29   231.71  9.37  226.55  8.86  5.15    12.90 
1 1 1 1  85 5  o 4  120.58  9.70  29.33    4.22   18.62    5.91   40.43    6.02   83.73   19.73 137.96  12.12 -54.23  23.16 
1 1 1 1  85 6  o 11 96.36   13.10 20.20    4.47   15.83    6.30   24.64    6.35   73.31   21.93 99.52   18.21 -26.21  28.51 
1 1 1 1  85 7  o 11 40.09   17.85 1.97     5.25   8.58     6.55   -9.89    8.78   53.73   21.71 35.69   17.71 18.04   28.01 
1 1 1 1  85 8  o 3  29.44   14.25 -4.52    4.69   -1.18    6.66   -7.81    6.61   38.36   18.13 32.18   15.86 6.18    24.09 
1 1 1 1  85 9  o 5  33.48   15.16 0.10     3.97   7.06     5.58   -6.99    5.64   50.56   20.17 30.04   14.77 20.52   25.00 
1 1 1 1  85 10 o 2  43.91   17.27 4.55     4.04   -0.30    5.85   9.00     5.60   37.38   17.45 55.02   20.66 -17.64  27.04 
1 1 1 1  85 11 o 12 117.23  10.33 28.40    4.36   18.58    6.10   38.61    6.22   80.54   20.73 132.08  13.13 -51.54  24.53 
1 1 1 1  85 12 o 5  34.55   15.55 1.07     4.11   -18.71   5.97   18.80    5.65   23.60   12.04 82.01   19.29 -58.41  22.74 
1 1 1 1  85 13 o 17 30.61   14.57 -1.64    4.45   10.98    6.29   -14.28   6.29   53.94   21.44 26.05   13.20 27.90   25.17 
1 1 1 1  85 14 o 7  38.44   16.63 3.59     4.26   -16.20   5.97   24.16    6.09   24.03   12.24 90.90   19.03 -66.88  22.63 
1 1 1 1  85 15 o 4  34.74   15.66 2.01     4.18   -7.16    5.57   13.86    6.33   27.60   13.76 57.45   21.88 -29.85  25.85 
1 1 1 1  87 0  o 19 192.74  11.87 73.55    8.24   73.55    8.24   73.55    8.24   192.74  11.87 192.74  11.87 0.00    0.00  
1 1 1 1  87 1  o 19 154.07  10.77 48.93    6.00   54.26    8.67   44.06    8.30   152.27  15.90 134.39  17.40 17.88   23.57 
1 1 1 1  87 2  o 15 118.92  14.37 31.84    6.09   39.95    9.16   25.42    8.15   119.81  21.83 89.70   24.36 30.11   32.71 
1 1 1 1  87 3  f 0  95.48   18.89 23.42    6.32   30.02    10.36  19.50    7.99   87.07   28.44 74.72   25.00 12.35   37.87 
1 1 1 1  87 4  o 6  76.24   17.86 14.75    4.86   21.91    6.72   6.89     7.05   88.26   21.22 49.44   21.38 38.81   30.12 
1 1 1 1  87 5  o 1  69.70   17.47 12.32    4.42   9.33     6.08   15.68    6.44   54.90   21.30 70.95   22.36 -16.05  30.88 
1 1 1 1  87 6  o 2  50.69   18.64 7.04     4.51   4.22     6.14   10.34    6.65   44.15   19.50 55.88   22.10 -11.73  29.47 
1 1 1 1  87 7  f 0  27.68   13.40 -3.88    4.13   -9.69    5.83   1.98     5.85   28.12   14.03 39.86   18.19 -11.74  22.97 
1 1 1 1  87 8  o 16 32.81   15.14 -0.14    4.21   8.06     6.01   -8.05    5.90   50.03   20.56 29.14   14.47 20.88   25.15 
1 1 1 1  87 9  o 11 26.61   13.02 -4.62    4.20   1.44     5.76   -11.51   6.14   37.66   17.49 27.27   13.72 10.39   22.23 
1 1 1 1  87 10 o 12 127.14  10.42 34.50    4.77   38.58    6.38   29.33    7.19   127.22  14.03 98.10   20.80 29.12   25.09 
1 1 1 1  87 11 o 12 76.74   16.55 15.81    4.48   15.49    6.35   16.11    6.32   62.51   22.24 64.41   22.23 -1.90   31.44 
1 1 1 1  87 12 f 0  56.65   19.07 10.76    4.65   -10.55   6.82   29.25    6.35   28.29   14.26 101.54  17.85 -73.25  22.85 
1 1 1 1  89 0  o 9  31.95   20.76 2.85     5.78   2.85     5.78   2.85     5.78   31.95   20.76 31.95   20.76 0.00    0.00  
1 1 1 1  89 1  o 7  119.23  11.17 30.64    4.79   34.67    7.34   27.65    6.32   113.28  18.45 102.64  17.56 10.63   25.47 
1 1 1 1  89 2  o 11 57.73   18.78 9.95     4.52   5.43     7.07   13.08    5.87   43.96   20.04 61.51   21.42 -17.55  29.33 
1 1 1 1  89 3  o 18 82.01   16.01 17.01    4.60   14.36    7.16   18.88    6.01   59.17   23.07 78.00   20.80 -18.83  31.07 
1 1 1 1  89 4  o 2  77.72   15.46 15.14    4.22   14.44    5.93   15.86    6.00   64.17   21.54 68.01   21.59 -3.84   30.50 
1 1 1 1  89 5  o 15 64.07   17.36 11.47    4.14   12.21    5.91   10.75    5.81   57.38   21.29 53.97   20.86 3.41    29.80 
1 1 1 1  89 6  o 12 31.60   14.83 -0.32    4.31   -2.16    5.77   2.00     6.50   32.52   15.76 37.91   17.91 -5.39   23.86 
1 1 1 1  89 7  o 8  25.29   12.43 -4.51    3.97   -5.46    5.60   -3.55    5.62   29.02   14.36 30.63   15.00 -1.61   20.76 
1 1 1 1  89 8  o 16 83.32   14.29 17.30    4.17   28.98    5.95   6.01     5.85   104.15  16.25 42.15   18.80 62.00   24.85 
1 1 1 1  89 9  f 0  41.94   17.06 5.40     4.08   11.60    5.74   -0.92    5.80   53.52   20.72 32.98   15.94 20.54   26.14 
1 1 1 1  91 0  o 6  50.63   26.54 12.09    6.44   12.09    6.44   12.09    6.44   50.63   26.54 50.63   26.54 0.00    0.00  
1 1 1 1  91 1  o 18 25.30   12.49 -4.80    4.15   -16.41   5.78   7.58     5.96   23.06   11.77 44.14   19.37 -21.08  22.66 
1 1 1 1  91 2  o 13 42.12   17.79 5.83     4.68   8.98     7.85   4.10     5.82   44.19   20.49 38.73   17.85 5.47    27.17 
1 1 1 1  91 3  o 8  34.48   15.63 2.09     4.23   -1.53    6.03   5.61     5.94   32.58   15.86 40.93   18.54 -8.35   24.40 
1 1 1 2  0  0  o 1  922.52  11.43 1548.09  38.31  1548.09  38.31  1548.09  38.31  922.52  11.43 922.52  11.43 0.00    0.00  
1 1 1 2  0  1  o 8  1724.78 26.93 5423.31  168.78 5423.31  168.78 5423.31  168.78 1724.78 26.93 1724.78 26.93 0.00    0.00  
1 1 1 2  0  2  o 19 817.90  12.30 1217.44  36.56  1217.44  36.56  1217.44  36.56  817.90  12.30 817.90  12.30 0.00    0.00  
1 1 1 2  0  3  o 5  2926.52 63.09 15771.02 670.58 15771.02 670.58 15771.02 670.58 2926.52 63.09 2926.52 63.09 0.00    0.00  
1 1 1 2  0  4  o 1  628.46  7.53  718.42   17.20  718.42   17.20  718.42   17.20  628.46  7.53  628.46  7.53  0.00    0.00  
1 1 1 2  0  5  f 0  1278.33 10.45 2972.19  48.57  2972.19  48.57  2972.19  48.57  1278.33 10.45 1278.33 10.45 0.00    0.00  
1 1 1 2  0  6  o 5  876.62  7.90  1397.59  25.16  1397.59  25.16  1397.59  25.16  876.62  7.90  876.62  7.90  0.00    0.00  
1 1 1 2  0  7  o 5  1399.28 13.03 3562.61  66.26  3562.61  66.26  3562.61  66.26  1399.28 13.03 1399.28 13.03 0.00    0.00  
1 1 1 2  0  8  f 0  1362.13 11.01 3375.57  54.49  3375.57  54.49  3375.57  54.49  1362.13 11.01 1362.13 11.01 0.00    0.00  
1 1 1 2  0  9  o 2  739.49  8.22  994.85   22.09  994.85   22.09  994.85   22.09  739.49  8.22  739.49  8.22  0.00    0.00  
1 1 1 2  0  10 o 3  766.85  7.26  1069.61  20.24  1069.61  20.24  1069.61  20.24  766.85  7.26  766.85  7.26  0.00    0.00  
1 1 1 2  0  11 f 0  624.32  7.51  709.04   17.04  709.04   17.04  709.04   17.04  624.32  7.51  624.32  7.51  0.00    0.00  
1 1 1 2  0  12 o 15 307.99  5.23  172.60   5.86   172.60   5.86   172.60   5.86   307.99  5.23  307.99  5.23  0.00    0.00  
1 1 1 2  0  13 o 2  803.76  8.67  1175.05  25.33  1175.05  25.33  1175.05  25.33  803.76  8.67  803.76  8.67  0.00    0.00  
1 1 1 2  0  14 o 2  31.11   15.10 2.59     2.00   2.59     2.00   2.59     2.00   31.11   15.10 31.11   15.10 0.00    0.00  
1 1 1 2  0  15 o 18 428.15  5.71  333.46   8.89   333.46   8.89   333.46   8.89   428.15  5.71  428.15  5.71  0.00    0.00  
1 1 1 2  0  16 o 15 1118.30 9.44  2274.55  38.37  2274.55  38.37  2274.55  38.37  1118.30 9.44  1118.30 9.44  0.00    0.00  
1 1 1 2  0  17 o 10 1457.23 13.49 3863.97  71.46  3863.97  71.46  3863.97  71.46  1457.23 13.49 1457.23 13.49 0.00    0.00  
1 1 1 2  0  18 o 16 282.23  5.83  145.01   5.98   145.01   5.98   145.01   5.98   282.23  5.83  282.23  5.83  0.00    0.00  
1 1 1 2  0  19 o 1  206.79  5.97  77.95    4.48   77.95    4.48   77.95    4.48   206.79  5.97  206.79  5.97  0.00    0.00  
1 1 1 2  0  20 o 4  157.80  7.76  45.62    4.42   45.62    4.42   45.62    4.42   157.80  7.76  157.80  7.76  0.00    0.00  
1 1 1 2  0  21 f 0  81.06   10.05 12.50    2.84   12.50    2.84   12.50    2.84   81.06   10.05 81.06   10.05 0.00    0.00  
1 1 1 2  0  22 o 2  131.86  6.61  31.87    3.15   31.87    3.15   31.87    3.15   131.86  6.61  131.86  6.61  0.00    0.00  
1 1 1 2  0  23 o 17 477.88  6.42  415.70   11.16  415.70   11.16  415.70   11.16  477.88  6.42  477.88  6.42  0.00    0.00  
1 1 1 2  0  24 o 6  727.98  7.21  964.70   19.08  964.70   19.08  964.70   19.08  727.98  7.21  727.98  7.21  0.00    0.00  
1 1 1 2  0  25 o 13 56.03   17.00 7.11     3.02   7.11     3.02   7.11     3.02   56.03   17.00 56.03   17.00 0.00    0.00  
1 1 1 2  0  26 o 11 233.37  6.79  99.37    5.75   99.37    5.75   99.37    5.75   233.37  6.79  233.37  6.79  0.00    0.00  
1 1 1 2  0  27 o 19 36.89   17.60 3.66     2.70   3.66     2.70   3.66     2.70   36.89   17.60 36.89   17.60 0.00    0.00  
1 1 1 2  0  28 o 12 111.56  8.86  23.12    3.54   23.12    3.54   23.12    3.54   111.56  8.86  111.56  8.86  0.00    0.00  
1 1 1 2  0  29 o 12 111.09  9.17  22.98    3.64   22.98    3.64   22.98    3.64   111.09  9.17  111.09  9.17  0.00    0.00  
1 1 1 2  0  30 o 12 270.85  5.99  133.89   5.89   133.89   5.89   133.89   5.89   270.85  5.99  270.85  5.99  0.00    0.00  
1 1 1 2  0  31 o 11 151.23  7.21  42.06    3.94   42.06    3.94   42.06    3.94   151.23  7.21  151.23  7.21  0.00    0.00  
1 1 1 2  0  32 o 15 18.37   12.99 -4.29    3.56   -4.29    3.56   -4.29    3.56   18.37   12.99 18.37   12.99 0.00    0.00  
1 1 1 2  0  33 o 9  60.97   16.39 8.27     3.14   8.27     3.14   8.27     3.14   60.97   16.39 60.97   16.39 0.00    0.00  
1 1 1 2  0  34 f 0  ?       ?     -13.32   3.22   -13.32   3.22   -13.32   3.22   ?       ?     ?       ?     ?       ?     
1 1 1 2  0  35 o 2  144.91  7.87  39.01    4.12   39.01    4.12   39.01    4.12   144.91  7.87  144.91  7.87  0.00    0.00  
1 1 1 2  0  36 o 15 194.26  7.47  69.85    5.26   69.85    5.26   69.85    5.26   194.26  7.47  194.26  7.47  0.00    0.00  
1 1 1 2  0  37 o 12 52.15   22.30 7.83     4.31   7.83     4.31   7.83     4.31   52.15   22.30 52.15   22.30 0.00    0.00  
1 1 1 2  0  38 o 5  66.06   17.71 10.14    3.67   10.14    3.67   10.14    3.67   66.06   17.71 66.06   17.71 0.00    0.00  
1 1 1 2  0  39 o 18 34.66   19.32 3.62     3.62   3.62     3.62   3.62     3.62   34.66   19.32 34.66   19.32 0.00    0.00  
1 1 1 2  0  40 o 2  22.25   15.06 -1.14    3.60   -1.14    3.60   -1.14    3.60   22.25   15.06 22.25   15.06 0.00    0.00  
1 1 1 2  0  41 o 13 68.06   21.85 12.33    4.77   12.33    4.77   12.33    4.77   68.06   21.85 68.06   21.85 0.00    0.00  
1 1 1 2  2  0  o 1  316.08  5.73  181.81   6.58   181.81   6.58   181.81   6.58   316.08  5.73  316.08  5.73  0.00    0.00  
1 1 1 2  2  1  o 17 882.42  9.99  1416.33  32.05  1393.66  41.36  1450.39  50.70  875.15  13.00 892.59  15.62 -17.44  20.32 
1 1 1 2  2  2  o 14 1046.48 9.56  1991.85  36.36  1925.56  48.10  2080.29  55.55  1028.70 12.86 1069.11 14.29 -40.41  19.23 
1 1 1 2  2  3  o 10 1578.14 9.43  4529.83  54.12  4706.09  76.55  4353.69  76.52  1608.17 13.09 1546.73 13.61 61.44   18.88 
1 1 1 2  2  4  o 7  752.76  5.40  1030.28  14.79  1047.80  20.91  1012.76  20.91  759.07  7.58  746.27  7.71  12.81   10.81 
1 1 1 2  2  5  o 8  2864.56 17.46 14943.34 181.80 15411.30 238.06 14288.66 281.58 2907.35 22.52 2797.35 27.69 110.00  35.69 
1 1 1 2  2  6  o 15 1883.78 10.31 6455.45  70.62  6340.93  99.86  6570.02  99.89  1866.32 14.72 1899.78 14.46 -33.46  20.63 
1 1 1 2  2  7  o 5  2403.73 14.88 10521.79 130.07 10253.32 183.92 10790.43 183.97 2370.69 21.34 2432.21 20.80 -61.51  29.80 
1 1 1 2  2  8  o 16 2765.94 14.78 13938.27 148.63 14022.62 210.20 13853.92 210.18 2771.26 20.86 2754.47 20.99 16.79   29.59 
1 1 1 2  2  9  o 2  1054.56 7.06  2022.86  27.09  2052.55  36.92  1988.23  39.87  1062.01 9.56  1045.12 10.49 16.89   14.20 
1 1 1 2  2  10 o 12 1238.83 7.44  2791.57  33.51  2698.60  49.04  2872.96  45.89  1217.58 11.08 1256.45 10.05 -38.87  14.95 
1 1 1 2  2  11 o 15 501.33  4.75  456.98   8.65   368.88   12.21  545.87   12.26  450.36  7.46  547.89  6.16  -97.53  9.67  
1 1 1 2  2  12 o 4  630.34  4.78  722.39   10.95  728.71   14.99  715.18   16.02  633.05  6.51  627.13  7.03  5.92    9.58  
1 1 1 2  2  13 o 11 311.66  4.15  176.59   4.71   196.14   6.95   160.06   6.39   328.45  5.82  296.70  5.93  31.75   8.31  
1 1 1 2  2  14 o 18 233.01  4.34  98.71    3.68   90.61    5.20   106.84   5.21   223.14  6.41  242.41  5.91  -19.27  8.72  
1 1 1 2  2  15 o 2  896.80  5.69  1462.31  18.55  1474.97  26.24  1449.66  26.23  900.59  8.01  892.83  8.08  7.76    11.38 
1 1 1 2  2  16 o 12 818.21  5.38  1217.22  16.01  1185.32  22.62  1249.20  22.65  807.33  7.71  828.81  7.52  -21.48  10.77 
1 1 1 2  2  17 o 17 79.89   6.54  11.68    1.88   10.36    2.78   12.80    2.55   74.72   10.53 83.45   8.54  -8.73   13.56 
1 1 1 2  2  18 o 11 1151.17 7.30  2410.33  30.57  2391.99  46.69  2424.10  40.45  1146.36 11.20 1154.22 9.64  -7.86   14.78 
1 1 1 2  2  19 o 10 397.56  4.84  287.41   7.00   280.90   9.46   295.31   10.41  392.97  6.62  402.90  7.11  -9.93   9.72  
1 1 1 2  2  20 o 18 370.74  4.59  249.96   6.19   272.38   8.79   227.94   8.71   386.94  6.25  353.95  6.77  32.99   9.22  
1 1 1 2  2  21 o 13 161.46  4.74  47.46    2.78   24.80    3.86   71.82    4.00   116.31  9.21  198.61  5.55  -82.30  10.75 
1 1 1 2  2  22 o 3  279.38  3.92  141.96   3.98   158.10   5.64   125.94   5.62   294.77  5.26  263.06  5.87  31.71   7.89  
1 1 1 2  2  23 o 7  244.11  4.27  108.40   3.79   117.50   5.37   99.40    5.34   254.07  5.81  233.58  6.29  20.49   8.57  
1 1 1 2  2  24 o 18 460.46  4.36  385.73   7.29   411.04   10.01  357.13   10.64  475.19  5.80  442.84  6.61  32.35   8.79  
1 1 1 2  2  25 o 9  69.07   8.62  8.83     2.12   9.06     2.97   8.60     3.02   69.38   12.22 67.43   12.79 1.95    17.69 
1 1 1 2  2  26 o 7  177.65  5.23  57.50    3.37   47.57    4.79   67.26    4.75   161.29  8.20  192.00  6.81  -30.72  10.66 
1 1 1 2  2  27 o 5  282.45  4.09  145.17   4.20   148.03   5.95   142.32   5.94   285.08  5.74  279.52  5.85  5.56    8.19  
1 1 1 2  2  28 o 15 239.23  4.54  104.20   3.95   94.18    5.58   114.27   5.59   227.12  6.77  250.36  6.14  -23.24  9.14  
1 1 1 2  2  29 o 14 17.75   8.81  -5.13    2.16   -6.40    3.06   -3.87    3.04   22.01   10.83 25.28   12.04 -3.27   16.20 
1 1 1 2  2  30 o 17 200.77  4.48  73.48    3.27   69.61    4.61   77.42    4.65   195.00  6.51  205.72  6.22  -10.73  9.00  
1 1 1 2  2  31 o 7  115.03  5.91  24.28    2.46   30.57    3.45   17.73    3.52   128.80  7.40  97.31   10.10 31.49   12.52 
1 1 1 2  2  32 o 7  33.85   13.10 1.49     2.29   -5.07    3.26   7.88     3.22   24.57   11.90 63.09   14.38 -38.52  18.66 
1 1 1 2  2  33 o 14 37.18   12.98 2.42     2.16   -2.57    3.03   7.52     3.07   26.94   12.57 61.38   14.04 -34.44  18.85 
1 1 1 2  2  34 o 1  42.28   13.97 3.39     2.50   -3.32    3.71   8.93     3.37   29.21   13.72 66.58   14.36 -37.37  19.86 
1 1 1 2  2  35 o 12 89.24   7.43  14.91    2.39   16.32    3.41   13.55    3.35   92.18   10.36 83.47   11.33 8.70    15.35 
1 1 1 2  2  36 o 18 161.42  5.67  48.18    3.32   58.21    5.10   40.77    4.38   176.01  7.98  147.10  8.22  28.90   11.46 
1 1 1 2  2  37 o 9  83.66   10.79 13.82    3.21   13.01    4.62   14.57    4.45   76.91   16.97 82.79   15.36 -5.88   22.89 
1 1 1 2  2  38 o 14 99.51   7.61  18.86    2.73   21.77    3.90   16.06    3.83   104.97  10.35 88.71   12.19 16.26   15.99 
1 1 1 2  2  39 o 17 48.90   14.16 5.16     2.66   1.34     3.84   8.68     3.69   37.39   15.97 62.17   16.18 -24.78  22.74 
1 1 1 2  2  40 o 6  25.99   11.94 -1.24    2.58   3.27     3.76   -5.25    3.54   42.21   16.64 24.76   12.08 17.44   20.56 
1 1 1 2  2  41 o 11 58.98   15.14 8.13     3.26   14.29    4.81   2.90     4.43   75.84   17.77 40.61   17.25 35.23   24.76 
1 1 1 2  4  0  o 14 751.69  8.26  1027.75  22.58  1027.75  22.58  1027.75  22.58  751.69  8.26  751.69  8.26  0.00    0.00  
1 1 1 2  4  1  o 4  585.23  4.72  622.69   10.04  670.23   14.21  575.26   14.19  607.12  6.44  562.46  6.94  44.67   9.46  
1 1 1 2  4  2  o 9  226.05  3.64  92.90    2.99   110.70   4.24   75.22    4.23   246.75  4.73  203.31  5.72  43.43   7.42  
1 1 1 2  4  3  o 11 499.73  4.40  454.03   7.99   432.78   11.29  475.31   11.30  487.87  6.37  511.28  6.08  -23.41  8.80  
1 1 1 2  4  4  o 6  472.38  4.17  405.69   7.16   382.25   9.79   432.56   10.49  458.51  5.87  487.75  5.91  -29.24  8.34  
1 1 1 2  4  5  o 14 742.74  5.17  1003.00  13.96  1046.48  20.44  964.97   19.12  758.60  7.41  728.46  7.22  30.14   10.34 
1 1 1 2  4  6  o 13 1326.21 8.79  3199.02  42.36  3400.58  59.93  2997.70  59.89  1367.04 12.06 1283.43 12.84 83.61   17.61 
1 1 1 2  4  7  o 17 600.59  4.63  655.84   10.12  663.60   13.86  646.98   14.81  604.09  6.31  596.46  6.83  7.63    9.30  
1 1 1 2  4  8  o 4  1362.07 7.78  3374.73  38.51  3493.66  54.47  3255.91  54.44  1385.44 10.81 1337.41 11.20 48.03   15.57 
1 1 1 2  4  9  o 10 611.36  5.05  679.66   11.23  700.23   15.30  655.67   16.53  620.47  6.78  600.36  7.57  20.11   10.17 
1 1 1 2  4  10 o 3  727.98  5.11  963.65   13.53  838.53   19.78  1073.69  18.55  678.94  8.01  768.34  6.64  -89.41  10.41 
1 1 1 2  4  11 o 1  486.98  4.94  431.20   8.75   369.41   11.83  505.74   13.00  450.69  7.22  527.35  6.78  -76.66  9.90  
1 1 1 2  4  12 o 12 553.69  4.65  557.39   9.36   535.00   12.37  587.41   14.32  542.43  6.27  568.36  6.93  -25.93  9.35  
1 1 1 2  4  13 o 18 1053.15 6.80  2016.73  26.03  1934.58  36.79  2099.04  36.83  1031.34 9.81  1074.30 9.43  -42.96  13.61 
1 1 1 2  4  14 o 13 1255.18 7.80  2864.99  35.59  2833.96  50.32  2896.05  50.34  1248.16 11.09 1261.76 10.97 -13.61  15.60 
1 1 1 2  4  15 o 17 135.86  4.23  33.59    2.09   31.33    2.94   35.89    2.97   131.13  6.18  140.38  5.83  -9.25   8.50  
1 1 1 2  4  16 o 11 190.58  4.28  66.03    2.96   61.65    4.17   70.51    4.21   184.02  6.24  196.84  5.89  -12.82  8.58  
1 1 1 2  4  17 o 4  644.85  5.06  756.07   11.86  765.81   16.78  746.34   16.77  648.92  7.11  640.62  7.20  8.31    10.12 
1 1 1 2  4  18 o 9  1203.52 7.55  2634.67  33.05  2578.36  50.47  2676.96  43.73  1190.11 11.66 1212.88 9.92  -22.78  15.31 
1 1 1 2  4  19 o 12 692.84  5.95  873.06   14.99  880.32   20.28  864.33   22.25  695.57  8.02  689.15  8.88  6.42    11.96 
1 1 1 2  4  20 o 6  630.34  5.02  722.66   11.50  777.55   16.30  668.20   16.24  653.71  6.86  605.95  7.37  47.75   10.07 
1 1 1 2  4  21 o 17 245.88  4.48  109.96   4.00   130.10   5.28   82.75    6.14   267.42  5.43  213.02  7.94  54.39   9.62  
1 1 1 2  4  22 o 5  86.90   5.97  13.81    1.87   8.92     2.59   19.16    2.71   69.13   10.65 102.32  7.34  -33.20  12.94 
1 1 1 2  4  23 o 19 248.09  4.27  111.96   3.85   90.36    5.40   134.22   5.49   222.66  6.68  271.57  5.56  -48.91  8.69  
1 1 1 2  4  24 o 1  299.99  4.26  163.72   4.64   192.24   6.59   135.59   6.54   324.99  5.58  272.86  6.60  52.13   8.64  
1 1 1 2  4  25 o 3  88.02   6.52  14.19    2.07   14.62    2.92   13.75    2.93   89.06   9.16  86.28   9.51  2.78    13.21 
1 1 1 2  4  26 o 16 99.53   6.97  18.14    2.51   25.37    3.84   12.79    3.31   117.55  9.06  82.86   11.27 34.69   14.46 
1 1 1 2  4  27 f 0  205.15  4.36  76.60    3.26   78.22    4.59   74.95    4.62   207.11  6.10  202.72  6.27  4.39    8.75  
1 1 1 2  4  28 o 16 163.42  5.10  48.69    3.03   49.80    4.30   47.60    4.26   165.04  7.19  161.33  7.28  3.71    10.23 
1 1 1 2  4  29 o 5  54.43   11.51 5.66     2.21   4.00     3.17   7.22     3.07   47.41   15.76 61.20   14.09 -13.80  21.14 
1 1 1 2  4  30 o 6  84.31   7.51  13.13    2.28   8.01     3.29   17.84    3.16   64.22   14.44 98.11   8.94  -33.89  16.98 
1 1 1 2  4  31 o 12 127.31  5.67  29.70    2.62   28.68    3.57   30.89    3.84   124.60  7.93  129.26  8.22  -4.67   11.42 
1 1 1 2  4  32 o 2  21.48   10.20 -2.57    2.16   7.66     3.05   -12.81   3.05   62.30   13.83 ?       ?     ?       ?     
1 1 1 2  4  33 o 7  56.71   11.06 6.26     2.20   8.61     3.12   3.94     3.10   65.91   13.48 45.90   15.57 20.02   20.59 
1 1 1 2  4  34 o 2  68.56   10.73 9.08     2.59   11.42    3.89   7.23     3.46   75.33   14.73 59.36   15.78 15.97   21.58 
1 1 1 2  4  35 f 0  43.54   13.05 3.77     2.23   11.74    3.08   -4.94    3.22   77.62   11.25 24.17   11.73 53.44   16.25 
1 1 1 2  4  36 o 10 127.97  6.38  30.45    2.96   32.80    4.35   28.42    4.04   131.30  9.17  122.21  9.15  9.09    12.96 
1 1 1 2  4  37 o 9  111.96  8.30  23.89    3.35   17.56    4.69   30.48    4.79   91.63   14.58 124.74  10.67 -33.11  18.07 
1 1 1 2  4  38 o 11 76.75   9.52  11.56    2.60   13.00    3.67   10.12    3.68   78.90   13.28 67.97   15.27 10.93   20.24 
1 1 1 2  4  39 o 14 89.36   9.12  15.54    2.92   14.92    4.13   16.16    4.14   84.02   14.01 88.06   13.34 -4.04   19.35 
1 1 1 2  4  40 o 4  55.15   13.66 6.54     2.73   7.69     3.89   5.44     3.82   57.55   17.24 49.27   17.27 8.28    24.40 
1 1 1 2  4  41 o 1  25.10   12.08 -3.40    3.25   -2.22    4.37   -4.87    4.86   31.20   14.73 29.67   14.40 1.53    20.60 
1 1 1 2  6  0  o 2  162.38  4.81  48.06    2.83   48.06    2.83   48.06    2.83   162.38  4.81  162.38  4.81  0.00    0.00  
1 1 1 2  6  1  o 14 205.12  3.52  76.49    2.62   105.79   3.73   47.91    3.69   241.22  4.26  162.21  6.27  79.02   7.58  
1 1 1 2  6  2  o 18 470.41  4.31  402.32   7.38   410.36   10.44  394.30   10.43  475.07  6.04  465.67  6.16  9.39    8.63  
1 1 1 2  6  3  o 2  106.25  3.47  20.55    1.34   16.37    1.88   24.79    1.90   94.72   5.49  116.68  4.48  -21.96  7.09  
1 1 1 2  6  4  o 1  455.44  3.99  377.11   6.61   343.39   9.34   410.99   9.36   434.58  5.91  475.44  5.41  -40.86  8.01  
1 1 1 2  6  5  o 8  492.06  4.13  440.19   7.39   432.13   10.45  448.25   10.45  487.51  5.89  496.52  5.79  -9.01   8.26  
1 1 1 2  6  6  o 8  700.06  5.59  891.12   14.23  934.34   20.13  847.94   20.12  716.77  7.73  682.81  8.11  33.96   11.20 
1 1 1 2  6  7  o 2  594.66  4.47  642.95   9.67   614.15   13.66  671.85   13.68  581.13  6.46  607.83  6.19  -26.70  8.95  
1 1 1 2  6  8  o 9  957.01  6.34  1665.69  22.06  1741.18  31.22  1590.34  31.19  978.26  8.78  934.89  9.18  43.37   12.70 
1 1 1 2  6  9  o 2  735.35  5.36  983.32   14.34  949.25   20.27  1017.43  20.29  722.37  7.72  747.87  7.46  -25.51  10.74 
1 1 1 2  6  10 o 13 495.03  4.15  445.55   7.47   470.30   10.58  420.91   10.56  508.55  5.72  481.10  6.04  27.45   8.32  
1 1 1 2  6  11 o 6  495.07  4.81  445.63   8.67   434.65   12.26  456.60   12.25  488.89  6.90  501.09  6.73  -12.20  9.63  
1 1 1 2  6  12 o 17 330.55  4.00  198.64   4.80   170.14   6.33   237.36   7.38   305.90  5.69  361.31  5.61  -55.41  7.99  
1 1 1 2  6  13 o 10 840.99  5.81  1285.93  17.75  1200.49  25.07  1371.74  25.13  812.49  8.49  868.52  7.96  -56.04  11.64 
1 1 1 2  6  14 o 16 889.49  6.28  1438.61  20.30  1376.98  29.87  1491.58  27.69  870.11  9.44  905.64  8.41  -35.53  12.64
[truncated: 4,253,150 more chars]
