# Supplementary material for: Coiled coils 9-to-5: rational de novo design of α-helical barrels with tunable oligomeric states
Source: Chem Sci. 2021 Apr 13;12(20):6923–8. doi: 10.1039/d1sc00460c (PMC8503928; doi:10.1039/d1sc00460c)
Supplement: SC-012-D1SC00460C-s004 [file SC-012-D1SC00460C-s004.cif]

data_UNNAMED
# 
loop_
_atom_site.group_PDB 
_atom_site.id 
_atom_site.auth_atom_id 
_atom_site.label_atom_id 
_atom_site.label_alt_id 
_atom_site.auth_comp_id 
_atom_site.label_comp_id 
_atom_site.pdbx_auth_comp_id 
_atom_site.auth_asym_id 
_atom_site.label_asym_id 
_atom_site.auth_seq_id 
_atom_site.label_seq_id 
_atom_site.pdbx_PDB_ins_code 
_atom_site.Cartn_x 
_atom_site.Cartn_y 
_atom_site.Cartn_z 
_atom_site.occupancy 
_atom_site.B_iso_or_equiv 
_atom_site.pdbx_PDB_model_num 
_atom_site.label_entity_id 
_atom_site.type_symbol 
_atom_site.pdbx_formal_charge 
ATOM   1    N   N   . GLY GLY GLY A A 1   1   . 14.109 -1.563 42.137 1.00 33.45 1 . N  ? 
ATOM   2    CA  CA  . GLY GLY GLY A A 1   1   . 14.165 -1.730 40.663 1.00 32.35 1 . C  ? 
ATOM   3    C   C   . GLY GLY GLY A A 1   1   . 15.484 -1.255 40.076 1.00 27.07 1 . C  ? 
ATOM   4    O   O   . GLY GLY GLY A A 1   1   . 16.560 -1.340 40.783 1.00 26.16 1 . O  ? 
ATOM   5    N   N   . GLU GLU GLU A A 2   2   . 15.435 -0.779 38.820 1.00 24.27 1 . N  ? 
ATOM   6    CA  CA  . GLU GLU GLU A A 2   2   . 16.628 -0.368 38.051 1.00 19.88 1 . C  ? 
ATOM   7    CB  CB  . GLU GLU GLU A A 2   2   . 16.275 0.135  36.650 1.00 25.05 1 . C  ? 
ATOM   8    CG  CG  . GLU GLU GLU A A 2   2   . 17.481 0.431  35.767 1.00 27.51 1 . C  ? 
ATOM   9    CD  CD  . GLU GLU GLU A A 2   2   . 17.154 1.307  34.556 1.00 31.07 1 . C  ? 
ATOM   10   OE1 OE1 . GLU GLU GLU A A 2   2   . 15.990 1.274  34.073 1.00 36.67 1 . O  ? 
ATOM   11   OE2 OE2 . GLU GLU GLU A A 2   2   . 18.060 2.032  34.072 1.00 29.02 1 . O  ? 
ATOM   12   C   C   . GLU GLU GLU A A 2   2   . 17.321 0.739  38.830 1.00 15.53 1 . C  ? 
ATOM   13   O   O   . GLU GLU GLU A A 2   2   . 18.536 0.687  38.928 1.00 14.74 1 . O  ? 
ATOM   14   N   N   . ILE ILE ILE A A 3   3   . 16.648 1.749  39.339 1.00 13.44 1 . N  ? 
ATOM   15   CA  CA  . ILE ILE ILE A A 3   3   . 17.326 2.906  39.984 1.00 11.93 1 . C  ? 
ATOM   16   CB  CB  . ILE ILE ILE A A 3   3   . 16.315 4.016  40.304 1.00 12.44 1 . C  ? 
ATOM   17   CG1 CG1 . ILE ILE ILE A A 3   3   . 15.914 4.710  38.993 1.00 12.81 1 . C  ? 
ATOM   18   CG2 CG2 . ILE ILE ILE A A 3   3   . 16.893 4.968  41.362 1.00 12.07 1 . C  ? 
ATOM   19   CD1 CD1 . ILE ILE ILE A A 3   3   . 14.809 5.724  39.177 1.00 14.13 1 . C  ? 
ATOM   20   C   C   . ILE ILE ILE A A 3   3   . 18.072 2.405  41.219 1.00 11.80 1 . C  ? 
ATOM   21   O   O   . ILE ILE ILE A A 3   3   . 19.263 2.775  41.385 1.00 11.40 1 . O  ? 
ATOM   22   N   N   . ALA ALA ALA A A 4   4   . 17.482 1.577  42.061 1.00 12.37 1 . N  ? 
ATOM   23   CA  CA  . ALA ALA ALA A A 4   4   . 18.170 1.089  43.276 1.00 12.66 1 . C  ? 
ATOM   24   CB  CB  . ALA ALA ALA A A 4   4   . 17.236 0.229  44.084 1.00 13.60 1 . C  ? 
ATOM   25   C   C   . ALA ALA ALA A A 4   4   . 19.424 0.320  42.854 1.00 13.14 1 . C  ? 
ATOM   26   O   O   . ALA ALA ALA A A 4   4   . 20.491 0.482  43.509 1.00 13.11 1 . O  ? 
ATOM   27   N   N   . GLN GLN GLN A A 5   5   . 19.350 -0.476 41.805 1.00 13.88 1 . N  ? 
ATOM   28   CA  CA  . GLN GLN GLN A A 5   5   . 20.510 -1.299 41.361 1.00 13.31 1 . C  ? 
ATOM   29   CB  CB  . GLN GLN GLN A A 5   5   . 20.051 -2.291 40.289 1.00 15.54 1 . C  ? 
ATOM   30   CG  CG  . GLN GLN GLN A A 5   5   . 21.135 -3.250 39.824 1.00 19.52 1 . C  ? 
ATOM   31   CD  CD  . GLN GLN GLN A A 5   5   . 20.749 -4.087 38.620 1.00 24.46 1 . C  ? 
ATOM   32   OE1 OE1 . GLN GLN GLN A A 5   5   . 19.657 -4.664 38.540 1.00 26.86 1 . O  ? 
ATOM   33   NE2 NE2 . GLN GLN GLN A A 5   5   . 21.690 -4.208 37.690 1.00 28.69 1 . N  ? 
ATOM   34   C   C   . GLN GLN GLN A A 5   5   . 21.598 -0.382 40.829 1.00 11.72 1 . C  ? 
ATOM   35   O   O   . GLN GLN GLN A A 5   5   . 22.795 -0.607 41.148 1.00 12.19 1 . O  ? 
ATOM   36   N   N   . THR THR THR A A 6   6   . 21.258 0.616  40.042 1.00 10.82 1 . N  ? 
ATOM   37   CA  CA  . THR THR THR A A 6   6   . 22.271 1.556  39.497 1.00 10.23 1 . C  ? 
ATOM   38   CB  CB  . THR THR THR A A 6   6   . 21.677 2.496  38.448 1.00 10.76 1 . C  ? 
ATOM   39   OG1 OG1 . THR THR THR A A 6   6   . 20.974 1.703  37.483 1.00 12.29 1 . O  ? 
ATOM   40   CG2 CG2 . THR THR THR A A 6   6   . 22.746 3.351  37.802 1.00 11.28 1 . C  ? 
ATOM   41   C   C   . THR THR THR A A 6   6   . 22.932 2.284  40.655 1.00 9.89  1 . C  ? 
ATOM   42   O   O   . THR THR THR A A 6   6   . 24.175 2.469  40.625 1.00 10.64 1 . O  ? 
ATOM   43   N   N   . LEU LEU LEU A A 7   7   . 22.187 2.707  41.646 1.00 9.13  1 . N  ? 
ATOM   44   CA  CA  . LEU LEU LEU A A 7   7   . 22.796 3.410  42.809 1.00 8.86  1 . C  ? 
ATOM   45   CB  CB  . LEU LEU LEU A A 7   7   . 21.713 3.935  43.749 1.00 9.47  1 . C  ? 
ATOM   46   CG  CG  . LEU LEU LEU A A 7   7   . 20.969 5.147  43.221 1.00 10.17 1 . C  ? 
ATOM   47   CD1 CD1 . LEU LEU LEU A A 7   7   . 19.762 5.409  44.097 1.00 11.55 1 . C  ? 
ATOM   48   CD2 CD2 . LEU LEU LEU A A 7   7   . 21.841 6.380  43.138 1.00 10.22 1 . C  ? 
ATOM   49   C   C   . LEU LEU LEU A A 7   7   . 23.739 2.470  43.548 1.00 9.44  1 . C  ? 
ATOM   50   O   O   . LEU LEU LEU A A 7   7   . 24.828 2.949  43.962 1.00 10.60 1 . O  ? 
ATOM   51   N   N   . LYS LYS LYS A A 8   8   . 23.430 1.193  43.675 1.00 10.28 1 . N  ? 
ATOM   52   CA  CA  . LYS LYS LYS A A 8   8   . 24.372 0.247  44.342 1.00 10.80 1 . C  ? 
ATOM   53   CB  CB  . LYS LYS LYS A A 8   8   . 23.719 -1.111 44.595 1.00 12.77 1 . C  ? 
ATOM   54   CG  CG  . LYS LYS LYS A A 8   8   . 22.685 -1.032 45.702 1.00 14.69 1 . C  ? 
ATOM   55   CD  CD  . LYS LYS LYS A A 8   8   . 21.947 -2.330 45.901 1.00 20.37 1 . C  ? 
ATOM   56   CE  CE  . LYS LYS LYS A A 8   8   . 20.921 -2.281 47.015 1.00 25.17 1 . C  ? 
ATOM   57   NZ  NZ  . LYS LYS LYS A A 8   8   . 19.567 -1.798 46.612 1.00 28.98 1 . N  ? 
ATOM   58   C   C   . LYS LYS LYS A A 8   8   . 25.643 0.120  43.495 1.00 10.81 1 . C  ? 
ATOM   59   O   O   . LYS LYS LYS A A 8   8   . 26.753 0.028  44.078 1.00 11.44 1 . O  ? 
ATOM   60   N   N   . GLU GLU GLU A A 9   9   . 25.540 0.118  42.181 1.00 11.42 1 . N  ? 
ATOM   61   CA  CA  . GLU GLU GLU A A 9   9   . 26.737 0.045  41.300 1.00 11.11 1 . C  ? 
ATOM   62   CB  CB  . GLU GLU GLU A A 9   9   . 26.340 -0.109 39.830 1.00 12.15 1 . C  ? 
ATOM   63   CG  CG  . GLU GLU GLU A A 9   9   . 27.542 -0.131 38.901 1.00 16.31 1 . C  ? 
ATOM   64   CD  CD  . GLU GLU GLU A A 9   9   . 27.287 0.076  37.419 1.00 20.66 1 . C  ? 
ATOM   65   OE1 OE1 . GLU GLU GLU A A 9   9   . 26.144 -0.235 36.931 1.00 30.93 1 . O  ? 
ATOM   66   OE2 OE2 . GLU GLU GLU A A 9   9   . 28.227 0.585  36.747 1.00 18.27 1 . O  ? 
ATOM   67   C   C   . GLU GLU GLU A A 9   9   . 27.572 1.304  41.500 1.00 10.24 1 . C  ? 
ATOM   68   O   O   . GLU GLU GLU A A 9   9   . 28.829 1.219  41.594 1.00 10.58 1 . O  ? 
ATOM   69   N   N   . ILE ILE ILE A A 10  10  . 26.953 2.461  41.526 1.00 9.10  1 . N  ? 
ATOM   70   CA  CA  . ILE ILE ILE A A 10  10  . 27.651 3.748  41.742 1.00 8.12  1 . C  ? 
ATOM   71   CB  CB  . ILE ILE ILE A A 10  10  . 26.629 4.889  41.651 1.00 9.24  1 . C  ? 
ATOM   72   CG1 CG1 . ILE ILE ILE A A 10  10  . 26.213 5.103  40.195 1.00 9.21  1 . C  ? 
ATOM   73   CG2 CG2 . ILE ILE ILE A A 10  10  . 27.165 6.157  42.306 1.00 9.17  1 . C  ? 
ATOM   74   CD1 CD1 . ILE ILE ILE A A 10  10  . 24.926 5.938  40.049 1.00 10.51 1 . C  ? 
ATOM   75   C   C   . ILE ILE ILE A A 10  10  . 28.372 3.696  43.077 1.00 8.66  1 . C  ? 
ATOM   76   O   O   . ILE ILE ILE A A 10  10  . 29.565 4.111  43.153 1.00 9.26  1 . O  ? 
ATOM   77   N   N   . ALA ALA ALA A A 11  11  . 27.727 3.192  44.124 1.00 8.62  1 . N  ? 
ATOM   78   CA  CA  . ALA ALA ALA A A 11  11  . 28.354 3.141  45.461 1.00 8.37  1 . C  ? 
ATOM   79   CB  CB  . ALA ALA ALA A A 11  11  . 27.350 2.686  46.464 1.00 9.59  1 . C  ? 
ATOM   80   C   C   . ALA ALA ALA A A 11  11  . 29.575 2.223  45.427 1.00 9.11  1 . C  ? 
ATOM   81   O   O   . ALA ALA ALA A A 11  11  . 30.625 2.588  46.018 1.00 9.39  1 . O  ? 
ATOM   82   N   N   . LYS LYS LYS A A 12  12  . 29.482 1.114  44.725 1.00 9.84  1 . N  ? 
ATOM   83   CA  CA  . LYS LYS LYS A A 12  12  . 30.605 0.135  44.622 1.00 10.44 1 . C  ? 
ATOM   84   CB  CB  . LYS LYS LYS A A 12  12  . 30.128 -1.134 43.911 1.00 12.56 1 . C  ? 
ATOM   85   CG  CG  . LYS LYS LYS A A 12  12  . 31.178 -2.147 43.508 1.00 14.26 1 . C  ? 
ATOM   86   CD  CD  . LYS LYS LYS A A 12  12  . 30.621 -3.280 42.699 1.00 17.20 1 . C  ? 
ATOM   87   CE  CE  . LYS LYS LYS A A 12  12  . 30.220 -2.849 41.298 1.00 20.49 1 . C  ? 
ATOM   88   NZ  NZ  . LYS LYS LYS A A 12  12  . 29.630 -3.959 40.531 1.00 25.33 1 . N  ? 
ATOM   89   C   C   . LYS LYS LYS A A 12  12  . 31.740 0.775  43.858 1.00 10.20 1 . C  ? 
ATOM   90   O   O   . LYS LYS LYS A A 12  12  . 32.937 0.674  44.305 1.00 10.41 1 . O  ? 
ATOM   91   N   N   . THR THR THR A A 13  13  . 31.499 1.430  42.746 1.00 10.13 1 . N  ? 
ATOM   92   CA  CA  . THR THR THR A A 13  13  . 32.594 2.039  41.961 1.00 8.28  1 . C  ? 
ATOM   93   CB  CB  . THR THR THR A A 13  13  . 32.095 2.562  40.628 1.00 8.91  1 . C  ? 
ATOM   94   OG1 OG1 . THR THR THR A A 13  13  . 31.417 1.487  39.958 1.00 9.87  1 . O  ? 
ATOM   95   CG2 CG2 . THR THR THR A A 13  13  . 33.227 3.100  39.797 1.00 8.98  1 . C  ? 
ATOM   96   C   C   . THR THR THR A A 13  13  . 33.234 3.127  42.817 1.00 8.52  1 . C  ? 
ATOM   97   O   O   . THR THR THR A A 13  13  . 34.487 3.284  42.771 1.00 8.75  1 . O  ? 
ATOM   98   N   N   . LEU LEU LEU A A 14  14  . 32.475 3.894  43.571 1.00 7.99  1 . N  ? 
ATOM   99   CA  CA  . LEU LEU LEU A A 14  14  . 33.059 4.949  44.411 1.00 7.39  1 . C  ? 
ATOM   100  CB  CB  . LEU LEU LEU A A 14  14  . 31.953 5.804  45.014 1.00 8.01  1 . C  ? 
ATOM   101  CG  CG  . LEU LEU LEU A A 14  14  . 31.384 6.825  44.051 1.00 8.31  1 . C  ? 
ATOM   102  CD1 CD1 . LEU LEU LEU A A 14  14  . 30.082 7.400  44.615 1.00 9.48  1 . C  ? 
ATOM   103  CD2 CD2 . LEU LEU LEU A A 14  14  . 32.363 7.945  43.783 1.00 8.37  1 . C  ? 
ATOM   104  C   C   . LEU LEU LEU A A 14  14  . 33.938 4.319  45.491 1.00 8.08  1 . C  ? 
ATOM   105  O   O   . LEU LEU LEU A A 14  14  . 34.998 4.937  45.806 1.00 9.33  1 . O  ? 
ATOM   106  N   N   . LYS LYS LYS A A 15  15  . 33.612 3.183  46.080 1.00 9.43  1 . N  ? 
ATOM   107  CA  CA  . LYS LYS LYS A A 15  15  . 34.509 2.539  47.064 1.00 9.13  1 . C  ? 
ATOM   108  CB  CB  . LYS LYS LYS A A 15  15  . 33.845 1.327  47.710 1.00 10.88 1 . C  ? 
ATOM   109  CG  CG  . LYS LYS LYS A A 15  15  . 32.798 1.709  48.732 1.00 13.70 1 . C  ? 
ATOM   110  CD  CD  . LYS LYS LYS A A 15  15  . 32.305 0.566  49.539 1.00 19.65 1 . C  ? 
ATOM   111  CE  CE  . LYS LYS LYS A A 15  15  . 31.630 0.992  50.835 1.00 26.64 1 . C  ? 
ATOM   112  NZ  NZ  . LYS LYS LYS A A 15  15  . 32.629 1.281  51.894 1.00 34.45 1 . N  ? 
ATOM   113  C   C   . LYS LYS LYS A A 15  15  . 35.808 2.157  46.353 1.00 9.00  1 . C  ? 
ATOM   114  O   O   . LYS LYS LYS A A 15  15  . 36.895 2.284  46.984 1.00 9.45  1 . O  ? 
ATOM   115  N   N   . GLU GLU GLU A A 16  16  . 35.742 1.663  45.125 1.00 9.77  1 . N  ? 
ATOM   116  CA  CA  . GLU GLU GLU A A 16  16  . 37.002 1.322  44.401 1.00 9.27  1 . C  ? 
ATOM   117  CB  CB  . GLU GLU GLU A A 16  16  . 36.678 0.677  43.062 1.00 9.82  1 . C  ? 
ATOM   118  CG  CG  . GLU GLU GLU A A 16  16  . 37.909 0.253  42.301 1.00 11.25 1 . C  ? 
ATOM   119  CD  CD  . GLU GLU GLU A A 16  16  . 37.708 0.016  40.827 1.00 12.83 1 . C  ? 
ATOM   120  OE1 OE1 . GLU GLU GLU A A 16  16  . 36.622 -0.452 40.463 1.00 16.23 1 . O  ? 
ATOM   121  OE2 OE2 . GLU GLU GLU A A 16  16  . 38.571 0.342  40.026 1.00 14.53 1 . O  ? 
ATOM   122  C   C   . GLU GLU GLU A A 16  16  . 37.831 2.587  44.200 1.00 8.86  1 . C  ? 
ATOM   123  O   O   . GLU GLU GLU A A 16  16  . 39.061 2.556  44.389 1.00 9.80  1 . O  ? 
ATOM   124  N   N   . ILE ILE ILE A A 17  17  . 37.231 3.679  43.779 1.00 7.94  1 . N  ? 
ATOM   125  CA  CA  . ILE ILE ILE A A 17  17  . 37.924 4.967  43.544 1.00 7.94  1 . C  ? 
ATOM   126  CB  CB  . ILE ILE ILE A A 17  17  . 36.921 5.979  42.989 1.00 7.93  1 . C  ? 
ATOM   127  CG1 CG1 . ILE ILE ILE A A 17  17  . 36.569 5.626  41.549 1.00 8.18  1 . C  ? 
ATOM   128  CG2 CG2 . ILE ILE ILE A A 17  17  . 37.438 7.392  43.122 1.00 7.90  1 . C  ? 
ATOM   129  CD1 CD1 . ILE ILE ILE A A 17  17  . 35.297 6.337  41.036 1.00 8.40  1 . C  ? 
ATOM   130  C   C   . ILE ILE ILE A A 17  17  . 38.563 5.416  44.841 1.00 7.65  1 . C  ? 
ATOM   131  O   O   . ILE ILE ILE A A 17  17  . 39.741 5.845  44.807 1.00 8.79  1 . O  ? 
ATOM   132  N   N   . ALA ALA ALA A A 18  18  . 37.890 5.335  45.957 1.00 8.24  1 . N  ? 
ATOM   133  CA  CA  . ALA ALA ALA A A 18  18  . 38.429 5.761  47.261 1.00 8.50  1 . C  ? 
ATOM   134  CB  CB  . ALA ALA ALA A A 18  18  . 37.390 5.669  48.338 1.00 9.81  1 . C  ? 
ATOM   135  C   C   . ALA ALA ALA A A 18  18  . 39.651 4.899  47.576 1.00 9.33  1 . C  ? 
ATOM   136  O   O   . ALA ALA ALA A A 18  18  . 40.716 5.496  48.010 1.00 9.13  1 . O  ? 
HETATM 137  CD1 CD1 . 4BF 4BF 4BF A A 19  19  . 41.781 0.051  45.793 1.00 11.39 1 . C  ? 
HETATM 138  CE1 CE1 . 4BF 4BF 4BF A A 19  19  . 42.870 -0.753 45.512 1.00 13.28 1 . C  ? 
HETATM 139  CZ  CZ  . 4BF 4BF 4BF A A 19  19  . 43.539 -1.314 46.541 1.00 12.83 1 . C  ? 
HETATM 140  BR  BR  . 4BF 4BF 4BF A A 19  19  . 45.049 -2.369 46.111 1.00 17.04 1 . BR ? 
HETATM 141  CE2 CE2 . 4BF 4BF 4BF A A 19  19  . 43.172 -1.124 47.849 1.00 12.58 1 . C  ? 
HETATM 142  CD2 CD2 . 4BF 4BF 4BF A A 19  19  . 42.091 -0.307 48.113 1.00 11.80 1 . C  ? 
HETATM 143  CG  CG  . 4BF 4BF 4BF A A 19  19  . 41.380 0.299  47.093 1.00 10.65 1 . C  ? 
HETATM 144  CB  CB  . 4BF 4BF 4BF A A 19  19  . 40.248 1.258  47.360 1.00 9.50  1 . C  ? 
HETATM 145  CA  CA  . 4BF 4BF 4BF A A 19  19  . 40.717 2.706  47.597 1.00 8.91  1 . C  ? 
HETATM 146  N   N   . 4BF 4BF 4BF A A 19  19  . 39.595 3.635  47.322 1.00 9.00  1 . N  ? 
HETATM 147  C   C   . 4BF 4BF 4BF A A 19  19  . 41.895 3.092  46.683 1.00 7.99  1 . C  ? 
HETATM 148  O   O   . 4BF 4BF 4BF A A 19  19  . 43.054 3.184  47.194 1.00 9.08  1 . O  ? 
ATOM   149  N   N   . THR THR THR A A 20  20  . 41.695 3.200  45.421 1.00 7.07  1 . N  ? 
ATOM   150  CA  CA  . THR THR THR A A 20  20  . 42.799 3.500  44.497 1.00 7.93  1 . C  ? 
ATOM   151  CB  CB  . THR THR THR A A 20  20  . 42.322 3.519  43.051 1.00 8.02  1 . C  ? 
ATOM   152  OG1 OG1 . THR THR THR A A 20  20  . 41.746 2.246  42.767 1.00 8.54  1 . O  ? 
ATOM   153  CG2 CG2 . THR THR THR A A 20  20  . 43.471 3.778  42.101 1.00 8.81  1 . C  ? 
ATOM   154  C   C   . THR THR THR A A 20  20  . 43.442 4.842  44.874 1.00 8.33  1 . C  ? 
ATOM   155  O   O   . THR THR THR A A 20  20  . 44.697 4.970  44.806 1.00 9.40  1 . O  ? 
ATOM   156  N   N   . LEU LEU LEU A A 21  21  . 42.678 5.857  45.233 1.00 8.14  1 . N  ? 
ATOM   157  CA  CA  . LEU LEU LEU A A 21  21  . 43.259 7.147  45.648 1.00 7.99  1 . C  ? 
ATOM   158  CB  CB  . LEU LEU LEU A A 21  21  . 42.139 8.157  45.884 1.00 8.50  1 . C  ? 
ATOM   159  CG  CG  . LEU LEU LEU A A 21  21  . 41.591 8.735  44.586 1.00 9.04  1 . C  ? 
ATOM   160  CD1 CD1 . LEU LEU LEU A A 21  21  . 40.287 9.465  44.879 1.00 9.96  1 . C  ? 
ATOM   161  CD2 CD2 . LEU LEU LEU A A 21  21  . 42.588 9.689  43.945 1.00 9.92  1 . C  ? 
ATOM   162  C   C   . LEU LEU LEU A A 21  21  . 44.111 6.962  46.899 1.00 8.81  1 . C  ? 
ATOM   163  O   O   . LEU LEU LEU A A 21  21  . 45.175 7.634  46.974 1.00 9.75  1 . O  ? 
ATOM   164  N   N   . LYS LYS LYS A A 22  22  . 43.726 6.128  47.860 1.00 8.76  1 . N  ? 
ATOM   165  CA  CA  . LYS LYS LYS A A 22  22  . 44.582 5.890  49.040 1.00 9.90  1 . C  ? 
ATOM   166  CB  CB  . LYS LYS LYS A A 22  22  . 43.861 5.104  50.115 1.00 12.30 1 . C  ? 
ATOM   167  CG  CG  . LYS LYS LYS A A 22  22  . 42.898 5.978  50.890 1.00 14.00 1 . C  ? 
ATOM   168  CD  CD  . LYS LYS LYS A A 22  22  . 42.161 5.233  51.974 1.00 17.98 1 . C  ? 
ATOM   169  CE  CE  . LYS LYS LYS A A 22  22  . 41.589 6.089  53.086 1.00 25.72 1 . C  ? 
ATOM   170  NZ  NZ  . LYS LYS LYS A A 22  22  . 42.634 6.589  54.006 1.00 32.29 1 . N  ? 
ATOM   171  C   C   . LYS LYS LYS A A 22  22  . 45.884 5.224  48.607 1.00 9.39  1 . C  ? 
ATOM   172  O   O   . LYS LYS LYS A A 22  22  . 46.956 5.569  49.176 1.00 11.00 1 . O  ? 
ATOM   173  N   N   . GLU GLU GLU A A 23  23  . 45.842 4.319  47.638 1.00 9.46  1 . N  ? 
ATOM   174  CA  CA  . GLU GLU GLU A A 23  23  . 47.081 3.671  47.130 1.00 10.11 1 . C  ? 
ATOM   175  CB  CB  . GLU GLU GLU A A 23  23  . 46.704 2.589  46.124 1.00 10.32 1 . C  ? 
ATOM   176  CG  CG  . GLU GLU GLU A A 23  23  . 46.064 1.389  46.734 1.00 12.43 1 . C  ? 
ATOM   177  CD  CD  . GLU GLU GLU A A 23  23  . 46.888 0.645  47.748 1.00 14.30 1 . C  ? 
ATOM   178  OE1 OE1 . GLU GLU GLU A A 23  23  . 48.046 0.299  47.400 1.00 18.48 1 . O  ? 
ATOM   179  OE2 OE2 . GLU GLU GLU A A 23  23  . 46.385 0.376  48.836 1.00 18.13 1 . O  ? 
ATOM   180  C   C   . GLU GLU GLU A A 23  23  . 47.967 4.751  46.489 1.00 9.73  1 . C  ? 
ATOM   181  O   O   . GLU GLU GLU A A 23  23  . 49.202 4.761  46.735 1.00 10.48 1 . O  ? 
ATOM   182  N   N   . ILE ILE ILE A A 24  24  . 47.407 5.613  45.656 1.00 9.27  1 . N  ? 
ATOM   183  CA  CA  . ILE ILE ILE A A 24  24  . 48.162 6.717  45.000 1.00 9.29  1 . C  ? 
ATOM   184  CB  CB  . ILE ILE ILE A A 24  24  . 47.228 7.497  44.062 1.00 9.47  1 . C  ? 
ATOM   185  CG1 CG1 . ILE ILE ILE A A 24  24  . 46.909 6.657  42.828 1.00 9.84  1 . C  ? 
ATOM   186  CG2 CG2 . ILE ILE ILE A A 24  24  . 47.827 8.857  43.727 1.00 10.34 1 . C  ? 
ATOM   187  CD1 CD1 . ILE ILE ILE A A 24  24  . 45.740 7.188  42.018 1.00 9.89  1 . C  ? 
ATOM   188  C   C   . ILE ILE ILE A A 24  24  . 48.782 7.594  46.081 1.00 9.82  1 . C  ? 
ATOM   189  O   O   . ILE ILE ILE A A 24  24  . 49.994 7.956  45.976 1.00 11.27 1 . O  ? 
ATOM   190  N   N   . ALA ALA ALA A A 25  25  . 48.037 7.981  47.102 1.00 9.85  1 . N  ? 
ATOM   191  CA  CA  . ALA ALA ALA A A 25  25  . 48.549 8.888  48.149 1.00 10.87 1 . C  ? 
ATOM   192  CB  CB  . ALA ALA ALA A A 25  25  . 47.451 9.185  49.133 1.00 11.53 1 . C  ? 
ATOM   193  C   C   . ALA ALA ALA A A 25  25  . 49.747 8.241  48.833 1.00 11.41 1 . C  ? 
ATOM   194  O   O   . ALA ALA ALA A A 25  25  . 50.732 8.966  49.097 1.00 12.99 1 . O  ? 
ATOM   195  N   N   . GLN GLN GLN A A 26  26  . 49.699 6.933  49.079 1.00 11.23 1 . N  ? 
ATOM   196  CA  CA  . GLN GLN GLN A A 26  26  . 50.816 6.236  49.764 1.00 12.53 1 . C  ? 
ATOM   197  CB  CB  . GLN GLN GLN A A 26  26  . 50.384 4.837  50.202 1.00 14.75 1 . C  ? 
ATOM   198  CG  CG  . GLN GLN GLN A A 26  26  . 51.489 4.088  50.945 1.00 18.36 1 . C  ? 
ATOM   199  CD  CD  . GLN GLN GLN A A 26  26  . 52.046 4.808  52.146 1.00 23.08 1 . C  ? 
ATOM   200  OE1 OE1 . GLN GLN GLN A A 26  26  . 51.392 5.632  52.782 1.00 28.86 1 . O  ? 
ATOM   201  NE2 NE2 . GLN GLN GLN A A 26  26  . 53.283 4.489  52.470 1.00 26.22 1 . N  ? 
ATOM   202  C   C   . GLN GLN GLN A A 26  26  . 52.007 6.208  48.810 1.00 12.00 1 . C  ? 
ATOM   203  O   O   . GLN GLN GLN A A 26  26  . 53.172 6.434  49.268 1.00 13.33 1 . O  ? 
ATOM   204  N   N   . THR THR THR A A 27  27  . 51.818 5.921  47.529 1.00 11.81 1 . N  ? 
ATOM   205  CA  CA  . THR THR THR A A 27  27  . 52.961 5.927  46.574 1.00 10.72 1 . C  ? 
ATOM   206  CB  CB  . THR THR THR A A 27  27  . 52.475 5.551  45.182 1.00 10.95 1 . C  ? 
ATOM   207  OG1 OG1 . THR THR THR A A 27  27  . 51.909 4.244  45.225 1.00 12.57 1 . O  ? 
ATOM   208  CG2 CG2 . THR THR THR A A 27  27  . 53.577 5.608  44.146 1.00 12.82 1 . C  ? 
ATOM   209  C   C   . THR THR THR A A 27  27  . 53.614 7.308  46.566 1.00 11.61 1 . C  ? 
ATOM   210  O   O   . THR THR THR A A 27  27  . 54.848 7.400  46.547 1.00 13.11 1 . O  ? 
ATOM   211  N   N   . LEU LEU LEU A A 28  28  . 52.850 8.381  46.601 1.00 12.08 1 . N  ? 
ATOM   212  CA  CA  . LEU LEU LEU A A 28  28  . 53.407 9.761  46.548 1.00 12.49 1 . C  ? 
ATOM   213  CB  CB  . LEU LEU LEU A A 28  28  . 52.291 10.769 46.291 1.00 12.67 1 . C  ? 
ATOM   214  CG  CG  . LEU LEU LEU A A 28  28  . 51.688 10.682 44.894 1.00 12.89 1 . C  ? 
ATOM   215  CD1 CD1 . LEU LEU LEU A A 28  28  . 50.497 11.605 44.808 1.00 13.76 1 . C  ? 
ATOM   216  CD2 CD2 . LEU LEU LEU A A 28  28  . 52.693 11.010 43.813 1.00 15.12 1 . C  ? 
ATOM   217  C   C   . LEU LEU LEU A A 28  28  . 54.160 10.080 47.840 1.00 13.64 1 . C  ? 
ATOM   218  O   O   . LEU LEU LEU A A 28  28  . 54.984 11.007 47.806 1.00 15.70 1 . O  ? 
ATOM   219  N   N   . LYS LYS LYS A A 29  29  . 53.953 9.344  48.922 1.00 14.15 1 . N  ? 
ATOM   220  CA  CA  . LYS LYS LYS A A 29  29  . 54.753 9.511  50.168 1.00 17.47 1 . C  ? 
ATOM   221  CB  CB  . LYS LYS LYS A A 29  29  . 53.879 9.285  51.397 1.00 20.48 1 . C  ? 
ATOM   222  CG  CG  . LYS LYS LYS A A 29  29  . 52.798 10.331 51.558 1.00 22.58 1 . C  ? 
ATOM   223  CD  CD  . LYS LYS LYS A A 29  29  . 51.956 10.152 52.788 1.00 27.81 1 . C  ? 
ATOM   224  CE  CE  . LYS LYS LYS A A 29  29  . 52.739 10.435 54.055 1.00 34.57 1 . C  ? 
ATOM   225  NZ  NZ  . LYS LYS LYS A A 29  29  . 51.861 10.787 55.199 1.00 39.34 1 . N  ? 
ATOM   226  C   C   . LYS LYS LYS A A 29  29  . 55.961 8.573  50.156 1.00 17.11 1 . C  ? 
ATOM   227  O   O   . LYS LYS LYS A A 29  29  . 56.800 8.617  51.091 1.00 19.90 1 . O  ? 
ATOM   228  N   N   . GLY GLY GLY A A 30  30  . 56.148 7.785  49.101 1.00 15.47 1 . N  ? 
ATOM   229  CA  CA  . GLY GLY GLY A A 30  30  . 57.293 6.868  48.982 1.00 16.39 1 . C  ? 
ATOM   230  C   C   . GLY GLY GLY A A 30  30  . 57.047 5.595  49.758 1.00 15.98 1 . C  ? 
ATOM   231  O   O   . GLY GLY GLY A A 30  30  . 55.898 5.159  49.884 1.00 17.95 1 . O  ? 
HETATM 232  N   N   . NH2 NH2 NH2 A A 31  31  . 58.101 4.931  50.014 1.00 18.07 1 . N  ? 
HETATM 233  C   C   . ACE ACE ACE B B 0   0   . 12.318 16.278 38.524 1.00 24.43 1 . C  ? 
HETATM 234  O   O   . ACE ACE ACE B B 0   0   . 12.965 15.967 39.488 1.00 25.15 1 . O  ? 
HETATM 235  CH3 CH3 . ACE ACE ACE B B 0   0   . 11.779 15.256 37.596 1.00 27.28 1 . C  ? 
ATOM   236  N   N   . GLY GLY GLY B B 1   1   . 12.033 17.528 38.163 1.00 24.59 1 . N  ? 
ATOM   237  CA  CA  . GLY GLY GLY B B 1   1   . 12.208 18.635 39.153 1.00 23.39 1 . C  ? 
ATOM   238  C   C   . GLY GLY GLY B B 1   1   . 13.634 18.766 39.635 1.00 21.69 1 . C  ? 
ATOM   239  O   O   . GLY GLY GLY B B 1   1   . 14.558 18.495 38.846 1.00 22.34 1 . O  ? 
ATOM   240  N   N   . GLU GLU GLU B B 2   2   . 13.810 19.123 40.907 1.00 20.76 1 . N  ? 
ATOM   241  CA  CA  . GLU GLU GLU B B 2   2   . 15.129 19.408 41.501 1.00 19.70 1 . C  ? 
ATOM   242  CB  CB  . GLU GLU GLU B B 2   2   . 14.976 19.873 42.946 1.00 21.69 1 . C  ? 
ATOM   243  CG  CG  . GLU GLU GLU B B 2   2   . 16.234 20.312 43.635 1.00 25.08 1 . C  ? 
ATOM   244  CD  CD  . GLU GLU GLU B B 2   2   . 15.835 20.996 44.932 1.00 29.77 1 . C  ? 
ATOM   245  OE1 OE1 . GLU GLU GLU B B 2   2   . 14.998 20.410 45.691 1.00 33.82 1 . O  ? 
ATOM   246  OE2 OE2 . GLU GLU GLU B B 2   2   . 16.187 22.160 45.099 1.00 32.49 1 . O  ? 
ATOM   247  C   C   . GLU GLU GLU B B 2   2   . 15.941 18.135 41.421 1.00 17.40 1 . C  ? 
ATOM   248  O   O   . GLU GLU GLU B B 2   2   . 17.145 18.249 41.119 1.00 18.06 1 . O  ? 
ATOM   249  N   N   . ILE ILE ILE B B 3   3   . 15.437 16.953 41.744 1.00 16.17 1 . N  ? 
ATOM   250  CA  CA  . ILE ILE ILE B B 3   3   . 16.250 15.698 41.691 1.00 14.38 1 . C  ? 
ATOM   251  CB  CB  . ILE ILE ILE B B 3   3   . 15.428 14.495 42.182 1.00 15.69 1 . C  ? 
ATOM   252  CG1 CG1 . ILE ILE ILE B B 3   3   . 15.229 14.585 43.695 1.00 19.16 1 . C  ? 
ATOM   253  CG2 CG2 . ILE ILE ILE B B 3   3   . 16.099 13.185 41.760 1.00 16.04 1 . C  ? 
ATOM   254  CD1 CD1 . ILE ILE ILE B B 3   3   . 14.244 13.596 44.234 1.00 21.45 1 . C  ? 
ATOM   255  C   C   . ILE ILE ILE B B 3   3   . 16.816 15.498 40.284 1.00 14.50 1 . C  ? 
ATOM   256  O   O   . ILE ILE ILE B B 3   3   . 18.025 15.251 40.152 1.00 14.74 1 . O  ? 
ATOM   257  N   N   . ALA ALA ALA B B 4   4   . 16.006 15.599 39.244 1.00 15.09 1 . N  ? 
ATOM   258  CA  CA  . ALA ALA ALA B B 4   4   . 16.508 15.362 37.869 1.00 15.41 1 . C  ? 
ATOM   259  CB  CB  . ALA ALA ALA B B 4   4   . 15.370 15.443 36.886 1.00 17.96 1 . C  ? 
ATOM   260  C   C   . ALA ALA ALA B B 4   4   . 17.591 16.397 37.549 1.00 15.21 1 . C  ? 
ATOM   261  O   O   . ALA ALA ALA B B 4   4   . 18.628 16.039 36.929 1.00 14.88 1 . O  ? 
ATOM   262  N   N   . GLN GLN GLN B B 5   5   . 17.394 17.643 37.951 1.00 15.54 1 . N  ? 
ATOM   263  CA  CA  . GLN GLN GLN B B 5   5   . 18.345 18.742 37.650 1.00 15.74 1 . C  ? 
ATOM   264  CB  CB  . GLN GLN GLN B B 5   5   . 17.751 20.083 38.082 1.00 17.44 1 . C  ? 
ATOM   265  CG  CG  . GLN GLN GLN B B 5   5   . 18.642 21.306 37.869 1.00 21.64 1 . C  ? 
ATOM   266  CD  CD  . GLN GLN GLN B B 5   5   . 18.186 22.519 38.666 1.00 26.06 1 . C  ? 
ATOM   267  OE1 OE1 . GLN GLN GLN B B 5   5   . 17.958 22.461 39.880 1.00 28.73 1 . O  ? 
ATOM   268  NE2 NE2 . GLN GLN GLN B B 5   5   . 18.069 23.658 37.995 1.00 33.64 1 . N  ? 
ATOM   269  C   C   . GLN GLN GLN B B 5   5   . 19.646 18.462 38.399 1.00 14.54 1 . C  ? 
ATOM   270  O   O   . GLN GLN GLN B B 5   5   . 20.748 18.638 37.816 1.00 15.99 1 . O  ? 
ATOM   271  N   N   . THR THR THR B B 6   6   . 19.568 18.090 39.664 1.00 14.21 1 . N  ? 
ATOM   272  CA  CA  . THR THR THR B B 6   6   . 20.796 17.877 40.459 1.00 11.74 1 . C  ? 
ATOM   273  CB  CB  . THR THR THR B B 6   6   . 20.468 17.660 41.938 1.00 12.35 1 . C  ? 
ATOM   274  OG1 OG1 . THR THR THR B B 6   6   . 19.723 18.786 42.404 1.00 12.84 1 . O  ? 
ATOM   275  CG2 CG2 . THR THR THR B B 6   6   . 21.696 17.503 42.807 1.00 11.72 1 . C  ? 
ATOM   276  C   C   . THR THR THR B B 6   6   . 21.536 16.689 39.864 1.00 10.84 1 . C  ? 
ATOM   277  O   O   . THR THR THR B B 6   6   . 22.798 16.730 39.807 1.00 11.55 1 . O  ? 
ATOM   278  N   N   . LEU LEU LEU B B 7   7   . 20.850 15.635 39.440 1.00 10.36 1 . N  ? 
ATOM   279  CA  CA  . LEU LEU LEU B B 7   7   . 21.564 14.489 38.836 1.00 9.99  1 . C  ? 
ATOM   280  CB  CB  . LEU LEU LEU B B 7   7   . 20.568 13.357 38.576 1.00 10.94 1 . C  ? 
ATOM   281  CG  CG  . LEU LEU LEU B B 7   7   . 20.190 12.577 39.827 1.00 11.56 1 . C  ? 
ATOM   282  CD1 CD1 . LEU LEU LEU B B 7   7   . 19.030 11.641 39.533 1.00 13.74 1 . C  ? 
ATOM   283  CD2 CD2 . LEU LEU LEU B B 7   7   . 21.362 11.806 40.418 1.00 12.07 1 . C  ? 
ATOM   284  C   C   . LEU LEU LEU B B 7   7   . 22.222 14.914 37.535 1.00 10.98 1 . C  ? 
ATOM   285  O   O   . LEU LEU LEU B B 7   7   . 23.368 14.450 37.292 1.00 12.51 1 . O  ? 
ATOM   286  N   N   . LYS LYS LYS B B 8   8   . 21.644 15.789 36.731 1.00 11.94 1 . N  ? 
ATOM   287  CA  CA  . LYS LYS LYS B B 8   8   . 22.330 16.279 35.500 1.00 13.09 1 . C  ? 
ATOM   288  CB  CB  . LYS LYS LYS B B 8   8   . 21.376 17.102 34.641 1.00 15.48 1 . C  ? 
ATOM   289  CG  CG  . LYS LYS LYS B B 8   8   . 20.343 16.230 33.945 1.00 19.28 1 . C  ? 
ATOM   290  CD  CD  . LYS LYS LYS B B 8   8   . 19.422 17.003 33.076 1.00 24.01 1 . C  ? 
ATOM   291  CE  CE  . LYS LYS LYS B B 8   8   . 18.780 16.139 32.006 1.00 30.80 1 . C  ? 
ATOM   292  NZ  NZ  . LYS LYS LYS B B 8   8   . 17.551 16.757 31.473 1.00 37.00 1 . N  ? 
ATOM   293  C   C   . LYS LYS LYS B B 8   8   . 23.588 17.065 35.900 1.00 12.86 1 . C  ? 
ATOM   294  O   O   . LYS LYS LYS B B 8   8   . 24.618 16.947 35.194 1.00 14.08 1 . O  ? 
ATOM   295  N   N   . GLU GLU GLU B B 9   9   . 23.523 17.842 36.963 1.00 13.42 1 . N  ? 
ATOM   296  CA  CA  . GLU GLU GLU B B 9   9   . 24.713 18.613 37.429 1.00 12.84 1 . C  ? 
ATOM   297  CB  CB  . GLU GLU GLU B B 9   9   . 24.359 19.537 38.585 1.00 14.46 1 . C  ? 
ATOM   298  CG  CG  . GLU GLU GLU B B 9   9   . 25.530 20.288 39.177 1.00 17.44 1 . C  ? 
ATOM   299  C   C   . GLU GLU GLU B B 9   9   . 25.787 17.622 37.875 1.00 11.71 1 . C  ? 
ATOM   300  O   O   . GLU GLU GLU B B 9   9   . 26.991 17.813 37.551 1.00 12.42 1 . O  ? 
ATOM   301  N   N   . ILE ILE ILE B B 10  10  . 25.438 16.610 38.631 1.00 10.77 1 . N  ? 
ATOM   302  CA  CA  . ILE ILE ILE B B 10  10  . 26.377 15.562 39.089 1.00 9.32  1 . C  ? 
ATOM   303  CB  CB  . ILE ILE ILE B B 10  10  . 25.624 14.566 39.979 1.00 9.64  1 . C  ? 
ATOM   304  CG1 CG1 . ILE ILE ILE B B 10  10  . 25.327 15.190 41.335 1.00 10.28 1 . C  ? 
ATOM   305  CG2 CG2 . ILE ILE ILE B B 10  10  . 26.388 13.254 40.106 1.00 9.60  1 . C  ? 
ATOM   306  CD1 CD1 . ILE ILE ILE B B 10  10  . 24.257 14.455 42.144 1.00 10.69 1 . C  ? 
ATOM   307  C   C   . ILE ILE ILE B B 10  10  . 27.016 14.907 37.876 1.00 10.21 1 . C  ? 
ATOM   308  O   O   . ILE ILE ILE B B 10  10  . 28.272 14.716 37.894 1.00 11.78 1 . O  ? 
ATOM   309  N   N   . ALA ALA ALA B B 11  11  . 26.247 14.560 36.857 1.00 9.92  1 . N  ? 
ATOM   310  CA  CA  . ALA ALA ALA B B 11  11  . 26.789 13.888 35.662 1.00 10.60 1 . C  ? 
ATOM   311  CB  CB  . ALA ALA ALA B B 11  11  . 25.647 13.505 34.734 1.00 12.33 1 . C  ? 
ATOM   312  C   C   . ALA ALA ALA B B 11  11  . 27.784 14.820 34.969 1.00 11.51 1 . C  ? 
ATOM   313  O   O   . ALA ALA ALA B B 11  11  . 28.881 14.344 34.542 1.00 13.67 1 . O  ? 
ATOM   314  N   N   . LYS LYS LYS B B 12  12  . 27.503 16.102 34.904 1.00 12.34 1 . N  ? 
ATOM   315  CA  CA  . LYS LYS LYS B B 12  12  . 28.387 17.084 34.234 1.00 12.87 1 . C  ? 
ATOM   316  CB  CB  . LYS LYS LYS B B 12  12  . 27.680 18.426 34.106 1.00 14.80 1 . C  ? 
ATOM   317  CG  CG  . LYS LYS LYS B B 12  12  . 28.487 19.511 33.420 1.00 17.58 1 . C  ? 
ATOM   318  CD  CD  . LYS LYS LYS B B 12  12  . 27.689 20.771 33.233 1.00 21.42 1 . C  ? 
ATOM   319  CE  CE  . LYS LYS LYS B B 12  12  . 28.475 22.053 33.098 1.00 26.47 1 . C  ? 
ATOM   320  NZ  NZ  . LYS LYS LYS B B 12  12  . 29.022 22.194 31.735 1.00 33.23 1 . N  ? 
ATOM   321  C   C   . LYS LYS LYS B B 12  12  . 29.679 17.223 35.040 1.00 11.95 1 . C  ? 
ATOM   322  O   O   . LYS LYS LYS B B 12  12  . 30.807 17.226 34.424 1.00 12.44 1 . O  ? 
ATOM   323  N   N   . THR THR THR B B 13  13  . 29.592 17.348 36.344 1.00 11.48 1 . N  ? 
ATOM   324  CA  CA  . THR THR THR B B 13  13  . 30.815 17.472 37.179 1.00 10.15 1 . C  ? 
ATOM   325  CB  CB  . THR THR THR B B 13  13  . 30.458 17.756 38.629 1.00 9.75  1 . C  ? 
ATOM   326  OG1 OG1 . THR THR THR B B 13  13  . 29.641 18.931 38.651 1.00 12.03 1 . O  ? 
ATOM   327  CG2 CG2 . THR THR THR B B 13  13  . 31.702 18.006 39.460 1.00 10.52 1 . C  ? 
ATOM   328  C   C   . THR THR THR B B 13  13  . 31.656 16.216 37.032 1.00 9.23  1 . C  ? 
ATOM   329  O   O   . THR THR THR B B 13  13  . 32.907 16.318 36.988 1.00 9.68  1 . O  ? 
ATOM   330  N   N   . LEU LEU LEU B B 14  14  . 31.063 15.049 36.996 1.00 9.17  1 . N  ? 
ATOM   331  CA  CA  . LEU LEU LEU B B 14  14  . 31.820 13.796 36.856 1.00 8.70  1 . C  ? 
ATOM   332  CB  CB  . LEU LEU LEU B B 14  14  . 30.884 12.602 37.023 1.00 9.00  1 . C  ? 
ATOM   333  CG  CG  . LEU LEU LEU B B 14  14  . 30.551 12.283 38.469 1.00 8.88  1 . C  ? 
ATOM   334  CD1 CD1 . LEU LEU LEU B B 14  14  . 29.405 11.300 38.506 1.00 9.65  1 . C  ? 
ATOM   335  CD2 CD2 . LEU LEU LEU B B 14  14  . 31.745 11.716 39.203 1.00 9.31  1 . C  ? 
ATOM   336  C   C   . LEU LEU LEU B B 14  14  . 32.507 13.782 35.497 1.00 9.97  1 . C  ? 
ATOM   337  O   O   . LEU LEU LEU B B 14  14  . 33.664 13.272 35.456 1.00 10.06 1 . O  ? 
ATOM   338  N   N   . LYS LYS LYS B B 15  15  . 31.935 14.284 34.421 1.00 10.61 1 . N  ? 
ATOM   339  CA  CA  . LYS LYS LYS B B 15  15  . 32.658 14.336 33.133 1.00 11.28 1 . C  ? 
ATOM   340  CB  CB  . LYS LYS LYS B B 15  15  . 31.734 14.766 32.008 1.00 14.49 1 . C  ? 
ATOM   341  CG  CG  . LYS LYS LYS B B 15  15  . 30.799 13.646 31.568 1.00 18.23 1 . C  ? 
ATOM   342  CD  CD  . LYS LYS LYS B B 15  15  . 29.929 13.989 30.409 1.00 22.70 1 . C  ? 
ATOM   343  CE  CE  . LYS LYS LYS B B 15  15  . 29.334 12.753 29.758 1.00 28.87 1 . C  ? 
ATOM   344  NZ  NZ  . LYS LYS LYS B B 15  15  . 30.366 11.841 29.201 1.00 33.79 1 . N  ? 
ATOM   345  C   C   . LYS LYS LYS B B 15  15  . 33.881 15.243 33.289 1.00 11.27 1 . C  ? 
ATOM   346  O   O   . LYS LYS LYS B B 15  15  . 34.937 14.947 32.668 1.00 11.59 1 . O  ? 
ATOM   347  N   N   . GLU GLU GLU B B 16  16  . 33.763 16.349 33.989 1.00 11.86 1 . N  ? 
ATOM   348  CA  CA  . GLU GLU GLU B B 16  16  . 34.925 17.261 34.192 1.00 12.54 1 . C  ? 
ATOM   349  CB  CB  . GLU GLU GLU B B 16  16  . 34.549 18.483 35.013 1.00 13.60 1 . C  ? 
ATOM   350  CG  CG  . GLU GLU GLU B B 16  16  . 33.627 19.459 34.338 1.00 16.57 1 . C  ? 
ATOM   351  CD  CD  . GLU GLU GLU B B 16  16  . 33.164 20.562 35.288 1.00 19.94 1 . C  ? 
ATOM   352  OE1 OE1 . GLU GLU GLU B B 16  16  . 33.913 20.880 36.305 1.00 23.54 1 . O  ? 
ATOM   353  OE2 OE2 . GLU GLU GLU B B 16  16  . 32.086 21.130 35.018 1.00 24.17 1 . O  ? 
ATOM   354  C   C   . GLU GLU GLU B B 16  16  . 36.010 16.478 34.955 1.00 11.12 1 . C  ? 
ATOM   355  O   O   . GLU GLU GLU B B 16  16  . 37.211 16.552 34.589 1.00 11.51 1 . O  ? 
ATOM   356  N   N   . ILE ILE ILE B B 17  17  . 35.649 15.784 36.014 1.00 9.61  1 . N  ? 
ATOM   357  CA  CA  . ILE ILE ILE B B 17  17  . 36.595 14.997 36.839 1.00 8.96  1 . C  ? 
ATOM   358  CB  CB  . ILE ILE ILE B B 17  17  . 35.836 14.364 38.018 1.00 9.04  1 . C  ? 
ATOM   359  CG1 CG1 . ILE ILE ILE B B 17  17  . 35.471 15.432 39.038 1.00 9.34  1 . C  ? 
ATOM   360  CG2 CG2 . ILE ILE ILE B B 17  17  . 36.616 13.204 38.632 1.00 8.53  1 . C  ? 
ATOM   361  CD1 CD1 . ILE ILE ILE B B 17  17  . 34.358 15.005 40.028 1.00 9.91  1 . C  ? 
ATOM   362  C   C   . ILE ILE ILE B B 17  17  . 37.273 13.952 35.962 1.00 9.18  1 . C  ? 
ATOM   363  O   O   . ILE ILE ILE B B 17  17  . 38.525 13.798 36.042 1.00 9.39  1 . O  ? 
ATOM   364  N   N   . ALA ALA ALA B B 18  18  . 36.536 13.250 35.124 1.00 8.96  1 . N  ? 
ATOM   365  CA  CA  . ALA ALA ALA B B 18  18  . 37.092 12.201 34.260 1.00 9.71  1 . C  ? 
ATOM   366  CB  CB  . ALA ALA ALA B B 18  18  . 35.979 11.519 33.477 1.00 9.77  1 . C  ? 
ATOM   367  C   C   . ALA ALA ALA B B 18  18  . 38.107 12.854 33.319 1.00 10.47 1 . C  ? 
ATOM   368  O   O   . ALA ALA ALA B B 18  18  . 39.210 12.245 33.126 1.00 10.84 1 . O  ? 
HETATM 369  CD1 CD1 . 4BF 4BF 4BF B B 19  19  . 39.551 17.513 30.140 1.00 17.85 1 . C  ? 
HETATM 370  CE1 CE1 . 4BF 4BF 4BF B B 19  19  . 40.406 17.990 29.162 1.00 21.70 1 . C  ? 
HETATM 371  CZ  CZ  . 4BF 4BF 4BF B B 19  19  . 40.603 17.229 28.053 1.00 26.76 1 . C  ? 
HETATM 372  BR  BR  . 4BF 4BF 4BF B B 19  19  . 41.701 17.910 26.680 1.00 44.83 1 . BR ? 
HETATM 373  CE2 CE2 . 4BF 4BF 4BF B B 19  19  . 39.988 16.020 27.856 1.00 23.29 1 . C  ? 
HETATM 374  CD2 CD2 . 4BF 4BF 4BF B B 19  19  . 39.113 15.567 28.831 1.00 19.19 1 . C  ? 
HETATM 375  CG  CG  . 4BF 4BF 4BF B B 19  19  . 38.907 16.302 29.986 1.00 15.83 1 . C  ? 
HETATM 376  CB  CB  . 4BF 4BF 4BF B B 19  19  . 38.029 15.759 31.073 1.00 13.12 1 . C  ? 
HETATM 377  CA  CA  . 4BF 4BF 4BF B B 19  19  . 38.742 14.634 31.822 1.00 11.29 1 . C  ? 
HETATM 378  N   N   . 4BF 4BF 4BF B B 19  19  . 37.853 14.008 32.807 1.00 10.78 1 . N  ? 
HETATM 379  C   C   . 4BF 4BF 4BF B B 19  19  . 39.988 15.125 32.558 1.00 12.10 1 . C  ? 
HETATM 380  O   O   . 4BF 4BF 4BF B B 19  19  . 41.127 14.910 32.030 1.00 11.68 1 . O  ? 
ATOM   381  N   N   . THR THR THR B B 20  20  . 39.855 15.738 33.681 1.00 10.59 1 . N  ? 
ATOM   382  CA  CA  . THR THR THR B B 20  20  . 41.050 16.240 34.409 1.00 9.88  1 . C  ? 
ATOM   383  CB  CB  . THR THR THR B B 20  20  . 40.633 16.992 35.665 1.00 9.69  1 . C  ? 
ATOM   384  OG1 OG1 . THR THR THR B B 20  20  . 39.759 18.074 35.275 1.00 11.35 1 . O  ? 
ATOM   385  CG2 CG2 . THR THR THR B B 20  20  . 41.818 17.510 36.438 1.00 10.95 1 . C  ? 
ATOM   386  C   C   . THR THR THR B B 20  20  . 41.906 15.032 34.781 1.00 9.03  1 . C  ? 
ATOM   387  O   O   . THR THR THR B B 20  20  . 43.181 15.146 34.716 1.00 10.48 1 . O  ? 
ATOM   388  N   N   . LEU LEU LEU B B 21  21  . 41.349 13.902 35.182 1.00 8.36  1 . N  ? 
ATOM   389  CA  CA  . LEU LEU LEU B B 21  21  . 42.170 12.711 35.478 1.00 7.69  1 . C  ? 
ATOM   390  CB  CB  . LEU LEU LEU B B 21  21  . 41.297 11.597 36.064 1.00 8.61  1 . C  ? 
ATOM   391  CG  CG  . LEU LEU LEU B B 21  21  . 40.944 11.830 37.520 1.00 8.41  1 . C  ? 
ATOM   392  CD1 CD1 . LEU LEU LEU B B 21  21  . 39.797 10.906 37.906 1.00 9.24  1 . C  ? 
ATOM   393  CD2 CD2 . LEU LEU LEU B B 21  21  . 42.140 11.637 38.441 1.00 8.45  1 . C  ? 
ATOM   394  C   C   . LEU LEU LEU B B 21  21  . 42.907 12.255 34.225 1.00 8.55  1 . C  ? 
ATOM   395  O   O   . LEU LEU LEU B B 21  21  . 44.094 11.831 34.359 1.00 10.04 1 . O  ? 
ATOM   396  N   N   . LYS LYS LYS B B 22  22  . 42.293 12.269 33.054 1.00 9.46  1 . N  ? 
ATOM   397  CA  CA  . LYS LYS LYS B B 22  22  . 42.999 11.890 31.820 1.00 9.87  1 . C  ? 
ATOM   398  CB  CB  . LYS LYS LYS B B 22  22  . 42.060 11.821 30.620 1.00 12.28 1 . C  ? 
ATOM   399  CG  CG  . LYS LYS LYS B B 22  22  . 41.160 10.598 30.624 1.00 13.94 1 . C  ? 
ATOM   400  CD  CD  . LYS LYS LYS B B 22  22  . 40.088 10.584 29.508 1.00 19.96 1 . C  ? 
ATOM   401  CE  CE  . LYS LYS LYS B B 22  22  . 39.155 11.812 29.380 1.00 24.46 1 . C  ? 
ATOM   402  NZ  NZ  . LYS LYS LYS B B 22  22  . 37.668 11.696 29.676 1.00 24.85 1 . N  ? 
ATOM   403  C   C   . LYS LYS LYS B B 22  22  . 44.133 12.890 31.555 1.00 11.18 1 . C  ? 
ATOM   404  O   O   . LYS LYS LYS B B 22  22  . 45.237 12.450 31.107 1.00 12.26 1 . O  ? 
ATOM   405  N   N   . GLU GLU GLU B B 23  23  . 43.972 14.164 31.845 1.00 11.81 1 . N  ? 
ATOM   406  CA  CA  . GLU GLU GLU B B 23  23  . 45.053 15.175 31.679 1.00 12.04 1 . C  ? 
ATOM   407  CB  CB  . GLU GLU GLU B B 23  23  . 44.546 16.584 31.948 1.00 12.99 1 . C  ? 
ATOM   408  CG  CG  . GLU GLU GLU B B 23  23  . 43.575 17.056 30.883 1.00 15.64 1 . C  ? 
ATOM   409  CD  CD  . GLU GLU GLU B B 23  23  . 43.120 18.491 31.066 1.00 19.75 1 . C  ? 
ATOM   410  OE1 OE1 . GLU GLU GLU B B 23  23  . 42.463 18.752 32.120 1.00 23.88 1 . O  ? 
ATOM   411  OE2 OE2 . GLU GLU GLU B B 23  23  . 43.374 19.339 30.145 1.00 27.07 1 . O  ? 
ATOM   412  C   C   . GLU GLU GLU B B 23  23  . 46.178 14.823 32.655 1.00 11.33 1 . C  ? 
ATOM   413  O   O   . GLU GLU GLU B B 23  23  . 47.378 14.893 32.251 1.00 13.12 1 . O  ? 
ATOM   414  N   N   . ILE ILE ILE B B 24  24  . 45.893 14.516 33.903 1.00 10.38 1 . N  ? 
ATOM   415  CA  CA  . ILE ILE ILE B B 24  24  . 46.921 14.166 34.916 1.00 9.23  1 . C  ? 
ATOM   416  CB  CB  . ILE ILE ILE B B 24  24  . 46.271 13.931 36.287 1.00 9.39  1 . C  ? 
ATOM   417  CG1 CG1 . ILE ILE ILE B B 24  24  . 45.796 15.255 36.871 1.00 9.70  1 . C  ? 
ATOM   418  CG2 CG2 . ILE ILE ILE B B 24  24  . 47.208 13.188 37.230 1.00 9.19  1 . C  ? 
ATOM   419  CD1 CD1 . ILE ILE ILE B B 24  24  . 44.807 15.151 38.008 1.00 9.86  1 . C  ? 
ATOM   420  C   C   . ILE ILE ILE B B 24  24  . 47.660 12.916 34.425 1.00 9.63  1 . C  ? 
ATOM   421  O   O   . ILE ILE ILE B B 24  24  . 48.936 12.892 34.469 1.00 9.84  1 . O  ? 
ATOM   422  N   N   . ALA ALA ALA B B 25  25  . 46.982 11.908 33.949 1.00 8.65  1 . N  ? 
ATOM   423  CA  CA  . ALA ALA ALA B B 25  25  . 47.602 10.655 33.475 1.00 8.94  1 . C  ? 
ATOM   424  CB  CB  . ALA ALA ALA B B 25  25  . 46.537 9.682  33.037 1.00 9.37  1 . C  ? 
ATOM   425  C   C   . ALA ALA ALA B B 25  25  . 48.583 10.997 32.341 1.00 10.88 1 . C  ? 
ATOM   426  O   O   . ALA ALA ALA B B 25  25  . 49.723 10.460 32.318 1.00 11.98 1 . O  ? 
ATOM   427  N   N   . GLN GLN GLN B B 26  26  . 48.198 11.870 31.431 1.00 10.94 1 . N  ? 
ATOM   428  CA  CA  . GLN GLN GLN B B 26  26  . 49.044 12.280 30.293 1.00 11.27 1 . C  ? 
ATOM   429  CB  CB  . GLN GLN GLN B B 26  26  . 48.245 13.084 29.265 1.00 13.09 1 . C  ? 
ATOM   430  CG  CG  . GLN GLN GLN B B 26  26  . 49.089 13.646 28.119 1.00 14.40 1 . C  ? 
ATOM   431  CD  CD  . GLN GLN GLN B B 26  26  . 49.706 12.558 27.286 1.00 15.29 1 . C  ? 
ATOM   432  OE1 OE1 . GLN GLN GLN B B 26  26  . 49.347 11.389 27.322 1.00 16.45 1 . O  ? 
ATOM   433  NE2 NE2 . GLN GLN GLN B B 26  26  . 50.693 12.983 26.491 1.00 17.13 1 . N  ? 
ATOM   434  C   C   . GLN GLN GLN B B 26  26  . 50.226 13.094 30.825 1.00 11.92 1 . C  ? 
ATOM   435  O   O   . GLN GLN GLN B B 26  26  . 51.386 12.880 30.336 1.00 13.36 1 . O  ? 
ATOM   436  N   N   . THR THR THR B B 27  27  . 50.050 14.006 31.755 1.00 12.03 1 . N  ? 
ATOM   437  CA  CA  . THR THR THR B B 27  27  . 51.165 14.827 32.280 1.00 11.96 1 . C  ? 
ATOM   438  CB  CB  . THR THR THR B B 27  27  . 50.680 15.824 33.329 1.00 12.05 1 . C  ? 
ATOM   439  OG1 OG1 . THR THR THR B B 27  27  . 49.807 16.734 32.656 1.00 12.94 1 . O  ? 
ATOM   440  CG2 CG2 . THR THR THR B B 27  27  . 51.802 16.602 33.981 1.00 14.37 1 . C  ? 
ATOM   441  C   C   . THR THR THR B B 27  27  . 52.205 13.891 32.894 1.00 12.10 1 . C  ? 
ATOM   442  O   O   . THR THR THR B B 27  27  . 53.444 14.133 32.683 1.00 13.30 1 . O  ? 
ATOM   443  N   N   . LEU LEU LEU B B 28  28  . 51.813 12.830 33.565 1.00 11.42 1 . N  ? 
ATOM   444  CA  CA  . LEU LEU LEU B B 28  28  . 52.779 11.883 34.177 1.00 10.61 1 . C  ? 
ATOM   445  CB  CB  . LEU LEU LEU B B 28  28  . 52.053 10.908 35.091 1.00 10.93 1 . C  ? 
ATOM   446  CG  CG  . LEU LEU LEU B B 28  28  . 51.428 11.546 36.327 1.00 11.10 1 . C  ? 
ATOM   447  CD1 CD1 . LEU LEU LEU B B 28  28  . 50.560 10.560 37.072 1.00 11.74 1 . C  ? 
ATOM   448  CD2 CD2 . LEU LEU LEU B B 28  28  . 52.487 12.147 37.251 1.00 11.80 1 . C  ? 
ATOM   449  C   C   . LEU LEU LEU B B 28  28  . 53.570 11.123 33.111 1.00 11.54 1 . C  ? 
ATOM   450  O   O   . LEU LEU LEU B B 28  28  . 54.668 10.617 33.454 1.00 14.30 1 . O  ? 
ATOM   451  N   N   . LYS LYS LYS B B 29  29  . 53.142 11.092 31.865 1.00 11.34 1 . N  ? 
ATOM   452  CA  CA  . LYS LYS LYS B B 29  29  . 53.821 10.448 30.724 1.00 12.16 1 . C  ? 
ATOM   453  CB  CB  . LYS LYS LYS B B 29  29  . 52.836 9.608  29.911 1.00 12.56 1 . C  ? 
ATOM   454  CG  CG  . LYS LYS LYS B B 29  29  . 52.265 8.455  30.703 1.00 13.31 1 . C  ? 
ATOM   455  CD  CD  . LYS LYS LYS B B 29  29  . 51.260 7.604  29.976 1.00 15.75 1 . C  ? 
ATOM   456  CE  CE  . LYS LYS LYS B B 29  29  . 50.056 8.383  29.481 1.00 17.23 1 . C  ? 
ATOM   457  NZ  NZ  . LYS LYS LYS B B 29  29  . 49.003 7.522  28.876 1.00 20.50 1 . N  ? 
ATOM   458  C   C   . LYS LYS LYS B B 29  29  . 54.530 11.512 29.875 1.00 13.23 1 . C  ? 
ATOM   459  O   O   . LYS LYS LYS B B 29  29  . 54.992 11.177 28.765 1.00 14.73 1 . O  ? 
ATOM   460  N   N   . GLY GLY GLY B B 30  30  . 54.603 12.750 30.336 1.00 13.36 1 . N  ? 
ATOM   461  CA  CA  . GLY GLY GLY B B 30  30  . 55.300 13.840 29.623 1.00 14.79 1 . C  ? 
ATOM   462  C   C   . GLY GLY GLY B B 30  30  . 54.461 14.542 28.561 1.00 15.49 1 . C  ? 
ATOM   463  O   O   . GLY GLY GLY B B 30  30  . 54.961 15.395 27.822 1.00 17.34 1 . O  ? 
HETATM 464  N   N   . NH2 NH2 NH2 B B 31  31  . 53.149 14.473 28.628 1.00 14.96 1 . N  ? 
ATOM   465  N   N   . GLY GLY GLY C C 1   1   . 12.948 17.346 49.620 1.00 35.91 1 . N  ? 
ATOM   466  CA  CA  . GLY GLY GLY C C 1   1   . 12.997 16.385 50.732 1.00 32.47 1 . C  ? 
ATOM   467  C   C   . GLY GLY GLY C C 1   1   . 14.366 15.744 50.897 1.00 24.63 1 . C  ? 
ATOM   468  O   O   . GLY GLY GLY C C 1   1   . 15.387 16.324 50.435 1.00 24.51 1 . O  ? 
ATOM   469  N   N   . GLU GLU GLU C C 2   2   . 14.398 14.599 51.573 1.00 25.23 1 . N  ? 
ATOM   470  CA  CA  . GLU GLU GLU C C 2   2   . 15.647 13.969 52.064 1.00 22.90 1 . C  ? 
ATOM   471  CB  CB  . GLU GLU GLU C C 2   2   . 15.301 12.746 52.917 1.00 26.64 1 . C  ? 
ATOM   472  C   C   . GLU GLU GLU C C 2   2   . 16.517 13.602 50.858 1.00 17.64 1 . C  ? 
ATOM   473  O   O   . GLU GLU GLU C C 2   2   . 17.724 13.916 50.852 1.00 17.23 1 . O  ? 
ATOM   474  N   N   . ILE ILE ILE C C 3   3   . 15.935 12.971 49.850 1.00 15.93 1 . N  ? 
ATOM   475  CA  CA  . ILE ILE ILE C C 3   3   . 16.683 12.510 48.652 1.00 14.59 1 . C  ? 
ATOM   476  CB  CB  . ILE ILE ILE C C 3   3   . 15.772 11.767 47.665 1.00 16.00 1 . C  ? 
ATOM   477  CG1 CG1 . ILE ILE ILE C C 3   3   . 15.233 10.491 48.280 1.00 18.16 1 . C  ? 
ATOM   478  CG2 CG2 . ILE ILE ILE C C 3   3   . 16.499 11.528 46.363 1.00 15.67 1 . C  ? 
ATOM   479  CD1 CD1 . ILE ILE ILE C C 3   3   . 16.236 9.618  48.860 1.00 18.67 1 . C  ? 
ATOM   480  C   C   . ILE ILE ILE C C 3   3   . 17.334 13.732 47.983 1.00 12.68 1 . C  ? 
ATOM   481  O   O   . ILE ILE ILE C C 3   3   . 18.533 13.722 47.650 1.00 11.70 1 . O  ? 
ATOM   482  N   N   . ALA ALA ALA C C 4   4   . 16.560 14.779 47.745 1.00 13.51 1 . N  ? 
ATOM   483  CA  CA  . ALA ALA ALA C C 4   4   . 17.072 15.965 47.043 1.00 13.48 1 . C  ? 
ATOM   484  CB  CB  . ALA ALA ALA C C 4   4   . 15.942 16.942 46.835 1.00 15.39 1 . C  ? 
ATOM   485  C   C   . ALA ALA ALA C C 4   4   . 18.194 16.593 47.861 1.00 12.89 1 . C  ? 
ATOM   486  O   O   . ALA ALA ALA C C 4   4   . 19.182 17.024 47.279 1.00 12.25 1 . O  ? 
ATOM   487  N   N   . GLN GLN GLN C C 5   5   . 18.088 16.606 49.184 1.00 13.86 1 . N  ? 
ATOM   488  CA  CA  . GLN GLN GLN C C 5   5   . 19.132 17.228 50.045 1.00 14.26 1 . C  ? 
ATOM   489  CB  CB  . GLN GLN GLN C C 5   5   . 18.636 17.328 51.485 1.00 16.98 1 . C  ? 
ATOM   490  CG  CG  . GLN GLN GLN C C 5   5   . 17.682 18.484 51.766 1.00 21.22 1 . C  ? 
ATOM   491  CD  CD  . GLN GLN GLN C C 5   5   . 17.021 18.400 53.130 1.00 27.20 1 . C  ? 
ATOM   492  OE1 OE1 . GLN GLN GLN C C 5   5   . 17.596 17.968 54.133 1.00 34.78 1 . O  ? 
ATOM   493  NE2 NE2 . GLN GLN GLN C C 5   5   . 15.786 18.850 53.185 1.00 32.99 1 . N  ? 
ATOM   494  C   C   . GLN GLN GLN C C 5   5   . 20.400 16.377 49.938 1.00 12.84 1 . C  ? 
ATOM   495  O   O   . GLN GLN GLN C C 5   5   . 21.522 16.961 49.830 1.00 13.24 1 . O  ? 
ATOM   496  N   N   . THR THR THR C C 6   6   . 20.309 15.066 50.000 1.00 12.05 1 . N  ? 
ATOM   497  CA  CA  . THR THR THR C C 6   6   . 21.528 14.214 49.912 1.00 10.66 1 . C  ? 
ATOM   498  CB  CB  . THR THR THR C C 6   6   . 21.209 12.739 50.159 1.00 10.68 1 . C  ? 
ATOM   499  OG1 OG1 . THR THR THR C C 6   6   . 20.489 12.632 51.381 1.00 12.28 1 . O  ? 
ATOM   500  CG2 CG2 . THR THR THR C C 6   6   . 22.468 11.904 50.205 1.00 10.79 1 . C  ? 
ATOM   501  C   C   . THR THR THR C C 6   6   . 22.148 14.422 48.528 1.00 9.83  1 . C  ? 
ATOM   502  O   O   . THR THR THR C C 6   6   . 23.399 14.490 48.408 1.00 10.26 1 . O  ? 
ATOM   503  N   N   . LEU LEU LEU C C 7   7   . 21.355 14.491 47.476 1.00 9.94  1 . N  ? 
ATOM   504  CA  CA  . LEU LEU LEU C C 7   7   . 21.910 14.696 46.125 1.00 9.11  1 . C  ? 
ATOM   505  CB  CB  . LEU LEU LEU C C 7   7   . 20.836 14.581 45.061 1.00 9.33  1 . C  ? 
ATOM   506  CG  CG  . LEU LEU LEU C C 7   7   . 20.373 13.160 44.790 1.00 10.81 1 . C  ? 
ATOM   507  CD1 CD1 . LEU LEU LEU C C 7   7   . 19.139 13.177 43.909 1.00 12.86 1 . C  ? 
ATOM   508  CD2 CD2 . LEU LEU LEU C C 7   7   . 21.448 12.317 44.146 1.00 10.99 1 . C  ? 
ATOM   509  C   C   . LEU LEU LEU C C 7   7   . 22.590 16.057 46.044 1.00 9.48  1 . C  ? 
ATOM   510  O   O   . LEU LEU LEU C C 7   7   . 23.668 16.123 45.392 1.00 9.89  1 . O  ? 
ATOM   511  N   N   . LYS LYS LYS C C 8   8   . 22.091 17.099 46.688 1.00 10.52 1 . N  ? 
ATOM   512  CA  CA  . LYS LYS LYS C C 8   8   . 22.782 18.417 46.669 1.00 11.06 1 . C  ? 
ATOM   513  CB  CB  . LYS LYS LYS C C 8   8   . 21.900 19.514 47.252 1.00 12.67 1 . C  ? 
ATOM   514  CG  CG  . LYS LYS LYS C C 8   8   . 20.755 19.870 46.319 1.00 14.43 1 . C  ? 
ATOM   515  CD  CD  . LYS LYS LYS C C 8   8   . 19.844 20.878 46.976 1.00 17.94 1 . C  ? 
ATOM   516  CE  CE  . LYS LYS LYS C C 8   8   . 18.527 21.046 46.314 1.00 20.24 1 . C  ? 
ATOM   517  NZ  NZ  . LYS LYS LYS C C 8   8   . 17.690 21.822 47.248 1.00 23.48 1 . N  ? 
ATOM   518  C   C   . LYS LYS LYS C C 8   8   . 24.106 18.292 47.415 1.00 11.75 1 . C  ? 
ATOM   519  O   O   . LYS LYS LYS C C 8   8   . 25.090 18.934 46.971 1.00 11.96 1 . O  ? 
ATOM   520  N   N   . GLU GLU GLU C C 9   9   . 24.165 17.519 48.491 1.00 12.34 1 . N  ? 
ATOM   521  CA  CA  . GLU GLU GLU C C 9   9   . 25.473 17.324 49.188 1.00 12.31 1 . C  ? 
ATOM   522  CB  CB  . GLU GLU GLU C C 9   9   . 25.281 16.504 50.454 1.00 13.14 1 . C  ? 
ATOM   523  CG  CG  . GLU GLU GLU C C 9   9   . 26.546 16.330 51.231 1.00 16.80 1 . C  ? 
ATOM   524  CD  CD  . GLU GLU GLU C C 9   9   . 26.537 15.281 52.315 1.00 20.50 1 . C  ? 
ATOM   525  OE1 OE1 . GLU GLU GLU C C 9   9   . 25.525 15.169 53.025 1.00 24.70 1 . O  ? 
ATOM   526  OE2 OE2 . GLU GLU GLU C C 9   9   . 27.568 14.600 52.452 1.00 16.81 1 . O  ? 
ATOM   527  C   C   . GLU GLU GLU C C 9   9   . 26.443 16.601 48.262 1.00 10.30 1 . C  ? 
ATOM   528  O   O   . GLU GLU GLU C C 9   9   . 27.633 17.007 48.192 1.00 11.46 1 . O  ? 
ATOM   529  N   N   . ILE ILE ILE C C 10  10  . 26.003 15.557 47.598 1.00 9.44  1 . N  ? 
ATOM   530  CA  CA  . ILE ILE ILE C C 10  10  . 26.850 14.799 46.644 1.00 9.05  1 . C  ? 
ATOM   531  CB  CB  . ILE ILE ILE C C 10  10  . 26.005 13.646 46.075 1.00 8.98  1 . C  ? 
ATOM   532  CG1 CG1 . ILE ILE ILE C C 10  10  . 25.823 12.557 47.123 1.00 9.25  1 . C  ? 
ATOM   533  CG2 CG2 . ILE ILE ILE C C 10  10  . 26.599 13.144 44.768 1.00 8.33  1 . C  ? 
ATOM   534  CD1 CD1 . ILE ILE ILE C C 10  10  . 24.723 11.558 46.824 1.00 9.41  1 . C  ? 
ATOM   535  C   C   . ILE ILE ILE C C 10  10  . 27.357 15.755 45.563 1.00 8.91  1 . C  ? 
ATOM   536  O   O   . ILE ILE ILE C C 10  10  . 28.555 15.729 45.234 1.00 9.44  1 . O  ? 
ATOM   537  N   N   . ALA ALA ALA C C 11  11  . 26.489 16.609 45.022 1.00 9.25  1 . N  ? 
ATOM   538  CA  CA  . ALA ALA ALA C C 11  11  . 26.879 17.549 43.950 1.00 9.01  1 . C  ? 
ATOM   539  CB  CB  . ALA ALA ALA C C 11  11  . 25.681 18.315 43.449 1.00 10.15 1 . C  ? 
ATOM   540  C   C   . ALA ALA ALA C C 11  11  . 27.931 18.514 44.476 1.00 9.65  1 . C  ? 
ATOM   541  O   O   . ALA ALA ALA C C 11  11  . 28.917 18.785 43.752 1.00 10.06 1 . O  ? 
ATOM   542  N   N   . LYS LYS LYS C C 12  12  . 27.786 18.991 45.695 1.00 10.44 1 . N  ? 
ATOM   543  CA  CA  . LYS LYS LYS C C 12  12  . 28.738 19.960 46.286 1.00 11.56 1 . C  ? 
ATOM   544  CB  CB  . LYS LYS LYS C C 12  12  . 28.204 20.509 47.613 1.00 13.36 1 . C  ? 
ATOM   545  CG  CG  . LYS LYS LYS C C 12  12  . 29.136 21.470 48.338 1.00 16.21 1 . C  ? 
ATOM   546  CD  CD  . LYS LYS LYS C C 12  12  . 28.474 22.208 49.450 1.00 21.48 1 . C  ? 
ATOM   547  CE  CE  . LYS LYS LYS C C 12  12  . 28.409 21.384 50.710 1.00 26.58 1 . C  ? 
ATOM   548  NZ  NZ  . LYS LYS LYS C C 12  12  . 28.064 22.240 51.873 1.00 34.09 1 . N  ? 
ATOM   549  C   C   . LYS LYS LYS C C 12  12  . 30.078 19.261 46.509 1.00 10.41 1 . C  ? 
ATOM   550  O   O   . LYS LYS LYS C C 12  12  . 31.158 19.824 46.167 1.00 11.02 1 . O  ? 
ATOM   551  N   N   . THR THR THR C C 13  13  . 30.089 18.060 47.054 1.00 10.05 1 . N  ? 
ATOM   552  CA  CA  . THR THR THR C C 13  13  . 31.376 17.352 47.284 1.00 9.42  1 . C  ? 
ATOM   553  CB  CB  . THR THR THR C C 13  13  . 31.144 16.067 48.065 1.00 9.36  1 . C  ? 
ATOM   554  OG1 OG1 . THR THR THR C C 13  13  . 30.440 16.377 49.267 1.00 10.57 1 . O  ? 
ATOM   555  CG2 CG2 . THR THR THR C C 13  13  . 32.449 15.396 48.420 1.00 9.46  1 . C  ? 
ATOM   556  C   C   . THR THR THR C C 13  13  . 32.030 17.089 45.933 1.00 8.19  1 . C  ? 
ATOM   557  O   O   . THR THR THR C C 13  13  . 33.269 17.181 45.827 1.00 9.34  1 . O  ? 
ATOM   558  N   N   . LEU LEU LEU C C 14  14  . 31.276 16.737 44.917 1.00 8.39  1 . N  ? 
ATOM   559  CA  CA  . LEU LEU LEU C C 14  14  . 31.878 16.522 43.581 1.00 7.80  1 . C  ? 
ATOM   560  CB  CB  . LEU LEU LEU C C 14  14  . 30.850 15.943 42.621 1.00 9.08  1 . C  ? 
ATOM   561  CG  CG  . LEU LEU LEU C C 14  14  . 30.606 14.459 42.822 1.00 8.41  1 . C  ? 
ATOM   562  CD1 CD1 . LEU LEU LEU C C 14  14  . 29.353 14.050 42.087 1.00 9.17  1 . C  ? 
ATOM   563  CD2 CD2 . LEU LEU LEU C C 14  14  . 31.806 13.619 42.381 1.00 8.80  1 . C  ? 
ATOM   564  C   C   . LEU LEU LEU C C 14  14  . 32.471 17.815 43.037 1.00 8.48  1 . C  ? 
ATOM   565  O   O   . LEU LEU LEU C C 14  14  . 33.546 17.729 42.396 1.00 9.15  1 . O  ? 
ATOM   566  N   N   . LYS LYS LYS C C 15  15  . 31.894 18.987 43.252 1.00 8.98  1 . N  ? 
ATOM   567  CA  CA  . LYS LYS LYS C C 15  15  . 32.516 20.254 42.799 1.00 9.54  1 . C  ? 
ATOM   568  CB  CB  . LYS LYS LYS C C 15  15  . 31.603 21.448 43.027 1.00 11.81 1 . C  ? 
ATOM   569  CG  CG  . LYS LYS LYS C C 15  15  . 30.451 21.529 42.049 1.00 14.98 1 . C  ? 
ATOM   570  CD  CD  . LYS LYS LYS C C 15  15  . 30.873 22.140 40.734 1.00 20.51 1 . C  ? 
ATOM   571  CE  CE  . LYS LYS LYS C C 15  15  . 29.823 22.129 39.649 1.00 24.86 1 . C  ? 
ATOM   572  NZ  NZ  . LYS LYS LYS C C 15  15  . 30.410 21.801 38.318 1.00 28.81 1 . N  ? 
ATOM   573  C   C   . LYS LYS LYS C C 15  15  . 33.846 20.435 43.543 1.00 9.54  1 . C  ? 
ATOM   574  O   O   . LYS LYS LYS C C 15  15  . 34.830 20.908 42.920 1.00 10.17 1 . O  ? 
ATOM   575  N   N   . GLU GLU GLU C C 16  16  . 33.901 20.092 44.823 1.00 9.69  1 . N  ? 
ATOM   576  CA  CA  . GLU GLU GLU C C 16  16  . 35.175 20.208 45.597 1.00 10.00 1 . C  ? 
ATOM   577  CB  CB  . GLU GLU GLU C C 16  16  . 34.954 19.798 47.050 1.00 11.52 1 . C  ? 
ATOM   578  CG  CG  . GLU GLU GLU C C 16  16  . 34.139 20.714 47.889 1.00 15.99 1 . C  ? 
ATOM   579  CD  CD  . GLU GLU GLU C C 16  16  . 33.830 20.145 49.277 1.00 19.40 1 . C  ? 
ATOM   580  OE1 OE1 . GLU GLU GLU C C 16  16  . 34.586 19.222 49.787 1.00 24.18 1 . O  ? 
ATOM   581  OE2 OE2 . GLU GLU GLU C C 16  16  . 32.859 20.616 49.869 1.00 25.79 1 . O  ? 
ATOM   582  C   C   . GLU GLU GLU C C 16  16  . 36.206 19.280 44.954 1.00 9.11  1 . C  ? 
ATOM   583  O   O   . GLU GLU GLU C C 16  16  . 37.365 19.688 44.763 1.00 9.67  1 . O  ? 
ATOM   584  N   N   . ILE ILE ILE C C 17  17  . 35.847 18.045 44.686 1.00 8.27  1 . N  ? 
ATOM   585  CA  CA  . ILE ILE ILE C C 17  17  . 36.751 17.040 44.078 1.00 7.44  1 . C  ? 
ATOM   586  CB  CB  . ILE ILE ILE C C 17  17  . 35.979 15.711 43.954 1.00 7.98  1 . C  ? 
ATOM   587  CG1 CG1 . ILE ILE ILE C C 17  17  . 35.814 15.083 45.332 1.00 8.63  1 . C  ? 
ATOM   588  CG2 CG2 . ILE ILE ILE C C 17  17  . 36.672 14.777 42.979 1.00 8.35  1 . C  ? 
ATOM   589  CD1 CD1 . ILE ILE ILE C C 17  17  . 34.752 13.970 45.394 1.00 8.72  1 . C  ? 
ATOM   590  C   C   . ILE ILE ILE C C 17  17  . 37.237 17.551 42.739 1.00 8.52  1 . C  ? 
ATOM   591  O   O   . ILE ILE ILE C C 17  17  . 38.450 17.452 42.448 1.00 9.68  1 . O  ? 
ATOM   592  N   N   . ALA ALA ALA C C 18  18  . 36.375 18.096 41.908 1.00 8.25  1 . N  ? 
ATOM   593  CA  CA  . ALA ALA ALA C C 18  18  . 36.753 18.589 40.574 1.00 8.99  1 . C  ? 
ATOM   594  CB  CB  . ALA ALA ALA C C 18  18  . 35.509 19.027 39.827 1.00 9.24  1 . C  ? 
ATOM   595  C   C   . ALA ALA ALA C C 18  18  . 37.775 19.717 40.754 1.00 9.42  1 . C  ? 
ATOM   596  O   O   . ALA ALA ALA C C 18  18  . 38.771 19.745 40.003 1.00 9.78  1 . O  ? 
HETATM 597  CD1 CD1 . 4BF 4BF 4BF C C 19  19  . 39.513 24.184 44.102 1.00 11.70 1 . C  ? 
HETATM 598  CE1 CE1 . 4BF 4BF 4BF C C 19  19  . 40.301 25.312 44.236 1.00 12.69 1 . C  ? 
HETATM 599  CZ  CZ  . 4BF 4BF 4BF C C 19  19  . 40.298 26.260 43.238 1.00 14.14 1 . C  ? 
HETATM 600  BR  BR  . 4BF 4BF 4BF C C 19  19  . 41.416 27.794 43.430 1.00 15.51 1 . BR ? 
HETATM 601  CE2 CE2 . 4BF 4BF 4BF C C 19  19  . 39.539 26.081 42.105 1.00 13.69 1 . C  ? 
HETATM 602  CD2 CD2 . 4BF 4BF 4BF C C 19  19  . 38.766 24.938 42.000 1.00 12.48 1 . C  ? 
HETATM 603  CG  CG  . 4BF 4BF 4BF C C 19  19  . 38.747 23.987 42.979 1.00 11.16 1 . C  ? 
HETATM 604  CB  CB  . 4BF 4BF 4BF C C 19  19  . 37.883 22.766 42.827 1.00 9.42  1 . C  ? 
HETATM 605  CA  CA  . 4BF 4BF 4BF C C 19  19  . 38.508 21.721 41.902 1.00 8.82  1 . C  ? 
HETATM 606  N   N   . 4BF 4BF 4BF C C 19  19  . 37.596 20.575 41.718 1.00 9.09  1 . N  ? 
HETATM 607  C   C   . 4BF 4BF 4BF C C 19  19  . 39.858 21.209 42.428 1.00 8.82  1 . C  ? 
HETATM 608  O   O   . 4BF 4BF 4BF C C 19  19  . 40.903 21.641 41.890 1.00 9.65  1 . O  ? 
ATOM   609  N   N   . THR THR THR C C 20  20  . 39.876 20.306 43.383 1.00 8.58  1 . N  ? 
ATOM   610  CA  CA  . THR THR THR C C 20  20  . 41.164 19.777 43.881 1.00 8.66  1 . C  ? 
ATOM   611  CB  CB  . THR THR THR C C 20  20  . 40.919 18.847 45.059 1.00 8.92  1 . C  ? 
ATOM   612  OG1 OG1 . THR THR THR C C 20  20  . 40.163 19.530 46.064 1.00 9.92  1 . O  ? 
ATOM   613  CG2 CG2 . THR THR THR C C 20  20  . 42.229 18.346 45.623 1.00 9.51  1 . C  ? 
ATOM   614  C   C   . THR THR THR C C 20  20  . 41.879 19.073 42.745 1.00 8.72  1 . C  ? 
ATOM   615  O   O   . THR THR THR C C 20  20  . 43.119 19.197 42.634 1.00 9.10  1 . O  ? 
ATOM   616  N   N   . LEU LEU LEU C C 21  21  . 41.216 18.313 41.897 1.00 8.39  1 . N  ? 
ATOM   617  CA  CA  . LEU LEU LEU C C 21  21  . 41.879 17.673 40.744 1.00 8.49  1 . C  ? 
ATOM   618  CB  CB  . LEU LEU LEU C C 21  21  . 40.906 16.727 40.051 1.00 8.49  1 . C  ? 
ATOM   619  CG  CG  . LEU LEU LEU C C 21  21  . 40.754 15.408 40.760 1.00 8.65  1 . C  ? 
ATOM   620  CD1 CD1 . LEU LEU LEU C C 21  21  . 39.551 14.677 40.249 1.00 9.46  1 . C  ? 
ATOM   621  CD2 CD2 . LEU LEU LEU C C 21  21  . 41.999 14.543 40.623 1.00 9.48  1 . C  ? 
ATOM   622  C   C   . LEU LEU LEU C C 21  21  . 42.423 18.720 39.790 1.00 8.96  1 . C  ? 
ATOM   623  O   O   . LEU LEU LEU C C 21  21  . 43.544 18.496 39.267 1.00 10.72 1 . O  ? 
ATOM   624  N   N   . LYS LYS LYS C C 22  22  . 41.771 19.835 39.565 1.00 9.90  1 . N  ? 
ATOM   625  CA  CA  . LYS LYS LYS C C 22  22  . 42.308 20.918 38.716 1.00 10.05 1 . C  ? 
ATOM   626  CB  CB  . LYS LYS LYS C C 22  22  . 41.249 21.987 38.452 1.00 11.82 1 . C  ? 
ATOM   627  CG  CG  . LYS LYS LYS C C 22  22  . 41.557 23.002 37.374 1.00 16.50 1 . C  ? 
ATOM   628  CD  CD  . LYS LYS LYS C C 22  22  . 40.361 23.870 37.004 1.00 19.19 1 . C  ? 
ATOM   629  CE  CE  . LYS LYS LYS C C 22  22  . 40.568 24.628 35.710 1.00 23.28 1 . C  ? 
ATOM   630  NZ  NZ  . LYS LYS LYS C C 22  22  . 39.691 25.813 35.617 1.00 28.33 1 . N  ? 
ATOM   631  C   C   . LYS LYS LYS C C 22  22  . 43.556 21.490 39.390 1.00 10.31 1 . C  ? 
ATOM   632  O   O   . LYS LYS LYS C C 22  22  . 44.532 21.815 38.678 1.00 10.87 1 . O  ? 
ATOM   633  N   N   . GLU GLU GLU C C 23  23  . 43.561 21.616 40.712 1.00 10.77 1 . N  ? 
ATOM   634  CA  CA  . GLU GLU GLU C C 23  23  . 44.774 22.104 41.429 1.00 10.99 1 . C  ? 
ATOM   635  CB  CB  . GLU GLU GLU C C 23  23  . 44.498 22.279 42.917 1.00 11.06 1 . C  ? 
ATOM   636  CG  CG  . GLU GLU GLU C C 23  23  . 43.590 23.436 43.211 1.00 11.79 1 . C  ? 
ATOM   637  CD  CD  . GLU GLU GLU C C 23  23  . 43.263 23.595 44.680 1.00 13.21 1 . C  ? 
ATOM   638  OE1 OE1 . GLU GLU GLU C C 23  23  . 42.900 22.582 45.323 1.00 15.04 1 . O  ? 
ATOM   639  OE2 OE2 . GLU GLU GLU C C 23  23  . 43.380 24.705 45.188 1.00 16.78 1 . O  ? 
ATOM   640  C   C   . GLU GLU GLU C C 23  23  . 45.913 21.107 41.233 1.00 11.23 1 . C  ? 
ATOM   641  O   O   . GLU GLU GLU C C 23  23  . 47.070 21.511 41.006 1.00 12.46 1 . O  ? 
ATOM   642  N   N   . ILE ILE ILE C C 24  24  . 45.655 19.825 41.392 1.00 10.13 1 . N  ? 
ATOM   643  CA  CA  . ILE ILE ILE C C 24  24  . 46.681 18.764 41.199 1.00 9.46  1 . C  ? 
ATOM   644  CB  CB  . ILE ILE ILE C C 24  24  . 46.071 17.376 41.513 1.00 9.81  1 . C  ? 
ATOM   645  CG1 CG1 . ILE ILE ILE C C 24  24  . 45.853 17.224 43.012 1.00 10.15 1 . C  ? 
ATOM   646  CG2 CG2 . ILE ILE ILE C C 24  24  . 46.934 16.262 40.946 1.00 10.15 1 . C  ? 
ATOM   647  CD1 CD1 . ILE ILE ILE C C 24  24  . 44.902 16.101 43.396 1.00 9.77  1 . C  ? 
ATOM   648  C   C   . ILE ILE ILE C C 24  24  . 47.203 18.851 39.777 1.00 10.37 1 . C  ? 
ATOM   649  O   O   . ILE ILE ILE C C 24  24  . 48.434 18.807 39.575 1.00 11.24 1 . O  ? 
ATOM   650  N   N   . ALA ALA ALA C C 25  25  . 46.356 18.965 38.776 1.00 10.92 1 . N  ? 
ATOM   651  CA  CA  . ALA ALA ALA C C 25  25  . 46.777 19.042 37.368 1.00 11.37 1 . C  ? 
ATOM   652  CB  CB  . ALA ALA ALA C C 25  25  . 45.574 19.123 36.468 1.00 12.72 1 . C  ? 
ATOM   653  C   C   . ALA ALA ALA C C 25  25  . 47.689 20.247 37.184 1.00 12.03 1 . C  ? 
ATOM   654  O   O   . ALA ALA ALA C C 25  25  . 48.729 20.100 36.507 1.00 13.80 1 . O  ? 
ATOM   655  N   N   . GLN GLN GLN C C 26  26  . 47.395 21.383 37.791 1.00 11.91 1 . N  ? 
ATOM   656  CA  CA  . GLN GLN GLN C C 26  26  . 48.231 22.604 37.678 1.00 12.50 1 . C  ? 
ATOM   657  CB  CB  . GLN GLN GLN C C 26  26  . 47.534 23.816 38.307 1.00 13.65 1 . C  ? 
ATOM   658  CG  CG  . GLN GLN GLN C C 26  26  . 48.298 25.119 38.212 1.00 14.76 1 . C  ? 
ATOM   659  CD  CD  . GLN GLN GLN C C 26  26  . 49.293 25.387 39.331 1.00 14.41 1 . C  ? 
ATOM   660  OE1 OE1 . GLN GLN GLN C C 26  26  . 49.024 25.119 40.507 1.00 18.89 1 . O  ? 
ATOM   661  NE2 NE2 . GLN GLN GLN C C 26  26  . 50.459 25.936 38.997 1.00 16.94 1 . N  ? 
ATOM   662  C   C   . GLN GLN GLN C C 26  26  . 49.573 22.346 38.365 1.00 13.18 1 . C  ? 
ATOM   663  O   O   . GLN GLN GLN C C 26  26  . 50.646 22.680 37.765 1.00 14.02 1 . O  ? 
ATOM   664  N   N   . THR THR THR C C 27  27  . 49.587 21.767 39.549 1.00 12.74 1 . N  ? 
ATOM   665  CA  CA  . THR THR THR C C 27  27  . 50.850 21.512 40.272 1.00 11.88 1 . C  ? 
ATOM   666  CB  CB  . THR THR THR C C 27  27  . 50.557 20.860 41.622 1.00 12.31 1 . C  ? 
ATOM   667  OG1 OG1 . THR THR THR C C 27  27  . 49.739 21.720 42.411 1.00 14.62 1 . O  ? 
ATOM   668  CG2 CG2 . THR THR THR C C 27  27  . 51.803 20.514 42.390 1.00 14.24 1 . C  ? 
ATOM   669  C   C   . THR THR THR C C 27  27  . 51.730 20.594 39.416 1.00 12.24 1 . C  ? 
ATOM   670  O   O   . THR THR THR C C 27  27  . 52.966 20.806 39.363 1.00 13.87 1 . O  ? 
ATOM   671  N   N   . LEU LEU LEU C C 28  28  . 51.184 19.585 38.770 1.00 12.01 1 . N  ? 
ATOM   672  CA  CA  . LEU LEU LEU C C 28  28  . 51.979 18.616 37.982 1.00 13.23 1 . C  ? 
ATOM   673  CB  CB  . LEU LEU LEU C C 28  28  . 51.189 17.333 37.717 1.00 13.63 1 . C  ? 
ATOM   674  CG  CG  . LEU LEU LEU C C 28  28  . 50.903 16.524 38.974 1.00 13.58 1 . C  ? 
ATOM   675  CD1 CD1 . LEU LEU LEU C C 28  28  . 49.944 15.392 38.654 1.00 13.89 1 . C  ? 
ATOM   676  CD2 CD2 . LEU LEU LEU C C 28  28  . 52.187 15.964 39.559 1.00 15.52 1 . C  ? 
ATOM   677  C   C   . LEU LEU LEU C C 28  28  . 52.447 19.246 36.687 1.00 14.84 1 . C  ? 
ATOM   678  O   O   . LEU LEU LEU C C 28  28  . 53.489 18.750 36.152 1.00 16.05 1 . O  ? 
ATOM   679  N   N   . LYS LYS LYS C C 29  29  . 51.774 20.283 36.200 1.00 16.42 1 . N  ? 
ATOM   680  CA  CA  . LYS LYS LYS C C 29  29  . 52.120 20.922 34.906 1.00 20.20 1 . C  ? 
ATOM   681  CB  CB  . LYS LYS LYS C C 29  29  . 50.886 21.554 34.267 1.00 22.50 1 . C  ? 
ATOM   682  CG  CG  . LYS LYS LYS C C 29  29  . 50.155 20.664 33.272 1.00 27.41 1 . C  ? 
ATOM   683  C   C   . LYS LYS LYS C C 29  29  . 53.215 21.961 35.127 1.00 22.63 1 . C  ? 
ATOM   684  O   O   . LYS LYS LYS C C 29  29  . 53.914 22.227 34.130 1.00 32.27 1 . O  ? 
ATOM   685  N   N   . GLY GLY GLY C C 30  30  . 53.383 22.444 36.361 1.00 26.78 1 . N  ? 
ATOM   686  N   N   . GLY GLY GLY D D 1   1   . 14.507 4.354  53.399 1.00 26.01 1 . N  ? 
ATOM   687  CA  CA  . GLY GLY GLY D D 1   1   . 14.515 3.094  52.629 1.00 23.38 1 . C  ? 
ATOM   688  C   C   . GLY GLY GLY D D 1   1   . 15.836 2.841  51.963 1.00 20.94 1 . C  ? 
ATOM   689  O   O   . GLY GLY GLY D D 1   1   . 16.801 3.587  52.244 1.00 20.75 1 . O  ? 
ATOM   690  N   N   . GLU GLU GLU D D 2   2   . 15.871 1.840  51.084 1.00 21.07 1 . N  ? 
ATOM   691  CA  CA  . GLU GLU GLU D D 2   2   . 17.136 1.368  50.459 1.00 20.22 1 . C  ? 
ATOM   692  CB  CB  . GLU GLU GLU D D 2   2   . 16.922 0.133  49.581 1.00 23.41 1 . C  ? 
ATOM   693  C   C   . GLU GLU GLU D D 2   2   . 17.750 2.525  49.669 1.00 17.70 1 . C  ? 
ATOM   694  O   O   . GLU GLU GLU D D 2   2   . 18.957 2.742  49.796 1.00 18.62 1 . O  ? 
ATOM   695  N   N   . ILE ILE ILE D D 3   3   . 16.982 3.239  48.863 1.00 16.12 1 . N  ? 
ATOM   696  CA  CA  . ILE ILE ILE D D 3   3   . 17.573 4.301  48.009 1.00 14.89 1 . C  ? 
ATOM   697  CB  CB  . ILE ILE ILE D D 3   3   . 16.579 4.768  46.947 1.00 15.88 1 . C  ? 
ATOM   698  CG1 CG1 . ILE ILE ILE D D 3   3   . 16.575 3.691  45.841 1.00 17.50 1 . C  ? 
ATOM   699  CG2 CG2 . ILE ILE ILE D D 3   3   . 16.903 6.168  46.441 1.00 15.19 1 . C  ? 
ATOM   700  CD1 CD1 . ILE ILE ILE D D 3   3   . 15.525 3.883  44.804 1.00 20.89 1 . C  ? 
ATOM   701  C   C   . ILE ILE ILE D D 3   3   . 18.142 5.408  48.889 1.00 13.65 1 . C  ? 
ATOM   702  O   O   . ILE ILE ILE D D 3   3   . 19.290 5.848  48.636 1.00 12.57 1 . O  ? 
ATOM   703  N   N   . ALA ALA ALA D D 4   4   . 17.435 5.855  49.908 1.00 13.89 1 . N  ? 
ATOM   704  CA  CA  . ALA ALA ALA D D 4   4   . 17.944 6.923  50.790 1.00 13.77 1 . C  ? 
ATOM   705  CB  CB  . ALA ALA ALA D D 4   4   . 16.929 7.271  51.848 1.00 15.32 1 . C  ? 
ATOM   706  C   C   . ALA ALA ALA D D 4   4   . 19.255 6.455  51.438 1.00 14.10 1 . C  ? 
ATOM   707  O   O   . ALA ALA ALA D D 4   4   . 20.191 7.253  51.543 1.00 14.52 1 . O  ? 
ATOM   708  N   N   . GLN GLN GLN D D 5   5   . 19.318 5.196  51.855 1.00 15.31 1 . N  ? 
ATOM   709  CA  CA  . GLN GLN GLN D D 5   5   . 20.509 4.651  52.545 1.00 16.60 1 . C  ? 
ATOM   710  CB  CB  . GLN GLN GLN D D 5   5   . 20.188 3.286  53.148 1.00 19.48 1 . C  ? 
ATOM   711  CG  CG  . GLN GLN GLN D D 5   5   . 19.458 3.424  54.489 1.00 23.98 1 . C  ? 
ATOM   712  CD  CD  . GLN GLN GLN D D 5   5   . 20.104 4.450  55.406 1.00 29.49 1 . C  ? 
ATOM   713  OE1 OE1 . GLN GLN GLN D D 5   5   . 21.316 4.416  55.640 1.00 37.05 1 . O  ? 
ATOM   714  NE2 NE2 . GLN GLN GLN D D 5   5   . 19.311 5.402  55.900 1.00 35.12 1 . N  ? 
ATOM   715  C   C   . GLN GLN GLN D D 5   5   . 21.670 4.602  51.556 1.00 15.03 1 . C  ? 
ATOM   716  O   O   . GLN GLN GLN D D 5   5   . 22.802 4.964  51.931 1.00 15.06 1 . O  ? 
ATOM   717  N   N   . THR THR THR D D 6   6   . 21.457 4.132  50.346 1.00 14.14 1 . N  ? 
ATOM   718  CA  CA  . THR THR THR D D 6   6   . 22.554 4.033  49.343 1.00 12.11 1 . C  ? 
ATOM   719  CB  CB  . THR THR THR D D 6   6   . 22.100 3.331  48.063 1.00 12.20 1 . C  ? 
ATOM   720  OG1 OG1 . THR THR THR D D 6   6   . 21.506 2.080  48.418 1.00 14.33 1 . O  ? 
ATOM   721  CG2 CG2 . THR THR THR D D 6   6   . 23.248 3.091  47.121 1.00 11.48 1 . C  ? 
ATOM   722  C   C   . THR THR THR D D 6   6   . 23.030 5.445  49.049 1.00 11.26 1 . C  ? 
ATOM   723  O   O   . THR THR THR D D 6   6   . 24.279 5.644  48.925 1.00 10.60 1 . O  ? 
ATOM   724  N   N   . LEU LEU LEU D D 7   7   . 22.149 6.427  48.935 1.00 10.51 1 . N  ? 
ATOM   725  CA  CA  . LEU LEU LEU D D 7   7   . 22.613 7.794  48.637 1.00 9.80  1 . C  ? 
ATOM   726  CB  CB  . LEU LEU LEU D D 7   7   . 21.433 8.708  48.376 1.00 10.13 1 . C  ? 
ATOM   727  CG  CG  . LEU LEU LEU D D 7   7   . 20.749 8.516  47.026 1.00 11.42 1 . C  ? 
ATOM   728  CD1 CD1 . LEU LEU LEU D D 7   7   . 19.437 9.260  46.971 1.00 13.45 1 . C  ? 
ATOM   729  CD2 CD2 . LEU LEU LEU D D 7   7   . 21.645 8.950  45.880 1.00 12.17 1 . C  ? 
ATOM   730  C   C   . LEU LEU LEU D D 7   7   . 23.421 8.318  49.811 1.00 10.35 1 . C  ? 
ATOM   731  O   O   . LEU LEU LEU D D 7   7   . 24.463 8.999  49.544 1.00 10.84 1 . O  ? 
ATOM   732  N   N   . LYS LYS LYS D D 8   8   . 23.062 8.018  51.054 1.00 12.15 1 . N  ? 
ATOM   733  CA  CA  . LYS LYS LYS D D 8   8   . 23.913 8.456  52.204 1.00 12.97 1 . C  ? 
ATOM   734  CB  CB  . LYS LYS LYS D D 8   8   . 23.172 8.173  53.507 1.00 15.34 1 . C  ? 
ATOM   735  CG  CG  . LYS LYS LYS D D 8   8   . 22.035 9.148  53.761 1.00 17.89 1 . C  ? 
ATOM   736  CD  CD  . LYS LYS LYS D D 8   8   . 21.287 8.919  55.014 1.00 22.94 1 . C  ? 
ATOM   737  CE  CE  . LYS LYS LYS D D 8   8   . 20.218 9.966  55.227 1.00 27.60 1 . C  ? 
ATOM   738  NZ  NZ  . LYS LYS LYS D D 8   8   . 19.822 10.046 56.652 1.00 33.97 1 . N  ? 
ATOM   739  C   C   . LYS LYS LYS D D 8   8   . 25.289 7.789  52.135 1.00 12.40 1 . C  ? 
ATOM   740  O   O   . LYS LYS LYS D D 8   8   . 26.303 8.474  52.439 1.00 12.44 1 . O  ? 
ATOM   741  N   N   . GLU GLU GLU D D 9   9   . 25.356 6.538  51.719 1.00 12.08 1 . N  ? 
ATOM   742  CA  CA  . GLU GLU GLU D D 9   9   . 26.667 5.841  51.591 1.00 12.02 1 . C  ? 
ATOM   743  CB  CB  . GLU GLU GLU D D 9   9   . 26.488 4.370  51.243 1.00 13.54 1 . C  ? 
ATOM   744  CG  CG  . GLU GLU GLU D D 9   9   . 27.774 3.616  51.073 1.00 17.71 1 . C  ? 
ATOM   745  CD  CD  . GLU GLU GLU D D 9   9   . 27.700 2.298  50.314 1.00 21.14 1 . C  ? 
ATOM   746  OE1 OE1 . GLU GLU GLU D D 9   9   . 26.598 1.606  50.349 1.00 27.22 1 . O  ? 
ATOM   747  OE2 OE2 . GLU GLU GLU D D 9   9   . 28.754 1.944  49.685 1.00 17.64 1 . O  ? 
ATOM   748  C   C   . GLU GLU GLU D D 9   9   . 27.496 6.534  50.513 1.00 10.41 1 . C  ? 
ATOM   749  O   O   . GLU GLU GLU D D 9   9   . 28.717 6.760  50.713 1.00 11.05 1 . O  ? 
ATOM   750  N   N   . ILE ILE ILE D D 10  10  . 26.906 6.831  49.375 1.00 9.24  1 . N  ? 
ATOM   751  CA  CA  . ILE ILE ILE D D 10  10  . 27.603 7.534  48.269 1.00 8.79  1 . C  ? 
ATOM   752  CB  CB  . ILE ILE ILE D D 10  10  . 26.626 7.694  47.097 1.00 9.36  1 . C  ? 
ATOM   753  CG1 CG1 . ILE ILE ILE D D 10  10  . 26.371 6.345  46.436 1.00 9.53  1 . C  ? 
ATOM   754  CG2 CG2 . ILE ILE ILE D D 10  10  . 27.108 8.741  46.118 1.00 8.81  1 . C  ? 
ATOM   755  CD1 CD1 . ILE ILE ILE D D 10  10  . 25.139 6.305  45.522 1.00 9.55  1 . C  ? 
ATOM   756  C   C   . ILE ILE ILE D D 10  10  . 28.141 8.864  48.775 1.00 8.39  1 . C  ? 
ATOM   757  O   O   . ILE ILE ILE D D 10  10  . 29.328 9.184  48.472 1.00 9.79  1 . O  ? 
ATOM   758  N   N   . ALA ALA ALA D D 11  11  . 27.345 9.637  49.495 1.00 8.95  1 . N  ? 
ATOM   759  CA  CA  . ALA ALA ALA D D 11  11  . 27.776 10.951 50.008 1.00 9.11  1 . C  ? 
ATOM   760  CB  CB  . ALA ALA ALA D D 11  11  . 26.633 11.638 50.699 1.00 10.04 1 . C  ? 
ATOM   761  C   C   . ALA ALA ALA D D 11  11  . 28.984 10.765 50.933 1.00 9.39  1 . C  ? 
ATOM   762  O   O   . ALA ALA ALA D D 11  11  . 29.957 11.556 50.856 1.00 10.42 1 . O  ? 
ATOM   763  N   N   . LYS LYS LYS D D 12  12  . 28.939 9.759  51.786 1.00 10.02 1 . N  ? 
ATOM   764  CA  CA  . LYS LYS LYS D D 12  12  . 30.032 9.518  52.763 1.00 10.88 1 . C  ? 
ATOM   765  CB  CB  . LYS LYS LYS D D 12  12  . 29.589 8.450  53.757 1.00 12.64 1 . C  ? 
ATOM   766  CG  CG  . LYS LYS LYS D D 12  12  . 30.590 8.194  54.855 1.00 16.19 1 . C  ? 
ATOM   767  CD  CD  . LYS LYS LYS D D 12  12  . 30.057 7.283  55.931 1.00 21.90 1 . C  ? 
ATOM   768  CE  CE  . LYS LYS LYS D D 12  12  . 31.092 6.985  56.994 1.00 26.92 1 . C  ? 
ATOM   769  NZ  NZ  . LYS LYS LYS D D 12  12  . 30.485 6.814  58.333 1.00 32.19 1 . N  ? 
ATOM   770  C   C   . LYS LYS LYS D D 12  12  . 31.299 9.104  52.024 1.00 10.32 1 . C  ? 
ATOM   771  O   O   . LYS LYS LYS D D 12  12  . 32.410 9.621  52.365 1.00 9.98  1 . O  ? 
ATOM   772  N   N   . THR THR THR D D 13  13  . 31.203 8.211  51.065 1.00 9.52  1 . N  ? 
ATOM   773  CA  CA  . THR THR THR D D 13  13  . 32.408 7.799  50.289 1.00 8.85  1 . C  ? 
ATOM   774  CB  CB  . THR THR THR D D 13  13  . 32.085 6.659  49.339 1.00 8.69  1 . C  ? 
ATOM   775  OG1 OG1 . THR THR THR D D 13  13  . 31.500 5.601  50.101 1.00 9.92  1 . O  ? 
ATOM   776  CG2 CG2 . THR THR THR D D 13  13  . 33.310 6.163  48.606 1.00 8.95  1 . C  ? 
ATOM   777  C   C   . THR THR THR D D 13  13  . 32.978 9.004  49.565 1.00 8.32  1 . C  ? 
ATOM   778  O   O   . THR THR THR D D 13  13  . 34.222 9.146  49.475 1.00 8.98  1 . O  ? 
ATOM   779  N   N   . LEU LEU LEU D D 14  14  . 32.153 9.858  49.002 1.00 8.08  1 . N  ? 
ATOM   780  CA  CA  . LEU LEU LEU D D 14  14  . 32.662 11.061 48.300 1.00 7.71  1 . C  ? 
ATOM   781  CB  CB  . LEU LEU LEU D D 14  14  . 31.489 11.760 47.613 1.00 7.90  1 . C  ? 
ATOM   782  CG  CG  . LEU LEU LEU D D 14  14  . 31.089 11.118 46.290 1.00 8.45  1 . C  ? 
ATOM   783  CD1 CD1 . LEU LEU LEU D D 14  14  . 29.749 11.685 45.851 1.00 9.54  1 . C  ? 
ATOM   784  CD2 CD2 . LEU LEU LEU D D 14  14  . 32.125 11.318 45.209 1.00 8.03  1 . C  ? 
ATOM   785  C   C   . LEU LEU LEU D D 14  14  . 33.370 11.986 49.284 1.00 7.68  1 . C  ? 
ATOM   786  O   O   . LEU LEU LEU D D 14  14  . 34.382 12.561 48.843 1.00 8.91  1 . O  ? 
ATOM   787  N   N   . LYS LYS LYS D D 15  15  . 32.962 12.120 50.531 1.00 9.11  1 . N  ? 
ATOM   788  CA  CA  . LYS LYS LYS D D 15  15  . 33.735 12.945 51.478 1.00 10.22 1 . C  ? 
ATOM   789  CB  CB  . LYS LYS LYS D D 15  15  . 33.028 13.118 52.807 1.00 11.91 1 . C  ? 
ATOM   790  CG  CG  . LYS LYS LYS D D 15  15  . 31.830 14.047 52.725 1.00 13.68 1 . C  ? 
ATOM   791  CD  CD  . LYS LYS LYS D D 15  15  . 31.317 14.407 54.085 1.00 17.66 1 . C  ? 
ATOM   792  CE  CE  . LYS LYS LYS D D 15  15  . 30.352 15.566 54.045 1.00 20.85 1 . C  ? 
ATOM   793  NZ  NZ  . LYS LYS LYS D D 15  15  . 30.123 16.081 55.408 1.00 26.78 1 . N  ? 
ATOM   794  C   C   . LYS LYS LYS D D 15  15  . 35.128 12.318 51.680 1.00 10.05 1 . C  ? 
ATOM   795  O   O   . LYS LYS LYS D D 15  15  . 36.125 13.077 51.805 1.00 10.58 1 . O  ? 
ATOM   796  N   N   . GLU GLU GLU D D 16  16  . 35.220 10.996 51.752 1.00 10.23 1 . N  ? 
ATOM   797  CA  CA  A GLU GLU GLU D D 16  16  . 36.548 10.347 51.894 0.50 10.46 1 . C  ? 
ATOM   798  CA  CA  B GLU GLU GLU D D 16  16  . 36.546 10.322 51.885 0.50 10.43 1 . C  ? 
ATOM   799  CB  CB  A GLU GLU GLU D D 16  16  . 36.388 8.846  52.072 0.50 10.94 1 . C  ? 
ATOM   800  CB  CB  B GLU GLU GLU D D 16  16  . 36.436 8.800  51.939 0.50 10.91 1 . C  ? 
ATOM   801  CG  CG  A GLU GLU GLU D D 16  16  . 37.721 8.178  52.305 0.50 11.72 1 . C  ? 
ATOM   802  CG  CG  B GLU GLU GLU D D 16  16  . 35.807 8.204  53.175 0.50 12.14 1 . C  ? 
ATOM   803  CD  CD  A GLU GLU GLU D D 16  16  . 37.724 6.665  52.220 0.50 12.88 1 . C  ? 
ATOM   804  CD  CD  B GLU GLU GLU D D 16  16  . 35.503 6.722  53.007 0.50 13.78 1 . C  ? 
ATOM   805  OE1 OE1 A GLU GLU GLU D D 16  16  . 36.747 6.053  52.681 0.50 15.77 1 . O  ? 
ATOM   806  OE1 OE1 B GLU GLU GLU D D 16  16  . 36.144 6.078  52.128 0.50 15.94 1 . O  ? 
ATOM   807  OE2 OE2 A GLU GLU GLU D D 16  16  . 38.734 6.103  51.724 0.50 11.60 1 . O  ? 
ATOM   808  OE2 OE2 B GLU GLU GLU D D 16  16  . 34.578 6.235  53.697 0.50 16.10 1 . O  ? 
ATOM   809  C   C   . GLU GLU GLU D D 16  16  . 37.395 10.677 50.657 1.00 9.43  1 . C  ? 
ATOM   810  O   O   . GLU GLU GLU D D 16  16  . 38.591 11.000 50.801 1.00 10.43 1 . O  ? 
ATOM   811  N   N   . ILE ILE ILE D D 17  17  . 36.849 10.557 49.477 1.00 8.25  1 . N  ? 
ATOM   812  CA  CA  . ILE ILE ILE D D 17  17  . 37.573 10.825 48.209 1.00 7.79  1 . C  ? 
ATOM   813  CB  CB  . ILE ILE ILE D D 17  17  . 36.636 10.529 47.012 1.00 7.87  1 . C  ? 
ATOM   814  CG1 CG1 . ILE ILE ILE D D 17  17  . 36.465 9.025  46.880 1.00 7.87  1 . C  ? 
ATOM   815  CG2 CG2 . ILE ILE ILE D D 17  17  . 37.164 11.162 45.750 1.00 8.18  1 . C  ? 
ATOM   816  CD1 CD1 . ILE ILE ILE D D 17  17  . 35.297 8.590  46.028 1.00 8.25  1 . C  ? 
ATOM   817  C   C   . ILE ILE ILE D D 17  17  . 38.063 12.271 48.224 1.00 8.36  1 . C  ? 
ATOM   818  O   O   . ILE ILE ILE D D 17  17  . 39.231 12.525 47.850 1.00 9.13  1 . O  ? 
ATOM   819  N   N   . ALA ALA ALA D D 18  18  . 37.226 13.207 48.614 1.00 8.61  1 . N  ? 
ATOM   820  CA  CA  . ALA ALA ALA D D 18  18  . 37.581 14.631 48.621 1.00 8.66  1 . C  ? 
ATOM   821  CB  CB  . ALA ALA ALA D D 18  18  . 36.404 15.462 48.997 1.00 9.04  1 . C  ? 
ATOM   822  C   C   . ALA ALA ALA D D 18  18  . 38.751 14.824 49.595 1.00 9.55  1 . C  ? 
ATOM   823  O   O   . ALA ALA ALA D D 18  18  . 39.730 15.565 49.244 1.00 9.94  1 . O  ? 
HETATM 824  CD1 CD1 . 4BF 4BF 4BF D D 19  19  . 41.249 12.270 54.076 1.00 12.79 1 . C  ? 
HETATM 825  CE1 CE1 . 4BF 4BF 4BF D D 19  19  . 42.297 12.134 54.961 1.00 13.60 1 . C  ? 
HETATM 826  CZ  CZ  . 4BF 4BF 4BF D D 19  19  . 42.608 13.184 55.771 1.00 14.95 1 . C  ? 
HETATM 827  BR  BR  . 4BF 4BF 4BF D D 19  19  . 44.038 12.958 56.978 1.00 19.60 1 . BR ? 
HETATM 828  CE2 CE2 . 4BF 4BF 4BF D D 19  19  . 41.903 14.367 55.739 1.00 15.06 1 . C  ? 
HETATM 829  CD2 CD2 . 4BF 4BF 4BF D D 19  19  . 40.840 14.476 54.854 1.00 14.03 1 . C  ? 
HETATM 830  CG  CG  . 4BF 4BF 4BF D D 19  19  . 40.515 13.441 54.017 1.00 12.50 1 . C  ? 
HETATM 831  CB  CB  . 4BF 4BF 4BF D D 19  19  . 39.391 13.599 53.024 1.00 10.69 1 . C  ? 
HETATM 832  CA  CA  . 4BF 4BF 4BF D D 19  19  . 39.818 14.308 51.732 1.00 9.80  1 . C  ? 
HETATM 833  N   N   . 4BF 4BF 4BF D D 19  19  . 38.736 14.171 50.732 1.00 9.48  1 . N  ? 
HETATM 834  C   C   . 4BF 4BF 4BF D D 19  19  . 41.116 13.720 51.161 1.00 8.96  1 . C  ? 
HETATM 835  O   O   . 4BF 4BF 4BF D D 19  19  . 42.167 14.392 51.285 1.00 10.05 1 . O  ? 
ATOM   836  N   N   . THR THR THR D D 20  20  . 41.078 12.519 50.663 1.00 8.38  1 . N  ? 
ATOM   837  CA  CA  . THR THR THR D D 20  20  . 42.305 11.918 50.095 1.00 8.35  1 . C  ? 
ATOM   838  CB  CB  . THR THR THR D D 20  20  . 42.005 10.498 49.618 1.00 8.70  1 . C  ? 
ATOM   839  OG1 OG1 . THR THR THR D D 20  20  . 41.451 9.755  50.706 1.00 9.50  1 . O  ? 
ATOM   840  CG2 CG2 . THR THR THR D D 20  20  . 43.253 9.840  49.079 1.00 8.83  1 . C  ? 
ATOM   841  C   C   . THR THR THR D D 20  20  . 42.865 12.793 48.985 1.00 8.70  1 . C  ? 
ATOM   842  O   O   . THR THR THR D D 20  20  . 44.102 12.963 48.926 1.00 9.40  1 . O  ? 
ATOM   843  N   N   . LEU LEU LEU D D 21  21  . 42.053 13.344 48.109 1.00 8.58  1 . N  ? 
ATOM   844  CA  CA  . LEU LEU LEU D D 21  21  . 42.558 14.245 47.058 1.00 9.34  1 . C  ? 
ATOM   845  CB  CB  . LEU LEU LEU D D 21  21  . 41.446 14.621 46.084 1.00 8.87  1 . C  ? 
ATOM   846  CG  CG  . LEU LEU LEU D D 21  21  . 41.130 13.512 45.097 1.00 9.09  1 . C  ? 
ATOM   847  CD1 CD1 . LEU LEU LEU D D 21  21  . 39.794 13.767 44.424 1.00 10.19 1 . C  ? 
ATOM   848  CD2 CD2 . LEU LEU LEU D D 21  21  . 42.244 13.353 44.074 1.00 9.39  1 . C  ? 
ATOM   849  C   C   . LEU LEU LEU D D 21  21  . 43.204 15.482 47.675 1.00 9.36  1 . C  ? 
ATOM   850  O   O   . LEU LEU LEU D D 21  21  . 44.235 15.942 47.134 1.00 10.15 1 . O  ? 
ATOM   851  N   N   . LYS LYS LYS D D 22  22  . 42.654 16.059 48.722 1.00 10.49 1 . N  ? 
ATOM   852  CA  CA  . LYS LYS LYS D D 22  22  . 43.298 17.219 49.382 1.00 12.35 1 . C  ? 
ATOM   853  CB  CB  . LYS LYS LYS D D 22  22  . 42.412 17.869 50.429 1.00 15.03 1 . C  ? 
ATOM   854  CG  CG  . LYS LYS LYS D D 22  22  . 41.360 18.762 49.784 1.00 18.28 1 . C  ? 
ATOM   855  CD  CD  . LYS LYS LYS D D 22  22  . 40.356 19.350 50.742 1.00 23.06 1 . C  ? 
ATOM   856  CE  CE  . LYS LYS LYS D D 22  22  . 40.941 20.146 51.887 1.00 31.99 1 . C  ? 
ATOM   857  NZ  NZ  . LYS LYS LYS D D 22  22  . 39.867 20.609 52.800 1.00 37.93 1 . N  ? 
ATOM   858  C   C   . LYS LYS LYS D D 22  22  . 44.643 16.795 49.961 1.00 11.80 1 . C  ? 
ATOM   859  O   O   . LYS LYS LYS D D 22  22  . 45.597 17.613 49.888 1.00 12.93 1 . O  ? 
ATOM   860  N   N   . GLU GLU GLU D D 23  23  . 44.756 15.590 50.504 1.00 11.63 1 . N  ? 
ATOM   861  CA  CA  . GLU GLU GLU D D 23  23  . 46.068 15.133 51.027 1.00 13.31 1 . C  ? 
ATOM   862  CB  CB  . GLU GLU GLU D D 23  23  . 45.907 13.819 51.772 1.00 14.52 1 . C  ? 
ATOM   863  CG  CG  . GLU GLU GLU D D 23  23  . 45.196 13.979 53.096 1.00 19.11 1 . C  ? 
ATOM   864  CD  CD  . GLU GLU GLU D D 23  23  . 45.873 14.945 54.067 1.00 24.68 1 . C  ? 
ATOM   865  OE1 OE1 . GLU GLU GLU D D 23  23  . 47.028 14.704 54.363 1.00 30.50 1 . O  ? 
ATOM   866  OE2 OE2 . GLU GLU GLU D D 23  23  . 45.252 15.961 54.492 1.00 30.19 1 . O  ? 
ATOM   867  C   C   . GLU GLU GLU D D 23  23  . 47.053 14.988 49.867 1.00 12.24 1 . C  ? 
ATOM   868  O   O   . GLU GLU GLU D D 23  23  . 48.238 15.384 50.002 1.00 13.88 1 . O  ? 
ATOM   869  N   N   . ILE ILE ILE D D 24  24  . 46.619 14.401 48.760 1.00 10.57 1 . N  ? 
ATOM   870  CA  CA  . ILE ILE ILE D D 24  24  . 47.493 14.269 47.556 1.00 11.16 1 . C  ? 
ATOM   871  CB  CB  . ILE ILE ILE D D 24  24  . 46.747 13.503 46.456 1.00 10.46 1 . C  ? 
ATOM   872  CG1 CG1 . ILE ILE ILE D D 24  24  . 46.587 12.037 46.826 1.00 10.56 1 . C  ? 
ATOM   873  CG2 CG2 . ILE ILE ILE D D 24  24  . 47.452 13.687 45.116 1.00 11.40 1 . C  ? 
ATOM   874  CD1 CD1 . ILE ILE ILE D D 24  24  . 45.584 11.282 45.995 1.00 10.60 1 . C  ? 
ATOM   875  C   C   . ILE ILE ILE D D 24  24  . 47.940 15.658 47.104 1.00 11.86 1 . C  ? 
ATOM   876  O   O   . ILE ILE ILE D D 24  24  . 49.131 15.857 46.815 1.00 13.37 1 . O  ? 
ATOM   877  N   N   . ALA ALA ALA D D 25  25  . 47.037 16.617 47.005 1.00 11.85 1 . N  ? 
ATOM   878  CA  CA  . ALA ALA ALA D D 25  25  . 47.368 17.981 46.544 1.00 13.44 1 . C  ? 
ATOM   879  CB  CB  . ALA ALA ALA D D 25  25  . 46.136 18.840 46.494 1.00 13.66 1 . C  ? 
ATOM   880  C   C   . ALA ALA ALA D D 25  25  . 48.416 18.581 47.458 1.00 14.67 1 . C  ? 
ATOM   881  O   O   . ALA ALA ALA D D 25  25  . 49.369 19.192 46.922 1.00 16.31 1 . O  ? 
ATOM   882  N   N   . GLN GLN GLN D D 26  26  . 48.306 18.377 48.765 1.00 14.33 1 . N  ? 
ATOM   883  CA  CA  . GLN GLN GLN D D 26  26  . 49.304 18.925 49.722 1.00 16.17 1 . C  ? 
ATOM   884  CB  CB  . GLN GLN GLN D D 26  26  . 48.811 18.799 51.159 1.00 19.30 1 . C  ? 
ATOM   885  CG  CG  . GLN GLN GLN D D 26  26  . 49.749 19.424 52.176 1.00 24.21 1 . C  ? 
ATOM   886  CD  CD  . GLN GLN GLN D D 26  26  . 50.069 20.882 51.918 1.00 29.25 1 . C  ? 
ATOM   887  OE1 OE1 . GLN GLN GLN D D 26  26  . 49.304 21.622 51.297 1.00 35.80 1 . O  ? 
ATOM   888  NE2 NE2 . GLN GLN GLN D D 26  26  . 51.219 21.314 52.411 1.00 37.07 1 . N  ? 
ATOM   889  C   C   . GLN GLN GLN D D 26  26  . 50.639 18.213 49.526 1.00 16.12 1 . C  ? 
ATOM   890  O   O   . GLN GLN GLN D D 26  26  . 51.691 18.914 49.502 1.00 18.67 1 . O  ? 
ATOM   891  N   N   . THR THR THR D D 27  27  . 50.659 16.898 49.379 1.00 15.21 1 . N  ? 
ATOM   892  CA  CA  . THR THR THR D D 27  27  . 51.924 16.162 49.152 1.00 15.23 1 . C  ? 
ATOM   893  CB  CB  . THR THR THR D D 27  27  . 51.675 14.660 49.001 1.00 15.37 1 . C  ? 
ATOM   894  OG1 OG1 . THR THR THR D D 27  27  . 51.127 14.177 50.212 1.00 16.09 1 . O  ? 
ATOM   895  CG2 CG2 . THR THR THR D D 27  27  . 52.948 13.894 48.722 1.00 16.20 1 . C  ? 
ATOM   896  C   C   . THR THR THR D D 27  27  . 52.605 16.725 47.906 1.00 17.48 1 . C  ? 
ATOM   897  O   O   . THR THR THR D D 27  27  . 53.846 16.918 47.919 1.00 21.03 1 . O  ? 
ATOM   898  N   N   . LEU LEU LEU D D 28  28  . 51.887 16.979 46.833 1.00 17.45 1 . N  ? 
ATOM   899  CA  CA  . LEU LEU LEU D D 28  28  . 52.501 17.426 45.560 1.00 18.68 1 . C  ? 
ATOM   900  CB  CB  . LEU LEU LEU D D 28  28  . 51.500 17.269 44.417 1.00 17.90 1 . C  ? 
ATOM   901  CG  CG  . LEU LEU LEU D D 28  28  . 51.173 15.818 44.079 1.00 17.08 1 . C  ? 
ATOM   902  CD1 CD1 . LEU LEU LEU D D 28  28  . 50.057 15.746 43.073 1.00 17.61 1 . C  ? 
ATOM   903  CD2 CD2 . LEU LEU LEU D D 28  28  . 52.392 15.066 43.551 1.00 19.36 1 . C  ? 
ATOM   904  C   C   . LEU LEU LEU D D 28  28  . 52.969 18.881 45.682 1.00 21.40 1 . C  ? 
ATOM   905  O   O   . LEU LEU LEU D D 28  28  . 53.928 19.247 44.938 1.00 28.10 1 . O  ? 
ATOM   906  N   N   . LYS LYS LYS D D 29  29  . 52.350 19.671 46.574 1.00 22.20 1 . N  ? 
ATOM   907  CA  CA  . LYS LYS LYS D D 29  29  . 52.630 21.130 46.709 1.00 24.70 1 . C  ? 
ATOM   908  CB  CB  . LYS LYS LYS D D 29  29  . 51.392 21.849 47.244 1.00 27.55 1 . C  ? 
ATOM   909  CG  CG  . LYS LYS LYS D D 29  29  . 51.210 23.264 46.728 1.00 31.85 1 . C  ? 
ATOM   910  CD  CD  . LYS LYS LYS D D 29  29  . 49.820 23.802 46.987 1.00 32.83 1 . C  ? 
ATOM   911  CE  CE  . LYS LYS LYS D D 29  29  . 49.567 24.065 48.455 1.00 35.84 1 . C  ? 
ATOM   912  NZ  NZ  . LYS LYS LYS D D 29  29  . 50.631 24.882 49.086 1.00 38.22 1 . N  ? 
ATOM   913  C   C   . LYS LYS LYS D D 29  29  . 53.810 21.357 47.651 1.00 28.43 1 . C  ? 
ATOM   914  O   O   . LYS LYS LYS D D 29  29  . 54.425 22.439 47.544 1.00 31.57 1 . O  ? 
ATOM   915  N   N   . GLY GLY GLY D D 30  30  . 54.145 20.356 48.463 1.00 28.28 1 . N  ? 
ATOM   916  N   N   . GLY GLY GLY E E 1   1   . 12.514 6.372  32.025 1.00 19.92 1 . N  ? 
ATOM   917  CA  CA  . GLY GLY GLY E E 1   1   . 12.559 7.601  32.808 1.00 15.91 1 . C  ? 
ATOM   918  C   C   . GLY GLY GLY E E 1   1   . 13.900 8.335  32.733 1.00 14.74 1 . C  ? 
ATOM   919  O   O   . GLY GLY GLY E E 1   1   . 15.026 7.712  32.622 1.00 15.05 1 . O  ? 
ATOM   920  N   N   . GLU GLU GLU E E 2   2   . 13.825 9.648  32.815 1.00 14.37 1 . N  ? 
ATOM   921  CA  CA  . GLU GLU GLU E E 2   2   . 14.979 10.558 32.683 1.00 14.19 1 . C  ? 
ATOM   922  CB  CB  . GLU GLU GLU E E 2   2   . 14.526 12.013 32.714 1.00 16.81 1 . C  ? 
ATOM   923  CG  CG  . GLU GLU GLU E E 2   2   . 15.665 12.982 32.482 1.00 20.40 1 . C  ? 
ATOM   924  CD  CD  . GLU GLU GLU E E 2   2   . 15.362 14.432 32.754 1.00 26.04 1 . C  ? 
ATOM   925  OE1 OE1 . GLU GLU GLU E E 2   2   . 14.236 14.842 32.474 1.00 29.76 1 . O  ? 
ATOM   926  OE2 OE2 . GLU GLU GLU E E 2   2   . 16.272 15.143 33.269 1.00 30.20 1 . O  ? 
ATOM   927  C   C   . GLU GLU GLU E E 2   2   . 15.953 10.266 33.824 1.00 13.03 1 . C  ? 
ATOM   928  O   O   . GLU GLU GLU E E 2   2   . 17.178 10.199 33.584 1.00 13.71 1 . O  ? 
ATOM   929  N   N   . ILE ILE ILE E E 3   3   . 15.498 10.098 35.049 1.00 11.68 1 . N  ? 
ATOM   930  CA  CA  . ILE ILE ILE E E 3   3   . 16.395 9.913  36.222 1.00 11.20 1 . C  ? 
ATOM   931  CB  CB  . ILE ILE ILE E E 3   3   . 15.577 9.927  37.522 1.00 11.90 1 . C  ? 
ATOM   932  CG1 CG1 . ILE ILE ILE E E 3   3   . 15.207 11.368 37.854 1.00 12.92 1 . C  ? 
ATOM   933  CG2 CG2 . ILE ILE ILE E E 3   3   . 16.338 9.242  38.650 1.00 12.50 1 . C  ? 
ATOM   934  CD1 CD1 . ILE ILE ILE E E 3   3   . 14.199 11.513 38.951 1.00 15.23 1 . C  ? 
ATOM   935  C   C   . ILE ILE ILE E E 3   3   . 17.171 8.623  36.010 1.00 11.44 1 . C  ? 
ATOM   936  O   O   . ILE ILE ILE E E 3   3   . 18.402 8.606  36.240 1.00 12.08 1 . O  ? 
ATOM   937  N   N   . ALA ALA ALA E E 4   4   . 16.554 7.536  35.602 1.00 11.59 1 . N  ? 
ATOM   938  CA  CA  . ALA ALA ALA E E 4   4   . 17.242 6.254  35.407 1.00 12.00 1 . C  ? 
ATOM   939  CB  CB  . ALA ALA ALA E E 4   4   . 16.286 5.175  35.031 1.00 13.68 1 . C  ? 
ATOM   940  C   C   . ALA ALA ALA E E 4   4   . 18.323 6.428  34.347 1.00 12.69 1 . C  ? 
ATOM   941  O   O   . ALA ALA ALA E E 4   4   . 19.446 5.887  34.522 1.00 13.43 1 . O  ? 
ATOM   942  N   N   . GLN GLN GLN E E 5   5   . 18.070 7.178  33.283 1.00 12.57 1 . N  ? 
ATOM   943  CA  CA  . GLN GLN GLN E E 5   5   . 19.057 7.376  32.188 1.00 12.89 1 . C  ? 
ATOM   944  CB  CB  . GLN GLN GLN E E 5   5   . 18.393 8.075  31.011 1.00 15.16 1 . C  ? 
ATOM   945  CG  CG  . GLN GLN GLN E E 5   5   . 19.290 8.396  29.829 1.00 20.17 1 . C  ? 
ATOM   946  CD  CD  . GLN GLN GLN E E 5   5   . 18.549 9.083  28.698 1.00 27.11 1 . C  ? 
ATOM   947  OE1 OE1 . GLN GLN GLN E E 5   5   . 19.123 9.878  27.955 1.00 38.75 1 . O  ? 
ATOM   948  NE2 NE2 . GLN GLN GLN E E 5   5   . 17.271 8.778  28.530 1.00 29.34 1 . N  ? 
ATOM   949  C   C   . GLN GLN GLN E E 5   5   . 20.223 8.184  32.750 1.00 12.10 1 . C  ? 
ATOM   950  O   O   . GLN GLN GLN E E 5   5   . 21.425 7.848  32.457 1.00 13.74 1 . O  ? 
ATOM   951  N   N   . THR THR THR E E 6   6   . 19.969 9.237  33.497 1.00 11.39 1 . N  ? 
ATOM   952  CA  CA  . THR THR THR E E 6   6   . 21.081 10.066 34.036 1.00 10.14 1 . C  ? 
ATOM   953  CB  CB  . THR THR THR E E 6   6   . 20.551 11.327 34.722 1.00 11.07 1 . C  ? 
ATOM   954  OG1 OG1 . THR THR THR E E 6   6   . 19.667 12.000 33.828 1.00 11.78 1 . O  ? 
ATOM   955  CG2 CG2 . THR THR THR E E 6   6   . 21.674 12.257 35.142 1.00 11.03 1 . C  ? 
ATOM   956  C   C   . THR THR THR E E 6   6   . 21.907 9.218  34.998 1.00 9.92  1 . C  ? 
ATOM   957  O   O   . THR THR THR E E 6   6   . 23.176 9.330  34.992 1.00 10.61 1 . O  ? 
ATOM   958  N   N   . LEU LEU LEU E E 7   7   . 21.298 8.381  35.807 1.00 9.82  1 . N  ? 
ATOM   959  CA  CA  . LEU LEU LEU E E 7   7   . 22.067 7.533  36.732 1.00 9.46  1 . C  ? 
ATOM   960  CB  CB  . LEU LEU LEU E E 7   7   . 21.131 6.797  37.670 1.00 9.97  1 . C  ? 
ATOM   961  CG  CG  . LEU LEU LEU E E 7   7   . 20.570 7.660  38.778 1.00 10.60 1 . C  ? 
ATOM   962  CD1 CD1 . LEU LEU LEU E E 7   7   . 19.442 6.911  39.481 1.00 12.14 1 . C  ? 
ATOM   963  CD2 CD2 . LEU LEU LEU E E 7   7   . 21.613 8.108  39.770 1.00 11.12 1 . C  ? 
ATOM   964  C   C   . LEU LEU LEU E E 7   7   . 22.922 6.544  35.952 1.00 11.13 1 . C  ? 
ATOM   965  O   O   . LEU LEU LEU E E 7   7   . 24.087 6.296  36.390 1.00 11.98 1 . O  ? 
ATOM   966  N   N   . LYS LYS LYS E E 8   8   . 22.447 6.006  34.830 1.00 11.38 1 . N  ? 
ATOM   967  CA  CA  . LYS LYS LYS E E 8   8   . 23.285 5.091  34.013 1.00 12.63 1 . C  ? 
ATOM   968  CB  CB  . LYS LYS LYS E E 8   8   . 22.482 4.451  32.904 1.00 15.46 1 . C  ? 
ATOM   969  CG  CG  . LYS LYS LYS E E 8   8   . 21.522 3.388  33.417 1.00 19.36 1 . C  ? 
ATOM   970  CD  CD  . LYS LYS LYS E E 8   8   . 20.661 2.733  32.390 1.00 24.95 1 . C  ? 
ATOM   971  C   C   . LYS LYS LYS E E 8   8   . 24.490 5.873  33.480 1.00 12.48 1 . C  ? 
ATOM   972  O   O   . LYS LYS LYS E E 8   8   . 25.626 5.296  33.439 1.00 15.25 1 . O  ? 
ATOM   973  N   N   . GLU GLU GLU E E 9   9   . 24.313 7.130  33.087 1.00 12.04 1 . N  ? 
ATOM   974  CA  CA  . GLU GLU GLU E E 9   9   . 25.451 7.943  32.593 1.00 12.43 1 . C  ? 
ATOM   975  CB  CB  . GLU GLU GLU E E 9   9   . 24.985 9.288  32.081 1.00 13.57 1 . C  ? 
ATOM   976  CG  CG  . GLU GLU GLU E E 9   9   . 26.096 10.159 31.566 1.00 17.91 1 . C  ? 
ATOM   977  CD  CD  . GLU GLU GLU E E 9   9   . 25.740 11.624 31.380 1.00 21.71 1 . C  ? 
ATOM   978  OE1 OE1 . GLU GLU GLU E E 9   9   . 24.530 11.944 31.081 1.00 25.90 1 . O  ? 
ATOM   979  OE2 OE2 . GLU GLU GLU E E 9   9   . 26.688 12.444 31.487 1.00 18.83 1 . O  ? 
ATOM   980  C   C   . GLU GLU GLU E E 9   9   . 26.448 8.156  33.734 1.00 10.87 1 . C  ? 
ATOM   981  O   O   . GLU GLU GLU E E 9   9   . 27.697 8.028  33.518 1.00 11.49 1 . O  ? 
ATOM   982  N   N   . ILE ILE ILE E E 10  10  . 25.984 8.499  34.916 1.00 9.99  1 . N  ? 
ATOM   983  CA  CA  . ILE ILE ILE E E 10  10  . 26.838 8.705  36.104 1.00 9.02  1 . C  ? 
ATOM   984  CB  CB  . ILE ILE ILE E E 10  10  . 25.945 9.108  37.294 1.00 9.98  1 . C  ? 
ATOM   985  CG1 CG1 . ILE ILE ILE E E 10  10  . 25.476 10.550 37.121 1.00 10.55 1 . C  ? 
ATOM   986  CG2 CG2 . ILE ILE ILE E E 10  10  . 26.666 8.892  38.624 1.00 10.25 1 . C  ? 
ATOM   987  CD1 CD1 . ILE ILE ILE E E 10  10  . 24.318 10.925 37.993 1.00 11.54 1 . C  ? 
ATOM   988  C   C   . ILE ILE ILE E E 10  10  . 27.625 7.430  36.367 1.00 9.86  1 . C  ? 
ATOM   989  O   O   . ILE ILE ILE E E 10  10  . 28.858 7.512  36.628 1.00 10.22 1 . O  ? 
ATOM   990  N   N   . ALA ALA ALA E E 11  11  . 27.002 6.274  36.324 1.00 9.86  1 . N  ? 
ATOM   991  CA  CA  . ALA ALA ALA E E 11  11  . 27.661 4.993  36.614 1.00 9.74  1 . C  ? 
ATOM   992  CB  CB  . ALA ALA ALA E E 11  11  . 26.681 3.864  36.623 1.00 11.87 1 . C  ? 
ATOM   993  C   C   . ALA ALA ALA E E 11  11  . 28.761 4.744  35.584 1.00 11.16 1 . C  ? 
ATOM   994  O   O   . ALA ALA ALA E E 11  11  . 29.897 4.319  35.974 1.00 11.55 1 . O  ? 
ATOM   995  N   N   . LYS LYS LYS E E 12  12  . 28.504 5.050  34.324 1.00 11.55 1 . N  ? 
ATOM   996  CA  CA  . LYS LYS LYS E E 12  12  . 29.487 4.837  33.246 1.00 11.80 1 . C  ? 
ATOM   997  CB  CB  . LYS LYS LYS E E 12  12  . 28.837 5.073  31.888 1.00 13.97 1 . C  ? 
ATOM   998  CG  CG  . LYS LYS LYS E E 12  12  . 29.750 4.920  30.688 1.00 17.38 1 . C  ? 
ATOM   999  CD  CD  . LYS LYS LYS E E 12  12  . 28.980 5.154  29.417 1.00 22.55 1 . C  ? 
ATOM   1000 CE  CE  . LYS LYS LYS E E 12  12  . 29.770 4.828  28.173 1.00 28.97 1 . C  ? 
ATOM   1001 NZ  NZ  . LYS LYS LYS E E 12  12  . 28.971 5.207  26.991 1.00 35.88 1 . N  ? 
ATOM   1002 C   C   . LYS LYS LYS E E 12  12  . 30.666 5.784  33.442 1.00 11.66 1 . C  ? 
ATOM   1003 O   O   . LYS LYS LYS E E 12  12  . 31.861 5.350  33.330 1.00 11.87 1 . O  ? 
ATOM   1004 N   N   . THR THR THR E E 13  13  . 30.424 7.043  33.717 1.00 11.22 1 . N  ? 
ATOM   1005 CA  CA  . THR THR THR E E 13  13  . 31.531 8.003  33.919 1.00 9.45  1 . C  ? 
ATOM   1006 CB  CB  . THR THR THR E E 13  13  . 31.014 9.428  34.072 1.00 9.53  1 . C  ? 
ATOM   1007 OG1 OG1 . THR THR THR E E 13  13  . 30.187 9.721  32.942 1.00 10.44 1 . O  ? 
ATOM   1008 CG2 CG2 . THR THR THR E E 13  13  . 32.159 10.416 34.138 1.00 10.32 1 . C  ? 
ATOM   1009 C   C   . THR THR THR E E 13  13  . 32.350 7.570  35.124 1.00 9.68  1 . C  ? 
ATOM   1010 O   O   . THR THR THR E E 13  13  . 33.616 7.695  35.074 1.00 10.30 1 . O  ? 
ATOM   1011 N   N   . LEU LEU LEU E E 14  14  . 31.741 7.093  36.188 1.00 8.75  1 . N  ? 
ATOM   1012 CA  CA  . LEU LEU LEU E E 14  14  . 32.508 6.631  37.369 1.00 8.25  1 . C  ? 
ATOM   1013 CB  CB  . LEU LEU LEU E E 14  14  . 31.548 6.301  38.509 1.00 9.40  1 . C  ? 
ATOM   1014 CG  CG  . LEU LEU LEU E E 14  14  . 31.067 7.554  39.236 1.00 9.51  1 . C  ? 
ATOM   1015 CD1 CD1 . LEU LEU LEU E E 14  14  . 29.894 7.190  40.137 1.00 10.35 1 . C  ? 
ATOM   1016 CD2 CD2 . LEU LEU LEU E E 14  14  . 32.188 8.149  40.078 1.00 9.41  1 . C  ? 
ATOM   1017 C   C   . LEU LEU LEU E E 14  14  . 33.376 5.441  36.996 1.00 9.71  1 . C  ? 
ATOM   1018 O   O   . LEU LEU LEU E E 14  14  . 34.515 5.372  37.524 1.00 10.86 1 . O  ? 
ATOM   1019 N   N   . LYS LYS LYS E E 15  15  . 32.954 4.523  36.167 1.00 10.27 1 . N  ? 
ATOM   1020 CA  CA  . LYS LYS LYS E E 15  15  . 33.811 3.399  35.752 1.00 11.25 1 . C  ? 
ATOM   1021 CB  CB  . LYS LYS LYS E E 15  15  . 33.043 2.384  34.927 1.00 13.20 1 . C  ? 
ATOM   1022 CG  CG  . LYS LYS LYS E E 15  15  . 32.166 1.493  35.793 1.00 16.03 1 . C  ? 
ATOM   1023 CD  CD  . LYS LYS LYS E E 15  15  . 31.525 0.350  35.054 1.00 20.63 1 . C  ? 
ATOM   1024 CE  CE  . LYS LYS LYS E E 15  15  . 31.194 -0.850 35.919 1.00 25.98 1 . C  ? 
ATOM   1025 C   C   . LYS LYS LYS E E 15  15  . 35.011 3.965  34.985 1.00 12.36 1 . C  ? 
ATOM   1026 O   O   . LYS LYS LYS E E 15  15  . 36.154 3.435  35.145 1.00 12.61 1 . O  ? 
ATOM   1027 N   N   . GLU GLU GLU E E 16  16  . 34.836 4.980  34.164 1.00 11.67 1 . N  ? 
ATOM   1028 CA  CA  A GLU GLU GLU E E 16  16  . 35.963 5.586  33.416 0.50 11.39 1 . C  ? 
ATOM   1029 CA  CA  B GLU GLU GLU E E 16  16  . 35.959 5.600  33.423 0.50 11.63 1 . C  ? 
ATOM   1030 CB  CB  A GLU GLU GLU E E 16  16  . 35.495 6.673  32.452 0.50 12.35 1 . C  ? 
ATOM   1031 CB  CB  B GLU GLU GLU E E 16  16  . 35.464 6.716  32.515 0.50 12.75 1 . C  ? 
ATOM   1032 CG  CG  A GLU GLU GLU E E 16  16  . 36.646 7.260  31.646 0.50 13.33 1 . C  ? 
ATOM   1033 CG  CG  B GLU GLU GLU E E 16  16  . 34.643 6.206  31.364 0.50 14.69 1 . C  ? 
ATOM   1034 CD  CD  A GLU GLU GLU E E 16  16  . 36.297 8.502  30.861 0.50 14.41 1 . C  ? 
ATOM   1035 CD  CD  B GLU GLU GLU E E 16  16  . 33.988 7.319  30.567 0.50 16.54 1 . C  ? 
ATOM   1036 OE1 OE1 A GLU GLU GLU E E 16  16  . 35.187 8.543  30.323 0.50 17.03 1 . O  ? 
ATOM   1037 OE1 OE1 B GLU GLU GLU E E 16  16  . 34.380 8.509  30.734 0.50 17.86 1 . O  ? 
ATOM   1038 OE2 OE2 A GLU GLU GLU E E 16  16  . 37.115 9.422  30.821 0.50 12.30 1 . O  ? 
ATOM   1039 OE2 OE2 B GLU GLU GLU E E 16  16  . 33.126 6.994  29.760 0.50 19.13 1 . O  ? 
ATOM   1040 C   C   . GLU GLU GLU E E 16  16  . 36.931 6.193  34.437 1.00 10.39 1 . C  ? 
ATOM   1041 O   O   . GLU GLU GLU E E 16  16  . 38.162 6.014  34.298 1.00 11.35 1 . O  ? 
ATOM   1042 N   N   . ILE ILE ILE E E 17  17  . 36.437 6.934  35.400 1.00 9.39  1 . N  ? 
ATOM   1043 CA  CA  . ILE ILE ILE E E 17  17  . 37.259 7.570  36.449 1.00 8.68  1 . C  ? 
ATOM   1044 CB  CB  . ILE ILE ILE E E 17  17  . 36.359 8.370  37.412 1.00 9.05  1 . C  ? 
ATOM   1045 CG1 CG1 . ILE ILE ILE E E 17  17  . 35.868 9.625  36.695 1.00 9.61  1 . C  ? 
ATOM   1046 CG2 CG2 . ILE ILE ILE E E 17  17  . 37.087 8.694  38.710 1.00 8.97  1 . C  ? 
ATOM   1047 CD1 CD1 . ILE ILE ILE E E 17  17  . 34.637 10.263 37.364 1.00 9.69  1 . C  ? 
ATOM   1048 C   C   . ILE ILE ILE E E 17  17  . 38.053 6.496  37.180 1.00 9.33  1 . C  ? 
ATOM   1049 O   O   . ILE ILE ILE E E 17  17  . 39.290 6.654  37.398 1.00 10.20 1 . O  ? 
ATOM   1050 N   N   . ALA ALA ALA E E 18  18  . 37.441 5.403  37.562 1.00 9.26  1 . N  ? 
ATOM   1051 CA  CA  . ALA ALA ALA E E 18  18  . 38.095 4.324  38.310 1.00 9.38  1 . C  ? 
ATOM   1052 CB  CB  . ALA ALA ALA E E 18  18  . 37.096 3.261  38.686 1.00 10.44 1 . C  ? 
ATOM   1053 C   C   . ALA ALA ALA E E 18  18  . 39.211 3.747  37.431 1.00 9.88  1 . C  ? 
ATOM   1054 O   O   . ALA ALA ALA E E 18  18  . 40.342 3.475  37.957 1.00 11.32 1 . O  ? 
HETATM 1055 CD1 CD1 . 4BF 4BF 4BF E E 19  19  . 40.971 2.438  32.011 1.00 19.66 1 . C  ? 
HETATM 1056 CE1 CE1 . 4BF 4BF 4BF E E 19  19  . 41.810 1.696  31.192 1.00 26.54 1 . C  ? 
HETATM 1057 CZ  CZ  . 4BF 4BF 4BF E E 19  19  . 41.947 0.354  31.448 1.00 34.46 1 . C  ? 
HETATM 1058 BR  BR  . 4BF 4BF 4BF E E 19  19  . 43.047 -0.711 30.341 1.00 54.07 1 . BR ? 
HETATM 1059 CE2 CE2 . 4BF 4BF 4BF E E 19  19  . 41.312 -0.263 32.488 1.00 30.33 1 . C  ? 
HETATM 1060 CD2 CD2 . 4BF 4BF 4BF E E 19  19  . 40.506 0.504  33.308 1.00 22.12 1 . C  ? 
HETATM 1061 CG  CG  . 4BF 4BF 4BF E E 19  19  . 40.329 1.848  33.076 1.00 16.14 1 . C  ? 
HETATM 1062 CB  CB  . 4BF 4BF 4BF E E 19  19  . 39.385 2.608  33.943 1.00 12.76 1 . C  ? 
HETATM 1063 CA  CA  . 4BF 4BF 4BF E E 19  19  . 40.022 2.980  35.274 1.00 10.34 1 . C  ? 
HETATM 1064 N   N   . 4BF 4BF 4BF E E 19  19  . 39.020 3.591  36.161 1.00 10.01 1 . N  ? 
HETATM 1065 C   C   . 4BF 4BF 4BF E E 19  19  . 41.168 3.964  35.098 1.00 10.62 1 . C  ? 
HETATM 1066 O   O   . 4BF 4BF 4BF E E 19  19  . 42.374 3.541  35.172 1.00 10.86 1 . O  ? 
ATOM   1067 N   N   . THR THR THR E E 20  20  . 40.944 5.207  34.895 1.00 10.08 1 . N  ? 
ATOM   1068 CA  CA  . THR THR THR E E 20  20  . 42.033 6.191  34.727 1.00 9.55  1 . C  ? 
ATOM   1069 CB  CB  . THR THR THR E E 20  20  . 41.478 7.565  34.373 1.00 9.19  1 . C  ? 
ATOM   1070 OG1 OG1 . THR THR THR E E 20  20  . 40.671 7.449  33.201 1.00 10.98 1 . O  ? 
ATOM   1071 CG2 CG2 . THR THR THR E E 20  20  . 42.581 8.571  34.160 1.00 9.95  1 . C  ? 
ATOM   1072 C   C   . THR THR THR E E 20  20  . 42.832 6.243  36.025 1.00 9.04  1 . C  ? 
ATOM   1073 O   O   . THR THR THR E E 20  20  . 44.092 6.362  35.975 1.00 9.93  1 . O  ? 
ATOM   1074 N   N   . LEU LEU LEU E E 21  21  . 42.201 6.178  37.186 1.00 8.05  1 . N  ? 
ATOM   1075 CA  CA  . LEU LEU LEU E E 21  21  . 42.956 6.158  38.460 1.00 8.03  1 . C  ? 
ATOM   1076 CB  CB  . LEU LEU LEU E E 21  21  . 41.971 6.246  39.624 1.00 8.32  1 . C  ? 
ATOM   1077 CG  CG  . LEU LEU LEU E E 21  21  . 41.464 7.653  39.873 1.00 8.46  1 . C  ? 
ATOM   1078 CD1 CD1 . LEU LEU LEU E E 21  21  . 40.263 7.612  40.804 1.00 9.52  1 . C  ? 
ATOM   1079 CD2 CD2 . LEU LEU LEU E E 21  21  . 42.549 8.546  40.450 1.00 9.23  1 . C  ? 
ATOM   1080 C   C   . LEU LEU LEU E E 21  21  . 43.830 4.913  38.524 1.00 9.59  1 . C  ? 
ATOM   1081 O   O   . LEU LEU LEU E E 21  21  . 44.972 5.036  39.054 1.00 11.19 1 . O  ? 
ATOM   1082 N   N   . LYS LYS LYS E E 22  22  . 43.402 3.750  38.055 1.00 9.96  1 . N  ? 
ATOM   1083 CA  CA  . LYS LYS LYS E E 22  22  . 44.277 2.549  38.028 1.00 10.45 1 . C  ? 
ATOM   1084 CB  CB  . LYS LYS LYS E E 22  22  . 43.523 1.304  37.538 1.00 12.35 1 . C  ? 
ATOM   1085 CG  CG  . LYS LYS LYS E E 22  22  . 42.440 0.781  38.445 1.00 14.61 1 . C  ? 
ATOM   1086 CD  CD  . LYS LYS LYS E E 22  22  . 42.838 0.505  39.841 1.00 15.45 1 . C  ? 
ATOM   1087 CE  CE  . LYS LYS LYS E E 22  22  . 41.782 -0.299 40.579 1.00 16.51 1 . C  ? 
ATOM   1088 NZ  NZ  . LYS LYS LYS E E 22  22  . 42.189 -0.573 41.981 1.00 19.29 1 . N  ? 
ATOM   1089 C   C   . LYS LYS LYS E E 22  22  . 45.479 2.815  37.126 1.00 11.38 1 . C  ? 
ATOM   1090 O   O   . LYS LYS LYS E E 22  22  . 46.615 2.405  37.512 1.00 11.83 1 . O  ? 
ATOM   1091 N   N   . GLU GLU GLU E E 23  23  . 45.306 3.493  36.008 1.00 11.55 1 . N  ? 
ATOM   1092 CA  CA  A GLU GLU GLU E E 23  23  . 46.440 3.827  35.111 0.50 11.54 1 . C  ? 
ATOM   1093 CA  CA  B GLU GLU GLU E E 23  23  . 46.437 3.835  35.105 0.50 11.83 1 . C  ? 
ATOM   1094 CB  CB  A GLU GLU GLU E E 23  23  . 46.006 4.514  33.818 0.50 12.27 1 . C  ? 
ATOM   1095 CB  CB  B GLU GLU GLU E E 23  23  . 45.933 4.500  33.822 0.50 13.01 1 . C  ? 
ATOM   1096 CG  CG  A GLU GLU GLU E E 23  23  . 47.225 4.893  32.962 0.50 13.30 1 . C  ? 
ATOM   1097 CG  CG  B GLU GLU GLU E E 23  23  . 45.038 3.592  32.991 0.50 14.75 1 . C  ? 
ATOM   1098 CD  CD  A GLU GLU GLU E E 23  23  . 46.987 5.820  31.777 0.50 14.73 1 . C  ? 
ATOM   1099 CD  CD  B GLU GLU GLU E E 23  23  . 44.439 4.199  31.733 0.50 16.34 1 . C  ? 
ATOM   1100 OE1 OE1 A GLU GLU GLU E E 23  23  . 45.880 5.787  31.201 0.50 17.00 1 . O  ? 
ATOM   1101 OE1 OE1 B GLU GLU GLU E E 23  23  . 43.879 5.319  31.812 0.50 16.29 1 . O  ? 
ATOM   1102 OE2 OE2 A GLU GLU GLU E E 23  23  . 47.948 6.521  31.366 0.50 13.88 1 . O  ? 
ATOM   1103 OE2 OE2 B GLU GLU GLU E E 23  23  . 44.530 3.546  30.679 0.50 20.37 1 . O  ? 
ATOM   1104 C   C   . GLU GLU GLU E E 23  23  . 47.404 4.759  35.858 1.00 11.12 1 . C  ? 
ATOM   1105 O   O   . GLU GLU GLU E E 23  23  . 48.645 4.551  35.798 1.00 12.12 1 . O  ? 
ATOM   1106 N   N   . ILE ILE ILE E E 24  24  . 46.909 5.788  36.513 1.00 10.60 1 . N  ? 
ATOM   1107 CA  CA  . ILE ILE ILE E E 24  24  . 47.760 6.756  37.265 1.00 9.61  1 . C  ? 
ATOM   1108 CB  CB  . ILE ILE ILE E E 24  24  . 46.872 7.878  37.845 1.00 9.34  1 . C  ? 
ATOM   1109 CG1 CG1 . ILE ILE ILE E E 24  24  . 46.396 8.793  36.717 1.00 9.47  1 . C  ? 
ATOM   1110 CG2 CG2 . ILE ILE ILE E E 24  24  . 47.662 8.673  38.889 1.00 9.40  1 . C  ? 
ATOM   1111 CD1 CD1 . ILE ILE ILE E E 24  24  . 45.241 9.694  37.097 1.00 9.29  1 . C  ? 
ATOM   1112 C   C   . ILE ILE ILE E E 24  24  . 48.495 6.001  38.350 1.00 10.07 1 . C  ? 
ATOM   1113 O   O   . ILE ILE ILE E E 24  24  . 49.741 6.219  38.463 1.00 11.26 1 . O  ? 
ATOM   1114 N   N   . ALA ALA ALA E E 25  25  . 47.866 5.121  39.095 1.00 9.78  1 . N  ? 
ATOM   1115 CA  CA  . ALA ALA ALA E E 25  25  . 48.507 4.381  40.191 1.00 10.54 1 . C  ? 
ATOM   1116 CB  CB  . ALA ALA ALA E E 25  25  . 47.510 3.479  40.880 1.00 11.83 1 . C  ? 
ATOM   1117 C   C   . ALA ALA ALA E E 25  25  . 49.674 3.585  39.612 1.00 11.99 1 . C  ? 
ATOM   1118 O   O   . ALA ALA ALA E E 25  25  . 50.783 3.575  40.227 1.00 13.08 1 . O  ? 
ATOM   1119 N   N   . GLN GLN GLN E E 26  26  . 49.482 2.953  38.469 1.00 11.77 1 . N  ? 
ATOM   1120 CA  CA  . GLN GLN GLN E E 26  26  . 50.545 2.123  37.852 1.00 12.56 1 . C  ? 
ATOM   1121 CB  CB  . GLN GLN GLN E E 26  26  . 49.968 1.263  36.722 1.00 14.50 1 . C  ? 
ATOM   1122 CG  CG  . GLN GLN GLN E E 26  26  . 51.013 0.362  36.071 1.00 16.83 1 . C  ? 
ATOM   1123 CD  CD  . GLN GLN GLN E E 26  26  . 51.712 -0.565 37.044 1.00 20.15 1 . C  ? 
ATOM   1124 OE1 OE1 . GLN GLN GLN E E 26  26  . 51.170 -0.945 38.077 1.00 24.66 1 . O  ? 
ATOM   1125 NE2 NE2 . GLN GLN GLN E E 26  26  . 52.929 -0.947 36.723 1.00 23.73 1 . N  ? 
ATOM   1126 C   C   . GLN GLN GLN E E 26  26  . 51.658 3.042  37.351 1.00 13.11 1 . C  ? 
ATOM   1127 O   O   . GLN GLN GLN E E 26  26  . 52.859 2.720  37.564 1.00 14.28 1 . O  ? 
ATOM   1128 N   N   . THR THR THR E E 27  27  . 51.362 4.151  36.702 1.00 12.99 1 . N  ? 
ATOM   1129 CA  CA  . THR THR THR E E 27  27  . 52.405 5.066  36.168 1.00 12.23 1 . C  ? 
ATOM   1130 CB  CB  . THR THR THR E E 27  27  . 51.801 6.246  35.418 1.00 12.13 1 . C  ? 
ATOM   1131 OG1 OG1 . THR THR THR E E 27  27  . 51.093 5.704  34.294 1.00 12.54 1 . O  ? 
ATOM   1132 CG2 CG2 . THR THR THR E E 27  27  . 52.868 7.199  34.913 1.00 13.44 1 . C  ? 
ATOM   1133 C   C   . THR THR THR E E 27  27  . 53.253 5.569  37.328 1.00 11.82 1 . C  ? 
ATOM   1134 O   O   . THR THR THR E E 27  27  . 54.517 5.631  37.173 1.00 14.07 1 . O  ? 
ATOM   1135 N   N   . LEU LEU LEU E E 28  28  . 52.676 5.860  38.476 1.00 11.14 1 . N  ? 
ATOM   1136 CA  CA  . LEU LEU LEU E E 28  28  . 53.444 6.389  39.620 1.00 11.37 1 . C  ? 
ATOM   1137 CB  CB  . LEU LEU LEU E E 28  28  . 52.512 6.906  40.704 1.00 11.67 1 . C  ? 
ATOM   1138 CG  CG  . LEU LEU LEU E E 28  28  . 51.733 8.163  40.339 1.00 11.54 1 . C  ? 
ATOM   1139 CD1 CD1 . LEU LEU LEU E E 28  28  . 50.668 8.435  41.383 1.00 11.73 1 . C  ? 
ATOM   1140 CD2 CD2 . LEU LEU LEU E E 28  28  . 52.698 9.320  40.188 1.00 12.80 1 . C  ? 
ATOM   1141 C   C   . LEU LEU LEU E E 28  28  . 54.376 5.341  40.190 1.00 12.91 1 . C  ? 
ATOM   1142 O   O   . LEU LEU LEU E E 28  28  . 55.377 5.771  40.843 1.00 15.80 1 . O  ? 
ATOM   1143 N   N   . LYS LYS LYS E E 29  29  . 54.177 4.066  39.931 1.00 13.95 1 . N  ? 
ATOM   1144 CA  CA  . LYS LYS LYS E E 29  29  . 55.085 2.990  40.398 1.00 13.69 1 . C  ? 
ATOM   1145 CB  CB  . LYS LYS LYS E E 29  29  . 54.284 1.757  40.799 1.00 15.63 1 . C  ? 
ATOM   1146 CG  CG  . LYS LYS LYS E E 29  29  . 53.427 2.023  42.022 1.00 16.65 1 . C  ? 
ATOM   1147 CD  CD  . LYS LYS LYS E E 29  29  . 52.698 0.828  42.526 1.00 20.36 1 . C  ? 
ATOM   1148 CE  CE  . LYS LYS LYS E E 29  29  . 51.635 0.385  41.568 1.00 20.92 1 . C  ? 
ATOM   1149 NZ  NZ  . LYS LYS LYS E E 29  29  . 50.652 -0.472 42.261 1.00 22.36 1 . N  ? 
ATOM   1150 C   C   . LYS LYS LYS E E 29  29  . 56.075 2.660  39.294 1.00 15.52 1 . C  ? 
ATOM   1151 O   O   . LYS LYS LYS E E 29  29  . 57.060 1.950  39.582 1.00 16.51 1 . O  ? 
ATOM   1152 N   N   . GLY GLY GLY E E 30  30  . 55.928 3.230  38.104 1.00 16.32 1 . N  ? 
ATOM   1153 CA  CA  . GLY GLY GLY E E 30  30  . 56.829 2.941  36.974 1.00 16.79 1 . C  ? 
ATOM   1154 C   C   . GLY GLY GLY E E 30  30  . 56.392 1.720  36.204 1.00 19.78 1 . C  ? 
ATOM   1155 O   O   . GLY GLY GLY E E 30  30  . 57.172 1.335  35.345 1.00 25.85 1 . O  ? 
HETATM 1156 N   N   . NH2 NH2 NH2 E E 31  31  . 55.139 1.598  35.988 1.00 19.93 1 . N  ? 
HETATM 1157 O   O   . HOH HOH HOH G . 1   1   . 40.013 2.651  40.703 1.00 12.75 1 . O  ? 
HETATM 1158 O   O   . HOH HOH HOH G . 2   2   . 29.979 4.077  48.346 1.00 12.05 1 . O  ? 
HETATM 1159 O   O   . HOH HOH HOH G . 3   3   . 12.873 12.742 49.439 1.00 17.39 1 . O  ? 
HETATM 1160 O   O   . HOH HOH HOH G . 4   4   . 45.267 10.183 29.542 1.00 12.28 1 . O  ? 
HETATM 1161 O   O   . HOH HOH HOH G . 5   5   . 56.101 10.546 35.789 1.00 13.30 1 . O  ? 
HETATM 1162 O   O   . HOH HOH HOH G . 6   6   . 40.323 -2.384 43.379 1.00 24.03 1 . O  ? 
HETATM 1163 O   O   . HOH HOH HOH G . 7   7   . 33.438 10.165 54.893 1.00 13.88 1 . O  ? 
HETATM 1164 O   O   . HOH HOH HOH G . 8   8   . 43.158 9.341  52.912 1.00 17.44 1 . O  ? 
HETATM 1165 O   O   . HOH HOH HOH G . 9   9   . 38.741 9.357  33.139 1.00 12.45 1 . O  ? 
HETATM 1166 O   O   . HOH HOH HOH G . 10  10  . 39.945 7.677  49.719 1.00 12.12 1 . O  ? 
HETATM 1167 O   O   . HOH HOH HOH G . 11  11  . 29.109 14.188 50.189 1.00 13.03 1 . O  ? 
HETATM 1168 O   O   . HOH HOH HOH G . 12  12  . 28.198 18.859 40.985 1.00 12.82 1 . O  ? 
HETATM 1169 O   O   . HOH HOH HOH G . 13  13  . 27.139 -1.132 46.537 1.00 15.40 1 . O  ? 
HETATM 1170 O   O   . HOH HOH HOH G . 14  14  . 19.283 10.118 51.522 1.00 17.43 1 . O  ? 
HETATM 1171 O   O   . HOH HOH HOH G . 15  15  . 47.360 9.614  27.945 1.00 13.39 1 . O  ? 
HETATM 1172 O   O   . HOH HOH HOH G . 16  16  . 36.521 0.816  35.915 1.00 12.16 1 . O  ? 
HETATM 1173 O   O   . HOH HOH HOH G . 17  17  . 26.986 21.828 43.941 1.00 17.26 1 . O  ? 
HETATM 1174 O   O   . HOH HOH HOH G . 18  18  . 25.977 2.659  33.103 1.00 16.82 1 . O  ? 
HETATM 1175 O   O   . HOH HOH HOH G . 19  19  . 37.716 19.057 33.098 1.00 15.56 1 . O  ? 
HETATM 1176 O   O   . HOH HOH HOH G . 20  20  . 34.459 -1.706 41.521 1.00 24.26 1 . O  ? 
HETATM 1177 O   O   . HOH HOH HOH G . 21  21  . 38.127 18.778 37.364 1.00 12.97 1 . O  ? 
HETATM 1178 O   O   . HOH HOH HOH G . 22  22  . 29.625 2.539  38.201 1.00 14.84 1 . O  ? 
HETATM 1179 O   O   . HOH HOH HOH G . 23  23  . 35.899 15.666 52.681 1.00 13.45 1 . O  ? 
HETATM 1180 O   O   . HOH HOH HOH G . 24  24  . 14.574 1.184  41.981 1.00 17.07 1 . O  ? 
HETATM 1181 O   O   . HOH HOH HOH G . 25  25  . 49.505 7.671  33.294 1.00 12.87 1 . O  ? 
HETATM 1182 O   O   . HOH HOH HOH G . 26  26  . 37.050 2.098  49.717 1.00 14.39 1 . O  ? 
HETATM 1183 O   O   . HOH HOH HOH G . 27  27  . 28.243 12.353 53.982 1.00 16.57 1 . O  ? 
HETATM 1184 O   O   . HOH HOH HOH G . 28  28  . 36.537 21.022 36.854 1.00 15.42 1 . O  ? 
HETATM 1185 O   O   . HOH HOH HOH G . 29  29  . 28.436 11.699 33.673 1.00 14.65 1 . O  ? 
HETATM 1186 O   O   . HOH HOH HOH G . 30  30  . 18.069 13.750 35.235 1.00 16.52 1 . O  ? 
HETATM 1187 O   O   . HOH HOH HOH G . 31  31  . 36.941 22.819 39.096 1.00 14.32 1 . O  ? 
HETATM 1188 O   O   . HOH HOH HOH G . 32  32  . 38.900 0.194  37.305 1.00 14.81 1 . O  ? 
HETATM 1189 O   O   . HOH HOH HOH G . 33  33  . 35.799 11.523 55.360 1.00 12.07 1 . O  ? 
HETATM 1190 O   O   . HOH HOH HOH G . 34  34  . 38.740 17.708 47.540 1.00 13.74 1 . O  ? 
HETATM 1191 O   O   . HOH HOH HOH G . 35  35  . 26.069 10.567 54.198 1.00 14.24 1 . O  ? 
HETATM 1192 O   O   . HOH HOH HOH G . 36  36  . 18.669 -5.907 40.485 1.00 14.71 1 . O  ? 
HETATM 1193 O   O   . HOH HOH HOH G . 37  37  . 13.635 7.301  35.681 1.00 15.67 1 . O  ? 
HETATM 1194 O   O   . HOH HOH HOH G . 38  38  . 42.124 25.247 47.594 1.00 18.43 1 . O  ? 
HETATM 1195 O   O   . HOH HOH HOH G . 39  39  . 49.344 -0.674 40.015 1.00 20.59 1 . O  ? 
HETATM 1196 O   O   . HOH HOH HOH G . 40  40  . 34.666 22.649 40.778 1.00 14.13 1 . O  ? 
HETATM 1197 O   O   . HOH HOH HOH G . 41  41  . 50.222 3.961  43.043 1.00 14.42 1 . O  ? 
HETATM 1198 O   O   . HOH HOH HOH G . 42  42  . 38.029 17.377 52.135 1.00 18.14 1 . O  ? 
HETATM 1199 O   O   . HOH HOH HOH G . 44  44  . 11.474 13.547 41.020 1.00 33.16 1 . O  ? 
HETATM 1200 O   O   . HOH HOH HOH G . 45  45  . 41.918 6.646  30.897 1.00 20.71 1 . O  ? 
HETATM 1201 O   O   . HOH HOH HOH G . 46  46  . 31.306 18.309 31.864 1.00 21.44 1 . O  ? 
HETATM 1202 O   O   . HOH HOH HOH G . 47  47  . 44.750 7.732  30.803 1.00 28.19 1 . O  ? 
HETATM 1203 O   O   . HOH HOH HOH G . 48  48  . 38.038 21.872 46.561 1.00 14.45 1 . O  ? 
HETATM 1204 O   O   . HOH HOH HOH G . 49  49  . 46.868 6.679  51.693 1.00 19.31 1 . O  ? 
HETATM 1205 O   O   . HOH HOH HOH G . 50  50  . 49.755 -1.816 48.083 1.00 22.67 1 . O  ? 
HETATM 1206 O   O   . HOH HOH HOH G . 51  51  . 34.984 13.484 30.356 1.00 15.42 1 . O  ? 
HETATM 1207 O   O   . HOH HOH HOH G . 52  52  . 40.565 20.025 33.623 1.00 27.92 1 . O  ? 
HETATM 1208 O   O   . HOH HOH HOH G . 54  54  . 34.006 17.287 51.703 1.00 21.90 1 . O  ? 
HETATM 1209 O   O   . HOH HOH HOH G . 55  55  . 19.142 3.492  36.259 1.00 19.86 1 . O  ? 
HETATM 1210 O   O   . HOH HOH HOH G . 56  56  . 46.849 -0.032 38.877 1.00 18.27 1 . O  ? 
HETATM 1211 O   O   . HOH HOH HOH G . 57  57  . 34.265 -1.521 45.412 1.00 17.80 1 . O  ? 
HETATM 1212 O   O   . HOH HOH HOH G . 58  58  . 56.310 8.394  40.298 1.00 16.98 1 . O  ? 
HETATM 1213 O   O   . HOH HOH HOH G . 59  59  . 57.083 5.164  42.924 1.00 22.30 1 . O  ? 
HETATM 1214 O   O   . HOH HOH HOH G . 60  60  . 45.776 9.413  52.102 1.00 25.58 1 . O  ? 
HETATM 1215 O   O   . HOH HOH HOH G . 61  61  . 27.483 20.765 36.881 1.00 23.08 1 . O  ? 
HETATM 1216 O   O   . HOH HOH HOH G . 62  62  . 12.493 16.582 43.005 1.00 21.05 1 . O  ? 
HETATM 1217 O   O   . HOH HOH HOH G . 63  63  . 24.528 16.345 32.596 1.00 15.90 1 . O  ? 
HETATM 1218 O   O   . HOH HOH HOH G . 64  64  . 36.314 -0.438 33.423 1.00 32.52 1 . O  ? 
HETATM 1219 O   O   . HOH HOH HOH G . 65  65  . 19.907 1.228  46.314 1.00 16.83 1 . O  ? 
HETATM 1220 O   O   . HOH HOH HOH G . 66  66  . 19.975 21.377 41.573 1.00 20.61 1 . O  ? 
HETATM 1221 O   O   . HOH HOH HOH G . 67  67  . 26.820 15.215 31.533 1.00 19.21 1 . O  ? 
HETATM 1222 O   O   . HOH HOH HOH G . 68  68  . 11.945 13.042 52.003 1.00 26.36 1 . O  ? 
HETATM 1223 O   O   . HOH HOH HOH G . 69  69  . 44.021 1.872  49.546 1.00 20.52 1 . O  ? 
HETATM 1224 O   O   . HOH HOH HOH G . 70  70  . 16.869 24.014 43.797 1.00 21.35 1 . O  ? 
HETATM 1225 O   O   . HOH HOH HOH G . 71  71  . 28.391 1.555  34.004 1.00 18.08 1 . O  ? 
HETATM 1226 O   O   . HOH HOH HOH G . 72  72  . 31.420 17.983 51.192 1.00 22.74 1 . O  ? 
HETATM 1227 O   O   . HOH HOH HOH G . 73  73  . 27.659 -3.648 45.162 1.00 22.82 1 . O  ? 
HETATM 1228 O   O   . HOH HOH HOH G . 74  74  . 38.300 10.211 55.309 1.00 23.62 1 . O  ? 
HETATM 1229 O   O   . HOH HOH HOH G . 75  75  . 19.161 -3.183 44.159 1.00 27.26 1 . O  ? 
HETATM 1230 O   O   . HOH HOH HOH G . 76  76  . 36.052 19.064 30.900 1.00 24.39 1 . O  ? 
HETATM 1231 O   O   . HOH HOH HOH G . 77  77  . 55.654 8.495  37.611 1.00 15.87 1 . O  ? 
HETATM 1232 O   O   . HOH HOH HOH G . 78  78  . 22.876 0.098  49.540 1.00 26.11 1 . O  ? 
HETATM 1233 O   O   . HOH HOH HOH G . 79  79  . 40.978 21.855 47.026 1.00 20.22 1 . O  ? 
HETATM 1234 O   O   . HOH HOH HOH G . 80  80  . 49.463 2.921  33.546 1.00 24.93 1 . O  ? 
HETATM 1235 O   O   . HOH HOH HOH G . 81  81  . 38.847 5.439  31.559 1.00 20.01 1 . O  ? 
HETATM 1236 O   O   . HOH HOH HOH G . 82  82  . 29.344 11.995 56.405 1.00 24.77 1 . O  ? 
HETATM 1237 O   O   . HOH HOH HOH G . 83  83  . 17.267 20.309 49.366 1.00 30.18 1 . O  ? 
HETATM 1238 O   O   . HOH HOH HOH G . 86  86  . 37.240 19.221 28.278 1.00 39.25 1 . O  ? 
HETATM 1239 O   O   . HOH HOH HOH G . 87  87  . 25.491 -0.383 48.601 1.00 26.90 1 . O  ? 
HETATM 1240 O   O   . HOH HOH HOH G . 88  88  . 11.436 2.576  51.078 1.00 33.96 1 . O  ? 
HETATM 1241 O   O   . HOH HOH HOH G . 89  89  . 19.122 -6.632 36.352 1.00 26.73 1 . O  ? 
HETATM 1242 O   O   . HOH HOH HOH G . 90  90  . 29.282 -0.319 48.056 1.00 19.52 1 . O  ? 
HETATM 1243 O   O   . HOH HOH HOH G . 91  91  . 49.840 11.721 49.704 1.00 18.82 1 . O  ? 
HETATM 1244 O   O   . HOH HOH HOH G . 92  92  . 21.879 -0.582 36.508 1.00 28.32 1 . O  ? 
HETATM 1245 O   O   . HOH HOH HOH G . 93  93  . 33.149 17.710 55.134 1.00 35.37 1 . O  ? 
HETATM 1246 O   O   . HOH HOH HOH G . 95  95  . 33.082 22.070 38.573 1.00 26.56 1 . O  ? 
HETATM 1247 O   O   . HOH HOH HOH G . 97  97  . 48.154 11.094 52.083 1.00 28.69 1 . O  ? 
HETATM 1248 O   O   . HOH HOH HOH G . 98  98  . 42.887 21.367 34.214 1.00 28.55 1 . O  ? 
HETATM 1249 O   O   . HOH HOH HOH G . 99  99  . 49.182 7.601  52.661 1.00 33.09 1 . O  ? 
HETATM 1250 O   O   . HOH HOH HOH G . 100 100 . 15.519 5.396  31.141 1.00 21.19 1 . O  ? 
HETATM 1251 O   O   . HOH HOH HOH G . 102 102 . 52.450 -2.428 43.809 1.00 27.01 1 . O  ? 
HETATM 1252 O   O   . HOH HOH HOH G . 103 103 . 20.949 22.923 43.617 1.00 23.04 1 . O  ? 
HETATM 1253 O   O   . HOH HOH HOH G . 105 105 . 37.279 3.330  30.698 1.00 28.17 1 . O  ? 
HETATM 1254 O   O   . HOH HOH HOH G . 106 106 . 33.762 17.764 30.622 1.00 26.68 1 . O  ? 
HETATM 1255 O   O   . HOH HOH HOH G . 107 107 . 32.655 3.313  31.599 1.00 19.87 1 . O  ? 
HETATM 1256 O   O   . HOH HOH HOH G . 108 108 . 24.102 -3.014 41.297 1.00 21.71 1 . O  ? 
HETATM 1257 O   O   . HOH HOH HOH G . 109 109 . 20.337 12.840 31.477 1.00 30.52 1 . O  ? 
HETATM 1258 O   O   . HOH HOH HOH G . 110 110 . 30.005 5.035  52.773 1.00 22.93 1 . O  ? 
HETATM 1259 O   O   . HOH HOH HOH G . 111 111 . 28.515 18.520 50.533 1.00 23.48 1 . O  ? 
HETATM 1260 O   O   . HOH HOH HOH G . 112 112 . 22.194 19.432 51.005 1.00 25.25 1 . O  ? 
HETATM 1261 O   O   . HOH HOH HOH G . 113 113 . 14.195 2.188  48.342 1.00 20.39 1 . O  ? 
HETATM 1262 O   O   . HOH HOH HOH G . 114 114 . 32.992 4.266  51.899 1.00 25.47 1 . O  ? 
HETATM 1263 O   O   . HOH HOH HOH G . 115 115 . 24.350 12.568 53.834 1.00 26.17 1 . O  ? 
HETATM 1264 O   O   . HOH HOH HOH G . 116 116 . 50.677 2.487  47.499 1.00 22.96 1 . O  ? 
HETATM 1265 O   O   . HOH HOH HOH G . 118 118 . 17.984 4.030  31.549 1.00 26.41 1 . O  ? 
HETATM 1266 O   O   . HOH HOH HOH G . 119 119 . 22.227 6.866  30.133 1.00 27.74 1 . O  ? 
HETATM 1267 O   O   . HOH HOH HOH G . 120 120 . 50.853 -3.276 40.052 1.00 22.38 1 . O  ? 
HETATM 1268 O   O   . HOH HOH HOH G . 122 122 . 31.464 9.572  30.561 1.00 32.33 1 . O  ? 
HETATM 1269 O   O   . HOH HOH HOH G . 123 123 . 24.656 1.001  34.848 1.00 33.59 1 . O  ? 
HETATM 1270 O   O   . HOH HOH HOH G . 124 124 . 16.622 -2.858 43.201 1.00 29.12 1 . O  ? 
HETATM 1271 O   O   . HOH HOH HOH G . 125 125 . 21.246 20.526 35.661 1.00 23.41 1 . O  ? 
HETATM 1272 O   O   . HOH HOH HOH G . 127 127 . 53.955 2.220  45.626 1.00 27.79 1 . O  ? 
HETATM 1273 O   O   . HOH HOH HOH G . 128 128 . 55.221 -1.537 43.579 1.00 29.36 1 . O  ? 
HETATM 1274 O   O   . HOH HOH HOH G . 129 129 . 34.058 7.801  56.002 1.00 24.47 1 . O  ? 
HETATM 1275 O   O   . HOH HOH HOH G . 130 130 . 14.224 19.056 50.935 1.00 52.57 1 . O  ? 
HETATM 1276 O   O   . HOH HOH HOH G . 132 132 . 23.640 20.374 34.369 1.00 24.61 1 . O  ? 
HETATM 1277 O   O   . HOH HOH HOH G . 133 133 . 18.233 17.763 44.471 1.00 21.89 1 . O  ? 
HETATM 1278 O   O   . HOH HOH HOH G . 134 134 . 12.316 13.079 36.247 1.00 20.80 1 . O  ? 
HETATM 1279 O   O   . HOH HOH HOH G . 136 136 . 40.394 18.110 54.025 1.00 26.62 1 . O  ? 
HETATM 1280 O   O   . HOH HOH HOH G . 138 138 . 39.342 3.258  50.833 1.00 21.70 1 . O  ? 
HETATM 1281 O   O   . HOH HOH HOH G . 141 141 . 35.550 3.908  51.173 1.00 23.66 1 . O  ? 
HETATM 1282 O   O   . HOH HOH HOH G . 142 142 . 23.736 4.749  54.581 1.00 26.39 1 . O  ? 
HETATM 1283 O   O   . HOH HOH HOH G . 143 143 . 48.201 0.900  33.653 1.00 30.75 1 . O  ? 
HETATM 1284 O   O   . HOH HOH HOH G . 144 144 . 12.462 7.910  29.977 1.00 24.29 1 . O  ? 
HETATM 1285 O   O   . HOH HOH HOH G . 145 145 . 23.177 14.181 31.746 1.00 29.98 1 . O  ? 
HETATM 1286 O   O   . HOH HOH HOH G . 146 146 . 33.617 10.937 30.264 1.00 26.34 1 . O  ? 
HETATM 1287 O   O   . HOH HOH HOH G . 148 148 . 43.339 9.515  27.732 1.00 25.84 1 . O  ? 
HETATM 1288 O   O   . HOH HOH HOH G . 150 150 . 16.517 18.320 34.510 1.00 30.44 1 . O  ? 
HETATM 1289 O   O   . HOH HOH HOH G . 151 151 . 42.816 16.507 53.312 1.00 28.24 1 . O  ? 
HETATM 1290 O   O   . HOH HOH HOH G . 153 153 . 48.061 -1.636 36.048 1.00 42.70 1 . O  ? 
HETATM 1291 O   O   . HOH HOH HOH G . 154 154 . 22.446 10.715 30.107 1.00 31.00 1 . O  ? 
HETATM 1292 O   O   . HOH HOH HOH G . 155 155 . 14.357 18.996 36.144 1.00 29.54 1 . O  ? 
HETATM 1293 O   O   . HOH HOH HOH G . 156 156 . 53.722 2.832  48.299 1.00 28.16 1 . O  ? 
HETATM 1294 O   O   . HOH HOH HOH G . 157 157 . 48.926 13.076 53.677 1.00 31.39 1 . O  ? 
HETATM 1295 O   O   . HOH HOH HOH G . 158 158 . 16.981 5.374  55.058 1.00 39.46 1 . O  ? 
HETATM 1296 O   O   . HOH HOH HOH G . 161 161 . 26.120 5.994  55.175 1.00 29.03 1 . O  ? 
HETATM 1297 O   O   . HOH HOH HOH G . 162 162 . 41.420 8.816  57.343 1.00 33.21 1 . O  ? 
HETATM 1298 O   O   . HOH HOH HOH G . 164 164 . 22.052 21.542 39.770 1.00 21.15 1 . O  ? 
HETATM 1299 O   O   . HOH HOH HOH G . 165 165 . 12.205 14.526 34.171 1.00 26.35 1 . O  ? 
HETATM 1300 O   O   . HOH HOH HOH G . 166 166 . 21.619 22.729 37.512 1.00 26.19 1 . O  ? 
HETATM 1301 O   O   . HOH HOH HOH G . 167 167 . 14.355 10.053 29.273 1.00 27.91 1 . O  ? 
HETATM 1302 O   O   . HOH HOH HOH G . 168 168 . 31.459 22.696 46.537 1.00 32.20 1 . O  ? 
HETATM 1303 O   O   . HOH HOH HOH G . 169 169 . 52.642 4.778  32.052 1.00 31.13 1 . O  ? 
HETATM 1304 O   O   . HOH HOH HOH G . 170 170 . 24.677 1.513  51.911 1.00 30.17 1 . O  ? 
HETATM 1305 O   O   . HOH HOH HOH G . 173 173 . 26.103 14.838 56.077 1.00 31.18 1 . O  ? 
HETATM 1306 O   O   . HOH HOH HOH G . 175 175 . 11.532 19.707 42.560 1.00 30.03 1 . O  ? 
HETATM 1307 O   O   . HOH HOH HOH G . 176 176 . 49.200 1.491  49.923 1.00 29.75 1 . O  ? 
HETATM 1308 O   O   . HOH HOH HOH G . 177 177 . 23.338 16.401 53.342 1.00 30.86 1 . O  ? 
HETATM 1309 O   O   . HOH HOH HOH G . 179 179 . 28.508 14.405 56.816 1.00 35.14 1 . O  ? 
HETATM 1310 O   O   . HOH HOH HOH G . 181 181 . 13.454 0.447  50.589 1.00 31.83 1 . O  ? 
HETATM 1311 O   O   . HOH HOH HOH G . 182 182 . 24.483 -2.967 38.432 1.00 25.86 1 . O  ? 
HETATM 1312 O   O   . HOH HOH HOH G . 183 183 . 47.171 21.860 48.960 1.00 29.22 1 . O  ? 
HETATM 1313 O   O   . HOH HOH HOH G . 184 184 . 45.225 20.284 49.996 1.00 27.64 1 . O  ? 
HETATM 1314 O   O   . HOH HOH HOH G . 185 185 . 46.857 25.453 49.697 1.00 33.59 1 . O  ? 
HETATM 1315 O   O   . HOH HOH HOH G . 186 186 . 12.995 -1.110 37.572 1.00 24.48 1 . O  ? 
HETATM 1316 O   O   . HOH HOH HOH G . 187 187 . 15.295 8.888  42.411 1.00 28.69 1 . O  ? 
HETATM 1317 O   O   . HOH HOH HOH G . 188 188 . 36.510 -3.047 43.723 1.00 27.08 1 . O  ? 
HETATM 1318 O   O   . HOH HOH HOH G . 189 189 . 37.412 18.938 49.728 1.00 16.35 1 . O  ? 
HETATM 1319 O   O   . HOH HOH HOH G . 190 190 . 49.407 1.383  43.848 1.00 23.42 1 . O  ? 
HETATM 1320 O   O   . HOH HOH HOH G . 191 191 . 55.197 12.811 45.748 1.00 30.66 1 . O  ? 
HETATM 1321 O   O   . HOH HOH HOH G . 192 192 . 47.966 16.705 30.005 1.00 24.30 1 . O  ? 
HETATM 1322 O   O   . HOH HOH HOH G . 193 193 . 48.301 18.096 34.486 1.00 15.71 1 . O  ? 
HETATM 1323 O   O   . HOH HOH HOH G . 194 194 . 46.824 22.297 34.468 1.00 25.45 1 . O  ? 
HETATM 1324 O   O   . HOH HOH HOH G . 195 195 . 44.525 22.710 36.058 1.00 17.00 1 . O  ? 
HETATM 1325 O   O   . HOH HOH HOH G . 196 196 . 54.681 22.015 41.249 1.00 25.66 1 . O  ? 
HETATM 1326 O   O   . HOH HOH HOH G . 197 197 . 56.981 22.910 40.149 1.00 20.88 1 . O  ? 
HETATM 1327 O   O   . HOH HOH HOH G . 198 198 . 55.433 25.120 39.095 1.00 22.47 1 . O  ? 
HETATM 1328 O   O   . HOH HOH HOH G . 199 199 . 15.668 2.759  55.119 1.00 30.63 1 . O  ? 
HETATM 1329 O   O   . HOH HOH HOH G . 200 200 . 28.231 4.596  54.849 1.00 35.11 1 . O  ? 
HETATM 1330 O   O   . HOH HOH HOH G . 202 202 . 41.805 8.519  54.964 1.00 38.95 1 . O  ? 
HETATM 1331 O   O   . HOH HOH HOH G . 203 203 . 45.597 20.791 52.924 1.00 39.75 1 . O  ? 
HETATM 1332 O   O   . HOH HOH HOH G . 204 204 . 49.558 15.495 52.556 1.00 28.08 1 . O  ? 
HETATM 1333 O   O   . HOH HOH HOH G . 206 206 . 32.884 4.678  29.124 1.00 28.17 1 . O  ? 
HETATM 1334 O   O   . HOH HOH HOH G . 207 207 . 28.552 8.397  30.719 1.00 25.63 1 . O  ? 
HETATM 1335 O   O   . HOH HOH HOH G . 208 208 . 35.349 -0.196 38.104 1.00 19.90 1 . O  ? 
HETATM 1336 O   O   . HOH HOH HOH G . 209 209 . 32.821 -0.786 39.101 1.00 16.56 1 . O  ? 
HETATM 1337 O   O   . HOH HOH HOH G . 210 210 . 35.154 2.287  31.854 1.00 27.07 1 . O  ? 
HETATM 1338 O   O   . HOH HOH HOH G . 211 211 . 12.283 15.650 46.001 1.00 25.22 1 . O  ? 
HETATM 1339 O   O   . HOH HOH HOH G . 212 212 . 13.666 14.785 48.035 1.00 18.61 1 . O  ? 
HETATM 1340 O   O   . HOH HOH HOH G . 213 213 . 14.285 0.165  46.472 1.00 29.50 1 . O  ? 
HETATM 1341 O   O   . HOH HOH HOH G . 214 214 . 46.519 19.717 33.041 1.00 22.20 1 . O  ? 
# 
loop_
_atom_site_anisotrop.id 
_atom_site_anisotrop.pdbx_auth_atom_id 
_atom_site_anisotrop.pdbx_label_atom_id 
_atom_site_anisotrop.pdbx_label_alt_id 
_atom_site_anisotrop.pdbx_auth_comp_id 
_atom_site_anisotrop.pdbx_label_comp_id 
_atom_site_anisotrop.pdbx_auth_asym_id 
_atom_site_anisotrop.pdbx_label_asym_id 
_atom_site_anisotrop.pdbx_auth_seq_id 
_atom_site_anisotrop.pdbx_label_seq_id 
_atom_site_anisotrop.pdbx_PDB_ins_code 
_atom_site_anisotrop.U[1][1] 
_atom_site_anisotrop.U[2][2] 
_atom_site_anisotrop.U[3][3] 
_atom_site_anisotrop.U[1][2] 
_atom_site_anisotrop.U[1][3] 
_atom_site_anisotrop.U[2][3] 
_atom_site_anisotrop.pdbx_PDB_model_num 
_atom_site_anisotrop.type_symbol 
1    N   N   . GLY GLY A A 1   1   . 0.3348 0.4051 0.5309 -0.1945 0.0160  -0.0063 1 . 
2    CA  CA  . GLY GLY A A 1   1   . 0.3132 0.3797 0.5359 -0.1642 -0.0185 -0.0226 1 . 
3    C   C   . GLY GLY A A 1   1   . 0.2088 0.3402 0.4795 -0.0868 -0.0610 -0.0478 1 . 
4    O   O   . GLY GLY A A 1   1   . 0.1969 0.3532 0.4437 -0.0885 -0.0365 -0.0518 1 . 
5    N   N   . GLU GLU A A 2   2   . 0.1458 0.3110 0.4651 -0.0314 -0.0257 -0.0647 1 . 
6    CA  CA  . GLU GLU A A 2   2   . 0.0779 0.2858 0.3915 0.0009  -0.0713 -0.0828 1 . 
7    CB  CB  . GLU GLU A A 2   2   . 0.2302 0.3297 0.3916 -0.0216 -0.0728 -0.0746 1 . 
8    CG  CG  . GLU GLU A A 2   2   . 0.2676 0.3909 0.3865 -0.0775 -0.0666 -0.0819 1 . 
9    CD  CD  . GLU GLU A A 2   2   . 0.2968 0.4812 0.4024 -0.0884 -0.0526 -0.0284 1 . 
10   OE1 OE1 . GLU GLU A A 2   2   . 0.3260 0.6028 0.4644 -0.0527 -0.0509 -0.0275 1 . 
11   OE2 OE2 . GLU GLU A A 2   2   . 0.2235 0.5048 0.3742 -0.0129 -0.0277 0.0021  1 . 
12   C   C   . GLU GLU A A 2   2   . 0.0474 0.2332 0.3091 0.0035  -0.0481 -0.0288 1 . 
13   O   O   . GLU GLU A A 2   2   . 0.0458 0.2261 0.2881 0.0039  -0.0455 -0.0227 1 . 
14   N   N   . ILE ILE A A 3   3   . 0.0356 0.2013 0.2735 -0.0061 -0.0378 -0.0106 1 . 
15   CA  CA  . ILE ILE A A 3   3   . 0.0255 0.1828 0.2447 -0.0070 -0.0157 0.0057  1 . 
16   CB  CB  . ILE ILE A A 3   3   . 0.0273 0.1962 0.2491 0.0047  -0.0066 0.0145  1 . 
17   CG1 CG1 . ILE ILE A A 3   3   . 0.0285 0.2024 0.2558 -0.0016 -0.0064 0.0250  1 . 
18   CG2 CG2 . ILE ILE A A 3   3   . 0.0211 0.1942 0.2434 0.0055  0.0070  0.0112  1 . 
19   CD1 CD1 . ILE ILE A A 3   3   . 0.0356 0.2153 0.2859 0.0069  0.0059  0.0315  1 . 
20   C   C   . ILE ILE A A 3   3   . 0.0203 0.1823 0.2456 -0.0159 -0.0182 0.0036  1 . 
21   O   O   . ILE ILE A A 3   3   . 0.0180 0.1810 0.2341 -0.0150 -0.0150 -0.0004 1 . 
22   N   N   . ALA ALA A A 4   4   . 0.0245 0.2019 0.2432 -0.0127 -0.0138 0.0149  1 . 
23   CA  CA  . ALA ALA A A 4   4   . 0.0252 0.2190 0.2369 -0.0150 -0.0071 0.0199  1 . 
24   CB  CB  . ALA ALA A A 4   4   . 0.0270 0.2488 0.2410 -0.0316 -0.0096 0.0359  1 . 
25   C   C   . ALA ALA A A 4   4   . 0.0283 0.2072 0.2638 -0.0177 -0.0183 0.0217  1 . 
26   O   O   . ALA ALA A A 4   4   . 0.0282 0.2082 0.2615 -0.0218 -0.0275 0.0255  1 . 
27   N   N   . GLN GLN A A 5   5   . 0.0325 0.1924 0.3023 -0.0251 -0.0287 0.0057  1 . 
28   CA  CA  . GLN GLN A A 5   5   . 0.0413 0.1604 0.3040 -0.0147 -0.0249 0.0038  1 . 
29   CB  CB  . GLN GLN A A 5   5   . 0.0553 0.1881 0.3470 -0.0294 -0.0435 -0.0167 1 . 
30   CG  CG  . GLN GLN A A 5   5   . 0.1107 0.2129 0.4179 -0.0003 -0.0274 -0.0359 1 . 
31   CD  CD  . GLN GLN A A 5   5   . 0.1689 0.2963 0.4642 -0.0266 -0.0233 -0.0802 1 . 
32   OE1 OE1 . GLN GLN A A 5   5   . 0.1888 0.2964 0.5351 -0.0305 -0.0925 -0.0250 1 . 
33   NE2 NE2 . GLN GLN A A 5   5   . 0.1966 0.3920 0.5013 0.0138  0.0082  -0.0457 1 . 
34   C   C   . GLN GLN A A 5   5   . 0.0354 0.1526 0.2572 -0.0153 -0.0329 -0.0092 1 . 
35   O   O   . GLN GLN A A 5   5   . 0.0373 0.1679 0.2576 -0.0118 -0.0364 0.0005  1 . 
36   N   N   . THR THR A A 6   6   . 0.0294 0.1532 0.2284 -0.0190 -0.0211 -0.0095 1 . 
37   CA  CA  . THR THR A A 6   6   . 0.0310 0.1513 0.2061 -0.0061 -0.0070 -0.0093 1 . 
38   CB  CB  . THR THR A A 6   6   . 0.0291 0.1812 0.1985 -0.0069 -0.0142 -0.0029 1 . 
39   OG1 OG1 . THR THR A A 6   6   . 0.0404 0.1930 0.2334 -0.0103 -0.0367 -0.0105 1 . 
40   CG2 CG2 . THR THR A A 6   6   . 0.0256 0.2010 0.2018 -0.0095 -0.0235 0.0020  1 . 
41   C   C   . THR THR A A 6   6   . 0.0219 0.1584 0.1955 -0.0124 -0.0002 -0.0014 1 . 
42   O   O   . THR THR A A 6   6   . 0.0213 0.1764 0.2065 -0.0078 0.0014  -0.0049 1 . 
43   N   N   . LEU LEU A A 7   7   . 0.0185 0.1435 0.1846 -0.0099 -0.0041 -0.0057 1 . 
44   CA  CA  . LEU LEU A A 7   7   . 0.0152 0.1308 0.1906 -0.0065 -0.0060 -0.0028 1 . 
45   CB  CB  . LEU LEU A A 7   7   . 0.0146 0.1563 0.1889 -0.0026 -0.0043 -0.0065 1 . 
46   CG  CG  . LEU LEU A A 7   7   . 0.0282 0.1616 0.1966 0.0075  -0.0204 -0.0146 1 . 
47   CD1 CD1 . LEU LEU A A 7   7   . 0.0392 0.1908 0.2088 0.0088  -0.0115 -0.0218 1 . 
48   CD2 CD2 . LEU LEU A A 7   7   . 0.0500 0.1479 0.1904 0.0147  0.0031  -0.0118 1 . 
49   C   C   . LEU LEU A A 7   7   . 0.0182 0.1513 0.1891 -0.0124 -0.0140 -0.0021 1 . 
50   O   O   . LEU LEU A A 7   7   . 0.0162 0.1727 0.2139 -0.0061 -0.0057 -0.0027 1 . 
51   N   N   . LYS LYS A A 8   8   . 0.0231 0.1574 0.2100 -0.0155 -0.0152 0.0206  1 . 
52   CA  CA  . LYS LYS A A 8   8   . 0.0285 0.1640 0.2176 -0.0090 -0.0096 0.0133  1 . 
53   CB  CB  . LYS LYS A A 8   8   . 0.0368 0.1758 0.2725 -0.0161 -0.0284 0.0232  1 . 
54   CG  CG  . LYS LYS A A 8   8   . 0.0538 0.2361 0.2679 0.0017  -0.0054 0.0432  1 . 
55   CD  CD  . LYS LYS A A 8   8   . 0.1362 0.2552 0.3825 -0.0233 -0.0079 0.0531  1 . 
56   CE  CE  . LYS LYS A A 8   8   . 0.2078 0.3317 0.4168 -0.0159 0.0409  0.0534  1 . 
57   NZ  NZ  . LYS LYS A A 8   8   . 0.2793 0.3696 0.4519 -0.0082 -0.0466 0.0668  1 . 
58   C   C   . LYS LYS A A 8   8   . 0.0271 0.1477 0.2357 -0.0139 -0.0127 -0.0018 1 . 
59   O   O   . LYS LYS A A 8   8   . 0.0278 0.1646 0.2423 -0.0146 -0.0183 0.0013  1 . 
60   N   N   . GLU GLU A A 9   9   . 0.0276 0.1714 0.2347 -0.0138 -0.0153 -0.0007 1 . 
61   CA  CA  . GLU GLU A A 9   9   . 0.0313 0.1554 0.2352 -0.0032 -0.0022 -0.0153 1 . 
62   CB  CB  . GLU GLU A A 9   9   . 0.0461 0.1670 0.2485 -0.0045 -0.0198 -0.0311 1 . 
63   CG  CG  . GLU GLU A A 9   9   . 0.1039 0.2372 0.2786 -0.0186 0.0256  -0.0214 1 . 
64   CD  CD  . GLU GLU A A 9   9   . 0.1571 0.3370 0.2906 -0.0256 0.0070  -0.0200 1 . 
65   OE1 OE1 . GLU GLU A A 9   9   . 0.2472 0.5039 0.4241 -0.1460 -0.0324 -0.1007 1 . 
66   OE2 OE2 . GLU GLU A A 9   9   . 0.1345 0.2901 0.2694 -0.0268 -0.0258 -0.0107 1 . 
67   C   C   . GLU GLU A A 9   9   . 0.0235 0.1598 0.2056 -0.0026 -0.0059 -0.0074 1 . 
68   O   O   . GLU GLU A A 9   9   . 0.0244 0.1695 0.2079 0.0045  -0.0060 -0.0074 1 . 
69   N   N   . ILE ILE A A 10  10  . 0.0182 0.1417 0.1856 -0.0079 -0.0035 -0.0063 1 . 
70   CA  CA  . ILE ILE A A 10  10  . 0.0215 0.1301 0.1568 -0.0024 0.0120  -0.0005 1 . 
71   CB  CB  . ILE ILE A A 10  10  . 0.0141 0.1519 0.1851 -0.0080 0.0173  0.0019  1 . 
72   CG1 CG1 . ILE ILE A A 10  10  . 0.0146 0.1478 0.1874 -0.0093 0.0082  -0.0105 1 . 
73   CG2 CG2 . ILE ILE A A 10  10  . 0.0164 0.1453 0.1865 0.0113  0.0150  -0.0042 1 . 
74   CD1 CD1 . ILE ILE A A 10  10  . 0.0124 0.1740 0.2126 -0.0082 0.0018  -0.0019 1 . 
75   C   C   . ILE ILE A A 10  10  . 0.0143 0.1317 0.1828 -0.0195 -0.0054 0.0040  1 . 
76   O   O   . ILE ILE A A 10  10  . 0.0124 0.1495 0.1899 -0.0102 -0.0066 0.0066  1 . 
77   N   N   . ALA ALA A A 11  11  . 0.0150 0.1345 0.1777 -0.0088 -0.0056 0.0021  1 . 
78   CA  CA  . ALA ALA A A 11  11  . 0.0185 0.1388 0.1606 0.0037  0.0074  0.0053  1 . 
79   CB  CB  . ALA ALA A A 11  11  . 0.0196 0.1718 0.1726 -0.0087 0.0003  0.0095  1 . 
80   C   C   . ALA ALA A A 11  11  . 0.0205 0.1457 0.1798 -0.0041 -0.0127 0.0080  1 . 
81   O   O   . ALA ALA A A 11  11  . 0.0192 0.1523 0.1851 -0.0107 -0.0080 0.0082  1 . 
82   N   N   . LYS LYS A A 12  12  . 0.0227 0.1463 0.2045 -0.0085 -0.0088 0.0009  1 . 
83   CA  CA  . LYS LYS A A 12  12  . 0.0294 0.1486 0.2184 0.0008  0.0038  0.0187  1 . 
84   CB  CB  . LYS LYS A A 12  12  . 0.0341 0.1714 0.2715 -0.0081 -0.0063 0.0020  1 . 
85   CG  CG  . LYS LYS A A 12  12  . 0.0562 0.1649 0.3207 0.0243  0.0086  -0.0028 1 . 
86   CD  CD  . LYS LYS A A 12  12  . 0.0797 0.2087 0.3649 0.0048  0.0020  -0.0266 1 . 
87   CE  CE  . LYS LYS A A 12  12  . 0.1381 0.2861 0.3542 -0.0070 0.0007  -0.0341 1 . 
88   NZ  NZ  . LYS LYS A A 12  12  . 0.1990 0.3246 0.4388 -0.0458 0.0197  -0.0642 1 . 
89   C   C   . LYS LYS A A 12  12  . 0.0237 0.1544 0.2093 -0.0109 -0.0096 0.0064  1 . 
90   O   O   . LYS LYS A A 12  12  . 0.0242 0.1552 0.2159 -0.0067 -0.0100 0.0138  1 . 
91   N   N   . THR THR A A 13  13  . 0.0215 0.1688 0.1945 -0.0110 -0.0136 0.0039  1 . 
92   CA  CA  . THR THR A A 13  13  . 0.0206 0.1247 0.1694 -0.0103 0.0059  -0.0100 1 . 
93   CB  CB  . THR THR A A 13  13  . 0.0190 0.1392 0.1803 -0.0075 -0.0064 -0.0093 1 . 
94   OG1 OG1 . THR THR A A 13  13  . 0.0250 0.1482 0.2018 -0.0110 -0.0137 -0.0193 1 . 
95   CG2 CG2 . THR THR A A 13  13  . 0.0187 0.1564 0.1659 -0.0050 -0.0020 -0.0191 1 . 
96   C   C   . THR THR A A 13  13  . 0.0159 0.1397 0.1681 -0.0128 0.0036  -0.0112 1 . 
97   O   O   . THR THR A A 13  13  . 0.0147 0.1440 0.1736 -0.0006 -0.0088 -0.0011 1 . 
98   N   N   . LEU LEU A A 14  14  . 0.0133 0.1366 0.1534 0.0023  -0.0088 -0.0092 1 . 
99   CA  CA  . LEU LEU A A 14  14  . 0.0107 0.1140 0.1559 -0.0011 0.0013  0.0009  1 . 
100  CB  CB  . LEU LEU A A 14  14  . 0.0105 0.1257 0.1678 -0.0092 0.0026  -0.0078 1 . 
101  CG  CG  . LEU LEU A A 14  14  . 0.0089 0.1426 0.1641 -0.0003 -0.0085 -0.0089 1 . 
102  CD1 CD1 . LEU LEU A A 14  14  . 0.0132 0.1502 0.1967 0.0140  -0.0188 -0.0085 1 . 
103  CD2 CD2 . LEU LEU A A 14  14  . 0.0218 0.1255 0.1703 0.0058  0.0035  -0.0102 1 . 
104  C   C   . LEU LEU A A 14  14  . 0.0154 0.1319 0.1596 -0.0102 -0.0135 -0.0100 1 . 
105  O   O   . LEU LEU A A 14  14  . 0.0130 0.1601 0.1812 -0.0086 -0.0031 -0.0101 1 . 
106  N   N   . LYS LYS A A 15  15  . 0.0174 0.1479 0.1928 -0.0101 -0.0052 0.0018  1 . 
107  CA  CA  . LYS LYS A A 15  15  . 0.0210 0.1526 0.1732 -0.0035 -0.0044 0.0098  1 . 
108  CB  CB  . LYS LYS A A 15  15  . 0.0280 0.1657 0.2195 -0.0099 -0.0041 0.0229  1 . 
109  CG  CG  . LYS LYS A A 15  15  . 0.0326 0.2356 0.2523 0.0064  0.0060  0.0149  1 . 
110  CD  CD  . LYS LYS A A 15  15  . 0.0978 0.3063 0.3424 -0.0446 -0.0046 0.0591  1 . 
111  CE  CE  . LYS LYS A A 15  15  . 0.1850 0.4625 0.3647 -0.0228 0.0188  0.0366  1 . 
112  NZ  NZ  . LYS LYS A A 15  15  . 0.2790 0.5798 0.4500 -0.0667 -0.0625 0.0556  1 . 
113  C   C   . LYS LYS A A 15  15  . 0.0211 0.1370 0.1835 0.0008  -0.0124 0.0176  1 . 
114  O   O   . LYS LYS A A 15  15  . 0.0223 0.1603 0.1762 0.0035  -0.0153 0.0023  1 . 
115  N   N   . GLU GLU A A 16  16  . 0.0212 0.1490 0.2009 -0.0070 -0.0006 -0.0010 1 . 
116  CA  CA  . GLU GLU A A 16  16  . 0.0228 0.1281 0.2011 0.0150  -0.0018 -0.0066 1 . 
117  CB  CB  . GLU GLU A A 16  16  . 0.0243 0.1433 0.2055 0.0009  -0.0065 -0.0159 1 . 
118  CG  CG  . GLU GLU A A 16  16  . 0.0280 0.1674 0.2319 0.0077  0.0062  -0.0255 1 . 
119  CD  CD  . GLU GLU A A 16  16  . 0.0415 0.2154 0.2305 0.0159  0.0082  -0.0349 1 . 
120  OE1 OE1 . GLU GLU A A 16  16  . 0.0976 0.2592 0.2597 -0.0515 -0.0049 -0.0208 1 . 
121  OE2 OE2 . GLU GLU A A 16  16  . 0.0581 0.2615 0.2324 -0.0127 0.0011  -0.0123 1 . 
122  C   C   . GLU GLU A A 16  16  . 0.0170 0.1331 0.1863 0.0070  -0.0097 -0.0072 1 . 
123  O   O   . GLU GLU A A 16  16  . 0.0170 0.1523 0.2028 0.0023  -0.0058 0.0029  1 . 
124  N   N   . ILE ILE A A 17  17  . 0.0133 0.1258 0.1624 0.0054  -0.0038 -0.0072 1 . 
125  CA  CA  . ILE ILE A A 17  17  . 0.0220 0.1258 0.1536 0.0116  -0.0037 0.0000  1 . 
126  CB  CB  . ILE ILE A A 17  17  . 0.0096 0.1296 0.1620 0.0075  0.0102  -0.0012 1 . 
127  CG1 CG1 . ILE ILE A A 17  17  . 0.0107 0.1356 0.1644 -0.0030 0.0126  -0.0071 1 . 
128  CG2 CG2 . ILE ILE A A 17  17  . 0.0156 0.1233 0.1610 0.0095  0.0135  0.0040  1 . 
129  CD1 CD1 . ILE ILE A A 17  17  . 0.0094 0.1444 0.1654 0.0011  -0.0025 -0.0055 1 . 
130  C   C   . ILE ILE A A 17  17  . 0.0110 0.1159 0.1635 -0.0054 -0.0041 0.0017  1 . 
131  O   O   . ILE ILE A A 17  17  . 0.0101 0.1282 0.1957 -0.0006 -0.0085 -0.0002 1 . 
132  N   N   . ALA ALA A A 18  18  . 0.0122 0.1448 0.1561 0.0018  -0.0044 -0.0040 1 . 
133  CA  CA  . ALA ALA A A 18  18  . 0.0148 0.1441 0.1638 0.0048  -0.0071 -0.0010 1 . 
134  CB  CB  . ALA ALA A A 18  18  . 0.0179 0.1721 0.1828 -0.0049 -0.0001 -0.0024 1 . 
135  C   C   . ALA ALA A A 18  18  . 0.0165 0.1588 0.1788 0.0012  -0.0047 -0.0045 1 . 
136  O   O   . ALA ALA A A 18  18  . 0.0181 0.1486 0.1799 -0.0070 -0.0165 0.0023  1 . 
137  CD1 CD1 . 4BF 4BF A A 19  19  . 0.0683 0.1432 0.2211 0.0051  -0.0243 0.0051  1 . 
138  CE1 CE1 . 4BF 4BF A A 19  19  . 0.0779 0.1636 0.2631 0.0099  -0.0086 -0.0028 1 . 
139  CZ  CZ  . 4BF 4BF A A 19  19  . 0.0532 0.1526 0.2816 -0.0109 -0.0248 0.0091  1 . 
140  BR  BR  . 4BF 4BF A A 19  19  . 0.0819 0.2014 0.3642 0.0140  -0.0007 0.0083  1 . 
141  CE2 CE2 . 4BF 4BF A A 19  19  . 0.0462 0.1564 0.2754 0.0198  -0.0218 0.0388  1 . 
142  CD2 CD2 . 4BF 4BF A A 19  19  . 0.0380 0.1774 0.2327 0.0145  -0.0121 0.0346  1 . 
143  CG  CG  . 4BF 4BF A A 19  19  . 0.0296 0.1533 0.2217 0.0078  -0.0184 0.0155  1 . 
144  CB  CB  . 4BF 4BF A A 19  19  . 0.0308 0.1430 0.1870 0.0024  0.0028  0.0263  1 . 
145  CA  CA  . 4BF 4BF A A 19  19  . 0.0230 0.1449 0.1703 0.0080  -0.0001 0.0101  1 . 
146  N   N   . 4BF 4BF A A 19  19  . 0.0195 0.1558 0.1665 0.0014  0.0055  0.0052  1 . 
147  C   C   . 4BF 4BF A A 19  19  . 0.0186 0.1306 0.1542 0.0087  -0.0062 0.0120  1 . 
148  O   O   . 4BF 4BF A A 19  19  . 0.0196 0.1474 0.1780 0.0117  -0.0116 0.0040  1 . 
149  N   N   . THR THR A A 20  20  . 0.0161 0.1034 0.1489 0.0108  -0.0029 -0.0136 1 . 
150  CA  CA  . THR THR A A 20  20  . 0.0143 0.1191 0.1676 0.0126  0.0005  0.0001  1 . 
151  CB  CB  . THR THR A A 20  20  . 0.0171 0.1216 0.1658 0.0061  0.0031  -0.0048 1 . 
152  OG1 OG1 . THR THR A A 20  20  . 0.0189 0.1279 0.1776 0.0032  -0.0047 -0.0049 1 . 
153  CG2 CG2 . THR THR A A 20  20  . 0.0151 0.1489 0.1705 -0.0003 -0.0045 -0.0070 1 . 
154  C   C   . THR THR A A 20  20  . 0.0120 0.1407 0.1636 0.0001  0.0006  0.0002  1 . 
155  O   O   . THR THR A A 20  20  . 0.0118 0.1509 0.1944 0.0006  -0.0104 0.0021  1 . 
156  N   N   . LEU LEU A A 21  21  . 0.0103 0.1347 0.1642 0.0030  -0.0056 -0.0146 1 . 
157  CA  CA  . LEU LEU A A 21  21  . 0.0213 0.1233 0.1590 0.0090  -0.0027 -0.0056 1 . 
158  CB  CB  . LEU LEU A A 21  21  . 0.0107 0.1311 0.1812 0.0001  0.0014  -0.0058 1 . 
159  CG  CG  . LEU LEU A A 21  21  . 0.0167 0.1402 0.1865 0.0039  -0.0100 -0.0036 1 . 
160  CD1 CD1 . LEU LEU A A 21  21  . 0.0118 0.1425 0.2239 0.0041  -0.0186 -0.0060 1 . 
161  CD2 CD2 . LEU LEU A A 21  21  . 0.0138 0.1534 0.2094 0.0159  -0.0090 0.0209  1 . 
162  C   C   . LEU LEU A A 21  21  . 0.0126 0.1362 0.1857 0.0026  -0.0103 -0.0056 1 . 
163  O   O   . LEU LEU A A 21  21  . 0.0127 0.1523 0.2055 -0.0025 -0.0134 -0.0120 1 . 
164  N   N   . LYS LYS A A 22  22  . 0.0165 0.1426 0.1735 -0.0029 -0.0185 -0.0051 1 . 
165  CA  CA  . LYS LYS A A 22  22  . 0.0375 0.1703 0.1681 0.0091  -0.0274 -0.0093 1 . 
166  CB  CB  . LYS LYS A A 22  22  . 0.0811 0.2139 0.1724 0.0041  -0.0224 0.0120  1 . 
167  CG  CG  . LYS LYS A A 22  22  . 0.0840 0.2488 0.1988 0.0154  -0.0306 -0.0147 1 . 
168  CD  CD  . LYS LYS A A 22  22  . 0.1262 0.3177 0.2391 0.0193  0.0079  0.0170  1 . 
169  CE  CE  . LYS LYS A A 22  22  . 0.2610 0.4246 0.2915 0.0390  0.0288  -0.0397 1 . 
170  NZ  NZ  . LYS LYS A A 22  22  . 0.2844 0.5337 0.4087 -0.0024 -0.0222 -0.0239 1 . 
171  C   C   . LYS LYS A A 22  22  . 0.0212 0.1627 0.1729 -0.0048 -0.0291 0.0059  1 . 
172  O   O   . LYS LYS A A 22  22  . 0.0221 0.1941 0.2018 -0.0085 -0.0200 -0.0021 1 . 
173  N   N   . GLU GLU A A 23  23  . 0.0189 0.1552 0.1853 0.0046  -0.0261 -0.0010 1 . 
174  CA  CA  . GLU GLU A A 23  23  . 0.0300 0.1601 0.1941 0.0202  -0.0219 0.0016  1 . 
175  CB  CB  . GLU GLU A A 23  23  . 0.0193 0.1528 0.2198 0.0212  -0.0193 -0.0044 1 . 
176  CG  CG  . GLU GLU A A 23  23  . 0.0455 0.1737 0.2530 0.0047  -0.0085 0.0067  1 . 
177  CD  CD  . GLU GLU A A 23  23  . 0.0915 0.1849 0.2666 -0.0129 -0.0172 0.0313  1 . 
178  OE1 OE1 . GLU GLU A A 23  23  . 0.0937 0.2475 0.3609 0.0367  -0.0516 0.0067  1 . 
179  OE2 OE2 . GLU GLU A A 23  23  . 0.1638 0.2692 0.2559 -0.0322 -0.0237 0.0302  1 . 
180  C   C   . GLU GLU A A 23  23  . 0.0153 0.1677 0.1866 0.0108  -0.0248 -0.0051 1 . 
181  O   O   . GLU GLU A A 23  23  . 0.0187 0.1656 0.2138 0.0111  -0.0389 -0.0020 1 . 
182  N   N   . ILE ILE A A 24  24  . 0.0115 0.1648 0.1756 0.0043  -0.0131 -0.0034 1 . 
183  CA  CA  . ILE ILE A A 24  24  . 0.0139 0.1562 0.1826 0.0081  -0.0042 -0.0055 1 . 
184  CB  CB  . ILE ILE A A 24  24  . 0.0085 0.1522 0.1990 0.0062  0.0033  -0.0015 1 . 
185  CG1 CG1 . ILE ILE A A 24  24  . 0.0086 0.1641 0.2009 -0.0039 0.0057  0.0033  1 . 
186  CG2 CG2 . ILE ILE A A 24  24  . 0.0160 0.1521 0.2246 0.0086  0.0034  0.0114  1 . 
187  CD1 CD1 . ILE ILE A A 24  24  . 0.0080 0.1689 0.1989 -0.0017 0.0081  0.0173  1 . 
188  C   C   . ILE ILE A A 24  24  . 0.0111 0.1598 0.2020 -0.0052 -0.0077 -0.0049 1 . 
189  O   O   . ILE ILE A A 24  24  . 0.0104 0.1961 0.2216 -0.0032 -0.0135 -0.0134 1 . 
190  N   N   . ALA ALA A A 25  25  . 0.0166 0.1589 0.1987 0.0015  -0.0042 -0.0077 1 . 
191  CA  CA  . ALA ALA A A 25  25  . 0.0180 0.1719 0.2228 0.0020  -0.0101 -0.0161 1 . 
192  CB  CB  . ALA ALA A A 25  25  . 0.0223 0.1948 0.2210 -0.0104 -0.0122 -0.0208 1 . 
193  C   C   . ALA ALA A A 25  25  . 0.0200 0.1917 0.2218 -0.0115 -0.0176 -0.0188 1 . 
194  O   O   . ALA ALA A A 25  25  . 0.0252 0.2276 0.2405 -0.0270 -0.0206 -0.0195 1 . 
195  N   N   . GLN GLN A A 26  26  . 0.0210 0.1941 0.2116 -0.0108 -0.0208 -0.0154 1 . 
196  CA  CA  . GLN GLN A A 26  26  . 0.0236 0.2405 0.2119 0.0030  -0.0269 -0.0069 1 . 
197  CB  CB  . GLN GLN A A 26  26  . 0.0706 0.2493 0.2401 0.0065  -0.0201 0.0091  1 . 
198  CG  CG  . GLN GLN A A 26  26  . 0.0623 0.3262 0.3091 0.0095  -0.0348 0.0312  1 . 
199  CD  CD  . GLN GLN A A 26  26  . 0.1380 0.4218 0.3171 0.0119  -0.0536 0.0120  1 . 
200  OE1 OE1 . GLN GLN A A 26  26  . 0.2054 0.4838 0.4070 0.0924  -0.0679 -0.0058 1 . 
201  NE2 NE2 . GLN GLN A A 26  26  . 0.1163 0.5155 0.3643 -0.0135 -0.0665 -0.0038 1 . 
202  C   C   . GLN GLN A A 26  26  . 0.0190 0.2105 0.2262 0.0014  -0.0270 -0.0043 1 . 
203  O   O   . GLN GLN A A 26  26  . 0.0230 0.2669 0.2162 -0.0029 -0.0388 -0.0033 1 . 
204  N   N   . THR THR A A 27  27  . 0.0164 0.2081 0.2241 -0.0052 -0.0244 0.0038  1 . 
205  CA  CA  . THR THR A A 27  27  . 0.0165 0.1791 0.2116 0.0060  -0.0089 -0.0025 1 . 
206  CB  CB  . THR THR A A 27  27  . 0.0196 0.1819 0.2143 0.0089  -0.0245 0.0010  1 . 
207  OG1 OG1 . THR THR A A 27  27  . 0.0643 0.1894 0.2239 -0.0094 -0.0159 0.0129  1 . 
208  CG2 CG2 . THR THR A A 27  27  . 0.0479 0.2144 0.2246 0.0084  -0.0054 0.0055  1 . 
209  C   C   . THR THR A A 27  27  . 0.0127 0.1974 0.2309 -0.0065 -0.0233 -0.0066 1 . 
210  O   O   . THR THR A A 27  27  . 0.0118 0.2182 0.2681 0.0005  -0.0153 -0.0060 1 . 
211  N   N   . LEU LEU A A 28  28  . 0.0220 0.1976 0.2392 0.0002  -0.0130 -0.0100 1 . 
212  CA  CA  . LEU LEU A A 28  28  . 0.0199 0.2059 0.2485 -0.0097 -0.0130 0.0016  1 . 
213  CB  CB  . LEU LEU A A 28  28  . 0.0272 0.2001 0.2538 -0.0019 -0.0071 -0.0151 1 . 
214  CG  CG  . LEU LEU A A 28  28  . 0.0312 0.2010 0.2574 -0.0007 -0.0151 -0.0042 1 . 
215  CD1 CD1 . LEU LEU A A 28  28  . 0.0293 0.2089 0.2846 0.0010  -0.0094 0.0080  1 . 
216  CD2 CD2 . LEU LEU A A 28  28  . 0.0672 0.2445 0.2627 0.0022  -0.0033 0.0187  1 . 
217  C   C   . LEU LEU A A 28  28  . 0.0529 0.2058 0.2594 -0.0157 -0.0264 -0.0084 1 . 
218  O   O   . LEU LEU A A 28  28  . 0.0547 0.2451 0.2965 -0.0406 -0.0257 -0.0140 1 . 
219  N   N   . LYS LYS A A 29  29  . 0.0525 0.2245 0.2606 -0.0299 -0.0258 -0.0040 1 . 
220  CA  CA  . LYS LYS A A 29  29  . 0.1190 0.2641 0.2805 -0.0236 -0.0585 -0.0170 1 . 
221  CB  CB  . LYS LYS A A 29  29  . 0.1710 0.3227 0.2842 -0.0292 -0.0384 -0.0219 1 . 
222  CG  CG  . LYS LYS A A 29  29  . 0.2068 0.3359 0.3149 -0.0149 -0.0348 -0.0554 1 . 
223  CD  CD  . LYS LYS A A 29  29  . 0.2849 0.4323 0.3392 -0.0225 0.0057  -0.0625 1 . 
224  CE  CE  . LYS LYS A A 29  29  . 0.3762 0.5410 0.3960 -0.0441 -0.0333 -0.1016 1 . 
225  NZ  NZ  . LYS LYS A A 29  29  . 0.4363 0.6516 0.4068 -0.0703 -0.0129 -0.1312 1 . 
226  C   C   . LYS LYS A A 29  29  . 0.0792 0.2753 0.2956 -0.0406 -0.0649 0.0080  1 . 
227  O   O   . LYS LYS A A 29  29  . 0.0895 0.3577 0.3085 -0.0598 -0.0772 0.0122  1 . 
228  N   N   . GLY GLY A A 30  30  . 0.0453 0.2551 0.2874 -0.0267 -0.0592 0.0269  1 . 
229  CA  CA  . GLY GLY A A 30  30  . 0.0357 0.2764 0.3104 -0.0219 -0.0554 0.0257  1 . 
230  C   C   . GLY GLY A A 30  30  . 0.0238 0.2622 0.3210 0.0101  -0.0353 0.0234  1 . 
231  O   O   . GLY GLY A A 30  30  . 0.0455 0.2829 0.3533 -0.0274 -0.0194 0.0214  1 . 
232  N   N   . NH2 NH2 A A 31  31  . 0.0347 0.2895 0.3623 -0.0018 -0.0103 0.0421  1 . 
233  C   C   . ACE ACE B B 0   0   . 0.1090 0.3727 0.4463 0.0316  -0.0173 -0.0691 1 . 
234  O   O   . ACE ACE B B 0   0   . 0.0953 0.3716 0.4886 0.0523  -0.0613 -0.0824 1 . 
235  CH3 CH3 . ACE ACE B B 0   0   . 0.0874 0.4272 0.5219 0.0253  0.0233  -0.1508 1 . 
236  N   N   . GLY GLY B B 1   1   . 0.0794 0.4041 0.4507 0.0784  -0.0057 -0.0394 1 . 
237  CA  CA  . GLY GLY B B 1   1   . 0.0461 0.3488 0.4936 0.0785  -0.0064 -0.0358 1 . 
238  C   C   . GLY GLY B B 1   1   . 0.0438 0.3365 0.4435 0.0592  -0.0001 -0.0546 1 . 
239  O   O   . GLY GLY B B 1   1   . 0.0603 0.3157 0.4728 0.0421  0.0329  -0.0332 1 . 
240  N   N   . GLU GLU B B 2   2   . 0.0573 0.2956 0.4356 0.0404  0.0425  -0.0426 1 . 
241  CA  CA  . GLU GLU B B 2   2   . 0.0568 0.2593 0.4321 0.0190  0.0366  -0.0482 1 . 
242  CB  CB  . GLU GLU B B 2   2   . 0.0684 0.3096 0.4460 0.0060  0.0515  -0.0665 1 . 
243  CG  CG  . GLU GLU B B 2   2   . 0.0707 0.3810 0.5010 -0.0041 0.0389  -0.0622 1 . 
244  CD  CD  . GLU GLU B B 2   2   . 0.2034 0.4417 0.4857 -0.0751 0.0671  -0.0790 1 . 
245  OE1 OE1 . GLU GLU B B 2   2   . 0.1426 0.5930 0.5492 -0.0760 0.0782  -0.0366 1 . 
246  OE2 OE2 . GLU GLU B B 2   2   . 0.2833 0.4266 0.5246 -0.0450 0.0308  -0.0999 1 . 
247  C   C   . GLU GLU B B 2   2   . 0.0342 0.2634 0.3632 0.0229  0.0074  -0.0423 1 . 
248  O   O   . GLU GLU B B 2   2   . 0.0426 0.2629 0.3806 -0.0018 0.0148  -0.0652 1 . 
249  N   N   . ILE ILE B B 3   3   . 0.0278 0.2608 0.3258 0.0270  0.0033  -0.0373 1 . 
250  CA  CA  . ILE ILE B B 3   3   . 0.0178 0.2511 0.2776 0.0246  -0.0225 -0.0368 1 . 
251  CB  CB  . ILE ILE B B 3   3   . 0.0541 0.2699 0.2718 0.0095  -0.0131 -0.0310 1 . 
252  CG1 CG1 . ILE ILE B B 3   3   . 0.1240 0.3268 0.2771 0.0386  -0.0049 -0.0410 1 . 
253  CG2 CG2 . ILE ILE B B 3   3   . 0.0553 0.2605 0.2936 0.0125  -0.0352 -0.0168 1 . 
254  CD1 CD1 . ILE ILE B B 3   3   . 0.1636 0.3493 0.3019 0.0315  -0.0050 -0.0092 1 . 
255  C   C   . ILE ILE B B 3   3   . 0.0222 0.2494 0.2791 0.0182  -0.0270 -0.0392 1 . 
256  O   O   . ILE ILE B B 3   3   . 0.0245 0.2432 0.2923 0.0021  -0.0410 -0.0239 1 . 
257  N   N   . ALA ALA B B 4   4   . 0.0263 0.2447 0.3021 0.0238  -0.0356 -0.0488 1 . 
258  CA  CA  . ALA ALA B B 4   4   . 0.0373 0.2551 0.2929 0.0103  -0.0442 -0.0571 1 . 
259  CB  CB  . ALA ALA B B 4   4   . 0.0370 0.3083 0.3370 0.0411  -0.0464 -0.0623 1 . 
260  C   C   . ALA ALA B B 4   4   . 0.0382 0.2467 0.2928 0.0312  -0.0406 -0.0452 1 . 
261  O   O   . ALA ALA B B 4   4   . 0.0421 0.2233 0.2998 0.0334  -0.0268 -0.0311 1 . 
262  N   N   . GLN GLN B B 5   5   . 0.0411 0.2377 0.3116 0.0430  -0.0394 -0.0301 1 . 
263  CA  CA  . GLN GLN B B 5   5   . 0.0537 0.2329 0.3114 0.0422  -0.0478 0.0040  1 . 
264  CB  CB  . GLN GLN B B 5   5   . 0.0605 0.2465 0.3554 0.0648  -0.0437 0.0115  1 . 
265  CG  CG  . GLN GLN B B 5   5   . 0.1391 0.2586 0.4244 0.0352  -0.0200 0.0423  1 . 
266  CD  CD  . GLN GLN B B 5   5   . 0.2037 0.2797 0.5065 0.0738  -0.0068 0.0258  1 . 
267  OE1 OE1 . GLN GLN B B 5   5   . 0.2122 0.3761 0.5033 0.0369  -0.0085 -0.0033 1 . 
268  NE2 NE2 . GLN GLN B B 5   5   . 0.3396 0.3184 0.6201 0.0727  -0.0345 0.0884  1 . 
269  C   C   . GLN GLN B B 5   5   . 0.0440 0.2029 0.3056 0.0355  -0.0291 -0.0145 1 . 
270  O   O   . GLN GLN B B 5   5   . 0.0489 0.2345 0.3239 0.0339  -0.0278 0.0040  1 . 
271  N   N   . THR THR B B 6   6   . 0.0344 0.2054 0.2999 0.0334  -0.0309 -0.0222 1 . 
272  CA  CA  . THR THR B B 6   6   . 0.0304 0.1634 0.2521 0.0240  -0.0308 -0.0184 1 . 
273  CB  CB  . THR THR B B 6   6   . 0.0254 0.1848 0.2588 0.0139  -0.0065 -0.0250 1 . 
274  OG1 OG1 . THR THR B B 6   6   . 0.0283 0.1856 0.2739 0.0195  -0.0084 -0.0214 1 . 
275  CG2 CG2 . THR THR B B 6   6   . 0.0242 0.1754 0.2456 0.0046  -0.0074 -0.0254 1 . 
276  C   C   . THR THR B B 6   6   . 0.0279 0.1557 0.2283 0.0156  -0.0241 -0.0228 1 . 
277  O   O   . THR THR B B 6   6   . 0.0293 0.1711 0.2382 0.0086  -0.0187 -0.0205 1 . 
278  N   N   . LEU LEU B B 7   7   . 0.0298 0.1440 0.2197 0.0089  -0.0203 -0.0156 1 . 
279  CA  CA  . LEU LEU B B 7   7   . 0.0322 0.1402 0.2070 0.0113  -0.0300 -0.0132 1 . 
280  CB  CB  . LEU LEU B B 7   7   . 0.0233 0.1684 0.2237 0.0116  -0.0314 -0.0194 1 . 
281  CG  CG  . LEU LEU B B 7   7   . 0.0359 0.1661 0.2370 -0.0015 -0.0158 -0.0152 1 . 
282  CD1 CD1 . LEU LEU B B 7   7   . 0.0506 0.1769 0.2944 -0.0137 -0.0193 -0.0195 1 . 
283  CD2 CD2 . LEU LEU B B 7   7   . 0.0491 0.1744 0.2350 -0.0055 -0.0206 0.0061  1 . 
284  C   C   . LEU LEU B B 7   7   . 0.0323 0.1625 0.2224 0.0208  -0.0278 -0.0157 1 . 
285  O   O   . LEU LEU B B 7   7   . 0.0325 0.1924 0.2504 0.0084  -0.0339 -0.0100 1 . 
286  N   N   . LYS LYS B B 8   8   . 0.0406 0.1801 0.2330 0.0244  -0.0377 -0.0025 1 . 
287  CA  CA  . LYS LYS B B 8   8   . 0.0514 0.2164 0.2294 0.0305  -0.0420 0.0010  1 . 
288  CB  CB  . LYS LYS B B 8   8   . 0.0637 0.2579 0.2666 0.0457  -0.0537 0.0190  1 . 
289  CG  CG  . LYS LYS B B 8   8   . 0.0848 0.3378 0.3097 0.0148  -0.0632 -0.0098 1 . 
290  CD  CD  . LYS LYS B B 8   8   . 0.1232 0.4292 0.3598 0.0281  -0.0865 0.0371  1 . 
291  CE  CE  . LYS LYS B B 8   8   . 0.2591 0.5192 0.3919 -0.0127 -0.0819 -0.0164 1 . 
292  NZ  NZ  . LYS LYS B B 8   8   . 0.2964 0.6223 0.4871 0.0137  -0.0875 0.0286  1 . 
293  C   C   . LYS LYS B B 8   8   . 0.0512 0.2032 0.2340 0.0348  -0.0261 0.0130  1 . 
294  O   O   . LYS LYS B B 8   8   . 0.0549 0.2426 0.2373 0.0397  -0.0206 0.0018  1 . 
295  N   N   . GLU GLU B B 9   9   . 0.0487 0.2081 0.2530 0.0295  -0.0243 0.0023  1 . 
296  CA  CA  . GLU GLU B B 9   9   . 0.0522 0.1716 0.2638 0.0228  -0.0216 0.0109  1 . 
297  CB  CB  . GLU GLU B B 9   9   . 0.0549 0.2026 0.2917 0.0046  0.0014  -0.0076 1 . 
298  CG  CG  . GLU GLU B B 9   9   . 0.0617 0.2427 0.3580 -0.0029 -0.0225 -0.0183 1 . 
299  C   C   . GLU GLU B B 9   9   . 0.0415 0.1663 0.2370 0.0194  -0.0168 -0.0012 1 . 
300  O   O   . GLU GLU B B 9   9   . 0.0448 0.1910 0.2361 0.0153  -0.0111 0.0009  1 . 
301  N   N   . ILE ILE B B 10  10  . 0.0321 0.1627 0.2143 0.0170  -0.0197 -0.0131 1 . 
302  CA  CA  . ILE ILE B B 10  10  . 0.0338 0.1444 0.1759 0.0104  -0.0201 -0.0037 1 . 
303  CB  CB  . ILE ILE B B 10  10  . 0.0228 0.1498 0.1935 -0.0029 -0.0280 -0.0107 1 . 
304  CG1 CG1 . ILE ILE B B 10  10  . 0.0185 0.1635 0.2083 0.0021  -0.0157 -0.0201 1 . 
305  CG2 CG2 . ILE ILE B B 10  10  . 0.0205 0.1496 0.1947 -0.0043 -0.0129 -0.0019 1 . 
306  CD1 CD1 . ILE ILE B B 10  10  . 0.0159 0.1777 0.2123 0.0035  -0.0066 -0.0175 1 . 
307  C   C   . ILE ILE B B 10  10  . 0.0291 0.1712 0.1874 0.0198  -0.0218 -0.0061 1 . 
308  O   O   . ILE ILE B B 10  10  . 0.0305 0.2000 0.2170 -0.0004 -0.0145 0.0002  1 . 
309  N   N   . ALA ALA B B 11  11  . 0.0340 0.1519 0.1907 0.0113  -0.0304 -0.0031 1 . 
310  CA  CA  . ALA ALA B B 11  11  . 0.0411 0.1586 0.2031 0.0065  -0.0284 -0.0118 1 . 
311  CB  CB  . ALA ALA B B 11  11  . 0.0445 0.1971 0.2269 0.0131  -0.0360 -0.0219 1 . 
312  C   C   . ALA ALA B B 11  11  . 0.0481 0.1844 0.2048 0.0241  -0.0123 -0.0023 1 . 
313  O   O   . ALA ALA B B 11  11  . 0.0453 0.2236 0.2504 0.0290  -0.0292 -0.0085 1 . 
314  N   N   . LYS LYS B B 12  12  . 0.0535 0.1876 0.2275 0.0230  -0.0206 0.0168  1 . 
315  CA  CA  . LYS LYS B B 12  12  . 0.0694 0.2138 0.2058 0.0156  -0.0200 0.0317  1 . 
316  CB  CB  . LYS LYS B B 12  12  . 0.0883 0.2268 0.2470 0.0223  -0.0347 0.0573  1 . 
317  CG  CG  . LYS LYS B B 12  12  . 0.1046 0.2695 0.2938 0.0227  -0.0086 0.0855  1 . 
318  CD  CD  . LYS LYS B B 12  12  . 0.1459 0.2843 0.3837 0.0311  0.0027  0.1117  1 . 
319  CE  CE  . LYS LYS B B 12  12  . 0.1885 0.3068 0.5102 0.0093  0.0229  0.1417  1 . 
320  NZ  NZ  . LYS LYS B B 12  12  . 0.2863 0.4496 0.5264 0.0261  0.0475  0.1625  1 . 
321  C   C   . LYS LYS B B 12  12  . 0.0574 0.1865 0.2101 0.0249  -0.0083 0.0224  1 . 
322  O   O   . LYS LYS B B 12  12  . 0.0629 0.1998 0.2098 0.0229  0.0014  0.0114  1 . 
323  N   N   . THR THR B B 13  13  . 0.0483 0.1753 0.2123 0.0248  -0.0133 0.0095  1 . 
324  CA  CA  . THR THR B B 13  13  . 0.0468 0.1357 0.2031 0.0028  -0.0150 0.0039  1 . 
325  CB  CB  . THR THR B B 13  13  . 0.0395 0.1300 0.2008 0.0059  -0.0174 0.0009  1 . 
326  OG1 OG1 . THR THR B B 13  13  . 0.0453 0.1636 0.2480 0.0185  -0.0050 -0.0086 1 . 
327  CG2 CG2 . THR THR B B 13  13  . 0.0369 0.1479 0.2148 -0.0025 -0.0135 -0.0081 1 . 
328  C   C   . THR THR B B 13  13  . 0.0400 0.1394 0.1711 0.0038  -0.0037 -0.0030 1 . 
329  O   O   . THR THR B B 13  13  . 0.0396 0.1436 0.1845 0.0050  -0.0041 0.0040  1 . 
330  N   N   . LEU LEU B B 14  14  . 0.0346 0.1368 0.1767 0.0057  -0.0137 -0.0047 1 . 
331  CA  CA  . LEU LEU B B 14  14  . 0.0313 0.1366 0.1623 0.0037  -0.0164 -0.0067 1 . 
332  CB  CB  . LEU LEU B B 14  14  . 0.0297 0.1324 0.1798 -0.0023 -0.0134 -0.0065 1 . 
333  CG  CG  . LEU LEU B B 14  14  . 0.0238 0.1359 0.1776 -0.0052 -0.0107 -0.0111 1 . 
334  CD1 CD1 . LEU LEU B B 14  14  . 0.0238 0.1402 0.2026 -0.0004 -0.0015 -0.0068 1 . 
335  CD2 CD2 . LEU LEU B B 14  14  . 0.0253 0.1633 0.1649 0.0049  -0.0060 0.0043  1 . 
336  C   C   . LEU LEU B B 14  14  . 0.0387 0.1642 0.1757 0.0166  -0.0092 -0.0002 1 . 
337  O   O   . LEU LEU B B 14  14  . 0.0366 0.1657 0.1798 0.0108  -0.0160 0.0123  1 . 
338  N   N   . LYS LYS B B 15  15  . 0.0473 0.1844 0.1713 0.0148  -0.0132 0.0037  1 . 
339  CA  CA  . LYS LYS B B 15  15  . 0.0610 0.1997 0.1676 0.0047  -0.0140 -0.0049 1 . 
340  CB  CB  . LYS LYS B B 15  15  . 0.0696 0.2894 0.1916 0.0191  -0.0189 0.0093  1 . 
341  CG  CG  . LYS LYS B B 15  15  . 0.0967 0.3563 0.2394 -0.0303 -0.0134 -0.0193 1 . 
342  CD  CD  . LYS LYS B B 15  15  . 0.1312 0.4581 0.2731 0.0075  -0.0320 -0.0112 1 . 
343  CE  CE  . LYS LYS B B 15  15  . 0.2312 0.5186 0.3470 -0.0381 -0.0274 -0.0658 1 . 
344  NZ  NZ  . LYS LYS B B 15  15  . 0.3119 0.5558 0.4161 -0.0097 -0.0314 -0.1057 1 . 
345  C   C   . LYS LYS B B 15  15  . 0.0595 0.1972 0.1712 0.0159  -0.0081 0.0051  1 . 
346  O   O   . LYS LYS B B 15  15  . 0.0620 0.1993 0.1788 0.0249  -0.0015 0.0097  1 . 
347  N   N   . GLU GLU B B 16  16  . 0.0614 0.1887 0.2003 0.0098  0.0001  0.0091  1 . 
348  CA  CA  . GLU GLU B B 16  16  . 0.0646 0.1894 0.2225 0.0143  -0.0052 0.0262  1 . 
349  CB  CB  . GLU GLU B B 16  16  . 0.0702 0.1845 0.2621 -0.0040 0.0160  0.0174  1 . 
350  CG  CG  . GLU GLU B B 16  16  . 0.0782 0.2277 0.3236 0.0287  0.0269  0.0441  1 . 
351  CD  CD  . GLU GLU B B 16  16  . 0.1147 0.2479 0.3949 0.0454  0.0157  0.0043  1 . 
352  OE1 OE1 . GLU GLU B B 16  16  . 0.1400 0.3116 0.4427 0.0672  -0.0247 -0.0245 1 . 
353  OE2 OE2 . GLU GLU B B 16  16  . 0.1359 0.3082 0.4742 0.0751  -0.0026 0.0142  1 . 
354  C   C   . GLU GLU B B 16  16  . 0.0525 0.1844 0.1856 0.0139  0.0045  0.0212  1 . 
355  O   O   . GLU GLU B B 16  16  . 0.0562 0.1877 0.1931 0.0085  0.0157  0.0256  1 . 
356  N   N   . ILE ILE B B 17  17  . 0.0422 0.1485 0.1744 0.0072  -0.0050 0.0142  1 . 
357  CA  CA  . ILE ILE B B 17  17  . 0.0348 0.1456 0.1599 -0.0008 -0.0103 -0.0029 1 . 
358  CB  CB  . ILE ILE B B 17  17  . 0.0273 0.1484 0.1677 -0.0040 -0.0095 0.0073  1 . 
359  CG1 CG1 . ILE ILE B B 17  17  . 0.0259 0.1452 0.1835 -0.0042 -0.0083 0.0044  1 . 
360  CG2 CG2 . ILE ILE B B 17  17  . 0.0228 0.1447 0.1563 -0.0029 -0.0114 -0.0004 1 . 
361  CD1 CD1 . ILE ILE B B 17  17  . 0.0207 0.1747 0.1809 0.0024  -0.0131 0.0071  1 . 
362  C   C   . ILE ILE B B 17  17  . 0.0356 0.1535 0.1595 0.0059  -0.0095 -0.0025 1 . 
363  O   O   . ILE ILE B B 17  17  . 0.0349 0.1555 0.1661 0.0046  0.0008  -0.0003 1 . 
364  N   N   . ALA ALA B B 18  18  . 0.0395 0.1418 0.1590 -0.0008 -0.0062 -0.0099 1 . 
365  CA  CA  . ALA ALA B B 18  18  . 0.0453 0.1478 0.1758 -0.0083 0.0021  -0.0149 1 . 
366  CB  CB  . ALA ALA B B 18  18  . 0.0462 0.1481 0.1769 -0.0002 -0.0112 -0.0208 1 . 
367  C   C   . ALA ALA B B 18  18  . 0.0502 0.1732 0.1743 0.0117  0.0073  -0.0071 1 . 
368  O   O   . ALA ALA B B 18  18  . 0.0491 0.1666 0.1960 0.0142  0.0074  0.0048  1 . 
369  CD1 CD1 . 4BF 4BF B B 19  19  . 0.1050 0.2868 0.2861 0.0271  0.0344  0.0735  1 . 
370  CE1 CE1 . 4BF 4BF B B 19  19  . 0.1273 0.3503 0.3467 0.0212  0.0447  0.1238  1 . 
371  CZ  CZ  . 4BF 4BF B B 19  19  . 0.2406 0.4497 0.3265 0.0707  0.1058  0.1279  1 . 
372  BR  BR  . 4BF 4BF B B 19  19  . 0.3972 0.6782 0.6279 0.1769  0.2885  0.3159  1 . 
373  CE2 CE2 . 4BF 4BF B B 19  19  . 0.1789 0.4820 0.2240 0.0771  0.0784  0.0586  1 . 
374  CD2 CD2 . 4BF 4BF B B 19  19  . 0.1108 0.3844 0.2338 0.0651  0.0464  0.0288  1 . 
375  CG  CG  . 4BF 4BF B B 19  19  . 0.0931 0.2921 0.2162 0.0428  0.0276  0.0593  1 . 
376  CB  CB  . 4BF 4BF B B 19  19  . 0.0786 0.2251 0.1947 0.0372  0.0114  0.0342  1 . 
377  CA  CA  . 4BF 4BF B B 19  19  . 0.0674 0.1959 0.1656 0.0137  -0.0051 0.0165  1 . 
378  N   N   . 4BF 4BF B B 19  19  . 0.0583 0.1811 0.1699 0.0016  -0.0118 0.0091  1 . 
379  C   C   . 4BF 4BF B B 19  19  . 0.0631 0.2065 0.1899 0.0102  0.0085  0.0191  1 . 
380  O   O   . 4BF 4BF B B 19  19  . 0.0662 0.1981 0.1792 0.0187  0.0204  0.0061  1 . 
381  N   N   . THR THR B B 20  20  . 0.0593 0.1432 0.1999 0.0232  -0.0024 0.0168  1 . 
382  CA  CA  . THR THR B B 20  20  . 0.0561 0.1337 0.1853 0.0050  0.0060  0.0096  1 . 
383  CB  CB  . THR THR B B 20  20  . 0.0530 0.1306 0.1847 -0.0004 0.0065  0.0094  1 . 
384  OG1 OG1 . THR THR B B 20  20  . 0.0611 0.1499 0.2202 0.0154  0.0281  0.0176  1 . 
385  CG2 CG2 . THR THR B B 20  20  . 0.0520 0.1524 0.2115 -0.0091 0.0108  -0.0066 1 . 
386  C   C   . THR THR B B 20  20  . 0.0466 0.1274 0.1688 0.0060  0.0152  0.0012  1 . 
387  O   O   . THR THR B B 20  20  . 0.0480 0.1738 0.1760 0.0099  0.0166  0.0086  1 . 
388  N   N   . LEU LEU B B 21  21  . 0.0398 0.1224 0.1551 0.0041  0.0017  0.0089  1 . 
389  CA  CA  . LEU LEU B B 21  21  . 0.0354 0.1182 0.1385 0.0012  -0.0035 0.0072  1 . 
390  CB  CB  . LEU LEU B B 21  21  . 0.0309 0.1325 0.1636 0.0091  0.0031  0.0141  1 . 
391  CG  CG  . LEU LEU B B 21  21  . 0.0264 0.1228 0.1702 0.0156  0.0102  0.0076  1 . 
392  CD1 CD1 . LEU LEU B B 21  21  . 0.0263 0.1501 0.1746 0.0018  0.0178  0.0239  1 . 
393  CD2 CD2 . LEU LEU B B 21  21  . 0.0216 0.1386 0.1607 0.0106  0.0039  0.0127  1 . 
394  C   C   . LEU LEU B B 21  21  . 0.0417 0.1298 0.1532 0.0116  0.0008  0.0062  1 . 
395  O   O   . LEU LEU B B 21  21  . 0.0399 0.1538 0.1878 0.0064  0.0133  0.0006  1 . 
396  N   N   . LYS LYS B B 22  22  . 0.0487 0.1590 0.1515 0.0023  -0.0031 -0.0030 1 . 
397  CA  CA  . LYS LYS B B 22  22  . 0.0571 0.1685 0.1492 0.0000  -0.0046 0.0027  1 . 
398  CB  CB  . LYS LYS B B 22  22  . 0.0665 0.2313 0.1687 0.0024  -0.0112 -0.0009 1 . 
399  CG  CG  . LYS LYS B B 22  22  . 0.0716 0.2308 0.2270 -0.0178 -0.0038 -0.0250 1 . 
400  CD  CD  . LYS LYS B B 22  22  . 0.1313 0.3521 0.2748 -0.0175 -0.0555 -0.0498 1 . 
401  CE  CE  . LYS LYS B B 22  22  . 0.2161 0.3728 0.3405 0.0108  -0.0497 0.0006  1 . 
402  NZ  NZ  . LYS LYS B B 22  22  . 0.2274 0.4227 0.2938 -0.0868 -0.0826 0.0315  1 . 
403  C   C   . LYS LYS B B 22  22  . 0.0610 0.2015 0.1620 0.0118  0.0190  0.0078  1 . 
404  O   O   . LYS LYS B B 22  22  . 0.0627 0.2235 0.1793 0.0188  0.0133  -0.0039 1 . 
405  N   N   . GLU GLU B B 23  23  . 0.0647 0.1947 0.1893 0.0004  0.0208  0.0136  1 . 
406  CA  CA  . GLU GLU B B 23  23  . 0.0719 0.1941 0.1913 -0.0039 0.0236  0.0304  1 . 
407  CB  CB  . GLU GLU B B 23  23  . 0.0818 0.1816 0.2299 -0.0136 0.0425  0.0397  1 . 
408  CG  CG  . GLU GLU B B 23  23  . 0.0930 0.2431 0.2580 0.0072  0.0301  0.0605  1 . 
409  CD  CD  . GLU GLU B B 23  23  . 0.1585 0.2469 0.3449 0.0180  0.0637  0.0754  1 . 
410  OE1 OE1 . GLU GLU B B 23  23  . 0.2083 0.3017 0.3971 0.0387  0.0953  0.0155  1 . 
411  OE2 OE2 . GLU GLU B B 23  23  . 0.2891 0.2930 0.4461 0.0104  0.0734  0.1483  1 . 
412  C   C   . GLU GLU B B 23  23  . 0.0604 0.1794 0.1904 0.0006  0.0313  0.0179  1 . 
413  O   O   . GLU GLU B B 23  23  . 0.0639 0.2045 0.2300 0.0064  0.0382  0.0281  1 . 
414  N   N   . ILE ILE B B 24  24  . 0.0511 0.1686 0.1746 0.0012  0.0114  0.0112  1 . 
415  CA  CA  . ILE ILE B B 24  24  . 0.0461 0.1352 0.1693 -0.0093 -0.0008 0.0040  1 . 
416  CB  CB  . ILE ILE B B 24  24  . 0.0368 0.1511 0.1686 -0.0154 -0.0028 0.0008  1 . 
417  CG1 CG1 . ILE ILE B B 24  24  . 0.0367 0.1462 0.1855 -0.0218 0.0090  -0.0018 1 . 
418  CG2 CG2 . ILE ILE B B 24  24  . 0.0326 0.1557 0.1607 -0.0093 -0.0117 -0.0030 1 . 
419  CD1 CD1 . ILE ILE B B 24  24  . 0.0301 0.1658 0.1786 -0.0174 0.0043  -0.0080 1 . 
420  C   C   . ILE ILE B B 24  24  . 0.0424 0.1477 0.1757 -0.0071 0.0080  -0.0077 1 . 
421  O   O   . ILE ILE B B 24  24  . 0.0431 0.1567 0.1740 0.0003  0.0072  0.0028  1 . 
422  N   N   . ALA ALA B B 25  25  . 0.0430 0.1273 0.1583 -0.0073 0.0092  0.0064  1 . 
423  CA  CA  . ALA ALA B B 25  25  . 0.0454 0.1415 0.1525 -0.0109 0.0167  -0.0026 1 . 
424  CB  CB  . ALA ALA B B 25  25  . 0.0473 0.1440 0.1644 -0.0052 0.0033  -0.0146 1 . 
425  C   C   . ALA ALA B B 25  25  . 0.0505 0.1838 0.1789 0.0095  0.0215  0.0007  1 . 
426  O   O   . ALA ALA B B 25  25  . 0.0507 0.2092 0.1951 0.0110  0.0151  -0.0005 1 . 
427  N   N   . GLN GLN B B 26  26  . 0.0586 0.1946 0.1624 0.0104  0.0268  0.0092  1 . 
428  CA  CA  . GLN GLN B B 26  26  . 0.0691 0.2027 0.1562 0.0018  0.0202  0.0106  1 . 
429  CB  CB  . GLN GLN B B 26  26  . 0.0815 0.2447 0.1711 0.0128  0.0172  0.0248  1 . 
430  CG  CG  . GLN GLN B B 26  26  . 0.0946 0.2699 0.1826 0.0250  0.0282  0.0363  1 . 
431  CD  CD  . GLN GLN B B 26  26  . 0.0967 0.3182 0.1658 0.0330  0.0320  0.0276  1 . 
432  OE1 OE1 . GLN GLN B B 26  26  . 0.0923 0.3117 0.2207 0.0362  0.0277  -0.0100 1 . 
433  NE2 NE2 . GLN GLN B B 26  26  . 0.1071 0.3511 0.1926 0.0341  0.0360  0.0399  1 . 
434  C   C   . GLN GLN B B 26  26  . 0.0671 0.2096 0.1760 -0.0001 0.0363  0.0116  1 . 
435  O   O   . GLN GLN B B 26  26  . 0.0707 0.2327 0.2043 0.0147  0.0442  0.0144  1 . 
436  N   N   . THR THR B B 27  27  . 0.0638 0.1875 0.2055 -0.0052 0.0326  0.0090  1 . 
437  CA  CA  . THR THR B B 27  27  . 0.0667 0.1751 0.2126 -0.0098 0.0266  0.0103  1 . 
438  CB  CB  . THR THR B B 27  27  . 0.0689 0.1691 0.2199 -0.0146 0.0211  0.0027  1 . 
439  OG1 OG1 . THR THR B B 27  27  . 0.0814 0.1733 0.2370 0.0042  0.0318  0.0035  1 . 
440  CG2 CG2 . THR THR B B 27  27  . 0.0779 0.2080 0.2599 -0.0230 0.0167  -0.0240 1 . 
441  C   C   . THR THR B B 27  27  . 0.0573 0.1951 0.2072 -0.0014 0.0254  -0.0007 1 . 
442  O   O   . THR THR B B 27  27  . 0.0598 0.2271 0.2183 0.0027  0.0360  -0.0124 1 . 
443  N   N   . LEU LEU B B 28  28  . 0.0514 0.1982 0.1842 0.0059  0.0130  0.0064  1 . 
444  CA  CA  . LEU LEU B B 28  28  . 0.0518 0.1857 0.1654 0.0091  0.0008  0.0030  1 . 
445  CB  CB  . LEU LEU B B 28  28  . 0.0459 0.1813 0.1878 0.0062  -0.0112 0.0173  1 . 
446  CG  CG  . LEU LEU B B 28  28  . 0.0331 0.1961 0.1923 0.0026  0.0001  0.0162  1 . 
447  CD1 CD1 . LEU LEU B B 28  28  . 0.0636 0.1920 0.1905 -0.0145 -0.0105 0.0189  1 . 
448  CD2 CD2 . LEU LEU B B 28  28  . 0.0287 0.2236 0.1960 -0.0099 0.0071  -0.0038 1 . 
449  C   C   . LEU LEU B B 28  28  . 0.0544 0.1961 0.1880 0.0195  0.0133  0.0087  1 . 
450  O   O   . LEU LEU B B 28  28  . 0.0489 0.2496 0.2447 0.0178  0.0120  0.0061  1 . 
451  N   N   . LYS LYS B B 29  29  . 0.0627 0.1852 0.1830 0.0187  0.0126  0.0039  1 . 
452  CA  CA  . LYS LYS B B 29  29  . 0.0783 0.2015 0.1820 0.0209  0.0014  -0.0070 1 . 
453  CB  CB  . LYS LYS B B 29  29  . 0.0773 0.1957 0.2040 0.0223  0.0061  -0.0234 1 . 
454  CG  CG  . LYS LYS B B 29  29  . 0.0838 0.1918 0.2298 0.0181  -0.0065 -0.0146 1 . 
455  CD  CD  . LYS LYS B B 29  29  . 0.0882 0.2162 0.2941 0.0027  -0.0137 -0.0332 1 . 
456  CE  CE  . LYS LYS B B 29  29  . 0.1110 0.2488 0.2947 0.0176  -0.0211 -0.0125 1 . 
457  NZ  NZ  . LYS LYS B B 29  29  . 0.1696 0.2675 0.3415 -0.0116 -0.0314 -0.0282 1 . 
458  C   C   . LYS LYS B B 29  29  . 0.0762 0.2322 0.1941 0.0160  0.0217  -0.0048 1 . 
459  O   O   . LYS LYS B B 29  29  . 0.0808 0.2772 0.2013 0.0084  0.0291  -0.0053 1 . 
460  N   N   . GLY GLY B B 30  30  . 0.0748 0.2321 0.2005 0.0107  0.0296  -0.0042 1 . 
461  CA  CA  . GLY GLY B B 30  30  . 0.0884 0.2588 0.2145 0.0159  0.0425  0.0260  1 . 
462  C   C   . GLY GLY B B 30  30  . 0.0976 0.2729 0.2178 0.0150  0.0569  0.0533  1 . 
463  O   O   . GLY GLY B B 30  30  . 0.1093 0.2854 0.2639 0.0147  0.0741  0.0684  1 . 
464  N   N   . NH2 NH2 B B 31  31  . 0.0969 0.2770 0.1944 -0.0008 0.0520  0.0219  1 . 
465  N   N   . GLY GLY C C 1   1   . 0.3067 0.4429 0.6149 0.1063  0.0532  -0.0150 1 . 
466  CA  CA  . GLY GLY C C 1   1   . 0.2078 0.4820 0.5437 0.0584  0.0613  -0.0341 1 . 
467  C   C   . GLY GLY C C 1   1   . 0.1336 0.4203 0.3817 -0.0235 0.0598  -0.0645 1 . 
468  O   O   . GLY GLY C C 1   1   . 0.1411 0.3809 0.4092 -0.0268 0.0585  -0.0942 1 . 
469  N   N   . GLU GLU C C 2   2   . 0.1537 0.4324 0.3724 -0.0238 0.0428  -0.0560 1 . 
470  CA  CA  . GLU GLU C C 2   2   . 0.1247 0.4325 0.3128 -0.0656 0.0345  -0.0384 1 . 
471  CB  CB  . GLU GLU C C 2   2   . 0.1840 0.4713 0.3569 -0.0641 0.0516  -0.0013 1 . 
472  C   C   . GLU GLU C C 2   2   . 0.0585 0.3338 0.2778 -0.0626 -0.0012 -0.0050 1 . 
473  O   O   . GLU GLU C C 2   2   . 0.0579 0.3212 0.2755 -0.0533 -0.0198 0.0170  1 . 
474  N   N   . ILE ILE C C 3   3   . 0.0496 0.2795 0.2763 -0.0597 0.0182  -0.0132 1 . 
475  CA  CA  . ILE ILE C C 3   3   . 0.0391 0.2454 0.2697 -0.0292 0.0111  0.0100  1 . 
476  CB  CB  . ILE ILE C C 3   3   . 0.0786 0.2507 0.2783 -0.0173 -0.0012 -0.0096 1 . 
477  CG1 CG1 . ILE ILE C C 3   3   . 0.0694 0.2862 0.3343 -0.0601 -0.0220 0.0025  1 . 
478  CG2 CG2 . ILE ILE C C 3   3   . 0.0774 0.2374 0.2803 0.0081  -0.0058 -0.0070 1 . 
479  CD1 CD1 . ILE ILE C C 3   3   . 0.0867 0.2992 0.3231 -0.0435 0.0009  0.0209  1 . 
480  C   C   . ILE ILE C C 3   3   . 0.0142 0.2173 0.2503 -0.0055 0.0128  -0.0070 1 . 
481  O   O   . ILE ILE C C 3   3   . 0.0122 0.2013 0.2307 0.0007  0.0145  -0.0131 1 . 
482  N   N   . ALA ALA C C 4   4   . 0.0167 0.2316 0.2648 0.0133  0.0069  -0.0051 1 . 
483  CA  CA  . ALA ALA C C 4   4   . 0.0223 0.2165 0.2733 0.0098  -0.0047 -0.0048 1 . 
484  CB  CB  . ALA ALA C C 4   4   . 0.0378 0.2226 0.3241 0.0307  0.0077  0.0038  1 . 
485  C   C   . ALA ALA C C 4   4   . 0.0219 0.1908 0.2768 0.0074  0.0171  -0.0136 1 . 
486  O   O   . ALA ALA C C 4   4   . 0.0252 0.1842 0.2561 0.0106  0.0222  0.0156  1 . 
487  N   N   . GLN GLN C C 5   5   . 0.0291 0.2200 0.2775 -0.0028 0.0284  -0.0162 1 . 
488  CA  CA  . GLN GLN C C 5   5   . 0.0378 0.2279 0.2762 0.0059  0.0303  -0.0462 1 . 
489  CB  CB  . GLN GLN C C 5   5   . 0.0515 0.3054 0.2880 -0.0017 0.0385  -0.0543 1 . 
490  CG  CG  . GLN GLN C C 5   5   . 0.0959 0.3362 0.3739 0.0338  0.0380  -0.0671 1 . 
491  CD  CD  . GLN GLN C C 5   5   . 0.2023 0.4494 0.3816 0.0393  0.0572  -0.0708 1 . 
492  OE1 OE1 . GLN GLN C C 5   5   . 0.3570 0.5684 0.3958 0.0448  0.0095  -0.0395 1 . 
493  NE2 NE2 . GLN GLN C C 5   5   . 0.2368 0.5268 0.4897 0.0944  0.0305  -0.0888 1 . 
494  C   C   . GLN GLN C C 5   5   . 0.0319 0.2095 0.2465 -0.0043 0.0245  -0.0249 1 . 
495  O   O   . GLN GLN C C 5   5   . 0.0364 0.2221 0.2446 -0.0132 0.0167  -0.0207 1 . 
496  N   N   . THR THR C C 6   6   . 0.0278 0.2069 0.2231 -0.0076 0.0161  -0.0157 1 . 
497  CA  CA  . THR THR C C 6   6   . 0.0266 0.1855 0.1930 -0.0038 0.0030  -0.0128 1 . 
498  CB  CB  . THR THR C C 6   6   . 0.0271 0.1923 0.1863 -0.0096 0.0013  -0.0004 1 . 
499  OG1 OG1 . THR THR C C 6   6   . 0.0472 0.2247 0.1947 -0.0018 0.0153  -0.0007 1 . 
500  CG2 CG2 . THR THR C C 6   6   . 0.0305 0.1973 0.1819 -0.0063 -0.0038 0.0120  1 . 
501  C   C   . THR THR C C 6   6   . 0.0204 0.1604 0.1925 -0.0102 -0.0011 -0.0128 1 . 
502  O   O   . THR THR C C 6   6   . 0.0213 0.1713 0.1970 0.0025  -0.0125 -0.0053 1 . 
503  N   N   . LEU LEU C C 7   7   . 0.0150 0.1679 0.1947 -0.0055 0.0007  -0.0060 1 . 
504  CA  CA  . LEU LEU C C 7   7   . 0.0099 0.1449 0.1912 0.0085  0.0021  -0.0050 1 . 
505  CB  CB  . LEU LEU C C 7   7   . 0.0088 0.1590 0.1864 0.0143  -0.0028 0.0079  1 . 
506  CG  CG  . LEU LEU C C 7   7   . 0.0193 0.1782 0.2129 -0.0138 -0.0071 0.0043  1 . 
507  CD1 CD1 . LEU LEU C C 7   7   . 0.0228 0.2283 0.2375 -0.0077 -0.0171 -0.0090 1 . 
508  CD2 CD2 . LEU LEU C C 7   7   . 0.0551 0.1572 0.2053 -0.0031 -0.0137 -0.0047 1 . 
509  C   C   . LEU LEU C C 7   7   . 0.0142 0.1557 0.1901 0.0030  -0.0023 -0.0047 1 . 
510  O   O   . LEU LEU C C 7   7   . 0.0113 0.1729 0.1914 0.0119  0.0019  -0.0075 1 . 
511  N   N   . LYS LYS C C 8   8   . 0.0185 0.1704 0.2108 0.0013  0.0141  -0.0137 1 . 
512  CA  CA  . LYS LYS C C 8   8   . 0.0246 0.1578 0.2377 0.0072  0.0075  -0.0126 1 . 
513  CB  CB  . LYS LYS C C 8   8   . 0.0311 0.1723 0.2778 0.0129  0.0216  -0.0208 1 . 
514  CG  CG  . LYS LYS C C 8   8   . 0.0351 0.1959 0.3173 0.0099  0.0040  0.0019  1 . 
515  CD  CD  . LYS LYS C C 8   8   . 0.0775 0.2181 0.3861 0.0258  0.0363  -0.0100 1 . 
516  CE  CE  . LYS LYS C C 8   8   . 0.0749 0.2820 0.4118 0.0233  0.0350  0.0080  1 . 
517  NZ  NZ  . LYS LYS C C 8   8   . 0.0750 0.3311 0.4858 0.0479  0.0582  -0.0135 1 . 
518  C   C   . LYS LYS C C 8   8   . 0.0257 0.1904 0.2302 0.0008  0.0148  -0.0302 1 . 
519  O   O   . LYS LYS C C 8   8   . 0.0253 0.1970 0.2318 0.0044  0.0217  -0.0109 1 . 
520  N   N   . GLU GLU C C 9   9   . 0.0274 0.2072 0.2343 -0.0046 0.0153  -0.0222 1 . 
521  CA  CA  . GLU GLU C C 9   9   . 0.0320 0.2105 0.2249 0.0015  0.0067  -0.0421 1 . 
522  CB  CB  . GLU GLU C C 9   9   . 0.0360 0.2350 0.2281 -0.0132 0.0224  -0.0377 1 . 
523  CG  CG  . GLU GLU C C 9   9   . 0.0876 0.2944 0.2560 0.0103  -0.0177 -0.0246 1 . 
524  CD  CD  . GLU GLU C C 9   9   . 0.1459 0.3382 0.2945 0.0445  0.0219  0.0117  1 . 
525  OE1 OE1 . GLU GLU C C 9   9   . 0.1985 0.4105 0.3293 0.0551  0.0713  0.0195  1 . 
526  OE2 OE2 . GLU GLU C C 9   9   . 0.1301 0.2575 0.2511 0.0102  0.0260  0.0047  1 . 
527  C   C   . GLU GLU C C 9   9   . 0.0219 0.1757 0.1935 -0.0045 0.0093  -0.0297 1 . 
528  O   O   . GLU GLU C C 9   9   . 0.0251 0.2010 0.2092 -0.0010 -0.0050 -0.0339 1 . 
529  N   N   . ILE ILE C C 10  10  . 0.0160 0.1589 0.1837 0.0012  0.0023  -0.0159 1 . 
530  CA  CA  . ILE ILE C C 10  10  . 0.0120 0.1528 0.1790 0.0101  -0.0026 -0.0070 1 . 
531  CB  CB  . ILE ILE C C 10  10  . 0.0101 0.1450 0.1860 0.0123  0.0030  -0.0042 1 . 
532  CG1 CG1 . ILE ILE C C 10  10  . 0.0123 0.1556 0.1834 0.0068  0.0083  0.0026  1 . 
533  CG2 CG2 . ILE ILE C C 10  10  . 0.0081 0.1386 0.1698 0.0049  -0.0093 -0.0019 1 . 
534  CD1 CD1 . ILE ILE C C 10  10  . 0.0131 0.1596 0.1846 -0.0008 0.0073  0.0041  1 . 
535  C   C   . ILE ILE C C 10  10  . 0.0110 0.1501 0.1772 0.0093  -0.0040 -0.0107 1 . 
536  O   O   . ILE ILE C C 10  10  . 0.0103 0.1530 0.1951 0.0012  -0.0036 -0.0071 1 . 
537  N   N   . ALA ALA C C 11  11  . 0.0123 0.1528 0.1864 0.0103  -0.0055 -0.0037 1 . 
538  CA  CA  . ALA ALA C C 11  11  . 0.0137 0.1462 0.1821 0.0164  -0.0070 -0.0094 1 . 
539  CB  CB  . ALA ALA C C 11  11  . 0.0153 0.1617 0.2085 0.0075  -0.0007 -0.0012 1 . 
540  C   C   . ALA ALA C C 11  11  . 0.0172 0.1532 0.1962 0.0025  0.0109  0.0014  1 . 
541  O   O   . ALA ALA C C 11  11  . 0.0169 0.1476 0.2175 0.0074  0.0115  -0.0062 1 . 
542  N   N   . LYS LYS C C 12  12  . 0.0213 0.1646 0.2108 0.0008  0.0109  -0.0197 1 . 
543  CA  CA  . LYS LYS C C 12  12  . 0.0280 0.1704 0.2408 -0.0031 0.0120  -0.0277 1 . 
544  CB  CB  . LYS LYS C C 12  12  . 0.0394 0.2167 0.2513 0.0108  0.0094  -0.0412 1 . 
545  CG  CG  . LYS LYS C C 12  12  . 0.0545 0.2602 0.3010 -0.0183 0.0178  -0.0685 1 . 
546  CD  CD  . LYS LYS C C 12  12  . 0.1514 0.3360 0.3286 -0.0095 0.0485  -0.0955 1 . 
547  CE  CE  . LYS LYS C C 12  12  . 0.2203 0.4150 0.3746 -0.0107 0.0249  -0.0400 1 . 
548  NZ  NZ  . LYS LYS C C 12  12  . 0.3912 0.4427 0.4614 -0.0120 0.0425  -0.0934 1 . 
549  C   C   . LYS LYS C C 12  12  . 0.0260 0.1534 0.2159 -0.0101 0.0105  -0.0324 1 . 
550  O   O   . LYS LYS C C 12  12  . 0.0277 0.1547 0.2362 -0.0115 0.0038  -0.0277 1 . 
551  N   N   . THR THR C C 13  13  . 0.0219 0.1565 0.2035 0.0029  0.0086  -0.0162 1 . 
552  CA  CA  . THR THR C C 13  13  . 0.0211 0.1560 0.1807 0.0049  0.0015  -0.0186 1 . 
553  CB  CB  . THR THR C C 13  13  . 0.0209 0.1636 0.1709 -0.0010 -0.0095 -0.0097 1 . 
554  OG1 OG1 . THR THR C C 13  13  . 0.0272 0.1821 0.1921 -0.0076 0.0023  -0.0182 1 . 
555  CG2 CG2 . THR THR C C 13  13  . 0.0223 0.1603 0.1766 -0.0092 0.0160  -0.0045 1 . 
556  C   C   . THR THR C C 13  13  . 0.0149 0.1287 0.1675 0.0014  -0.0021 -0.0145 1 . 
557  O   O   . THR THR C C 13  13  . 0.0149 0.1698 0.1702 -0.0025 0.0034  -0.0140 1 . 
558  N   N   . LEU LEU C C 14  14  . 0.0119 0.1365 0.1702 0.0018  -0.0023 -0.0204 1 . 
559  CA  CA  . LEU LEU C C 14  14  . 0.0108 0.1244 0.1609 0.0054  -0.0075 -0.0104 1 . 
560  CB  CB  . LEU LEU C C 14  14  . 0.0106 0.1558 0.1784 0.0061  0.0006  -0.0202 1 . 
561  CG  CG  . LEU LEU C C 14  14  . 0.0101 0.1556 0.1536 -0.0002 0.0025  -0.0112 1 . 
562  CD1 CD1 . LEU LEU C C 14  14  . 0.0108 0.1581 0.1795 -0.0024 0.0000  -0.0125 1 . 
563  CD2 CD2 . LEU LEU C C 14  14  . 0.0098 0.1505 0.1736 0.0000  -0.0051 -0.0133 1 . 
564  C   C   . LEU LEU C C 14  14  . 0.0136 0.1365 0.1718 0.0008  -0.0039 -0.0057 1 . 
565  O   O   . LEU LEU C C 14  14  . 0.0139 0.1489 0.1847 -0.0019 0.0003  -0.0034 1 . 
566  N   N   . LYS LYS C C 15  15  . 0.0171 0.1363 0.1878 0.0040  -0.0048 -0.0066 1 . 
567  CA  CA  . LYS LYS C C 15  15  . 0.0324 0.1294 0.2004 0.0044  0.0049  -0.0059 1 . 
568  CB  CB  . LYS LYS C C 15  15  . 0.0482 0.1490 0.2515 0.0169  0.0162  -0.0036 1 . 
569  CG  CG  . LYS LYS C C 15  15  . 0.0612 0.2005 0.3073 -0.0031 -0.0139 0.0059  1 . 
570  CD  CD  . LYS LYS C C 15  15  . 0.1579 0.3016 0.3195 0.0120  -0.0017 0.0286  1 . 
571  CE  CE  . LYS LYS C C 15  15  . 0.2016 0.3673 0.3756 -0.0460 -0.0459 0.0486  1 . 
572  NZ  NZ  . LYS LYS C C 15  15  . 0.2557 0.4327 0.4063 -0.0346 0.0048  0.0657  1 . 
573  C   C   . LYS LYS C C 15  15  . 0.0227 0.1335 0.2062 0.0055  0.0139  -0.0027 1 . 
574  O   O   . LYS LYS C C 15  15  . 0.0246 0.1414 0.2201 0.0028  0.0165  -0.0061 1 . 
575  N   N   . GLU GLU C C 16  16  . 0.0240 0.1519 0.1923 0.0124  0.0087  -0.0163 1 . 
576  CA  CA  . GLU GLU C C 16  16  . 0.0265 0.1527 0.2007 0.0040  0.0016  -0.0228 1 . 
577  CB  CB  . GLU GLU C C 16  16  . 0.0314 0.1962 0.2099 -0.0100 -0.0103 -0.0193 1 . 
578  CG  CG  . GLU GLU C C 16  16  . 0.0982 0.2451 0.2640 0.0002  0.0376  -0.0361 1 . 
579  CD  CD  . GLU GLU C C 16  16  . 0.1891 0.2890 0.2591 0.0515  0.0233  -0.0140 1 . 
580  OE1 OE1 . GLU GLU C C 16  16  . 0.2598 0.3537 0.3049 0.0822  0.0145  0.0453  1 . 
581  OE2 OE2 . GLU GLU C C 16  16  . 0.1914 0.3974 0.3910 0.0708  0.0536  -0.0370 1 . 
582  C   C   . GLU GLU C C 16  16  . 0.0200 0.1394 0.1864 -0.0067 0.0033  -0.0135 1 . 
583  O   O   . GLU GLU C C 16  16  . 0.0223 0.1506 0.1943 -0.0164 0.0085  -0.0194 1 . 
584  N   N   . ILE ILE C C 17  17  . 0.0152 0.1276 0.1714 -0.0026 0.0025  -0.0135 1 . 
585  CA  CA  . ILE ILE C C 17  17  . 0.0132 0.1123 0.1571 0.0056  -0.0136 -0.0119 1 . 
586  CB  CB  . ILE ILE C C 17  17  . 0.0093 0.1208 0.1730 -0.0004 -0.0049 -0.0056 1 . 
587  CG1 CG1 . ILE ILE C C 17  17  . 0.0095 0.1406 0.1778 0.0028  -0.0034 -0.0018 1 . 
588  CG2 CG2 . ILE ILE C C 17  17  . 0.0155 0.1249 0.1767 0.0052  -0.0137 -0.0128 1 . 
589  CD1 CD1 . ILE ILE C C 17  17  . 0.0082 0.1443 0.1788 0.0040  -0.0037 0.0052  1 . 
590  C   C   . ILE ILE C C 17  17  . 0.0132 0.1302 0.1803 0.0051  0.0030  -0.0075 1 . 
591  O   O   . ILE ILE C C 17  17  . 0.0130 0.1558 0.1986 0.0007  -0.0023 -0.0044 1 . 
592  N   N   . ALA ALA C C 18  18  . 0.0153 0.1232 0.1749 0.0049  -0.0055 -0.0047 1 . 
593  CA  CA  . ALA ALA C C 18  18  . 0.0196 0.1359 0.1860 -0.0051 -0.0100 -0.0004 1 . 
594  CB  CB  . ALA ALA C C 18  18  . 0.0233 0.1378 0.1899 -0.0037 -0.0160 -0.0098 1 . 
595  C   C   . ALA ALA C C 18  18  . 0.0211 0.1605 0.1763 -0.0067 -0.0007 -0.0072 1 . 
596  O   O   . ALA ALA C C 18  18  . 0.0238 0.1566 0.1909 -0.0011 0.0154  0.0004  1 . 
597  CD1 CD1 . 4BF 4BF C C 19  19  . 0.0695 0.1585 0.2166 -0.0263 0.0076  -0.0224 1 . 
598  CE1 CE1 . 4BF 4BF C C 19  19  . 0.0520 0.1797 0.2502 -0.0281 0.0123  -0.0251 1 . 
599  CZ  CZ  . 4BF 4BF C C 19  19  . 0.0553 0.1864 0.2954 -0.0150 0.0198  0.0032  1 . 
600  BR  BR  . 4BF 4BF C C 19  19  . 0.0717 0.1950 0.3224 -0.0278 0.0055  -0.0158 1 . 
601  CE2 CE2 . 4BF 4BF C C 19  19  . 0.0777 0.1648 0.2775 -0.0292 0.0065  0.0115  1 . 
602  CD2 CD2 . 4BF 4BF C C 19  19  . 0.0454 0.1626 0.2659 -0.0080 -0.0018 -0.0011 1 . 
603  CG  CG  . 4BF 4BF C C 19  19  . 0.0400 0.1566 0.2272 -0.0087 0.0189  -0.0224 1 . 
604  CB  CB  . 4BF 4BF C C 19  19  . 0.0325 0.1285 0.1966 0.0012  0.0095  -0.0151 1 . 
605  CA  CA  . 4BF 4BF C C 19  19  . 0.0269 0.1256 0.1826 -0.0012 0.0013  -0.0132 1 . 
606  N   N   . 4BF 4BF C C 19  19  . 0.0251 0.1325 0.1876 0.0049  -0.0158 -0.0179 1 . 
607  C   C   . 4BF 4BF C C 19  19  . 0.0249 0.1195 0.1904 -0.0019 0.0075  -0.0101 1 . 
608  O   O   . 4BF 4BF C C 19  19  . 0.0282 0.1258 0.2124 0.0015  0.0158  0.0026  1 . 
609  N   N   . THR THR C C 20  20  . 0.0254 0.1036 0.1970 0.0089  0.0126  -0.0115 1 . 
610  CA  CA  . THR THR C C 20  20  . 0.0210 0.1346 0.1733 -0.0028 -0.0088 -0.0174 1 . 
611  CB  CB  . THR THR C C 20  20  . 0.0213 0.1354 0.1821 -0.0007 0.0076  -0.0158 1 . 
612  OG1 OG1 . THR THR C C 20  20  . 0.0278 0.1579 0.1910 -0.0052 0.0142  -0.0119 1 . 
613  CG2 CG2 . THR THR C C 20  20  . 0.0233 0.1448 0.1931 -0.0062 0.0133  -0.0059 1 . 
614  C   C   . THR THR C C 20  20  . 0.0173 0.1249 0.1889 -0.0060 0.0082  -0.0132 1 . 
615  O   O   . THR THR C C 20  20  . 0.0174 0.1367 0.1914 -0.0124 0.0030  -0.0116 1 . 
616  N   N   . LEU LEU C C 21  21  . 0.0155 0.1245 0.1786 -0.0014 0.0048  -0.0131 1 . 
617  CA  CA  . LEU LEU C C 21  21  . 0.0196 0.1261 0.1766 0.0098  -0.0021 -0.0122 1 . 
618  CB  CB  . LEU LEU C C 21  21  . 0.0200 0.1315 0.1709 0.0046  -0.0009 -0.0118 1 . 
619  CG  CG  . LEU LEU C C 21  21  . 0.0193 0.1392 0.1699 -0.0129 0.0143  -0.0138 1 . 
620  CD1 CD1 . LEU LEU C C 21  21  . 0.0208 0.1533 0.1851 -0.0094 0.0018  -0.0194 1 . 
621  CD2 CD2 . LEU LEU C C 21  21  . 0.0320 0.1348 0.1932 -0.0085 0.0160  -0.0078 1 . 
622  C   C   . LEU LEU C C 21  21  . 0.0224 0.1291 0.1889 0.0029  0.0091  -0.0146 1 . 
623  O   O   . LEU LEU C C 21  21  . 0.0234 0.1515 0.2323 -0.0019 0.0105  -0.0106 1 . 
624  N   N   . LYS LYS C C 22  22  . 0.0270 0.1374 0.2114 0.0074  0.0121  -0.0002 1 . 
625  CA  CA  . LYS LYS C C 22  22  . 0.0365 0.1522 0.1930 0.0031  0.0081  0.0026  1 . 
626  CB  CB  . LYS LYS C C 22  22  . 0.0564 0.1575 0.2350 0.0141  -0.0016 -0.0017 1 . 
627  CG  CG  . LYS LYS C C 22  22  . 0.1369 0.2183 0.2716 0.0051  0.0009  0.0275  1 . 
628  CD  CD  . LYS LYS C C 22  22  . 0.1193 0.2581 0.3516 0.0027  -0.0123 0.0366  1 . 
629  CE  CE  . LYS LYS C C 22  22  . 0.2107 0.3250 0.3486 0.0186  -0.0410 0.0459  1 . 
630  NZ  NZ  . LYS LYS C C 22  22  . 0.2974 0.3495 0.4295 0.0576  -0.0835 0.0332  1 . 
631  C   C   . LYS LYS C C 22  22  . 0.0336 0.1406 0.2174 0.0045  0.0170  0.0049  1 . 
632  O   O   . LYS LYS C C 22  22  . 0.0401 0.1488 0.2237 0.0056  0.0254  0.0061  1 . 
633  N   N   . GLU GLU C C 23  23  . 0.0287 0.1607 0.2197 -0.0014 0.0122  -0.0177 1 . 
634  CA  CA  . GLU GLU C C 23  23  . 0.0302 0.1474 0.2397 -0.0037 0.0034  -0.0195 1 . 
635  CB  CB  . GLU GLU C C 23  23  . 0.0316 0.1544 0.2340 -0.0123 -0.0107 -0.0188 1 . 
636  CG  CG  . GLU GLU C C 23  23  . 0.0391 0.1624 0.2462 -0.0034 0.0045  -0.0137 1 . 
637  CD  CD  . GLU GLU C C 23  23  . 0.0729 0.1841 0.2450 -0.0110 0.0068  -0.0148 1 . 
638  OE1 OE1 . GLU GLU C C 23  23  . 0.1225 0.2054 0.2432 -0.0181 0.0289  -0.0008 1 . 
639  OE2 OE2 . GLU GLU C C 23  23  . 0.1519 0.2092 0.2765 -0.0202 0.0370  -0.0372 1 . 
640  C   C   . GLU GLU C C 23  23  . 0.0255 0.1522 0.2490 -0.0069 0.0051  -0.0135 1 . 
641  O   O   . GLU GLU C C 23  23  . 0.0273 0.1735 0.2724 -0.0153 0.0180  -0.0135 1 . 
642  N   N   . ILE ILE C C 24  24  . 0.0222 0.1453 0.2172 0.0007  0.0118  -0.0134 1 . 
643  CA  CA  . ILE ILE C C 24  24  . 0.0226 0.1310 0.2058 0.0061  -0.0043 -0.0139 1 . 
644  CB  CB  . ILE ILE C C 24  24  . 0.0157 0.1466 0.2101 0.0009  0.0003  -0.0100 1 . 
645  CG1 CG1 . ILE ILE C C 24  24  . 0.0166 0.1612 0.2076 0.0059  -0.0158 -0.0014 1 . 
646  CG2 CG2 . ILE ILE C C 24  24  . 0.0210 0.1452 0.2195 0.0114  -0.0006 -0.0079 1 . 
647  CD1 CD1 . ILE ILE C C 24  24  . 0.0137 0.1539 0.2033 0.0084  -0.0147 0.0007  1 . 
648  C   C   . ILE ILE C C 24  24  . 0.0233 0.1556 0.2151 -0.0038 0.0067  -0.0187 1 . 
649  O   O   . ILE ILE C C 24  24  . 0.0233 0.1552 0.2482 -0.0082 0.0107  -0.0130 1 . 
650  N   N   . ALA ALA C C 25  25  . 0.0286 0.1677 0.2186 -0.0051 0.0057  -0.0028 1 . 
651  CA  CA  . ALA ALA C C 25  25  . 0.0400 0.1725 0.2193 -0.0017 0.0090  -0.0168 1 . 
652  CB  CB  . ALA ALA C C 25  25  . 0.0513 0.2129 0.2189 0.0038  0.0032  -0.0110 1 . 
653  C   C   . ALA ALA C C 25  25  . 0.0393 0.1876 0.2302 -0.0054 0.0352  -0.0016 1 . 
654  O   O   . ALA ALA C C 25  25  . 0.0414 0.2091 0.2738 -0.0128 0.0369  0.0034  1 . 
655  N   N   . GLN GLN C C 26  26  . 0.0379 0.1704 0.2439 -0.0080 0.0233  0.0039  1 . 
656  CA  CA  . GLN GLN C C 26  26  . 0.0449 0.1685 0.2612 -0.0076 0.0134  0.0121  1 . 
657  CB  CB  . GLN GLN C C 26  26  . 0.0551 0.1821 0.2812 0.0090  0.0016  0.0058  1 . 
658  CG  CG  . GLN GLN C C 26  26  . 0.0629 0.1867 0.3110 0.0049  -0.0064 0.0037  1 . 
659  CD  CD  . GLN GLN C C 26  26  . 0.0611 0.1768 0.3095 -0.0035 -0.0120 -0.0025 1 . 
660  OE1 OE1 . GLN GLN C C 26  26  . 0.1416 0.2444 0.3315 -0.0461 -0.0004 0.0066  1 . 
661  NE2 NE2 . GLN GLN C C 26  26  . 0.0755 0.2108 0.3570 -0.0292 -0.0076 -0.0012 1 . 
662  C   C   . GLN GLN C C 26  26  . 0.0390 0.1867 0.2748 -0.0115 0.0279  0.0047  1 . 
663  O   O   . GLN GLN C C 26  26  . 0.0400 0.2027 0.2897 -0.0246 0.0293  0.0193  1 . 
664  N   N   . THR THR C C 27  27  . 0.0312 0.1889 0.2639 -0.0152 0.0224  -0.0005 1 . 
665  CA  CA  . THR THR C C 27  27  . 0.0313 0.1712 0.2489 -0.0077 0.0099  -0.0136 1 . 
666  CB  CB  . THR THR C C 27  27  . 0.0335 0.1943 0.2396 -0.0047 0.0131  -0.0151 1 . 
667  OG1 OG1 . THR THR C C 27  27  . 0.0917 0.2172 0.2464 0.0246  0.0193  -0.0210 1 . 
668  CG2 CG2 . THR THR C C 27  27  . 0.0530 0.2387 0.2490 0.0339  0.0167  -0.0012 1 . 
669  C   C   . THR THR C C 27  27  . 0.0282 0.1858 0.2510 -0.0124 0.0226  -0.0131 1 . 
670  O   O   . THR THR C C 27  27  . 0.0295 0.2034 0.2942 -0.0151 0.0301  -0.0189 1 . 
671  N   N   . LEU LEU C C 28  28  . 0.0295 0.1872 0.2393 -0.0054 0.0201  -0.0203 1 . 
672  CA  CA  . LEU LEU C C 28  28  . 0.0361 0.1991 0.2673 -0.0012 0.0186  -0.0408 1 . 
673  CB  CB  . LEU LEU C C 28  28  . 0.0347 0.2046 0.2785 -0.0041 0.0268  -0.0454 1 . 
674  CG  CG  . LEU LEU C C 28  28  . 0.0304 0.2004 0.2850 0.0013  0.0178  -0.0366 1 . 
675  CD1 CD1 . LEU LEU C C 28  28  . 0.0311 0.1912 0.3053 0.0067  0.0249  -0.0420 1 . 
676  CD2 CD2 . LEU LEU C C 28  28  . 0.0328 0.2380 0.3187 0.0125  0.0134  -0.0294 1 . 
677  C   C   . LEU LEU C C 28  28  . 0.0517 0.2392 0.2729 0.0008  0.0195  -0.0318 1 . 
678  O   O   . LEU LEU C C 28  28  . 0.0459 0.2596 0.3041 -0.0057 0.0475  -0.0339 1 . 
679  N   N   . LYS LYS C C 29  29  . 0.0886 0.2695 0.2655 0.0356  0.0328  -0.0003 1 . 
680  CA  CA  . LYS LYS C C 29  29  . 0.1492 0.3293 0.2887 0.0350  0.0533  0.0233  1 . 
681  CB  CB  . LYS LYS C C 29  29  . 0.1905 0.3589 0.3052 0.0363  0.0132  0.0450  1 . 
682  CG  CG  . LYS LYS C C 29  29  . 0.2854 0.4152 0.3407 0.0122  0.0347  -0.0199 1 . 
683  C   C   . LYS LYS C C 29  29  . 0.1757 0.3541 0.3298 0.0019  0.0481  0.0632  1 . 
684  O   O   . LYS LYS C C 29  29  . 0.2261 0.5342 0.4657 -0.0394 0.1459  0.0938  1 . 
685  N   N   . GLY GLY C C 30  30  . 0.2937 0.3768 0.3468 -0.0101 0.0725  0.0521  1 . 
686  N   N   . GLY GLY D D 1   1   . 0.1373 0.4632 0.3876 -0.0592 0.0375  0.0030  1 . 
687  CA  CA  . GLY GLY D D 1   1   . 0.0763 0.4181 0.3937 -0.0791 0.0350  0.0370  1 . 
688  C   C   . GLY GLY D D 1   1   . 0.0666 0.3607 0.3684 -0.0661 0.0095  0.0387  1 . 
689  O   O   . GLY GLY D D 1   1   . 0.0767 0.3455 0.3659 -0.0598 -0.0153 0.0395  1 . 
690  N   N   . GLU GLU D D 2   2   . 0.0720 0.3211 0.4073 -0.0695 -0.0102 0.0424  1 . 
691  CA  CA  . GLU GLU D D 2   2   . 0.0671 0.2845 0.4164 -0.0684 -0.0313 0.0442  1 . 
692  CB  CB  . GLU GLU D D 2   2   . 0.1198 0.2819 0.4875 -0.0611 -0.0418 0.0210  1 . 
693  C   C   . GLU GLU D D 2   2   . 0.0563 0.2644 0.3515 -0.0423 -0.0202 0.0245  1 . 
694  O   O   . GLU GLU D D 2   2   . 0.0592 0.2720 0.3759 -0.0256 -0.0194 0.0397  1 . 
695  N   N   . ILE ILE D D 3   3   . 0.0507 0.2574 0.3044 -0.0315 -0.0047 0.0119  1 . 
696  CA  CA  . ILE ILE D D 3   3   . 0.0337 0.2606 0.2712 -0.0334 0.0000  -0.0056 1 . 
697  CB  CB  . ILE ILE D D 3   3   . 0.0542 0.2852 0.2639 -0.0287 -0.0171 -0.0100 1 . 
698  CG1 CG1 . ILE ILE D D 3   3   . 0.0709 0.2790 0.3148 -0.0518 0.0177  -0.0311 1 . 
699  CG2 CG2 . ILE ILE D D 3   3   . 0.0463 0.2743 0.2565 0.0024  -0.0111 -0.0139 1 . 
700  CD1 CD1 . ILE ILE D D 3   3   . 0.1381 0.3278 0.3275 -0.0266 -0.0063 -0.0124 1 . 
701  C   C   . ILE ILE D D 3   3   . 0.0285 0.2459 0.2440 -0.0295 0.0087  0.0080  1 . 
702  O   O   . ILE ILE D D 3   3   . 0.0271 0.2281 0.2224 -0.0175 0.0053  0.0099  1 . 
703  N   N   . ALA ALA D D 4   4   . 0.0311 0.2587 0.2378 -0.0285 0.0072  0.0045  1 . 
704  CA  CA  . ALA ALA D D 4   4   . 0.0323 0.2654 0.2253 -0.0223 0.0080  0.0021  1 . 
705  CB  CB  . ALA ALA D D 4   4   . 0.0398 0.3148 0.2271 -0.0252 0.0101  -0.0127 1 . 
706  C   C   . ALA ALA D D 4   4   . 0.0345 0.2792 0.2221 -0.0370 0.0079  0.0058  1 . 
707  O   O   . ALA ALA D D 4   4   . 0.0366 0.2890 0.2260 -0.0413 -0.0027 -0.0121 1 . 
708  N   N   . GLN GLN D D 5   5   . 0.0406 0.2943 0.2465 -0.0513 0.0155  0.0333  1 . 
709  CA  CA  . GLN GLN D D 5   5   . 0.0516 0.3289 0.2501 -0.0358 0.0086  0.0361  1 . 
710  CB  CB  . GLN GLN D D 5   5   . 0.0674 0.3681 0.3044 -0.0420 0.0012  0.0811  1 . 
711  CG  CG  . GLN GLN D D 5   5   . 0.1241 0.4642 0.3225 -0.0722 0.0365  0.0771  1 . 
712  CD  CD  . GLN GLN D D 5   5   . 0.2219 0.5375 0.3611 -0.0755 0.0351  0.0103  1 . 
713  OE1 OE1 . GLN GLN D D 5   5   . 0.2680 0.6723 0.4672 -0.0813 -0.0478 0.0671  1 . 
714  NE2 NE2 . GLN GLN D D 5   5   . 0.2624 0.6271 0.4449 -0.0582 0.0873  -0.0503 1 . 
715  C   C   . GLN GLN D D 5   5   . 0.0441 0.2854 0.2414 -0.0365 -0.0020 0.0326  1 . 
716  O   O   . GLN GLN D D 5   5   . 0.0453 0.2958 0.2310 -0.0304 -0.0068 0.0329  1 . 
717  N   N   . THR THR D D 6   6   . 0.0416 0.2598 0.2358 -0.0309 0.0074  0.0322  1 . 
718  CA  CA  . THR THR D D 6   6   . 0.0387 0.2081 0.2132 -0.0237 -0.0005 0.0272  1 . 
719  CB  CB  . THR THR D D 6   6   . 0.0465 0.1873 0.2297 -0.0118 -0.0123 0.0180  1 . 
720  OG1 OG1 . THR THR D D 6   6   . 0.0554 0.2004 0.2886 -0.0264 -0.0211 0.0298  1 . 
721  CG2 CG2 . THR THR D D 6   6   . 0.0423 0.1632 0.2305 -0.0177 -0.0175 0.0027  1 . 
722  C   C   . THR THR D D 6   6   . 0.0313 0.1930 0.2035 -0.0087 0.0031  0.0100  1 . 
723  O   O   . THR THR D D 6   6   . 0.0264 0.1816 0.1946 -0.0191 -0.0069 0.0010  1 . 
724  N   N   . LEU LEU D D 7   7   . 0.0249 0.1807 0.1937 -0.0111 0.0010  0.0108  1 . 
725  CA  CA  . LEU LEU D D 7   7   . 0.0199 0.1706 0.1814 -0.0039 -0.0058 0.0013  1 . 
726  CB  CB  . LEU LEU D D 7   7   . 0.0182 0.1782 0.1884 0.0031  0.0024  -0.0011 1 . 
727  CG  CG  . LEU LEU D D 7   7   . 0.0303 0.1967 0.2068 -0.0029 -0.0181 -0.0091 1 . 
728  CD1 CD1 . LEU LEU D D 7   7   . 0.0231 0.2387 0.2490 -0.0001 -0.0366 0.0014  1 . 
729  CD2 CD2 . LEU LEU D D 7   7   . 0.0710 0.1994 0.1919 -0.0029 -0.0225 -0.0055 1 . 
730  C   C   . LEU LEU D D 7   7   . 0.0214 0.1771 0.1947 -0.0142 -0.0049 0.0137  1 . 
731  O   O   . LEU LEU D D 7   7   . 0.0167 0.1937 0.2013 -0.0084 0.0056  -0.0021 1 . 
732  N   N   . LYS LYS D D 8   8   . 0.0269 0.2375 0.1970 -0.0255 0.0026  -0.0007 1 . 
733  CA  CA  . LYS LYS D D 8   8   . 0.0341 0.2552 0.2033 -0.0185 0.0001  -0.0104 1 . 
734  CB  CB  . LYS LYS D D 8   8   . 0.0428 0.3275 0.2122 -0.0220 0.0148  0.0021  1 . 
735  CG  CG  . LYS LYS D D 8   8   . 0.0667 0.3524 0.2604 0.0049  0.0213  -0.0265 1 . 
736  CD  CD  . LYS LYS D D 8   8   . 0.1267 0.4521 0.2929 0.0009  0.0451  -0.0148 1 . 
737  CE  CE  . LYS LYS D D 8   8   . 0.1682 0.4995 0.3810 0.0382  0.0679  -0.0347 1 . 
738  NZ  NZ  . LYS LYS D D 8   8   . 0.2819 0.5969 0.4119 0.0401  0.1065  -0.0531 1 . 
739  C   C   . LYS LYS D D 8   8   . 0.0328 0.2333 0.2050 -0.0239 0.0021  0.0116  1 . 
740  O   O   . LYS LYS D D 8   8   . 0.0321 0.2440 0.1965 -0.0279 0.0106  0.0035  1 . 
741  N   N   . GLU GLU D D 9   9   . 0.0340 0.2316 0.1934 -0.0298 -0.0003 0.0100  1 . 
742  CA  CA  . GLU GLU D D 9   9   . 0.0383 0.2184 0.1998 -0.0183 -0.0129 0.0282  1 . 
743  CB  CB  . GLU GLU D D 9   9   . 0.0608 0.2189 0.2344 -0.0232 -0.0343 0.0345  1 . 
744  CG  CG  . GLU GLU D D 9   9   . 0.1201 0.2481 0.3044 0.0231  -0.0071 0.0132  1 . 
745  CD  CD  . GLU GLU D D 9   9   . 0.1836 0.2552 0.3642 -0.0007 0.0064  -0.0043 1 . 
746  OE1 OE1 . GLU GLU D D 9   9   . 0.2757 0.3059 0.4527 -0.0797 0.0341  0.0293  1 . 
747  OE2 OE2 . GLU GLU D D 9   9   . 0.1228 0.2451 0.3020 -0.0478 -0.0233 0.0125  1 . 
748  C   C   . GLU GLU D D 9   9   . 0.0277 0.1783 0.1892 -0.0178 -0.0043 0.0074  1 . 
749  O   O   . GLU GLU D D 9   9   . 0.0282 0.1898 0.2019 -0.0152 -0.0111 0.0144  1 . 
750  N   N   . ILE ILE D D 10  10  . 0.0233 0.1420 0.1858 -0.0228 -0.0106 0.0063  1 . 
751  CA  CA  . ILE ILE D D 10  10  . 0.0175 0.1536 0.1626 -0.0008 -0.0091 -0.0016 1 . 
752  CB  CB  . ILE ILE D D 10  10  . 0.0143 0.1617 0.1794 -0.0001 -0.0043 0.0053  1 . 
753  CG1 CG1 . ILE ILE D D 10  10  . 0.0189 0.1470 0.1958 -0.0046 0.0011  0.0102  1 . 
754  CG2 CG2 . ILE ILE D D 10  10  . 0.0116 0.1547 0.1683 0.0098  -0.0030 0.0007  1 . 
755  CD1 CD1 . ILE ILE D D 10  10  . 0.0183 0.1650 0.1796 -0.0162 -0.0046 -0.0068 1 . 
756  C   C   . ILE ILE D D 10  10  . 0.0149 0.1462 0.1575 -0.0010 0.0125  0.0034  1 . 
757  O   O   . ILE ILE D D 10  10  . 0.0126 0.1657 0.1934 -0.0041 0.0017  -0.0029 1 . 
758  N   N   . ALA ALA D D 11  11  . 0.0169 0.1546 0.1686 0.0057  0.0029  -0.0167 1 . 
759  CA  CA  . ALA ALA D D 11  11  . 0.0167 0.1573 0.1721 -0.0011 0.0103  -0.0054 1 . 
760  CB  CB  . ALA ALA D D 11  11  . 0.0228 0.1745 0.1841 0.0065  0.0050  -0.0241 1 . 
761  C   C   . ALA ALA D D 11  11  . 0.0211 0.1626 0.1729 -0.0058 0.0062  -0.0124 1 . 
762  O   O   . ALA ALA D D 11  11  . 0.0208 0.1803 0.1946 -0.0065 0.0140  -0.0173 1 . 
763  N   N   . LYS LYS D D 12  12  . 0.0264 0.1874 0.1669 -0.0168 0.0033  -0.0043 1 . 
764  CA  CA  . LYS LYS D D 12  12  . 0.0339 0.2142 0.1652 -0.0091 0.0020  -0.0141 1 . 
765  CB  CB  . LYS LYS D D 12  12  . 0.0502 0.2532 0.1765 -0.0170 0.0113  -0.0001 1 . 
766  CG  CG  . LYS LYS D D 12  12  . 0.0647 0.3296 0.2208 -0.0137 -0.0108 0.0138  1 . 
767  CD  CD  . LYS LYS D D 12  12  . 0.1605 0.3985 0.2731 -0.0294 -0.0011 0.0602  1 . 
768  CE  CE  . LYS LYS D D 12  12  . 0.2116 0.4961 0.3148 -0.0561 -0.0430 0.0951  1 . 
769  NZ  NZ  . LYS LYS D D 12  12  . 0.2547 0.6098 0.3583 -0.0375 0.0024  0.1016  1 . 
770  C   C   . LYS LYS D D 12  12  . 0.0289 0.1848 0.1782 -0.0090 -0.0040 -0.0084 1 . 
771  O   O   . LYS LYS D D 12  12  . 0.0306 0.1945 0.1539 -0.0143 -0.0107 0.0041  1 . 
772  N   N   . THR THR D D 13  13  . 0.0247 0.1614 0.1756 -0.0142 -0.0031 0.0002  1 . 
773  CA  CA  . THR THR D D 13  13  . 0.0230 0.1498 0.1635 0.0004  -0.0019 0.0049  1 . 
774  CB  CB  . THR THR D D 13  13  . 0.0246 0.1514 0.1539 0.0067  -0.0102 0.0040  1 . 
775  OG1 OG1 . THR THR D D 13  13  . 0.0305 0.1588 0.1877 -0.0083 -0.0055 0.0086  1 . 
776  CG2 CG2 . THR THR D D 13  13  . 0.0275 0.1399 0.1727 -0.0010 -0.0043 -0.0105 1 . 
777  C   C   . THR THR D D 13  13  . 0.0187 0.1390 0.1584 0.0096  0.0054  0.0009  1 . 
778  O   O   . THR THR D D 13  13  . 0.0163 0.1507 0.1738 -0.0039 -0.0132 -0.0086 1 . 
779  N   N   . LEU LEU D D 14  14  . 0.0137 0.1273 0.1659 0.0031  -0.0051 -0.0047 1 . 
780  CA  CA  . LEU LEU D D 14  14  . 0.0110 0.1257 0.1560 0.0051  -0.0028 -0.0071 1 . 
781  CB  CB  . LEU LEU D D 14  14  . 0.0154 0.1324 0.1522 0.0106  0.0107  0.0112  1 . 
782  CG  CG  . LEU LEU D D 14  14  . 0.0084 0.1363 0.1764 -0.0024 -0.0063 -0.0009 1 . 
783  CD1 CD1 . LEU LEU D D 14  14  . 0.0081 0.1586 0.1955 -0.0050 0.0024  0.0012  1 . 
784  CD2 CD2 . LEU LEU D D 14  14  . 0.0157 0.1267 0.1625 0.0125  -0.0143 -0.0027 1 . 
785  C   C   . LEU LEU D D 14  14  . 0.0146 0.1245 0.1523 -0.0067 0.0033  0.0017  1 . 
786  O   O   . LEU LEU D D 14  14  . 0.0139 0.1519 0.1727 -0.0002 0.0073  0.0016  1 . 
787  N   N   . LYS LYS D D 15  15  . 0.0198 0.1658 0.1604 -0.0058 0.0003  -0.0070 1 . 
788  CA  CA  . LYS LYS D D 15  15  . 0.0271 0.1753 0.1858 -0.0186 -0.0029 -0.0174 1 . 
789  CB  CB  . LYS LYS D D 15  15  . 0.0389 0.2294 0.1842 -0.0106 0.0041  -0.0145 1 . 
790  CG  CG  . LYS LYS D D 15  15  . 0.0379 0.2533 0.2283 -0.0029 0.0273  -0.0162 1 . 
791  CD  CD  . LYS LYS D D 15  15  . 0.0871 0.3319 0.2517 0.0172  0.0511  -0.0318 1 . 
792  CE  CE  . LYS LYS D D 15  15  . 0.1078 0.3593 0.3248 0.0423  0.0450  -0.0532 1 . 
793  NZ  NZ  . LYS LYS D D 15  15  . 0.2017 0.4548 0.3610 0.0544  0.0577  -0.0868 1 . 
794  C   C   . LYS LYS D D 15  15  . 0.0267 0.1895 0.1653 -0.0191 0.0061  -0.0241 1 . 
795  O   O   . LYS LYS D D 15  15  . 0.0310 0.1897 0.1812 -0.0295 0.0067  -0.0120 1 . 
796  N   N   . GLU GLU D D 16  16  . 0.0254 0.1909 0.1724 -0.0122 -0.0050 -0.0086 1 . 
797  CA  CA  A GLU GLU D D 16  16  . 0.0270 0.1994 0.1708 -0.0067 -0.0178 0.0035  1 . 
798  CA  CA  B GLU GLU D D 16  16  . 0.0269 0.1973 0.1720 -0.0078 -0.0181 0.0051  1 . 
799  CB  CB  A GLU GLU D D 16  16  . 0.0297 0.2027 0.1832 -0.0033 -0.0118 0.0093  1 . 
800  CB  CB  B GLU GLU D D 16  16  . 0.0283 0.2000 0.1861 -0.0093 -0.0124 0.0118  1 . 
801  CG  CG  A GLU GLU D D 16  16  . 0.0365 0.2111 0.1977 0.0101  -0.0139 0.0124  1 . 
802  CG  CG  B GLU GLU D D 16  16  . 0.0498 0.2272 0.1842 -0.0215 -0.0083 0.0161  1 . 
803  CD  CD  A GLU GLU D D 16  16  . 0.0447 0.2108 0.2339 0.0142  -0.0089 0.0143  1 . 
804  CD  CD  B GLU GLU D D 16  16  . 0.0848 0.2194 0.2194 -0.0088 0.0196  0.0230  1 . 
805  OE1 OE1 A GLU GLU D D 16  16  . 0.0969 0.2485 0.2536 -0.0133 0.0171  0.0417  1 . 
806  OE1 OE1 B GLU GLU D D 16  16  . 0.1257 0.2167 0.2631 0.0167  0.0043  -0.0148 1 . 
807  OE2 OE2 A GLU GLU D D 16  16  . 0.0553 0.1857 0.1994 0.0005  0.0076  0.0024  1 . 
808  OE2 OE2 B GLU GLU D D 16  16  . 0.1310 0.2375 0.2428 -0.0590 0.0166  0.0423  1 . 
809  C   C   . GLU GLU D D 16  16  . 0.0207 0.1674 0.1702 -0.0168 -0.0170 -0.0037 1 . 
810  O   O   . GLU GLU D D 16  16  . 0.0206 0.1852 0.1904 -0.0149 -0.0146 0.0031  1 . 
811  N   N   . ILE ILE D D 17  17  . 0.0147 0.1439 0.1545 -0.0074 -0.0070 -0.0007 1 . 
812  CA  CA  . ILE ILE D D 17  17  . 0.0109 0.1336 0.1515 0.0072  -0.0070 -0.0054 1 . 
813  CB  CB  . ILE ILE D D 17  17  . 0.0096 0.1388 0.1503 0.0114  -0.0059 -0.0129 1 . 
814  CG1 CG1 . ILE ILE D D 17  17  . 0.0101 0.1432 0.1454 0.0100  -0.0028 -0.0134 1 . 
815  CG2 CG2 . ILE ILE D D 17  17  . 0.0073 0.1395 0.1638 0.0043  -0.0033 -0.0155 1 . 
816  CD1 CD1 . ILE ILE D D 17  17  . 0.0103 0.1424 0.1605 0.0050  -0.0021 -0.0086 1 . 
817  C   C   . ILE ILE D D 17  17  . 0.0133 0.1397 0.1645 0.0065  0.0081  -0.0092 1 . 
818  O   O   . ILE ILE D D 17  17  . 0.0110 0.1588 0.1769 -0.0034 0.0001  -0.0123 1 . 
819  N   N   . ALA ALA D D 18  18  . 0.0161 0.1431 0.1677 0.0101  0.0027  -0.0113 1 . 
820  CA  CA  . ALA ALA D D 18  18  . 0.0196 0.1430 0.1663 0.0050  -0.0067 -0.0072 1 . 
821  CB  CB  . ALA ALA D D 18  18  . 0.0260 0.1469 0.1704 0.0087  0.0035  -0.0200 1 . 
822  C   C   . ALA ALA D D 18  18  . 0.0229 0.1509 0.1888 -0.0065 0.0011  -0.0128 1 . 
823  O   O   . ALA ALA D D 18  18  . 0.0249 0.1597 0.1928 -0.0158 0.0027  -0.0112 1 . 
824  CD1 CD1 . 4BF 4BF D D 19  19  . 0.0721 0.2217 0.1919 -0.0207 -0.0338 -0.0033 1 . 
825  CE1 CE1 . 4BF 4BF D D 19  19  . 0.0668 0.2591 0.1908 -0.0059 -0.0235 0.0022  1 . 
826  CZ  CZ  . 4BF 4BF D D 19  19  . 0.0657 0.2902 0.2121 -0.0322 -0.0156 -0.0168 1 . 
827  BR  BR  . 4BF 4BF D D 19  19  . 0.0925 0.4034 0.2487 -0.0151 -0.0430 -0.0277 1 . 
828  CE2 CE2 . 4BF 4BF D D 19  19  . 0.0716 0.2995 0.2011 -0.0288 -0.0083 -0.0584 1 . 
829  CD2 CD2 . 4BF 4BF D D 19  19  . 0.0640 0.2551 0.2137 -0.0175 -0.0086 -0.0516 1 . 
830  CG  CG  . 4BF 4BF D D 19  19  . 0.0458 0.2469 0.1821 -0.0278 -0.0076 -0.0285 1 . 
831  CB  CB  . 4BF 4BF D D 19  19  . 0.0381 0.2054 0.1624 -0.0214 -0.0056 -0.0289 1 . 
832  CA  CA  . 4BF 4BF D D 19  19  . 0.0354 0.1777 0.1593 -0.0017 -0.0023 -0.0339 1 . 
833  N   N   . 4BF 4BF D D 19  19  . 0.0282 0.1533 0.1785 -0.0005 0.0065  -0.0198 1 . 
834  C   C   . 4BF 4BF D D 19  19  . 0.0265 0.1716 0.1421 -0.0141 -0.0164 -0.0316 1 . 
835  O   O   . 4BF 4BF D D 19  19  . 0.0304 0.1811 0.1703 -0.0293 -0.0045 -0.0345 1 . 
836  N   N   . THR THR D D 20  20  . 0.0247 0.1413 0.1523 0.0044  -0.0093 0.0046  1 . 
837  CA  CA  . THR THR D D 20  20  . 0.0198 0.1447 0.1526 0.0030  -0.0094 -0.0042 1 . 
838  CB  CB  . THR THR D D 20  20  . 0.0276 0.1420 0.1608 0.0025  -0.0197 -0.0005 1 . 
839  OG1 OG1 . THR THR D D 20  20  . 0.0291 0.1596 0.1721 -0.0046 -0.0130 0.0030  1 . 
840  CG2 CG2 . THR THR D D 20  20  . 0.0216 0.1432 0.1704 -0.0083 -0.0125 -0.0024 1 . 
841  C   C   . THR THR D D 20  20  . 0.0150 0.1492 0.1662 -0.0028 -0.0104 -0.0015 1 . 
842  O   O   . THR THR D D 20  20  . 0.0161 0.1582 0.1829 -0.0117 -0.0009 0.0003  1 . 
843  N   N   . LEU LEU D D 21  21  . 0.0146 0.1502 0.1610 -0.0005 -0.0198 -0.0084 1 . 
844  CA  CA  . LEU LEU D D 21  21  . 0.0159 0.1613 0.1777 0.0046  -0.0065 0.0001  1 . 
845  CB  CB  . LEU LEU D D 21  21  . 0.0166 0.1514 0.1688 0.0060  -0.0035 0.0119  1 . 
846  CG  CG  . LEU LEU D D 21  21  . 0.0148 0.1430 0.1873 -0.0061 0.0008  0.0062  1 . 
847  CD1 CD1 . LEU LEU D D 21  21  . 0.0160 0.1817 0.1892 -0.0156 -0.0024 0.0117  1 . 
848  CD2 CD2 . LEU LEU D D 21  21  . 0.0197 0.1598 0.1770 -0.0128 -0.0032 -0.0004 1 . 
849  C   C   . LEU LEU D D 21  21  . 0.0223 0.1559 0.1774 -0.0062 0.0018  0.0036  1 . 
850  O   O   . LEU LEU D D 21  21  . 0.0238 0.1652 0.1963 -0.0081 -0.0023 -0.0054 1 . 
851  N   N   . LYS LYS D D 22  22  . 0.0443 0.1700 0.1842 -0.0130 0.0119  -0.0067 1 . 
852  CA  CA  . LYS LYS D D 22  22  . 0.0546 0.1911 0.2235 -0.0309 0.0009  -0.0143 1 . 
853  CB  CB  . LYS LYS D D 22  22  . 0.0790 0.2293 0.2629 -0.0365 0.0109  -0.0580 1 . 
854  CG  CG  . LYS LYS D D 22  22  . 0.0795 0.2610 0.3540 -0.0318 -0.0047 -0.0379 1 . 
855  CD  CD  . LYS LYS D D 22  22  . 0.1551 0.3250 0.3958 -0.0082 0.0441  -0.0459 1 . 
856  CE  CE  . LYS LYS D D 22  22  . 0.2924 0.4571 0.4660 -0.0136 -0.0220 -0.0792 1 . 
857  NZ  NZ  . LYS LYS D D 22  22  . 0.3330 0.5611 0.5470 0.0394  0.0110  -0.0654 1 . 
858  C   C   . LYS LYS D D 22  22  . 0.0434 0.1946 0.2103 -0.0367 0.0122  -0.0269 1 . 
859  O   O   . LYS LYS D D 22  22  . 0.0713 0.1936 0.2263 -0.0569 0.0067  -0.0220 1 . 
860  N   N   . GLU GLU D D 23  23  . 0.0313 0.2064 0.2041 -0.0416 -0.0131 -0.0139 1 . 
861  CA  CA  . GLU GLU D D 23  23  . 0.0306 0.2695 0.2056 -0.0342 -0.0212 -0.0012 1 . 
862  CB  CB  . GLU GLU D D 23  23  . 0.0322 0.3005 0.2187 -0.0252 -0.0359 0.0323  1 . 
863  CG  CG  . GLU GLU D D 23  23  . 0.1059 0.3959 0.2244 -0.0441 -0.0119 0.0371  1 . 
864  CD  CD  . GLU GLU D D 23  23  . 0.1509 0.4689 0.3179 -0.0624 -0.0019 -0.0306 1 . 
865  OE1 OE1 . GLU GLU D D 23  23  . 0.1532 0.6321 0.3734 -0.0551 -0.0207 -0.0435 1 . 
866  OE2 OE2 . GLU GLU D D 23  23  . 0.2194 0.4868 0.4408 -0.0707 0.0634  -0.0617 1 . 
867  C   C   . GLU GLU D D 23  23  . 0.0250 0.2211 0.2189 -0.0311 -0.0131 0.0028  1 . 
868  O   O   . GLU GLU D D 23  23  . 0.0265 0.2597 0.2410 -0.0375 -0.0240 0.0199  1 . 
869  N   N   . ILE ILE D D 24  24  . 0.0188 0.1884 0.1945 -0.0143 -0.0108 0.0194  1 . 
870  CA  CA  . ILE ILE D D 24  24  . 0.0158 0.2010 0.2069 -0.0093 -0.0085 0.0110  1 . 
871  CB  CB  . ILE ILE D D 24  24  . 0.0189 0.1815 0.1970 0.0115  -0.0064 -0.0002 1 . 
872  CG1 CG1 . ILE ILE D D 24  24  . 0.0112 0.1847 0.2052 0.0090  0.0010  0.0033  1 . 
873  CG2 CG2 . ILE ILE D D 24  24  . 0.0310 0.1980 0.2039 0.0037  0.0031  0.0077  1 . 
874  CD1 CD1 . ILE ILE D D 24  24  . 0.0177 0.1873 0.1976 0.0076  0.0051  -0.0088 1 . 
875  C   C   . ILE ILE D D 24  24  . 0.0215 0.2061 0.2230 -0.0155 -0.0073 0.0125  1 . 
876  O   O   . ILE ILE D D 24  24  . 0.0205 0.2426 0.2449 -0.0226 -0.0115 0.0016  1 . 
877  N   N   . ALA ALA D D 25  25  . 0.0280 0.2105 0.2116 -0.0121 -0.0125 0.0113  1 . 
878  CA  CA  . ALA ALA D D 25  25  . 0.0379 0.2216 0.2510 -0.0166 -0.0136 0.0258  1 . 
879  CB  CB  . ALA ALA D D 25  25  . 0.0416 0.2135 0.2637 -0.0217 -0.0206 0.0204  1 . 
880  C   C   . ALA ALA D D 25  25  . 0.0391 0.2379 0.2804 -0.0354 -0.0157 0.0219  1 . 
881  O   O   . ALA ALA D D 25  25  . 0.0467 0.2578 0.3149 -0.0451 -0.0005 0.0260  1 . 
882  N   N   . GLN GLN D D 26  26  . 0.0410 0.2319 0.2713 -0.0358 -0.0223 -0.0058 1 . 
883  CA  CA  . GLN GLN D D 26  26  . 0.0642 0.2338 0.3161 -0.0394 -0.0496 -0.0307 1 . 
884  CB  CB  . GLN GLN D D 26  26  . 0.1286 0.2817 0.3229 -0.0378 -0.0311 -0.0444 1 . 
885  CG  CG  . GLN GLN D D 26  26  . 0.1874 0.3505 0.3817 -0.0439 -0.0648 -0.0808 1 . 
886  CD  CD  . GLN GLN D D 26  26  . 0.2397 0.3592 0.5124 -0.0561 -0.0731 -0.0671 1 . 
887  OE1 OE1 . GLN GLN D D 26  26  . 0.3256 0.4139 0.6207 -0.0023 -0.0982 -0.0331 1 . 
888  NE2 NE2 . GLN GLN D D 26  26  . 0.2851 0.4714 0.6517 -0.0899 -0.1249 -0.0832 1 . 
889  C   C   . GLN GLN D D 26  26  . 0.0539 0.2521 0.3062 -0.0433 -0.0464 -0.0111 1 . 
890  O   O   . GLN GLN D D 26  26  . 0.0538 0.2941 0.3614 -0.0548 -0.0510 -0.0143 1 . 
891  N   N   . THR THR D D 27  27  . 0.0350 0.2547 0.2880 -0.0320 -0.0310 -0.0092 1 . 
892  CA  CA  . THR THR D D 27  27  . 0.0364 0.2634 0.2785 -0.0208 -0.0412 0.0044  1 . 
893  CB  CB  . THR THR D D 27  27  . 0.0663 0.2624 0.2552 -0.0210 -0.0388 -0.0016 1 . 
894  OG1 OG1 . THR THR D D 27  27  . 0.0791 0.2761 0.2562 -0.0460 -0.0365 -0.0080 1 . 
895  CG2 CG2 . THR THR D D 27  27  . 0.0754 0.2672 0.2729 -0.0127 -0.0324 0.0060  1 . 
896  C   C   . THR THR D D 27  27  . 0.0374 0.3077 0.3190 -0.0302 -0.0245 0.0386  1 . 
897  O   O   . THR THR D D 27  27  . 0.0382 0.3729 0.3879 -0.0523 -0.0349 0.0540  1 . 
898  N   N   . LEU LEU D D 28  28  . 0.0328 0.3156 0.3146 -0.0187 -0.0007 0.0716  1 . 
899  CA  CA  . LEU LEU D D 28  28  . 0.0483 0.3329 0.3284 -0.0047 0.0054  0.0960  1 . 
900  CB  CB  . LEU LEU D D 28  28  . 0.0470 0.3331 0.2997 -0.0044 0.0205  0.1036  1 . 
901  CG  CG  . LEU LEU D D 28  28  . 0.0486 0.3305 0.2697 0.0172  0.0286  0.0910  1 . 
902  CD1 CD1 . LEU LEU D D 28  28  . 0.0602 0.3532 0.2554 0.0301  0.0330  0.0826  1 . 
903  CD2 CD2 . LEU LEU D D 28  28  . 0.0682 0.3774 0.2899 0.0426  0.0292  0.0767  1 . 
904  C   C   . LEU LEU D D 28  28  . 0.0665 0.3537 0.3929 -0.0509 -0.0041 0.1074  1 . 
905  O   O   . LEU LEU D D 28  28  . 0.0616 0.4970 0.5088 -0.0280 0.0438  0.1579  1 . 
906  N   N   . LYS LYS D D 29  29  . 0.1015 0.3301 0.4119 -0.0963 -0.0192 0.0639  1 . 
907  CA  CA  . LYS LYS D D 29  29  . 0.1445 0.3233 0.4705 -0.0662 -0.0121 0.0842  1 . 
908  CB  CB  . LYS LYS D D 29  29  . 0.1918 0.3490 0.5056 -0.0517 0.0120  0.0392  1 . 
909  CG  CG  . LYS LYS D D 29  29  . 0.2554 0.3790 0.5756 -0.0424 0.0282  0.0781  1 . 
910  CD  CD  . LYS LYS D D 29  29  . 0.2790 0.3862 0.5820 -0.0324 0.0542  0.0504  1 . 
911  CE  CE  . LYS LYS D D 29  29  . 0.3635 0.3967 0.6015 -0.0367 0.0489  -0.0218 1 . 
912  NZ  NZ  . LYS LYS D D 29  29  . 0.3734 0.4536 0.6250 -0.0195 0.0223  -0.0515 1 . 
913  C   C   . LYS LYS D D 29  29  . 0.2094 0.3539 0.5165 -0.0905 -0.0600 0.0708  1 . 
914  O   O   . LYS LYS D D 29  29  . 0.1962 0.3861 0.6172 -0.1140 -0.0531 0.0982  1 . 
915  N   N   . GLY GLY D D 30  30  . 0.2369 0.3586 0.4788 -0.1166 -0.0991 0.0600  1 . 
916  N   N   . GLY GLY E E 1   1   . 0.0814 0.2916 0.3838 -0.0029 -0.0032 -0.0560 1 . 
917  CA  CA  . GLY GLY E E 1   1   . 0.0525 0.2584 0.2936 -0.0159 -0.0300 -0.0106 1 . 
918  C   C   . GLY GLY E E 1   1   . 0.0509 0.2492 0.2599 -0.0060 -0.0285 -0.0005 1 . 
919  O   O   . GLY GLY E E 1   1   . 0.0696 0.2396 0.2626 0.0155  -0.0174 -0.0166 1 . 
920  N   N   . GLU GLU E E 2   2   . 0.0459 0.2439 0.2559 -0.0050 -0.0277 0.0148  1 . 
921  CA  CA  . GLU GLU E E 2   2   . 0.0446 0.2406 0.2538 -0.0100 -0.0226 0.0247  1 . 
922  CB  CB  . GLU GLU E E 2   2   . 0.0727 0.2467 0.3191 0.0072  -0.0149 0.0397  1 . 
923  CG  CG  . GLU GLU E E 2   2   . 0.1131 0.2839 0.3779 -0.0311 -0.0204 0.0496  1 . 
924  CD  CD  . GLU GLU E E 2   2   . 0.2018 0.2882 0.4993 -0.0239 -0.0064 0.0395  1 . 
925  OE1 OE1 . GLU GLU E E 2   2   . 0.2612 0.3360 0.5336 -0.0090 -0.0859 0.0671  1 . 
926  OE2 OE2 . GLU GLU E E 2   2   . 0.2432 0.3425 0.5618 -0.0260 -0.0538 0.0019  1 . 
927  C   C   . GLU GLU E E 2   2   . 0.0441 0.2139 0.2368 0.0055  -0.0148 0.0098  1 . 
928  O   O   . GLU GLU E E 2   2   . 0.0444 0.2283 0.2480 0.0054  -0.0103 0.0164  1 . 
929  N   N   . ILE ILE E E 3   3   . 0.0331 0.1895 0.2210 -0.0047 -0.0247 -0.0017 1 . 
930  CA  CA  . ILE ILE E E 3   3   . 0.0318 0.1864 0.2071 0.0025  -0.0169 -0.0052 1 . 
931  CB  CB  . ILE ILE E E 3   3   . 0.0286 0.2135 0.2100 -0.0053 -0.0163 -0.0095 1 . 
932  CG1 CG1 . ILE ILE E E 3   3   . 0.0304 0.2187 0.2417 0.0045  -0.0219 -0.0168 1 . 
933  CG2 CG2 . ILE ILE E E 3   3   . 0.0311 0.2406 0.2031 -0.0152 -0.0140 0.0015  1 . 
934  CD1 CD1 . ILE ILE E E 3   3   . 0.0488 0.2667 0.2631 -0.0004 -0.0029 -0.0294 1 . 
935  C   C   . ILE ILE E E 3   3   . 0.0313 0.1916 0.2116 -0.0075 -0.0310 -0.0058 1 . 
936  O   O   . ILE ILE E E 3   3   . 0.0294 0.2034 0.2262 -0.0108 -0.0272 -0.0006 1 . 
937  N   N   . ALA ALA E E 4   4   . 0.0348 0.1894 0.2162 -0.0202 -0.0332 0.0077  1 . 
938  CA  CA  . ALA ALA E E 4   4   . 0.0430 0.1908 0.2222 -0.0141 -0.0247 0.0004  1 . 
939  CB  CB  . ALA ALA E E 4   4   . 0.0592 0.1985 0.2619 -0.0229 -0.0202 -0.0082 1 . 
940  C   C   . ALA ALA E E 4   4   . 0.0453 0.2024 0.2344 -0.0128 -0.0388 -0.0094 1 . 
941  O   O   . ALA ALA E E 4   4   . 0.0479 0.2116 0.2506 -0.0127 -0.0475 -0.0015 1 . 
942  N   N   . GLN GLN E E 5   5   . 0.0475 0.2070 0.2229 -0.0110 -0.0330 -0.0104 1 . 
943  CA  CA  . GLN GLN E E 5   5   . 0.0535 0.2280 0.2082 -0.0180 -0.0270 -0.0285 1 . 
944  CB  CB  . GLN GLN E E 5   5   . 0.0673 0.2887 0.2197 -0.0087 -0.0463 -0.0240 1 . 
945  CG  CG  . GLN GLN E E 5   5   . 0.1320 0.3807 0.2537 -0.0277 -0.0181 0.0021  1 . 
946  CD  CD  . GLN GLN E E 5   5   . 0.2199 0.5029 0.3071 -0.0107 -0.0449 0.0541  1 . 
947  OE1 OE1 . GLN GLN E E 5   5   . 0.4272 0.5854 0.4595 -0.0998 -0.0300 0.1390  1 . 
948  NE2 NE2 . GLN GLN E E 5   5   . 0.2653 0.4889 0.3602 -0.0456 -0.1212 0.0390  1 . 
949  C   C   . GLN GLN E E 5   5   . 0.0472 0.2040 0.2082 -0.0051 -0.0235 -0.0118 1 . 
950  O   O   . GLN GLN E E 5   5   . 0.0493 0.2444 0.2280 -0.0008 -0.0249 -0.0142 1 . 
951  N   N   . THR THR E E 6   6   . 0.0398 0.1936 0.1994 -0.0086 -0.0225 -0.0029 1 . 
952  CA  CA  . THR THR E E 6   6   . 0.0342 0.1665 0.1845 -0.0107 -0.0262 0.0029  1 . 
953  CB  CB  . THR THR E E 6   6   . 0.0396 0.1700 0.2107 0.0008  -0.0214 -0.0024 1 . 
954  OG1 OG1 . THR THR E E 6   6   . 0.0423 0.1867 0.2182 0.0053  -0.0321 -0.0039 1 . 
955  CG2 CG2 . THR THR E E 6   6   . 0.0401 0.1561 0.2227 0.0066  -0.0302 0.0023  1 . 
956  C   C   . THR THR E E 6   6   . 0.0329 0.1617 0.1820 -0.0075 -0.0166 0.0005  1 . 
957  O   O   . THR THR E E 6   6   . 0.0323 0.1725 0.1981 -0.0140 -0.0165 -0.0129 1 . 
958  N   N   . LEU LEU E E 7   7   . 0.0313 0.1605 0.1813 -0.0149 -0.0207 0.0000  1 . 
959  CA  CA  . LEU LEU E E 7   7   . 0.0308 0.1425 0.1861 -0.0129 -0.0151 -0.0064 1 . 
960  CB  CB  . LEU LEU E E 7   7   . 0.0310 0.1547 0.1931 -0.0125 -0.0123 0.0039  1 . 
961  CG  CG  . LEU LEU E E 7   7   . 0.0383 0.1584 0.2059 -0.0068 -0.0035 -0.0020 1 . 
962  CD1 CD1 . LEU LEU E E 7   7   . 0.0459 0.2008 0.2143 -0.0102 0.0071  0.0116  1 . 
963  CD2 CD2 . LEU LEU E E 7   7   . 0.0350 0.1834 0.2040 -0.0105 0.0052  -0.0125 1 . 
964  C   C   . LEU LEU E E 7   7   . 0.0372 0.1751 0.2105 -0.0100 -0.0220 -0.0130 1 . 
965  O   O   . LEU LEU E E 7   7   . 0.0375 0.1898 0.2276 -0.0019 -0.0212 -0.0041 1 . 
966  N   N   . LYS LYS E E 8   8   . 0.0444 0.1634 0.2242 -0.0096 -0.0233 -0.0285 1 . 
967  CA  CA  . LYS LYS E E 8   8   . 0.0544 0.1888 0.2364 -0.0106 -0.0109 -0.0437 1 . 
968  CB  CB  . LYS LYS E E 8   8   . 0.0681 0.2437 0.2755 -0.0083 -0.0353 -0.0726 1 . 
969  CG  CG  . LYS LYS E E 8   8   . 0.1085 0.2549 0.3723 -0.0182 -0.0193 -0.0466 1 . 
970  CD  CD  . LYS LYS E E 8   8   . 0.1904 0.3380 0.4193 -0.0494 -0.0445 -0.0747 1 . 
971  C   C   . LYS LYS E E 8   8   . 0.0542 0.1952 0.2248 0.0039  -0.0108 -0.0399 1 . 
972  O   O   . LYS LYS E E 8   8   . 0.0552 0.2657 0.2584 0.0075  -0.0323 -0.0276 1 . 
973  N   N   . GLU GLU E E 9   9   . 0.0485 0.1998 0.2091 -0.0148 -0.0190 -0.0262 1 . 
974  CA  CA  . GLU GLU E E 9   9   . 0.0499 0.2234 0.1989 -0.0151 -0.0080 -0.0158 1 . 
975  CB  CB  . GLU GLU E E 9   9   . 0.0609 0.2454 0.2091 0.0010  -0.0050 0.0005  1 . 
976  CG  CG  . GLU GLU E E 9   9   . 0.1235 0.2822 0.2748 -0.0246 0.0175  0.0344  1 . 
977  CD  CD  . GLU GLU E E 9   9   . 0.1640 0.3014 0.3592 0.0120  0.0057  0.0533  1 . 
978  OE1 OE1 . GLU GLU E E 9   9   . 0.2221 0.3560 0.4058 0.0316  -0.0865 0.0401  1 . 
979  OE2 OE2 . GLU GLU E E 9   9   . 0.1291 0.2776 0.3087 0.0390  -0.0003 0.0285  1 . 
980  C   C   . GLU GLU E E 9   9   . 0.0419 0.1836 0.1873 0.0061  -0.0119 -0.0007 1 . 
981  O   O   . GLU GLU E E 9   9   . 0.0430 0.2056 0.1879 0.0019  -0.0055 -0.0062 1 . 
982  N   N   . ILE ILE E E 10  10  . 0.0350 0.1614 0.1832 0.0015  -0.0166 -0.0079 1 . 
983  CA  CA  . ILE ILE E E 10  10  . 0.0396 0.1365 0.1664 -0.0093 -0.0086 -0.0088 1 . 
984  CB  CB  . ILE ILE E E 10  10  . 0.0268 0.1663 0.1858 -0.0246 -0.0098 -0.0148 1 . 
985  CG1 CG1 . ILE ILE E E 10  10  . 0.0252 0.1768 0.1986 -0.0156 -0.0021 -0.0149 1 . 
986  CG2 CG2 . ILE ILE E E 10  10  . 0.0234 0.1711 0.1950 -0.0219 -0.0186 -0.0138 1 . 
987  CD1 CD1 . ILE ILE E E 10  10  . 0.0204 0.1907 0.2273 -0.0055 -0.0069 -0.0198 1 . 
988  C   C   . ILE ILE E E 10  10  . 0.0320 0.1591 0.1834 -0.0050 -0.0113 -0.0146 1 . 
989  O   O   . ILE ILE E E 10  10  . 0.0308 0.1659 0.1914 -0.0043 -0.0082 -0.0126 1 . 
990  N   N   . ALA ALA E E 11  11  . 0.0367 0.1486 0.1891 -0.0056 -0.0092 -0.0107 1 . 
991  CA  CA  . ALA ALA E E 11  11  . 0.0406 0.1426 0.1869 -0.0099 -0.0108 -0.0071 1 . 
992  CB  CB  . ALA ALA E E 11  11  . 0.0463 0.1649 0.2395 -0.0222 -0.0225 -0.0134 1 . 
993  C   C   . ALA ALA E E 11  11  . 0.0468 0.1673 0.2099 0.0025  -0.0169 -0.0135 1 . 
994  O   O   . ALA ALA E E 11  11  . 0.0470 0.1638 0.2278 0.0021  -0.0155 -0.0124 1 . 
995  N   N   . LYS LYS E E 12  12  . 0.0504 0.1913 0.1970 -0.0025 -0.0135 -0.0332 1 . 
996  CA  CA  . LYS LYS E E 12  12  . 0.0604 0.1932 0.1946 -0.0137 -0.0066 -0.0407 1 . 
997  CB  CB  . LYS LYS E E 12  12  . 0.0642 0.2566 0.2098 -0.0016 -0.0200 -0.0413 1 . 
998  CG  CG  . LYS LYS E E 12  12  . 0.0800 0.3465 0.2337 0.0035  0.0110  -0.0465 1 . 
999  CD  CD  . LYS LYS E E 12  12  . 0.1443 0.4619 0.2504 -0.0220 -0.0169 -0.0464 1 . 
1000 CE  CE  . LYS LYS E E 12  12  . 0.2286 0.5847 0.2873 -0.0055 0.0133  -0.0830 1 . 
1001 NZ  NZ  . LYS LYS E E 12  12  . 0.3383 0.7189 0.3060 0.0107  -0.0274 -0.0738 1 . 
1002 C   C   . LYS LYS E E 12  12  . 0.0517 0.1891 0.2022 0.0000  -0.0167 -0.0163 1 . 
1003 O   O   . LYS LYS E E 12  12  . 0.0542 0.1832 0.2136 0.0089  -0.0026 -0.0189 1 . 
1004 N   N   . THR THR E E 13  13  . 0.0480 0.1810 0.1971 -0.0116 -0.0231 -0.0182 1 . 
1005 CA  CA  . THR THR E E 13  13  . 0.0451 0.1497 0.1639 -0.0153 -0.0097 -0.0033 1 . 
1006 CB  CB  . THR THR E E 13  13  . 0.0379 0.1530 0.1712 -0.0102 -0.0138 -0.0021 1 . 
1007 OG1 OG1 . THR THR E E 13  13  . 0.0429 0.1714 0.1823 0.0007  -0.0278 0.0036  1 . 
1008 CG2 CG2 . THR THR E E 13  13  . 0.0337 0.1592 0.1990 -0.0028 -0.0137 0.0061  1 . 
1009 C   C   . THR THR E E 13  13  . 0.0377 0.1613 0.1686 -0.0101 -0.0037 -0.0015 1 . 
1010 O   O   . THR THR E E 13  13  . 0.0364 0.1775 0.1774 0.0093  -0.0052 -0.0050 1 . 
1011 N   N   . LEU LEU E E 14  14  . 0.0338 0.1417 0.1569 -0.0018 -0.0052 -0.0018 1 . 
1012 CA  CA  . LEU LEU E E 14  14  . 0.0317 0.1298 0.1520 -0.0073 -0.0057 -0.0097 1 . 
1013 CB  CB  . LEU LEU E E 14  14  . 0.0318 0.1642 0.1610 -0.0227 -0.0087 0.0005  1 . 
1014 CG  CG  . LEU LEU E E 14  14  . 0.0234 0.1665 0.1713 -0.0089 -0.0087 0.0094  1 . 
1015 CD1 CD1 . LEU LEU E E 14  14  . 0.0228 0.1845 0.1860 -0.0041 0.0074  0.0059  1 . 
1016 CD2 CD2 . LEU LEU E E 14  14  . 0.0218 0.1581 0.1774 -0.0068 -0.0187 -0.0129 1 . 
1017 C   C   . LEU LEU E E 14  14  . 0.0384 0.1558 0.1745 0.0056  -0.0133 -0.0057 1 . 
1018 O   O   . LEU LEU E E 14  14  . 0.0359 0.1832 0.1935 -0.0021 -0.0050 -0.0005 1 . 
1019 N   N   . LYS LYS E E 15  15  . 0.0457 0.1541 0.1902 0.0118  -0.0100 -0.0183 1 . 
1020 CA  CA  . LYS LYS E E 15  15  . 0.0524 0.1557 0.2194 -0.0004 0.0006  -0.0264 1 . 
1021 CB  CB  . LYS LYS E E 15  15  . 0.0626 0.1732 0.2657 -0.0057 -0.0137 -0.0523 1 . 
1022 CG  CG  . LYS LYS E E 15  15  . 0.0784 0.2130 0.3175 -0.0229 0.0071  -0.0259 1 . 
1023 CD  CD  . LYS LYS E E 15  15  . 0.1549 0.2337 0.3950 -0.0373 -0.0302 -0.0482 1 . 
1024 CE  CE  . LYS LYS E E 15  15  . 0.1944 0.2860 0.5068 -0.0514 0.0292  0.0020  1 . 
1025 C   C   . LYS LYS E E 15  15  . 0.0525 0.1904 0.2267 0.0085  -0.0033 -0.0266 1 . 
1026 O   O   . LYS LYS E E 15  15  . 0.0558 0.2003 0.2228 0.0198  -0.0114 -0.0221 1 . 
1027 N   N   . GLU GLU E E 16  16  . 0.0522 0.1835 0.2075 0.0028  -0.0031 -0.0302 1 . 
1028 CA  CA  A GLU GLU E E 16  16  . 0.0542 0.1947 0.1838 0.0033  0.0030  -0.0324 1 . 
1029 CA  CA  B GLU GLU E E 16  16  . 0.0539 0.2066 0.1812 0.0033  0.0006  -0.0264 1 . 
1030 CB  CB  A GLU GLU E E 16  16  . 0.0544 0.2137 0.2011 0.0078  -0.0017 -0.0206 1 . 
1031 CB  CB  B GLU GLU E E 16  16  . 0.0543 0.2369 0.1930 0.0033  -0.0012 -0.0046 1 . 
1032 CG  CG  A GLU GLU E E 16  16  . 0.0593 0.2446 0.2024 0.0071  0.0087  -0.0043 1 . 
1033 CG  CG  B GLU GLU E E 16  16  . 0.0634 0.2954 0.1993 0.0069  -0.0048 -0.0191 1 . 
1034 CD  CD  A GLU GLU E E 16  16  . 0.0650 0.2622 0.2203 0.0037  0.0064  0.0201  1 . 
1035 CD  CD  B GLU GLU E E 16  16  . 0.0759 0.3465 0.2060 -0.0055 -0.0401 0.0136  1 . 
1036 OE1 OE1 A GLU GLU E E 16  16  . 0.0816 0.3134 0.2519 -0.0050 -0.0293 0.0204  1 . 
1037 OE1 OE1 B GLU GLU E E 16  16  . 0.1124 0.3191 0.2469 -0.0070 -0.0019 0.0596  1 . 
1038 OE2 OE2 A GLU GLU E E 16  16  . 0.0560 0.2427 0.1685 0.0259  -0.0096 0.0499  1 . 
1039 OE2 OE2 B GLU GLU E E 16  16  . 0.0850 0.4056 0.2361 0.0031  -0.0614 0.0214  1 . 
1040 C   C   . GLU GLU E E 16  16  . 0.0455 0.1732 0.1758 0.0090  -0.0031 -0.0194 1 . 
1041 O   O   . GLU GLU E E 16  16  . 0.0466 0.1919 0.1927 0.0134  0.0009  -0.0092 1 . 
1042 N   N   . ILE ILE E E 17  17  . 0.0384 0.1501 0.1680 0.0023  -0.0025 -0.0118 1 . 
1043 CA  CA  . ILE ILE E E 17  17  . 0.0346 0.1421 0.1528 -0.0105 0.0009  -0.0061 1 . 
1044 CB  CB  . ILE ILE E E 17  17  . 0.0286 0.1436 0.1715 -0.0140 0.0065  -0.0032 1 . 
1045 CG1 CG1 . ILE ILE E E 17  17  . 0.0256 0.1598 0.1796 -0.0053 -0.0016 0.0021  1 . 
1046 CG2 CG2 . ILE ILE E E 17  17  . 0.0223 0.1472 0.1713 -0.0052 0.0035  -0.0026 1 . 
1047 CD1 CD1 . ILE ILE E E 17  17  . 0.0221 0.1715 0.1745 -0.0054 -0.0076 0.0047  1 . 
1048 C   C   . ILE ILE E E 17  17  . 0.0346 0.1451 0.1748 -0.0013 -0.0053 -0.0107 1 . 
1049 O   O   . ILE ILE E E 17  17  . 0.0318 0.1613 0.1942 0.0051  0.0000  0.0016  1 . 
1050 N   N   . ALA ALA E E 18  18  . 0.0374 0.1413 0.1732 -0.0066 0.0007  -0.0084 1 . 
1051 CA  CA  . ALA ALA E E 18  18  . 0.0393 0.1362 0.1808 -0.0055 0.0144  0.0024  1 . 
1052 CB  CB  . ALA ALA E E 18  18  . 0.0430 0.1404 0.2131 -0.0068 -0.0003 0.0110  1 . 
1053 C   C   . ALA ALA E E 18  18  . 0.0439 0.1385 0.1929 0.0134  -0.0008 0.0047  1 . 
1054 O   O   . ALA ALA E E 18  18  . 0.0449 0.1662 0.2189 0.0026  -0.0024 0.0143  1 . 
1055 CD1 CD1 . 4BF 4BF E E 19  19  . 0.1122 0.3648 0.2700 -0.0056 0.0278  -0.0274 1 . 
1056 CE1 CE1 . 4BF 4BF E E 19  19  . 0.2471 0.4784 0.2830 0.0342  0.0527  -0.0913 1 . 
1057 CZ  CZ  . 4BF 4BF E E 19  19  . 0.3479 0.4989 0.4625 0.0933  0.0654  -0.1043 1 . 
1058 BR  BR  . 4BF 4BF E E 19  19  . 0.5371 0.8303 0.6871 0.2027  0.1858  -0.2859 1 . 
1059 CE2 CE2 . 4BF 4BF E E 19  19  . 0.3162 0.3474 0.4889 0.0998  0.0648  -0.1123 1 . 
1060 CD2 CD2 . 4BF 4BF E E 19  19  . 0.2177 0.2570 0.3655 0.0299  0.0409  -0.0603 1 . 
1061 CG  CG  . 4BF 4BF E E 19  19  . 0.1072 0.2577 0.2481 0.0136  0.0191  -0.0564 1 . 
1062 CB  CB  . 4BF 4BF E E 19  19  . 0.0732 0.1965 0.2152 0.0001  -0.0063 -0.0333 1 . 
1063 CA  CA  . 4BF 4BF E E 19  19  . 0.0582 0.1410 0.1934 0.0109  0.0073  -0.0207 1 . 
1064 N   N   . 4BF 4BF E E 19  19  . 0.0527 0.1433 0.1843 -0.0025 0.0121  -0.0019 1 . 
1065 C   C   . 4BF 4BF E E 19  19  . 0.0525 0.1616 0.1892 0.0185  0.0112  -0.0113 1 . 
1066 O   O   . 4BF 4BF E E 19  19  . 0.0551 0.1509 0.2064 0.0222  0.0048  -0.0104 1 . 
1067 N   N   . THR THR E E 20  20  . 0.0522 0.1587 0.1718 0.0064  -0.0037 -0.0031 1 . 
1068 CA  CA  . THR THR E E 20  20  . 0.0484 0.1600 0.1545 0.0037  0.0142  -0.0016 1 . 
1069 CB  CB  . THR THR E E 20  20  . 0.0485 0.1538 0.1469 -0.0028 0.0161  0.0028  1 . 
1070 OG1 OG1 . THR THR E E 20  20  . 0.0488 0.1959 0.1723 0.0130  0.0049  0.0110  1 . 
1071 CG2 CG2 . THR THR E E 20  20  . 0.0506 0.1558 0.1715 -0.0028 0.0136  0.0179  1 . 
1072 C   C   . THR THR E E 20  20  . 0.0388 0.1481 0.1562 0.0131  0.0095  0.0039  1 . 
1073 O   O   . THR THR E E 20  20  . 0.0380 0.1686 0.1705 0.0148  0.0176  0.0138  1 . 
1074 N   N   . LEU LEU E E 21  21  . 0.0347 0.1256 0.1454 0.0141  0.0036  0.0054  1 . 
1075 CA  CA  . LEU LEU E E 21  21  . 0.0320 0.1262 0.1467 0.0081  0.0014  0.0103  1 . 
1076 CB  CB  . LEU LEU E E 21  21  . 0.0327 0.1353 0.1479 -0.0086 0.0023  0.0086  1 . 
1077 CG  CG  . LEU LEU E E 21  21  . 0.0230 0.1461 0.1522 0.0059  -0.0051 0.0102  1 . 
1078 CD1 CD1 . LEU LEU E E 21  21  . 0.0205 0.1711 0.1698 0.0015  0.0035  0.0002  1 . 
1079 CD2 CD2 . LEU LEU E E 21  21  . 0.0211 0.1520 0.1776 -0.0037 0.0018  -0.0022 1 . 
1080 C   C   . LEU LEU E E 21  21  . 0.0358 0.1623 0.1663 0.0186  0.0028  0.0077  1 . 
1081 O   O   . LEU LEU E E 21  21  . 0.0340 0.1850 0.2059 0.0189  0.0003  0.0169  1 . 
1082 N   N   . LYS LYS E E 22  22  . 0.0413 0.1544 0.1824 0.0187  0.0112  -0.0006 1 . 
1083 CA  CA  . LYS LYS E E 22  22  . 0.0483 0.1459 0.2029 0.0166  0.0205  0.0036  1 . 
1084 CB  CB  . LYS LYS E E 22  22  . 0.0607 0.1581 0.2501 0.0109  0.0005  -0.0093 1 . 
1085 CG  CG  . LYS LYS E E 22  22  . 0.0834 0.1909 0.2805 0.0217  0.0261  0.0082  1 . 
1086 CD  CD  . LYS LYS E E 22  22  . 0.0651 0.2018 0.3199 0.0161  -0.0258 0.0214  1 . 
1087 CE  CE  . LYS LYS E E 22  22  . 0.0775 0.1886 0.3612 0.0079  -0.0332 0.0424  1 . 
1088 NZ  NZ  . LYS LYS E E 22  22  . 0.1292 0.2328 0.3710 0.0288  -0.0401 0.0704  1 . 
1089 C   C   . LYS LYS E E 22  22  . 0.0506 0.1527 0.2288 0.0231  0.0104  0.0009  1 . 
1090 O   O   . LYS LYS E E 22  22  . 0.0513 0.1666 0.2315 0.0311  0.0088  0.0040  1 . 
1091 N   N   . GLU GLU E E 23  23  . 0.0515 0.1670 0.2203 0.0236  0.0148  0.0016  1 . 
1092 CA  CA  A GLU GLU E E 23  23  . 0.0565 0.1791 0.2027 0.0227  0.0163  -0.0102 1 . 
1093 CA  CA  B GLU GLU E E 23  23  . 0.0572 0.1866 0.2055 0.0203  0.0154  -0.0087 1 . 
1094 CB  CB  A GLU GLU E E 23  23  . 0.0599 0.2059 0.2004 0.0274  0.0130  -0.0088 1 . 
1095 CB  CB  B GLU GLU E E 23  23  . 0.0591 0.2266 0.2084 0.0261  0.0139  0.0013  1 . 
1096 CG  CG  A GLU GLU E E 23  23  . 0.0647 0.2443 0.1961 0.0298  0.0199  0.0013  1 . 
1097 CG  CG  B GLU GLU E E 23  23  . 0.0743 0.2558 0.2303 0.0193  0.0090  -0.0273 1 . 
1098 CD  CD  A GLU GLU E E 23  23  . 0.0756 0.2946 0.1892 0.0244  0.0197  0.0194  1 . 
1099 CD  CD  B GLU GLU E E 23  23  . 0.0778 0.3220 0.2207 0.0220  0.0143  -0.0131 1 . 
1100 OE1 OE1 A GLU GLU E E 23  23  . 0.0908 0.3298 0.2250 0.0171  0.0028  0.0044  1 . 
1101 OE1 OE1 B GLU GLU E E 23  23  . 0.0722 0.3287 0.2179 0.0311  0.0142  0.0280  1 . 
1102 OE2 OE2 A GLU GLU E E 23  23  . 0.0714 0.2796 0.1762 0.0504  0.0023  0.0528  1 . 
1103 OE2 OE2 B GLU GLU E E 23  23  . 0.1383 0.3997 0.2358 0.0116  0.0141  -0.0449 1 . 
1104 C   C   . GLU GLU E E 23  23  . 0.0479 0.1719 0.2024 0.0240  0.0119  0.0065  1 . 
1105 O   O   . GLU GLU E E 23  23  . 0.0475 0.1938 0.2192 0.0313  0.0199  -0.0099 1 . 
1106 N   N   . ILE ILE E E 24  24  . 0.0448 0.1726 0.1854 0.0164  0.0013  -0.0043 1 . 
1107 CA  CA  . ILE ILE E E 24  24  . 0.0394 0.1574 0.1680 0.0079  0.0064  0.0059  1 . 
1108 CB  CB  . ILE ILE E E 24  24  . 0.0300 0.1486 0.1762 0.0008  0.0154  0.0069  1 . 
1109 CG1 CG1 . ILE ILE E E 24  24  . 0.0356 0.1460 0.1781 -0.0053 0.0130  0.0156  1 . 
1110 CG2 CG2 . ILE ILE E E 24  24  . 0.0300 0.1395 0.1874 -0.0101 0.0231  -0.0041 1 . 
1111 CD1 CD1 . ILE ILE E E 24  24  . 0.0339 0.1368 0.1821 -0.0008 -0.0030 0.0178  1 . 
1112 C   C   . ILE ILE E E 24  24  . 0.0370 0.1605 0.1850 0.0101  0.0043  0.0165  1 . 
1113 O   O   . ILE ILE E E 24  24  . 0.0355 0.1860 0.2063 0.0158  0.0017  0.0090  1 . 
1114 N   N   . ALA ALA E E 25  25  . 0.0349 0.1612 0.1753 0.0149  0.0096  0.0104  1 . 
1115 CA  CA  . ALA ALA E E 25  25  . 0.0354 0.1788 0.1861 0.0177  0.0083  0.0114  1 . 
1116 CB  CB  . ALA ALA E E 25  25  . 0.0418 0.2057 0.2020 0.0051  0.0043  0.0298  1 . 
1117 C   C   . ALA ALA E E 25  25  . 0.0411 0.1934 0.2210 0.0271  0.0031  0.0225  1 . 
1118 O   O   . ALA ALA E E 25  25  . 0.0419 0.2073 0.2478 0.0343  -0.0067 0.0221  1 . 
1119 N   N   . GLN GLN E E 26  26  . 0.0447 0.1837 0.2187 0.0283  0.0200  0.0136  1 . 
1120 CA  CA  . GLN GLN E E 26  26  . 0.0525 0.1780 0.2464 0.0298  0.0299  0.0053  1 . 
1121 CB  CB  . GLN GLN E E 26  26  . 0.0646 0.2144 0.2719 0.0317  0.0142  -0.0150 1 . 
1122 CG  CG  . GLN GLN E E 26  26  . 0.0720 0.2437 0.3235 0.0439  0.0181  -0.0412 1 . 
1123 CD  CD  . GLN GLN E E 26  26  . 0.1064 0.2529 0.4061 0.0577  0.0008  -0.0074 1 . 
1124 OE1 OE1 . GLN GLN E E 26  26  . 0.2208 0.2886 0.4275 0.0443  0.0048  0.0386  1 . 
1125 NE2 NE2 . GLN GLN E E 26  26  . 0.1137 0.3037 0.4841 0.0627  0.0219  -0.0111 1 . 
1126 C   C   . GLN GLN E E 26  26  . 0.0477 0.2060 0.2443 0.0399  0.0286  0.0085  1 . 
1127 O   O   . GLN GLN E E 26  26  . 0.0500 0.2067 0.2859 0.0401  0.0208  0.0236  1 . 
1128 N   N   . THR THR E E 27  27  . 0.0468 0.2117 0.2348 0.0273  0.0277  0.0107  1 . 
1129 CA  CA  . THR THR E E 27  27  . 0.0519 0.2006 0.2120 0.0193  0.0251  0.0150  1 . 
1130 CB  CB  . THR THR E E 27  27  . 0.0527 0.2070 0.2008 0.0218  0.0162  0.0176  1 . 
1131 OG1 OG1 . THR THR E E 27  27  . 0.0549 0.2245 0.1970 0.0413  0.0156  0.0049  1 . 
1132 CG2 CG2 . THR THR E E 27  27  . 0.0549 0.2271 0.2283 0.0217  0.0128  0.0407  1 . 
1133 C   C   . THR THR E E 27  27  . 0.0404 0.1977 0.2110 0.0269  0.0175  0.0284  1 . 
1134 O   O   . THR THR E E 27  27  . 0.0438 0.2306 0.2602 0.0190  0.0185  0.0324  1 . 
1135 N   N   . LEU LEU E E 28  28  . 0.0405 0.1902 0.1923 0.0149  0.0071  0.0302  1 . 
1136 CA  CA  . LEU LEU E E 28  28  . 0.0429 0.1837 0.2054 0.0104  -0.0059 0.0282  1 . 
1137 CB  CB  . LEU LEU E E 28  28  . 0.0390 0.2031 0.2012 0.0016  -0.0090 0.0179  1 . 
1138 CG  CG  . LEU LEU E E 28  28  . 0.0427 0.1902 0.2054 -0.0007 -0.0193 0.0027  1 . 
1139 CD1 CD1 . LEU LEU E E 28  28  . 0.0433 0.1966 0.2058 -0.0148 -0.0177 -0.0040 1 . 
1140 CD2 CD2 . LEU LEU E E 28  28  . 0.0463 0.1991 0.2407 -0.0075 -0.0115 0.0071  1 . 
1141 C   C   . LEU LEU E E 28  28  . 0.0356 0.2269 0.2277 0.0246  0.0004  0.0317  1 . 
1142 O   O   . LEU LEU E E 28  28  . 0.0376 0.2619 0.3008 0.0054  -0.0044 0.0368  1 . 
1143 N   N   . LYS LYS E E 29  29  . 0.0410 0.2217 0.2672 0.0263  0.0014  0.0468  1 . 
1144 CA  CA  . LYS LYS E E 29  29  . 0.0497 0.2032 0.2672 0.0337  -0.0046 0.0512  1 . 
1145 CB  CB  . LYS LYS E E 29  29  . 0.0712 0.2185 0.3042 0.0266  0.0138  0.0655  1 . 
1146 CG  CG  . LYS LYS E E 29  29  . 0.0582 0.2779 0.2966 0.0205  0.0089  0.0731  1 . 
1147 CD  CD  . LYS LYS E E 29  29  . 0.1216 0.2992 0.3527 0.0053  0.0221  0.1080  1 . 
1148 CE  CE  . LYS LYS E E 29  29  . 0.1632 0.2663 0.3651 -0.0162 0.0207  0.0749  1 . 
1149 NZ  NZ  . LYS LYS E E 29  29  . 0.1428 0.2779 0.4287 -0.0271 0.0125  0.0879  1 . 
1150 C   C   . LYS LYS E E 29  29  . 0.0491 0.2252 0.3153 0.0385  0.0072  0.0467  1 . 
1151 O   O   . LYS LYS E E 29  29  . 0.0582 0.2396 0.3292 0.0390  -0.0005 0.0432  1 . 
1152 N   N   . GLY GLY E E 30  30  . 0.0477 0.2731 0.2989 0.0491  0.0111  0.0343  1 . 
1153 CA  CA  . GLY GLY E E 30  30  . 0.0542 0.2904 0.2931 0.0464  0.0222  0.0185  1 . 
1154 C   C   . GLY GLY E E 30  30  . 0.1055 0.3111 0.3349 0.0406  0.0412  -0.0201 1 . 
1155 O   O   . GLY GLY E E 30  30  . 0.2035 0.4215 0.3572 0.0470  0.0671  -0.0896 1 . 
1156 N   N   . NH2 NH2 E E 31  31  . 0.1274 0.3286 0.3010 0.0358  -0.0133 -0.0207 1 . 
1157 O   O   . HOH HOH G . 1   1   . 0.0406 0.2376 0.2061 -0.0252 -0.0326 0.0151  1 . 
1158 O   O   . HOH HOH G . 2   2   . 0.0356 0.1826 0.2395 -0.0385 0.0000  -0.0200 1 . 
1159 O   O   . HOH HOH G . 3   3   . 0.0992 0.3048 0.2567 -0.0729 0.0206  -0.0478 1 . 
1160 O   O   . HOH HOH G . 4   4   . 0.0549 0.2198 0.1919 0.0068  0.0118  -0.0174 1 . 
1161 O   O   . HOH HOH G . 5   5   . 0.0335 0.2722 0.1996 0.0041  -0.0130 -0.0135 1 . 
1162 O   O   . HOH HOH G . 6   6   . 0.1294 0.2555 0.5279 0.0575  -0.0419 -0.0341 1 . 
1163 O   O   . HOH HOH G . 7   7   . 0.0611 0.2618 0.2045 -0.0457 -0.0161 -0.0005 1 . 
1164 O   O   . HOH HOH G . 8   8   . 0.1582 0.2723 0.2319 0.0216  -0.0651 -0.0160 1 . 
1165 O   O   . HOH HOH G . 9   9   . 0.0715 0.1764 0.2250 0.0078  0.0113  -0.0090 1 . 
1166 O   O   . HOH HOH G . 10  10  . 0.0368 0.1956 0.2279 -0.0106 0.0033  -0.0426 1 . 
1167 O   O   . HOH HOH G . 11  11  . 0.0551 0.1881 0.2516 -0.0018 0.0256  0.0152  1 . 
1168 O   O   . HOH HOH G . 12  12  . 0.0463 0.2194 0.2214 0.0144  0.0117  0.0023  1 . 
1169 O   O   . HOH HOH G . 13  13  . 0.1138 0.2095 0.2616 -0.0363 -0.0326 0.0345  1 . 
1170 O   O   . HOH HOH G . 14  14  . 0.1117 0.2641 0.2865 -0.0238 0.0232  0.0129  1 . 
1171 O   O   . HOH HOH G . 15  15  . 0.0692 0.2136 0.2258 0.0305  0.0196  0.0035  1 . 
1172 O   O   . HOH HOH G . 16  16  . 0.0553 0.1807 0.2258 0.0090  -0.0307 -0.0033 1 . 
1173 O   O   . HOH HOH G . 17  17  . 0.1111 0.2533 0.2913 0.0139  -0.0039 0.0151  1 . 
1174 O   O   . HOH HOH G . 18  18  . 0.1047 0.2427 0.2915 0.0073  -0.0728 -0.0499 1 . 
1175 O   O   . HOH HOH G . 19  19  . 0.0845 0.2272 0.2793 0.0438  -0.0088 0.0329  1 . 
1176 O   O   . HOH HOH G . 20  20  . 0.1941 0.3881 0.3395 -0.1402 0.0408  -0.0322 1 . 
1177 O   O   . HOH HOH G . 21  21  . 0.0663 0.2248 0.2015 0.0415  -0.0006 -0.0002 1 . 
1178 O   O   . HOH HOH G . 22  22  . 0.0468 0.2575 0.2593 -0.0106 -0.0500 0.0175  1 . 
1179 O   O   . HOH HOH G . 23  23  . 0.0870 0.2262 0.1978 -0.0160 -0.0031 -0.0063 1 . 
1180 O   O   . HOH HOH G . 24  24  . 0.0273 0.2960 0.3251 -0.0230 -0.0415 0.0912  1 . 
1181 O   O   . HOH HOH G . 25  25  . 0.0445 0.2173 0.2272 0.0206  -0.0058 0.0248  1 . 
1182 O   O   . HOH HOH G . 26  26  . 0.1013 0.2400 0.2052 -0.0246 -0.0135 0.0101  1 . 
1183 O   O   . HOH HOH G . 27  27  . 0.0781 0.2637 0.2877 -0.0262 -0.0197 -0.0143 1 . 
1184 O   O   . HOH HOH G . 28  28  . 0.1344 0.2236 0.2278 0.0505  0.0054  0.0246  1 . 
1185 O   O   . HOH HOH G . 29  29  . 0.0384 0.2387 0.2794 0.0268  -0.0196 -0.0054 1 . 
1186 O   O   . HOH HOH G . 30  30  . 0.0674 0.2390 0.3213 0.0059  -0.0187 -0.0713 1 . 
1187 O   O   . HOH HOH G . 31  31  . 0.0877 0.2315 0.2248 0.0137  0.0007  0.0022  1 . 
1188 O   O   . HOH HOH G . 32  32  . 0.0590 0.2366 0.2670 0.0115  -0.0267 -0.0104 1 . 
1189 O   O   . HOH HOH G . 33  33  . 0.0621 0.1933 0.2031 0.0017  -0.0172 -0.0309 1 . 
1190 O   O   . HOH HOH G . 34  34  . 0.0759 0.2018 0.2441 0.0094  0.0263  0.0183  1 . 
1191 O   O   . HOH HOH G . 35  35  . 0.0576 0.2522 0.2313 -0.0359 0.0157  -0.0302 1 . 
1192 O   O   . HOH HOH G . 36  36  . 0.0890 0.1843 0.2854 -0.0010 0.0159  0.0056  1 . 
1193 O   O   . HOH HOH G . 37  37  . 0.0504 0.2695 0.2754 -0.0245 -0.0105 0.0001  1 . 
1194 O   O   . HOH HOH G . 38  38  . 0.1511 0.2485 0.3005 0.0145  0.0218  -0.0366 1 . 
1195 O   O   . HOH HOH G . 39  39  . 0.0949 0.3375 0.3497 -0.0416 -0.0179 0.0646  1 . 
1196 O   O   . HOH HOH G . 40  40  . 0.0686 0.1986 0.2694 0.0142  0.0085  0.0205  1 . 
1197 O   O   . HOH HOH G . 41  41  . 0.0580 0.2527 0.2370 0.0216  -0.0304 -0.0182 1 . 
1198 O   O   . HOH HOH G . 42  42  . 0.1470 0.2604 0.2818 0.0143  -0.0140 -0.0266 1 . 
1199 O   O   . HOH HOH G . 44  44  . 0.1747 0.5262 0.5589 0.0425  0.1004  0.0661  1 . 
1200 O   O   . HOH HOH G . 45  45  . 0.1928 0.3515 0.2425 0.0221  0.0104  -0.0352 1 . 
1201 O   O   . HOH HOH G . 46  46  . 0.1860 0.3487 0.2800 0.0451  0.0205  0.0705  1 . 
1202 O   O   . HOH HOH G . 47  47  . 0.3591 0.3469 0.3651 -0.1778 -0.0344 0.0090  1 . 
1203 O   O   . HOH HOH G . 48  48  . 0.0891 0.1962 0.2637 -0.0126 0.0018  -0.0218 1 . 
1204 O   O   . HOH HOH G . 49  49  . 0.1446 0.3266 0.2622 -0.0331 -0.0274 -0.0243 1 . 
1205 O   O   . HOH HOH G . 50  50  . 0.2392 0.2670 0.3552 0.0466  -0.0424 -0.0086 1 . 
1206 O   O   . HOH HOH G . 51  51  . 0.1174 0.2654 0.2031 0.0302  -0.0014 -0.0270 1 . 
1207 O   O   . HOH HOH G . 52  52  . 0.2933 0.3067 0.4608 0.0133  0.1018  0.1157  1 . 
1208 O   O   . HOH HOH G . 54  54  . 0.1078 0.3090 0.4151 0.0300  -0.0229 0.0361  1 . 
1209 O   O   . HOH HOH G . 55  55  . 0.1215 0.2649 0.3680 0.0055  -0.0822 0.0359  1 . 
1210 O   O   . HOH HOH G . 56  56  . 0.0885 0.2266 0.3788 0.0157  -0.0335 0.0853  1 . 
1211 O   O   . HOH HOH G . 57  57  . 0.1859 0.1936 0.2965 0.0086  -0.0697 0.0351  1 . 
1212 O   O   . HOH HOH G . 58  58  . 0.0651 0.2960 0.2838 -0.0128 -0.0247 0.0312  1 . 
1213 O   O   . HOH HOH G . 59  59  . 0.0921 0.4634 0.2917 0.0252  -0.0165 0.0455  1 . 
1214 O   O   . HOH HOH G . 60  60  . 0.1209 0.4624 0.3884 -0.0150 0.0193  0.0190  1 . 
1215 O   O   . HOH HOH G . 61  61  . 0.2427 0.2879 0.3462 -0.0566 -0.0387 0.0177  1 . 
1216 O   O   . HOH HOH G . 62  62  . 0.0597 0.2988 0.4412 0.0153  -0.0106 0.0237  1 . 
1217 O   O   . HOH HOH G . 63  63  . 0.0893 0.2811 0.2334 0.0361  -0.0250 0.0028  1 . 
1218 O   O   . HOH HOH G . 64  64  . 0.3358 0.5120 0.3876 -0.0420 0.0771  -0.0918 1 . 
1219 O   O   . HOH HOH G . 65  65  . 0.0720 0.2942 0.2730 -0.0007 -0.0118 0.0223  1 . 
1220 O   O   . HOH HOH G . 66  66  . 0.1769 0.2430 0.3629 0.0058  0.0064  -0.0056 1 . 
1221 O   O   . HOH HOH G . 67  67  . 0.1593 0.3060 0.2645 0.0455  0.0228  -0.0165 1 . 
1222 O   O   . HOH HOH G . 68  68  . 0.1609 0.5005 0.3402 -0.1138 0.0851  -0.0562 1 . 
1223 O   O   . HOH HOH G . 69  69  . 0.1719 0.2864 0.3212 -0.0653 -0.0535 0.0227  1 . 
1224 O   O   . HOH HOH G . 70  70  . 0.1596 0.2883 0.3630 0.0161  0.0026  -0.0107 1 . 
1225 O   O   . HOH HOH G . 71  71  . 0.1168 0.2351 0.3348 0.0354  -0.0530 -0.0189 1 . 
1226 O   O   . HOH HOH G . 72  72  . 0.2094 0.3542 0.3002 -0.0049 -0.0272 -0.0705 1 . 
1227 O   O   . HOH HOH G . 73  73  . 0.1249 0.3649 0.3773 -0.0333 0.0100  -0.0009 1 . 
1228 O   O   . HOH HOH G . 74  74  . 0.1529 0.3736 0.3708 0.0520  -0.0422 -0.0132 1 . 
1229 O   O   . HOH HOH G . 75  75  . 0.2828 0.2512 0.5014 -0.0760 0.1179  0.0049  1 . 
1230 O   O   . HOH HOH G . 76  76  . 0.2058 0.4010 0.3199 -0.0126 0.0099  0.0609  1 . 
1231 O   O   . HOH HOH G . 77  77  . 0.0765 0.2648 0.2615 -0.0504 0.0096  0.0105  1 . 
1232 O   O   . HOH HOH G . 78  78  . 0.2018 0.3590 0.4312 0.0196  0.0212  0.0495  1 . 
1233 O   O   . HOH HOH G . 79  79  . 0.2086 0.2544 0.3051 -0.0763 0.0401  -0.0789 1 . 
1234 O   O   . HOH HOH G . 80  80  . 0.2600 0.3370 0.3501 0.0519  0.0132  -0.0495 1 . 
1235 O   O   . HOH HOH G . 81  81  . 0.1289 0.3808 0.2504 0.0069  0.0161  -0.0394 1 . 
1236 O   O   . HOH HOH G . 82  82  . 0.1216 0.4797 0.3397 -0.0591 -0.0433 -0.0351 1 . 
1237 O   O   . HOH HOH G . 83  83  . 0.2203 0.3987 0.5274 0.0933  -0.0164 -0.0579 1 . 
1238 O   O   . HOH HOH G . 86  86  . 0.5147 0.5494 0.4273 0.1508  -0.0429 0.1010  1 . 
1239 O   O   . HOH HOH G . 87  87  . 0.1411 0.4742 0.4065 0.0166  0.0287  0.0256  1 . 
1240 O   O   . HOH HOH G . 88  88  . 0.3559 0.4517 0.4828 -0.1386 0.0111  0.0474  1 . 
1241 O   O   . HOH HOH G . 89  89  . 0.2372 0.3262 0.4519 0.0008  -0.0049 0.0673  1 . 
1242 O   O   . HOH HOH G . 90  90  . 0.1126 0.3147 0.3143 -0.0449 -0.0375 -0.0023 1 . 
1243 O   O   . HOH HOH G . 91  91  . 0.1127 0.2311 0.3711 -0.0158 -0.0292 -0.0272 1 . 
1244 O   O   . HOH HOH G . 92  92  . 0.3130 0.4122 0.3507 0.0673  -0.0348 -0.0560 1 . 
1245 O   O   . HOH HOH G . 93  93  . 0.4111 0.4782 0.4545 -0.0402 -0.0539 0.0134  1 . 
1246 O   O   . HOH HOH G . 95  95  . 0.1490 0.4516 0.4082 0.0056  -0.0377 -0.0355 1 . 
1247 O   O   . HOH HOH G . 97  97  . 0.1793 0.4349 0.4758 -0.0640 -0.0739 -0.0448 1 . 
1248 O   O   . HOH HOH G . 98  98  . 0.3132 0.3791 0.3925 0.0720  0.0318  0.0008  1 . 
1249 O   O   . HOH HOH G . 99  99  . 0.2408 0.6172 0.3992 -0.0554 -0.0633 -0.0934 1 . 
1250 O   O   . HOH HOH G . 100 100 . 0.1536 0.3174 0.3339 0.0663  -0.0192 -0.0519 1 . 
1251 O   O   . HOH HOH G . 102 102 . 0.1791 0.2900 0.5569 -0.0310 0.0231  0.1264  1 . 
1252 O   O   . HOH HOH G . 103 103 . 0.1927 0.3096 0.3730 0.0542  0.0065  0.0316  1 . 
1253 O   O   . HOH HOH G . 105 105 . 0.2650 0.4113 0.3938 0.0019  0.0389  -0.0809 1 . 
1254 O   O   . HOH HOH G . 106 106 . 0.2942 0.3643 0.3552 0.0252  0.0408  0.0586  1 . 
1255 O   O   . HOH HOH G . 107 107 . 0.1475 0.3234 0.2840 0.0459  -0.0240 -0.0395 1 . 
1256 O   O   . HOH HOH G . 108 108 . 0.1538 0.2861 0.3849 0.0247  0.0131  -0.0088 1 . 
1257 O   O   . HOH HOH G . 109 109 . 0.3099 0.5073 0.3420 0.0742  -0.0004 0.0613  1 . 
1258 O   O   . HOH HOH G . 110 110 . 0.2108 0.3847 0.2755 0.0438  -0.0096 0.0655  1 . 
1259 O   O   . HOH HOH G . 111 111 . 0.1324 0.4217 0.3377 -0.0132 -0.0216 -0.0582 1 . 
1260 O   O   . HOH HOH G . 112 112 . 0.2770 0.3683 0.3138 -0.0578 0.0573  -0.0845 1 . 
1261 O   O   . HOH HOH G . 113 113 . 0.1119 0.3377 0.3251 -0.0627 -0.0210 0.0510  1 . 
1262 O   O   . HOH HOH G . 114 114 . 0.2681 0.3742 0.3254 0.0373  -0.0747 0.0587  1 . 
1263 O   O   . HOH HOH G . 115 115 . 0.1283 0.3884 0.4774 0.0520  0.0173  -0.0075 1 . 
1264 O   O   . HOH HOH G . 116 116 . 0.1732 0.3052 0.3937 0.0119  0.0433  0.0429  1 . 
1265 O   O   . HOH HOH G . 118 118 . 0.2284 0.3732 0.4016 0.0061  0.0186  -0.0549 1 . 
1266 O   O   . HOH HOH G . 119 119 . 0.1803 0.4760 0.3975 0.0682  -0.0007 -0.0787 1 . 
1267 O   O   . HOH HOH G . 120 120 . 0.1645 0.3105 0.3750 -0.0231 0.0668  0.0150  1 . 
1268 O   O   . HOH HOH G . 122 122 . 0.4411 0.4900 0.2971 0.1018  0.0608  -0.0002 1 . 
1269 O   O   . HOH HOH G . 123 123 . 0.3296 0.3815 0.5649 -0.1261 -0.0013 0.0447  1 . 
1270 O   O   . HOH HOH G . 124 124 . 0.3866 0.2586 0.4611 -0.0196 0.0398  -0.0780 1 . 
1271 O   O   . HOH HOH G . 125 125 . 0.1901 0.2977 0.4015 0.0334  -0.0096 0.0274  1 . 
1272 O   O   . HOH HOH G . 127 127 . 0.2771 0.3312 0.4474 0.0088  -0.0788 0.0256  1 . 
1273 O   O   . HOH HOH G . 128 128 . 0.2959 0.3318 0.4875 -0.0043 0.0625  0.0174  1 . 
1274 O   O   . HOH HOH G . 129 129 . 0.2261 0.3349 0.3685 0.0530  -0.0402 0.0614  1 . 
1275 O   O   . HOH HOH G . 130 130 . 0.7216 0.4998 0.7757 0.1060  -0.0865 -0.0241 1 . 
1276 O   O   . HOH HOH G . 132 132 . 0.2241 0.3219 0.3889 0.0376  -0.0061 0.0052  1 . 
1277 O   O   . HOH HOH G . 133 133 . 0.1481 0.3510 0.3325 0.0134  0.0123  0.0214  1 . 
1278 O   O   . HOH HOH G . 134 134 . 0.1332 0.2823 0.3745 -0.0150 0.0233  -0.0267 1 . 
1279 O   O   . HOH HOH G . 136 136 . 0.3162 0.3771 0.3178 -0.0206 0.0068  0.0444  1 . 
1280 O   O   . HOH HOH G . 138 138 . 0.1043 0.4235 0.2966 0.0171  -0.0210 -0.0181 1 . 
1281 O   O   . HOH HOH G . 141 141 . 0.2289 0.3022 0.3679 0.0178  0.0659  -0.0321 1 . 
1282 O   O   . HOH HOH G . 142 142 . 0.1784 0.4538 0.3703 -0.0120 -0.0277 0.0454  1 . 
1283 O   O   . HOH HOH G . 143 143 . 0.3046 0.4502 0.4134 0.0980  -0.0339 -0.0856 1 . 
1284 O   O   . HOH HOH G . 144 144 . 0.1945 0.3703 0.3578 0.1044  -0.0347 -0.0571 1 . 
1285 O   O   . HOH HOH G . 145 145 . 0.2976 0.4395 0.4018 -0.0964 -0.0202 -0.0349 1 . 
1286 O   O   . HOH HOH G . 146 146 . 0.1776 0.3578 0.4653 0.0202  -0.0461 -0.0139 1 . 
1287 O   O   . HOH HOH G . 148 148 . 0.2304 0.4288 0.3223 -0.0342 -0.0286 -0.0127 1 . 
1288 O   O   . HOH HOH G . 150 150 . 0.1582 0.5743 0.4241 0.0592  0.0073  0.0344  1 . 
1289 O   O   . HOH HOH G . 151 151 . 0.3374 0.3334 0.4021 -0.1060 0.0518  -0.0159 1 . 
1290 O   O   . HOH HOH G . 153 153 . 0.4745 0.4772 0.6706 -0.1311 -0.0309 -0.1711 1 . 
1291 O   O   . HOH HOH G . 154 154 . 0.2209 0.4741 0.4828 -0.0278 -0.0995 0.0673  1 . 
1292 O   O   . HOH HOH G . 155 155 . 0.1775 0.4796 0.4650 0.0203  0.0644  -0.0223 1 . 
1293 O   O   . HOH HOH G . 156 156 . 0.2373 0.3654 0.4671 -0.0324 -0.0153 0.0305  1 . 
1294 O   O   . HOH HOH G . 157 157 . 0.2097 0.4897 0.4933 -0.0559 -0.0800 -0.0699 1 . 
1295 O   O   . HOH HOH G . 158 158 . 0.4521 0.6228 0.4243 0.1089  0.0456  0.1657  1 . 
1296 O   O   . HOH HOH G . 161 161 . 0.2692 0.4604 0.3731 -0.0902 -0.0256 -0.0139 1 . 
1297 O   O   . HOH HOH G . 162 162 . 0.2933 0.4740 0.4946 0.0314  -0.1352 -0.0070 1 . 
1298 O   O   . HOH HOH G . 164 164 . 0.1626 0.3047 0.3360 0.0198  -0.0357 -0.0261 1 . 
1299 O   O   . HOH HOH G . 165 165 . 0.1828 0.4055 0.4129 -0.0686 -0.0237 -0.0215 1 . 
1300 O   O   . HOH HOH G . 166 166 . 0.2717 0.3253 0.3981 0.0015  -0.0549 -0.0431 1 . 
1301 O   O   . HOH HOH G . 167 167 . 0.2106 0.4733 0.3763 0.0459  -0.0141 -0.0367 1 . 
1302 O   O   . HOH HOH G . 168 168 . 0.4118 0.4273 0.3843 -0.0209 0.0226  -0.0290 1 . 
1303 O   O   . HOH HOH G . 169 169 . 0.3019 0.5067 0.3740 -0.0482 -0.0207 -0.0526 1 . 
1304 O   O   . HOH HOH G . 170 170 . 0.2617 0.3869 0.4975 0.0325  0.0828  0.0114  1 . 
1305 O   O   . HOH HOH G . 173 173 . 0.3430 0.4339 0.4077 0.0862  -0.0118 -0.0546 1 . 
1306 O   O   . HOH HOH G . 175 175 . 0.0927 0.5867 0.4615 0.0934  0.0485  -0.0317 1 . 
1307 O   O   . HOH HOH G . 176 176 . 0.3152 0.4025 0.4125 -0.0825 -0.1188 0.0460  1 . 
1308 O   O   . HOH HOH G . 177 177 . 0.3259 0.4074 0.4393 0.1132  0.0606  0.0587  1 . 
1309 O   O   . HOH HOH G . 179 179 . 0.2284 0.5638 0.5428 -0.0871 -0.0322 0.0163  1 . 
1310 O   O   . HOH HOH G . 181 181 . 0.2433 0.5404 0.4257 -0.1883 -0.0092 0.0806  1 . 
1311 O   O   . HOH HOH G . 182 182 . 0.1882 0.4459 0.3485 -0.0143 -0.0298 0.0124  1 . 
1312 O   O   . HOH HOH G . 183 183 . 0.2628 0.3843 0.4630 -0.0763 0.0106  0.0029  1 . 
1313 O   O   . HOH HOH G . 184 184 . 0.2101 0.3233 0.5166 -0.0848 0.0921  -0.0943 1 . 
1314 O   O   . HOH HOH G . 185 185 . 0.3102 0.4074 0.5585 -0.0779 0.0664  0.0244  1 . 
1315 O   O   . HOH HOH G . 186 186 . 0.1077 0.4243 0.3979 -0.0271 -0.0705 -0.0039 1 . 
1316 O   O   . HOH HOH G . 187 187 . 0.2429 0.4765 0.3707 -0.0213 0.0682  0.0150  1 . 
1317 O   O   . HOH HOH G . 188 188 . 0.3266 0.2877 0.4144 -0.0682 -0.1373 0.0626  1 . 
1318 O   O   . HOH HOH G . 189 189 . 0.1433 0.2304 0.2473 -0.0156 0.0051  -0.0065 1 . 
1319 O   O   . HOH HOH G . 190 190 . 0.2336 0.3013 0.3547 -0.0082 0.0774  -0.0160 1 . 
1320 O   O   . HOH HOH G . 191 191 . 0.2235 0.4711 0.4702 -0.1014 -0.0065 -0.0214 1 . 
1321 O   O   . HOH HOH G . 192 192 . 0.2911 0.3166 0.3155 0.0245  0.0734  0.0715  1 . 
1322 O   O   . HOH HOH G . 193 193 . 0.0877 0.2366 0.2723 0.0066  0.0471  -0.0277 1 . 
1323 O   O   . HOH HOH G . 194 194 . 0.2171 0.3816 0.3682 0.0105  0.0263  0.0185  1 . 
1324 O   O   . HOH HOH G . 195 195 . 0.1005 0.2910 0.2544 0.0187  0.0067  0.0227  1 . 
1325 O   O   . HOH HOH G . 196 196 . 0.1612 0.4519 0.3618 -0.1364 -0.0163 -0.0660 1 . 
1326 O   O   . HOH HOH G . 197 197 . 0.1153 0.3042 0.3736 -0.0421 0.0020  -0.0210 1 . 
1327 O   O   . HOH HOH G . 198 198 . 0.2057 0.3318 0.3162 0.0115  0.0102  -0.0050 1 . 
1328 O   O   . HOH HOH G . 199 199 . 0.2576 0.5236 0.3826 -0.0117 0.0641  0.0188  1 . 
1329 O   O   . HOH HOH G . 200 200 . 0.2236 0.5260 0.5845 -0.0234 -0.0814 -0.0549 1 . 
1330 O   O   . HOH HOH G . 202 202 . 0.4217 0.5592 0.4990 -0.0017 -0.0172 0.0004  1 . 
1331 O   O   . HOH HOH G . 203 203 . 0.5815 0.4345 0.4941 0.0904  -0.0818 -0.0482 1 . 
1332 O   O   . HOH HOH G . 204 204 . 0.2153 0.5219 0.3297 -0.0239 -0.0152 0.0107  1 . 
1333 O   O   . HOH HOH G . 206 206 . 0.2082 0.4819 0.3800 0.0099  0.0061  0.0373  1 . 
1334 O   O   . HOH HOH G . 207 207 . 0.2118 0.4548 0.3069 -0.0285 0.0183  0.0490  1 . 
1335 O   O   . HOH HOH G . 208 208 . 0.1023 0.3491 0.3046 -0.0659 -0.0037 0.0263  1 . 
1336 O   O   . HOH HOH G . 209 209 . 0.1076 0.2022 0.3192 0.0023  0.0348  -0.0115 1 . 
1337 O   O   . HOH HOH G . 210 210 . 0.2461 0.3224 0.4600 0.0507  -0.0111 -0.0122 1 . 
1338 O   O   . HOH HOH G . 211 211 . 0.1348 0.4484 0.3748 0.0789  -0.0097 -0.0048 1 . 
1339 O   O   . HOH HOH G . 212 212 . 0.0312 0.2934 0.3823 0.0079  0.0238  -0.0208 1 . 
1340 O   O   . HOH HOH G . 213 213 . 0.2792 0.4733 0.3684 -0.0920 0.0495  -0.0507 1 . 
1341 O   O   . HOH HOH G . 214 214 . 0.1878 0.3205 0.3350 0.0698  0.0489  0.0273  1 . 
# 
_atom_sites.entry_id                    UNNAMED 
_atom_sites.fract_transf_matrix[1][1]   0.022957 
_atom_sites.fract_transf_matrix[1][2]   0.000000 
_atom_sites.fract_transf_matrix[1][3]   0.000000 
_atom_sites.fract_transf_matrix[2][1]   0.000000 
_atom_sites.fract_transf_matrix[2][2]   0.018299 
_atom_sites.fract_transf_matrix[2][3]   0.000000 
_atom_sites.fract_transf_matrix[3][1]   0.000000 
_atom_sites.fract_transf_matrix[3][2]   0.000000 
_atom_sites.fract_transf_matrix[3][3]   0.017383 
_atom_sites.fract_transf_vector[1]      0.000000 
_atom_sites.fract_transf_vector[2]      0.000000 
_atom_sites.fract_transf_vector[3]      0.000000 
# 
_cell.length_a      43.560 
_cell.length_b      54.647 
_cell.length_c      57.528 
_cell.angle_alpha   90.000 
_cell.angle_beta    90.000 
_cell.angle_gamma   90.000 
_cell.entry_id      UNNAMED 
# 
_data_extraction.extraction_date   'Wed Jul 22 16:47:53 2020' 
# 
loop_
_database_2.database_id 
_database_2.database_code 
PDB   UNNAMED 
WWPDB UNNAMED 
# 
_database_PDB_remark.id     3 
_database_PDB_remark.text   
;
REMARK   3
REMARK   3 REFINEMENT.
REMARK   3   PROGRAM     : REFMAC 5.8.0258   
REMARK   3   AUTHORS     : MURSHUDOV,SKUBAK,LEBEDEV,PANNU,
REMARK   3                 STEINER,NICHOLLS,WINN,LONG,VAGIN
REMARK   3
REMARK   3    REFINEMENT TARGET : MAXIMUM LIKELIHOOD
REMARK   3
REMARK   3  DATA USED IN REFINEMENT.
REMARK   3   RESOLUTION RANGE HIGH (ANGSTROMS) :   1.10
REMARK   3   RESOLUTION RANGE LOW  (ANGSTROMS) :  39.65
REMARK   3   DATA CUTOFF            (SIGMA(F)) : NONE
REMARK   3   COMPLETENESS FOR RANGE        (%) :  99.98
REMARK   3   NUMBER OF REFLECTIONS             :   53567
REMARK   3
REMARK   3  FIT TO DATA USED IN REFINEMENT.
REMARK   3   CROSS-VALIDATION METHOD          : THROUGHOUT
REMARK   3   FREE R VALUE TEST SET SELECTION  : RANDOM
REMARK   3   R VALUE     (WORKING + TEST SET) : 0.18256
REMARK   3   R VALUE            (WORKING SET) :  0.18100
REMARK   3   FREE R VALUE                     :  0.21181
REMARK   3   FREE R VALUE TEST SET SIZE   (%) :  5.1
REMARK   3   FREE R VALUE TEST SET COUNT      :  2893
REMARK   3
REMARK   3  FIT IN THE HIGHEST RESOLUTION BIN.
REMARK   3   TOTAL NUMBER OF BINS USED           :      20
REMARK   3   BIN RESOLUTION RANGE HIGH           :    1.100
REMARK   3   BIN RESOLUTION RANGE LOW            :    1.129
REMARK   3   REFLECTION IN BIN     (WORKING SET) :     3921
REMARK   3   BIN COMPLETENESS (WORKING+TEST) (%) :    99.98
REMARK   3   BIN R VALUE           (WORKING SET) :    0.374
REMARK   3   BIN FREE R VALUE SET COUNT          :      217
REMARK   3   BIN FREE R VALUE                    :    0.350
REMARK   3
REMARK   3  NUMBER OF NON-HYDROGEN ATOMS USED IN REFINEMENT.
REMARK   3   ALL ATOMS                :     1341
REMARK   3
REMARK   3  B VALUES.
REMARK   3   FROM WILSON PLOT           (A**2) : NULL
REMARK   3   MEAN B VALUE      (OVERALL, A**2) :  13.836
REMARK   3   OVERALL ANISOTROPIC B VALUE.
REMARK   3    B11 (A**2) :     0.98
REMARK   3    B22 (A**2) :    -0.16
REMARK   3    B33 (A**2) :    -0.83
REMARK   3    B12 (A**2) :     0.00
REMARK   3    B13 (A**2) :    -0.00
REMARK   3    B23 (A**2) :    -0.00
REMARK   3
REMARK   3  ESTIMATED OVERALL COORDINATE ERROR.
REMARK   3   ESU BASED ON R VALUE                            (A):   0.036
REMARK   3   ESU BASED ON FREE R VALUE                       (A):   0.038
REMARK   3   ESU BASED ON MAXIMUM LIKELIHOOD                 (A):   0.033
REMARK   3   ESU FOR B VALUES BASED ON MAXIMUM LIKELIHOOD (A**2):   1.669
REMARK   3
REMARK   3 CORRELATION COEFFICIENTS.
REMARK   3   CORRELATION COEFFICIENT FO-FC      :   0.971
REMARK   3   CORRELATION COEFFICIENT FO-FC FREE :   0.963
REMARK   3
REMARK   3  RMS DEVIATIONS FROM IDEAL VALUES        COUNT    RMS    WEIGHT
REMARK   3   BOND LENGTHS REFINED ATOMS        (A):  1159 ; 0.014 ; 0.013
REMARK   3   BOND LENGTHS OTHERS               (A):  1261 ; 0.001 ; 0.017
REMARK   3   BOND ANGLES REFINED ATOMS   (DEGREES):  1521 ; 1.705 ; 1.655
REMARK   3   BOND ANGLES OTHERS          (DEGREES):  2919 ;11.142 ; 1.596
REMARK   3   TORSION ANGLES, PERIOD 1    (DEGREES):   139 ; 2.709 ; 5.000
REMARK   3   TORSION ANGLES, PERIOD 2    (DEGREES):    31 ;37.472 ;29.194
REMARK   3   TORSION ANGLES, PERIOD 3    (DEGREES):   255 ;13.299 ;15.000
REMARK   3   CHIRAL-CENTER RESTRAINTS       (A**3):   183 ; 0.070 ; 0.200
REMARK   3   GENERAL PLANES REFINED ATOMS      (A):  1127 ; 0.007 ; 0.020
REMARK   3   GENERAL PLANES OTHERS             (A):   157 ; 0.002 ; 0.020
REMARK   3
REMARK   3  ISOTROPIC THERMAL FACTOR RESTRAINTS.     COUNT   RMS    WEIGHT
REMARK   3   MAIN-CHAIN BOND REFINED ATOMS  (A**2):   600 ; 0.759 ; 0.734
REMARK   3   MAIN-CHAIN BOND OTHER ATOMS    (A**2):   597 ; 0.741 ; 0.732
REMARK   3   MAIN-CHAIN ANGLE REFINED ATOMS (A**2):   710 ; 0.997 ; 1.102
REMARK   3   MAIN-CHAIN ANGLE OTHER ATOMS (A**2)  :   710 ; 0.979 ; 1.102
REMARK   3   SIDE-CHAIN BOND REFINED ATOMS  (A**2):   559 ; 1.344 ; 0.903
REMARK   3   SIDE-CHAIN BOND OTHER ATOMS  (A**2)  :   560 ; 1.343 ; 0.904
REMARK   3   SIDE-CHAIN ANGLE OTHER ATOMS (A**2)  :   809 ; 1.665 ; 1.268
REMARK   3   LONG RANGE B REFINED ATOMS (A**2)    :  1375 ; 2.222 ;10.785
REMARK   3   LONG RANGE B OTHER ATOMS (A**2)      :  1345 ; 2.168 ;10.176
REMARK   3
REMARK   3 ANISOTROPIC THERMAL FACTOR RESTRAINTS.    COUNT   RMS   WEIGHT
REMARK   3   RIGID-BOND RESTRAINTS          (A**2):  2420 ; 8.087 ; 3.000
REMARK   3
REMARK   3  NCS RESTRAINTS STATISTICS
REMARK   3   NCS TYPE: LOCAL
REMARK   3   NUMBER OF DIFFERENT NCS PAIRS  :  10
REMARK   3  GROUP  CHAIN1    RANGE     CHAIN2     RANGE    COUNT RMS  WEIGHT
REMARK   3    1     A     1     30       B     1     30     834  0.09  0.05
REMARK   3    2     A     1     30       C     1     30     812  0.11  0.05
REMARK   3    3     A     1     30       D     1     30     824  0.09  0.05
REMARK   3    4     A     1     30       E     1     30     829  0.10  0.05
REMARK   3    5     B     1     30       C     1     30     818  0.10  0.05
REMARK   3    6     B     1     30       D     1     30     812  0.10  0.05
REMARK   3    7     B     1     30       E     1     30     822  0.09  0.05
REMARK   3    8     C     1     30       D     1     30     814  0.10  0.05
REMARK   3    9     C     1     30       E     1     30     802  0.12  0.05
REMARK   3   10     D     1     30       E     1     30     813  0.12  0.05
REMARK   3
REMARK   3  TWIN DETAILS
REMARK   3   NUMBER OF TWIN DOMAINS  : NULL
REMARK   3
REMARK   3
REMARK   3  TLS DETAILS
REMARK   3   NUMBER OF TLS GROUPS  :    5
REMARK   3   ATOM RECORD CONTAINS SUM OF TLS AND RESIDUAL B FACTORS
REMARK   3
REMARK   3   TLS GROUP :     1
REMARK   3    NUMBER OF COMPONENTS GROUP :    1
REMARK   3    COMPONENTS        C SSSEQI   TO  C SSSEQI
REMARK   3    RESIDUE RANGE :   A     1        A    31
REMARK   3    ORIGIN FOR THE GROUP (A):  35.4085   3.8134  44.7341
REMARK   3    T TENSOR
REMARK   3      T11:   0.0072 T22:   0.0022
REMARK   3      T33:   0.0135 T12:   0.0000
REMARK   3      T13:  -0.0007 T23:  -0.0003
REMARK   3    L TENSOR
REMARK   3      L11:  10.8905 L22:   1.0289
REMARK   3      L33:   1.0133 L12:   0.6153
REMARK   3      L13:   1.1995 L23:  -0.1087
REMARK   3    S TENSOR
REMARK   3      S11:   0.0460 S12:  -0.1261 S13:  -0.1986
REMARK   3      S21:   0.0272 S22:  -0.0033 S23:  -0.0062
REMARK   3      S31:   0.0725 S32:  -0.0037 S33:  -0.0427
REMARK   3
REMARK   3   TLS GROUP :     2
REMARK   3    NUMBER OF COMPONENTS GROUP :    1
REMARK   3    COMPONENTS        C SSSEQI   TO  C SSSEQI
REMARK   3    RESIDUE RANGE :   B     0        B    31
REMARK   3    ORIGIN FOR THE GROUP (A):  33.6527  14.8645  35.3957
REMARK   3    T TENSOR
REMARK   3      T11:   0.0356 T22:   0.0168
REMARK   3      T33:   0.0290 T12:   0.0166
REMARK   3      T13:  -0.0150 T23:  -0.0002
REMARK   3    L TENSOR
REMARK   3      L11:  14.9751 L22:   0.9215
REMARK   3      L33:   1.4669 L12:  -1.7251
REMARK   3      L13:  -3.2415 L23:   0.5616
REMARK   3    S TENSOR
REMARK   3      S11:   0.1758 S12:   0.4199 S13:   0.2323
REMARK   3      S21:  -0.1720 S22:  -0.0980 S23:   0.0721
REMARK   3      S31:  -0.1126 S32:  -0.1319 S33:  -0.0778
REMARK   3
REMARK   3   TLS GROUP :     3
REMARK   3    NUMBER OF COMPONENTS GROUP :    1
REMARK   3    COMPONENTS        C SSSEQI   TO  C SSSEQI
REMARK   3    RESIDUE RANGE :   C     1        C    30
REMARK   3    ORIGIN FOR THE GROUP (A):  33.3263  18.2135  44.0038
REMARK   3    T TENSOR
REMARK   3      T11:   0.0085 T22:   0.0072
REMARK   3      T33:   0.0376 T12:   0.0036
REMARK   3      T13:   0.0006 T23:  -0.0126
REMARK   3    L TENSOR
REMARK   3      L11:   7.2968 L22:   1.7010
REMARK   3      L33:   0.9681 L12:   2.1011
REMARK   3      L13:  -0.7525 L23:  -0.5406
REMARK   3    S TENSOR
REMARK   3      S11:   0.0738 S12:  -0.1161 S13:   0.1947
REMARK   3      S21:   0.0256 S22:  -0.0255 S23:   0.0613
REMARK   3      S31:  -0.0847 S32:  -0.0259 S33:  -0.0483
REMARK   3
REMARK   3   TLS GROUP :     4
REMARK   3    NUMBER OF COMPONENTS GROUP :    1
REMARK   3    COMPONENTS        C SSSEQI   TO  C SSSEQI
REMARK   3    RESIDUE RANGE :   D     1        D    30
REMARK   3    ORIGIN FOR THE GROUP (A):  34.6821  11.4675  49.7200
REMARK   3    T TENSOR
REMARK   3      T11:   0.0093 T22:   0.0231
REMARK   3      T33:   0.0074 T12:  -0.0037
REMARK   3      T13:  -0.0010 T23:  -0.0115
REMARK   3    L TENSOR
REMARK   3      L11:   9.5626 L22:   1.5634
REMARK   3      L33:   1.5698 L12:   1.4937
REMARK   3      L13:   0.5086 L23:  -0.0967
REMARK   3    S TENSOR
REMARK   3      S11:   0.0987 S12:  -0.3536 S13:   0.1683
REMARK   3      S21:   0.1138 S22:  -0.0918 S23:   0.0113
REMARK   3      S31:  -0.0170 S32:   0.0111 S33:  -0.0069
REMARK   3
REMARK   3   TLS GROUP :     5
REMARK   3    NUMBER OF COMPONENTS GROUP :    1
REMARK   3    COMPONENTS        C SSSEQI   TO  C SSSEQI
REMARK   3    RESIDUE RANGE :   E     1        E    31
REMARK   3    ORIGIN FOR THE GROUP (A):  34.9590   6.0788  36.0980
REMARK   3    T TENSOR
REMARK   3      T11:   0.0317 T22:   0.0203
REMARK   3      T33:   0.0213 T12:   0.0052
REMARK   3      T13:   0.0014 T23:   0.0018
REMARK   3    L TENSOR
REMARK   3      L11:  14.9085 L22:   0.7301
REMARK   3      L33:   0.8037 L12:  -1.1171
REMARK   3      L13:   1.2493 L23:  -0.2214
REMARK   3    S TENSOR
REMARK   3      S11:   0.0518 S12:   0.3211 S13:  -0.2553
REMARK   3      S21:  -0.1136 S22:  -0.0828 S23:   0.0249
REMARK   3      S31:   0.1148 S32:   0.0158 S33:   0.0310
REMARK   3
REMARK   3
REMARK   3  BULK SOLVENT MODELLING.
REMARK   3   METHOD USED :  MASK
REMARK   3   PARAMETERS FOR MASK CALCULATION
REMARK   3   VDW PROBE RADIUS   :   1.20
REMARK   3   ION PROBE RADIUS   :   0.70
REMARK   3   SHRINKAGE RADIUS   :   0.70
REMARK   3
REMARK   3  OTHER REFINEMENT REMARKS:
REMARK   3  HYDROGENS HAVE BEEN ADDED IN THE RIDING POSITIONS
REMARK   3  U VALUES      : WITH TLS ADDED
REMARK   3
;
# 
_diffrn_radiation.diffrn_id                        1 
_diffrn_radiation.wavelength_id                    ? 
_diffrn_radiation.pdbx_monochromatic_or_laue_m_l   ? 
_diffrn_radiation.monochromator                    ? 
_diffrn_radiation.pdbx_diffrn_protocol             ? 
_diffrn_radiation.pdbx_scattering_type             ? 
# 
_entity_poly.entity_id                  1 
_entity_poly.pdbx_seq_one_letter_code   '(ACE)GEIAQTLKEIAKTLKEIA(4BF)TLKEIAQTLKG(NH2)' 
_entity_poly.pdbx_strand_id             A,B,C,D,E 
_entity_poly.type                       'polypeptide(L)' 
_entity_poly.pdbx_target_identifier     ? 
# 
_entry.id   UNNAMED 
# 
_exptl.crystals_number   1 
_exptl.entry_id          UNNAMED 
_exptl.method            'X-RAY DIFFRACTION' 
# 
_exptl_crystal.id                    1 
_exptl_crystal.pdbx_mosaicity        0.000 
_exptl_crystal.pdbx_mosaicity_esd    ? 
_exptl_crystal.density_Matthews      ? 
_exptl_crystal.density_diffrn        ? 
_exptl_crystal.density_meas          ? 
_exptl_crystal.density_meas_temp     ? 
_exptl_crystal.density_percent_sol   ? 
_exptl_crystal.size_max              ? 
_exptl_crystal.size_mid              ? 
_exptl_crystal.size_min              ? 
_exptl_crystal.size_rad              ? 
# 
loop_
_pdbx_refine_tls.pdbx_refine_id 
_pdbx_refine_tls.id 
_pdbx_refine_tls.details 
_pdbx_refine_tls.method 
_pdbx_refine_tls.origin_x 
_pdbx_refine_tls.origin_y 
_pdbx_refine_tls.origin_z 
_pdbx_refine_tls.T[1][1] 
_pdbx_refine_tls.T[2][2] 
_pdbx_refine_tls.T[3][3] 
_pdbx_refine_tls.T[1][2] 
_pdbx_refine_tls.T[1][3] 
_pdbx_refine_tls.T[2][3] 
_pdbx_refine_tls.L[1][1] 
_pdbx_refine_tls.L[2][2] 
_pdbx_refine_tls.L[3][3] 
_pdbx_refine_tls.L[1][2] 
_pdbx_refine_tls.L[1][3] 
_pdbx_refine_tls.L[2][3] 
_pdbx_refine_tls.S[1][1] 
_pdbx_refine_tls.S[2][2] 
_pdbx_refine_tls.S[3][3] 
_pdbx_refine_tls.S[1][2] 
_pdbx_refine_tls.S[1][3] 
_pdbx_refine_tls.S[2][3] 
_pdbx_refine_tls.S[2][1] 
_pdbx_refine_tls.S[3][1] 
_pdbx_refine_tls.S[3][2] 
'X-RAY DIFFRACTION' 1 ? refined 35.4085 3.8134  44.7341 0.0072 0.0022 0.0135 0.0000  -0.0007 
-0.0003 10.8905 1.0289 1.0133 0.6153  1.1995  -0.1087 0.0460 -0.0033 -0.0427 -0.1261 -0.1986 
-0.0062 0.0272  0.0725  -0.0037 
'X-RAY DIFFRACTION' 2 ? refined 33.6527 14.8645 35.3957 0.0356 0.0168 0.0290 0.0166  -0.0150 
-0.0002 14.9751 0.9215 1.4669 -1.7251 -3.2415 0.5616  0.1758 -0.0980 -0.0778 0.4199  0.2323  
0.0721  -0.1720 -0.1126 -0.1319 
'X-RAY DIFFRACTION' 3 ? refined 33.3263 18.2135 44.0038 0.0085 0.0072 0.0376 0.0036  0.0006  
-0.0126 7.2968  1.7010 0.9681 2.1011  -0.7525 -0.5406 0.0738 -0.0255 -0.0483 -0.1161 0.1947  
0.0613  0.0256  -0.0847 -0.0259 
'X-RAY DIFFRACTION' 4 ? refined 34.6821 11.4675 49.7200 0.0093 0.0231 0.0074 -0.0037 -0.0010 
-0.0115 9.5626  1.5634 1.5698 1.4937  0.5086  -0.0967 0.0987 -0.0918 -0.0069 -0.3536 0.1683  
0.0113  0.1138  -0.0170 0.0111  
'X-RAY DIFFRACTION' 5 ? refined 34.9590 6.0788  36.0980 0.0317 0.0203 0.0213 0.0052  0.0014  
0.0018  14.9085 0.7301 0.8037 -1.1171 1.2493  -0.2214 0.0518 -0.0828 0.0310  0.3211  -0.2553 
0.0249  -0.1136 0.1148  0.0158  
# 
loop_
_pdbx_refine_tls_group.pdbx_refine_id 
_pdbx_refine_tls_group.id 
_pdbx_refine_tls_group.refine_tls_id 
_pdbx_refine_tls_group.beg_auth_asym_id 
_pdbx_refine_tls_group.beg_auth_seq_id 
_pdbx_refine_tls_group.end_auth_asym_id 
_pdbx_refine_tls_group.end_auth_seq_id 
_pdbx_refine_tls_group.selection_details 
'X-RAY DIFFRACTION' 1 1 A 1 A 31 ? 
'X-RAY DIFFRACTION' 2 2 B 0 B 31 ? 
'X-RAY DIFFRACTION' 3 3 C 1 C 30 ? 
'X-RAY DIFFRACTION' 4 4 D 1 D 30 ? 
'X-RAY DIFFRACTION' 5 5 E 1 E 31 ? 
# 
_refine.entry_id                                 UNNAMED 
_refine.pdbx_refine_id                           'X-RAY DIFFRACTION' 
_refine.ls_d_res_high                            1.1000 
_refine.ls_d_res_low                             39.6500 
_refine.pdbx_ls_sigma_F                          0.000 
_refine.pdbx_data_cutoff_high_absF               ? 
_refine.pdbx_data_cutoff_low_absF                ? 
_refine.ls_percent_reflns_obs                    99.9800 
_refine.ls_number_reflns_obs                     53567 
_refine.ls_number_reflns_all                     ? 
_refine.pdbx_ls_cross_valid_method               THROUGHOUT 
_refine.ls_matrix_type                           ? 
_refine.pdbx_R_Free_selection_details            RANDOM 
_refine.details                                  
' HYDROGENS HAVE BEEN ADDED IN THE RIDING POSITIONS U VALUES      : WITH TLS ADDED ' 
_refine.ls_R_factor_all                          ? 
_refine.ls_R_factor_obs                          0.1826 
_refine.ls_R_factor_R_work                       0.1810 
_refine.ls_wR_factor_R_work                      0.1707 
_refine.ls_R_factor_R_free                       0.2118 
_refine.ls_wR_factor_R_free                      0.2061 
_refine.ls_percent_reflns_R_free                 5.1000 
_refine.ls_number_reflns_R_free                  2893 
_refine.ls_number_reflns_R_work                  ? 
_refine.ls_R_factor_R_free_error                 ? 
_refine.B_iso_mean                               13.8360 
_refine.solvent_model_param_bsol                 ? 
_refine.solvent_model_param_ksol                 ? 
_refine.pdbx_isotropic_thermal_model             ? 
_refine.aniso_B[1][1]                            0.9800 
_refine.aniso_B[2][2]                            -0.1600 
_refine.aniso_B[3][3]                            -0.8300 
_refine.aniso_B[1][2]                            0.0000 
_refine.aniso_B[1][3]                            -0.0000 
_refine.aniso_B[2][3]                            -0.0000 
_refine.correlation_coeff_Fo_to_Fc               0.9710 
_refine.correlation_coeff_Fo_to_Fc_free          0.9630 
_refine.overall_SU_R_Cruickshank_DPI             0.0364 
_refine.pdbx_overall_SU_R_free_Cruickshank_DPI   ? 
_refine.pdbx_overall_SU_R_Blow_DPI               ? 
_refine.pdbx_overall_SU_R_free_Blow_DPI          ? 
_refine.overall_SU_R_free                        0.0375 
_refine.pdbx_overall_ESU_R                       0.0360 
_refine.pdbx_overall_ESU_R_Free                  0.0380 
_refine.overall_SU_ML                            0.0330 
_refine.overall_SU_B                             1.6690 
_refine.solvent_model_details                    MASK 
_refine.pdbx_solvent_vdw_probe_radii             1.2000 
_refine.pdbx_solvent_ion_probe_radii             0.7000 
_refine.pdbx_solvent_shrinkage_radii             0.7000 
_refine.ls_number_parameters                     ? 
_refine.ls_number_restraints                     ? 
_refine.pdbx_starting_model                      ? 
_refine.pdbx_method_to_determine_struct          ? 
_refine.pdbx_stereochemistry_target_values       'MAXIMUM LIKELIHOOD' 
_refine.pdbx_stereochem_target_val_spec_case     ? 
_refine.overall_FOM_work_R_set                   0.7824 
_refine.B_iso_max                                54.070 
_refine.B_iso_min                                7.070 
_refine.pdbx_overall_phase_error                 ? 
_refine.occupancy_max                            ? 
_refine.occupancy_min                            ? 
# 
_refine_hist.cycle_id                     final 
_refine_hist.pdbx_refine_id               'X-RAY DIFFRACTION' 
_refine_hist.d_res_high                   1.10 
_refine_hist.d_res_low                    39.65 
_refine_hist.pdbx_number_atoms_ligand     0 
_refine_hist.number_atoms_solvent         185 
_refine_hist.number_atoms_total           1341 
_refine_hist.pdbx_number_residues_total   154 
_refine_hist.pdbx_B_iso_mean_solvent      23.56 
# 
loop_
_refine_ls_restr.pdbx_refine_id 
_refine_ls_restr.type 
_refine_ls_restr.number 
_refine_ls_restr.dev_ideal 
_refine_ls_restr.dev_ideal_target 
_refine_ls_restr.weight 
_refine_ls_restr.pdbx_restraint_function 
'X-RAY DIFFRACTION' r_bond_refined_d       1159 0.014  0.013  ? ? 
'X-RAY DIFFRACTION' r_bond_other_d         1261 0.001  0.017  ? ? 
'X-RAY DIFFRACTION' r_angle_refined_deg    1521 1.705  1.655  ? ? 
'X-RAY DIFFRACTION' r_angle_other_deg      2919 11.142 1.596  ? ? 
'X-RAY DIFFRACTION' r_dihedral_angle_1_deg 139  2.709  5.000  ? ? 
'X-RAY DIFFRACTION' r_dihedral_angle_2_deg 31   37.472 29.194 ? ? 
'X-RAY DIFFRACTION' r_dihedral_angle_3_deg 255  13.299 15.000 ? ? 
'X-RAY DIFFRACTION' r_chiral_restr         183  0.070  0.200  ? ? 
'X-RAY DIFFRACTION' r_gen_planes_refined   1127 0.007  0.020  ? ? 
'X-RAY DIFFRACTION' r_gen_planes_other     157  0.002  0.020  ? ? 
'X-RAY DIFFRACTION' r_rigid_bond_restr     2420 8.087  3.000  ? ? 
# 
loop_
_refine_ls_restr_ncs.pdbx_ordinal 
_refine_ls_restr_ncs.pdbx_refine_id 
_refine_ls_restr_ncs.pdbx_ens_id 
_refine_ls_restr_ncs.dom_id 
_refine_ls_restr_ncs.pdbx_type 
_refine_ls_restr_ncs.pdbx_auth_asym_id 
_refine_ls_restr_ncs.pdbx_number 
_refine_ls_restr_ncs.rms_dev_position 
_refine_ls_restr_ncs.weight_position 
1  'X-RAY DIFFRACTION' 1  1 'interatomic distance' A 834 0.090 0.050 
2  'X-RAY DIFFRACTION' 1  2 'interatomic distance' B 834 0.090 0.050 
3  'X-RAY DIFFRACTION' 2  1 'interatomic distance' A 812 0.110 0.050 
4  'X-RAY DIFFRACTION' 2  2 'interatomic distance' C 812 0.110 0.050 
5  'X-RAY DIFFRACTION' 3  1 'interatomic distance' A 824 0.090 0.050 
6  'X-RAY DIFFRACTION' 3  2 'interatomic distance' D 824 0.090 0.050 
7  'X-RAY DIFFRACTION' 4  1 'interatomic distance' A 829 0.100 0.050 
8  'X-RAY DIFFRACTION' 4  2 'interatomic distance' E 829 0.100 0.050 
9  'X-RAY DIFFRACTION' 5  1 'interatomic distance' B 818 0.100 0.050 
10 'X-RAY DIFFRACTION' 5  2 'interatomic distance' C 818 0.100 0.050 
11 'X-RAY DIFFRACTION' 6  1 'interatomic distance' B 812 0.100 0.050 
12 'X-RAY DIFFRACTION' 6  2 'interatomic distance' D 812 0.100 0.050 
13 'X-RAY DIFFRACTION' 7  1 'interatomic distance' B 822 0.090 0.050 
14 'X-RAY DIFFRACTION' 7  2 'interatomic distance' E 822 0.090 0.050 
15 'X-RAY DIFFRACTION' 8  1 'interatomic distance' C 814 0.100 0.050 
16 'X-RAY DIFFRACTION' 8  2 'interatomic distance' D 814 0.100 0.050 
17 'X-RAY DIFFRACTION' 9  1 'interatomic distance' C 802 0.120 0.050 
18 'X-RAY DIFFRACTION' 9  2 'interatomic distance' E 802 0.120 0.050 
19 'X-RAY DIFFRACTION' 10 1 'interatomic distance' D 813 0.120 0.050 
20 'X-RAY DIFFRACTION' 10 2 'interatomic distance' E 813 0.120 0.050 
# 
_refine_ls_shell.d_res_high                       1.1000 
_refine_ls_shell.d_res_low                        1.1290 
_refine_ls_shell.pdbx_total_number_of_bins_used   20 
_refine_ls_shell.percent_reflns_obs               99.9800 
_refine_ls_shell.number_reflns_R_work             3921 
_refine_ls_shell.R_factor_all                     ? 
_refine_ls_shell.R_factor_R_work                  0.3740 
_refine_ls_shell.R_factor_R_free                  0.3500 
_refine_ls_shell.percent_reflns_R_free            ? 
_refine_ls_shell.number_reflns_R_free             217 
_refine_ls_shell.R_factor_R_free_error            0.0000 
_refine_ls_shell.number_reflns_all                4138 
_refine_ls_shell.number_reflns_obs                ? 
_refine_ls_shell.pdbx_refine_id                   'X-RAY DIFFRACTION' 
# 
_reflns.entry_id                     UNNAMED 
_reflns.pdbx_diffrn_id               1 
_reflns.pdbx_ordinal                 1 
_reflns.observed_criterion_sigma_I   ? 
_reflns.observed_criterion_sigma_F   ? 
_reflns.d_resolution_low             57.690 
_reflns.d_resolution_high            1.290 
_reflns.number_obs                   35201 
_reflns.number_all                   ? 
_reflns.percent_possible_obs         99.200 
_reflns.pdbx_Rmerge_I_obs            0.669 
_reflns.pdbx_Rsym_value              ? 
_reflns.pdbx_netI_over_sigmaI        8.100 
_reflns.B_iso_Wilson_estimate        ? 
_reflns.pdbx_redundancy              19.600 
_reflns.pdbx_Rrim_I_all              0.707 
_reflns.pdbx_Rpim_I_all              0.204 
_reflns.pdbx_CC_half                 0.553 
_reflns.pdbx_netI_over_av_sigmaI     ? 
_reflns.pdbx_number_measured_all     690908 
_reflns.pdbx_scaling_rejects         43850 
_reflns.pdbx_chi_squared             ? 
_reflns.Rmerge_F_all                 ? 
_reflns.Rmerge_F_obs                 ? 
_reflns.observed_criterion_F_max     ? 
_reflns.observed_criterion_F_min     ? 
_reflns.observed_criterion_I_max     ? 
_reflns.observed_criterion_I_min     ? 
_reflns.pdbx_d_res_high_opt          ? 
_reflns.pdbx_d_res_low_opt           ? 
_reflns.details                      ? 
# 
loop_
_reflns_shell.pdbx_diffrn_id 
_reflns_shell.pdbx_ordinal 
_reflns_shell.d_res_high 
_reflns_shell.d_res_low 
_reflns_shell.number_measured_obs 
_reflns_shell.number_measured_all 
_reflns_shell.number_unique_obs 
_reflns_shell.pdbx_rejects 
_reflns_shell.Rmerge_I_obs 
_reflns_shell.meanI_over_sigI_obs 
_reflns_shell.pdbx_Rsym_value 
_reflns_shell.pdbx_chi_squared 
_reflns_shell.pdbx_redundancy 
_reflns_shell.percent_possible_obs 
_reflns_shell.pdbx_netI_over_sigmaI_obs 
_reflns_shell.number_possible 
_reflns_shell.number_unique_all 
_reflns_shell.Rmerge_F_all 
_reflns_shell.Rmerge_F_obs 
_reflns_shell.Rmerge_I_all 
_reflns_shell.meanI_over_sigI_all 
_reflns_shell.percent_possible_all 
_reflns_shell.pdbx_Rrim_I_all 
_reflns_shell.pdbx_Rpim_I_all 
_reflns_shell.pdbx_CC_half 
_reflns_shell.pdbx_number_anomalous 
1 1 1.290 1.310  ? 23376 1669 ? 39.988 ? ? ? 14.000 ? 0.800  ? ? ? ? ? ? 95.600 44.332 17.335 
0.269 ? 
1 2 7.070 57.690 ? 4379  272  ? 0.093  ? ? ? 16.100 ? 21.200 ? ? ? ? ? ? 99.900 0.097  0.026  
0.999 ? 
# 
loop_
_software.pdbx_ordinal 
_software.name 
_software.version 
_software.date 
_software.type 
_software.contact_author 
_software.contact_author_email 
_software.classification 
_software.location 
_software.language 
1 Aimless     0.7.4    13/12/18       program 'Phil Evans'         ?                        
'data scaling'    http://www.mrc-lmb.cam.ac.uk/harry/pre/aimless.html ?          
2 REFMAC      5.8.0258 ?              program 'Garib N. Murshudov' garib@ysbl.york.ac.uk    
refinement        http://www.ccp4.ac.uk/dist/html/refmac5.html        Fortran_77 
3 PDB_EXTRACT 3.25     'Apr. 1, 2019' package PDB                  deposit@deposit.rcsb.org 
'data extraction' http://sw-tools.pdb.org/apps/PDB_EXTRACT/           C++        
# 
_struct.entry_id   UNNAMED 
_struct.title      --- 
# 
loop_
_struct_ncs_dom.pdbx_ens_id 
_struct_ncs_dom.id 
_struct_ncs_dom.details 
1  1 A 
1  2 B 
2  1 A 
2  2 C 
3  1 A 
3  2 D 
4  1 A 
4  2 E 
5  1 B 
5  2 C 
6  1 B 
6  2 D 
7  1 B 
7  2 E 
8  1 C 
8  2 D 
9  1 C 
9  2 E 
10 1 D 
10 2 E 
# 
loop_
_struct_ncs_dom_lim.pdbx_ens_id 
_struct_ncs_dom_lim.dom_id 
_struct_ncs_dom_lim.pdbx_component_id 
_struct_ncs_dom_lim.pdbx_refine_code 
_struct_ncs_dom_lim.beg_auth_asym_id 
_struct_ncs_dom_lim.beg_auth_seq_id 
_struct_ncs_dom_lim.end_auth_asym_id 
_struct_ncs_dom_lim.end_auth_seq_id 
_struct_ncs_dom_lim.selection_details 
1  1 0 0 A 1 A 30 ? 
1  2 0 0 B 1 B 30 ? 
2  1 0 0 A 1 A 30 ? 
2  2 0 0 C 1 C 30 ? 
3  1 0 0 A 1 A 30 ? 
3  2 0 0 D 1 D 30 ? 
4  1 0 0 A 1 A 30 ? 
4  2 0 0 E 1 E 30 ? 
5  1 0 0 B 1 B 30 ? 
5  2 0 0 C 1 C 30 ? 
6  1 0 0 B 1 B 30 ? 
6  2 0 0 D 1 D 30 ? 
7  1 0 0 B 1 B 30 ? 
7  2 0 0 E 1 E 30 ? 
8  1 0 0 C 1 C 30 ? 
8  2 0 0 D 1 D 30 ? 
9  1 0 0 C 1 C 30 ? 
9  2 0 0 E 1 E 30 ? 
10 1 0 0 D 1 D 30 ? 
10 2 0 0 E 1 E 30 ? 
# 
loop_
_struct_ncs_ens.id 
1  
2  
3  
4  
5  
6  
7  
8  
9  
10 
# 
_symmetry.space_group_name_H-M   'P 2 21 21' 
_symmetry.entry_id               UNNAMED 
_symmetry.Int_Tables_number      3018 
# 
