# Supplementary material for: Coiled coils 9-to-5: rational de novo design of α-helical barrels with tunable oligomeric states
Source: Chem Sci. 2021 Apr 13;12(20):6923–8. doi: 10.1039/d1sc00460c (PMC8503928; doi:10.1039/d1sc00460c)
Supplement: SC-012-D1SC00460C-s005 [file SC-012-D1SC00460C-s005.cif]

data_rxxxxsf
# 
_audit.revision_id     1_0 
_audit.creation_date   ? 
_audit.update_record   'Initial release' 
# 
_cell.entry_id      xxxx 
_cell.length_a      43.560 
_cell.length_b      54.647 
_cell.length_c      57.528 
_cell.angle_alpha   90.000 
_cell.angle_beta    90.000 
_cell.angle_gamma   90.000 
# 
_diffrn_radiation_wavelength.id           1 
_diffrn_radiation_wavelength.wavelength   0.8610 
# 
_entry.id   xxxx 
# 
_exptl_crystal.id   1 
# 
_reflns_scale.group_code   1 
# 
_symmetry.entry_id               xxxx 
_symmetry.space_group_name_H-M   'P 2 21 21' 
_symmetry.Int_Tables_number      3018 
# 
#
loop_
_refln.crystal_id
_refln.wavelength_id
_refln.scale_group_code
_refln.index_h
_refln.index_k
_refln.index_l
_refln.status
_refln.pdbx_r_free_flag
_refln.F_meas_au
_refln.F_meas_sigma_au
_refln.F_calc_au
_refln.phase_calc
_refln.pdbx_HL_A_iso
_refln.pdbx_HL_B_iso
_refln.pdbx_HL_C_iso
_refln.pdbx_HL_D_iso
_refln.pdbx_FWT
_refln.pdbx_PHWT
_refln.pdbx_DELFWT
_refln.pdbx_DELPHWT
_refln.fom
1 1 1    0    0    2 o  1  364.07    4.69 7587.60  180.00   4.27  -0.00   0.00   0.00  501.86  360.00  275.86  360.00  1.00 
1 1 1    0    0    4 o  1 2243.18   27.52 4892.81  180.00 -184.02  -0.00   0.00   0.00 3038.12  180.00 1589.87  180.00  1.00 
1 1 1    0    0    6 o  1  661.41    9.46  627.43    0.00  25.05  -0.00   0.00   0.00  768.07  360.00  213.33  360.00  1.00 
1 1 1    0    0    8 o  1  101.11    3.93    7.29  180.00   2.61  -0.00   0.00   0.00  115.10  180.00  430.23  180.00  0.99 
1 1 1    0    0   10 o  1   69.80    3.17   61.19  180.00   0.26  -0.00   0.00   0.00    7.59  180.00   50.94  180.00  0.26 
1 1 1    0    0   12 o  1  141.04    2.91   94.22    0.00   1.45   0.00   0.00   0.00   70.90    0.00  110.77  180.00  0.90 
1 1 1    0    0   14 o  1  120.40    3.08  354.05  180.00  -1.80  -0.00   0.00   0.00    0.38    0.00  228.74    0.00  0.95 
1 1 1    0    0   16 o  1   89.42    3.74   59.59  180.00  -0.30  -0.00   0.00   0.00    6.82  180.00   38.42    0.00  0.29 
1 1 1    0    0   18 o  1  633.40   10.00  741.66  180.00 -28.52  -0.00   0.00   0.00  580.52  180.00  105.77    0.00  1.00 
1 1 1    0    0   20 o  1  373.85    4.94  426.36    0.00  15.61  -0.00   0.00   0.00  348.27  360.00   51.15  180.00  1.00 
1 1 1    0    0   22 o  1  105.84    3.35  137.14    0.00   2.16  -0.00   0.00   0.00   72.14  360.00   61.84  180.00  0.97 
1 1 1    0    0   24 f  0  171.51    4.60   82.37  180.00  -2.07  -0.00   0.00   0.00   80.36  180.00    0.00    0.00  0.00 
1 1 1    0    0   26 o  1   32.13    9.79   48.00  180.00  -0.37  -0.00   0.00   0.00   25.40    0.00   73.82    0.00  0.36 
1 1 1    0    0   28 o  1  155.03    3.20   95.14    0.00   8.19   0.00   0.00   0.00  211.00    0.00  111.95    0.00  1.00 
1 1 1    0    0   30 f  0   44.18    7.31   35.55  180.00  -1.02  -0.00   0.00   0.00   36.09  180.00    0.00    0.00  0.00 
1 1 1    0    0   32 o  1   18.33    7.39   27.50  180.00  -0.50  -0.00   0.00   0.00   10.58    0.00   38.09    0.00  0.46 
1 1 1    0    0   34 o  1   15.01    6.67    4.83  180.00  -0.05  -0.00   0.00   0.00    3.23    0.00    8.03    0.00  0.05 
1 1 1    0    0   36 o  1   14.42    6.91   15.10  180.00  -0.38  -0.00   0.00   0.00    4.86    0.00   20.06    0.00  0.36 
1 1 1    0    0   38 o  1   18.57    8.00   33.86  180.00  -0.80  -0.00   0.00   0.00   11.92    0.00   48.50    0.00  0.66 
1 1 1    0    0   40 o  1   64.53    3.52   63.74    0.00   6.57   0.00   0.00   0.00   69.50    0.00    9.93    0.00  1.00 
1 1 1    0    0   42 o  1   12.74    5.96   13.74  180.00  -0.40  -0.00   0.00   0.00    3.05    0.00   15.78    0.00  0.38 
1 1 1    0    0   44 o  1   40.15    5.84   36.56  180.00  -2.44  -0.00   0.00   0.00   46.42  180.00   13.74  180.00  0.98 
1 1 1    0    0   46 o  1   10.44    5.10    3.50  180.00  -0.05  -0.00   0.00   0.00    2.24    0.00    5.45    0.00  0.05 
1 1 1    0    0   48 o  1   13.49    6.06    3.26  180.00  -0.07  -0.00   0.00   0.00    1.28    0.00    4.46    0.00  0.07 
1 1 1    0    0   50 o  1   12.50    5.68    6.84  180.00  -0.12  -0.00   0.00   0.00    3.36    0.00    9.68    0.00  0.12 
1 1 1    0    0   52 o  1   10.82    5.14    1.96  180.00  -0.03  -0.00   0.00   0.00    0.82    0.00    2.38    0.00  0.03 
1 1 1    0    1    1 f  0   65.46    1.68  791.88  180.00  -0.11  -0.00   0.00   0.00   16.23  180.00    0.00    0.00  0.00 
1 1 1    0    1    2 o  1  283.44    3.03  720.97  180.00   5.46  -0.00   0.00   0.00  384.31  360.00  201.77  360.00  1.00 
1 1 1    0    1    3 o  1  309.28    3.13  526.90  180.00  -7.02  -0.00   0.00   0.00  415.79  180.00  213.02  180.00  1.00 
1 1 1    0    1    4 o  1 1123.72   11.22 2298.36  180.00 -122.51   0.00   0.00   0.00 1321.41  180.00  395.38  180.00  1.00 
1 1 1    0    1    5 o  1  403.26    4.20  310.90    0.00  20.46   0.00   0.00   0.00  409.94    0.00   13.36    0.00  1.00 
1 1 1    0    1    6 o  1  217.78    2.57  474.19  180.00   4.45  -0.00   0.00   0.00  287.62  360.00  139.81  360.00  1.00 
1 1 1    0    1    7 o  1  139.93    2.08   79.77  180.00  -1.72  -0.00   0.00   0.00  180.70  180.00   98.87  180.00  0.94 
1 1 1    0    1    8 o  1  217.79    2.50   10.55  180.00  16.08   0.00   0.00   0.00   12.70  180.00  460.99  180.00  1.00 
1 1 1    0    1    9 o  1   76.34    2.38   88.76    0.00   1.08  -0.00   0.00   0.00   43.46  360.00   34.02  180.00  0.79 
1 1 1    0    1   10 o  1  501.83    5.12  699.24    0.00  39.29   0.00   0.00   0.00  543.17    0.00   82.69    0.00  1.00 
1 1 1    0    1   11 o  1   83.47    2.60    5.04    0.00   0.05  -0.00   0.00   0.00    3.72  360.00    0.49  180.00  0.05 
1 1 1    0    1   12 o  1   19.89    6.57   80.66    0.00   0.24   0.00   0.00   0.00   99.38  180.00  208.19  180.00  0.24 
1 1 1    0    1   13 o  1   83.34    2.32   86.32    0.00  -0.34  -0.00   0.00   0.00   18.44  180.00   17.49    0.00  0.33 
1 1 1    0    1   14 o  1  295.77    2.93  148.77  180.00  -7.86  -0.00   0.00   0.00  389.70  180.00  187.87  180.00  1.00 
1 1 1    0    1   15 o  1  427.86    3.92  406.30  180.00 -19.48  -0.00   0.00   0.00  550.77  180.00  245.82  180.00  1.00 
1 1 1    0    1   16 o  1   49.62    3.98   68.70    0.00   0.38  -0.00   0.00   0.00   16.00  180.00   68.38  180.00  0.37 
1 1 1    0    1   17 o  1  202.15    2.45  109.40    0.00   2.69  -0.00   0.00   0.00  307.94  360.00  215.34  360.00  0.99 
1 1 1    0    1   18 o  1   12.90    6.00   52.70  180.00  -0.14   0.00   0.00   0.00   79.01  360.00  161.61  360.00  0.14 
1 1 1    0    1   19 o  1  161.83    2.36  134.36    0.00   2.64  -0.00   0.00   0.00  209.14  360.00   97.87  360.00  0.99 
1 1 1    0    1   20 o  1   70.60    2.82   62.91    0.00   0.72  -0.00   0.00   0.00   38.98  360.00    9.24  180.00  0.62 
1 1 1    0    1   21 o  1  335.63    3.46  336.27    0.00  27.41  -0.00   0.00   0.00  351.96  360.00   32.66  360.00  1.00 
1 1 1    0    1   22 o  1   44.21    4.91    7.15  180.00  -0.11  -0.00   0.00   0.00    1.46  180.00    6.44    0.00  0.11 
1 1 1    0    1   23 o  1  147.55    2.61  161.27  180.00  -8.58  -0.00   0.00   0.00  136.62  180.00   21.87    0.00  1.00 
1 1 1    0    1   24 o  1  181.72    2.50  203.60    0.00  10.77   0.00   0.00   0.00  165.25    0.00   32.94  180.00  1.00 
1 1 1    0    1   25 o  1  182.45    2.59  120.80  180.00  -7.89  -0.00   0.00   0.00  245.62  180.00  126.34  180.00  1.00 
1 1 1    0    1   26 o  1   16.87    6.98    8.94  180.00  -0.07   0.00   0.00   0.00    6.54  360.00   15.56  360.00  0.07 
1 1 1    0    1   27 o  1   24.43    7.78   13.08    0.00   0.20   0.00   0.00   0.00    3.92  180.00   17.37  180.00  0.20 
1 1 1    0    1   28 o  1   85.03    2.92   71.22    0.00   6.70  -0.00   0.00   0.00   95.94  360.00   21.82  360.00  1.00 
1 1 1    0    1   29 o  1   39.71    4.89   45.53    0.00   2.03  -0.00   0.00   0.00   30.09  360.00   16.55  180.00  0.97 
1 1 1    0    1   30 o  1   44.16    4.11   13.51    0.00   0.79   0.00   0.00   0.00   44.28    0.00   30.57    0.00  0.66 
1 1 1    0    1   31 o  1   17.90    6.66    7.29    0.00   0.16  -0.00   0.00   0.00    1.56  180.00    8.90  180.00  0.16 
1 1 1    0    1   32 o  1   22.18    6.74   13.62  180.00  -0.58  -0.00   0.00   0.00    9.70  180.00    3.93    0.00  0.53 
1 1 1    0    1   33 o  1   21.10    6.69   22.86    0.00   0.80  -0.00   0.00   0.00    5.50  360.00   17.11  180.00  0.67 
1 1 1    0    1   34 o  1   44.31    4.32   60.37    0.00   3.91  -0.00   0.00   0.00   28.46  360.00   31.62  180.00  1.00 
1 1 1    0    1   35 o  1   10.74    5.14    8.20  180.00  -0.17  -0.00   0.00   0.00    4.56    0.00   12.74    0.00  0.17 
1 1 1    0    1   36 o  1   21.89    7.08   18.04    0.00   1.25  -0.00   0.00   0.00   18.93  360.00    0.77  360.00  0.85 
1 1 1    0    1   37 o  1   17.62    6.81   25.04  180.00  -1.21  -0.00   0.00   0.00    3.77  180.00   21.93    0.00  0.84 
1 1 1    0    1   38 o  1   19.00    6.77   24.67    0.00   1.15  -0.00   0.00   0.00    4.45  360.00   22.22  180.00  0.82 
1 1 1    0    1   39 o  1   12.07    5.52    1.04    0.00   0.01  -0.00   0.00   0.00    0.71  180.00    1.77  180.00  0.01 
1 1 1    0    1   40 o  1    8.54    4.23   17.06    0.00   0.45   0.00   0.00   0.00    8.75  180.00   24.69  180.00  0.42 
1 1 1    0    1   41 o  1    9.19    4.47   19.90  180.00  -0.72  -0.00   0.00   0.00    7.07    0.00   25.45    0.00  0.62 
1 1 1    0    1   42 f  0   34.26    5.37   39.71  180.00 -41.00  -0.00   0.00   0.00   36.78  180.00    0.00    0.00  0.00 
1 1 1    0    1   43 o  1   40.27    3.66   41.32    0.00   7.42   0.00   0.00   0.00   43.65    0.00    6.75    0.00  1.00 
1 1 1    0    1   44 o  1   13.80    5.75    0.59  180.00  -0.03  -0.00   0.00   0.00    0.17  180.00    0.36    0.00  0.03 
1 1 1    0    1   45 o  1   10.06    4.81    9.89  180.00  -0.32  -0.00   0.00   0.00    2.52    0.00   11.23    0.00  0.31 
1 1 1    0    1   46 f  0   14.36    5.94    8.16    0.00   0.28  -0.00   0.00   0.00    7.46  360.00    0.00    0.00  0.00 
1 1 1    0    1   47 o  1    8.87    4.31    5.04  180.00  -0.18  -0.00   0.00   0.00    1.71    0.00    6.50    0.00  0.17 
1 1 1    0    1   48 o  1    8.31    4.13   14.45  180.00  -0.38  -0.00   0.00   0.00    7.98    0.00   22.04    0.00  0.37 
1 1 1    0    1   49 f  0   12.27    5.35    6.07    0.00   0.22  -0.00   0.00   0.00    5.95  360.00    0.00    0.00  0.00 
1 1 1    0    1   50 o  1    8.15    4.01    2.37    0.00   0.05  -0.00   0.00   0.00    1.29  180.00    3.44  180.00  0.05 
1 1 1    0    1   51 o  1    7.73    3.83    9.40    0.00   0.18   0.00   0.00   0.00    5.27  180.00   13.33  180.00  0.18 
1 1 1    0    1   52 o  1   18.58    6.27   26.57    0.00   1.44  -0.00   0.00   0.00   12.11  360.00    8.95  180.00  0.89 
1 1 1    0    2    0 o  1  384.20    6.73 4848.02  180.00   5.25   0.00   0.00   0.00  506.38    0.00  244.39    0.00  1.00 
1 1 1    0    2    1 o  1  595.41    5.80 1418.79    0.00 -19.87   0.00   0.00   0.00  875.13  180.00  559.43  180.00  1.00 
1 1 1    0    2    2 o  1 1516.43   15.81 3801.71  180.00 -181.82  -0.00   0.00   0.00 1913.04  180.00  793.22  180.00  1.00 
1 1 1    0    2    3 o  1 1460.57   16.93 3735.65    0.00 151.71   0.00   0.00   0.00 1993.51    0.00 1065.87    0.00  1.00 
1 1 1    0    2    4 o  1 1414.68   14.78 1818.50    0.00 178.05  -0.00   0.00   0.00 1776.94  360.00  724.53  360.00  1.00 
1 1 1    0    2    5 o  1  528.31    5.20  186.34    0.00 -34.44  -0.00   0.00   0.00  558.56  180.00   60.50  180.00  1.00 
1 1 1    0    2    6 o  1  455.60    4.07  250.74  180.00 -26.00  -0.00   0.00   0.00  506.95  180.00  102.69  180.00  1.00 
1 1 1    0    2    7 o  1  498.34    4.44  187.89  180.00 -37.69  -0.00   0.00   0.00  502.75  180.00    8.82  180.00  1.00 
1 1 1    0    2    8 o  1  262.78    2.64  376.79    0.00   6.05  -0.00   0.00   0.00  388.42  360.00  251.27  360.00  1.00 
1 1 1    0    2    9 o  1  154.79    2.08  406.18  360.00   7.26  -0.00   0.00   0.00   57.13  360.00  195.32  180.00  1.00 
1 1 1    0    2   10 o  1   19.59    5.70  101.22  180.00  -0.10  -0.00   0.00   0.00   27.51    0.00   58.94    0.00  0.10 
1 1 1    0    2   11 o  1  227.40    2.85  418.27    0.00   7.31   0.00   0.00   0.00  209.80    0.00   35.19  180.00  1.00 
1 1 1    0    2   12 o  1   56.90    3.96  106.15  180.00  -0.72  -0.00   0.00   0.00   45.36    0.00  160.86    0.00  0.62 
1 1 1    0    2   13 o  1  145.03    2.43   94.11  180.00  -1.37  -0.00   0.00   0.00  172.83  180.00   90.95  180.00  0.88 
1 1 1    0    2   14 f  0  220.03    2.60  252.83  180.00 -41.00  -0.00   0.00   0.00  258.60  180.00    0.00    0.00  0.00 
1 1 1    0    2   15 o  1  454.55    4.13  469.87    0.00  33.85   0.00   0.00   0.00  409.64    0.00   89.82  180.00  1.00 
1 1 1    0    2   16 f  0   86.89    2.64  145.22    0.00   2.27   0.00   0.00   0.00  176.21    0.00    0.00    0.00  0.00 
1 1 1    0    2   17 o  1   21.37    7.25  140.89  180.00  -0.30  -0.00   0.00   0.00   86.51    0.00  185.41    0.00  0.29 
1 1 1    0    2   18 o  1   37.06    5.64   73.62  180.00  -0.28  -0.00   0.00   0.00   37.87    0.00   95.99    0.00  0.27 
1 1 1    0    2   19 o  1  358.53    4.23  310.65  180.00 -16.58  -0.00   0.00   0.00  409.97  180.00  102.86  180.00  1.00 
1 1 1    0    2   20 o  1  124.00    2.63  135.46  180.00  -3.90  -0.00   0.00   0.00  105.01  180.00   37.78    0.00  1.00 
1 1 1    0    2   21 o  1   19.65    7.31   48.19    0.00   0.26   0.00   0.00   0.00   41.69  180.00   93.40  180.00  0.25 
1 1 1    0    2   22 o  1   54.13    3.85   16.00  180.00  -0.29  -0.00   0.00   0.00   13.01  180.00    4.03    0.00  0.28 
1 1 1    0    2   23 o  1  165.12    2.37  149.01  180.00  -8.74  -0.00   0.00   0.00  183.66  180.00   37.09  180.00  1.00 
1 1 1    0    2   24 o  1  241.09    2.62  283.02    0.00  19.61  -0.00   0.00   0.00  206.75  360.00   68.68  180.00  1.00 
1 1 1    0    2   25 o  1   17.58    6.79    9.46  180.00  -0.06  -0.00   0.00   0.00    7.24    0.00   16.59    0.00  0.06 
1 1 1    0    2   26 o  1    9.33    4.64   15.85    0.00   0.07  -0.00   0.00   0.00   14.64  180.00   30.65  180.00  0.07 
1 1 1    0    2   27 o  1  222.47    2.72  185.97    0.00  27.25   0.00   0.00   0.00  253.55    0.00   62.17    0.00  1.00 
1 1 1    0    2   28 o  1   83.12    3.07   76.24  180.00  -7.02  -0.00   0.00   0.00   86.97  180.00    7.70  180.00  1.00 
1 1 1    0    2   29 o  1   63.19    3.41   49.22    0.00   3.57   0.00   0.00   0.00   75.80    0.00   25.41    0.00  1.00 
1 1 1    0    2   30 o  1   43.51    4.77    3.11    0.00   0.18  -0.00   0.00   0.00   12.13  360.00    8.98  360.00  0.18 
1 1 1    0    2   31 o  1   11.68    5.40    0.82    0.00   0.01   0.00   0.00   0.00    0.54  180.00    1.36  180.00  0.01 
1 1 1    0    2   32 o  1    9.42    4.62   39.64    0.00   0.76  -0.00   0.00   0.00   27.52  180.00   67.16  180.00  0.64 
1 1 1    0    2   33 o  1   10.33    5.02    5.64  360.00   0.10  -0.00   0.00   0.00    3.54  180.00    9.12  180.00  0.10 
1 1 1    0    2   34 o  1   33.51    5.92   36.44  180.00  -1.76  -0.00   0.00   0.00   26.92  180.00    9.33    0.00  0.94 
1 1 1    0    2   35 o  1   43.84    3.57   36.22    0.00   3.25   0.00   0.00   0.00   51.29    0.00   15.15    0.00  1.00 
1 1 1    0    2   36 o  1   24.40    6.99   18.18    0.00   1.40   0.00   0.00   0.00   24.90    0.00    6.61    0.00  0.89 
1 1 1    0    2   37 o  1   14.33    6.17    5.32  360.00   0.21  -0.00   0.00   0.00    0.50  360.00    4.97  180.00  0.21 
1 1 1    0    2   38 f  0   10.41    4.92    0.37  180.00  -0.01  -0.00   0.00   0.00    0.40  180.00    0.00    0.00  0.00 
1 1 1    0    2   39 o  1   49.72    3.46   46.85  180.00  -2.76   0.00   0.00   0.00   51.31  180.00    3.98  180.00  0.99 
1 1 1    0    2   40 o  1   11.43    5.32    6.60    0.00   0.22  -0.00   0.00   0.00    1.10  180.00    7.26  180.00  0.22 
1 1 1    0    2   41 o  1   18.15    6.99   34.44    0.00   2.23   0.00   0.00   0.00    3.64    0.00   28.19  180.00  0.98 
1 1 1    0    2   42 o  1   13.63    5.88   19.54  180.00  -1.12  -0.00   0.00   0.00    3.89  180.00   14.21    0.00  0.81 
1 1 1    0    2   43 o  1   12.90    5.54    7.80    0.00   0.41   0.00   0.00   0.00    3.14    0.00    3.81  180.00  0.39 
1 1 1    0    2   44 o  1   16.46    6.29   21.45    0.00   1.06  -0.00   0.00   0.00    6.60  360.00   12.61  180.00  0.78 
1 1 1    0    2   45 f  0   10.10    4.83    5.97  180.00  -0.19  -0.00   0.00   0.00    5.26  180.00    0.00    0.00  0.00 
1 1 1    0    2   46 o  1   11.41    5.12    2.56    0.00   0.07   0.00   0.00   0.00    0.72  180.00    3.07  180.00  0.07 
1 1 1    0    2   47 o  1   10.83    4.94    7.64  180.00  -0.32   0.00   0.00   0.00    0.66  360.00    7.94  360.00  0.31 
1 1 1    0    2   48 o  1   11.26    5.04   10.70    0.00   0.37  -0.00   0.00   0.00    2.40  180.00   12.81  180.00  0.36 
1 1 1    0    2   49 o  1    7.97    3.99    5.52  360.00   0.14  -0.00   0.00   0.00    3.24  180.00    8.67  180.00  0.14 
1 1 1    0    2   50 o  1   12.40    5.41   10.40  180.00  -0.35  -0.00   0.00   0.00    1.43    0.00   11.18    0.00  0.34 
1 1 1    0    2   51 o  1    9.32    4.51    6.74  180.00  -0.15   0.00   0.00   0.00    2.87  360.00    8.56  360.00  0.15 
1 1 1    0    2   52 o  1    7.56    3.75    6.27    0.00   0.15  -0.00   0.00   0.00    2.65  180.00    7.62  180.00  0.15 
1 1 1    0    3    1 o  1  202.10    2.63  550.54  180.00  -3.02  -0.00   0.00   0.00  269.87  180.00  137.44  180.00  1.00 
1 1 1    0    3    2 o  1  471.50    5.64  887.17  180.00 -15.86   0.00   0.00   0.00  652.57  180.00  362.14  180.00  1.00 
1 1 1    0    3    3 o  1  594.35    5.57  875.13    0.00  20.86  -0.00   0.00   0.00  898.42  360.00  608.15  360.00  1.00 
1 1 1    0    3    4 o  1  675.12    6.33  719.18    0.00  49.84   0.00   0.00   0.00  770.97    0.00  191.70    0.00  1.00 
1 1 1    0    3    5 o  1  533.54    5.06  209.67  180.00 -28.17  -0.00   0.00   0.00  678.84  180.00  290.61  180.00  1.00 
1 1 1    0    3    6 o  1  368.72    3.51  319.47    0.00  27.25   0.00   0.00   0.00  232.53    0.00  272.38  180.00  1.00 
1 1 1    0    3    7 o  1   76.59    1.89  439.99    0.00  -2.10  -0.00   0.00   0.00   23.78    0.00  196.17    0.00  0.97 
1 1 1    0    3    8 o  1  314.53    3.12   63.13  180.00 -13.86  -0.00   0.00   0.00  374.96  180.00  120.85  180.00  1.00 
1 1 1    0    3    9 o  1  328.16    3.15  242.22  180.00 -10.88  -0.00   0.00   0.00  483.31  180.00  310.30  180.00  1.00 
1 1 1    0    3   10 o  1  237.30    2.85  325.25  180.00  -8.24   0.00   0.00   0.00  248.12  180.00   21.63  180.00  1.00 
1 1 1    0    3   11 o  1  399.40    3.73  544.14    0.00  16.48  -0.00   0.00   0.00  468.59  360.00  138.38  360.00  1.00 
1 1 1    0    3   12 o  1  119.12    2.63  136.94    0.00   0.12  -0.00   0.00   0.00   19.67  360.00    9.73  360.00  0.12 
1 1 1    0    3   13 o  1  373.65    3.98  303.31  180.00 -10.01  -0.00   0.00   0.00  521.30  180.00  295.30  180.00  1.00 
1 1 1    0    3   14 o  1  102.03    2.67    3.37    0.00   0.72   0.00   0.00   0.00   75.31    0.00   24.26    0.00  0.62 
1 1 1    0    3   15 o  1  416.95    4.42  413.59    0.00  24.47  -0.00   0.00   0.00  439.37  360.00   44.85  360.00  1.00 
1 1 1    0    3   16 o  1   22.65    7.56   19.43  360.00  -0.07  -0.00   0.00   0.00   18.49    0.00   40.24    0.00  0.07 
1 1 1    0    3   17 o  1  312.74    3.83  179.65    0.00   8.42   0.00   0.00   0.00  433.11    0.00  240.75    0.00  1.00 
1 1 1    0    3   18 o  1  299.48    3.51  230.48  180.00  -8.83  -0.00   0.00   0.00  370.42  180.00  141.89  180.00  1.00 
1 1 1    0    3   19 o  1  403.39    4.74  387.36  180.00 -24.28  -0.00   0.00   0.00  425.04  180.00   43.29  180.00  1.00 
1 1 1    0    3   20 o  1  269.29    3.00  232.81  180.00 -13.51  -0.00   0.00   0.00  316.03  180.00   93.48  180.00  1.00 
1 1 1    0    3   21 o  1  416.14    3.87  417.50  180.00 -44.74  -0.00   0.00   0.00  426.99  180.00   21.71  180.00  1.00 
1 1 1    0    3   22 o  1  265.13    2.73  198.59    0.00  16.38   0.00   0.00   0.00  335.17    0.00  140.08    0.00  1.00 
1 1 1    0    3   23 o  1  216.56    2.49  227.91    0.00  17.10   0.00   0.00   0.00  208.62    0.00   15.88  180.00  1.00 
1 1 1    0    3   24 o  1  109.00    2.29   62.89    0.00   1.93  -0.00   0.00   0.00  147.83  360.00   86.70  360.00  0.96 
1 1 1    0    3   25 o  1   70.75    2.86   75.24    0.00   2.06   0.00   0.00   0.00   62.35    0.00   12.26  180.00  0.97 
1 1 1    0    3   26 o  1  234.90    2.60  242.79  180.00 -29.20  -0.00   0.00   0.00  223.99  180.00   21.82    0.00  1.00 
1 1 1    0    3   27 o  1   67.23    3.05   64.37  180.00  -3.00  -0.00   0.00   0.00   67.44  180.00    1.09  180.00  1.00 
1 1 1    0    3   28 o  1   94.44    2.56   77.93  180.00  -8.20  -0.00   0.00   0.00  107.98  180.00   27.08  180.00  1.00 
1 1 1    0    3   29 o  1   81.35    2.75   59.66    0.00   5.68  -0.00   0.00   0.00  101.68  360.00   40.66  360.00  1.00 
1 1 1    0    3   30 o  1   17.10    6.90   18.53    0.00   0.40   0.00   0.00   0.00    5.74  180.00   24.52  180.00  0.38 
1 1 1    0    3   31 o  1   25.97    8.05   35.61  180.00  -1.17  -0.00   0.00   0.00    6.99  180.00   28.85    0.00  0.82 
1 1 1    0    3   32 o  1   10.71    5.28   32.56  180.00  -0.69   0.00   0.00   0.00   19.68  360.00   52.20  360.00  0.60 
1 1 1    0    3   33 o  1   10.38    4.93   32.77  180.00  -0.57  -0.00   0.00   0.00   21.75    0.00   54.18    0.00  0.51 
1 1 1    0    3   34 o  1   10.92    5.10   30.98  180.00  -0.50  -0.00   0.00   0.00   20.70    0.00   51.52    0.00  0.46 
1 1 1    0    3   35 o  1   39.27    4.14   25.33    0.00   2.13  -0.00   0.00   0.00   51.07  360.00   25.76  360.00  0.97 
1 1 1    0    3   36 o  1   18.30    6.82   10.32    0.00   0.59   0.00   0.00   0.00    9.15    0.00    1.22  180.00  0.53 
1 1 1    0    3   37 o  1   14.57    5.94    5.63  180.00  -0.23  -0.00   0.00   0.00    0.66  180.00    5.16    0.00  0.22 
1 1 1    0    3   38 o  1   28.62    5.84   22.39  180.00  -1.61  -0.00   0.00   0.00   28.49  180.00    4.15  180.00  0.92 
1 1 1    0    3   39 o  1   38.79    4.10   50.08    0.00   2.42   0.00   0.00   0.00   26.09    0.00   24.19  180.00  0.98 
1 1 1    0    3   40 o  1   13.91    5.83   14.36  180.00  -0.59   0.00   0.00   0.00    1.33  180.00   12.03  360.00  0.53 
1 1 1    0    3   41 o  1   17.27    6.91   29.67  180.00  -1.89  -0.00   0.00   0.00    5.56  180.00   21.90    0.00  0.96 
1 1 1    0    3   42 o  1   16.57    6.73   24.78  180.00  -1.64  -0.00   0.00   0.00    7.81  180.00   15.11    0.00  0.93 
1 1 1    0    3   43 o  1   19.07    6.63   22.34  180.00  -1.66  -0.00   0.00   0.00   15.56  180.00    4.34    0.00  0.93 
1 1 1    0    3   44 o  1   25.21    5.93   30.87    0.00   2.29   0.00   0.00   0.00   21.71    0.00    5.97  180.00  0.98 
1 1 1    0    3   45 o  1    7.50    3.78    5.32    0.00   0.12   0.00   0.00   0.00    2.86  180.00    7.56  180.00  0.12 
1 1 1    0    3   46 o  1   14.40    5.72   12.45    0.00   0.43   0.00   0.00   0.00    0.33    0.00   11.09  180.00  0.41 
1 1 1    0    3   47 o  1    9.41    4.49   16.14    0.00   0.58  -0.00   0.00   0.00    5.55  180.00   20.95  180.00  0.52 
1 1 1    0    3   48 o  1    9.55    4.54    3.78  180.00  -0.11   0.00   0.00   0.00    1.55  360.00    5.23  360.00  0.11 
1 1 1    0    3   49 f  0   17.35    5.94   18.60  180.00  -0.95  -0.00   0.00   0.00   18.15  180.00    0.00    0.00  0.00 
1 1 1    0    3   50 o  1    7.45    3.79    5.82  180.00  -0.12  -0.00   0.00   0.00    3.65    0.00    9.12    0.00  0.12 
1 1 1    0    3   51 o  1    9.07    4.36    2.83  180.00  -0.06  -0.00   0.00   0.00    1.24    0.00    3.61    0.00  0.06 
1 1 1    0    3   52 o  1    6.89    3.48    5.30    0.00   0.12   0.00   0.00   0.00    2.50  180.00    6.70  180.00  0.12 
1 1 1    0    4    0 o  1  497.41    8.61  889.36  180.00 -11.13  -0.00   0.00   0.00  620.50  180.00  246.18  180.00  1.00 
1 1 1    0    4    1 o  1 2250.52   24.80 3984.15    0.00 468.24   0.00   0.00   0.00 2655.38    0.00  809.71    0.00  1.00 
1 1 1    0    4    2 f  0  609.66    6.79  377.53    0.00  41.00   0.00   0.00   0.00  426.07    0.00    0.00    0.00  0.00 
1 1 1    0    4    3 o  1 1009.02   10.09  147.63  180.00 -67.73  -0.00   0.00   0.00 1490.14  180.00  962.24  180.00  1.00 
1 1 1    0    4    4 o  1  434.09    4.50  908.29    0.00  27.02  -0.00   0.00   0.00  406.96  360.00   54.26  180.00  1.00 
1 1 1    0    4    5 o  1  227.35    2.55  575.02  180.00 -11.86   0.00   0.00   0.00   90.97  180.00  272.76  360.00  1.00 
1 1 1    0    4    6 o  1  299.64    3.03  121.25  180.00 -10.07  -0.00   0.00   0.00  380.51  180.00  161.75  180.00  1.00 
1 1 1    0    4    7 o  1  114.48    2.00  752.72  180.00  -0.55   0.00   0.00   0.00   86.13  180.00   57.06  180.00  0.50 
1 1 1    0    4    8 f  0  101.62    1.97  312.26    0.00   1.12  -0.00   0.00   0.00   60.71  360.00    0.00    0.00  0.00 
1 1 1    0    4    9 o  1   82.52    2.06   59.15    0.00   0.47  -0.00   0.00   0.00   39.85  360.00    7.66  360.00  0.44 
1 1 1    0    4   10 o  1  369.43    4.09  496.55  180.00 -16.52  -0.00   0.00   0.00  421.79  180.00  104.72  180.00  1.00 
1 1 1    0    4   11 o  1  206.41    2.37  252.64  180.00  -4.11  -0.00   0.00   0.00  243.28  180.00   73.97  180.00  1.00 
1 1 1    0    4   12 o  1  213.96    2.75   20.26    0.00  -0.54  -0.00   0.00   0.00  188.90  180.00  165.34  180.00  0.50 
1 1 1    0    4   13 f  0  113.94    2.23  166.98  180.00  -1.42   0.00   0.00   0.00  100.25  180.00    0.00    0.00  0.00 
1 1 1    0    4   14 o  1  125.41    2.40   86.21  180.00  -1.06  -0.00   0.00   0.00  138.98  180.00   81.17  180.00  0.78 
1 1 1    0    4   15 f  0  469.02    4.91  480.71  180.00 -41.00  -0.00   0.00   0.00  461.25  180.00    0.00    0.00  0.00 
1 1 1    0    4   16 o  1   11.58    5.66   99.07    0.00   0.15  -0.00   0.00   0.00   86.33  180.00  176.17  180.00  0.15 
1 1 1    0    4   17 o  1   20.00    8.26   55.51  180.00  -0.11  -0.00   0.00   0.00   35.18    0.00   74.65    0.00  0.11 
1 1 1    0    4   18 o  1  610.69    6.30  586.00    0.00  44.36  -0.00   0.00   0.00  646.48  360.00   71.58  360.00  1.00 
1 1 1    0    4   19 o  1   62.70    3.40   22.54  180.00  -0.34  -0.00   0.00   0.00    9.06  180.00   23.29    0.00  0.33 
1 1 1    0    4   20 o  1   60.36    3.10   63.18  180.00  -0.78  -0.00   0.00   0.00   23.12  180.00   32.38    0.00  0.65 
1 1 1    0    4   21 o  1   14.42    6.14   56.93  180.00  -0.21  -0.00   0.00   0.00   46.48    0.00   98.81    0.00  0.20 
1 1 1    0    4   22 o  1  188.26    2.28  204.41  180.00 -12.38  -0.00   0.00   0.00  175.48  180.00   25.56    0.00  1.00 
1 1 1    0    4   23 o  1  154.35    2.24  143.70    0.00   7.38   0.00   0.00   0.00  167.79    0.00   26.88    0.00  1.00 
1 1 1    0    4   24 o  1   14.11    6.21   30.14    0.00   0.12   0.00   0.00   0.00   25.99  180.00   55.29  180.00  0.12 
1 1 1    0    4   25 f  0   51.58    3.66   64.52    0.00   1.38   0.00   0.00   0.00   64.21    0.00    0.00    0.00  0.00 
1 1 1    0    4   26 o  1   54.62    3.59   41.26    0.00   1.18   0.00   0.00   0.00   48.47    0.00    6.58    0.00  0.83 
1 1 1    0    4   27 o  1  128.87    2.43  163.55  180.00 -15.85  -0.00   0.00   0.00   88.73  180.00   80.26    0.00  1.00 
1 1 1    0    4   28 o  1  183.19    2.56  170.71  180.00 -34.97  -0.00   0.00   0.00  189.56  180.00   12.75  180.00  1.00 
1 1 1    0    4   29 o  1   15.47    6.77   16.72    0.00   0.30  -0.00   0.00   0.00    8.20  180.00   25.28  180.00  0.29 
1 1 1    0    4   30 o  1   52.92    4.31   57.38    0.00   3.99  -0.00   0.00   0.00   47.65  360.00   10.47  180.00  1.00 
1 1 1    0    4   31 o  1   84.57    2.90   59.05  180.00  -7.17  -0.00   0.00   0.00  109.74  180.00   50.35  180.00  1.00 
1 1 1    0    4   32 o  1   37.02    5.48   48.92  180.00  -3.50  -0.00   0.00   0.00   25.12  180.00   23.67    0.00  1.00 
1 1 1    0    4   33 o  1   22.78    7.01   21.88    0.00   0.78  -0.00   0.00   0.00    8.07  360.00   13.60  180.00  0.65 
1 1 1    0    4   34 o  1   46.54    3.89   42.96    0.00   3.08   0.00   0.00   0.00   49.97    0.00    7.24    0.00  1.00 
1 1 1    0    4   35 o  1   41.18    3.93   40.14  180.00  -3.87  -0.00   0.00   0.00   42.09  180.00    1.89  180.00  1.00 
1 1 1    0    4   36 o  1   12.98    5.62   13.23    0.00   0.56   0.00   0.00   0.00    0.09  180.00   13.38  180.00  0.51 
1 1 1    0    4   37 o  1   40.65    3.91   39.00  180.00  -4.52  -0.00   0.00   0.00   40.74  180.00    0.19  180.00  1.00 
1 1 1    0    4   38 o  1   15.46    6.10   18.80    0.00   0.72  -0.00   0.00   0.00    1.53  180.00   22.06  180.00  0.61 
1 1 1    0    4   39 o  1   13.01    5.61    9.13    0.00   0.16  -0.00   0.00   0.00    5.01  180.00   14.10  180.00  0.16 
1 1 1    0    4   40 o  1   10.33    4.87   10.09  180.00  -0.32  -0.00   0.00   0.00    2.97    0.00   12.33    0.00  0.31 
1 1 1    0    4   41 o  1   22.63    6.81   26.92    0.00   2.38   0.00   0.00   0.00   19.52    0.00    5.44  180.00  0.98 
1 1 1    0    4   42 o  1    8.05    4.06   10.67    0.00   0.39   0.00   0.00   0.00    3.88  180.00   13.70  180.00  0.37 
1 1 1    0    4   43 o  1   11.65    5.36    8.70  180.00  -0.42  -0.00   0.00   0.00    1.60  180.00    6.14    0.00  0.40 
1 1 1    0    4   44 o  1   17.87    6.51    1.81    0.00   0.09   0.00   0.00   0.00    1.55    0.00    0.08  180.00  0.09 
1 1 1    0    4   45 o  1    9.80    4.64    8.43  180.00  -0.24  -0.00   0.00   0.00    2.91    0.00   10.38    0.00  0.23 
1 1 1    0    4   46 o  1   11.82    5.21   11.05  180.00  -0.32  -0.00   0.00   0.00    2.74    0.00   12.91    0.00  0.31 
1 1 1    0    4   47 o  1    7.31    3.69    4.54    0.00   0.13   0.00   0.00   0.00    2.48  180.00    6.83  180.00  0.13 
1 1 1    0    4   48 o  1   12.24    5.45    5.77  180.00  -0.21  -0.00   0.00   0.00    0.57    0.00    6.20    0.00  0.21 
1 1 1    0    4   49 o  1    8.97    4.42    9.04    0.00   0.25   0.00   0.00   0.00    4.43  180.00   13.22  180.00  0.24 
1 1 1    0    4   50 o  1   13.25    5.42    5.13    0.00   0.18   0.00   0.00   0.00    0.06  180.00    4.93  180.00  0.18 
1 1 1    0    4   51 f  0    7.46    3.72    1.58  180.00  -0.03  -0.00   0.00   0.00    1.35  180.00    0.00    0.00  0.00 
1 1 1    0    4   52 o  1    8.32    4.12    1.60  180.00  -0.05  -0.00   0.00   0.00    0.50    0.00    1.76    0.00  0.05 
1 1 1    0    5    1 f  0  146.99    1.84  286.68  180.00   0.88  -0.00   0.00   0.00   45.77  360.00    0.00    0.00  0.00 
1 1 1    0    5    2 o  1   36.31    2.09  201.74  180.00  -0.16   0.00   0.00   0.00   22.03  360.00   55.85  360.00  0.16 
1 1 1    0    5    3 o  1   53.19    1.94  183.42    0.00  -0.39  -0.00   0.00   0.00   13.53    0.00   66.34    0.00  0.37 
1 1 1    0    5    4 f  0  127.70    2.00  159.40  180.00  -1.59  -0.00   0.00   0.00   86.17  180.00    0.00    0.00  0.00 
1 1 1    0    5    5 o  1  646.26    7.16  358.75  180.00 -55.45  -0.00   0.00   0.00  727.00  180.00  161.49  180.00  1.00 
1 1 1    0    5    6 o  1   32.91    2.56  159.98    0.00  -0.64   0.00   0.00   0.00   81.27  360.00  199.52  360.00  0.56 
1 1 1    0    5    7 o  1  233.98    2.62   29.98    0.00  12.64   0.00   0.00   0.00  161.65    0.00  144.67  180.00  1.00 
1 1 1    0    5    8 o  1   14.83    4.95   45.71    0.00   0.03  -0.00   0.00   0.00   11.05  180.00   23.11  180.00  0.03 
1 1 1    0    5    9 o  1  191.10    2.62  200.10  180.00  -1.17  -0.00   0.00   0.00  275.99  180.00  236.49  180.00  0.83 
1 1 1    0    5   10 o  1  114.63    2.11  196.47    0.00   1.61  -0.00   0.00   0.00  102.60  360.00    6.31  180.00  0.92 
1 1 1    0    5   11 o  1  263.28    2.76  138.59    0.00  12.00   0.00   0.00   0.00  109.81    0.00  306.95  180.00  1.00 
1 1 1    0    5   12 f  0   78.92    2.71    3.33    0.00  -0.17  -0.00   0.00   0.00   18.50  180.00    0.00    0.00  0.00 
1 1 1    0    5   13 o  1  469.83    4.54  487.44  180.00 -28.89  -0.00   0.00   0.00  470.96  180.00    2.26  180.00  1.00 
1 1 1    0    5   14 o  1  536.49    5.44  498.92    0.00  38.49   0.00   0.00   0.00  591.71    0.00  110.43    0.00  1.00 
1 1 1    0    5   15 o  1  311.25    3.63  194.55    0.00   9.59   0.00   0.00   0.00  414.57    0.00  206.64    0.00  1.00 
1 1 1    0    5   16 o  1   34.13    6.95   41.65  180.00  -0.43  -0.00   0.00   0.00   59.63    0.00  147.08    0.00  0.41 
1 1 1    0    5   17 o  1  422.90    4.26  308.30    0.00  17.03  -0.00   0.00   0.00  545.26  360.00  244.73  360.00  1.00 
1 1 1    0    5   18 o  1  316.25    3.78  354.32    0.00  14.70   0.00   0.00   0.00  288.75    0.00   54.99  180.00  1.00 
1 1 1    0    5   19 o  1  187.35    3.10  177.14    0.00   5.86  -0.00   0.00   0.00  206.42  360.00   38.15  360.00  1.00 
1 1 1    0    5   20 o  1  123.84    2.68  100.47    0.00   2.94   0.00   0.00   0.00  148.11    0.00   49.93    0.00  0.99 
1 1 1    0    5   21 o  1  259.74    2.76  267.76    0.00  19.40  -0.00   0.00   0.00  259.23  360.00    1.00  180.00  1.00 
1 1 1    0    5   22 o  1  293.14    3.01  373.66  180.00 -36.71  -0.00   0.00   0.00  218.71  180.00  148.86    0.00  1.00 
1 1 1    0    5   23 o  1  195.70    2.39  206.91  180.00 -12.89  -0.00   0.00   0.00  188.73  180.00   13.94    0.00  1.00 
1 1 1    0    5   24 o  1   99.84    2.42   73.22    0.00   2.20   0.00   0.00   0.00  123.28    0.00   51.76    0.00  0.98 
1 1 1    0    5   25 o  1  111.69    2.31   53.01    0.00   2.72   0.00   0.00   0.00  168.44    0.00  115.44    0.00  0.99 
1 1 1    0    5   26 o  1   16.75    6.73    5.74    0.00   0.05   0.00   0.00   0.00    4.13  180.00    9.98  180.00  0.05 
1 1 1    0    5   27 o  1   29.20    8.12    6.93  180.00  -0.16  -0.00   0.00   0.00    2.19  180.00    4.99    0.00  0.16 
1 1 1    0    5   28 o  1   36.14    7.02   27.75  180.00  -1.08  -0.00   0.00   0.00   28.60  180.00    0.06    0.00  0.79 
1 1 1    0    5   29 f  0   21.29    7.65    0.02  180.00  -0.00  -0.00   0.00   0.00    0.02  180.00    0.00    0.00  0.00 
1 1 1    0    5   30 o  1   40.07    4.59   52.68    0.00   2.75   0.00   0.00   0.00   26.20    0.00   27.10  180.00  0.99 
1 1 1    0    5   31 o  1   42.49    4.03   64.15    0.00   4.14  -0.00   0.00   0.00   20.48  360.00   43.97  180.00  1.00 
1 1 1    0    5   32 o  1   28.64    6.27   14.88    0.00   0.79   0.00   0.00   0.00   22.86    0.00    8.04    0.00  0.66 
1 1 1    0    5   33 o  1   89.75    2.38   81.93  180.00 -11.95  -0.00   0.00   0.00   98.24  180.00   16.99  180.00  1.00 
1 1 1    0    5   34 o  1   59.72    3.23   58.24    0.00   5.57   0.00   0.00   0.00   61.54    0.00    3.64    0.00  1.00 
1 1 1    0    5   35 o  1   32.90    6.73   27.66    0.00   2.23  -0.00   0.00   0.00   36.53  360.00    8.76  360.00  0.98 
1 1 1    0    5   36 o  1    9.41    4.62    2.81    0.00   0.09   0.00   0.00   0.00    1.17  180.00    3.99  180.00  0.09 
1 1 1    0    5   37 o  1    8.04    4.04   10.77  180.00  -0.24  -0.00   0.00   0.00    7.49    0.00   18.77    0.00  0.24 
1 1 1    0    5   38 o  1    9.77    4.81    2.05  180.00  -0.04   0.00   0.00   0.00    1.37  360.00    3.59  360.00  0.04 
1 1 1    0    5   39 o  1   23.03    6.80   25.03  180.00  -0.84  -0.00   0.00   0.00    7.02  180.00   17.59    0.00  0.69 
1 1 1    0    5   40 o  1   28.51    6.88   38.89    0.00   3.18   0.00   0.00   0.00   20.93    0.00   14.97  180.00  1.00 
1 1 1    0    5   41 o  1   12.98    5.57    6.77    0.00   0.39  -0.00   0.00   0.00    3.42  360.00    2.87  180.00  0.37 
1 1 1    0    5   42 o  1   15.08    5.97   13.46    0.00   0.83  -0.00   0.00   0.00    8.23  360.00    4.11  180.00  0.68 
1 1 1    0    5   43 o  1    8.59    4.26   10.53    0.00   0.40  -0.00   0.00   0.00    2.79  180.00   12.13  180.00  0.38 
1 1 1    0    5   44 o  1   14.00    5.91   19.25  180.00  -0.75  -0.00   0.00   0.00    0.47  180.00   16.83    0.00  0.63 
1 1 1    0    5   45 o  1   15.28    6.63   12.81  180.00  -0.50  -0.00   0.00   0.00    2.63  180.00    8.78    0.00  0.46 
1 1 1    0    5   46 o  1   36.22    4.68   43.08  180.00  -4.01  -0.00   0.00   0.00   32.57  180.00    7.25    0.00  1.00 
1 1 1    0    5   47 o  1   11.11    5.18    5.67  180.00  -0.23  -0.00   0.00   0.00    0.52    0.00    5.96    0.00  0.22 
1 1 1    0    5   48 o  1   15.15    6.13   33.72    0.00   1.46  -0.00   0.00   0.00    5.74  180.00   38.65  180.00  0.90 
1 1 1    0    5   49 o  1   12.34    5.22   12.79    0.00   0.47  -0.00   0.00   0.00    1.58  180.00   13.93  180.00  0.44 
1 1 1    0    5   50 o  1   12.85    5.32   14.65  180.00  -0.50  -0.00   0.00   0.00    1.79    0.00   15.39    0.00  0.46 
1 1 1    0    5   51 o  1   10.19    4.66    3.74    0.00   0.09  -0.00   0.00   0.00    1.17  180.00    4.11  180.00  0.09 
1 1 1    0    5   52 o  1    7.85    3.92    0.28  180.00  -0.01  -0.00   0.00   0.00    0.09    0.00    0.31    0.00  0.01 
1 1 1    0    6    0 o  1  415.99    5.29  193.76  180.00 -10.11  -0.00   0.00   0.00  486.67  180.00  141.37  180.00  1.00 
1 1 1    0    6    1 o  1  732.32    6.61  311.88  180.00 -45.29  -0.00   0.00   0.00 1026.13  180.00  587.62  180.00  1.00 
1 1 1    0    6    2 o  1  340.45    3.40  598.83  180.00 -23.33  -0.00   0.00   0.00  206.50  180.00  267.89    0.00  1.00 
1 1 1    0    6    3 o  1  595.49    5.59  225.06  180.00 -58.96   0.00   0.00   0.00  524.80  180.00  141.37  360.00  1.00 
1 1 1    0    6    4 o  1  591.09    6.03  442.55    0.00  64.18   0.00   0.00   0.00  481.83    0.00  218.52  180.00  1.00 
1 1 1    0    6    5 o  1  689.08    7.66  190.63  360.00  76.63  -0.00   0.00   0.00  696.15  360.00   14.12  360.00  1.00 
1 1 1    0    6    6 o  1  169.51    2.53  464.55    0.00   3.18  -0.00   0.00   0.00  230.89  360.00  123.94  360.00  1.00 
1 1 1    0    6    7 o  1   34.21    3.00   90.31  180.00  -0.55   0.00   0.00   0.00   50.14  360.00  134.29  360.00  0.50 
1 1 1    0    6    8 o  1   69.74    2.04  225.25    0.00   0.79  -0.00   0.00   0.00   23.03  360.00   46.10  180.00  0.66 
1 1 1    0    6    9 o  1   40.84    2.94   45.27  180.00   0.15  -0.00   0.00   0.00   14.96  180.00   42.32  180.00  0.15 
1 1 1    0    6   10 o  1   75.93    2.24   14.77  180.00  -1.14  -0.00   0.00   0.00    4.99    0.00  133.52    0.00  0.81 
1 1 1    0    6   11 o  1  112.91    2.18  146.98    0.00   1.52  -0.00   0.00   0.00   80.16  360.00   44.81  180.00  0.91 
1 1 1    0    6   12 o  1  112.15    3.00   65.91  180.00  -0.47  -0.00   0.00   0.00   64.39  180.00   29.74  180.00  0.44 
1 1 1    0    6   13 o  1  237.25    2.93  358.81    0.00  11.01   0.00   0.00   0.00  146.52    0.00  181.47  180.00  1.00 
1 1 1    0    6   14 o  1   65.57    3.30   69.76    0.00   0.43  -0.00   0.00   0.00    9.14  360.00   35.09  180.00  0.41 
1 1 1    0    6   15 o  1  162.42    2.37  122.52  180.00  -2.83   0.00   0.00   0.00  204.90  180.00   87.24  180.00  0.99 
1 1 1    0    6   16 o  1  269.76    3.27  203.26    0.00   7.71  -0.00   0.00   0.00  337.17  360.00  134.81  360.00  1.00 
1 1 1    0    6   17 o  1   31.42    6.20   75.50  180.00  -0.33  -0.00   0.00   0.00   60.62    0.00  141.21    0.00  0.32 
1 1 1    0    6   18 o  1  689.22    6.70  660.55  180.00 -65.35  -0.00   0.00   0.00  738.21  180.00   97.97  180.00  1.00 
1 1 1    0    6   19 o  1  213.63    2.61  251.99    0.00  11.14   0.00   0.00   0.00  180.49    0.00   66.28  180.00  1.00 
1 1 1    0    6   20 o  1  106.98    2.72  144.91  180.00  -3.69  -0.00   0.00   0.00   77.73  180.00   58.24    0.00  1.00 
1 1 1    0    6   21 o  1  100.38    2.75  156.56  180.00  -4.59  -0.00   0.00   0.00   48.65  180.00  103.42    0.00  1.00 
1 1 1    0    6   22 o  1  239.96    2.85  194.76    0.00  16.54   0.00   0.00   0.00  288.17    0.00   96.41    0.00  1.00 
1 1 1    0    6   23 o  1   82.22    2.88   32.46  180.00  -0.80  -0.00   0.00   0.00   77.88  180.00   46.20  180.00  0.67 
1 1 1    0    6   24 o  1  263.96    3.00  287.46  180.00 -24.98  -0.00   0.00   0.00  245.47  180.00   36.99    0.00  1.00 
1 1 1    0    6   25 o  1   98.13    3.50  118.35    0.00   5.55   0.00   0.00   0.00   77.38    0.00   41.50  180.00  1.00 
1 1 1    0    6   26 o  1  118.20    2.70  110.61    0.00   7.39   0.00   0.00   0.00  123.17    0.00    9.95    0.00  1.00 
1 1 1    0    6   27 o  1  267.90    3.11  209.74    0.00  54.59   0.00   0.00   0.00  317.62    0.00   99.46    0.00  1.00 
1 1 1    0    6   28 o  1   12.35    5.66   37.58    0.00   0.51   0.00   0.00   0.00   27.07  180.00   65.75  180.00  0.47 
1 1 1    0    6   29 f  0   10.83    5.17    3.13  180.00  -0.04  -0.00   0.00   0.00    3.18  180.00    0.00    0.00  0.00 
1 1 1    0    6   30 o  1   25.68    6.71   31.45    0.00   1.02   0.00   0.00   0.00    7.69    0.00   24.08  180.00  0.77 
1 1 1    0    6   31 o  1   11.05    5.16   12.90    0.00   0.23   0.00   0.00   0.00    7.88  180.00   20.83  180.00  0.23 
1 1 1    0    6   32 o  1   11.00    5.13   28.01  180.00  -0.57  -0.00   0.00   0.00   16.54    0.00   44.35    0.00  0.51 
1 1 1    0    6   33 o  1   15.92    6.22   13.34    0.00   0.32   0.00   0.00   0.00    3.52  180.00   16.77  180.00  0.31 
1 1 1    0    6   34 o  1   34.48    5.03   28.01    0.00   1.57   0.00   0.00   0.00   35.37    0.00    7.54    0.00  0.92 
1 1 1    0    6   35 o  1   15.87    6.44   14.33  180.00  -0.66   0.00   0.00   0.00    3.88  180.00   10.56  360.00  0.58 
1 1 1    0    6   36 o  1    9.55    4.67    7.71    0.00   0.24  -0.00   0.00   0.00    3.22  180.00   10.93  180.00  0.24 
1 1 1    0    6   37 o  1   25.33    6.73   31.38    0.00   2.02   0.00   0.00   0.00   15.76    0.00   17.38  180.00  0.97 
1 1 1    0    6   38 o  1   19.48    7.90   31.43  180.00  -1.03  -0.00   0.00   0.00    3.25    0.00   36.66    0.00  0.77 
1 1 1    0    6   39 o  1   10.80    5.10    7.60    0.00   0.15   0.00   0.00   0.00    4.21  180.00   11.58  180.00  0.15 
1 1 1    0    6   40 o  1   61.48    2.94   49.93  180.00 -10.13  -0.00   0.00   0.00   77.12  180.00   31.28  180.00  1.00 
1 1 1    0    6   41 f  0   11.66    5.24   13.42  180.00  -0.71  -0.00   0.00   0.00   12.47  180.00    0.00    0.00  0.00 
1 1 1    0    6   42 o  1   12.71    5.48    0.95  180.00  -0.05  -0.00   0.00   0.00    0.42  180.00    0.45    0.00  0.05 
1 1 1    0    6   43 o  1   14.16    5.93    2.76  180.00  -0.16  -0.00   0.00   0.00    2.07  180.00    0.36    0.00  0.16 
1 1 1    0    6   44 o  1   47.34    3.19   33.56    0.00   4.93  -0.00   0.00   0.00   64.67  360.00   34.67  360.00  1.00 
1 1 1    0    6   45 o  1   11.74    5.24   20.27  360.00   0.59  -0.00   0.00   0.00    5.66  180.00   23.80  180.00  0.53 
1 1 1    0    6   46 o  1   14.01    6.19    5.90    0.00   0.22  -0.00   0.00   0.00    0.49  360.00    5.00  180.00  0.21 
1 1 1    0    6   47 o  1    8.92    4.40    2.40  180.00  -0.08   0.00   0.00   0.00    0.95  360.00    3.26  360.00  0.08 
1 1 1    0    6   48 o  1    8.75    4.23    8.33  180.00  -0.22  -0.00   0.00   0.00    4.33    0.00   12.48    0.00  0.22 
1 1 1    0    6   49 o  1    9.59    4.49    9.94  180.00  -0.29  -0.00   0.00   0.00    4.20    0.00   13.76    0.00  0.28 
1 1 1    0    6   50 o  1    7.33    3.66   11.71    0.00   0.23   0.00   0.00   0.00    7.33  180.00   17.97  180.00  0.23 
1 1 1    0    6   51 o  1    6.73    3.40    3.34  180.00  -0.05   0.00   0.00   0.00    1.97  360.00    4.67  360.00  0.05 
1 1 1    0    7    1 o  1  160.28    1.85  385.54  180.00  -2.40  -0.00   0.00   0.00  218.86  180.00  122.38  180.00  0.98 
1 1 1    0    7    2 o  1  503.13    4.79  315.46    0.00  20.48  -0.00   0.00   0.00  748.01  360.00  489.77  360.00  1.00 
1 1 1    0    7    3 o  1   24.37    2.85  404.90    0.00  -0.10  -0.00   0.00   0.00   20.63    0.00   46.18    0.00  0.10 
1 1 1    0    7    4 o  1  258.01    2.72  284.53    0.00  12.72   0.00   0.00   0.00  225.57    0.00   64.87  180.00  1.00 
1 1 1    0    7    5 o  1   50.27    2.06   30.23  180.00  -0.29  -0.00   0.00   0.00    3.90    0.00   36.48    0.00  0.29 
1 1 1    0    7    6 o  1   66.68    2.02   45.20  180.00  -1.74  -0.00   0.00   0.00   11.29    0.00  148.00    0.00  0.94 
1 1 1    0    7    7 o  1  407.81    4.70  463.38    0.00  19.26  -0.00   0.00   0.00  530.22  360.00  244.83  360.00  1.00 
1 1 1    0    7    8 o  1   82.47    2.53  103.54    0.00   0.66  -0.00   0.00   0.00   38.40  360.00   18.66  180.00  0.58 
1 1 1    0    7    9 o  1  315.60    4.02  394.48  180.00  -7.94  -0.00   0.00   0.00  422.62  180.00  214.05  180.00  1.00 
1 1 1    0    7   10 o  1   60.69    3.28  198.70    0.00   0.64   0.00   0.00   0.00   31.50  180.00  131.45  180.00  0.56 
1 1 1    0    7   11 o  1   61.18    2.86  118.91    0.00  -0.12  -0.00   0.00   0.00    2.15    0.00   18.32    0.00  0.11 
1 1 1    0    7   12 o  1  125.69    2.82  130.05  180.00  -1.98  -0.00   0.00   0.00  123.19  180.00    4.38  180.00  0.96 
1 1 1    0    7   13 o  1  192.21    2.39  240.03    0.00   6.69  -0.00   0.00   0.00  151.75  360.00   80.93  180.00  1.00 
1 1 1    0    7   14 o  1  411.76    3.93  460.02  180.00 -27.48  -0.00   0.00   0.00  373.36  180.00   76.81    0.00  1.00 
1 1 1    0    7   15 o  1  483.66    4.49  412.13  180.00 -29.99  -0.00   0.00   0.00  545.43  180.00  123.54  180.00  1.00 
1 1 1    0    7   16 o  1  212.97    2.53  238.28  180.00  -6.20  -0.00   0.00   0.00  212.41  180.00    1.12    0.00  1.00 
1 1 1    0    7   17 o  1  312.58    3.20  178.90  180.00  -6.66  -0.00   0.00   0.00  457.53  180.00  289.90  180.00  1.00 
1 1 1    0    7   18 o  1   29.11    6.27  105.56    0.00   0.60   0.00   0.00   0.00   91.84  180.00  215.01  180.00  0.54 
1 1 1    0    7   19 o  1   83.68    2.50   21.12  180.00  -0.45  -0.00   0.00   0.00   47.16  180.00   23.84  180.00  0.42 
1 1 1    0    7   20 o  1  268.32    3.13  223.96  180.00 -15.36   0.00   0.00   0.00  324.19  180.00  111.74  180.00  1.00 
1 1 1    0    7   21 o  1   35.27    5.24   48.33    0.00   0.53  -0.00   0.00   0.00   13.18  180.00   60.48  180.00  0.48 
1 1 1    0    7   22 o  1   48.37    4.29   26.08    0.00   0.44   0.00   0.00   0.00   14.12    0.00   11.81  180.00  0.41 
1 1 1    0    7   23 o  1  112.76    3.38  102.57    0.00   3.28   0.00   0.00   0.00  125.10    0.00   25.32    0.00  1.00 
1 1 1    0    7   24 o  1  266.71    3.63  238.51    0.00  23.55   0.00   0.00   0.00  297.44    0.00   61.47    0.00  1.00 
1 1 1    0    7   25 o  1   82.82    3.59   77.11    0.00   3.19  -0.00   0.00   0.00   87.20  360.00    9.32  360.00  1.00 
1 1 1    0    7   26 o  1   31.18    6.53   57.27  180.00  -1.12   0.00   0.00   0.00    8.57  360.00   67.45  360.00  0.81 
1 1 1    0    7   27 o  1   38.92    5.21   33.51    0.00   1.41  -0.00   0.00   0.00   34.27  360.00    0.63  180.00  0.89 
1 1 1    0    7   28 o  1   52.68    3.55   66.71  180.00  -3.98   0.00   0.00   0.00   36.90  180.00   31.49  360.00  1.00 
1 1 1    0    7   29 o  1  105.57    2.33  113.62  180.00 -15.80  -0.00   0.00   0.00   95.73  180.00   19.68    0.00  1.00 
1 1 1    0    7   30 o  1   13.09    5.76   35.63    0.00   0.59   0.00   0.00   0.00   22.00  180.00   57.93  180.00  0.53 
1 1 1    0    7   31 o  1   14.40    6.02   15.97  180.00  -0.42  -0.00   0.00   0.00    4.68    0.00   20.67    0.00  0.39 
1 1 1    0    7   32 o  1   10.61    4.99    6.30    0.00   0.12   0.00   0.00   0.00    3.74  180.00    9.98  180.00  0.12 
1 1 1    0    7   33 o  1   28.57    5.98   26.12    0.00   1.07   0.00   0.00   0.00   19.09    0.00    6.89  180.00  0.79 
1 1 1    0    7   34 o  1   54.66    3.02   65.88  180.00  -6.29  -0.00   0.00   0.00   43.89  180.00   21.54    0.00  1.00 
1 1 1    0    7   35 o  1   14.93    6.06    9.39    0.00   0.48   0.00   0.00   0.00    3.75    0.00    5.74  180.00  0.44 
1 1 1    0    7   36 o  1   11.07    5.20    6.21  180.00  -0.21  -0.00   0.00   0.00    1.69    0.00    7.97    0.00  0.21 
1 1 1    0    7   37 o  1   19.21    6.77   24.27    0.00   1.17   0.00   0.00   0.00    5.76    0.00   20.11  180.00  0.82 
1 1 1    0    7   38 o  1   21.39    7.58   18.75  180.00  -0.57  -0.00   0.00   0.00    2.54  180.00   17.05    0.00  0.52 
1 1 1    0    7   39 o  1   10.38    4.94   14.20    0.00   0.34   0.00   0.00   0.00    6.68  180.00   20.20  180.00  0.33 
1 1 1    0    7   40 o  1   18.35    6.59   13.39  180.00  -0.75  -0.00   0.00   0.00   11.05  180.00    1.22    0.00  0.64 
1 1 1    0    7   41 o  1    9.91    4.70    2.35  180.00  -0.11  -0.00   0.00   0.00    0.06    0.00    2.24    0.00  0.11 
1 1 1    0    7   42 o  1   32.76    4.74   27.70  180.00  -3.88  -0.00   0.00   0.00   40.41  180.00   15.36  180.00  1.00 
1 1 1    0    7   43 o  1   34.44    5.16   22.46    0.00   3.14   0.00   0.00   0.00   48.76    0.00   28.91    0.00  1.00 
1 1 1    0    7   44 o  1   23.54    7.00   29.46    0.00   1.96   0.00   0.00   0.00   19.04    0.00    7.15  180.00  0.96 
1 1 1    0    7   45 o  1   10.69    5.10    1.07    0.00   0.03   0.00   0.00   0.00    0.40  180.00    1.36  180.00  0.03 
1 1 1    0    7   46 o  1   11.96    5.24   16.49    0.00   0.58   0.00   0.00   0.00    2.88  180.00   18.30  180.00  0.52 
1 1 1    0    7   47 o  1    8.76    4.24    6.48  180.00  -0.20  -0.00   0.00   0.00    2.85    0.00    9.12    0.00  0.20 
1 1 1    0    7   48 f  0   16.13    6.05   12.79  180.00  -0.60  -0.00   0.00   0.00   12.53  180.00    0.00    0.00  0.00 
1 1 1    0    7   49 o  1    8.79    4.28   10.07  180.00  -0.27  -0.00   0.00   0.00    5.06    0.00   14.69    0.00  0.26 
1 1 1    0    7   50 o  1    7.02    3.54    2.57  180.00  -0.05  -0.00   0.00   0.00    1.73    0.00    4.16    0.00  0.05 
1 1 1    0    7   51 o  1    7.21    3.63    5.90  180.00  -0.11  -0.00   0.00   0.00    3.17    0.00    7.90    0.00  0.11 
1 1 1    0    8    0 o  1  865.45   10.63 1263.09    0.00  51.87   0.00   0.00   0.00 1021.72    0.00  312.53    0.00  1.00 
1 1 1    0    8    1 o  1  225.15    2.31  279.48    0.00   7.22  -0.00   0.00   0.00  263.40  360.00   76.49  360.00  1.00 
1 1 1    0    8    2 o  1    8.52    3.66  186.87  180.00   0.19  -0.00   0.00   0.00  125.83  180.00  254.90  180.00  0.19 
1 1 1    0    8    3 o  1   55.44    1.96  277.63    0.00   1.76  -0.00   0.00   0.00   72.00  180.00  248.51  180.00  0.94 
1 1 1    0    8    4 o  1   33.34    2.37  137.89  180.00  -0.64  -0.00   0.00   0.00   64.53    0.00  166.59    0.00  0.56 
1 1 1    0    8    5 o  1   44.99    2.16  187.75  180.00  -1.09   0.00   0.00   0.00   60.20  360.00  191.95  360.00  0.80 
1 1 1    0    8    6 o  1  295.30    3.04  364.45  180.00 -17.35  -0.00   0.00   0.00  220.33  180.00  149.94    0.00  1.00 
1 1 1    0    8    7 o  1   67.79    3.02   20.37    0.00  -0.43  -0.00   0.00   0.00    9.04  180.00   36.88    0.00  0.41 
1 1 1    0    8    8 o  1  140.63    2.64  316.68    0.00   3.24  -0.00   0.00   0.00   90.22  360.00   99.95  180.00  1.00 
1 1 1    0    8    9 o  1   60.43    3.41  141.25  180.00   0.21  -0.00   0.00   0.00    7.65  180.00   40.79  180.00  0.21 
1 1 1    0    8   10 o  1   37.16    4.35   86.11    0.00   0.44   0.00   0.00   0.00   73.55  180.00  177.80  180.00  0.41 
1 1 1    0    8   11 o  1  563.12    6.35  551.51  180.00 -44.64   0.00   0.00   0.00  503.39  180.00  119.47  360.00  1.00 
1 1 1    0    8   12 o  1  259.36    3.45   69.99  180.00  -4.29  -0.00   0.00   0.00  405.83  180.00  293.13  180.00  1.00 
1 1 1    0    8   13 o  1  165.15    2.28   68.36  180.00  -2.66  -0.00   0.00   0.00  218.97  180.00  110.86  180.00  0.99 
1 1 1    0    8   14 o  1  179.54    2.35  262.05    0.00   6.22  -0.00   0.00   0.00  124.48  360.00  110.11  180.00  1.00 
1 1 1    0    8   15 o  1   20.35    6.93   16.45    0.00  -0.04   0.00   0.00   0.00   12.16  360.00   25.91  360.00  0.04 
1 1 1    0    8   16 o  1   79.68    2.61  130.01    0.00   1.21  -0.00   0.00   0.00   17.46  360.00   98.46  180.00  0.84 
1 1 1    0    8   17 o  1  393.98    3.81  270.21    0.00  14.95   0.00   0.00   0.00  524.62    0.00  261.27    0.00  1.00 
1 1 1    0    8   18 o  1   80.26    2.52   28.61    0.00   0.35  -0.00   0.00   0.00   32.08  360.00   10.03  360.00  0.34 
1 1 1    0    8   19 o  1  123.72    2.28  155.32  180.00  -4.32  -0.00   0.00   0.00  105.40  180.00   36.55    0.00  1.00 
1 1 1    0    8   20 o  1   46.63    4.35  132.76  180.00  -1.73  -0.00   0.00   0.00   41.22    0.00  170.04    0.00  0.94 
1 1 1    0    8   21 o  1   56.19    3.98   61.08    0.00   1.16   0.00   0.00   0.00   31.56    0.00   29.20  180.00  0.82 
1 1 1    0    8   22 o  1   12.97    6.01   22.90    0.00   0.09  -0.00   0.00   0.00   19.76  180.00   41.94  180.00  0.09 
1 1 1    0    8   23 f  0    9.66    4.85   20.91  180.00  -0.06   0.00   0.00   0.00   20.39  180.00    0.00    0.00  0.00 
1 1 1    0    8   24 o  1   87.05    2.61  130.10  180.00  -4.90  -0.00   0.00   0.00   44.35  180.00   85.37    0.00  1.00 
1 1 1    0    8   25 o  1  189.13    2.79  212.29  180.00 -21.21   0.00   0.00   0.00  162.54  180.00   53.18  360.00  1.00 
1 1 1    0    8   26 o  1   62.93    3.47   75.24    0.00   3.55   0.00   0.00   0.00   47.91    0.00   29.84  180.00  1.00 
1 1 1    0    8   27 o  1   93.97    2.74   73.13  180.00  -7.67  -0.00   0.00   0.00  112.15  180.00   36.36  180.00  1.00 
1 1 1    0    8   28 o  1   13.15    5.85    3.24    0.00   0.05  -0.00   0.00   0.00    2.03  180.00    5.35  180.00  0.05 
1 1 1    0    8   29 o  1   22.35    6.90   19.97  180.00  -0.57  -0.00   0.00   0.00    2.65  180.00   17.59    0.00  0.51 
1 1 1    0    8   30 o  1    8.17    4.10   20.61    0.00   0.23  -0.00   0.00   0.00   17.11  180.00   37.86  180.00  0.22 
1 1 1    0    8   31 o  1   11.35    5.23    6.07    0.00   0.14  -0.00   0.00   0.00    2.96  180.00    9.03  180.00  0.14 
1 1 1    0    8   32 f  0   15.85    6.20    8.30    0.00   0.22   0.00   0.00   0.00    8.21    0.00    0.00    0.00  0.00 
1 1 1    0    8   33 o  1   43.31    3.72   55.06  180.00  -3.54  -0.00   0.00   0.00   31.69  180.00   23.10    0.00  1.00 
1 1 1    0    8   34 o  1   20.90    7.38   21.07  180.00  -0.81  -0.00   0.00   0.00    6.98  180.00   14.03    0.00  0.67 
1 1 1    0    8   35 o  1   13.88    5.97   13.59    0.00   0.63   0.00   0.00   0.00    1.72    0.00   11.96  180.00  0.55 
1 1 1    0    8   36 o  1    9.39    4.61    1.31  180.00  -0.04  -0.00   0.00   0.00    0.65    0.00    1.99    0.00  0.04 
1 1 1    0    8   37 o  1   10.43    4.92    1.62  180.00  -0.04  -0.00   0.00   0.00    0.83    0.00    2.57    0.00  0.04 
1 1 1    0    8   38 o  1   23.29    6.90    0.86  180.00  -0.02  -0.00   0.00   0.00    0.25  180.00    0.63    0.00  0.02 
1 1 1    0    8   39 o  1   39.17    4.60   43.51    0.00   5.14   0.00   0.00   0.00   37.54    0.00    3.27  180.00  1.00 
1 1 1    0    8   40 o  1   44.97    3.69   46.12    0.00   7.77  -0.00   0.00   0.00   47.48  360.00    5.02  360.00  1.00 
1 1 1    0    8   41 o  1   20.00    6.66   18.88  180.00  -1.54  -0.00   0.00   0.00   18.98  180.00    1.48  180.00  0.91 
1 1 1    0    8   42 f  0   13.05    5.58    5.83    0.00   0.31  -0.00   0.00   0.00    5.23  360.00    0.00    0.00  0.00 
1 1 1    0    8   43 o  1   34.49    6.76   48.32  180.00  -5.53  -0.00   0.00   0.00   26.02  180.00   16.94    0.00  1.00 
1 1 1    0    8   44 o  1   17.50    6.73   34.35  180.00  -1.78  -0.00   0.00   0.00    2.73  180.00   27.60    0.00  0.94 
1 1 1    0    8   45 o  1    9.32    4.46    9.98    0.00   0.22  -0.00   0.00   0.00    5.00  180.00   14.04  180.00  0.22 
1 1 1    0    8   46 o  1   14.66    5.74    9.60    0.00   0.46  -0.00   0.00   0.00    3.46  360.00    5.58  180.00  0.43 
1 1 1    0    8   47 o  1   14.27    5.66   13.31    0.00   0.61   0.00   0.00   0.00    2.60    0.00   10.32  180.00  0.54 
1 1 1    0    8   48 o  1    9.77    4.57    1.39    0.00   0.04  -0.00   0.00   0.00    0.55  180.00    1.92  180.00  0.04 
1 1 1    0    8   49 o  1    9.76    4.62    6.42  180.00  -0.18  -0.00   0.00   0.00    2.59    0.00    8.70    0.00  0.18 
1 1 1    0    8   50 o  1   14.99    6.00   11.33  180.00  -0.40  -0.00   0.00   0.00    1.63  180.00    8.02    0.00  0.38 
1 1 1    0    8   51 f  0   10.90    5.05    5.76    0.00   0.16   0.00   0.00   0.00    4.58    0.00    0.00    0.00  0.00 
1 1 1    0    9    1 o  1  192.99    2.13  365.95  180.00  -9.10  -0.00   0.00   0.00  139.87  180.00  106.23    0.00  1.00 
1 1 1    0    9    2 o  1  161.85    2.03  145.83  180.00  -2.12  -0.00   0.00   0.00  245.30  180.00  176.15  180.00  0.97 
1 1 1    0    9    3 o  1  136.79    1.93  101.59    0.00   1.53  -0.00   0.00   0.00  185.56  360.00  122.14  360.00  0.91 
1 1 1    0    9    4 f  0  216.34    2.45   35.94    0.00  41.00   0.00   0.00   0.00  156.26    0.00    0.00    0.00  0.00 
1 1 1    0    9    5 o  1  105.58    2.20  109.22    0.00  -0.48  -0.00   0.00   0.00   63.41  180.00   31.92  180.00  0.45 
1 1 1    0    9    6 o  1  368.84    4.16  517.51  180.00 -15.20   0.00   0.00   0.00  422.37  180.00  107.06  180.00  1.00 
1 1 1    0    9    7 o  1  142.69    2.60  178.99  180.00  -1.00  -0.00   0.00   0.00  157.74  180.00   98.06  180.00  0.76 
1 1 1    0    9    8 o  1   34.62    3.54   68.72  360.00  -0.04   0.00   0.00   0.00    8.47  360.00   19.80  360.00  0.04 
1 1 1    0    9    9 o  1  344.24    3.50  269.35    0.00  10.47   0.00   0.00   0.00  420.27    0.00  152.07    0.00  1.00 
1 1 1    0    9   10 o  1   11.53    4.75   58.78  180.00  -0.02  -0.00   0.00   0.00   10.03    0.00   20.41    0.00  0.02 
1 1 1    0    9   11 o  1  423.17    4.41  372.30  180.00 -20.01  -0.00   0.00   0.00  515.27  180.00  184.21  180.00  1.00 
1 1 1    0    9   12 o  1  147.01    3.10   49.36    0.00   1.35  -0.00   0.00   0.00  195.49  360.00  133.67  360.00  0.88 
1 1 1    0    9   13 f  0  448.61    5.16  409.28    0.00  41.00   0.00   0.00   0.00  433.16    0.00    0.00    0.00  0.00 
1 1 1    0    9   14 o  1  315.42    3.68  284.96  360.00  15.55  -0.00   0.00   0.00  290.63  360.00   49.58  180.00  1.00 
1 1 1    0    9   15 f  0  428.14    4.39  385.51    0.00  41.00  -0.00   0.00   0.00  376.44  360.00    0.00    0.00  0.00 
1 1 1    0    9   16 o  1   72.17    2.65  165.41    0.00   1.51  -0.00   0.00   0.00   30.48  180.00  191.80  180.00  0.91 
1 1 1    0    9   17 o  1  273.53    2.90  288.23    0.00  12.70  -0.00   0.00   0.00  272.79  360.00    1.47  180.00  1.00 
1 1 1    0    9   18 o  1  129.19    2.37  103.31  180.00  -3.29  -0.00   0.00   0.00  146.34  180.00   35.01  180.00  1.00 
1 1 1    0    9   19 f  0  363.69    4.15  254.67    0.00  41.00  -0.00   0.00   0.00  246.33  360.00    0.00    0.00  0.00 
1 1 1    0    9   20 o  1   45.71    6.41   35.16    0.00   0.48  -0.00   0.00   0.00    6.71  360.00   27.41  180.00  0.45 
1 1 1    0    9   21 o  1  256.06    3.04  278.33  180.00 -25.68  -0.00   0.00   0.00  237.65  180.00   36.82    0.00  1.00 
1 1 1    0    9   22 o  1  121.58    2.25  118.51    0.00   4.25   0.00   0.00   0.00  127.68    0.00   12.30    0.00  1.00 
1 1 1    0    9   23 o  1  108.16    2.30  116.77  180.00  -4.26  -0.00   0.00   0.00  101.34  180.00   13.55    0.00  1.00 
1 1 1    0    9   24 o  1   11.71    5.42   83.64    0.00   0.47   0.00   0.00   0.00   73.88  180.00  157.92  180.00  0.43 
1 1 1    0    9   25 o  1  109.82    2.43  149.57  180.00  -9.25  -0.00   0.00   0.00   66.60  180.00   86.43    0.00  1.00 
1 1 1    0    9   26 o  1   27.02    7.04   15.93  180.00  -0.39  -0.00   0.00   0.00    3.41  180.00   13.15    0.00  0.37 
1 1 1    0    9   27 o  1  117.06    2.65  108.90    0.00  14.37   0.00   0.00   0.00  121.87    0.00    9.62    0.00  1.00 
1 1 1    0    9   28 o  1   67.21    3.18   70.96    0.00   5.89  -0.00   0.00   0.00   62.09  360.00   10.23  180.00  1.00 
1 1 1    0    9   29 o  1   41.39    4.71   11.18    0.00   0.60  -0.00   0.00   0.00   33.25  360.00   21.95  360.00  0.54 
1 1 1    0    9   30 o  1   21.99    6.66   33.20  180.00  -1.07   0.00   0.00   0.00    1.41  180.00   31.95  360.00  0.79 
1 1 1    0    9   31 o  1   82.79    2.40   63.90    0.00  10.47   0.00   0.00   0.00  101.96    0.00   38.33    0.00  1.00 
1 1 1    0    9   32 o  1   40.19    4.07   33.97    0.00   2.20  -0.00   0.00   0.00   44.75  360.00   11.07  360.00  0.98 
1 1 1    0    9   33 f  0   43.39    4.10   57.21  180.00 -41.00  -0.00   0.00   0.00   56.88  180.00    0.00    0.00  0.00 
1 1 1    0    9   34 o  1   16.52    6.47    7.03  180.00  -0.27   0.00   0.00   0.00    1.51  180.00    5.53  360.00  0.26 
1 1 1    0    9   35 o  1   10.05    4.78    0.20  180.00  -0.01  -0.00   0.00   0.00    0.07    0.00    0.27    0.00  0.01 
1 1 1    0    9   36 o  1   41.34    3.76   21.11    0.00   2.50   0.00   0.00   0.00   59.66    0.00   37.73    0.00  0.99 
1 1 1    0    9   37 o  1   13.70    5.73    2.04    0.00   0.07  -0.00   0.00   0.00    0.31  180.00    2.53  180.00  0.07 
1 1 1    0    9   38 o  1    9.11    4.43    0.63    0.00   0.01   0.00   0.00   0.00    0.50  180.00    1.13  180.00  0.01 
1 1 1    0    9   39 o  1   18.80    6.73   14.44  180.00  -0.77  -0.00   0.00   0.00   10.94  180.00    2.49    0.00  0.65 
1 1 1    0    9   40 o  1   16.54    6.24   26.54    0.00   1.67   0.00   0.00   0.00    6.28    0.00   18.27  180.00  0.93 
1 1 1    0    9   41 o  1   11.20    5.34   17.80  180.00  -0.86  -0.00   0.00   0.00    0.91    0.00   17.39    0.00  0.70 
1 1 1    0    9   42 o  1   11.78    5.60    7.67    0.00   0.37   0.00   0.00   0.00    1.51    0.00    5.33  180.00  0.35 
1 1 1    0    9   43 o  1   17.75    6.39   26.05  180.00  -1.39  -0.00   0.00   0.00    8.04  180.00   15.27    0.00  0.88 
1 1 1    0    9   44 o  1   12.02    5.29   16.02  180.00  -0.61  -0.00   0.00   0.00    1.11    0.00   15.22    0.00  0.54 
1 1 1    0    9   45 o  1    9.05    4.36    3.42    0.00   0.08  -0.00   0.00   0.00    1.75  180.00    4.87  180.00  0.08 
1 1 1    0    9   46 o  1    7.81    3.89    4.85    0.00   0.15   0.00   0.00   0.00    2.26  180.00    6.87  180.00  0.15 
1 1 1    0    9   47 f  0    8.67    4.20    4.72  180.00  -0.13  -0.00   0.00   0.00    4.59  180.00    0.00    0.00  0.00 
1 1 1    0    9   48 o  1   10.77    4.87    0.45  180.00  -0.01  -0.00   0.00   0.00    0.12    0.00    0.56    0.00  0.01 
1 1 1    0    9   49 o  1   10.44    4.83   19.20    0.00   0.55  -0.00   0.00   0.00    7.26  180.00   24.99  180.00  0.50 
1 1 1    0    9   50 o  1    9.07    4.36    0.94  180.00  -0.02  -0.00   0.00   0.00    0.39    0.00    1.12    0.00  0.02 
1 1 1    0    9   51 o  1   10.41    4.77    7.97  180.00  -0.24  -0.00   0.00   0.00    1.45    0.00    7.77    0.00  0.23 
1 1 1    0   10    0 o  1  143.74    2.60  158.55    0.00   0.59  -0.00   0.00   0.00   98.63  360.00   44.31  360.00  0.53 
1 1 1    0   10    1 o  1   12.46    4.48  147.19  180.00  -0.01   0.00   0.00   0.00    6.23  360.00   12.76  360.00  0.01 
1 1 1    0   10    2 o  1   55.25    2.25   50.86    0.00  -0.13  -0.00   0.00   0.00    1.83    0.00   17.54    0.00  0.13 
1 1 1    0   10    3 f  0   93.63    2.24  241.87  180.00  -1.99  -0.00   0.00   0.00  153.38  180.00    0.00    0.00  0.00 
1 1 1    0   10    4 o  1  454.21    4.94  521.33  180.00 -19.56  -0.00   0.00   0.00  575.52  180.00  242.63  180.00  1.00 
1 1 1    0   10    5 o  1   52.19    2.72  278.40  180.00  -1.74  -0.00   0.00   0.00  179.16    0.00  456.45    0.00  0.94 
1 1 1    0   10    6 o  1  133.00    2.26   76.29    0.00   0.67  -0.00   0.00   0.00  110.66  360.00   64.86  360.00  0.59 
1 1 1    0   10    7 o  1  107.03    2.03  186.36  180.00  -0.69   0.00   0.00   0.00   67.60  180.00    7.59  180.00  0.60 
1 1 1    0   10    8 o  1  292.14    3.00  117.85    0.00   8.44   0.00   0.00   0.00  335.15    0.00   86.03    0.00  1.00 
1 1 1    0   10    9 o  1  528.70    5.01  428.03    0.00  29.42   0.00   0.00   0.00  620.69    0.00  183.98    0.00  1.00 
1 1 1    0   10   10 o  1  210.49    2.57  372.27  180.00 -11.28  -0.00   0.00   0.00   46.50  180.00  327.96    0.00  1.00 
1 1 1    0   10   11 o  1  389.83    3.86  304.79    0.00  19.49   0.00   0.00   0.00  444.25    0.00  108.83    0.00  1.00 
1 1 1    0   10   12 o  1  368.64    4.15  391.13    0.00  19.75  -0.00   0.00   0.00  375.40  360.00   13.51  360.00  1.00 
1 1 1    0   10   13 o  1  227.62    2.86  262.28    0.00   7.95  -0.00   0.00   0.00  218.00  360.00   19.23  180.00  1.00 
1 1 1    0   10   14 o  1   88.53    2.78   96.32  180.00  -1.07  -0.00   0.00   0.00   51.84  180.00   36.13    0.00  0.79 
1 1 1    0   10   15 o  1   47.40    3.75   17.22    0.00   0.09   0.00   0.00   0.00    5.97  180.00   20.03  180.00  0.09 
1 1 1    0   10   16 o  1  295.11    3.56  399.57  180.00 -17.07  -0.00   0.00   0.00  210.78  180.00  168.65    0.00  1.00 
1 1 1    0   10   17 o  1   42.63    6.20   46.26  180.00  -0.35  -0.00   0.00   0.00   11.02    0.00   51.02    0.00  0.34 
1 1 1    0   10   18 o  1    8.90    4.48   46.79  180.00  -0.08  -0.00   0.00   0.00   35.93    0.00   73.32    0.00  0.08 
1 1 1    0   10   19 o  1  113.51    2.58  109.09    0.00   3.52   0.00   0.00   0.00  119.97    0.00   13.32    0.00  1.00 
1 1 1    0   10   20 o  1   38.13    5.28   53.25    0.00   0.68   0.00   0.00   0.00    7.88  180.00   61.07  180.00  0.59 
1 1 1    0   10   21 o  1   33.57    5.20    0.41    0.00   0.01   0.00   0.00   0.00    0.13  180.00    0.64  180.00  0.01 
1 1 1    0   10   22 o  1  274.70    2.89  297.02    0.00  22.98  -0.00   0.00   0.00  260.53  360.00   28.33  180.00  1.00 
1 1 1    0   10   23 o  1  133.20    2.28  174.86  360.00   9.42  -0.00   0.00   0.00   92.62  360.00   81.15  180.00  1.00 
1 1 1    0   10   24 o  1   58.24    3.26   71.10    0.00   2.12  -0.00   0.00   0.00   41.18  360.00   30.83  180.00  0.97 
1 1 1    0   10   25 o  1  109.98    2.33   84.88  180.00  -6.30  -0.00   0.00   0.00  132.54  180.00   45.12  180.00  1.00 
1 1 1    0   10   26 o  1  237.83    2.71  232.95  180.00 -61.45  -0.00   0.00   0.00  233.34  180.00    8.99    0.00  1.00 
1 1 1    0   10   27 o  1   80.31    2.67   68.51    0.00   6.27   0.00   0.00   0.00   90.42    0.00   20.23    0.00  1.00 
1 1 1    0   10   28 o  1   26.84    6.63   36.00    0.00   1.21   0.00   0.00   0.00    8.36    0.00   28.22  180.00  0.84 
1 1 1    0   10   29 o  1   12.55    5.69   14.51    0.00   0.23  -0.00   0.00   0.00    8.92  180.00   23.56  180.00  0.23 
1 1 1    0   10   30 o  1   71.45    2.92   72.84  180.00  -9.52  -0.00   0.00   0.00   69.90  180.00    3.09    0.00  1.00 
1 1 1    0   10   31 o  1   14.89    6.36   14.56  180.00  -0.38  -0.00   0.00   0.00    3.63    0.00   18.07    0.00  0.36 
1 1 1    0   10   32 o  1   20.86    6.87   37.31    0.00   1.12   0.00   0.00   0.00    3.34  180.00   40.41  180.00  0.81 
1 1 1    0   10   33 o  1   44.44    4.19   50.65    0.00   3.75   0.00   0.00   0.00   38.46    0.00   11.87  180.00  1.00 
1 1 1    0   10   34 o  1    9.36    4.53    3.34  180.00  -0.10  -0.00   0.00   0.00    1.52    0.00    4.88    0.00  0.10 
1 1 1    0   10   35 f  0   31.74    5.22   39.06    0.00  41.00   0.00   0.00   0.00   39.09    0.00    0.00    0.00  0.00 
1 1 1    0   10   36 f  0   14.88    5.96   20.31  180.00  -0.79  -0.00   0.00   0.00   21.42  180.00    0.00    0.00  0.00 
1 1 1    0   10   37 o  1   31.02    5.20   26.77  180.00  -1.57  -0.00   0.00   0.00   28.26  180.00    0.34    0.00  0.92 
1 1 1    0   10   38 o  1   13.50    5.70   28.31  180.00  -0.62  -0.00   0.00   0.00   12.78    0.00   40.41    0.00  0.55 
1 1 1    0   10   39 o  1   30.49    5.94   32.68  180.00  -2.98  -0.00   0.00   0.00   30.55  180.00    0.44  180.00  0.99 
1 1 1    0   10   40 o  1   16.56    6.67   18.89    0.00   1.32  -0.00   0.00   0.00   11.18  360.00    6.38  180.00  0.87 
1 1 1    0   10   41 o  1   10.62    5.14    6.44    0.00   0.29   0.00   0.00   0.00    0.14    0.00    5.76  180.00  0.28 
1 1 1    0   10   42 o  1   17.41    6.19   30.29    0.00   2.12   0.00   0.00   0.00    6.96    0.00   19.91  180.00  0.97 
1 1 1    0   10   43 o  1   20.73    6.44   30.09    0.00   1.69   0.00   0.00   0.00   11.62    0.00   15.45  180.00  0.93 
1 1 1    0   10   44 o  1   16.45    6.20   23.70  180.00  -1.04  -0.00   0.00   0.00    4.51  180.00   16.54    0.00  0.78 
1 1 1    0   10   45 o  1    6.92    3.53    1.46    0.00   0.03   0.00   0.00   0.00    0.98  180.00    2.33  180.00  0.03 
1 1 1    0   10   46 f  0    9.20    4.40   14.39  180.00  -0.50  -0.00   0.00   0.00   13.77  180.00    0.00    0.00  0.00 
1 1 1    0   10   47 o  1    9.18    4.38   12.03  180.00  -0.34  -0.00   0.00   0.00    5.71    0.00   17.45    0.00  0.33 
1 1 1    0   10   48 o  1   25.69    5.84   23.38    0.00   1.76   0.00   0.00   0.00   25.67    0.00    2.90    0.00  0.94 
1 1 1    0   10   49 o  1    9.86    4.55   13.50    0.00   0.37  -0.00   0.00   0.00    5.76  180.00   18.46  180.00  0.35 
1 1 1    0   10   50 o  1    8.66    4.16   10.68    0.00   0.23   0.00   0.00   0.00    5.14  180.00   14.14  180.00  0.22 
1 1 1    0   10   51 o  1   18.93    6.00    8.40  180.00  -0.48  -0.00   0.00   0.00   10.38  180.00    3.72  180.00  0.45 
1 1 1    0   11    1 o  1  146.78    2.27  127.45    0.00   2.69   0.00   0.00   0.00  139.48    0.00   11.90  180.00  0.99 
1 1 1    0   11    2 o  1  230.41    2.84  140.13  180.00  -7.86   0.00   0.00   0.00  171.89  180.00  117.05  360.00  1.00 
1 1 1    0   11    3 o  1   39.19    3.36   23.02  180.00   0.03  -0.00   0.00   0.00    4.50  180.00   11.42  180.00  0.03 
1 1 1    0   11    4 o  1  320.28    3.20  351.41  180.00 -12.08   0.00   0.00   0.00  292.21  180.00   56.14  360.00  1.00 
1 1 1    0   11    5 o  1   27.50    3.85  203.36  180.00  -0.35  -0.00   0.00   0.00   99.75    0.00  217.77    0.00  0.33 
1 1 1    0   11    6 o  1  197.48    2.38  217.61  180.00  -7.10  -0.00   0.00   0.00   76.96  180.00  241.04    0.00  1.00 
1 1 1    0   11    7 o  1  183.99    2.33  171.82  180.00  -2.58  -0.00   0.00   0.00  248.30  180.00  132.79  180.00  0.99 
1 1 1    0   11    8 o  1  507.65    4.85  507.27    0.00  35.63   0.00   0.00   0.00  484.50    0.00   46.31  180.00  1.00 
1 1 1    0   11    9 o  1  230.14    2.56  131.30    0.00   5.65   0.00   0.00   0.00  293.34    0.00  126.41    0.00  1.00 
1 1 1    0   11   10 o  1  338.86    3.48  406.99    0.00  19.62   0.00   0.00   0.00  289.11    0.00   99.50  180.00  1.00 
1 1 1    0   11   11 o  1  148.40    2.34  320.00  180.00  -6.08  -0.00   0.00   0.00   20.25  180.00  256.30    0.00  1.00 
1 1 1    0   11   12 o  1  209.23    3.05  288.86  180.00  -8.06  -0.00   0.00   0.00  156.83  180.00  104.79    0.00  1.00 
1 1 1    0   11   13 o  1  105.50    2.54   25.53    0.00   0.42   0.00   0.00   0.00   54.95    0.00   26.32    0.00  0.40 
1 1 1    0   11   14 o  1  518.20    5.12  413.30  180.00 -27.50   0.00   0.00   0.00  627.67  180.00  218.94  180.00  1.00 
1 1 1    0   11   15 o  1  447.87    5.42  484.92  180.00 -31.68  -0.00   0.00   0.00  400.57  180.00   94.59    0.00  1.00 
1 1 1    0   11   16 o  1   78.10    3.11   43.93    0.00   0.72   0.00   0.00   0.00   47.37    0.00    1.27  180.00  0.61 
1 1 1    0   11   17 o  1  403.55    5.00  404.92  180.00 -37.86  -0.00   0.00   0.00  409.87  180.00   12.64  180.00  1.00 
1 1 1    0   11   18 o  1   31.54    5.70    3.94  180.00  -0.05  -0.00   0.00   0.00    2.45    0.00    7.78    0.00  0.05 
1 1 1    0   11   19 o  1   96.69    2.51  147.17    0.00   4.43  -0.00   0.00   0.00   49.26  360.00   94.80  180.00  1.00 
1 1 1    0   11   20 o  1  285.17    3.76  221.95    0.00  22.42   0.00   0.00   0.00  351.29    0.00  132.23    0.00  1.00 
1 1 1    0   11   21 o  1  184.99    2.37  155.22  180.00  -8.42  -0.00   0.00   0.00  218.97  180.00   67.96  180.00  1.00 
1 1 1    0   11   22 o  1  184.49    2.37  229.30  180.00 -14.19  -0.00   0.00   0.00  143.44  180.00   82.11    0.00  1.00 
1 1 1    0   11   23 o  1   75.85    2.69  160.48    0.00   5.80   0.00   0.00   0.00    9.40  180.00  170.50  180.00  1.00 
1 1 1    0   11   24 o  1  264.06    2.82  205.31  180.00 -30.01   0.00   0.00   0.00  318.41  180.00  108.71  180.00  1.00 
1 1 1    0   11   25 f  0  140.74    2.27  132.64    0.00  41.00  -0.00   0.00   0.00  137.56  360.00    0.00    0.00  0.00 
1 1 1    0   11   26 o  1   41.88    4.35   10.35  180.00  -0.48  -0.00   0.00   0.00   26.69  180.00   16.00  180.00  0.45 
1 1 1    0   11   27 o  1   15.23    6.20   15.77  180.00  -0.28  -0.00   0.00   0.00    7.81    0.00   23.91    0.00  0.27 
1 1 1    0   11   28 o  1   63.34    2.90   54.62  180.00  -4.60   0.00   0.00   0.00   71.33  180.00   16.01  180.00  1.00 
1 1 1    0   11   29 o  1   14.55    6.19   38.86  180.00  -0.76  -0.00   0.00   0.00   20.43    0.00   59.54    0.00  0.64 
1 1 1    0   11   30 o  1   17.57    6.64   23.41    0.00   0.79   0.00   0.00   0.00    0.25  180.00   23.63  180.00  0.66 
1 1 1    0   11   31 o  1   13.01    5.86   22.14    0.00   0.48  -0.00   0.00   0.00   10.30  180.00   32.20  180.00  0.45 
1 1 1    0   11   32 o  1   13.59    5.83   22.06  180.00  -0.43  -0.00   0.00   0.00   10.94    0.00   32.89    0.00  0.41 
1 1 1    0   11   33 o  1   16.36    6.38   30.13    0.00   0.90  -0.00   0.00   0.00    6.58  180.00   36.58  180.00  0.72 
1 1 1    0   11   34 o  1   16.70    6.37   15.79  180.00  -0.87  -0.00   0.00   0.00    7.48  180.00    8.44    0.00  0.70 
1 1 1    0   11   35 o  1   19.70    6.34   14.80  180.00  -0.84  -0.00   0.00   0.00   11.89  180.00    3.18    0.00  0.68 
1 1 1    0   11   36 f  0   18.16    6.28    2.16  180.00  -0.10  -0.00   0.00   0.00    2.31  180.00    0.00    0.00  0.00 
1 1 1    0   11   37 o  1   12.86    5.57   23.63    0.00   0.43   0.00   0.00   0.00   14.19  180.00   38.73  180.00  0.40 
1 1 1    0   11   38 o  1   11.86    5.71    1.93    0.00   0.06  -0.00   0.00   0.00    0.52  180.00    2.35  180.00  0.06 
1 1 1    0   11   39 o  1   10.66    5.15   18.87  180.00  -0.65  -0.00   0.00   0.00    5.06    0.00   22.36    0.00  0.57 
1 1 1    0   11   40 o  1   10.01    4.73    4.72  180.00  -0.22  -0.00   0.00   0.00    0.10    0.00    4.48    0.00  0.21 
1 1 1    0   11   41 f  0   13.07    5.53   25.47    0.00   1.37   0.00   0.00   0.00   23.07    0.00    0.00    0.00  0.00 
1 1 1    0   11   42 o  1   13.28    5.57    0.81    0.00   0.04   0.00   0.00   0.00    0.47    0.00    0.24  180.00  0.04 
1 1 1    0   11   43 o  1   21.92    6.14   10.00    0.00   0.63   0.00   0.00   0.00   15.58    0.00    6.66    0.00  0.56 
1 1 1    0   11   44 o  1   14.95    5.84    3.86    0.00   0.14  -0.00   0.00   0.00    0.62  360.00    2.84  180.00  0.14 
1 1 1    0   11   45 o  1   11.20    5.09   12.75    0.00   0.39   0.00   0.00   0.00    3.45  180.00   15.31  180.00  0.38 
1 1 1    0   11   46 o  1    9.79    4.63    1.22    0.00   0.04  -0.00   0.00   0.00    0.35  180.00    1.52  180.00  0.04 
1 1 1    0   11   47 o  1    6.44    3.32    2.34    0.00   0.05  -0.00   0.00   0.00    1.69  180.00    3.97  180.00  0.05 
1 1 1    0   11   48 o  1   10.06    4.62    3.56    0.00   0.11   0.00   0.00   0.00    1.28  180.00    4.72  180.00  0.11 
1 1 1    0   11   49 o  1   14.38    5.48    9.45  180.00  -0.35  -0.00   0.00   0.00    1.04  180.00    7.58    0.00  0.34 
1 1 1    0   11   50 o  1   16.93    5.91    5.56  180.00  -0.22  -0.00   0.00   0.00    2.63  180.00    1.91    0.00  0.21 
1 1 1    0   12    0 o  1  140.85    3.83  251.85    0.00   1.43  -0.00   0.00   0.00   60.88  360.00  129.56  180.00  0.89 
1 1 1    0   12    1 o  1   47.47    2.81    7.32  360.00   0.72  -0.00   0.00   0.00   82.19  180.00  222.74  180.00  0.61 
1 1 1    0   12    2 o  1  171.88    2.39  223.27    0.00   4.85   0.00   0.00   0.00   85.15    0.00  173.42  180.00  1.00 
1 1 1    0   12    3 o  1  223.59    2.43  190.09  360.00   4.36  -0.00   0.00   0.00  273.08  360.00   99.13  360.00  1.00 
1 1 1    0   12    4 o  1  322.58    3.81  267.51    0.00   6.86  -0.00   0.00   0.00  462.58  360.00  279.99  360.00  1.00 
1 1 1    0   12    5 o  1   26.66    4.00   79.34  180.00  -0.30  -0.00   0.00   0.00   77.53    0.00  170.81    0.00  0.30 
1 1 1    0   12    6 o  1  336.19    3.39  194.59  180.00 -11.35  -0.00   0.00   0.00  413.69  180.00  154.99  180.00  1.00 
1 1 1    0   12    7 o  1  267.62    2.92  320.71  180.00 -13.03   0.00   0.00   0.00  190.45  180.00  154.34  360.00  1.00 
1 1 1    0   12    8 o  1  383.98    3.77  491.77    0.00  27.21  -0.00   0.00   0.00  293.73  360.00  180.50  180.00  1.00 
1 1 1    0   12    9 o  1  107.40    2.16  178.13    0.00   2.62  -0.00   0.00   0.00   48.77  360.00  114.98  180.00  0.99 
1 1 1    0   12   10 o  1  244.95    2.77  211.86  180.00  -8.08  -0.00   0.00   0.00  267.16  180.00   44.42  180.00  1.00 
1 1 1    0   12   11 o  1  533.60    5.48  527.98  180.00 -43.09  -0.00   0.00   0.00  516.56  180.00   34.09    0.00  1.00 
1 1 1    0   12   12 o  1  199.91    2.76  167.12    0.00   4.89   0.00   0.00   0.00  223.16    0.00   46.54    0.00  1.00 
1 1 1    0   12   13 o  1  351.89    4.45  320.55  180.00 -14.06  -0.00   0.00   0.00  397.31  180.00   90.83  180.00  1.00 
1 1 1    0   12   14 o  1  258.01    3.20  141.88  180.00  -4.60  -0.00   0.00   0.00  387.87  180.00  259.83  180.00  1.00 
1 1 1    0   12   15 o  1   79.38    2.90  104.63    0.00   1.53   0.00   0.00   0.00   36.56    0.00   71.49  180.00  0.91 
1 1 1    0   12   16 o  1  100.56    2.25  152.18  180.00  -3.56  -0.00   0.00   0.00   46.96  180.00  106.87    0.00  1.00 
1 1 1    0   12   17 o  1   61.03    2.75   44.59  180.00  -0.73  -0.00   0.00   0.00   30.60  180.00   14.92    0.00  0.62 
1 1 1    0   12   18 o  1   99.29    2.32  219.76    0.00   6.46  -0.00   0.00   0.00   15.56  180.00  229.71  180.00  1.00 
1 1 1    0   12   19 o  1  219.43    2.93  266.98  180.00 -20.41   0.00   0.00   0.00  176.13  180.00   86.60  360.00  1.00 
1 1 1    0   12   20 o  1   20.39    7.16    1.06  180.00  -0.01  -0.00   0.00   0.00    1.03    0.00    2.44    0.00  0.01 
1 1 1    0   12   21 o  1   13.15    5.74   26.49    0.00   0.10  -0.00   0.00   0.00   23.18  180.00   49.01  180.00  0.10 
1 1 1    0   12   22 o  1   53.29    3.55   31.25  180.00  -0.70  -0.00   0.00   0.00   33.01  180.00    1.90  180.00  0.60 
1 1 1    0   12   23 o  1  144.51    2.24  152.31    0.00  11.37   0.00   0.00   0.00  134.68    0.00   19.67  180.00  1.00 
1 1 1    0   12   24 o  1   18.31    6.64   20.60  180.00  -0.25  -0.00   0.00   0.00   12.33    0.00   33.54    0.00  0.24 
1 1 1    0   12   25 o  1   74.47    2.73   53.84    0.00   4.44   0.00   0.00   0.00   92.86    0.00   36.82    0.00  1.00 
1 1 1    0   12   26 o  1   45.10    3.94    2.20  180.00  -0.11  -0.00   0.00   0.00    7.77  180.00    5.51  180.00  0.11 
1 1 1    0   12   27 o  1   29.96    6.14   45.78  180.00  -1.70  -0.00   0.00   0.00    9.53  180.00   37.01    0.00  0.94 
1 1 1    0   12   28 o  1   14.00    6.05    5.16    0.00   0.09  -0.00   0.00   0.00    2.65  180.00    7.86  180.00  0.09 
1 1 1    0   12   29 o  1   42.02    4.26   48.11    0.00   3.35   0.00   0.00   0.00   35.55    0.00   12.72  180.00  1.00 
1 1 1    0   12   30 o  1   20.45    6.45   36.67    0.00   1.35   0.00   0.00   0.00    0.65  180.00   37.10  180.00  0.88 
1 1 1    0   12   31 o  1   46.82    3.36   72.26  180.00  -5.38  -0.00   0.00   0.00   21.95  180.00   49.74    0.00  1.00 
1 1 1    0   12   32 o  1   16.41    6.19    5.51  180.00  -0.14  -0.00   0.00   0.00    0.96    0.00    6.44    0.00  0.14 
1 1 1    0   12   33 o  1   20.82    6.53   23.61    0.00   1.16   0.00   0.00   0.00   10.45    0.00   13.23  180.00  0.82 
1 1 1    0   12   34 o  1   19.94    6.56   14.29  180.00  -0.89  -0.00   0.00   0.00   14.11  180.00    0.24    0.00  0.71 
1 1 1    0   12   35 o  1   39.31    4.35   39.29  180.00  -4.39  -0.00   0.00   0.00   37.83  180.00    2.95    0.00  1.00 
1 1 1    0   12   36 o  1   19.11    6.63    2.46  180.00  -0.12  -0.00   0.00   0.00    1.71  180.00    0.97    0.00  0.11 
1 1 1    0   12   37 o  1    9.69    4.79   17.81    0.00   0.21   0.00   0.00   0.00   13.95  180.00   31.88  180.00  0.21 
1 1 1    0   12   38 o  1    9.33    4.66    3.13  180.00  -0.09  -0.00   0.00   0.00    1.27    0.00    4.18    0.00  0.09 
1 1 1    0   12   39 o  1   19.27    7.04   24.70  180.00  -1.64  -0.00   0.00   0.00   12.97  180.00    9.83    0.00  0.93 
1 1 1    0   12   40 o  1   13.98    5.71   19.51    0.00   1.17   0.00   0.00   0.00    4.91    0.00   13.17  180.00  0.82 
1 1 1    0   12   41 o  1    8.52    4.18    9.09    0.00   0.34   0.00   0.00   0.00    2.61  180.00   10.75  180.00  0.32 
1 1 1    0   12   42 o  1   31.90    4.69   31.88  180.00  -3.61  -0.00   0.00   0.00   35.34  180.00    6.96  180.00  1.00 
1 1 1    0   12   43 o  1   26.01    5.63   20.13    0.00   1.63   0.00   0.00   0.00   30.44    0.00   12.68    0.00  0.93 
1 1 1    0   12   44 o  1   10.07    4.73    1.65    0.00   0.04  -0.00   0.00   0.00    0.71  180.00    2.21  180.00  0.04 
1 1 1    0   12   45 o  1   17.13    6.25   26.10  180.00  -1.39  -0.00   0.00   0.00    5.73  180.00   18.83    0.00  0.88 
1 1 1    0   12   46 o  1   13.11    5.55    9.34    0.00   0.40   0.00   0.00   0.00    0.86    0.00    8.20  180.00  0.38 
1 1 1    0   12   47 o  1    9.01    4.33    5.56  180.00  -0.15   0.00   0.00   0.00    2.70  360.00    8.15  360.00  0.15 
1 1 1    0   12   48 o  1   13.03    5.41   18.50  180.00  -0.69  -0.00   0.00   0.00    2.02    0.00   19.66    0.00  0.60 
1 1 1    0   12   49 o  1    7.02    3.53    5.80  180.00  -0.11  -0.00   0.00   0.00    3.64    0.00    8.74    0.00  0.10 
1 1 1    0   12   50 f  0   10.07    4.67    8.15  180.00  -0.21  -0.00   0.00   0.00    6.53  180.00    0.00    0.00  0.00 
1 1 1    0   13    1 o  1  127.69    2.00   47.71  180.00  -2.76  -0.00   0.00   0.00   80.68  180.00   91.98    0.00  0.99 
1 1 1    0   13    2 o  1  363.95    4.49  352.67    0.00  17.66   0.00   0.00   0.00  346.12    0.00   35.67  180.00  1.00 
1 1 1    0   13    3 o  1   79.57    2.38   59.05    0.00   0.47  -0.00   0.00   0.00   24.71  360.00   20.38  180.00  0.44 
1 1 1    0   13    4 o  1  437.81    4.81  397.80    0.00  21.86   0.00   0.00   0.00  509.59    0.00  143.56    0.00  1.00 
1 1 1    0   13    5 o  1  110.78    2.23    6.89    0.00   0.60   0.00   0.00   0.00   81.68    0.00   44.09    0.00  0.54 
1 1 1    0   13    6 o  1  191.72    2.19   79.86  180.00  -3.04   0.00   0.00   0.00  275.87  180.00  170.07  180.00  1.00 
1 1 1    0   13    7 o  1  117.74    2.15   83.13    0.00   1.71   0.00   0.00   0.00  123.17    0.00   25.80    0.00  0.94 
1 1 1    0   13    8 o  1  221.85    2.61  310.65    0.00   8.55   0.00   0.00   0.00  184.01    0.00   75.68  180.00  1.00 
1 1 1    0   13    9 o  1  559.30    5.33  480.77  180.00 -40.73  -0.00   0.00   0.00  623.90  180.00  129.20  180.00  1.00 
1 1 1    0   13   10 o  1  182.57    2.45   55.72  180.00  -1.55  -0.00   0.00   0.00  274.84  180.00  216.23  180.00  0.91 
1 1 1    0   13   11 o  1   24.35    6.87   74.72  180.00  -0.35  -0.00   0.00   0.00   90.39    0.00  197.38    0.00  0.34 
1 1 1    0   13   12 o  1  332.66    5.12  259.49  180.00 -11.02   0.00   0.00   0.00  409.56  180.00  153.79  180.00  1.00 
1 1 1    0   13   13 o  1  679.15    6.90  666.03    0.00  60.08  -0.00   0.00   0.00  723.61  360.00   88.91  360.00  1.00 
1 1 1    0   13   14 o  1  157.33    2.33  239.96    0.00   6.35  -0.00   0.00   0.00   86.02  360.00  142.62  180.00  1.00 
1 1 1    0   13   15 o  1   17.65    5.91   57.74    0.00   0.18  -0.00   0.00   0.00   39.23  180.00   84.81  180.00  0.18 
1 1 1    0   13   16 o  1  291.32    3.04  320.79    0.00  23.50   0.00   0.00   0.00  269.05    0.00   44.54  180.00  1.00 
1 1 1    0   13   17 o  1   61.79    2.73   42.30    0.00   0.74  -0.00   0.00   0.00   37.23  360.00    3.39  180.00  0.63 
1 1 1    0   13   18 o  1  212.85    2.47  167.99  180.00 -11.94   0.00   0.00   0.00  260.95  180.00   96.21  180.00  1.00 
1 1 1    0   13   19 o  1  200.14    2.60  215.28    0.00  14.27   0.00   0.00   0.00  188.69    0.00   22.89  180.00  1.00 
1 1 1    0   13   20 o  1   52.69    3.63    4.35  360.00   0.06  -0.00   0.00   0.00    2.50  360.00    1.71  180.00  0.06 
1 1 1    0   13   21 o  1   44.91    3.99   57.90    0.00   0.95  -0.00   0.00   0.00    9.02  360.00   48.21  180.00  0.74 
1 1 1    0   13   22 o  1   19.29    6.78   28.69  180.00  -0.27  -0.00   0.00   0.00   18.89    0.00   47.78    0.00  0.26 
1 1 1    0   13   23 o  1   74.56    2.93   37.54  180.00  -1.59  -0.00   0.00   0.00   98.68  180.00   60.25  180.00  0.92 
1 1 1    0   13   24 o  1   86.77    2.82  108.10    0.00   8.50   0.00   0.00   0.00   61.27    0.00   50.98  180.00  1.00 
1 1 1    0   13   25 o  1   11.77    5.35   55.66  180.00  -0.72  -0.00   0.00   0.00   42.98    0.00  100.47    0.00  0.62 
1 1 1    0   13   26 o  1   40.69    4.79   35.56  180.00  -1.71   0.00   0.00   0.00   39.97  180.00    3.68  180.00  0.94 
1 1 1    0   13   27 o  1   12.89    5.73    4.36  180.00  -0.07  -0.00   0.00   0.00    2.55    0.00    6.97    0.00  0.07 
1 1 1    0   13   28 o  1   58.47    2.88   48.69    0.00   3.89   0.00   0.00   0.00   67.82    0.00   18.81    0.00  1.00 
1 1 1    0   13   29 o  1   10.50    4.89   13.35  180.00  -0.28  -0.00   0.00   0.00    7.52    0.00   20.87    0.00  0.28 
1 1 1    0   13   30 o  1   16.24    6.13   26.96  180.00  -0.74  -0.00   0.00   0.00    6.14    0.00   32.80    0.00  0.63 
1 1 1    0   13   31 o  1   24.46    6.13   15.77  180.00  -0.54  -0.00   0.00   0.00    8.54  180.00    7.16    0.00  0.50 
1 1 1    0   13   32 f  0   63.74    2.94   43.68    0.00  41.00   0.00   0.00   0.00   43.37    0.00    0.00    0.00  0.00 
1 1 1    0   13   33 o  1   54.73    2.93   54.85    0.00  11.31   0.00   0.00   0.00   54.06    0.00    1.34  180.00  1.00 
1 1 1    0   13   34 o  1    9.94    4.71   10.27    0.00   0.32  -0.00   0.00   0.00    4.09  180.00   14.41  180.00  0.31 
1 1 1    0   13   35 o  1   15.11    6.53   39.28  180.00  -1.51  -0.00   0.00   0.00   14.15    0.00   55.72    0.00  0.91 
1 1 1    0   13   36 o  1   35.82    6.64   36.64  180.00  -2.29  -0.00   0.00   0.00   31.21  180.00    7.77    0.00  0.98 
1 1 1    0   13   37 o  1    9.76    4.73    9.19  180.00  -0.15  -0.00   0.00   0.00    6.03    0.00   14.99    0.00  0.15 
1 1 1    0   13   38 o  1   29.15    5.73   35.59    0.00   3.12  -0.00   0.00   0.00   25.26  360.00    7.54  180.00  1.00 
1 1 1    0   13   39 o  1   11.09    5.29   21.35    0.00   1.07   0.00   0.00   0.00    2.31  180.00   22.15  180.00  0.79 
1 1 1    0   13   40 o  1   15.51    5.93    2.72    0.00   0.17  -0.00   0.00   0.00    2.85  360.00    0.35  360.00  0.17 
1 1 1    0   13   41 o  1   11.09    5.01   17.16  180.00  -0.81  -0.00   0.00   0.00    0.38    0.00   15.63    0.00  0.67 
1 1 1    0   13   42 o  1   10.04    4.70    2.46    0.00   0.07  -0.00   0.00   0.00    0.74  180.00    2.94  180.00  0.07 
1 1 1    0   13   43 o  1   24.25    5.86    8.50  180.00  -0.59  -0.00   0.00   0.00   18.24  180.00   10.72  180.00  0.53 
1 1 1    0   13   44 o  1   12.46    5.44   23.59  180.00  -0.71  -0.00   0.00   0.00    6.34    0.00   27.96    0.00  0.61 
1 1 1    0   13   45 o  1   10.92    5.00    7.60  180.00  -0.32  -0.00   0.00   0.00    0.54    0.00    7.78    0.00  0.31 
1 1 1    0   13   46 o  1    9.38    4.43    7.26    0.00   0.22   0.00   0.00   0.00    3.06  180.00   10.13  180.00  0.21 
1 1 1    0   13   47 o  1    9.43    4.43    1.22    0.00   0.04   0.00   0.00   0.00    0.53  180.00    1.73  180.00  0.04 
1 1 1    0   13   48 o  1    6.51    3.31    3.59  180.00  -0.07  -0.00   0.00   0.00    2.57    0.00    6.06    0.00  0.07 
1 1 1    0   13   49 o  1    7.95    3.92   16.30    0.00   0.32   0.00   0.00   0.00    9.03  180.00   23.01  180.00  0.31 
1 1 1    0   13   50 o  1   14.92    6.59    4.10    0.00   0.16  -0.00   0.00   0.00    1.51  360.00    1.73  180.00  0.16 
1 1 1    0   14    0 o  1  607.53    7.56  302.92  180.00 -12.48   0.00   0.00   0.00  938.54  180.00  662.02  180.00  1.00 
1 1 1    0   14    1 o  1  321.03    3.23  299.99  180.00 -10.98  -0.00   0.00   0.00  413.64  180.00  185.21  180.00  1.00 
1 1 1    0   14    2 o  1   70.17    2.42   50.89  180.00  -0.72  -0.00   0.00   0.00   18.06  180.00   50.20    0.00  0.62 
1 1 1    0   14    3 o  1  107.81    1.98  121.12  360.00   2.14  -0.00   0.00   0.00   76.89  360.00   55.99  180.00  0.97 
1 1 1    0   14    4 o  1  465.11    4.85  396.60    0.00  27.23  -0.00   0.00   0.00  536.76  360.00  143.30  360.00  1.00 
1 1 1    0   14    5 o  1  294.34    3.53  334.44    0.00  13.49  -0.00   0.00   0.00  280.34  360.00   27.99  180.00  1.00 
1 1 1    0   14    6 o  1  110.31    2.37  138.33    0.00   2.36   0.00   0.00   0.00   72.67    0.00   71.36  180.00  0.98 
1 1 1    0   14    7 o  1  782.32    7.89  773.16  180.00 -81.29   0.00   0.00   0.00  855.69  180.00  146.73  180.00  1.00 
1 1 1    0   14    8 o  1  433.29    4.33  336.51  180.00 -23.02  -0.00   0.00   0.00  504.32  180.00  142.06  180.00  1.00 
1 1 1    0   14    9 f  0  301.96    3.59  232.28    0.00  41.00   0.00   0.00   0.00  256.71    0.00    0.00    0.00  0.00 
1 1 1    0   14   10 o  1   65.29    2.99   23.42  180.00  -0.33  -0.00   0.00   0.00    3.89  180.00   34.10    0.00  0.32 
1 1 1    0   14   11 o  1  194.33    3.52  121.46    0.00   3.56   0.00   0.00   0.00  244.48    0.00  100.93    0.00  1.00 
1 1 1    0   14   12 o  1   83.25    2.17   20.57    0.00   0.32   0.00   0.00   0.00   25.37    0.00    1.24  180.00  0.31 
1 1 1    0   14   13 o  1  246.26    2.74  256.01    0.00  11.40   0.00   0.00   0.00  237.69    0.00   17.15  180.00  1.00 
1 1 1    0   14   14 o  1  235.55    2.69  189.93  180.00 -10.14  -0.00   0.00   0.00  282.55  180.00   94.01  180.00  1.00 
1 1 1    0   14   15 o  1   85.07    2.24   44.09    0.00   0.77  -0.00   0.00   0.00   74.73  360.00   39.44  360.00  0.65 
1 1 1    0   14   16 o  1  641.74    6.05  615.13    0.00 111.34  -0.00   0.00   0.00  684.08  360.00   84.68  360.00  1.00 
1 1 1    0   14   17 o  1  157.79    2.32  227.11    0.00  11.65   0.00   0.00   0.00   93.97    0.00  127.64  180.00  1.00 
1 1 1    0   14   18 o  1  297.31    3.12  338.47  180.00 -34.38  -0.00   0.00   0.00  261.89  180.00   70.83    0.00  1.00 
1 1 1    0   14   19 o  1  100.59    2.23  152.63  180.00  -4.45  -0.00   0.00   0.00   52.54  180.00   96.05    0.00  1.00 
1 1 1    0   14   20 o  1   87.45    2.70   82.66  180.00  -2.41  -0.00   0.00   0.00   90.80  180.00    9.53  180.00  0.98 
1 1 1    0   14   21 o  1  304.27    3.01  259.65  180.00 -37.04   0.00   0.00   0.00  348.39  180.00   88.24  180.00  1.00 
1 1 1    0   14   22 o  1  126.47    2.34  145.41  180.00  -9.90  -0.00   0.00   0.00  104.90  180.00   43.15    0.00  1.00 
1 1 1    0   14   23 o  1  108.78    2.44   89.67    0.00   7.29   0.00   0.00   0.00  124.90    0.00   32.26    0.00  1.00 
1 1 1    0   14   24 o  1  189.42    3.40  174.10    0.00  36.52   0.00   0.00   0.00  198.05    0.00   17.27    0.00  1.00 
1 1 1    0   14   25 o  1  122.12    2.84   72.58  360.00  10.14  -0.00   0.00   0.00  169.91  360.00   95.58  360.00  1.00 
1 1 1    0   14   26 o  1   24.25    6.89   45.57  180.00  -1.37  -0.00   0.00   0.00    3.64    0.00   49.94    0.00  0.88 
1 1 1    0   14   27 o  1   25.88    6.12   16.87  180.00  -0.55   0.00   0.00   0.00    9.03  180.00    8.00  360.00  0.50 
1 1 1    0   14   28 o  1   16.60    6.17   14.27    0.00   0.38  -0.00   0.00   0.00    2.23  180.00   16.55  180.00  0.36 
1 1 1    0   14   29 o  1   14.32    5.80    5.09  360.00   0.13  -0.00   0.00   0.00    1.24  180.00    6.30  180.00  0.13 
1 1 1    0   14   30 o  1    8.51    4.19   31.32  180.00  -0.42  -0.00   0.00   0.00   24.24    0.00   55.30    0.00  0.40 
1 1 1    0   14   31 o  1   34.09    4.70   31.22    0.00   1.65   0.00   0.00   0.00   32.24    0.00    1.19    0.00  0.93 
1 1 1    0   14   32 o  1   22.59    6.30   20.54    0.00   1.01   0.00   0.00   0.00   14.09    0.00    6.47  180.00  0.77 
1 1 1    0   14   33 o  1   26.25    6.00   25.21  360.00   2.16  -0.00   0.00   0.00   25.77  360.00    0.42  360.00  0.97 
1 1 1    0   14   34 o  1   28.52    7.15   24.32    0.00   1.86  -0.00   0.00   0.00   29.33  360.00    4.31  360.00  0.95 
1 1 1    0   14   35 o  1    9.16    4.59    1.02  180.00  -0.02   0.00   0.00   0.00    0.65  360.00    1.75  360.00  0.02 
1 1 1    0   14   36 o  1   27.27    5.76   24.37    0.00   0.84  -0.00   0.00   0.00   12.29  360.00   12.71  180.00  0.68 
1 1 1    0   14   37 o  1   44.57    3.59   41.82  360.00   5.75  -0.00   0.00   0.00   49.83  360.00   10.51  360.00  1.00 
1 1 1    0   14   38 o  1   16.58    6.21   22.56    0.00   1.21   0.00   0.00   0.00    6.98    0.00   13.74  180.00  0.84 
1 1 1    0   14   39 o  1   36.47    6.51   60.18  180.00  -9.15  -0.00   0.00   0.00   17.09  180.00   38.75    0.00  1.00 
1 1 1    0   14   40 o  1   13.22    5.57   21.41  180.00  -1.16  -0.00   0.00   0.00    2.36  180.00   17.02    0.00  0.82 
1 1 1    0   14   41 o  1    8.36    4.12   22.74  360.00   0.84  -0.00   0.00   0.00    8.56  180.00   28.63  180.00  0.69 
1 1 1    0   14   42 o  1   11.30    5.07    4.67  180.00  -0.16  -0.00   0.00   0.00    0.64    0.00    4.81    0.00  0.16 
1 1 1    0   14   43 o  1    9.56    4.58   12.14    0.00   0.29  -0.00   0.00   0.00    5.44  180.00   16.31  180.00  0.28 
1 1 1    0   14   44 o  1   30.21    5.24   27.16    0.00   2.18   0.00   0.00   0.00   33.70    0.00    8.49    0.00  0.97 
1 1 1    0   14   45 o  1   13.80    5.50    6.98  180.00  -0.34  -0.00   0.00   0.00    2.24  180.00    4.47    0.00  0.32 
1 1 1    0   14   46 f  0   13.58    5.42    7.16    0.00   0.28   0.00   0.00   0.00    6.99    0.00    0.00    0.00  0.00 
1 1 1    0   14   47 o  1   11.99    5.12   17.44    0.00   0.62   0.00   0.00   0.00    3.58  180.00   20.41  180.00  0.55 
1 1 1    0   14   48 o  1    6.56    3.34    4.48  180.00  -0.08  -0.00   0.00   0.00    2.90    0.00    6.80    0.00  0.08 
1 1 1    0   14   49 o  1   12.29    5.68    6.18  180.00  -0.18  -0.00   0.00   0.00    0.85    0.00    6.07    0.00  0.18 
1 1 1    0   14   50 o  1    8.38    4.09    9.00    0.00   0.26   0.00   0.00   0.00    2.93  180.00   10.06  180.00  0.25 
1 1 1    0   15    1 f  0  656.09    6.63  660.00  180.00 -41.00  -0.00   0.00   0.00  613.10  180.00    0.00    0.00  0.00 
1 1 1    0   15    2 o  1  188.52    2.30  153.70  180.00  -4.51  -0.00   0.00   0.00  215.57  180.00   54.18  180.00  1.00 
1 1 1    0   15    3 o  1  811.37    7.25  825.25    0.00 101.96   0.00   0.00   0.00  768.45    0.00   85.85  180.00  1.00 
1 1 1    0   15    4 o  1   43.96    2.92   39.46    0.00   0.13  -0.00   0.00   0.00    8.36  180.00   27.74  180.00  0.13 
1 1 1    0   15    5 o  1  483.96    4.47  492.07  180.00 -37.02  -0.00   0.00   0.00  448.21  180.00   71.49    0.00  1.00 
1 1 1    0   15    6 o  1  138.63    2.63   64.54  180.00  -1.66  -0.00   0.00   0.00  175.53  180.00   93.27  180.00  0.93 
1 1 1    0   15    7 o  1   47.83    3.67   16.38    0.00   0.08  -0.00   0.00   0.00    4.28  180.00   16.17  180.00  0.08 
1 1 1    0   15    8 o  1  207.03    3.51  255.71  180.00  -6.88   0.00   0.00   0.00  168.31  180.00   77.45  360.00  1.00 
1 1 1    0   15    9 o  1   39.14    4.01   13.60    0.00   0.09   0.00   0.00   0.00   10.62  180.00   28.24  180.00  0.09 
1 1 1    0   15   10 o  1  574.56    6.82  471.90    0.00  35.48   0.00   0.00   0.00  682.28    0.00  215.42    0.00  1.00 
1 1 1    0   15   11 o  1  448.77    4.36  400.51    0.00  27.89   0.00   0.00   0.00  501.52    0.00  105.51    0.00  1.00 
1 1 1    0   15   12 o  1   55.81    2.61   29.11  180.00  -0.36  -0.00   0.00   0.00    5.47  180.00   27.81    0.00  0.35 
1 1 1    0   15   13 o  1  432.52    4.18  437.26  180.00 -42.44  -0.00   0.00   0.00  442.56  180.00   20.07  180.00  1.00 
1 1 1    0   15   14 o  1   96.86    2.26   76.65  180.00  -2.02   0.00   0.00   0.00  106.81  180.00   26.65  180.00  0.97 
1 1 1    0   15   15 f  0  298.22    3.06  322.41  180.00 -41.00  -0.00   0.00   0.00  313.47  180.00    0.00    0.00  0.00 
1 1 1    0   15   16 o  1  133.68    2.19  117.59  180.00  -5.16  -0.00   0.00   0.00  151.16  180.00   34.97  180.00  1.00 
1 1 1    0   15   17 o  1   13.36    5.45   26.90    0.00   0.12   0.00   0.00   0.00   23.20  180.00   49.69  180.00  0.12 
1 1 1    0   15   18 o  1   17.98    6.08   64.32    0.00   0.34   0.00   0.00   0.00   50.84  180.00  113.39  180.00  0.33 
1 1 1    0   15   19 o  1  153.30    2.22  139.48  180.00  -6.75  -0.00   0.00   0.00  169.92  180.00   33.23  180.00  1.00 
1 1 1    0   15   20 o  1  133.88    2.31  106.93    0.00   6.35   0.00   0.00   0.00  161.02    0.00   54.28    0.00  1.00 
1 1 1    0   15   21 o  1   25.79    6.29   25.60  180.00  -0.34  -0.00   0.00   0.00    9.20    0.00   35.16    0.00  0.32 
1 1 1    0   15   22 o  1   11.02    5.16    4.88  180.00  -0.03  -0.00   0.00   0.00    4.26    0.00    9.28    0.00  0.03 
1 1 1    0   15   23 o  1  163.90    2.60  177.77    0.00  32.20   0.00   0.00   0.00  142.42    0.00   42.96  180.00  1.00 
1 1 1    0   15   24 o  1  121.54    2.64  127.07  180.00 -17.47   0.00   0.00   0.00  112.36  180.00   18.37  360.00  1.00 
1 1 1    0   15   25 o  1   46.96    3.58   93.30  180.00  -5.40  -0.00   0.00   0.00    1.17    0.00   96.24    0.00  1.00 
1 1 1    0   15   26 o  1   20.61    6.69   12.51    0.00   0.33   0.00   0.00   0.00    0.33    0.00   12.33  180.00  0.32 
1 1 1    0   15   27 o  1   40.81    4.03   22.12    0.00   1.28   0.00   0.00   0.00   47.61    0.00   25.35    0.00  0.86 
1 1 1    0   15   28 o  1   34.19    5.00   32.90  180.00  -2.25  -0.00   0.00   0.00   34.02  180.00    1.15  180.00  0.98 
1 1 1    0   15   29 o  1   20.77    6.47   20.95    0.00   0.73  -0.00   0.00   0.00    5.10  360.00   15.61  180.00  0.62 
1 1 1    0   15   30 o  1   11.49    5.14    4.96  180.00  -0.08  -0.00   0.00   0.00    3.07    0.00    8.01    0.00  0.08 
1 1 1    0   15   31 f  0   57.27    3.19   53.11  180.00 -41.00  -0.00   0.00   0.00   52.74  180.00    0.00    0.00  0.00 
1 1 1    0   15   32 o  1   54.78    3.84   32.40  180.00  -6.37  -0.00   0.00   0.00   76.85  180.00   44.13  180.00  1.00 
1 1 1    0   15   33 o  1   12.15    5.67    8.51  180.00  -0.32  -0.00   0.00   0.00    0.92    0.00    9.43    0.00  0.31 
1 1 1    0   15   34 f  0   17.95    6.16    8.50    0.00   0.39  -0.00   0.00   0.00    8.95  360.00    0.00    0.00  0.00 
1 1 1    0   15   35 o  1    7.86    3.92   14.34    0.00   0.24   0.00   0.00   0.00   11.78  180.00   27.20  180.00  0.23 
1 1 1    0   15   36 o  1   11.79    5.28    7.33  180.00  -0.12  -0.00   0.00   0.00    4.31    0.00   11.55    0.00  0.12 
1 1 1    0   15   37 o  1   21.60    6.20   34.30  180.00  -2.17  -0.00   0.00   0.00   10.28  180.00   21.51    0.00  0.97 
1 1 1    0   15   38 o  1    9.56    4.54   13.97    0.00   0.56   0.00   0.00   0.00    3.17  180.00   16.11  180.00  0.51 
1 1 1    0   15   39 o  1   13.83    6.14    4.46    0.00   0.26  -0.00   0.00   0.00    2.77  360.00    1.36  180.00  0.25 
1 1 1    0   15   40 o  1   10.54    4.90   20.34  180.00  -0.91  -0.00   0.00   0.00    2.98    0.00   21.15    0.00  0.72 
1 1 1    0   15   41 o  1   13.21    5.70    9.55    0.00   0.41  -0.00   0.00   0.00    1.76  360.00    6.76  180.00  0.39 
1 1 1    0   15   42 o  1    9.86    4.72    0.38  180.00  -0.01  -0.00   0.00   0.00    0.09    0.00    0.43    0.00  0.01 
1 1 1    0   15   43 o  1   10.75    4.87   17.03    0.00   0.43  -0.00   0.00   0.00    6.69  180.00   22.13  180.00  0.41 
1 1 1    0   15   44 o  1   12.41    5.36    1.69  180.00  -0.07  -0.00   0.00   0.00    0.10  180.00    1.49    0.00  0.07 
1 1 1    0   15   45 o  1    8.87    4.25    6.99  180.00  -0.21  -0.00   0.00   0.00    3.09    0.00    9.87    0.00  0.21 
1 1 1    0   15   46 o  1    7.83    3.86    4.37    0.00   0.11   0.00   0.00   0.00    2.63  180.00    6.92  180.00  0.11 
1 1 1    0   15   47 o  1   10.79    5.11    2.86  180.00  -0.09  -0.00   0.00   0.00    0.79    0.00    3.50    0.00  0.09 
1 1 1    0   15   48 o  1    8.03    4.06    2.57    0.00   0.06   0.00   0.00   0.00    1.55  180.00    4.03  180.00  0.06 
1 1 1    0   15   49 o  1    7.83    3.85    5.23  180.00  -0.10  -0.00   0.00   0.00    2.63    0.00    6.85    0.00  0.10 
1 1 1    0   16    0 o  1  347.13    4.64  365.88  180.00  -7.37   0.00   0.00   0.00  403.15  180.00  112.03  180.00  1.00 
1 1 1    0   16    1 o  1   28.78    5.71   10.63  180.00   0.10  -0.00   0.00   0.00   18.14  180.00   41.99  180.00  0.10 
1 1 1    0   16    2 o  1   96.61    2.48   46.54    0.00   0.44  -0.00   0.00   0.00   48.30  360.00   16.81  360.00  0.41 
1 1 1    0   16    3 o  1  107.31    2.32  191.76  180.00  -2.76   0.00   0.00   0.00   32.09  180.00  148.75  360.00  0.99 
1 1 1    0   16    4 o  1   88.24    2.36   46.35    0.00   0.72   0.00   0.00   0.00   50.59    0.00    7.77  180.00  0.62 
1 1 1    0   16    5 o  1  579.89    5.93  571.40    0.00  46.03   0.00   0.00   0.00  577.46    0.00    4.87  180.00  1.00 
1 1 1    0   16    6 o  1  570.29    6.07  503.99  180.00 -39.36  -0.00   0.00   0.00  620.71  180.00  100.85  180.00  1.00 
1 1 1    0   16    7 o  1  423.52    4.46  405.66  180.00 -20.76   0.00   0.00   0.00  467.68  180.00   88.32  180.00  1.00 
1 1 1    0   16    8 o  1  957.00   11.11  928.42    0.00 113.12  -0.00   0.00   0.00 1000.22  360.00   86.44  360.00  1.00 
1 1 1    0   16    9 o  1  111.35    2.31   24.31    0.00   0.48   0.00   0.00   0.00   70.33    0.00   41.74    0.00  0.44 
1 1 1    0   16   10 o  1  332.98    4.84  394.20  180.00 -23.28  -0.00   0.00   0.00  270.44  180.00  125.09    0.00  1.00 
1 1 1    0   16   11 o  1   86.54    2.36   94.03    0.00   1.63   0.00   0.00   0.00   74.88    0.00   10.58  180.00  0.93 
1 1 1    0   16   12 o  1  120.84    2.34  121.49    0.00   3.55   0.00   0.00   0.00  119.65    0.00    1.99  180.00  1.00 
1 1 1    0   16   13 o  1  121.24    2.14  165.73  360.00   5.19  -0.00   0.00   0.00   82.74  360.00   76.99  180.00  1.00 
1 1 1    0   16   14 o  1   90.11    2.20  113.94  180.00  -3.00  -0.00   0.00   0.00   68.19  180.00   42.95    0.00  1.00 
1 1 1    0   16   15 o  1  615.20    5.79  607.62  180.00 -122.66   0.00   0.00   0.00  632.76  180.00   35.12  180.00  1.00 
1 1 1    0   16   16 o  1   80.23    2.36   91.04    0.00   2.51  -0.00   0.00   0.00   69.17  360.00   20.01  180.00  0.99 
1 1 1    0   16   17 o  1   96.30    2.28  148.93    0.00   4.26  -0.00   0.00   0.00   47.26  360.00   98.01  180.00  1.00 
1 1 1    0   16   18 o  1  152.02    2.29  116.49    0.00   5.48   0.00   0.00   0.00  190.00    0.00   75.98    0.00  1.00 
1 1 1    0   16   19 f  0  305.70    3.62  269.98    0.00  41.00   0.00   0.00   0.00  268.93    0.00    0.00    0.00  0.00 
1 1 1    0   16   20 o  1   10.35    4.91   24.78    0.00   0.13   0.00   0.00   0.00   22.40  180.00   47.47  180.00  0.13 
1 1 1    0   16   21 o  1   61.54    3.13   90.09    0.00   3.37   0.00   0.00   0.00   30.33    0.00   62.13  180.00  1.00 
1 1 1    0   16   22 o  1  230.72    2.85  247.63  180.00 -54.73  -0.00   0.00   0.00  203.95  180.00   53.53    0.00  1.00 
1 1 1    0   16   23 o  1   83.47    2.45   82.09  180.00  -7.71   0.00   0.00   0.00   82.16  180.00    2.60  360.00  1.00 
1 1 1    0   16   24 o  1   49.53    4.52   42.31  180.00  -2.47  -0.00   0.00   0.00   54.44  180.00   11.22  180.00  0.99 
1 1 1    0   16   25 o  1   36.70    4.27    4.99  180.00  -0.24  -0.00   0.00   0.00   12.31  180.00    7.25  180.00  0.24 
1 1 1    0   16   26 o  1   53.68    2.97   49.46    0.00   3.48  -0.00   0.00   0.00   57.29  360.00    7.43  360.00  1.00 
1 1 1    0   16   27 o  1   62.41    2.73   72.03    0.00   8.37   0.00   0.00   0.00   52.65    0.00   19.52  180.00  1.00 
1 1 1    0   16   28 o  1   16.15    6.01   25.87    0.00   0.75   0.00   0.00   0.00    5.23  180.00   30.91  180.00  0.63 
1 1 1    0   16   29 o  1  123.45    2.55  138.38  180.00 -27.03   0.00   0.00   0.00  109.55  180.00   27.80  360.00  1.00 
1 1 1    0   16   30 o  1   13.66    6.35    5.14    0.00   0.11   0.00   0.00   0.00    2.19  180.00    7.29  180.00  0.11 
1 1 1    0   16   31 o  1    8.73    4.46    3.03    0.00   0.06   0.00   0.00   0.00    1.94  180.00    4.98  180.00  0.06 
1 1 1    0   16   32 o  1   55.46    3.58   49.77  180.00  -9.70  -0.00   0.00   0.00   60.89  180.00   10.86  180.00  1.00 
1 1 1    0   16   33 o  1   11.08    5.01    2.35  360.00   0.07  -0.00   0.00   0.00    0.76  180.00    3.17  180.00  0.07 
1 1 1    0   16   34 o  1   31.35    4.92   15.55  180.00  -1.27  -0.00   0.00   0.00   36.74  180.00   19.99  180.00  0.85 
1 1 1    0   16   35 o  1   30.67    4.95   32.68  180.00  -1.33   0.00   0.00   0.00   19.69  180.00   14.01  360.00  0.87 
1 1 1    0   16   36 o  1    9.33    4.50   15.90    0.00   0.38  -0.00   0.00   0.00    8.22  180.00   23.29  180.00  0.37 
1 1 1    0   16   37 f  0    8.19    4.03    1.66    0.00   0.05  -0.00   0.00   0.00    1.52  360.00    0.00    0.00  0.00 
1 1 1    0   16   38 o  1   21.92    6.12    5.69  180.00  -0.54  -0.00   0.00   0.00   16.23  180.00   10.94  180.00  0.49 
1 1 1    0   16   39 o  1   14.89    6.46   23.11    0.00   1.36   0.00   0.00   0.00    5.07    0.00   15.97  180.00  0.88 
1 1 1    0   16   40 o  1   14.65    5.94   16.24  180.00  -0.98  -0.00   0.00   0.00    7.65  180.00    6.72    0.00  0.75 
1 1 1    0   16   41 o  1   12.97    5.55   11.25  360.00   0.41  -0.00   0.00   0.00    0.01  360.00   10.10  180.00  0.39 
1 1 1    0   16   42 o  1   15.14    5.85   10.91    0.00   0.44  -0.00   0.00   0.00    2.91  360.00    6.78  180.00  0.42 
1 1 1    0   16   43 o  1   50.32    2.95   56.85  180.00  -7.48  -0.00   0.00   0.00   48.34  180.00    3.97    0.00  1.00 
1 1 1    0   16   44 o  1   10.52    4.89   12.02  180.00  -0.48  -0.00   0.00   0.00    2.16    0.00   13.63    0.00  0.44 
1 1 1    0   16   45 o  1   12.62    5.27   20.62    0.00   0.80   0.00   0.00   0.00    3.35  180.00   23.43  180.00  0.66 
1 1 1    0   16   46 o  1    8.08    4.09   10.26  180.00  -0.26  -0.00   0.00   0.00    5.98    0.00   16.06    0.00  0.25 
1 1 1    0   16   47 o  1   11.07    5.17    7.22    0.00   0.23   0.00   0.00   0.00    2.01  180.00    8.93  180.00  0.22 
1 1 1    0   16   48 o  1    8.96    4.25    5.26    0.00   0.11  -0.00   0.00   0.00    2.38  180.00    6.78  180.00  0.11 
1 1 1    0   16   49 o  1    7.11    3.56   12.56  180.00  -0.26  -0.00   0.00   0.00    6.36    0.00   16.32    0.00  0.25 
1 1 1    0   17    1 o  1   10.71    4.92   24.38    0.00   0.09   0.00   0.00   0.00   58.24  180.00  118.31  180.00  0.09 
1 1 1    0   17    2 o  1  266.91    3.06  262.42    0.00   9.22  -0.00   0.00   0.00  271.70  360.00    9.58  360.00  1.00 
1 1 1    0   17    3 o  1  290.19    3.61  304.20    0.00  12.65   0.00   0.00   0.00  245.87    0.00   88.64  180.00  1.00 
1 1 1    0   17    4 o  1  502.65    5.43  509.84  180.00 -33.41   0.00   0.00   0.00  486.15  180.00   33.01  360.00  1.00 
1 1 1    0   17    5 o  1  112.68    2.31  186.72  180.00  -2.69  -0.00   0.00   0.00   38.18  180.00  146.95    0.00  0.99 
1 1 1    0   17    6 o  1  702.54    6.84  665.72    0.00  64.77   0.00   0.00   0.00  743.60    0.00   82.13    0.00  1.00 
1 1 1    0   17    7 o  1   90.29    2.24   39.08  180.00  -0.46  -0.00   0.00   0.00   44.62  180.00   12.26  180.00  0.43 
1 1 1    0   17    8 o  1  178.34    2.57  213.65  180.00  -5.96  -0.00   0.00   0.00  169.20  180.00   18.28    0.00  1.00 
1 1 1    0   17    9 o  1   48.62    2.94   56.35    0.00   0.60   0.00   0.00   0.00    6.05  180.00   64.63  180.00  0.54 
1 1 1    0   17   10 f  0  325.33    3.29  300.62  180.00 -41.00  -0.00   0.00   0.00  294.07  180.00    0.00    0.00  0.00 
1 1 1    0   17   11 o  1  141.15    2.22  141.32  180.00  -4.94  -0.00   0.00   0.00  145.22  180.00    8.16  180.00  1.00 
1 1 1    0   17   12 o  1   34.46    3.94   47.46  360.00   0.45  -0.00   0.00   0.00   17.49  180.00   64.18  180.00  0.42 
1 1 1    0   17   13 o  1  456.65    5.23  440.28    0.00  60.84   0.00   0.00   0.00  481.88    0.00   50.46    0.00  1.00 
1 1 1    0   17   14 o  1  295.62    3.35  279.99    0.00  28.25  -0.00   0.00   0.00  316.00  360.00   40.77  360.00  1.00 
1 1 1    0   17   15 o  1   24.94    5.75    0.26    0.00   0.00   0.00   0.00   0.00    0.30  180.00    0.82  180.00  0.00 
1 1 1    0   17   16 o  1  232.89    2.60  230.84  180.00 -15.72  -0.00   0.00   0.00  240.74  180.00   15.70  180.00  1.00 
1 1 1    0   17   17 o  1   14.15    5.66   39.42    0.00   0.17   0.00   0.00   0.00   33.76  180.00   72.38  180.00  0.17 
1 1 1    0   17   18 o  1  286.21    3.42  253.65  180.00 -30.54   0.00   0.00   0.00  319.83  180.00   67.23  180.00  1.00 
1 1 1    0   17   19 o  1   14.26    5.95   72.79    0.00   0.52  -0.00   0.00   0.00   60.02  180.00  133.59  180.00  0.47 
1 1 1    0   17   20 o  1   31.82    5.77    6.86  360.00   0.13  -0.00   0.00   0.00    0.95  360.00    6.09  180.00  0.13 
1 1 1    0   17   21 o  1  139.50    2.22  140.56    0.00  17.38  -0.00   0.00   0.00  133.13  360.00   12.74  180.00  1.00 
1 1 1    0   17   22 o  1   40.98    3.88   37.63    0.00   1.71   0.00   0.00   0.00   37.82    0.00    1.13  180.00  0.94 
1 1 1    0   17   23 o  1  106.26    2.23   61.88  180.00  -7.68  -0.00   0.00   0.00  149.21  180.00   85.90  180.00  1.00 
1 1 1    0   17   24 o  1   77.56    2.42   90.99    0.00   9.32   0.00   0.00   0.00   62.70    0.00   29.72  180.00  1.00 
1 1 1    0   17   25 o  1   94.83    2.30   85.97  180.00 -10.78  -0.00   0.00   0.00  102.85  180.00   16.04  180.00  1.00 
1 1 1    0   17   26 o  1   17.21    6.06    9.61  180.00  -0.26  -0.00   0.00   0.00    0.98    0.00   10.63    0.00  0.25 
1 1 1    0   17   27 o  1   48.20    3.18   83.96    0.00   7.97  -0.00   0.00   0.00   12.78  360.00   70.84  180.00  1.00 
1 1 1    0   17   28 o  1   14.17    5.68    3.72  180.00  -0.09  -0.00   0.00   0.00    1.27    0.00    4.95    0.00  0.09 
1 1 1    0   17   29 o  1   29.89    7.32   32.38  180.00  -1.36  -0.00   0.00   0.00   20.19  180.00   12.03    0.00  0.88 
1 1 1    0   17   30 o  1   29.01    7.74   34.00    0.00   1.70   0.00   0.00   0.00   20.40    0.00   13.43  180.00  0.93 
1 1 1    0   17   31 o  1   18.47    6.33   17.58    0.00   1.09   0.00   0.00   0.00   11.63    0.00    6.11  180.00  0.80 
1 1 1    0   17   32 o  1    7.56    3.80   11.63    0.00   0.29  -0.00   0.00   0.00    7.50  180.00   19.20  180.00  0.28 
1 1 1    0   17   33 o  1   37.57    4.10   39.30    0.00   4.02   0.00   0.00   0.00   33.59    0.00    7.92  180.00  1.00 
1 1 1    0   17   34 o  1   15.64    5.98    5.80  180.00  -0.18  -0.00   0.00   0.00    0.73    0.00    6.95    0.00  0.18 
1 1 1    0   17   35 o  1   18.31    6.21   21.65    0.00   0.56   0.00   0.00   0.00    2.72  180.00   24.09  180.00  0.51 
1 1 1    0   17   36 o  1    8.91    4.29    0.74    0.00   0.02  -0.00   0.00   0.00    0.32  180.00    1.00  180.00  0.02 
1 1 1    0   17   37 o  1   14.80    5.78   10.55  180.00  -0.61  -0.00   0.00   0.00    6.26  180.00    3.50    0.00  0.54 
1 1 1    0   17   38 o  1   17.28    6.25    9.56  180.00  -0.68  -0.00   0.00   0.00   11.64  180.00    2.78  180.00  0.59 
1 1 1    0   17   39 o  1   12.26    5.86   21.62    0.00   1.06  -0.00   0.00   0.00    0.05  180.00   19.40  180.00  0.79 
1 1 1    0   17   40 o  1    7.86    3.90    2.88    0.00   0.08  -0.00   0.00   0.00    1.24  180.00    3.80  180.00  0.08 
1 1 1    0   17   41 o  1   10.48    4.79   14.61  180.00  -0.48  -0.00   0.00   0.00    3.52    0.00   16.45    0.00  0.45 
1 1 1    0   17   42 o  1   18.38    5.90   11.03    0.00   0.45   0.00   0.00   0.00    5.70    0.00    4.25  180.00  0.43 
1 1 1    0   17   43 o  1   13.01    5.35    3.16    0.00   0.12  -0.00   0.00   0.00    0.16  360.00    2.80  180.00  0.12 
1 1 1    0   17   44 o  1    8.49    4.18    7.20    0.00   0.22  -0.00   0.00   0.00    3.33  180.00   10.29  180.00  0.21 
1 1 1    0   17   45 o  1   14.62    6.42   11.57  180.00  -0.48  -0.00   0.00   0.00    1.75  180.00    9.56    0.00  0.45 
1 1 1    0   17   46 o  1    9.53    4.46    4.76    0.00   0.14   0.00   0.00   0.00    2.00  180.00    6.60  180.00  0.14 
1 1 1    0   17   47 o  1   11.74    4.97    1.96  180.00  -0.06  -0.00   0.00   0.00    0.39    0.00    2.26    0.00  0.06 
1 1 1    0   17   48 o  1   12.38    5.16   12.54  180.00  -0.36  -0.00   0.00   0.00    1.66    0.00   11.93    0.00  0.35 
1 1 1    0   17   49 o  1   11.02    5.10    6.83    0.00   0.25   0.00   0.00   0.00    0.02    0.00    5.38  180.00  0.25 
1 1 1    0   18    0 o  1  900.23   15.78  775.50    0.00  49.31   0.00   0.00   0.00 1022.91    0.00  245.37    0.00  1.00 
1 1 1    0   18    1 o  1   93.41    2.80   29.32    0.00   0.35  -0.00   0.00   0.00   36.79  360.00   10.92  360.00  0.34 
1 1 1    0   18    2 o  1  562.12    6.04  479.27  180.00 -39.65  -0.00   0.00   0.00  645.37  180.00  166.51  180.00  1.00 
1 1 1    0   18    3 o  1  209.71    2.45  188.00  180.00  -5.54  -0.00   0.00   0.00  248.21  180.00   77.01  180.00  1.00 
1 1 1    0   18    4 o  1   10.55    4.81   17.90    0.00   0.01  -0.00   0.00   0.00    4.26  180.00    8.68  180.00  0.01 
1 1 1    0   18    5 o  1   66.75    2.32   66.34  360.00   0.77  -0.00   0.00   0.00   21.52  360.00   43.52  180.00  0.65 
1 1 1    0   18    6 o  1  229.70    2.49  288.21    0.00  12.62  -0.00   0.00   0.00  182.63  360.00   94.14  180.00  1.00 
1 1 1    0   18    7 o  1  177.59    2.28  253.88  180.00  -9.65  -0.00   0.00   0.00  112.44  180.00  130.30    0.00  1.00 
1 1 1    0   18    8 o  1   90.39    2.46  133.55  180.00  -3.01  -0.00   0.00   0.00   39.53  180.00  100.83    0.00  1.00 
1 1 1    0   18    9 o  1  247.84    2.72  168.50    0.00  10.06   0.00   0.00   0.00  335.76    0.00  175.83    0.00  1.00 
1 1 1    0   18   10 o  1  491.24    4.75  489.71  180.00 -64.13  -0.00   0.00   0.00  506.24  180.00   29.99  180.00  1.00 
1 1 1    0   18   11 o  1   15.65    5.56    4.07  180.00  -0.02  -0.00   0.00   0.00    4.13    0.00    8.97    0.00  0.02 
1 1 1    0   18   12 o  1  223.77    2.60  259.72    0.00  18.81   0.00   0.00   0.00  191.77    0.00   63.99  180.00  1.00 
1 1 1    0   18   13 o  1   97.82    2.23  139.23  360.00   4.93  -0.00   0.00   0.00   58.24  360.00   79.14  180.00  1.00 
1 1 1    0   18   14 o  1   86.97    2.18  130.86    0.00   3.66   0.00   0.00   0.00   45.24    0.00   83.22  180.00  1.00 
1 1 1    0   18   15 o  1  209.60    3.10  224.09  180.00 -13.29  -0.00   0.00   0.00  201.31  180.00   16.58    0.00  1.00 
1 1 1    0   18   16 o  1  353.59    5.08  299.26  180.00 -34.42  -0.00   0.00   0.00  413.25  180.00  119.31  180.00  1.00 
1 1 1    0   18   17 o  1  228.66    3.45  212.81    0.00  21.24   0.00   0.00   0.00  245.01    0.00   32.70    0.00  1.00 
1 1 1    0   18   18 o  1   62.53    3.26   44.59  180.00  -1.41  -0.00   0.00   0.00   65.92  180.00   20.82  180.00  0.89 
1 1 1    0   18   19 o  1   10.19    4.80   18.90  180.00  -0.11  -0.00   0.00   0.00   17.10    0.00   36.47    0.00  0.11 
1 1 1    0   18   20 o  1  233.37    2.77  246.77    0.00  49.59  -0.00   0.00   0.00  210.82  360.00   45.11  180.00  1.00 
1 1 1    0   18   21 f  0   33.10    4.82   22.97  180.00  -0.83  -0.00   0.00   0.00   23.80  180.00    0.00    0.00  0.00 
1 1 1    0   18   22 o  1   64.90    2.65   57.92    0.00   4.31   0.00   0.00   0.00   70.43    0.00   11.11    0.00  1.00 
1 1 1    0   18   23 o  1   19.83    6.25   31.14    0.00   0.76   0.00   0.00   0.00    6.12  180.00   37.79  180.00  0.64 
1 1 1    0   18   24 o  1   17.23    6.03   23.84  180.00  -0.52  -0.00   0.00   0.00    7.54    0.00   31.64    0.00  0.48 
1 1 1    0   18   25 o  1   63.23    2.62   83.11  180.00  -7.84   0.00   0.00   0.00   42.92  180.00   40.63  360.00  1.00 
1 1 1    0   18   26 o  1   38.56    3.86   30.17  180.00  -2.36  -0.00   0.00   0.00   45.63  180.00   15.49  180.00  0.98 
1 1 1    0   18   27 f  0   14.78    6.42   29.54  180.00  -0.74  -0.00   0.00   0.00   29.20  180.00    0.00    0.00  0.00 
1 1 1    0   18   28 o  1   17.60    6.91   45.05    0.00   1.12   0.00   0.00   0.00   16.42  180.00   61.23  180.00  0.81 
1 1 1    0   18   29 o  1  161.90    2.44  167.38    0.00  46.01  -0.00   0.00   0.00  157.50  360.00    8.78  180.00  1.00 
1 1 1    0   18   30 o  1    7.38    3.70    8.71  180.00  -0.19  -0.00   0.00   0.00    6.05    0.00   14.81    0.00  0.18 
1 1 1    0   18   31 o  1    7.60    3.79    2.68  180.00  -0.07  -0.00   0.00   0.00    1.63    0.00    4.31    0.00  0.07 
1 1 1    0   18   32 o  1   28.47    5.25   36.26  180.00  -2.88  -0.00   0.00   0.00   19.00  180.00   18.60    0.00  0.99 
1 1 1    0   18   33 o  1   27.64    5.47   28.25  180.00  -1.99  -0.00   0.00   0.00   22.64  180.00    7.96    0.00  0.96 
1 1 1    0   18   34 o  1   47.06    3.32   49.90    0.00   2.98  -0.00   0.00   0.00   42.57  360.00    8.50  180.00  0.99 
1 1 1    0   18   35 o  1   29.06    5.72   13.02    0.00   1.05   0.00   0.00   0.00   33.19    0.00   20.92    0.00  0.78 
1 1 1    0   18   36 o  1   22.23    6.25   34.04  180.00  -2.36  -0.00   0.00   0.00   12.45  180.00   18.76    0.00  0.98 
1 1 1    0   18   37 o  1   11.60    5.20   17.20    0.00   0.90   0.00   0.00   0.00    0.68    0.00   15.29  180.00  0.72 
1 1 1    0   18   38 o  1   11.90    5.25    3.11  180.00  -0.16  -0.00   0.00   0.00    0.86  180.00    1.98    0.00  0.16 
1 1 1    0   18   39 o  1   12.18    5.65    0.63  180.00  -0.03  -0.00   0.00   0.00    0.22  180.00    0.34    0.00  0.03 
1 1 1    0   18   40 o  1   13.09    5.42   19.79    0.00   0.73  -0.00   0.00   0.00    1.58  180.00   19.40  180.00  0.62 
1 1 1    0   18   41 o  1   11.70    5.48   18.10  180.00  -0.60  -0.00   0.00   0.00    3.43    0.00   19.45    0.00  0.54 
1 1 1    0   18   42 o  1    9.95    4.60   10.60    0.00   0.26  -0.00   0.00   0.00    4.62  180.00   14.33  180.00  0.26 
1 1 1    0   18   43 o  1   41.28    5.06   44.64    0.00   7.08   0.00   0.00   0.00   40.14    0.00    2.29  180.00  1.00 
1 1 1    0   18   44 o  1   15.47    6.75    5.72  180.00  -0.26  -0.00   0.00   0.00    2.41  180.00    3.16    0.00  0.26 
1 1 1    0   18   45 o  1    8.12    3.95    8.30  180.00  -0.21  -0.00   0.00   0.00    4.79    0.00   12.96    0.00  0.21 
1 1 1    0   18   46 o  1    8.74    4.15    7.23  180.00  -0.19  -0.00   0.00   0.00    3.74    0.00   10.75    0.00  0.19 
1 1 1    0   18   47 o  1    9.14    4.29   15.28  180.00  -0.35  -0.00   0.00   0.00    7.20    0.00   20.57    0.00  0.34 
1 1 1    0   18   48 o  1   17.95    5.75   19.41    0.00   0.85  -0.00   0.00   0.00    9.44  360.00    5.97  180.00  0.69 
1 1 1    0   19    1 o  1   48.46    3.49   29.90  180.00  -0.49  -0.00   0.00   0.00    3.68    0.00   51.02    0.00  0.45 
1 1 1    0   19    2 f  0   80.23    2.54   14.69  180.00   0.01   0.00   0.00   0.00    0.78    0.00    0.00    0.00  0.00 
1 1 1    0   19    3 o  1  181.11    2.61  195.24  180.00  -8.14  -0.00   0.00   0.00  162.27  180.00   37.69    0.00  1.00 
1 1 1    0   19    4 o  1  218.32    2.58  202.33    0.00   9.77  -0.00   0.00   0.00  242.77  360.00   48.90  360.00  1.00 
1 1 1    0   19    5 o  1  163.30    2.19  215.62    0.00   8.05  -0.00   0.00   0.00  120.52  360.00   85.56  180.00  1.00 
1 1 1    0   19    6 o  1   56.83    2.48   58.79    0.00   0.92   0.00   0.00   0.00   17.78    0.00   46.69  180.00  0.72 
1 1 1    0   19    7 o  1   67.52    2.49    7.89  180.00  -0.23  -0.00   0.00   0.00   17.27  180.00    4.62  180.00  0.22 
1 1 1    0   19    8 o  1   73.24    2.18   29.96    0.00   0.62   0.00   0.00   0.00   50.82    0.00   20.62    0.00  0.55 
1 1 1    0   19    9 o  1   91.50    2.14   58.09    0.00   1.54  -0.00   0.00   0.00  111.01  360.00   54.99  360.00  0.91 
1 1 1    0   19   10 o  1   88.80    2.23   97.60  180.00  -2.76  -0.00   0.00   0.00   80.47  180.00   15.25    0.00  0.99 
1 1 1    0   19   11 f  0   66.45    2.42   81.11  180.00  -1.89  -0.00   0.00   0.00   79.99  180.00    0.00    0.00  0.00 
1 1 1    0   19   12 o  1   20.48    5.69   36.70    0.00   0.25   0.00   0.00   0.00   25.95  180.00   61.96  180.00  0.25 
1 1 1    0   19   13 o  1   97.88    2.37  129.47  180.00  -3.81  -0.00   0.00   0.00   69.42  180.00   56.73    0.00  1.00 
1 1 1    0   19   14 o  1  151.48    2.63  114.18    0.00   4.92   0.00   0.00   0.00  191.80    0.00   80.68    0.00  1.00 
1 1 1    0   19   15 o  1  126.40    2.83  134.70    0.00   6.04   0.00   0.00   0.00  119.85    0.00   13.10  180.00  1.00 
1 1 1    0   19   16 o  1   51.51    3.56   76.59  360.00   1.83  -0.00   0.00   0.00   21.22  360.00   55.47  180.00  0.95 
1 1 1    0   19   17 o  1   51.58    3.07   35.07  180.00  -0.93  -0.00   0.00   0.00   40.01  180.00    4.46  180.00  0.73 
1 1 1    0   19   18 o  1   50.83    3.79   68.13    0.00   2.09   0.00   0.00   0.00   28.67    0.00   41.24  180.00  0.97 
1 1 1    0   19   19 o  1  183.95    2.69  171.71  180.00 -27.87  -0.00   0.00   0.00  189.70  180.00   11.52  180.00  1.00 
1 1 1    0   19   20 o  1   54.11    3.14   63.04    0.00   3.80   0.00   0.00   0.00   42.77    0.00   22.57  180.00  1.00 
1 1 1    0   19   21 o  1   71.41    2.74   64.46  180.00  -5.25  -0.00   0.00   0.00   76.79  180.00   10.75  180.00  1.00 
1 1 1    0   19   22 o  1   51.40    2.99   45.98  180.00  -3.01  -0.00   0.00   0.00   55.51  180.00    8.72  180.00  1.00 
1 1 1    0   19   23 o  1   11.02    4.94   15.54    0.00   0.22   0.00   0.00   0.00   10.90  180.00   26.63  180.00  0.22 
1 1 1    0   19   24 o  1    9.43    4.45    7.51    0.00   0.10   0.00   0.00   0.00    5.70  180.00   13.26  180.00  0.10 
1 1 1    0   19   25 f  0   53.95    3.89   50.85    0.00  41.00   0.00   0.00   0.00   50.88    0.00    0.00    0.00  0.00 
1 1 1    0   19   26 o  1   22.10    7.25    4.68  180.00  -0.18  -0.00   0.00   0.00    3.06  180.00    1.58    0.00  0.17 
1 1 1    0   19   27 o  1   60.20    2.66   54.38    0.00   5.10   0.00   0.00   0.00   66.38    0.00   12.38    0.00  1.00 
1 1 1    0   19   28 o  1    8.82    4.25    6.18  180.00  -0.09  -0.00   0.00   0.00    4.62    0.00   10.76    0.00  0.09 
1 1 1    0   19   29 o  1   28.94    5.48   39.28  180.00  -2.53  -0.00   0.00   0.00   17.83  180.00   21.48    0.00  0.99 
1 1 1    0   19   30 o  1   20.05    6.06   10.08    0.00   0.66   0.00   0.00   0.00   13.13    0.00    2.99    0.00  0.58 
1 1 1    0   19   31 o  1   10.32    4.74   13.57    0.00   0.42   0.00   0.00   0.00    5.63  180.00   19.46  180.00  0.40 
1 1 1    0   19   32 o  1   49.95    2.93   63.09  180.00  -8.64   0.00   0.00   0.00   32.61  180.00   34.69  360.00  1.00 
1 1 1    0   19   33 o  1   21.89    6.06   47.07  180.00  -1.69  -0.00   0.00   0.00    8.82    0.00   58.56    0.00  0.93 
1 1 1    0   19   34 o  1   15.20    5.98    2.29  180.00  -0.06  -0.00   0.00   0.00    0.50    0.00    2.74    0.00  0.06 
1 1 1    0   19   35 o  1   22.38    6.40   26.68    0.00   1.74  -0.00   0.00   0.00   17.44  360.00    7.22  180.00  0.94 
1 1 1    0   19   36 o  1   54.71    3.26   53.83    0.00  13.27   0.00   0.00   0.00   59.55    0.00    9.67    0.00  1.00 
1 1 1    0   19   37 o  1   55.65    3.15   32.39  180.00  -8.52  -0.00   0.00   0.00   81.31  180.00   51.31  180.00  1.00 
1 1 1    0   19   38 o  1   23.64    5.96   20.19  180.00  -1.91   0.00   0.00   0.00   27.20  180.00    9.14  180.00  0.96 
1 1 1    0   19   39 o  1   16.89    6.95    6.39    0.00   0.35   0.00   0.00   0.00    5.75    0.00    0.07    0.00  0.34 
1 1 1    0   19   40 o  1   12.23    5.22    1.33    0.00   0.05  -0.00   0.00   0.00    0.06  360.00    1.12  180.00  0.05 
1 1 1    0   19   41 o  1   16.90    5.87   22.95  180.00  -0.87  -0.00   0.00   0.00    3.12  180.00   17.55    0.00  0.70 
1 1 1    0   19   42 o  1   12.16    5.62    1.93  180.00  -0.07  -0.00   0.00   0.00    0.20    0.00    2.00    0.00  0.07 
1 1 1    0   19   43 o  1   11.33    5.33    9.23    0.00   0.36  -0.00   0.00   0.00    1.03  180.00    9.93  180.00  0.35 
1 1 1    0   19   44 o  1   15.14    5.69    0.59    0.00   0.03   0.00   0.00   0.00    0.21    0.00    0.37  180.00  0.03 
1 1 1    0   19   45 o  1    9.16    4.31   12.47    0.00   0.35   0.00   0.00   0.00    5.95  180.00   18.05  180.00  0.34 
1 1 1    0   19   46 o  1   10.14    4.57   11.05  180.00  -0.31  -0.00   0.00   0.00    4.30    0.00   14.61    0.00  0.30 
1 1 1    0   19   47 o  1    6.22    3.18    7.34  180.00  -0.11  -0.00   0.00   0.00    4.67    0.00   10.74    0.00  0.11 
1 1 1    0   19   48 o  1    7.09    3.56    3.51    0.00   0.08  -0.00   0.00   0.00    1.65  180.00    4.44  180.00  0.08 
1 1 1    0   20    0 o  1  609.88    7.63  653.15    0.00  49.71   0.00   0.00   0.00  582.70    0.00   54.36  180.00  1.00 
1 1 1    0   20    1 o  1  442.92    4.19  473.58    0.00  52.00   0.00   0.00   0.00  430.34    0.00   25.17  180.00  1.00 
1 1 1    0   20    2 o  1  538.71    4.98  571.56  180.00 -77.71  -0.00   0.00   0.00  523.63  180.00   30.16    0.00  1.00 
1 1 1    0   20    3 o  1   66.35    2.48  125.75  180.00  -2.17  -0.00   0.00   0.00    7.06  180.00  115.15    0.00  0.97 
1 1 1    0   20    4 o  1  158.46    2.49  232.39    0.00   9.82  -0.00   0.00   0.00   92.10  360.00  132.71  180.00  1.00 
1 1 1    0   20    5 o  1  180.07    2.79  196.95  180.00 -10.00  -0.00   0.00   0.00  166.37  180.00   27.40    0.00  1.00 
1 1 1    0   20    6 o  1  111.84    2.30  165.28    0.00   5.39  -0.00   0.00   0.00   62.43  360.00   98.80  180.00  1.00 
1 1 1    0   20    7 o  1   49.85    2.92   60.63  180.00  -0.93   0.00   0.00   0.00   13.49  180.00   45.95  360.00  0.73 
1 1 1    0   20    8 o  1  396.36    3.78  415.02  180.00 -53.89  -0.00   0.00   0.00  385.40  180.00   21.92    0.00  1.00 
1 1 1    0   20    9 o  1  162.75    2.24  137.92    0.00   7.95  -0.00   0.00   0.00  190.03  360.00   54.56  360.00  1.00 
1 1 1    0   20   10 o  1  436.31    4.21  377.73    0.00  55.63   0.00   0.00   0.00  501.19    0.00  129.77    0.00  1.00 
1 1 1    0   20   11 o  1  102.69    2.31   86.65  180.00  -2.74   0.00   0.00   0.00  118.90  180.00   34.13  180.00  0.99 
1 1 1    0   20   12 o  1   48.56    4.16   86.01  180.00  -1.16  -0.00   0.00   0.00    3.68    0.00   87.23    0.00  0.82 
1 1 1    0   20   13 o  1   65.26    3.31  118.83    0.00   2.48   0.00   0.00   0.00   12.16    0.00  104.40  180.00  0.99 
1 1 1    0   20   14 o  1   28.67    6.20   12.80    0.00   0.15  -0.00   0.00   0.00    4.42  180.00   17.13  180.00  0.14 
1 1 1    0   20   15 o  1  232.26    2.71  221.76  180.00 -24.93   0.00   0.00   0.00  241.49  180.00   18.44  180.00  1.00 
1 1 1    0   20   16 o  1   25.55    5.68   30.40  180.00  -0.41  -0.00   0.00   0.00   11.09    0.00   42.02    0.00  0.39 
1 1 1    0   20   17 o  1   19.68    6.13   34.76  180.00  -0.44  -0.00   0.00   0.00   19.56    0.00   55.32    0.00  0.41 
1 1 1    0   20   18 o  1   54.44    3.43   38.57    0.00   1.99  -0.00   0.00   0.00   64.82  360.00   24.73  360.00  0.96 
1 1 1    0   20   19 o  1  124.23    2.38  118.54  180.00 -16.50   0.00   0.00   0.00  125.76  180.00    3.06  180.00  1.00 
1 1 1    0   20   20 o  1   65.80    2.79   56.63  180.00  -4.28  -0.00   0.00   0.00   73.57  180.00   15.58  180.00  1.00 
1 1 1    0   20   21 o  1  111.40    2.49  113.80    0.00  16.19   0.00   0.00   0.00  107.01    0.00    8.78  180.00  1.00 
1 1 1    0   20   22 o  1   58.56    2.94   72.04  180.00  -5.59  -0.00   0.00   0.00   44.24  180.00   28.66    0.00  1.00 
1 1 1    0   20   23 o  1  116.56    2.96  112.33  180.00 -18.00  -0.00   0.00   0.00  120.06  180.00    6.99  180.00  1.00 
1 1 1    0   20   24 o  1   39.23    5.26   58.35    0.00   4.35   0.00   0.00   0.00   20.02    0.00   38.40  180.00  1.00 
1 1 1    0   20   25 o  1   63.73    3.22   82.63    0.00   9.85  -0.00   0.00   0.00   45.46  360.00   36.54  180.00  1.00 
1 1 1    0   20   26 o  1   11.37    5.00   12.32    0.00   0.22   0.00   0.00   0.00    7.32  180.00   19.54  180.00  0.22 
1 1 1    0   20   27 o  1   28.66    5.09   28.62  180.00  -1.24  -0.00   0.00   0.00   19.98  180.00    8.49    0.00  0.85 
1 1 1    0   20   28 o  1   46.38    3.35   43.71  180.00  -4.07  -0.00   0.00   0.00   49.13  180.00    5.56  180.00  1.00 
1 1 1    0   20   29 o  1   88.08    2.25   79.67  180.00 -26.40   0.00   0.00   0.00   95.80  180.00   15.43  180.00  1.00 
1 1 1    0   20   30 o  1   13.93    5.55   27.15    0.00   1.17   0.00   0.00   0.00    4.33  180.00   31.62  180.00  0.82 
1 1 1    0   20   31 o  1   12.32    5.24    7.87    0.00   0.26  -0.00   0.00   0.00    2.07  180.00   10.36  180.00  0.25 
1 1 1    0   20   32 f  0   14.63    5.71   15.24  180.00  -0.50  -0.00   0.00   0.00   16.53  180.00    0.00    0.00  0.00 
1 1 1    0   20   33 o  1   18.34    6.10   17.60    0.00   0.40   0.00   0.00   0.00    3.77  180.00   21.42  180.00  0.38 
1 1 1    0   20   34 o  1   15.05    6.00   10.62    0.00   0.46  -0.00   0.00   0.00    3.10  360.00    6.83  180.00  0.43 
1 1 1    0   20   35 o  1   18.96    6.25   13.02  180.00  -0.83  -0.00   0.00   0.00   13.75  180.00    1.77  180.00  0.68 
1 1 1    0   20   36 o  1   12.06    5.20    0.04    0.00   0.00   0.00   0.00   0.00    0.01    0.00    0.02  180.00  0.00 
1 1 1    0   20   37 o  1   10.42    4.75    2.99    0.00   0.13   0.00   0.00   0.00    0.06    0.00    2.65  180.00  0.13 
1 1 1    0   20   38 o  1    8.47    4.09   10.99    0.00   0.42  -0.00   0.00   0.00    3.01  180.00   12.73  180.00  0.40 
1 1 1    0   20   39 o  1   38.78    6.32   31.66  180.00  -3.36  -0.00   0.00   0.00   48.93  180.00   20.49  180.00  1.00 
1 1 1    0   20   40 o  1   11.81    5.22   16.57  180.00  -0.55  -0.00   0.00   0.00    2.86    0.00   17.55    0.00  0.50 
1 1 1    0   20   41 o  1   11.27    5.42    3.13  180.00  -0.09  -0.00   0.00   0.00    0.94    0.00    3.81    0.00  0.09 
1 1 1    0   20   42 o  1    7.12    3.57   13.69  180.00  -0.40  -0.00   0.00   0.00    7.65    0.00   20.66    0.00  0.38 
1 1 1    0   20   43 o  1    9.47    4.40    7.35    0.00   0.23   0.00   0.00   0.00    2.92  180.00   10.07  180.00  0.22 
1 1 1    0   20   44 o  1   13.37    5.41    0.48    0.00   0.02   0.00   0.00   0.00    0.04    0.00    0.43  180.00  0.02 
1 1 1    0   20   45 o  1    7.61    3.74   16.51  180.00  -0.37  -0.00   0.00   0.00   10.18    0.00   25.78    0.00  0.36 
1 1 1    0   20   46 o  1    8.31    3.99   13.91    0.00   0.30  -0.00   0.00   0.00    7.47  180.00   19.73  180.00  0.29 
1 1 1    0   20   47 o  1    8.06    3.95    8.32    0.00   0.16   0.00   0.00   0.00    3.94  180.00   10.52  180.00  0.16 
1 1 1    0   21    1 o  1   28.52    5.29   73.65  180.00  -0.64  -0.00   0.00   0.00   39.98    0.00  111.99    0.00  0.56 
1 1 1    0   21    2 o  1   21.14    6.09   12.07    0.00   0.08   0.00   0.00   0.00    8.93  180.00   21.31  180.00  0.08 
1 1 1    0   21    3 o  1  164.43    2.24  122.80    0.00   6.30  -0.00   0.00   0.00  209.82  360.00   90.79  360.00  1.00 
1 1 1    0   21    4 o  1   24.11    5.93   34.55  180.00  -0.28  -0.00   0.00   0.00   22.08    0.00   57.23    0.00  0.27 
1 1 1    0   21    5 o  1   24.62    5.99   23.98  180.00  -0.21  -0.00   0.00   0.00   14.60    0.00   39.23    0.00  0.20 
1 1 1    0   21    6 o  1  355.71    3.70  274.28    0.00  34.52   0.00   0.00   0.00  441.83    0.00  172.24    0.00  1.00 
1 1 1    0   21    7 o  1   13.77    5.53   21.19  180.00  -0.10  -0.00   0.00   0.00   18.77    0.00   40.40    0.00  0.10 
1 1 1    0   21    8 o  1  158.23    2.71  228.88  180.00 -11.72   0.00   0.00   0.00   92.31  180.00  131.84  360.00  1.00 
1 1 1    0   21    9 o  1   19.79    7.62   32.51    0.00   0.19  -0.00   0.00   0.00   24.23  180.00   55.90  180.00  0.19 
1 1 1    0   21   10 o  1   62.99    3.78   78.65  180.00  -1.38  -0.00   0.00   0.00   34.41  180.00   42.02    0.00  0.88 
1 1 1    0   21   11 o  1   57.18    3.30   16.48    0.00   0.30  -0.00   0.00   0.00   16.71  360.00    0.57  360.00  0.29 
1 1 1    0   21   12 o  1  140.36    2.29  128.51  180.00  -6.84   0.00   0.00   0.00  153.43  180.00   26.13  180.00  1.00 
1 1 1    0   21   13 o  1   68.14    2.48   28.63  180.00  -0.91  -0.00   0.00   0.00   69.90  180.00   41.22  180.00  0.72 
1 1 1    0   21   14 o  1   38.15    3.75    4.57  180.00  -0.09  -0.00   0.00   0.00    2.12  180.00    2.51    0.00  0.09 
1 1 1    0   21   15 o  1   59.12    2.69   43.99  180.00  -1.46  -0.00   0.00   0.00   61.09  180.00   16.10  180.00  0.90 
1 1 1    0   21   16 o  1  127.52    2.24  141.86    0.00  13.33   0.00   0.00   0.00  108.55    0.00   37.94  180.00  1.00 
1 1 1    0   21   17 o  1  169.03    2.56  142.09    0.00  26.47  -0.00   0.00   0.00  189.88  360.00   41.69  360.00  1.00 
1 1 1    0   21   18 o  1    8.99    4.41    9.96  180.00  -0.10  -0.00   0.00   0.00    8.51    0.00   18.79    0.00  0.10 
1 1 1    0   21   19 o  1   17.23    6.05    1.89    0.00   0.04  -0.00   0.00   0.00    0.67  180.00    2.60  180.00  0.04 
1 1 1    0   21   20 o  1    5.99    3.09    4.58  180.00  -0.04  -0.00   0.00   0.00    4.24    0.00    8.90    0.00  0.04 
1 1 1    0   21   21 o  1   55.05    3.76   45.71    0.00   3.31  -0.00   0.00   0.00   63.57  360.00   17.33  360.00  1.00 
1 1 1    0   21   22 o  1   12.61    5.77    2.56    0.00   0.04   0.00   0.00   0.00    1.49  180.00    4.07  180.00  0.04 
1 1 1    0   21   23 o  1   10.91    5.24   38.95  180.00  -0.80  -0.00   0.00   0.00   24.54    0.00   63.54    0.00  0.66 
1 1 1    0   21   24 o  1   65.44    2.66   66.82  180.00  -8.31   0.00   0.00   0.00   64.53  180.00    1.82  360.00  1.00 
1 1 1    0   21   25 o  1   24.05    5.90   29.73    0.00   1.12   0.00   0.00   0.00    9.37    0.00   20.10  180.00  0.81 
1 1 1    0   21   26 o  1    9.76    4.56   17.32  180.00  -0.25  -0.00   0.00   0.00   12.42    0.00   29.66    0.00  0.25 
1 1 1    0   21   27 o  1   97.30    2.26   97.84  180.00 -17.64  -0.00   0.00   0.00   97.30  180.00    0.01  180.00  1.00 
1 1 1    0   21   28 o  1   15.28    5.75   14.24    0.00   0.73   0.00   0.00   0.00    4.58    0.00    9.80  180.00  0.62 
1 1 1    0   21   29 o  1   11.82    5.12    4.81    0.00   0.18  -0.00   0.00   0.00    0.51  180.00    5.33  180.00  0.18 
1 1 1    0   21   30 o  1   11.21    4.97   10.53    0.00   0.33  -0.00   0.00   0.00    3.90  180.00   14.86  180.00  0.32 
1 1 1    0   21   31 o  1   58.59    2.82   58.14    0.00   9.14  -0.00   0.00   0.00   54.14  360.00    8.90  180.00  1.00 
1 1 1    0   21   32 o  1   13.43    5.64    0.78  180.00  -0.01  -0.00   0.00   0.00    0.44    0.00    1.24    0.00  0.01 
1 1 1    0   21   33 f  0   14.98    5.96   16.94  180.00  -0.60  -0.00   0.00   0.00   16.08  180.00    0.00    0.00  0.00 
1 1 1    0   21   34 o  1   12.26    5.22    7.55    0.00   0.29   0.00   0.00   0.00    0.06  180.00    6.97  180.00  0.28 
1 1 1    0   21   35 o  1   10.37    4.71   12.56  180.00  -0.61  -0.00   0.00   0.00    0.35    0.00   12.03    0.00  0.55 
1 1 1    0   21   36 o  1    8.86    4.25   10.09  180.00  -0.40  -0.00   0.00   0.00    2.54    0.00   11.82    0.00  0.38 
1 1 1    0   21   37 o  1   13.39    5.41   12.68  180.00  -0.71  -0.00   0.00   0.00    4.97  180.00    6.33    0.00  0.61 
1 1 1    0   21   38 o  1   11.28    4.99   11.33  180.00  -0.42  -0.00   0.00   0.00    1.13    0.00   11.25    0.00  0.40 
1 1 1    0   21   39 o  1   17.54    6.99   29.71    0.00   1.54   0.00   0.00   0.00    5.77    0.00   20.44  180.00  0.91 
1 1 1    0   21   40 o  1   17.63    6.91   19.51    0.00   0.75  -0.00   0.00   0.00    4.83  360.00   12.80  180.00  0.64 
1 1 1    0   21   41 o  1   13.10    5.38   11.09    0.00   0.43   0.00   0.00   0.00    0.15    0.00   10.22  180.00  0.40 
1 1 1    0   21   42 o  1   17.84    5.84   17.81  180.00  -1.07  -0.00   0.00   0.00   10.98  180.00    6.20    0.00  0.79 
1 1 1    0   21   43 o  1   10.94    4.83    5.62  180.00  -0.18  -0.00   0.00   0.00    1.52    0.00    7.01    0.00  0.18 
1 1 1    0   21   44 o  1    8.36    4.08    3.14    0.00   0.08   0.00   0.00   0.00    1.71  180.00    4.78  180.00  0.08 
1 1 1    0   21   45 o  1   13.83    5.35    3.83  180.00  -0.15  -0.00   0.00   0.00    0.33  180.00    3.43    0.00  0.15 
1 1 1    0   21   46 o  1    8.14    3.97   18.58    0.00   0.37  -0.00   0.00   0.00    9.72  180.00   25.16  180.00  0.35 
1 1 1    0   21   47 o  1    8.81    4.15   11.97    0.00   0.32  -0.00   0.00   0.00    4.03  180.00   13.53  180.00  0.31 
1 1 1    0   22    0 o  1   83.36    3.09  120.27    0.00   1.76   0.00   0.00   0.00   38.65    0.00   79.80  180.00  0.94 
1 1 1    0   22    1 o  1   89.28    2.22  131.84  360.00   4.11  -0.00   0.00   0.00   48.47  360.00   81.53  180.00  1.00 
1 1 1    0   22    2 o  1  203.63    2.38  217.28    0.00  15.22   0.00   0.00   0.00  193.28    0.00   20.69  180.00  1.00 
1 1 1    0   22    3 o  1  243.64    2.91  150.30  180.00 -12.26   0.00   0.00   0.00  339.74  180.00  192.20  180.00  1.00 
1 1 1    0   22    4 o  1   22.19    6.40   97.83    0.00   0.69  -0.00   0.00   0.00   68.94  180.00  164.55  180.00  0.60 
1 1 1    0   22    5 o  1   22.24    5.89   67.88    0.00   0.47   0.00   0.00   0.00   47.25  180.00  113.92  180.00  0.44 
1 1 1    0   22    6 o  1  113.00    2.29  107.41  180.00  -3.61  -0.00   0.00   0.00  120.95  180.00   16.25  180.00  1.00 
1 1 1    0   22    7 o  1   51.84    4.01   50.77    0.00   0.74   0.00   0.00   0.00   15.85    0.00   33.52  180.00  0.63 
1 1 1    0   22    8 o  1  248.48    3.44  291.02  180.00 -21.17  -0.00   0.00   0.00  213.15  180.00   70.66    0.00  1.00 
1 1 1    0   22    9 o  1   96.54    2.85  105.96    0.00   3.41   0.00   0.00   0.00   88.46    0.00   15.74  180.00  1.00 
1 1 1    0   22   10 o  1   19.14    6.20    4.10    0.00   0.03  -0.00   0.00   0.00    2.91  180.00    6.97  180.00  0.03 
1 1 1    0   22   11 o  1  166.34    2.46  134.17  180.00 -10.45   0.00   0.00   0.00  198.29  180.00   63.90  180.00  1.00 
1 1 1    0   22   12 o  1   87.73    2.54   90.60    0.00   4.00  -0.00   0.00   0.00   83.81  360.00    7.73  180.00  1.00 
1 1 1    0   22   13 o  1   88.52    2.31   93.52    0.00   4.52   0.00   0.00   0.00   81.63    0.00   13.73  180.00  1.00 
1 1 1    0   22   14 o  1  201.67    2.56  200.69    0.00  26.41  -0.00   0.00   0.00  196.87  360.00    9.60  180.00  1.00 
1 1 1    0   22   15 o  1   80.48    2.44   70.19  360.00   5.01  -0.00   0.00   0.00   88.11  360.00   15.27  360.00  1.00 
1 1 1    0   22   16 o  1   72.49    2.48   68.73  180.00  -5.55  -0.00   0.00   0.00   73.59  180.00    2.20  180.00  1.00 
1 1 1    0   22   17 o  1   14.03    5.93    1.76    0.00   0.03   0.00   0.00   0.00    1.05  180.00    2.87  180.00  0.03 
1 1 1    0   22   18 o  1  136.98    2.33  133.89  180.00 -22.02  -0.00   0.00   0.00  137.21  180.00    0.47  180.00  1.00 
1 1 1    0   22   19 o  1   27.68    6.87   13.49  180.00  -0.47  -0.00   0.00   0.00   10.52  180.00    3.18    0.00  0.44 
1 1 1    0   22   20 o  1   64.15    3.20   93.62    0.00   7.92  -0.00   0.00   0.00   33.67  360.00   60.95  180.00  1.00 
1 1 1    0   22   21 o  1   40.42    4.79   40.88    0.00   2.30   0.00   0.00   0.00   38.11    0.00    3.01  180.00  0.98 
1 1 1    0   22   22 o  1   45.49    3.19   38.68    0.00   3.49  -0.00   0.00   0.00   52.09  360.00   13.37  360.00  1.00 
1 1 1    0   22   23 o  1   18.71    6.03    0.87  180.00  -0.03   0.00   0.00   0.00    0.23  180.00    0.64  360.00  0.03 
1 1 1    0   22   24 o  1   46.83    3.05   40.44  180.00  -3.10  -0.00   0.00   0.00   53.20  180.00   13.12  180.00  1.00 
1 1 1    0   22   25 o  1   22.89    5.85    1.08  180.00  -0.04  -0.00   0.00   0.00    0.56  180.00    0.51    0.00  0.04 
1 1 1    0   22   26 o  1   16.24    5.93    2.82    0.00   0.08   0.00   0.00   0.00    0.31  180.00    3.11  180.00  0.08 
1 1 1    0   22   27 o  1   34.03    4.43   12.75    0.00   1.35   0.00   0.00   0.00   46.63    0.00   33.78    0.00  0.87 
1 1 1    0   22   28 o  1   43.70    3.39   43.81  180.00  -6.61  -0.00   0.00   0.00   43.45  180.00    0.49    0.00  1.00 
1 1 1    0   22   29 o  1   48.96    3.27   47.88    0.00   6.95   0.00   0.00   0.00   48.49    0.00    0.93  180.00  1.00 
1 1 1    0   22   30 o  1   49.39    3.46   41.16    0.00   5.46  -0.00   0.00   0.00   54.52  360.00   10.26  360.00  1.00 
1 1 1    0   22   31 o  1   16.14    5.99    1.10    0.00   0.03   0.00   0.00   0.00    0.30  180.00    1.45  180.00  0.03 
1 1 1    0   22   32 o  1   29.91    4.83   27.66  180.00  -1.48  -0.00   0.00   0.00   27.05  180.00    0.23  180.00  0.90 
1 1 1    0   22   33 o  1   15.85    5.76   17.44  180.00  -0.83  -0.00   0.00   0.00    5.40  180.00   10.72    0.00  0.68 
1 1 1    0   22   34 o  1   10.09    4.66    6.67    0.00   0.28  -0.00   0.00   0.00    0.65  180.00    6.83  180.00  0.27 
1 1 1    0   22   35 f  0   15.18    5.67   15.89    0.00   1.03   0.00   0.00   0.00   14.72    0.00    0.00    0.00  0.00 
1 1 1    0   22   36 o  1    8.77    4.21    9.01  180.00  -0.34  -0.00   0.00   0.00    2.31    0.00   10.40    0.00  0.33 
1 1 1    0   22   37 o  1   17.35    5.90   14.06    0.00   0.94   0.00   0.00   0.00   13.05    0.00    0.61    0.00  0.73 
1 1 1    0   22   38 o  1   10.52    5.09    4.45    0.00   0.14   0.00   0.00   0.00    1.06  180.00    5.03  180.00  0.14 
1 1 1    0   22   39 o  1   18.20    6.91    9.24  360.00   0.41  -0.00   0.00   0.00    5.95  360.00    2.29  180.00  0.39 
1 1 1    0   22   40 o  1   12.82    5.30   15.34    0.00   0.49   0.00   0.00   0.00    2.48  180.00   16.62  180.00  0.45 
1 1 1    0   22   41 o  1   31.51    4.22   26.28    0.00   3.21   0.00   0.00   0.00   37.75    0.00   12.70    0.00  1.00 
1 1 1    0   22   42 o  1   15.50    5.53    7.51  180.00  -0.36  -0.00   0.00   0.00    3.38  180.00    3.92    0.00  0.34 
1 1 1    0   22   43 o  1    6.73    3.38   14.99  180.00  -0.32  -0.00   0.00   0.00   10.58    0.00   25.34    0.00  0.31 
1 1 1    0   22   44 o  1   11.62    5.04   16.81    0.00   0.56   0.00   0.00   0.00    4.17  180.00   20.14  180.00  0.51 
1 1 1    0   22   45 o  1    9.09    4.31    2.02  180.00  -0.05  -0.00   0.00   0.00    1.05    0.00    3.04    0.00  0.05 
1 1 1    0   22   46 o  1    8.31    4.00    8.79  180.00  -0.18  -0.00   0.00   0.00    4.06    0.00   11.10    0.00  0.18 
1 1 1    0   23    1 o  1   61.28    2.82   25.26  180.00  -0.43  -0.00   0.00   0.00   25.42  180.00    0.87  180.00  0.41 
1 1 1    0   23    2 o  1    9.32    4.58    6.44    0.00   0.02   0.00   0.00   0.00    5.95  180.00   12.21  180.00  0.02 
1 1 1    0   23    3 o  1  203.05    2.72  209.46  180.00 -12.02  -0.00   0.00   0.00  202.33  180.00    1.44    0.00  1.00 
1 1 1    0   23    4 o  1  460.30    4.68  421.63  180.00 -57.40   0.00   0.00   0.00  509.03  180.00   97.47  180.00  1.00 
1 1 1    0   23    5 o  1   20.31    7.13   11.29    0.00   0.07  -0.00   0.00   0.00    8.15  180.00   19.22  180.00  0.07 
1 1 1    0   23    6 o  1   19.49    7.13   57.13  180.00  -0.38   0.00   0.00   0.00   42.17  360.00   98.47  360.00  0.36 
1 1 1    0   23    7 o  1  252.76    2.97  253.18    0.00  24.79   0.00   0.00   0.00  254.43    0.00    3.34    0.00  1.00 
1 1 1    0   23    8 o  1  125.30    2.17  154.15    0.00   8.65   0.00   0.00   0.00   96.64    0.00   57.32  180.00  1.00 
1 1 1    0   23    9 o  1   12.59    5.24    6.82  180.00  -0.04  -0.00   0.00   0.00    5.82    0.00   12.68    0.00  0.04 
1 1 1    0   23   10 o  1  156.67    2.25  129.85    0.00  10.43   0.00   0.00   0.00  181.85    0.00   50.37    0.00  1.00 
1 1 1    0   23   11 o  1  100.12    2.36   85.67  180.00  -4.71  -0.00   0.00   0.00  112.79  180.00   25.38  180.00  1.00 
1 1 1    0   23   12 o  1   85.26    2.68   96.15    0.00   5.24   0.00   0.00   0.00   71.66    0.00   27.19  180.00  1.00 
1 1 1    0   23   13 o  1  225.68    3.15  256.83  180.00 -47.67  -0.00   0.00   0.00  185.30  180.00   80.76    0.00  1.00 
1 1 1    0   23   14 o  1  124.29    2.53  112.00  180.00 -15.42  -0.00   0.00   0.00  131.92  180.00   15.25  180.00  1.00 
1 1 1    0   23   15 o  1   44.67    3.62   55.03    0.00   2.74   0.00   0.00   0.00   31.77    0.00   25.08  180.00  0.99 
1 1 1    0   23   16 o  1  153.14    2.54  150.37  180.00 -26.39   0.00   0.00   0.00  152.28  180.00    1.74  360.00  1.00 
1 1 1    0   23   17 o  1   42.27    4.42   42.44  180.00  -2.20  -0.00   0.00   0.00   39.24  180.00    4.01    0.00  0.98 
1 1 1    0   23   18 o  1  106.08    2.61  133.28    0.00  18.90   0.00   0.00   0.00   77.05    0.00   58.06  180.00  1.00 
1 1 1    0   23   19 o  1   67.31    3.07   79.22  180.00  -7.01  -0.00   0.00   0.00   54.66  180.00   25.30    0.00  1.00 
1 1 1    0   23   20 o  1   49.49    3.01   59.83  180.00  -4.47  -0.00   0.00   0.00   38.84  180.00   21.28    0.00  1.00 
1 1 1    0   23   21 o  1   43.06    3.33   66.08    0.00   5.96   0.00   0.00   0.00   20.03    0.00   46.06  180.00  1.00 
1 1 1    0   23   22 o  1    6.56    3.34    1.98    0.00   0.02  -0.00   0.00   0.00    1.64  180.00    3.60  180.00  0.02 
1 1 1    0   23   23 f  0   14.82    5.71    4.55  180.00  -0.11  -0.00   0.00   0.00    4.51  180.00    0.00    0.00  0.00 
1 1 1    0   23   24 o  1   65.64    2.45   63.59    0.00   6.31   0.00   0.00   0.00   68.00    0.00    4.73    0.00  1.00 
1 1 1    0   23   25 o  1   63.97    2.53   57.94    0.00   6.52   0.00   0.00   0.00   70.41    0.00   12.87    0.00  1.00 
1 1 1    0   23   26 o  1   11.16    4.98    2.10  180.00  -0.07  -0.00   0.00   0.00    0.59    0.00    2.70    0.00  0.07 
1 1 1    0   23   27 o  1   19.83    6.16   26.80    0.00   1.70  -0.00   0.00   0.00   10.17  360.00   16.73  180.00  0.93 
1 1 1    0   23   28 o  1   15.57    5.88   27.04    0.00   1.19  -0.00   0.00   0.00    1.89  180.00   29.65  180.00  0.83 
1 1 1    0   23   29 o  1   16.98    6.18   24.49  180.00  -1.06  -0.00   0.00   0.00    0.46  180.00   25.71    0.00  0.78 
1 1 1    0   23   30 o  1   27.06    5.92   43.17  180.00  -1.99  -0.00   0.00   0.00    6.39  180.00   39.37    0.00  0.96 
1 1 1    0   23   31 f  0   46.80    3.17   39.70    0.00  41.00   0.00   0.00   0.00   39.10    0.00    0.00    0.00  0.00 
1 1 1    0   23   32 o  1   17.47    6.16   12.52  360.00   0.64  -0.00   0.00   0.00    7.99  360.00    3.66  180.00  0.56 
1 1 1    0   23   33 o  1   15.31    5.69   12.03  180.00  -0.66  -0.00   0.00   0.00    6.57  180.00    4.51    0.00  0.58 
1 1 1    0   23   34 o  1   10.24    4.67    0.03  179.99  -0.00   0.00   0.00   0.00    0.00  179.99    0.03  359.99  0.00 
1 1 1    0   23   35 o  1   13.27    5.41    6.55    0.00   0.36  -0.00   0.00   0.00    3.26  360.00    2.68  180.00  0.35 
1 1 1    0   23   36 o  1   12.61    5.82   19.73    0.00   1.03   0.00   0.00   0.00    2.00    0.00   15.47  180.00  0.77 
1 1 1    0   23   37 o  1   18.80    7.02   15.50    0.00   0.78  -0.00   0.00   0.00   10.58  360.00    3.37  180.00  0.65 
1 1 1    0   23   38 f  0   38.85    3.43   45.41  180.00 -41.00  -0.00   0.00   0.00   40.05  180.00    0.00    0.00  0.00 
1 1 1    0   23   39 o  1   10.04    4.91    7.60  180.00  -0.18  -0.00   0.00   0.00    3.29    0.00   10.21    0.00  0.18 
1 1 1    0   23   40 o  1   11.88    5.07   25.47  360.00   1.00  -0.00   0.00   0.00    5.89  180.00   29.88  180.00  0.76 
1 1 1    0   23   41 o  1    8.12    3.94    9.12  180.00  -0.26  -0.00   0.00   0.00    4.73    0.00   13.57    0.00  0.25 
1 1 1    0   23   42 o  1    9.55    4.43    0.40    0.00   0.01   0.00   0.00   0.00    0.17  180.00    0.56  180.00  0.01 
1 1 1    0   23   43 o  1   14.03    5.47    5.74  180.00  -0.24  -0.00   0.00   0.00    0.97  180.00    4.56    0.00  0.23 
1 1 1    0   23   44 o  1    5.69    2.93    2.35  180.00  -0.04  -0.00   0.00   0.00    1.77    0.00    3.98    0.00  0.04 
1 1 1    0   23   45 o  1   10.21    4.56    2.68  180.00  -0.07  -0.00   0.00   0.00    0.91    0.00    3.18    0.00  0.07 
1 1 1    0   23   46 o  1    7.98    3.87   12.99  180.00  -0.33   0.00   0.00   0.00    5.27  360.00   15.57  360.00  0.31 
1 1 1    0   24    0 o  1  388.99    6.59  319.12  180.00 -24.60   0.00   0.00   0.00  461.04  180.00  144.11  180.00  1.00 
1 1 1    0   24    1 o  1  191.42    3.24  164.69    0.00  12.67   0.00   0.00   0.00  219.21    0.00   55.57    0.00  1.00 
1 1 1    0   24    2 o  1   39.40    5.23   91.82  180.00  -1.48  -0.00   0.00   0.00   20.27    0.00  111.63    0.00  0.90 
1 1 1    0   24    3 o  1  108.98    2.71  138.18    0.00   6.54   0.00   0.00   0.00   80.14    0.00   57.67  180.00  1.00 
1 1 1    0   24    4 o  1   32.03    5.79    8.53    0.00   0.13   0.00   0.00   0.00    0.56  180.00    9.09  180.00  0.12 
1 1 1    0   24    5 o  1  119.52    2.40  127.74    0.00   7.28   0.00   0.00   0.00  110.79    0.00   17.46  180.00  1.00 
1 1 1    0   24    6 o  1  105.78    2.19  127.05    0.00   6.64   0.00   0.00   0.00   83.48    0.00   44.60  180.00  1.00 
1 1 1    0   24    7 o  1   10.76    4.89   24.31  180.00  -0.13  -0.00   0.00   0.00   21.78    0.00   46.40    0.00  0.13 
1 1 1    0   24    8 o  1  155.98    2.19  130.51    0.00  11.00   0.00   0.00   0.00  179.02    0.00   46.08    0.00  1.00 
1 1 1    0   24    9 o  1  150.73    2.18  141.43  180.00 -12.41   0.00   0.00   0.00  156.55  180.00   11.64  180.00  1.00 
1 1 1    0   24   10 o  1   50.39    2.90   79.13    0.00   2.75  -0.00   0.00   0.00   18.41  360.00   63.14  180.00  0.99 
1 1 1    0   24   11 o  1  126.57    2.19  117.99  180.00 -12.93  -0.00   0.00   0.00  130.75  180.00    8.37  180.00  1.00 
1 1 1    0   24   12 o  1  158.80    2.28  170.85  180.00 -30.09  -0.00   0.00   0.00  139.65  180.00   38.31    0.00  1.00 
1 1 1    0   24   13 o  1   29.36    5.22   42.44    0.00   1.37   0.00   0.00   0.00    7.67    0.00   36.22  180.00  0.88 
1 1 1    0   24   14 o  1   34.97    4.52   52.37    0.00   2.05   0.00   0.00   0.00   13.92    0.00   39.82  180.00  0.97 
1 1 1    0   24   15 o  1   47.90    6.90   39.31  180.00  -2.17  -0.00   0.00   0.00   53.21  180.00   13.09  180.00  0.97 
1 1 1    0   24   16 o  1   49.09    6.59   57.30    0.00   3.52   0.00   0.00   0.00   39.79    0.00   18.42  180.00  1.00 
1 1 1    0   24   17 o  1  102.96    3.01  118.66    0.00  16.18   0.00   0.00   0.00   85.87    0.00   34.18  180.00  1.00 
1 1 1    0   24   18 o  1   16.17    6.01    1.70  180.00  -0.03  -0.00   0.00   0.00    0.59    0.00    2.30    0.00  0.03 
1 1 1    0   24   19 o  1   32.08    4.66   45.17  180.00  -2.36  -0.00   0.00   0.00   17.70  180.00   27.63    0.00  0.98 
1 1 1    0   24   20 o  1   84.06    2.28   58.83  180.00 -10.15  -0.00   0.00   0.00  109.40  180.00   50.68  180.00  1.00 
1 1 1    0   24   21 o  1   92.90    2.25   87.55  180.00 -14.93  -0.00   0.00   0.00   99.11  180.00   12.41  180.00  1.00 
1 1 1    0   24   22 o  1   13.76    5.55    3.34  180.00  -0.07  -0.00   0.00   0.00    1.38    0.00    4.69    0.00  0.07 
1 1 1    0   24   23 o  1   58.48    2.68   56.92    0.00   5.10   0.00   0.00   0.00   60.32    0.00    3.69    0.00  1.00 
1 1 1    0   24   24 o  1   42.15    3.34   43.41    0.00   3.25   0.00   0.00   0.00   40.92    0.00    2.21  180.00  1.00 
1 1 1    0   24   25 o  1   14.16    5.58   17.21  180.00  -0.71  -0.00   0.00   0.00    0.01    0.00   17.34    0.00  0.61 
1 1 1    0   24   26 o  1   15.44    5.90    4.69  180.00  -0.23  -0.00   0.00   0.00    2.39  180.00    2.33    0.00  0.23 
1 1 1    0   24   27 o  1   14.02    5.82    1.08    0.00   0.04  -0.00   0.00   0.00    0.10  360.00    1.00  180.00  0.04 
1 1 1    0   24   28 o  1   10.39    4.79    4.74    0.00   0.13  -0.00   0.00   0.00    2.35  180.00    7.40  180.00  0.13 
1 1 1    0   24   29 o  1   26.53    5.38   30.85    0.00   1.55   0.00   0.00   0.00   15.51    0.00   17.47  180.00  0.91 
1 1 1    0   24   30 o  1   13.71    5.51   15.41  180.00  -0.28  -0.00   0.00   0.00    7.86    0.00   23.20    0.00  0.27 
1 1 1    0   24   31 o  1   27.77    5.22   23.53  180.00  -1.95   0.00   0.00   0.00   31.34  180.00    9.34  180.00  0.96 
1 1 1    0   24   32 o  1   17.02    5.93   20.59  180.00  -1.15  -0.00   0.00   0.00    8.92  180.00   10.00    0.00  0.82 
1 1 1    0   24   33 o  1    9.81    4.56    9.10  180.00  -0.42  -0.00   0.00   0.00    0.72    0.00    9.17    0.00  0.39 
1 1 1    0   24   34 o  1   23.01    5.95   25.55    0.00   2.41   0.00   0.00   0.00   21.89    0.00    1.50  180.00  0.98 
1 1 1    0   24   35 o  1    7.18    3.73    2.16  180.00  -0.07  -0.00   0.00   0.00    0.92    0.00    2.84    0.00  0.07 
1 1 1    0   24   36 f  0   19.79    5.87   13.98  180.00  -0.87  -0.00   0.00   0.00   12.49  180.00    0.00    0.00  0.00 
1 1 1    0   24   37 o  1   11.70    5.02   17.35  180.00  -0.65  -0.00   0.00   0.00    2.00    0.00   17.32    0.00  0.57 
1 1 1    0   24   38 o  1   14.02    5.45    3.03    0.00   0.10   0.00   0.00   0.00    0.04  180.00    2.77  180.00  0.10 
1 1 1    0   24   39 o  1   13.62    6.02   18.21  180.00  -0.67   0.00   0.00   0.00    1.08  360.00   18.02  360.00  0.58 
1 1 1    0   24   40 o  1   14.51    5.55    1.62  180.00  -0.08  -0.00   0.00   0.00    0.84  180.00    0.72    0.00  0.08 
1 1 1    0   24   41 o  1   11.56    4.96    0.91    0.00   0.03  -0.00   0.00   0.00    0.15  180.00    1.03  180.00  0.03 
1 1 1    0   24   42 o  1   12.74    5.21    1.36  180.00  -0.05  -0.00   0.00   0.00    0.00    0.00    1.32    0.00  0.05 
1 1 1    0   24   43 o  1    8.74    4.12   10.60  180.00  -0.26   0.00   0.00   0.00    5.41  360.00   15.33  360.00  0.26 
1 1 1    0   24   44 o  1    6.08    3.11    0.38  180.00  -0.01  -0.00   0.00   0.00    0.34    0.00    0.78    0.00  0.01 
1 1 1    0   24   45 o  1   12.95    5.23   12.85    0.00   0.42   0.00   0.00   0.00    0.04  180.00   10.27  180.00  0.39 
1 1 1    0   25    1 o  1  266.20    4.00  242.09    0.00  33.66   0.00   0.00   0.00  286.60    0.00   40.80    0.00  1.00 
1 1 1    0   25    2 o  1   64.38    3.31   39.25    0.00   1.34   0.00   0.00   0.00   72.22    0.00   32.32    0.00  0.87 
1 1 1    0   25    3 o  1   35.63    5.22   17.02  180.00  -0.32  -0.00   0.00   0.00    4.93  180.00   12.40    0.00  0.31 
1 1 1    0   25    4 o  1   13.33    5.64    2.59  180.00  -0.02  -0.00   0.00   0.00    2.14    0.00    4.78    0.00  0.02 
1 1 1    0   25    5 o  1  163.54    2.27  183.36  180.00 -17.21  -0.00   0.00   0.00  139.30  180.00   48.47    0.00  1.00 
1 1 1    0   25    6 o  1  319.49    3.18  239.98    0.00  48.25   0.00   0.00   0.00  392.37    0.00  145.77    0.00  1.00 
1 1 1    0   25    7 o  1  105.62    2.19   80.32  180.00  -6.06  -0.00   0.00   0.00  128.38  180.00   45.52  180.00  1.00 
1 1 1    0   25    8 o  1  137.37    2.18  103.44  180.00 -11.92  -0.00   0.00   0.00  167.54  180.00   60.34  180.00  1.00 
1 1 1    0   25    9 o  1   30.45    4.91   11.03  180.00  -0.34  -0.00   0.00   0.00    8.62  180.00    2.87    0.00  0.33 
1 1 1    0   25   10 o  1    8.63    4.16   27.33  360.00   0.26  -0.00   0.00   0.00   24.00  180.00   52.37  180.00  0.25 
1 1 1    0   25   11 f  0  202.83    2.44  202.78    0.00  41.00   0.00   0.00   0.00  209.33    0.00    0.00    0.00  0.00 
1 1 1    0   25   12 o  1   16.85    6.09    4.84  180.00  -0.09  -0.00   0.00   0.00    1.95    0.00    6.91    0.00  0.09 
1 1 1    0   25   13 o  1   29.18    7.73    3.40    0.00   0.11   0.00   0.00   0.00    3.06    0.00    0.42  180.00  0.11 
1 1 1    0   25   14 o  1   69.41    3.86   66.55    0.00   5.90   0.00   0.00   0.00   71.15    0.00    3.48    0.00  1.00 
1 1 1    0   25   15 o  1  102.90    2.79  102.69    0.00  14.07   0.00   0.00   0.00  101.78    0.00    2.24  180.00  1.00 
1 1 1    0   25   16 o  1   17.11    6.06   12.17  360.00   0.26  -0.00   0.00   0.00    3.45  180.00   15.73  180.00  0.26 
1 1 1    0   25   17 o  1  115.96    2.30  123.23  180.00 -21.02  -0.00   0.00   0.00  108.02  180.00   15.88    0.00  1.00 
1 1 1    0   25   18 o  1   32.21    4.94   33.45  180.00  -2.01  -0.00   0.00   0.00   28.65  180.00    4.84    0.00  0.96 
1 1 1    0   25   19 o  1   34.35    4.66   10.43    0.00   0.68   0.00   0.00   0.00   30.33    0.00   19.96    0.00  0.59 
1 1 1    0   25   20 o  1   12.39    5.36   39.37  180.00  -0.83  -0.00   0.00   0.00   22.12    0.00   61.06    0.00  0.68 
1 1 1    0   25   21 o  1   73.77    2.59   88.92    0.00  10.09  -0.00   0.00   0.00   59.20  360.00   29.15  180.00  1.00 
1 1 1    0   25   22 o  1   58.51    2.70   56.53    0.00   5.21   0.00   0.00   0.00   60.80    0.00    4.59    0.00  1.00 
1 1 1    0   25   23 o  1   84.60    2.31   60.88  180.00  -9.90  -0.00   0.00   0.00  108.59  180.00   47.99  180.00  1.00 
1 1 1    0   25   24 o  1   32.81    5.02   29.35  180.00  -3.09  -0.00   0.00   0.00   35.74  180.00    6.15  180.00  1.00 
1 1 1    0   25   25 o  1   35.15    5.64   29.96  180.00  -3.41  -0.00   0.00   0.00   40.08  180.00   10.02  180.00  1.00 
1 1 1    0   25   26 o  1   39.90    3.99   15.24  180.00  -1.82  -0.00   0.00   0.00   60.10  180.00   44.47  180.00  0.95 
1 1 1    0   25   27 o  1   36.65    3.73   26.35    0.00   2.62   0.00   0.00   0.00   44.46    0.00   16.40    0.00  0.99 
1 1 1    0   25   28 o  1    8.73    4.21    8.39  180.00  -0.15  -0.00   0.00   0.00    6.45    0.00   15.45    0.00  0.15 
1 1 1    0   25   29 o  1   18.34    5.97   26.54  180.00  -0.61  -0.00   0.00   0.00    6.63    0.00   33.18    0.00  0.54 
1 1 1    0   25   30 o  1   34.86    4.02   29.33  180.00  -3.14  -0.00   0.00   0.00   41.96  180.00   14.47  180.00  1.00 
1 1 1    0   25   31 o  1    7.21    3.62   13.00    0.00   0.32  -0.00   0.00   0.00    7.49  180.00   19.40  180.00  0.31 
1 1 1    0   25   32 f  0   12.50    5.39   23.86  360.00   1.35  -0.00   0.00   0.00   22.17  360.00    0.00    0.00  0.00 
1 1 1    0   25   33 o  1   30.09    7.11   39.15  180.00  -4.56  -0.00   0.00   0.00   24.10  180.00   11.97    0.00  1.00 
1 1 1    0   25   34 o  1    8.26    4.20    0.49    0.00   0.02   0.00   0.00   0.00    0.15  180.00    0.58  180.00  0.02 
1 1 1    0   25   35 o  1    6.79    3.43    3.25    0.00   0.09  -0.00   0.00   0.00    1.73  180.00    4.62  180.00  0.09 
1 1 1    0   25   36 o  1    9.32    4.38   11.62  360.00   0.34  -0.00   0.00   0.00    4.31  180.00   14.64  180.00  0.32 
1 1 1    0   25   37 o  1   14.08    5.52   10.74    0.00   0.38  -0.00   0.00   0.00    0.61  360.00    8.99  180.00  0.36 
1 1 1    0   25   38 o  1   10.23    4.65    8.91    0.00   0.23   0.00   0.00   0.00    3.56  180.00   11.78  180.00  0.23 
1 1 1    0   25   39 o  1   17.21    7.07   14.70  180.00  -0.87  -0.00   0.00   0.00   10.21  180.00    3.78    0.00  0.70 
1 1 1    0   25   40 o  1    7.29    3.64   10.68  180.00  -0.26  -0.00   0.00   0.00    6.69    0.00   17.07    0.00  0.25 
1 1 1    0   25   41 o  1    8.97    4.24    1.95  180.00  -0.05  -0.00   0.00   0.00    0.94    0.00    2.86    0.00  0.05 
1 1 1    0   25   42 o  1    6.25    3.17    0.16    0.00   0.00   0.00   0.00   0.00    0.01  180.02    0.03  180.02  0.00 
1 1 1    0   25   43 o  1    8.28    3.95    8.50    0.00   0.19   0.00   0.00   0.00    4.66  180.00   12.38  180.00  0.19 
1 1 1    0   25   44 o  1    5.21    2.71    9.16  360.00   0.12  -0.00   0.00   0.00    6.15  180.00   13.50  180.00  0.12 
1 1 1    0   25   45 o  1   12.19    5.38   11.06    0.00   0.44  -0.00   0.00   0.00    1.24  360.00    7.51  180.00  0.41 
1 1 1    0   26    0 o  1  151.81    4.01  102.58    0.00   6.00  -0.00   0.00   0.00  197.54  360.00   91.47  360.00  1.00 
1 1 1    0   26    1 o  1   12.84    5.68   34.00  180.00  -0.33  -0.00   0.00   0.00   26.90    0.00   62.07    0.00  0.32 
1 1 1    0   26    2 o  1  111.02    2.78   96.45    0.00   8.62  -0.00   0.00   0.00  122.19  360.00   22.33  360.00  1.00 
1 1 1    0   26    3 o  1  314.70    3.94  282.82  180.00 -75.35   0.00   0.00   0.00  336.16  180.00   42.92  180.00  1.00 
1 1 1    0   26    4 o  1  208.36    2.82  191.35  180.00 -36.98  -0.00   0.00   0.00  217.91  180.00   19.09  180.00  1.00 
1 1 1    0   26    5 o  1   34.90    6.07   19.53    0.00   0.69   0.00   0.00   0.00   21.50    0.00    1.15    0.00  0.60 
1 1 1    0   26    6 o  1  118.16    2.43  120.86    0.00  15.85   0.00   0.00   0.00  110.54    0.00   15.25  180.00  1.00 
1 1 1    0   26    7 o  1   37.38    5.14   52.05  360.00   2.13  -0.00   0.00   0.00   18.69  360.00   35.27  180.00  0.97 
1 1 1    0   26    8 o  1   10.98    5.17   26.14  180.00  -0.32  -0.00   0.00   0.00   20.28    0.00   47.27    0.00  0.31 
1 1 1    0   26    9 o  1   29.26    6.46    9.63    0.00   0.31   0.00   0.00   0.00    7.55    0.00    2.33  180.00  0.30 
1 1 1    0   26   10 o  1  116.53    2.78  123.41  180.00 -16.74  -0.00   0.00   0.00  106.80  180.00   19.46    0.00  1.00 
1 1 1    0   26   11 o  1   47.21    4.47   16.57    0.00   0.95   0.00   0.00   0.00   52.81    0.00   35.91    0.00  0.74 
1 1 1    0   26   12 o  1   42.74    4.69   14.62  180.00  -0.80  -0.00   0.00   0.00   41.96  180.00   27.10  180.00  0.66 
1 1 1    0   26   13 o  1   12.84    5.79    7.31    0.00   0.12   0.00   0.00   0.00    4.31  180.00   11.72  180.00  0.12 
1 1 1    0   26   14 o  1   31.58    4.97   29.23    0.00   1.19  -0.00   0.00   0.00   22.96  360.00    6.55  180.00  0.83 
1 1 1    0   26   15 o  1   13.17    5.45   21.37  180.00  -0.38   0.00   0.00   0.00   11.94  360.00   33.45  360.00  0.36 
1 1 1    0   26   16 o  1   33.09    4.50    0.85    0.00   0.05  -0.00   0.00   0.00    2.32  360.00    1.47  360.00  0.05 
1 1 1    0   26   17 o  1   13.40    5.52   10.80    0.00   0.28   0.00   0.00   0.00    3.40  180.00   14.18  180.00  0.28 
1 1 1    0   26   18 o  1    7.68    3.83    3.40    0.00   0.05  -0.00   0.00   0.00    2.64  180.00    6.01  180.00  0.05 
1 1 1    0   26   19 o  1   11.77    5.18   21.76  360.00   0.41  -0.00   0.00   0.00   12.40  180.00   33.97  180.00  0.39 
1 1 1    0   26   20 o  1  157.52    2.41  165.39    0.00  38.32   0.00   0.00   0.00  150.42    0.00   14.19  180.00  1.00 
1 1 1    0   26   21 f  0   11.29    5.11    9.19  180.00  -0.17  -0.00   0.00   0.00    9.14  180.00    0.00    0.00  0.00 
1 1 1    0   26   22 o  1   68.06    3.03   83.19  180.00 -12.12  -0.00   0.00   0.00   53.04  180.00   30.04    0.00  1.00 
1 1 1    0   26   23 o  1    7.19    3.70   12.40    0.00   0.33   0.00   0.00   0.00    7.97  180.00   20.49  180.00  0.32 
1 1 1    0   26   24 o  1   28.17    6.71   21.93  180.00  -1.90  -0.00   0.00   0.00   31.89  180.00    9.91  180.00  0.96 
1 1 1    0   26   25 o  1   14.53    5.74   12.36  180.00  -0.50  -0.00   0.00   0.00    0.81  180.00   11.92    0.00  0.47 
1 1 1    0   26   26 o  1   50.36    2.92   41.81  180.00  -5.77  -0.00   0.00   0.00   56.10  180.00   11.48  180.00  1.00 
1 1 1    0   26   27 o  1    8.81    4.23    1.85    0.00   0.03  -0.00   0.00   0.00    1.41  180.00    3.39  180.00  0.03 
1 1 1    0   26   28 o  1   17.03    5.91    4.65    0.00   0.10   0.00   0.00   0.00    1.31  180.00    5.96  180.00  0.10 
1 1 1    0   26   29 o  1   27.02    5.32   31.39  180.00  -2.50   0.00   0.00   0.00   23.86  180.00    5.60  360.00  0.99 
1 1 1    0   26   30 o  1   18.91    6.18   30.55    0.00   1.75   0.00   0.00   0.00    7.64    0.00   20.32  180.00  0.94 
1 1 1    0   26   31 o  1   27.76    7.18   33.95    0.00   3.87   0.00   0.00   0.00   23.91    0.00    7.65  180.00  1.00 
1 1 1    0   26   32 o  1   42.72    4.61   37.20    0.00   7.07  -0.00   0.00   0.00   51.03  360.00   16.61  360.00  1.00 
1 1 1    0   26   33 o  1    8.51    4.12   11.70  180.00  -0.43   0.00   0.00   0.00    3.55  360.00   14.03  360.00  0.41 
1 1 1    0   26   34 o  1   10.40    4.71    6.60  180.00  -0.28  -0.00   0.00   0.00    0.16    0.00    5.99    0.00  0.27 
1 1 1    0   26   35 o  1    9.29    4.37    2.46  180.00  -0.07  -0.00   0.00   0.00    0.93    0.00    3.14    0.00  0.07 
1 1 1    0   26   36 o  1   12.42    5.19    1.70    0.00   0.06   0.00   0.00   0.00    0.05  180.00    1.56  180.00  0.06 
1 1 1    0   26   37 o  1   20.61    5.78   25.64    0.00   1.26   0.00   0.00   0.00   11.62    0.00   11.84  180.00  0.85 
1 1 1    0   26   38 f  0   10.60    4.77   10.40  180.00  -0.39  -0.00   0.00   0.00    9.82  180.00    0.00    0.00  0.00 
1 1 1    0   26   39 o  1   16.89    7.20    0.91    0.00   0.05  -0.00   0.00   0.00    0.71  360.00    0.17  180.00  0.05 
1 1 1    0   26   40 o  1    8.24    4.00    0.09  180.00  -0.00  -0.00   0.00   0.00    0.05    0.00    0.13    0.00  0.00 
1 1 1    0   26   41 o  1   23.75    5.24   11.70    0.00   0.82  -0.00   0.00   0.00   20.83  360.00    9.55  360.00  0.68 
1 1 1    0   26   42 o  1    9.08    4.23   10.27    0.00   0.25  -0.00   0.00   0.00    4.95  180.00   14.43  180.00  0.25 
1 1 1    0   26   43 o  1    9.03    4.22    5.51    0.00   0.12   0.00   0.00   0.00    2.48  180.00    7.16  180.00  0.12 
1 1 1    0   26   44 o  1   10.05    5.05    7.90  180.00  -0.22  -0.00   0.00   0.00    1.93    0.00    8.23    0.00  0.22 
1 1 1    0   27    1 o  1   10.33    4.87    9.30  180.00  -0.11  -0.00   0.00   0.00    7.44    0.00   17.05    0.00  0.11 
1 1 1    0   27    2 o  1   11.61    5.27   10.63    0.00   0.14   0.00   0.00   0.00    7.85  180.00   18.83  180.00  0.13 
1 1 1    0   27    3 f  0    9.38    4.57   17.54  180.00  -0.18  -0.00   0.00   0.00   18.09  180.00    0.00    0.00  0.00 
1 1 1    0   27    4 o  1   72.85    2.83   60.65    0.00   4.99   0.00   0.00   0.00   83.27    0.00   20.84    0.00  1.00 
1 1 1    0   27    5 o  1   41.98    4.48    8.32    0.00   0.39  -0.00   0.00   0.00   22.69  360.00   14.15  360.00  0.37 
1 1 1    0   27    6 o  1  110.94    2.59  117.60  180.00 -15.01   0.00   0.00   0.00  101.47  180.00   18.94  360.00  1.00 
1 1 1    0   27    7 o  1   86.12    2.61  103.47    0.00  10.59   0.00   0.00   0.00   66.51    0.00   39.22  180.00  1.00 
1 1 1    0   27    8 o  1   19.63    6.80   17.69  180.00  -0.41  -0.00   0.00   0.00    2.81    0.00   20.84    0.00  0.39 
1 1 1    0   27    9 o  1   89.07    3.02   90.49  180.00 -10.38  -0.00   0.00   0.00   86.12  180.00    5.89    0.00  1.00 
1 1 1    0   27   10 o  1   14.60    5.89    0.30  180.00  -0.01   0.00   0.00   0.00    0.14  360.00    0.44  360.00  0.01 
1 1 1    0   27   11 o  1   32.54    4.59   51.15  180.00  -2.17  -0.00   0.00   0.00   11.66  180.00   40.07    0.00  0.97 
1 1 1    0   27   12 o  1   30.20    4.87   22.93  180.00  -0.89   0.00   0.00   0.00   19.90  180.00    3.23  360.00  0.71 
1 1 1    0   27   13 o  1   43.25    3.32   39.80  180.00  -2.43  -0.00   0.00   0.00   45.13  180.00    5.08  180.00  0.98 
1 1 1    0   27   14 o  1   48.97    3.20   37.38    0.00   3.15   0.00   0.00   0.00   60.10    0.00   22.61    0.00  1.00 
1 1 1    0   27   15 o  1   15.44    5.81   16.87    0.00   0.51  -0.00   0.00   0.00    2.28  180.00   19.14  180.00  0.47 
1 1 1    0   27   16 o  1   16.48    5.96    5.36  180.00  -0.16  -0.00   0.00   0.00    0.11    0.00    5.43    0.00  0.16 
1 1 1    0   27   17 o  1   61.85    2.66   67.04    0.00   7.19   0.00   0.00   0.00   57.36    0.00    8.98  180.00  1.00 
1 1 1    0   27   18 o  1   38.02    3.86   33.56    0.00   1.95   0.00   0.00   0.00   39.68    0.00    6.34    0.00  0.96 
1 1 1    0   27   19 o  1   20.73    6.20   19.71    0.00   0.60  -0.00   0.00   0.00    2.67  360.00   16.93  180.00  0.54 
1 1 1    0   27   20 o  1   15.69    6.17   38.01  180.00  -0.98   0.00   0.00   0.00   14.07  360.00   51.82  360.00  0.75 
1 1 1    0   27   21 o  1   89.11    2.98   80.08  180.00 -18.30  -0.00   0.00   0.00   97.91  180.00   17.59  180.00  1.00 
1 1 1    0   27   22 o  1    7.79    3.93    3.40  180.00  -0.09   0.00   0.00   0.00    1.95  360.00    5.38  360.00  0.09 
1 1 1    0   27   23 o  1    8.11    4.00    6.24  180.00  -0.17  -0.00   0.00   0.00    3.55    0.00    9.79    0.00  0.17 
1 1 1    0   27   24 o  1   13.33    5.50    8.28    0.00   0.30   0.00   0.00   0.00    0.71  180.00    9.30  180.00  0.30 
1 1 1    0   27   25 o  1   18.50    6.70   10.68    0.00   0.49   0.00   0.00   0.00    5.40    0.00    6.06  180.00  0.46 
1 1 1    0   27   26 o  1   10.14    4.72   17.89  180.00  -0.33  -0.00   0.00   0.00   12.63    0.00   31.65    0.00  0.32 
1 1 1    0   27   27 f  0   25.95    5.79   24.70    0.00   0.83   0.00   0.00   0.00   24.63    0.00    0.00    0.00  0.00 
1 1 1    0   27   28 o  1   13.01    5.46   10.64  360.00   0.41  -0.00   0.00   0.00    0.04  360.00    9.94  180.00  0.39 
1 1 1    0   27   29 o  1    8.96    4.31   10.81    0.00   0.31   0.00   0.00   0.00    4.46  180.00   14.36  180.00  0.30 
1 1 1    0   27   30 o  1   26.28    7.24   25.75    0.00   2.73   0.00   0.00   0.00   28.19    0.00    4.26    0.00  0.99 
1 1 1    0   27   31 o  1   47.00    4.12   45.40  180.00  -9.73  -0.00   0.00   0.00   51.96  180.00    9.92  180.00  1.00 
1 1 1    0   27   32 o  1   26.44    5.41   19.90    0.00   2.16   0.00   0.00   0.00   33.61    0.00   15.74    0.00  0.97 
1 1 1    0   27   33 o  1   34.93    3.89   34.35    0.00   5.44  -0.00   0.00   0.00   39.56  360.00    9.25  360.00  1.00 
1 1 1    0   27   34 o  1   25.86    5.34   22.32  180.00  -1.64  -0.00   0.00   0.00   27.90  180.00    7.84  180.00  0.93 
1 1 1    0   27   35 o  1   18.63    5.86    7.40  180.00  -0.40  -0.00   0.00   0.00    7.75  180.00    1.22  180.00  0.38 
1 1 1    0   27   36 o  1   14.86    5.73   30.67  180.00  -1.06  -0.00   0.00   0.00    4.52    0.00   32.41    0.00  0.79 
1 1 1    0   27   37 o  1   18.62    6.22   17.95    0.00   0.99  -0.00   0.00   0.00   11.41  360.00    5.42  180.00  0.76 
1 1 1    0   27   38 o  1    8.77    4.19   10.64    0.00   0.33   0.00   0.00   0.00    4.61  180.00   14.88  180.00  0.32 
1 1 1    0   27   39 o  1   17.26    6.66    1.83  180.00  -0.09  -0.00   0.00   0.00    1.27  180.00    0.52    0.00  0.09 
1 1 1    0   27   40 o  1   12.61    5.18   13.99  360.00   0.53  -0.00   0.00   0.00    1.41  180.00   15.10  180.00  0.49 
1 1 1    0   27   41 o  1    6.83    3.41    8.13    0.00   0.16   0.00   0.00   0.00    5.52  180.00   13.26  180.00  0.16 
1 1 1    0   27   42 o  1    9.26    4.31   16.87  180.00  -0.40   0.00   0.00   0.00    7.92  360.00   22.82  360.00  0.38 
1 1 1    0   27   43 o  1   12.46    5.68   14.40  180.00  -0.43  -0.00   0.00   0.00    1.37    0.00   12.89    0.00  0.41 
1 1 1    0   28    0 o  1    8.89    4.53    9.69  180.00  -0.05   0.00   0.00   0.00    8.95  360.00   18.84  360.00  0.05 
1 1 1    0   28    1 o  1   54.66    3.25   58.42  180.00  -3.90   0.00   0.00   0.00   49.66  180.00    9.92  360.00  1.00 
1 1 1    0   28    2 o  1   35.79    4.66   52.86  180.00  -2.30  -0.00   0.00   0.00   16.26  180.00   37.62    0.00  0.98 
1 1 1    0   28    3 o  1   12.40    5.47   41.89    0.00   0.63   0.00   0.00   0.00   28.77  180.00   71.43  180.00  0.56 
1 1 1    0   28    4 o  1   33.17    4.91   57.75    0.00   2.40  -0.00   0.00   0.00    6.49  360.00   52.27  180.00  0.98 
1 1 1    0   28    5 o  1   71.99    2.67   84.95    0.00   8.01   0.00   0.00   0.00   57.68    0.00   28.63  180.00  1.00 
1 1 1    0   28    6 o  1   34.26    5.37   27.27  180.00  -1.22  -0.00   0.00   0.00   29.78  180.00    2.11  180.00  0.84 
1 1 1    0   28    7 o  1   62.77    3.06   59.47  180.00  -4.96  -0.00   0.00   0.00   65.29  180.00    5.05  180.00  1.00 
1 1 1    0   28    8 o  1   12.07    5.39   20.06    0.00   0.31  -0.00   0.00   0.00   12.99  180.00   33.27  180.00  0.30 
1 1 1    0   28    9 o  1   41.78    3.87   38.54  360.00   2.10  -0.00   0.00   0.00   42.20  360.00    3.31  360.00  0.97 
1 1 1    0   28   10 o  1   80.69    2.53   70.55    0.00   7.68   0.00   0.00   0.00   90.33    0.00   19.30    0.00  1.00 
1 1 1    0   28   11 o  1   11.75    5.14    2.48    0.00   0.04  -0.00   0.00   0.00    1.46  180.00    3.95  180.00  0.04 
1 1 1    0   28   12 o  1   10.46    4.76   10.34  180.00  -0.20  -0.00   0.00   0.00    6.31    0.00   16.66    0.00  0.19 
1 1 1    0   28   13 o  1   54.26    2.78   50.01    0.00   5.55   0.00   0.00   0.00   58.60    0.00    8.69    0.00  1.00 
1 1 1    0   28   14 f  0   13.41    5.43   12.83  180.00  -0.31  -0.00   0.00   0.00   12.74  180.00    0.00    0.00  0.00 
1 1 1    0   28   15 o  1   74.70    2.48   78.89  180.00 -10.35   0.00   0.00   0.00   71.37  180.00    6.67  360.00  1.00 
1 1 1    0   28   16 o  1   22.01    6.11    6.80  180.00  -0.23  -0.00   0.00   0.00    3.02  180.00    3.74    0.00  0.22 
1 1 1    0   28   17 o  1   18.33    6.16   10.04  180.00  -0.26  -0.00   0.00   0.00    0.59    0.00   10.58    0.00  0.26 
1 1 1    0   28   18 o  1   44.79    3.75   42.24  180.00  -3.10  -0.00   0.00   0.00   47.24  180.00    5.27  180.00  1.00 
1 1 1    0   28   19 o  1   11.73    5.58    7.75    0.00   0.18   0.00   0.00   0.00    3.56  180.00   11.29  180.00  0.18 
1 1 1    0   28   20 o  1   58.90    3.30   55.27  180.00 -10.99  -0.00   0.00   0.00   62.06  180.00    6.32  180.00  1.00 
1 1 1    0   28   21 o  1   26.78    5.76   19.69  180.00  -1.72  -0.00   0.00   0.00   30.48  180.00   10.69  180.00  0.94 
1 1 1    0   28   22 o  1    6.71    3.42    2.65    0.00   0.06  -0.00   0.00   0.00    1.92  180.00    4.61  180.00  0.06 
1 1 1    0   28   23 o  1   20.91    6.26   13.06    0.00   0.71   0.00   0.00   0.00   11.89    0.00    1.80  180.00  0.61 
1 1 1    0   28   24 f  0   32.58    4.75   41.32    0.00  41.00  -0.00   0.00   0.00   44.66  360.00    0.00    0.00  0.00 
1 1 1    0   28   25 o  1   40.57    3.69   27.30    0.00   1.77   0.00   0.00   0.00   47.93    0.00   19.26    0.00  0.94 
1 1 1    0   28   26 o  1    7.01    3.54    2.28    0.00   0.02  -0.00   0.00   0.00    1.93  180.00    4.18  180.00  0.02 
1 1 1    0   28   27 o  1   10.98    4.98   16.53    0.00   0.54   0.00   0.00   0.00    4.56  180.00   20.03  180.00  0.50 
1 1 1    0   28   28 o  1   10.19    5.01    1.55    0.00   0.05   0.00   0.00   0.00    0.38  180.00    1.80  180.00  0.05 
1 1 1    0   28   29 o  1   17.99    6.96   21.40  180.00  -1.60   0.00   0.00   0.00   13.29  180.00    6.61  360.00  0.92 
1 1 1    0   28   30 o  1   20.64    6.16    1.88  180.00  -0.16  -0.00   0.00   0.00    4.84  180.00    3.09  180.00  0.16 
1 1 1    0   28   31 o  1   13.20    5.48   17.68  180.00  -0.95  -0.00   0.00   0.00    3.70  180.00   12.19    0.00  0.74 
1 1 1    0   28   32 o  1   38.36    3.78   37.70  180.00  -6.61  -0.00   0.00   0.00   43.43  180.00   10.15  180.00  1.00 
1 1 1    0   28   33 o  1    6.89    3.49    0.87    0.00   0.02  -0.00   0.00   0.00    0.54  180.00    1.32  180.00  0.02 
1 1 1    0   28   34 f  0    7.74    3.82    5.17  180.00  -0.13  -0.00   0.00   0.00    4.55  180.00    0.00    0.00  0.00 
1 1 1    0   28   35 o  1   15.83    5.88   30.72    0.00   1.11   0.00   0.00   0.00    2.38  180.00   30.20  180.00  0.80 
1 1 1    0   28   36 o  1   11.87    5.14   20.38  180.00  -0.69  -0.00   0.00   0.00    4.79    0.00   23.80    0.00  0.60 
1 1 1    0   28   37 o  1   10.75    4.78    2.31  180.00  -0.09  -0.00   0.00   0.00    0.29    0.00    2.51    0.00  0.09 
1 1 1    0   28   38 o  1   13.65    5.31   20.33    0.00   0.84   0.00   0.00   0.00    1.04  180.00   20.85  180.00  0.69 
1 1 1    0   28   39 o  1   17.89    6.69   27.62  180.00  -1.42   0.00   0.00   0.00    4.65  180.00   22.57  360.00  0.89 
1 1 1    0   28   40 o  1   14.08    5.50   14.93  180.00  -0.59  -0.00   0.00   0.00    0.87  180.00   13.19    0.00  0.53 
1 1 1    0   28   41 o  1   12.40    5.65    6.73  180.00  -0.21  -0.00   0.00   0.00    0.92    0.00    6.89    0.00  0.20 
1 1 1    0   28   42 o  1    9.23    4.59    0.63    0.00   0.01  -0.00   0.00   0.00    0.22  180.00    0.66  180.00  0.01 
1 1 1    0   28   43 o  1    9.31    4.29    4.97    0.00   0.16   0.00   0.00   0.00    1.05  180.00    4.98  180.00  0.15 
1 1 1    0   29    1 o  1   48.12    3.58   30.94  180.00  -1.96  -0.00   0.00   0.00   61.20  180.00   29.92  180.00  0.96 
1 1 1    0   29    2 o  1   73.40    2.68   20.08  180.00  -1.95   0.00   0.00   0.00  120.69  180.00  100.39  180.00  0.96 
1 1 1    0   29    3 o  1   28.61    6.32   51.31  180.00  -1.86  -0.00   0.00   0.00    2.69  180.00   49.14    0.00  0.95 
1 1 1    0   29    4 o  1   72.36    2.75   63.76    0.00   6.08   0.00   0.00   0.00   80.35    0.00   15.99    0.00  1.00 
1 1 1    0   29    5 f  0   31.91    5.10   35.11    0.00   1.44  -0.00   0.00   0.00   35.40  360.00    0.00    0.00  0.00 
1 1 1    0   29    6 o  1   11.29    5.08   28.75    0.00   0.42   0.00   0.00   0.00   19.90  180.00   48.85  180.00  0.40 
1 1 1    0   29    7 o  1   67.26    2.54   64.48    0.00   6.34   0.00   0.00   0.00   69.68    0.00    4.84    0.00  1.00 
1 1 1    0   29    8 o  1   15.95    5.91    8.87  360.00   0.22  -0.00   0.00   0.00    1.99  180.00   10.89  180.00  0.22 
1 1 1    0   29    9 o  1   15.76    5.86   57.29    0.00   1.61   0.00   0.00   0.00   28.30  180.00   85.69  180.00  0.92 
1 1 1    0   29   10 o  1   84.54    2.31   81.28  180.00 -14.36  -0.00   0.00   0.00   87.86  180.00    6.64  180.00  1.00 
1 1 1    0   29   11 o  1   97.39    2.47  109.40  180.00 -20.94  -0.00   0.00   0.00   85.91  180.00   22.96    0.00  1.00 
1 1 1    0   29   12 o  1   75.25    2.48   60.87    0.00   8.47   0.00   0.00   0.00   90.19    0.00   29.87    0.00  1.00 
1 1 1    0   29   13 o  1  104.04    2.33  103.08    0.00  18.39  -0.00   0.00   0.00  106.03  360.00    3.99  360.00  1.00 
1 1 1    0   29   14 o  1   24.53    5.79   25.88  180.00  -0.95  -0.00   0.00   0.00   10.67  180.00   15.03    0.00  0.74 
1 1 1    0   29   15 o  1   16.95    5.91   31.03  180.00  -0.75  -0.00   0.00   0.00    9.32    0.00   40.20    0.00  0.64 
1 1 1    0   29   16 o  1   31.08    5.62   32.36  180.00  -1.58  -0.00   0.00   0.00   24.92  180.00    7.25    0.00  0.92 
1 1 1    0   29   17 o  1   83.17    3.16   82.54  180.00 -13.00  -0.00   0.00   0.00   84.20  180.00    2.05  180.00  1.00 
1 1 1    0   29   18 o  1   12.96    5.79    3.59  180.00  -0.12   0.00   0.00   0.00    0.45  360.00    4.06  360.00  0.12 
1 1 1    0   29   19 o  1   13.26    5.56    0.96    0.00   0.04   0.00   0.00   0.00    0.17    0.00    0.79  180.00  0.04 
1 1 1    0   29   20 o  1   15.28    5.95   26.46    0.00   1.27   0.00   0.00   0.00    0.40  180.00   26.89  180.00  0.85 
1 1 1    0   29   21 o  1   10.00    4.71   11.42  180.00  -0.33  -0.00   0.00   0.00    5.34    0.00   17.09    0.00  0.32 
1 1 1    0   29   22 o  1    8.03    4.01   10.80  180.00  -0.23   0.00   0.00   0.00    7.75  360.00   19.21  360.00  0.23 
1 1 1    0   29   23 o  1   85.36    2.35   81.43    0.00  18.58   0.00   0.00   0.00   81.79    0.00    7.14  180.00  1.00 
1 1 1    0   29   24 o  1   23.77    6.08   17.60  360.00   0.55  -0.00   0.00   0.00    5.71  360.00   12.45  180.00  0.50 
1 1 1    0   29   25 o  1    9.88    4.65    7.26    0.00   0.12   0.00   0.00   0.00    4.67  180.00   11.74  180.00  0.12 
1 1 1    0   29   26 o  1   23.32    7.11   30.61  180.00  -1.99  -0.00   0.00   0.00   16.44  180.00   12.07    0.00  0.96 
1 1 1    0   29   27 f  0   22.56    7.04   27.88  180.00  -1.95  -0.00   0.00   0.00   25.60  180.00    0.00    0.00  0.00 
1 1 1    0   29   28 o  1   26.15    5.91   22.92    0.00   2.64  -0.00   0.00   0.00   30.47  360.00    9.17  360.00  0.99 
1 1 1    0   29   29 o  1   19.10    6.16    4.64  180.00  -0.36  -0.00   0.00   0.00    9.06  180.00    4.77  180.00  0.35 
1 1 1    0   29   30 o  1   12.88    5.39    0.28  180.00  -0.01   0.00   0.00   0.00    0.13  180.00    0.12  360.00  0.01 
1 1 1    0   29   31 o  1   19.22    6.07    7.59    0.00   0.60  -0.00   0.00   0.00   13.87  360.00    7.17  360.00  0.54 
1 1 1    0   29   32 o  1   12.43    5.32   14.12  180.00  -0.50  -0.00   0.00   0.00    1.24    0.00   13.95    0.00  0.46 
1 1 1    0   29   33 o  1   15.61    6.01   27.75    0.00   1.37   0.00   0.00   0.00    3.02    0.00   21.35  180.00  0.88 
1 1 1    0   29   34 o  1   26.08    6.59   24.44  180.00  -1.41  -0.00   0.00   0.00   24.20  180.00    2.12  180.00  0.89 
1 1 1    0   29   35 o  1    9.98    4.67   13.28  180.00  -0.37  -0.00   0.00   0.00    5.34    0.00   17.68    0.00  0.35 
1 1 1    0   29   36 o  1   27.20    4.97   20.81    0.00   2.08   0.00   0.00   0.00   32.83    0.00   12.91    0.00  0.97 
1 1 1    0   29   37 o  1   13.38    5.32   14.08  180.00  -0.59  -0.00   0.00   0.00    0.40  180.00   13.29    0.00  0.53 
1 1 1    0   29   38 o  1    6.27    3.19    1.64    0.00   0.03   0.00   0.00   0.00    1.20  180.00    2.82  180.00  0.03 
1 1 1    0   29   39 o  1   21.33    7.00    0.82  180.00  -0.04  -0.00   0.00   0.00    1.06  180.00    0.40  180.00  0.04 
1 1 1    0   29   40 o  1    9.98    4.94    3.57    0.00   0.09   0.00   0.00   0.00    1.34  180.00    4.47  180.00  0.09 
1 1 1    0   29   41 o  1    9.03    4.21    3.76    0.00   0.08  -0.00   0.00   0.00    1.58  180.00    4.59  180.00  0.08 
1 1 1    0   29   42 o  1    9.74    4.41    0.54    0.00   0.02   0.00   0.00   0.00    0.12  180.00    0.56  180.00  0.02 
1 1 1    0   30    0 o  1   72.57    4.45   47.04    0.00   2.79   0.00   0.00   0.00   96.85    0.00   49.64    0.00  0.99 
1 1 1    0   30    1 o  1   87.96    2.92   90.07    0.00  13.10   0.00   0.00   0.00   85.53    0.00    4.86  180.00  1.00 
1 1 1    0   30    2 o  1   12.46    5.49   26.91  180.00  -0.55  -0.00   0.00   0.00   14.57    0.00   41.56    0.00  0.50 
1 1 1    0   30    3 o  1   16.93    6.27   22.12  180.00  -0.63  -0.00   0.00   0.00    3.37    0.00   25.55    0.00  0.56 
1 1 1    0   30    4 o  1    8.23    4.09    8.22    0.00   0.12  -0.00   0.00   0.00    6.19  180.00   14.42  180.00  0.12 
1 1 1    0   30    5 o  1    9.64    4.59    0.45  360.00   0.01  -0.00   0.00   0.00    0.29  180.00    0.74  180.00  0.01 
1 1 1    0   30    6 o  1   16.36    6.04   13.71    0.00   0.44   0.00   0.00   0.00    0.22  180.00   13.91  180.00  0.41 
1 1 1    0   30    7 o  1   18.98    6.18   22.42  180.00  -0.80   0.00   0.00   0.00    2.88  180.00   19.47  360.00  0.66 
1 1 1    0   30    8 o  1   10.45    4.80    3.43  180.00  -0.07  -0.00   0.00   0.00    2.02    0.00    5.42    0.00  0.07 
1 1 1    0   30    9 o  1   49.58    3.06   39.14    0.00   3.54   0.00   0.00   0.00   60.22    0.00   21.45    0.00  1.00 
1 1 1    0   30   10 o  1   39.30    3.59   75.94  180.00  -5.12  -0.00   0.00   0.00    3.45  180.00   71.70    0.00  1.00 
1 1 1    0   30   11 o  1   89.42    2.34   92.27  180.00 -13.34  -0.00   0.00   0.00   87.32  180.00    4.20    0.00  1.00 
1 1 1    0   30   12 o  1   52.07    2.94   66.07    0.00   5.15   0.00   0.00   0.00   38.42    0.00   27.28  180.00  1.00 
1 1 1    0   30   13 o  1   45.45    3.84   35.55    0.00   2.44  -0.00   0.00   0.00   54.16  360.00   18.80  360.00  0.98 
1 1 1    0   30   14 o  1   14.84    6.10   41.81    0.00   0.98  -0.00   0.00   0.00   19.19  180.00   60.74  180.00  0.75 
1 1 1    0   30   15 o  1   28.58    8.48   17.75  180.00  -0.87  -0.00   0.00   0.00   22.41  180.00    4.73  180.00  0.70 
1 1 1    0   30   16 f  0   68.78    3.17   58.71  180.00 -41.00  -0.00   0.00   0.00   58.96  180.00    0.00    0.00  0.00 
1 1 1    0   30   17 o  1   38.47    4.23   22.39    0.00   3.08   0.00   0.00   0.00   54.04    0.00   31.45    0.00  1.00 
1 1 1    0   30   18 o  1   14.82    5.90   32.49    0.00   1.54  -0.00   0.00   0.00    5.56  180.00   38.15  180.00  0.91 
1 1 1    0   30   19 o  1   14.54    5.83   12.43  180.00  -0.53  -0.00   0.00   0.00    1.45  180.00   11.20    0.00  0.48 
1 1 1    0   30   20 o  1   46.32    3.42   70.55    0.00   9.14  -0.00   0.00   0.00   18.71  360.00   55.21  180.00  1.00 
1 1 1    0   30   21 o  1   54.16    3.18   51.51    0.00   7.52   0.00   0.00   0.00   52.87    0.00    2.58  180.00  1.00 
1 1 1    0   30   22 f  0   19.73    6.34   22.68  180.00  -0.81  -0.00   0.00   0.00   24.19  180.00    0.00    0.00  0.00 
1 1 1    0   30   23 o  1    9.90    4.70   18.03  180.00  -0.21  -0.00   0.00   0.00   14.08    0.00   32.28    0.00  0.21 
1 1 1    0   30   24 o  1   58.75    3.43   66.09  180.00  -8.95  -0.00   0.00   0.00   54.43  180.00    8.66    0.00  1.00 
1 1 1    0   30   25 o  1   13.25    5.85    3.95    0.00   0.16   0.00   0.00   0.00    0.44    0.00    3.22  180.00  0.15 
1 1 1    0   30   26 o  1   41.85    3.62   42.17    0.00   6.73  -0.00   0.00   0.00   44.87  360.00    6.03  360.00  1.00 
1 1 1    0   30   27 o  1   19.30    6.35   38.33  180.00  -3.15   0.00   0.00   0.00    2.86  180.00   32.73  360.00  1.00 
1 1 1    0   30   28 o  1   24.06    5.97   15.38    0.00   1.53  -0.00   0.00   0.00   29.64  360.00   15.47  360.00  0.91 
1 1 1    0   30   29 o  1   11.19    5.01   11.62    0.00   0.54  -0.00   0.00   0.00    0.69  360.00    9.72  180.00  0.50 
1 1 1    0   30   30 o  1    9.13    4.37    0.68    0.00   0.03  -0.00   0.00   0.00    0.10  180.00    0.70  180.00  0.03 
1 1 1    0   30   31 o  1    6.99    3.57   16.00    0.00   0.33  -0.00   0.00   0.00    9.96  180.00   24.37  180.00  0.32 
1 1 1    0   30   32 o  1   10.37    4.84    2.10    0.00   0.07  -0.00   0.00   0.00    0.36  180.00    2.20  180.00  0.07 
1 1 1    0   30   33 o  1   18.94    6.28   23.68    0.00   1.00   0.00   0.00   0.00    7.45    0.00   13.92  180.00  0.76 
1 1 1    0   30   34 o  1    7.62    3.78   10.25  180.00  -0.22  -0.00   0.00   0.00    6.27    0.00   15.78    0.00  0.21 
1 1 1    0   30   35 o  1   29.11    4.85   38.89  180.00  -4.24   0.00   0.00   0.00   21.06  180.00   16.08  360.00  1.00 
1 1 1    0   30   36 o  1   14.18    5.53   26.48    0.00   1.18   0.00   0.00   0.00    2.31  180.00   28.06  180.00  0.83 
1 1 1    0   30   37 o  1   17.30    5.79   13.01    0.00   0.66   0.00   0.00   0.00    7.29    0.00    5.48  180.00  0.58 
1 1 1    0   30   38 o  1   15.16    6.09   19.84    0.00   0.86  -0.00   0.00   0.00    2.05  360.00   16.95  180.00  0.69 
1 1 1    0   30   39 o  1   11.34    5.32   11.94    0.00   0.36  -0.00   0.00   0.00    3.26  180.00   14.30  180.00  0.34 
1 1 1    0   30   40 o  1    6.82    3.43    3.59  180.00  -0.06  -0.00   0.00   0.00    2.21    0.00    5.26    0.00  0.06 
1 1 1    0   30   41 o  1   10.15    4.54    3.95  180.00  -0.11  -0.00   0.00   0.00    0.92    0.00    4.06    0.00  0.11 
1 1 1    0   31    1 o  1   49.45    3.85   54.21    0.00   5.00   0.00   0.00   0.00   45.08    0.00    8.74  180.00  1.00 
1 1 1    0   31    2 o  1   65.14    3.08   88.20    0.00  10.75   0.00   0.00   0.00   42.76    0.00   44.75  180.00  1.00 
1 1 1    0   31    3 o  1   24.77    6.77   39.52  180.00  -1.69  -0.00   0.00   0.00    7.11  180.00   32.07    0.00  0.93 
1 1 1    0   31    4 o  1   68.48    3.08   74.20  180.00  -9.22  -0.00   0.00   0.00   63.51  180.00    9.94    0.00  1.00 
1 1 1    0   31    5 o  1   26.18    5.97    7.70  180.00  -0.34  -0.00   0.00   0.00    9.57  180.00    1.97  180.00  0.33 
1 1 1    0   31    6 o  1   75.42    2.40   81.53  180.00 -10.54  -0.00   0.00   0.00   70.13  180.00   10.58    0.00  1.00 
1 1 1    0   31    7 o  1   28.44    5.53   14.41    0.00   0.65   0.00   0.00   0.00   18.05    0.00    3.77    0.00  0.57 
1 1 1    0   31    8 o  1   95.49    2.20  106.81    0.00  15.96   0.00   0.00   0.00   84.91    0.00   21.17  180.00  1.00 
1 1 1    0   31    9 o  1   57.72    2.72   72.15  180.00  -6.17  -0.00   0.00   0.00   43.66  180.00   28.12    0.00  1.00 
1 1 1    0   31   10 o  1   45.20    3.23   44.13    0.00   3.02   0.00   0.00   0.00   46.06    0.00    2.15    0.00  1.00 
1 1 1    0   31   11 o  1   70.90    2.73   60.03    0.00   6.90   0.00   0.00   0.00   82.13    0.00   22.47    0.00  1.00 
1 1 1    0   31   12 o  1   25.24    7.97   25.77  180.00  -1.03   0.00   0.00   0.00   13.52  180.00   12.07  360.00  0.77 
1 1 1    0   31   13 o  1   47.73    5.20   40.79  180.00  -4.05  -0.00   0.00   0.00   54.65  180.00   13.91  180.00  1.00 
1 1 1    0   31   14 o  1   23.56    6.99   23.51    0.00   1.49   0.00   0.00   0.00   18.92    0.00    4.74  180.00  0.90 
1 1 1    0   31   15 o  1   19.16    6.13   24.22    0.00   1.54  -0.00   0.00   0.00   10.57  360.00   13.84  180.00  0.91 
1 1 1    0   31   16 o  1   13.30    5.50    4.20    0.00   0.18   0.00   0.00   0.00    0.55    0.00    3.66  180.00  0.18 
1 1 1    0   31   17 o  1   12.38    5.32   17.62    0.00   0.66   0.00   0.00   0.00    3.58  180.00   21.45  180.00  0.58 
1 1 1    0   31   18 o  1   13.06    5.62    0.19  180.00  -0.01  -0.00   0.00   0.00    0.02    0.00    0.22    0.00  0.01 
1 1 1    0   31   19 o  1   80.22    3.00   69.97    0.00  15.34   0.00   0.00   0.00   85.71    0.00   10.98    0.00  1.00 
1 1 1    0   31   20 o  1   17.22    6.38   14.20  360.00   0.56  -0.00   0.00   0.00    2.18  360.00   13.27  180.00  0.51 
1 1 1    0   31   21 f  0   55.48    3.19   64.08  180.00 -41.00  -0.00   0.00   0.00   66.31  180.00    0.00    0.00  0.00 
1 1 1    0   31   22 o  1   18.79    6.79   33.90  180.00  -0.93  -0.00   0.00   0.00    5.78    0.00   39.10    0.00  0.73 
1 1 1    0   31   23 o  1   15.63    6.35   15.87    0.00   0.71  -0.00   0.00   0.00    4.15  360.00   10.72  180.00  0.61 
1 1 1    0   31   24 o  1    9.68    4.63    7.72  360.00   0.24  -0.00   0.00   0.00    2.60  180.00    9.68  180.00  0.23 
1 1 1    0   31   25 o  1   36.71    4.34   45.27  180.00  -6.90  -0.00   0.00   0.00   31.53  180.00   10.35    0.00  1.00 
1 1 1    0   31   26 o  1   11.78    5.26    5.72    0.00   0.30   0.00   0.00   0.00    1.56    0.00    3.75  180.00  0.29 
1 1 1    0   31   27 o  1   10.47    4.87    8.25  180.00  -0.37  -0.00   0.00   0.00    0.06    0.00    7.62    0.00  0.36 
1 1 1    0   31   28 o  1   12.56    5.39   32.73    0.00   1.70   0.00   0.00   0.00    5.73  180.00   34.97  180.00  0.94 
1 1 1    0   31   29 o  1   10.71    4.90    1.50    0.00   0.06  -0.00   0.00   0.00    0.05  360.00    1.27  180.00  0.06 
1 1 1    0   31   30 o  1   25.34    6.33   28.50  180.00  -1.98  -0.00   0.00   0.00   23.20  180.00    2.40    0.00  0.96 
1 1 1    0   31   31 o  1   10.22    4.81   23.50    0.00   0.77  -0.00   0.00   0.00    7.51  180.00   28.20  180.00  0.65 
1 1 1    0   31   32 o  1   17.13    6.17   21.26  180.00  -0.82  -0.00   0.00   0.00    3.86  180.00   15.35    0.00  0.67 
1 1 1    0   31   33 o  1    6.50    3.32   16.67  180.00  -0.30  -0.00   0.00   0.00   11.65    0.00   27.12    0.00  0.29 
1 1 1    0   31   34 o  1   56.38    2.68   54.01    0.00  12.22   0.00   0.00   0.00   61.21    0.00    9.65    0.00  1.00 
1 1 1    0   31   35 o  1   12.21    5.17   10.48    0.00   0.41  -0.00   0.00   0.00    0.72  180.00   10.91  180.00  0.39 
1 1 1    0   31   36 o  1    6.76    3.42    6.96  180.00  -0.15  -0.00   0.00   0.00    4.84    0.00   11.67    0.00  0.15 
1 1 1    0   31   37 o  1   12.22    5.60    7.77  180.00  -0.28  -0.00   0.00   0.00    0.88    0.00    8.35    0.00  0.27 
1 1 1    0   31   38 o  1    7.23    3.60    7.33  180.00  -0.14   0.00   0.00   0.00    4.56  360.00   11.19  360.00  0.14 
1 1 1    0   31   39 o  1    8.85    4.17    3.35  180.00  -0.07  -0.00   0.00   0.00    1.58    0.00    4.44    0.00  0.07 
1 1 1    0   31   40 o  1   11.44    5.05    8.71  180.00  -0.25  -0.00   0.00   0.00    1.29    0.00    8.25    0.00  0.25 
1 1 1    0   32    0 o  1   69.34    3.92   57.94  180.00  -3.07  -0.00   0.00   0.00   80.50  180.00   22.93  180.00  1.00 
1 1 1    0   32    1 o  1   41.88    4.13   22.14    0.00   1.39   0.00   0.00   0.00   52.07    0.00   30.06    0.00  0.88 
1 1 1    0   32    2 o  1   27.46    6.43   40.04    0.00   1.58  -0.00   0.00   0.00   10.66  360.00   29.15  180.00  0.92 
1 1 1    0   32    3 o  1   14.22    5.88   12.52  180.00  -0.26  -0.00   0.00   0.00    5.35    0.00   17.81    0.00  0.25 
1 1 1    0   32    4 o  1   22.93    6.90   36.72  180.00  -1.16  -0.00   0.00   0.00    1.12  180.00   35.43    0.00  0.82 
1 1 1    0   32    5 o  1   25.88    6.58    5.06    0.00   0.19   0.00   0.00   0.00    4.50    0.00    0.54  180.00  0.18 
1 1 1    0   32    6 o  1   27.72    6.36   25.17  180.00  -1.03  -0.00   0.00   0.00   17.81  180.00    7.23    0.00  0.77 
1 1 1    0   32    7 o  1  114.55    2.36  118.89  180.00 -21.99   0.00   0.00   0.00  110.91  180.00    7.28  360.00  1.00 
1 1 1    0   32    8 o  1   59.30    2.78   68.99    0.00   6.90   0.00   0.00   0.00   50.05    0.00   18.49  180.00  1.00 
1 1 1    0   32    9 o  1  175.31    2.46  161.96    0.00  51.63   0.00   0.00   0.00  189.67    0.00   28.71    0.00  1.00 
1 1 1    0   32   10 o  1   20.14    7.60   50.25  180.00  -1.99  -0.00   0.00   0.00   11.39    0.00   61.60    0.00  0.96 
1 1 1    0   32   11 o  1  123.68    2.45  112.70  180.00 -39.41  -0.00   0.00   0.00  134.10  180.00   20.85  180.00  1.00 
1 1 1    0   32   12 o  1   25.60    6.99   23.68  180.00  -1.98  -0.00   0.00   0.00   25.37  180.00    1.46  180.00  0.96 
1 1 1    0   32   13 o  1   38.08    3.90   41.15    0.00   5.49   0.00   0.00   0.00   34.78    0.00    6.60  180.00  1.00 
1 1 1    0   32   14 o  1   47.25    3.17   32.37  180.00  -5.22  -0.00   0.00   0.00   62.08  180.00   29.67  180.00  1.00 
1 1 1    0   32   15 o  1   15.64    5.88   10.61  180.00  -0.48  -0.00   0.00   0.00    3.23  180.00    7.58    0.00  0.45 
1 1 1    0   32   16 o  1   73.22    2.40   53.61    0.00  11.36  -0.00   0.00   0.00   90.53  360.00   34.63  360.00  1.00 
1 1 1    0   32   17 o  1   53.10    2.92   35.75    0.00   5.20   0.00   0.00   0.00   68.07    0.00   29.94    0.00  1.00 
1 1 1    0   32   18 o  1   16.35    6.05   26.60  180.00  -1.08  -0.00   0.00   0.00    3.05    0.00   32.06    0.00  0.79 
1 1 1    0   32   19 o  1   36.46    4.96   34.24  180.00  -1.92  -0.00   0.00   0.00   33.98  180.00    1.90    0.00  0.96 
1 1 1    0   32   20 o  1   38.49    5.00   43.66  180.00  -2.16  -0.00   0.00   0.00   31.33  180.00   12.30    0.00  0.97 
1 1 1    0   32   21 o  1    6.92    3.57    2.81  180.00  -0.05  -0.00   0.00   0.00    2.02    0.00    4.69    0.00  0.05 
1 1 1    0   32   22 o  1   26.53    6.31   50.99    0.00   3.94  -0.00   0.00   0.00    5.76  360.00   41.50  180.00  1.00 
1 1 1    0   32   23 o  1   34.06    5.18   28.78  180.00  -3.34   0.00   0.00   0.00   41.50  180.00   15.05  180.00  1.00 
1 1 1    0   32   24 o  1   10.54    4.95    2.75    0.00   0.14   0.00   0.00   0.00    0.27    0.00    2.28  180.00  0.13 
1 1 1    0   32   25 o  1    8.78    4.35   25.58    0.00   1.02  -0.00   0.00   0.00   10.15  180.00   33.86  180.00  0.77 
1 1 1    0   32   26 o  1   20.56    6.69    4.12  180.00  -0.33  -0.00   0.00   0.00    9.33  180.00    5.59  180.00  0.32 
1 1 1    0   32   27 o  1   34.35    4.75   37.51  180.00  -5.54   0.00   0.00   0.00   35.33  180.00    1.95  180.00  1.00 
1 1 1    0   32   28 o  1   16.72    6.39    9.89  180.00  -0.56  -0.00   0.00   0.00    8.27  180.00    0.52    0.00  0.51 
1 1 1    0   32   29 f  0   38.79    5.38   34.94    0.00  41.00  -0.00   0.00   0.00   31.25  360.00    0.00    0.00  0.00 
1 1 1    0   32   30 o  1   20.84    6.53   20.30  180.00  -1.19  -0.00   0.00   0.00   16.71  180.00    1.23    0.00  0.83 
1 1 1    0   32   31 o  1   11.72    5.16    2.89  180.00  -0.08  -0.00   0.00   0.00    0.77    0.00    3.38    0.00  0.08 
1 1 1    0   32   32 o  1    8.99    4.32    7.33    0.00   0.19  -0.00   0.00   0.00    3.51  180.00   10.32  180.00  0.18 
1 1 1    0   32   33 o  1   10.78    4.88   10.27  180.00  -0.41  -0.00   0.00   0.00    1.39    0.00   11.20    0.00  0.39 
1 1 1    0   32   34 o  1   10.17    4.70   14.67    0.00   0.48   0.00   0.00   0.00    5.13  180.00   19.38  180.00  0.45 
1 1 1    0   32   35 o  1   11.10    5.24    0.05  180.00  -0.00  -0.00   0.00   0.00    0.01    0.00    0.06    0.00  0.00 
1 1 1    0   32   36 o  1   10.31    4.95   21.23  180.00  -0.66  -0.00   0.00   0.00    8.70    0.00   29.29    0.00  0.58 
1 1 1    0   32   37 o  1   18.72    5.78   25.22  180.00  -1.26  -0.00   0.00   0.00    8.24  180.00   15.41    0.00  0.85 
1 1 1    0   32   38 o  1   11.39    5.27    6.31  180.00  -0.17  -0.00   0.00   0.00    1.56    0.00    7.04    0.00  0.17 
1 1 1    0   32   39 o  1   10.99    4.82   20.49    0.00   0.55   0.00   0.00   0.00    5.26  180.00   21.55  180.00  0.50 
1 1 1    0   32   40 o  1    6.80    3.44    0.23  180.00  -0.01  -0.00   0.00   0.00    0.10    0.00    0.29    0.00  0.01 
1 1 1    0   33    1 o  1   47.95    3.61   51.37  180.00  -4.24  -0.00   0.00   0.00   44.83  180.00    6.18    0.00  1.00 
1 1 1    0   33    2 o  1   18.91    6.63   27.23  180.00  -0.85  -0.00   0.00   0.00    0.93    0.00   27.97    0.00  0.69 
1 1 1    0   33    3 o  1   87.32    2.45   93.59    0.00  14.87  -0.00   0.00   0.00   81.62  360.00   11.39  180.00  1.00 
1 1 1    0   33    4 o  1   14.49    5.91   15.53  180.00  -0.41  -0.00   0.00   0.00    4.12    0.00   19.59    0.00  0.39 
1 1 1    0   33    5 o  1   82.62    2.40   66.26  180.00 -11.65  -0.00   0.00   0.00   99.08  180.00   32.93  180.00  1.00 
1 1 1    0   33    6 o  1    8.03    4.04    2.89  180.00  -0.05   0.00   0.00   0.00    2.02  360.00    4.92  360.00  0.05 
1 1 1    0   33    7 o  1   15.02    6.69    1.17  180.00  -0.04  -0.00   0.00   0.00    0.17  180.00    1.00    0.00  0.04 
1 1 1    0   33    8 o  1   17.04    7.46    2.70  360.00   0.14  -0.00   0.00   0.00    1.99  360.00    0.74  180.00  0.14 
1 1 1    0   33    9 o  1   28.56    7.58   25.66    0.00   2.29   0.00   0.00   0.00   30.09    0.00    4.22    0.00  0.98 
1 1 1    0   33   10 f  0   11.12    5.09   34.59    0.00   1.29   0.00   0.00   0.00   34.77    0.00    0.00    0.00  0.00 
1 1 1    0   33   11 o  1   29.83    5.63   22.37  180.00  -2.13  -0.00   0.00   0.00   35.60  180.00   13.19  180.00  0.97 
1 1 1    0   33   12 f  0  113.53    2.14   90.11  180.00 -41.00   0.00   0.00   0.00   91.14  180.00    0.00    0.00  0.00 
1 1 1    0   33   13 o  1   26.01    5.82   30.34    0.00   2.20   0.00   0.00   0.00   19.48    0.00   11.80  180.00  0.98 
1 1 1    0   33   14 f  0    8.20    4.04   15.71    0.00   0.35   0.00   0.00   0.00   16.53    0.00    0.00    0.00  0.00 
1 1 1    0   33   15 o  1   19.47    6.19    2.66  180.00  -0.13  -0.00   0.00   0.00    2.22  180.00    0.63    0.00  0.13 
1 1 1    0   33   16 o  1   12.50    5.36    1.70  360.00   0.05  -0.00   0.00   0.00    0.55  180.00    2.40  180.00  0.05 
1 1 1    0   33   17 o  1    9.37    4.47    0.71  180.00  -0.01  -0.00   0.00   0.00    0.55    0.00    1.29    0.00  0.01 
1 1 1    0   33   18 o  1   29.01    5.88   27.65    0.00   0.98   0.00   0.00   0.00   15.86    0.00   11.89  180.00  0.75 
1 1 1    0   33   19 o  1   14.50    5.92   10.68  180.00  -0.31  -0.00   0.00   0.00    1.67    0.00   11.94    0.00  0.30 
1 1 1    0   33   20 o  1   12.15    5.40   13.11  180.00  -0.47  -0.00   0.00   0.00    1.47    0.00   13.68    0.00  0.44 
1 1 1    0   33   21 o  1   23.00    6.55   31.03  180.00  -2.11  -0.00   0.00   0.00   16.29  180.00   12.10    0.00  0.97 
1 1 1    0   33   22 o  1   11.33    5.20   10.63  180.00  -0.49   0.00   0.00   0.00    0.38  180.00    9.45  360.00  0.45 
1 1 1    0   33   23 o  1   41.36    4.09   36.43    0.00   7.12   0.00   0.00   0.00   48.92    0.00   15.11    0.00  1.00 
1 1 1    0   33   24 o  1   20.41    6.63   18.68  360.00   1.52  -0.00   0.00   0.00   19.89  360.00    2.69  360.00  0.91 
1 1 1    0   33   25 o  1   10.28    4.90    1.60  180.00  -0.07  -0.00   0.00   0.00    0.02    0.00    1.46    0.00  0.07 
1 1 1    0   33   26 o  1   10.76    5.17    4.73    0.00   0.22   0.00   0.00   0.00    0.42    0.00    3.77  180.00  0.21 
1 1 1    0   33   27 o  1   23.93    8.03   16.46    0.00   1.11   0.00   0.00   0.00   23.84    0.00    9.12    0.00  0.81 
1 1 1    0   33   28 o  1   37.26    5.29   42.76  180.00  -4.82   0.00   0.00   0.00   36.50  180.00    1.51  360.00  1.00 
1 1 1    0   33   29 o  1    9.99    4.74   10.57    0.00   0.29  -0.00   0.00   0.00    3.69  180.00   13.09  180.00  0.29 
1 1 1    0   33   30 o  1   11.14    5.07   16.91    0.00   0.45   0.00   0.00   0.00    6.01  180.00   21.40  180.00  0.42 
1 1 1    0   33   31 o  1   20.90    6.18    4.61  180.00  -0.27  -0.00   0.00   0.00    6.74  180.00    2.44  180.00  0.26 
1 1 1    0   33   32 o  1    7.41    3.72    7.66  360.00   0.22  -0.00   0.00   0.00    4.18  180.00   11.52  180.00  0.21 
1 1 1    0   33   33 o  1   10.52    4.84   18.90  180.00  -0.63  -0.00   0.00   0.00    6.57    0.00   24.95    0.00  0.56 
1 1 1    0   33   34 o  1   16.73    6.54   12.48  180.00  -0.60   0.00   0.00   0.00    5.65  180.00    6.60  360.00  0.53 
1 1 1    0   33   35 o  1   11.49    5.03    4.01  180.00  -0.14  -0.00   0.00   0.00    0.73    0.00    4.54    0.00  0.13 
1 1 1    0   33   36 o  1   11.24    4.94    7.87  180.00  -0.24  -0.00   0.00   0.00    2.00    0.00    9.31    0.00  0.24 
1 1 1    0   33   37 o  1   17.36    5.75   14.89    0.00   0.63   0.00   0.00   0.00    6.17    0.00    6.97  180.00  0.56 
1 1 1    0   33   38 o  1   10.84    5.26    8.35    0.00   0.21   0.00   0.00   0.00    2.06  180.00    8.68  180.00  0.21 
1 1 1    0   33   39 o  1    7.87    3.94    4.01  180.00  -0.11  -0.00   0.00   0.00    1.37    0.00    4.55    0.00  0.11 
1 1 1    0   34    0 o  1   25.04    8.09    0.51  179.98  -0.02   0.00   0.00   0.00    0.58  179.98    0.07  179.98  0.02 
1 1 1    0   34    1 o  1   15.32    6.22   21.36  180.00  -1.10   0.00   0.00   0.00    2.96  180.00   18.59  360.00  0.80 
1 1 1    0   34    2 o  1   46.91    3.75   45.31    0.00   7.72   0.00   0.00   0.00   48.12    0.00    2.42    0.00  1.00 
1 1 1    0   34    3 o  1   41.20    4.62   46.75  180.00  -6.76   0.00   0.00   0.00   35.29  180.00   11.82  360.00  1.00 
1 1 1    0   34    4 o  1   11.52    5.32   23.29  180.00  -0.91  -0.00   0.00   0.00    6.83    0.00   30.27    0.00  0.72 
1 1 1    0   34    5 o  1   70.42    3.37   72.55    0.00  18.08   0.00   0.00   0.00   67.90    0.00    5.04  180.00  1.00 
1 1 1    0   34    6 f  0   33.24    6.15    5.61  180.00  -0.59  -0.00   0.00   0.00    5.63  180.00    0.00    0.00  0.00 
1 1 1    0   34    7 o  1   11.10    5.28   22.44  180.00  -0.80   0.00   0.00   0.00    7.70  360.00   30.18  360.00  0.67 
1 1 1    0   34    8 o  1   56.30    2.91   53.45    0.00   9.94   0.00   0.00   0.00   58.80    0.00    4.99    0.00  1.00 
1 1 1    0   34    9 o  1   30.27    5.29   41.60    0.00   3.71   0.00   0.00   0.00   18.03    0.00   24.41  180.00  1.00 
1 1 1    0   34   10 o  1   26.41    5.86   24.66  180.00  -1.79  -0.00   0.00   0.00   24.44  180.00    1.08    0.00  0.95 
1 1 1    0   34   11 o  1   13.97    5.79   11.73    0.00   0.43  -0.00   0.00   0.00    1.01  180.00   13.34  180.00  0.41 
1 1 1    0   34   12 o  1   58.95    3.05   55.63    0.00   8.96   0.00   0.00   0.00   58.54    0.00    0.83  180.00  1.00 
1 1 1    0   34   13 o  1   17.21    6.26   14.11  180.00  -0.60  -0.00   0.00   0.00    3.29  180.00   12.01    0.00  0.54 
1 1 1    0   34   14 o  1   34.64    4.80   34.88  180.00  -2.39  -0.00   0.00   0.00   30.72  180.00    6.67    0.00  0.98 
1 1 1    0   34   15 f  0   18.08    6.25   22.82    0.00   0.55   0.00   0.00   0.00   23.61    0.00    0.00    0.00  0.00 
1 1 1    0   34   16 o  1   15.92    6.08    3.94    0.00   0.08  -0.00   0.00   0.00    1.35  180.00    5.28  180.00  0.08 
1 1 1    0   34   17 o  1   16.32    6.15    2.90  180.00  -0.10  -0.00   0.00   0.00    0.36  180.00    2.41    0.00  0.10 
1 1 1    0   34   18 o  1   14.82    5.90   11.38  180.00  -0.49  -0.00   0.00   0.00    2.92  180.00    7.69    0.00  0.46 
1 1 1    0   34   19 o  1   43.49    3.56   53.72  180.00  -7.62   0.00   0.00   0.00   37.71  180.00   11.58  360.00  1.00 
1 1 1    0   34   20 o  1    9.07    4.40   16.75    0.00   0.59  -0.00   0.00   0.00    5.81  180.00   21.27  180.00  0.53 
1 1 1    0   34   21 o  1   45.04    3.84   50.39    0.00  10.99  -0.00   0.00   0.00   43.27  360.00    3.54  180.00  1.00 
1 1 1    0   34   22 o  1   12.12    5.44    8.59  180.00  -0.45  -0.00   0.00   0.00    2.24  180.00    5.72    0.00  0.42 
1 1 1    0   34   23 o  1    9.96    4.76   22.92    0.00   0.98   0.00   0.00   0.00    5.81  180.00   26.62  180.00  0.75 
1 1 1    0   34   24 o  1   10.09    4.95    7.10  180.00  -0.30  -0.00   0.00   0.00    0.37    0.00    6.70    0.00  0.29 
1 1 1    0   34   25 o  1   18.30    7.42   22.17  180.00  -1.43   0.00   0.00   0.00   13.00  180.00    6.62  360.00  0.89 
1 1 1    0   34   26 o  1   13.46    5.96   12.75    0.00   0.47   0.00   0.00   0.00    0.40    0.00   11.08  180.00  0.44 
1 1 1    0   34   27 o  1   11.78    5.31   19.84    0.00   0.74   0.00   0.00   0.00    2.66  180.00   20.16  180.00  0.63 
1 1 1    0   34   28 o  1    8.32    4.13    8.81    0.00   0.19  -0.00   0.00   0.00    4.80  180.00   12.68  180.00  0.19 
1 1 1    0   34   29 o  1   10.04    4.75    6.45    0.00   0.16   0.00   0.00   0.00    2.72  180.00    8.63  180.00  0.16 
1 1 1    0   34   30 o  1   21.03    6.34   19.56  180.00  -1.25  -0.00   0.00   0.00   17.31  180.00    1.07    0.00  0.85 
1 1 1    0   34   31 o  1   16.28    6.17   17.07  180.00  -0.94  -0.00   0.00   0.00    7.59  180.00    8.83    0.00  0.74 
1 1 1    0   34   32 o  1   20.72    7.21    8.33    0.00   0.50   0.00   0.00   0.00   10.87    0.00    2.76    0.00  0.46 
1 1 1    0   34   33 o  1   19.93    6.98    2.01  180.00  -0.11  -0.00   0.00   0.00    2.51  180.00    0.53  180.00  0.11 
1 1 1    0   34   34 o  1   14.03    5.66   13.70    0.00   0.56  -0.00   0.00   0.00    1.05  360.00   12.08  180.00  0.51 
1 1 1    0   34   35 o  1   14.06    5.61   12.77    0.00   0.48   0.00   0.00   0.00    0.61    0.00   11.43  180.00  0.45 
1 1 1    0   34   36 o  1   20.90    5.82   16.57  180.00  -0.81  -0.00   0.00   0.00   13.85  180.00    0.22    0.00  0.67 
1 1 1    0   34   37 o  1   13.95    5.67    9.54    0.00   0.31   0.00   0.00   0.00    0.79    0.00    6.87  180.00  0.30 
1 1 1    0   34   38 o  1    9.78    4.86    3.24    0.00   0.11  -0.00   0.00   0.00    0.44  180.00    3.00  180.00  0.11 
1 1 1    0   35    1 o  1   24.01    7.11   19.00    0.00   1.27   0.00   0.00   0.00   21.72    0.00    2.39    0.00  0.86 
1 1 1    0   35    2 o  1   19.99    7.41   26.83    0.00   1.47   0.00   0.00   0.00    8.60    0.00   18.76  180.00  0.90 
1 1 1    0   35    3 f  0   28.19    7.37   26.24  180.00  -2.00  -0.00   0.00   0.00   26.86  180.00    0.00    0.00  0.00 
1 1 1    0   35    4 o  1   22.39    7.17   36.89    0.00   2.21  -0.00   0.00   0.00    5.74  360.00   32.23  180.00  0.98 
1 1 1    0   35    5 o  1   11.30    5.18   13.67  180.00  -0.43  -0.00   0.00   0.00    4.97    0.00   19.14    0.00  0.41 
1 1 1    0   35    6 o  1   12.49    5.48    3.67    0.00   0.12   0.00   0.00   0.00    0.77  180.00    4.60  180.00  0.12 
1 1 1    0   35    7 o  1   19.69    6.43   20.51    0.00   1.04   0.00   0.00   0.00    8.93    0.00   12.69  180.00  0.78 
1 1 1    0   35    8 o  1   42.73    3.68   59.12  180.00  -6.85   0.00   0.00   0.00   22.51  180.00   40.44  360.00  1.00 
1 1 1    0   35    9 o  1    9.38    4.50   11.56  180.00  -0.28  -0.00   0.00   0.00    7.24    0.00   19.69    0.00  0.28 
1 1 1    0   35   10 o  1    9.69    4.60   14.78    0.00   0.37   0.00   0.00   0.00    9.25  180.00   25.36  180.00  0.35 
1 1 1    0   35   11 o  1   11.63    5.18   10.14    0.00   0.23  -0.00   0.00   0.00    5.66  180.00   16.51  180.00  0.22 
1 1 1    0   35   12 o  1   47.12    3.43   31.80    0.00   2.20   0.00   0.00   0.00   58.86    0.00   25.77    0.00  0.98 
1 1 1    0   35   13 o  1   23.07    6.39   29.76    0.00   0.80  -0.00   0.00   0.00    0.53  360.00   29.50  180.00  0.66 
1 1 1    0   35   14 o  1   14.97    5.99   18.31  180.00  -0.43  -0.00   0.00   0.00    5.68    0.00   23.57    0.00  0.41 
1 1 1    0   35   15 o  1   29.19    6.12   29.14  180.00  -2.25  -0.00   0.00   0.00   29.58  180.00    2.07  180.00  0.98 
1 1 1    0   35   16 o  1   22.58    6.50   16.59    0.00   1.08   0.00   0.00   0.00   20.36    0.00    4.95    0.00  0.79 
1 1 1    0   35   17 o  1   13.84    5.84   29.09  180.00  -1.22  -0.00   0.00   0.00    3.34    0.00   29.97    0.00  0.84 
1 1 1    0   35   18 o  1   28.09    6.12   30.28  180.00  -3.09  -0.00   0.00   0.00   28.00  180.00    0.05  180.00  1.00 
1 1 1    0   35   19 o  1   14.39    5.86   28.85    0.00   1.83  -0.00   0.00   0.00    0.54  360.00   26.27  180.00  0.95 
1 1 1    0   35   20 o  1   26.68    6.10   21.73  360.00   2.43  -0.00   0.00   0.00   32.39  360.00   12.25  360.00  0.98 
1 1 1    0   35   21 o  1   19.03    6.48   14.25    0.00   1.08   0.00   0.00   0.00   17.13    0.00    4.12    0.00  0.79 
1 1 1    0   35   22 o  1   13.55    6.00    0.90  180.00  -0.05   0.00   0.00   0.00    0.51  180.00    0.30  360.00  0.05 
1 1 1    0   35   23 o  1   18.51    7.89    3.49  180.00  -0.24  -0.00   0.00   0.00    5.48  180.00    2.40  180.00  0.23 
1 1 1    0   35   24 o  1   11.06    5.28    2.55  360.00   0.09  -0.00   0.00   0.00    0.26  180.00    2.54  180.00  0.09 
1 1 1    0   35   25 o  1   15.31    6.13   10.17  180.00  -0.45  -0.00   0.00   0.00    3.79  180.00    5.28    0.00  0.42 
1 1 1    0   35   26 o  1   11.53    5.26   13.93  180.00  -0.48   0.00   0.00   0.00    2.02  360.00   14.32  360.00  0.45 
1 1 1    0   35   27 o  1   15.79    6.17   12.65  180.00  -0.45  -0.00   0.00   0.00    1.80  180.00    9.63    0.00  0.42 
1 1 1    0   35   28 o  1   10.85    5.01   11.54  360.00   0.32  -0.00   0.00   0.00    3.99  180.00   14.64  180.00  0.31 
1 1 1    0   35   29 o  1   12.18    5.41    9.05    0.00   0.39   0.00   0.00   0.00    0.53    0.00    8.04  180.00  0.37 
1 1 1    0   35   30 o  1   16.43    6.60    1.65    0.00   0.09   0.00   0.00   0.00    1.28    0.00    0.32  180.00  0.09 
1 1 1    0   35   31 o  1   11.14    5.25   15.12  180.00  -0.51  -0.00   0.00   0.00    4.32    0.00   19.06    0.00  0.47 
1 1 1    0   35   32 o  1   10.06    4.72    7.40    0.00   0.23   0.00   0.00   0.00    2.76  180.00   10.04  180.00  0.22 
1 1 1    0   35   33 o  1   14.38    5.75   11.24    0.00   0.47   0.00   0.00   0.00    1.73    0.00    9.06  180.00  0.44 
1 1 1    0   35   34 o  1    8.36    4.10   12.75  180.00  -0.29  -0.00   0.00   0.00    7.04    0.00   18.83    0.00  0.28 
1 1 1    0   35   35 o  1    9.90    4.72   12.73    0.00   0.31   0.00   0.00   0.00    5.07  180.00   16.04  180.00  0.30 
1 1 1    0   35   36 o  1    7.98    4.02   15.85    0.00   0.31   0.00   0.00   0.00    7.79  180.00   20.44  180.00  0.30 
1 1 1    0   35   37 o  1    9.28    4.46    7.87  180.00  -0.26  -0.00   0.00   0.00    1.54    0.00    7.77    0.00  0.25 
1 1 1    0   36    0 o  1   19.77    8.46   22.59  180.00  -0.57   0.00   0.00   0.00    4.00  360.00   28.29  360.00  0.51 
1 1 1    0   36    1 o  1   64.88    4.35   54.51    0.00   9.34   0.00   0.00   0.00   71.12    0.00   12.48    0.00  1.00 
1 1 1    0   36    2 o  1   17.45    6.75   33.14    0.00   1.43  -0.00   0.00   0.00    4.60  180.00   40.32  180.00  0.89 
1 1 1    0   36    3 o  1   18.84    6.84    0.24    0.00   0.01   0.00   0.00   0.00    0.16    0.00    0.10  180.00  0.01 
1 1 1    0   36    4 o  1   26.98    6.51   43.69  180.00  -2.91  -0.00   0.00   0.00    6.18  180.00   41.27    0.00  0.99 
1 1 1    0   36    5 o  1   13.82    5.83    6.53    0.00   0.23   0.00   0.00   0.00    1.00  180.00    8.13  180.00  0.22 
1 1 1    0   36    6 o  1   11.55    5.25    5.33    0.00   0.13   0.00   0.00   0.00    2.77  180.00    8.52  180.00  0.13 
1 1 1    0   36    7 o  1   29.00    5.82   40.40  180.00  -2.03   0.00   0.00   0.00   13.15  180.00   29.73  360.00  0.97 
1 1 1    0   36    8 o  1   75.35    2.52   66.53  180.00  -7.52  -0.00   0.00   0.00   81.36  180.00   12.02  180.00  1.00 
1 1 1    0   36    9 o  1   27.43    5.91   16.84  180.00  -0.56  -0.00   0.00   0.00   10.54  180.00    6.65    0.00  0.51 
1 1 1    0   36   10 o  1   37.86    4.50   49.41    0.00   2.46  -0.00   0.00   0.00   25.32  360.00   23.98  180.00  0.99 
1 1 1    0   36   11 o  1   38.26    4.45   14.93    0.00   0.98  -0.00   0.00   0.00   43.02  360.00   28.49  360.00  0.75 
1 1 1    0   36   12 o  1   38.01    4.45   35.35  180.00  -3.53  -0.00   0.00   0.00   42.43  180.00    8.97  180.00  1.00 
1 1 1    0   36   13 o  1   17.35    6.28   14.62    0.00   0.73   0.00   0.00   0.00    8.01    0.00    5.62  180.00  0.62 
1 1 1    0   36   14 o  1   12.13    5.33    8.22    0.00   0.30   0.00   0.00   0.00    0.39  180.00    7.96  180.00  0.30 
1 1 1    0   36   15 o  1   87.28    2.41   75.61  180.00 -24.04   0.00   0.00   0.00  105.13  180.00   35.70  180.00  1.00 
1 1 1    0   36   16 o  1   10.97    5.05   12.60    0.00   0.57  -0.00   0.00   0.00    0.42  180.00   12.08  180.00  0.51 
1 1 1    0   36   17 o  1   43.25    3.68   49.31    0.00  10.36   0.00   0.00   0.00   40.71    0.00    5.08  180.00  1.00 
1 1 1    0   36   18 o  1   45.70    3.51   43.06    0.00   9.27   0.00   0.00   0.00   51.51    0.00   11.61    0.00  1.00 
1 1 1    0   36   19 o  1    9.71    4.68    5.89    0.00   0.25  -0.00   0.00   0.00    0.65  180.00    6.03  180.00  0.24 
1 1 1    0   36   20 o  1   45.91    4.72   57.07  180.00 -11.09  -0.00   0.00   0.00   40.67  180.00   10.49    0.00  1.00 
1 1 1    0   36   21 o  1   11.50    5.77    9.48  180.00  -0.45  -0.00   0.00   0.00    1.28  180.00    7.12    0.00  0.42 
1 1 1    0   36   22 o  1   13.38    6.05   24.21    0.00   1.11  -0.00   0.00   0.00    0.00  180.00   21.53  180.00  0.80 
1 1 1    0   36   23 o  1   55.51    3.21   16.89  180.00  -2.83   0.00   0.00   0.00   95.08  180.00   79.92  180.00  0.99 
1 1 1    0   36   24 o  1   15.15    6.13   14.90  180.00  -0.70  -0.00   0.00   0.00    5.11  180.00    8.02    0.00  0.60 
1 1 1    0   36   25 o  1   10.16    4.85   24.68  180.00  -0.64  -0.00   0.00   0.00   10.52    0.00   32.57    0.00  0.57 
1 1 1    0   36   26 o  1   18.45    6.51    6.74  180.00  -0.29  -0.00   0.00   0.00    4.14  180.00    2.01    0.00  0.28 
1 1 1    0   36   27 o  1   10.07    4.80   20.04  360.00   0.58  -0.00   0.00   0.00    8.11  180.00   26.81  180.00  0.53 
1 1 1    0   36   28 o  1   19.85    6.59    7.79  180.00  -0.54  -0.00   0.00   0.00   12.11  180.00    4.68  180.00  0.49 
1 1 1    0   36   29 o  1   11.38    5.32    4.75    0.00   0.18   0.00   0.00   0.00    0.63  180.00    5.24  180.00  0.17 
1 1 1    0   36   30 o  1   11.31    5.14   20.37    0.00   0.68   0.00   0.00   0.00    6.51  180.00   26.41  180.00  0.59 
1 1 1    0   36   31 o  1   10.65    4.93   10.08  180.00  -0.33  -0.00   0.00   0.00    3.16    0.00   13.09    0.00  0.32 
1 1 1    0   36   32 o  1   22.08    6.26    1.16  180.00  -0.07  -0.00   0.00   0.00    2.01  180.00    0.92  180.00  0.07 
1 1 1    0   36   33 o  1    7.43    3.74    2.17  180.00  -0.04   0.00   0.00   0.00    1.17  360.00    2.91  360.00  0.04 
1 1 1    0   36   34 o  1   18.47    6.59   14.60  180.00  -0.62  -0.00   0.00   0.00    7.86  180.00    4.62    0.00  0.55 
1 1 1    0   36   35 o  1    8.12    4.04   14.20    0.00   0.30   0.00   0.00   0.00    6.65  180.00   17.98  180.00  0.29 
1 1 1    0   36   36 o  1   11.76    5.13   13.63    0.00   0.57   0.00   0.00   0.00    1.34    0.00    9.43  180.00  0.51 
1 1 1    0   37    1 o  1   15.05    6.25   16.49  180.00  -0.30  -0.00   0.00   0.00    8.18    0.00   24.99    0.00  0.29 
1 1 1    0   37    2 o  1   38.62    5.30   32.78  180.00  -1.48  -0.00   0.00   0.00   36.34  180.00    3.05  180.00  0.90 
1 1 1    0   37    3 o  1   11.13    5.26   18.40    0.00   0.24   0.00   0.00   0.00   13.33  180.00   31.91  180.00  0.24 
1 1 1    0   37    4 o  1   41.28    4.99   50.29  180.00  -2.62   0.00   0.00   0.00   31.32  180.00   19.04  360.00  0.99 
1 1 1    0   37    5 o  1   36.25    5.13   38.21    0.00   1.93  -0.00   0.00   0.00   31.62  360.00    6.23  180.00  0.96 
1 1 1    0   37    6 o  1   25.42    6.61   43.55    0.00   1.72  -0.00   0.00   0.00    5.09  360.00   37.51  180.00  0.94 
1 1 1    0   37    7 o  1   10.94    5.14   12.26  180.00  -0.26  -0.00   0.00   0.00    6.22    0.00   18.02    0.00  0.26 
1 1 1    0   37    8 o  1   12.40    5.55    6.38  180.00  -0.21  -0.00   0.00   0.00    0.99    0.00    7.02    0.00  0.20 
1 1 1    0   37    9 o  1   29.26    6.16   23.45  180.00  -1.97  -0.00   0.00   0.00   34.38  180.00   12.45  180.00  0.96 
1 1 1    0   37   10 o  1    7.46    3.77    6.64    0.00   0.16   0.00   0.00   0.00    3.84  180.00    9.99  180.00  0.16 
1 1 1    0   37   11 o  1   11.40    5.15    1.65    0.00   0.06  -0.00   0.00   0.00    0.19  180.00    1.70  180.00  0.06 
1 1 1    0   37   12 o  1   22.09    6.36   20.98  180.00  -1.48  -0.00   0.00   0.00   20.59  180.00    1.32  180.00  0.90 
1 1 1    0   37   13 o  1   18.16    6.30    6.26  180.00  -0.42  -0.00   0.00   0.00    8.68  180.00    2.90  180.00  0.40 
1 1 1    0   37   14 o  1   10.17    4.79    4.68    0.00   0.22   0.00   0.00   0.00    0.11    0.00    4.24  180.00  0.22 
1 1 1    0   37   15 o  1    9.16    4.45    2.77    0.00   0.12  -0.00   0.00   0.00    0.43  180.00    3.00  180.00  0.12 
1 1 1    0   37   16 o  1   33.27    4.91   31.81    0.00   4.64  -0.00   0.00   0.00   37.10  360.00    7.66  360.00  1.00 
1 1 1    0   37   17 o  1    9.68    4.63    1.21    0.00   0.05  -0.00   0.00   0.00    0.12  180.00    1.22  180.00  0.05 
1 1 1    0   37   18 o  1   13.51    5.93    9.23  180.00  -0.50   0.00   0.00   0.00    4.21  180.00    4.05  360.00  0.46 
1 1 1    0   37   19 o  1   13.24    6.33    7.05    0.00   0.37  -0.00   0.00   0.00    3.21  360.00    3.05  180.00  0.36 
1 1 1    0   37   20 o  1   14.00    6.19   10.82  180.00  -0.53  -0.00   0.00   0.00    3.92  180.00    5.69    0.00  0.48 
1 1 1    0   37   21 o  1    9.84    4.72   22.31  180.00  -0.63  -0.00   0.00   0.00    9.13    0.00   29.21    0.00  0.56 
1 1 1    0   37   22 o  1   16.15    6.23   16.07  180.00  -0.78  -0.00   0.00   0.00    6.79  180.00    7.43    0.00  0.65 
1 1 1    0   37   23 o  1    8.65    4.27    2.96    0.00   0.07   0.00   0.00   0.00    1.37  180.00    4.00  180.00  0.07 
1 1 1    0   37   24 o  1   16.89    6.41   24.71  360.00   0.94  -0.00   0.00   0.00    2.39  360.00   19.98  180.00  0.73 
1 1 1    0   37   25 o  1   10.84    5.06    7.59  180.00  -0.21  -0.00   0.00   0.00    2.55    0.00    9.57    0.00  0.21 
1 1 1    0   37   26 o  1   12.15    5.52    1.44  180.00  -0.06   0.00   0.00   0.00    0.09  180.00    1.27  360.00  0.06 
1 1 1    0   37   27 o  1   26.52    7.32   31.52    0.00   2.67  -0.00   0.00   0.00   22.19  360.00    8.15  180.00  0.99 
1 1 1    0   37   28 o  1   14.94    6.07   13.58  360.00   0.61  -0.00   0.00   0.00    3.12  360.00   10.10  180.00  0.55 
1 1 1    0   37   29 o  1   21.56    6.50   24.25  180.00  -1.49  -0.00   0.00   0.00   15.19  180.00    8.58    0.00  0.90 
1 1 1    0   37   30 o  1    9.53    4.58   24.89  180.00  -0.72  -0.00   0.00   0.00   12.40    0.00   36.58    0.00  0.62 
1 1 1    0   37   31 o  1    8.98    4.38   10.68    0.00   0.28   0.00   0.00   0.00    5.30  180.00   15.50  180.00  0.27 
1 1 1    0   37   32 o  1   14.71    6.16   14.99  360.00   0.54  -0.00   0.00   0.00    1.17  360.00   12.24  180.00  0.50 
1 1 1    0   37   33 o  1   10.02    4.81    0.79  180.00  -0.02  -0.00   0.00   0.00    0.34    0.00    1.15    0.00  0.02 
1 1 1    0   37   34 o  1   11.73    5.32    7.20  180.00  -0.22   0.00   0.00   0.00    0.65  360.00    6.35  360.00  0.22 
1 1 1    0   38    0 o  1   13.15    6.21   15.15  360.00   0.30  -0.00   0.00   0.00    6.39  180.00   20.54  180.00  0.30 
1 1 1    0   38    1 o  1   78.12    2.73   74.95    0.00  18.65   0.00   0.00   0.00   86.25    0.00   16.25    0.00  1.00 
1 1 1    0   38    2 f  0   35.88    5.30   43.72  180.00 -41.00  -0.00   0.00   0.00   40.78  180.00    0.00    0.00  0.00 
1 1 1    0   38    3 o  1   10.18    4.90   12.83  180.00  -0.40  -0.00   0.00   0.00    4.26    0.00   16.20    0.00  0.38 
1 1 1    0   38    4 o  1   20.99    7.14   27.77    0.00   1.64   0.00   0.00   0.00   13.14    0.00   12.63  180.00  0.93 
1 1 1    0   38    5 o  1   10.10    4.94    4.54  180.00  -0.14  -0.00   0.00   0.00    1.36    0.00    5.56    0.00  0.14 
1 1 1    0   38    6 o  1   31.99    6.40   43.50    0.00   4.10   0.00   0.00   0.00   23.94    0.00   16.06  180.00  1.00 
1 1 1    0   38    7 o  1   20.71    6.81   11.61  180.00  -0.71  -0.00   0.00   0.00   14.65  180.00    4.02  180.00  0.61 
1 1 1    0   38    8 o  1   10.68    5.04   18.91  180.00  -0.69  -0.00   0.00   0.00    4.54    0.00   21.91    0.00  0.60 
1 1 1    0   38    9 o  1   34.60    5.16   40.07    0.00   5.26   0.00   0.00   0.00   32.21    0.00    4.77  180.00  1.00 
1 1 1    0   38   10 o  1   18.89    6.51   33.65    0.00   2.55  -0.00   0.00   0.00    6.11  360.00   25.10  180.00  0.99 
1 1 1    0   38   11 o  1   33.88    5.11   38.75  180.00  -6.01   0.00   0.00   0.00   31.76  180.00    4.24  360.00  1.00 
1 1 1    0   38   12 o  1   12.47    5.46   17.22  180.00  -0.94  -0.00   0.00   0.00    2.40  180.00   13.58    0.00  0.74 
1 1 1    0   38   13 o  1   45.74    3.63   52.00    0.00  11.05   0.00   0.00   0.00   43.32    0.00    4.83  180.00  1.00 
1 1 1    0   38   14 o  1   14.14    5.92   10.92    0.00   0.63  -0.00   0.00   0.00    5.86  360.00    4.12  180.00  0.56 
1 1 1    0   38   15 o  1   38.53    4.27   44.83  180.00  -7.49   0.00   0.00   0.00   36.67  180.00    3.73  360.00  1.00 
1 1 1    0   38   16 o  1   36.94    5.34   32.38  180.00  -4.98  -0.00   0.00   0.00   45.01  180.00   16.14  180.00  1.00 
1 1 1    0   38   17 o  1   21.68    8.28   37.74    0.00   2.91   0.00   0.00   0.00    9.76    0.00   23.58  180.00  0.99 
1 1 1    0   38   18 o  1   12.36    5.76    6.18  180.00  -0.26  -0.00   0.00   0.00    0.74  180.00    4.76    0.00  0.25 
1 1 1    0   38   19 o  1   18.98    6.45   26.34  180.00  -1.35  -0.00   0.00   0.00    9.52  180.00   14.18    0.00  0.88 
1 1 1    0   38   20 o  1    6.67    3.43    8.68    0.00   0.19   0.00   0.00   0.00    5.19  180.00   12.87  180.00  0.19 
1 1 1    0   38   21 f  0    6.77    3.48    3.68  180.00  -0.07  -0.00   0.00   0.00    3.26  180.00    0.00    0.00  0.00 
1 1 1    0   38   22 o  1   14.97    6.07   20.57    0.00   0.69   0.00   0.00   0.00    0.71  180.00   19.27  180.00  0.60 
1 1 1    0   38   23 o  1   10.72    5.00   20.42  360.00   0.54  -0.00   0.00   0.00    8.14  180.00   26.90  180.00  0.50 
1 1 1    0   38   24 o  1   13.16    5.68    8.68    0.00   0.35  -0.00   0.00   0.00    0.60  360.00    7.54  180.00  0.33 
1 1 1    0   38   25 o  1   22.11    6.87   30.74    0.00   2.31   0.00   0.00   0.00   13.97    0.00   15.41  180.00  0.98 
1 1 1    0   38   26 o  1    8.63    4.28    0.77    0.00   0.02   0.00   0.00   0.00    0.36  180.00    1.11  180.00  0.02 
1 1 1    0   38   27 o  1   25.15    6.61   27.02  180.00  -1.91   0.00   0.00   0.00   21.78  180.00    4.58  360.00  0.96 
1 1 1    0   38   28 o  1   11.10    5.15    4.60  180.00  -0.16  -0.00   0.00   0.00    1.12    0.00    5.65    0.00  0.15 
1 1 1    0   38   29 o  1   13.18    5.73    7.82  180.00  -0.30  -0.00   0.00   0.00    0.12  180.00    7.46    0.00  0.29 
1 1 1    0   38   30 o  1   10.93    5.25    0.08    0.00   0.00   0.00   0.00   0.00    0.02  180.00    0.10  180.00  0.00 
1 1 1    0   38   31 o  1   10.78    5.32    2.62    0.00   0.07   0.00   0.00   0.00    0.76  180.00    2.94  180.00  0.07 
1 1 1    0   38   32 o  1   13.94    6.02    1.51  180.00  -0.05  -0.00   0.00   0.00    0.09  180.00    1.09    0.00  0.05 
1 1 1    0   38   33 o  1    9.16    4.45   12.87    0.00   0.34   0.00   0.00   0.00    4.20  180.00   14.40  180.00  0.33 
1 1 1    0   39    1 o  1   31.92    6.64   35.03    0.00   4.09  -0.00   0.00   0.00   31.43  360.00    0.95  180.00  1.00 
1 1 1    0   39    2 o  1   11.44    5.41   22.00    0.00   1.00   0.00   0.00   0.00    2.96  180.00   23.32  180.00  0.76 
1 1 1    0   39    3 o  1   36.80    5.85   47.45  180.00  -6.99  -0.00   0.00   0.00   29.66  180.00   14.29    0.00  1.00 
1 1 1    0   39    4 o  1   14.91    6.33   26.23  180.00  -1.60   0.00   0.00   0.00    3.13  180.00   21.21  360.00  0.92 
1 1 1    0   39    5 o  1   16.84    6.55    9.67  180.00  -0.69  -0.00   0.00   0.00   11.25  180.00    2.26  180.00  0.60 
1 1 1    0   39    6 o  1   63.47    2.92   61.74    0.00  19.62   0.00   0.00   0.00   69.58    0.00   12.22    0.00  1.00 
1 1 1    0   39    7 o  1    7.68    3.89    2.55  180.00  -0.09  -0.00   0.00   0.00    0.94    0.00    3.30    0.00  0.09 
1 1 1    0   39    8 o  1   10.39    4.92   13.68  180.00  -0.64  -0.00   0.00   0.00    0.98    0.00   13.67    0.00  0.56 
1 1 1    0   39    9 o  1   12.93    5.68   21.75    0.00   1.20   0.00   0.00   0.00    1.38    0.00   18.77  180.00  0.83 
1 1 1    0   39   10 o  1    9.89    4.73   15.88  180.00  -0.69  -0.00   0.00   0.00    2.79    0.00   17.39    0.00  0.60 
1 1 1    0   39   11 o  1    9.84    4.71    5.63  180.00  -0.24  -0.00   0.00   0.00    0.51    0.00    5.62    0.00  0.23 
1 1 1    0   39   12 o  1   14.38    5.96   21.34  180.00  -1.23  -0.00   0.00   0.00    5.02  180.00   14.17    0.00  0.84 
1 1 1    0   39   13 o  1   13.20    5.83   10.29    0.00   0.55  -0.00   0.00   0.00    4.05  360.00    5.12  180.00  0.50 
1 1 1    0   39   14 o  1   13.55    6.51   15.66    0.00   0.84   0.00   0.00   0.00    4.74    0.00    9.13  180.00  0.69 
1 1 1    0   39   15 o  1   27.38    7.94   35.45  180.00  -3.21  -0.00   0.00   0.00   23.17  180.00    8.24    0.00  1.00 
1 1 1    0   39   16 o  1   22.96    7.67   21.42    0.00   1.37   0.00   0.00   0.00   21.20    0.00    2.01    0.00  0.88 
1 1 1    0   39   17 o  1   44.24    3.78   21.97    0.00   2.96   0.00   0.00   0.00   68.34    0.00   48.68    0.00  0.99 
1 1 1    0   39   18 o  1   40.12    4.11   51.77  180.00  -6.86  -0.00   0.00   0.00   34.58  180.00   11.10    0.00  1.00 
1 1 1    0   39   19 o  1   11.05    5.13    7.40    0.00   0.23  -0.00   0.00   0.00    1.66  180.00    8.23  180.00  0.22 
1 1 1    0   39   20 o  1   28.41    6.34   30.18  360.00   1.90  -0.00   0.00   0.00   27.11  360.00    0.13  180.00  0.96 
1 1 1    0   39   21 o  1    6.46    3.34    3.65    0.00   0.06   0.00   0.00   0.00    2.57  180.00    5.92  180.00  0.06 
1 1 1    0   39   22 o  1   24.43    6.52   18.14    0.00   1.24   0.00   0.00   0.00   24.41    0.00    7.45    0.00  0.85 
1 1 1    0   39   23 f  0   10.36    4.94    1.29    0.00   0.05   0.00   0.00   0.00    1.22    0.00    0.00    0.00  0.00 
1 1 1    0   39   24 o  1   18.12    6.50   13.49  180.00  -0.79  -0.00   0.00   0.00   10.74  180.00    2.31    0.00  0.66 
1 1 1    0   39   25 o  1   14.93    6.03    2.89    0.00   0.13   0.00   0.00   0.00    1.00    0.00    1.82  180.00  0.13 
1 1 1    0   39   26 o  1   20.69    6.56   25.33  180.00  -1.50   0.00   0.00   0.00   12.58  180.00   12.26  360.00  0.90 
1 1 1    0   39   27 o  1    9.43    4.56   15.47  180.00  -0.45  -0.00   0.00   0.00    7.18    0.00   22.25    0.00  0.42 
1 1 1    0   39   28 o  1   13.23    5.98   11.16  360.00   0.42  -0.00   0.00   0.00    0.31  180.00   11.05  180.00  0.39 
1 1 1    0   39   29 f  0    7.50    3.86   14.51    0.00   0.30   0.00   0.00   0.00   13.36    0.00    0.00    0.00  0.00 
1 1 1    0   39   30 o  1   11.89    5.51    6.09    0.00   0.17   0.00   0.00   0.00    1.14  180.00    6.26  180.00  0.17 
1 1 1    0   39   31 o  1    8.79    4.36   10.42  180.00  -0.22  -0.00   0.00   0.00    4.53    0.00   12.87    0.00  0.22 
1 1 1    0   39   32 o  1   13.40    5.68    0.40  360.00   0.02  -0.00   0.00   0.00    0.12  360.00    0.20  180.00  0.02 
1 1 1    0   40    0 o  1   42.50    8.77   38.75  180.00  -3.38  -0.00   0.00   0.00   48.95  180.00   13.10  180.00  1.00 
1 1 1    0   40    1 o  1   49.53    4.31   54.35  180.00 -12.12  -0.00   0.00   0.00   48.79  180.00    1.47    0.00  1.00 
1 1 1    0   40    2 o  1   18.43    7.03   20.28    0.00   1.46   0.00   0.00   0.00   14.36    0.00    4.37  180.00  0.90 
1 1 1    0   40    3 o  1   15.03    6.27    6.31  360.00   0.39  -0.00   0.00   0.00    5.25  360.00    0.57  180.00  0.37 
1 1 1    0   40    4 o  1    9.47    4.65   16.08    0.00   0.67   0.00   0.00   0.00    3.71  180.00   18.47  180.00  0.58 
1 1 1    0   40    5 o  1    8.65    4.32    0.25  180.00  -0.01  -0.00   0.00   0.00    0.06    0.00    0.30    0.00  0.01 
1 1 1    0   40    6 o  1   29.76    6.29   29.05  180.00  -3.44  -0.00   0.00   0.00   33.00  180.00    6.61  180.00  1.00 
1 1 1    0   40    7 f  0   14.73    6.06   17.57    0.00   1.03   0.00   0.00   0.00   15.86    0.00    0.00    0.00  0.00 
1 1 1    0   40    8 o  1    8.54    4.24    9.12    0.00   0.34   0.00   0.00   0.00    2.63  180.00   10.80  180.00  0.32 
1 1 1    0   40    9 o  1   31.61    5.63   43.77  180.00  -5.67   0.00   0.00   0.00   24.17  180.00   14.87  360.00  1.00 
1 1 1    0   40   10 o  1   52.25    3.53   35.90  180.00  -8.54  -0.00   0.00   0.00   72.64  180.00   40.78  180.00  1.00 
1 1 1    0   40   11 o  1   45.11    4.36   49.90    0.00  10.05   0.00   0.00   0.00   46.19    0.00    2.15    0.00  1.00 
1 1 1    0   40   12 o  1   14.22    6.66    3.69  180.00  -0.18  -0.00   0.00   0.00    1.74  180.00    1.54    0.00  0.18 
1 1 1    0   40   13 o  1   11.11    5.43   11.73  180.00  -0.40  -0.00   0.00   0.00    2.09    0.00   12.60    0.00  0.38 
1 1 1    0   40   14 o  1   64.98    2.99   62.55    0.00  12.45  -0.00   0.00   0.00   73.88  360.00   17.79  360.00  1.00 
1 1 1    0   40   15 o  1   21.21    6.68   23.84  180.00  -1.47  -0.00   0.00   0.00   17.06  180.00    4.07    0.00  0.90 
1 1 1    0   40   16 o  1   10.57    4.98   25.02  180.00  -0.82  -0.00   0.00   0.00    7.78    0.00   29.83    0.00  0.68 
1 1 1    0   40   17 o  1   20.45    6.69    4.57    0.00   0.23   0.00   0.00   0.00    4.96    0.00    0.88    0.00  0.22 
1 1 1    0   40   18 o  1   11.31    5.23    4.61    0.00   0.12  -0.00   0.00   0.00    1.44  180.00    5.61  180.00  0.12 
1 1 1    0   40   19 o  1   29.89    6.47   40.46    0.00   2.90   0.00   0.00   0.00   22.16    0.00   15.09  180.00  0.99 
1 1 1    0   40   20 o  1   11.89    5.45    8.05    0.00   0.29   0.00   0.00   0.00    0.92  180.00    8.46  180.00  0.28 
1 1 1    0   40   21 o  1   14.39    6.10   21.65  180.00  -1.13  -0.00   0.00   0.00    2.71  180.00   17.92    0.00  0.81 
1 1 1    0   40   22 o  1   14.92    6.09   24.60  180.00  -1.21  -0.00   0.00   0.00    1.23  180.00   22.53    0.00  0.84 
1 1 1    0   40   23 o  1   12.07    5.41   12.73  180.00  -0.48  -0.00   0.00   0.00    1.72    0.00   14.11    0.00  0.44 
1 1 1    0   40   24 o  1   12.62    5.56   16.07  180.00  -0.60  -0.00   0.00   0.00    2.25    0.00   17.98    0.00  0.53 
1 1 1    0   40   25 o  1   10.43    4.91    3.27  180.00  -0.10  -0.00   0.00   0.00    1.04    0.00    4.26    0.00  0.10 
1 1 1    0   40   26 o  1   11.88    5.35   16.20    0.00   0.56  -0.00   0.00   0.00    3.37  180.00   18.73  180.00  0.50 
1 1 1    0   40   27 o  1   13.15    5.97    3.08    0.00   0.12   0.00   0.00   0.00    0.07  180.00    3.18  180.00  0.12 
1 1 1    0   40   28 o  1   10.14    4.91    2.20    0.00   0.06   0.00   0.00   0.00    0.84  180.00    2.85  180.00  0.06 
1 1 1    0   40   29 o  1   11.36    5.15    4.22    0.00   0.12   0.00   0.00   0.00    0.98  180.00    4.60  180.00  0.12 
1 1 1    0   40   30 o  1   10.31    4.87    2.80  180.00  -0.08  -0.00   0.00   0.00    0.67    0.00    2.93    0.00  0.08 
1 1 1    0   40   31 o  1    9.81    4.69    4.43    0.00   0.16   0.00   0.00   0.00    0.40  180.00    3.90  180.00  0.16 
1 1 1    0   41    1 o  1   20.98    7.07   10.79    0.00   0.86  -0.00   0.00   0.00   19.60  360.00   10.00  360.00  0.70 
1 1 1    0   41    2 o  1   15.08    6.31   11.14    0.00   0.67   0.00   0.00   0.00    7.71    0.00    2.20  180.00  0.58 
1 1 1    0   41    3 o  1   13.43    5.93   10.86  180.00  -0.59  -0.00   0.00   0.00    4.67  180.00    4.97    0.00  0.53 
1 1 1    0   41    4 o  1   10.74    5.16    2.17  180.00  -0.10  -0.00   0.00   0.00    0.20  180.00    1.72    0.00  0.10 
1 1 1    0   41    5 o  1   22.33    7.15    9.68  180.00  -0.83  -0.00   0.00   0.00   21.77  180.00   13.22  180.00  0.68 
1 1 1    0   41    6 o  1   13.92    6.06    2.47  180.00  -0.14   0.00   0.00   0.00    1.64  180.00    0.54  360.00  0.14 
1 1 1    0   41    7 o  1   13.99    6.03   15.10    0.00   0.77   0.00   0.00   0.00    4.69    0.00    8.69  180.00  0.65 
1 1 1    0   41    8 o  1   27.66    6.73   29.30  180.00  -2.57   0.00   0.00   0.00   28.57  180.00    2.46  180.00  0.99 
1 1 1    0   41    9 o  1   18.87    7.72   25.29    0.00   1.31   0.00   0.00   0.00    9.96    0.00   12.71  180.00  0.86 
1 1 1    0   41   10 o  1    9.93    4.99   13.16    0.00   0.37   0.00   0.00   0.00    4.73  180.00   16.56  180.00  0.36 
1 1 1    0   41   11 o  1    9.85    4.93   16.83  180.00  -0.50  -0.00   0.00   0.00    5.91    0.00   20.91    0.00  0.46 
1 1 1    0   41   12 o  1   28.73    6.06   33.95    0.00   2.98  -0.00   0.00   0.00   27.18  360.00    2.80  180.00  0.99 
1 1 1    0   41   13 o  1   18.07    6.45   22.15  180.00  -1.15  -0.00   0.00   0.00   10.03  180.00    9.52    0.00  0.82 
1 1 1    0   41   14 o  1    8.05    4.04   13.02  180.00  -0.28   0.00   0.00   0.00    7.25  360.00   18.87  360.00  0.27 
1 1 1    0   41   15 o  1    9.38    4.56    0.75  180.00  -0.02  -0.00   0.00   0.00    0.37    0.00    1.04    0.00  0.02 
1 1 1    0   41   16 o  1   12.15    5.45    5.34  180.00  -0.16  -0.00   0.00   0.00    1.12    0.00    6.01    0.00  0.16 
1 1 1    0   41   17 o  1   56.38    3.30   61.66    0.00   9.63   0.00   0.00   0.00   55.56    0.00    1.64  180.00  1.00 
1 1 1    0   41   18 o  1   23.73    7.20   14.14  180.00  -1.02  -0.00   0.00   0.00   23.22  180.00    9.90  180.00  0.77 
1 1 1    0   41   19 o  1   56.93    3.39   46.45  180.00 -10.35  -0.00   0.00   0.00   69.48  180.00   25.11  180.00  1.00 
1 1 1    0   41   20 o  1   21.40    6.78   27.21    0.00   1.85  -0.00   0.00   0.00   14.40  360.00   11.94  180.00  0.95 
1 1 1    0   41   21 o  1   13.51    5.81    4.57  180.00  -0.19  -0.00   0.00   0.00    0.56  180.00    3.89    0.00  0.19 
1 1 1    0   41   22 o  1   25.72    6.65   34.15  180.00  -2.48  -0.00   0.00   0.00   17.31  180.00   16.10    0.00  0.99 
1 1 1    0   41   23 o  1    6.75    3.48    1.08    0.00   0.02  -0.00   0.00   0.00    0.75  180.00    1.82  180.00  0.02 
1 1 1    0   41   24 o  1   13.88    6.14   18.79  360.00   0.74  -0.00   0.00   0.00    0.51  180.00   18.49  180.00  0.63 
1 1 1    0   41   25 o  1   10.47    5.14   10.17    0.00   0.30  -0.00   0.00   0.00    3.53  180.00   13.08  180.00  0.29 
1 1 1    0   41   26 o  1   10.58    5.12   10.25    0.00   0.28   0.00   0.00   0.00    3.49  180.00   12.72  180.00  0.27 
1 1 1    0   41   27 o  1   13.79    5.87   19.11  180.00  -0.61  -0.00   0.00   0.00    1.07    0.00   17.16    0.00  0.54 
1 1 1    0   41   28 o  1   12.58    5.55    5.89  180.00  -0.17  -0.00   0.00   0.00    0.43    0.00    5.14    0.00  0.17 
1 1 1    0   41   29 o  1    9.82    4.67   16.00    0.00   0.49   0.00   0.00   0.00    3.83  180.00   16.51  180.00  0.45 
1 1 1    0   42    0 o  1   19.13    7.80   10.63    0.00   0.29   0.00   0.00   0.00    1.18    0.00    8.38  180.00  0.28 
1 1 1    0   42    1 o  1   12.72    5.76    2.65  360.00   0.09  -0.00   0.00   0.00    0.01  360.00    2.38  180.00  0.09 
1 1 1    0   42    2 o  1   13.10    5.84    2.88    0.00   0.10   0.00   0.00   0.00    0.12    0.00    2.47  180.00  0.10 
1 1 1    0   42    3 o  1   14.63    6.22    6.50  180.00  -0.26  -0.00   0.00   0.00    1.63  180.00    4.20    0.00  0.26 
1 1 1    0   42    4 o  1   15.23    6.39   11.77  180.00  -0.50  -0.00   0.00   0.00    3.45  180.00    7.09    0.00  0.46 
1 1 1    0   42    5 o  1    8.14    4.14    1.22  360.00   0.03  -0.00   0.00   0.00    0.59  180.00    1.68  180.00  0.03 
1 1 1    0   42    6 o  1   13.91    6.51   16.95    0.00   0.68  -0.00   0.00   0.00    1.40  360.00   13.67  180.00  0.59 
1 1 1    0   42    7 o  1   17.17    7.41   26.26    0.00   1.29   0.00   0.00   0.00    6.26    0.00   16.96  180.00  0.86 
1 1 1    0   42    8 o  1   13.99    6.55   21.86  180.00  -0.94  -0.00   0.00   0.00    1.39  180.00   17.82    0.00  0.74 
1 1 1    0   42    9 f  0   12.16    5.56   26.91  180.00  -0.95  -0.00   0.00   0.00   23.79  180.00    0.00    0.00  0.00 
1 1 1    0   42   10 o  1   20.16    6.91   22.61    0.00   1.13  -0.00   0.00   0.00   12.54  360.00    7.60  180.00  0.81 
1 1 1    0   42   11 o  1   13.81    5.94    9.17  180.00  -0.29   0.00   0.00   0.00    0.40  360.00    8.64  360.00  0.28 
1 1 1    0   42   12 o  1   15.26    6.13    0.36  180.00  -0.01  -0.00   0.00   0.00    0.06  180.00    0.27    0.00  0.01 
1 1 1    0   42   13 o  1   17.77    6.43   14.13  180.00  -0.59  -0.00   0.00   0.00    5.93  180.00    7.03    0.00  0.53 
1 1 1    0   42   14 o  1   12.81    5.60    7.21  180.00  -0.24  -0.00   0.00   0.00    0.66    0.00    7.35    0.00  0.24 
1 1 1    0   42   15 o  1   22.51    6.82   35.53    0.00   2.36   0.00   0.00   0.00   10.86    0.00   22.51  180.00  0.98 
1 1 1    0   42   16 o  1   10.60    5.02   18.96  180.00  -0.77  -0.00   0.00   0.00    4.34    0.00   22.38    0.00  0.65 
1 1 1    0   42   17 o  1   19.50    6.93    6.44    0.00   0.41   0.00   0.00   0.00    8.96    0.00    2.77    0.00  0.39 
1 1 1    0   42   18 o  1   19.83    6.66    1.87    0.00   0.11  -0.00   0.00   0.00    2.71  360.00    0.89  360.00  0.11 
1 1 1    0   42   19 o  1   55.72    3.19   42.96  180.00  -7.65   0.00   0.00   0.00   69.56  180.00   27.70  180.00  1.00 
1 1 1    0   42   20 o  1   16.83    6.42   10.21  180.00  -0.49  -0.00   0.00   0.00    5.31  180.00    4.70    0.00  0.45 
1 1 1    0   42   21 o  1   12.44    5.56   19.42    0.00   0.73  -0.00   0.00   0.00    3.68  180.00   22.80  180.00  0.62 
1 1 1    0   42   22 o  1   20.33    7.39   40.73    0.00   2.25  -0.00   0.00   0.00    0.67  360.00   38.42  180.00  0.98 
1 1 1    0   42   23 o  1    9.43    4.71    2.63  180.00  -0.07  -0.00   0.00   0.00    1.19    0.00    3.74    0.00  0.07 
1 1 1    0   42   24 o  1   13.62    6.11   22.12  180.00  -0.77  -0.00   0.00   0.00    2.74    0.00   23.02    0.00  0.64 
1 1 1    0   42   25 f  0   10.65    5.02   10.46  180.00  -0.26  -0.00   0.00   0.00    8.67  180.00    0.00    0.00  0.00 
1 1 1    0   42   26 o  1   13.80    5.87   12.89    0.00   0.40   0.00   0.00   0.00    0.12    0.00   10.32  180.00  0.38 
1 1 1    0   42   27 o  1   11.93    5.37   16.90    0.00   0.55   0.00   0.00   0.00    1.51  180.00   14.96  180.00  0.50 
1 1 1    0   43    1 o  1   16.97    6.81   27.40  180.00  -1.19  -0.00   0.00   0.00    3.78  180.00   20.58    0.00  0.83 
1 1 1    0   43    2 f  0   56.15    3.76   46.29    0.00  41.00   0.00   0.00   0.00   41.22    0.00    0.00    0.00  0.00 
1 1 1    0   43    3 o  1   29.64    8.21   43.56    0.00   2.99  -0.00   0.00   0.00   20.10  360.00   18.77  180.00  0.99 
1 1 1    0   43    4 o  1   20.52    7.64   20.36  180.00  -0.96  -0.00   0.00   0.00   12.25  180.00    5.97    0.00  0.74 
1 1 1    0   43    5 o  1   11.67    5.62   10.05  180.00  -0.28  -0.00   0.00   0.00    2.76    0.00   11.79    0.00  0.27 
1 1 1    0   43    6 o  1   39.08    4.88   39.16  180.00  -3.53  -0.00   0.00   0.00   42.70  180.00    7.37  180.00  1.00 
1 1 1    0   43    7 o  1    9.64    4.70    7.80  180.00  -0.18  -0.00   0.00   0.00    3.67    0.00   10.75    0.00  0.18 
1 1 1    0   43    8 o  1   25.69    6.90   26.71  360.00   1.56  -0.00   0.00   0.00   22.69  360.00    1.69  180.00  0.92 
1 1 1    0   43    9 o  1   12.63    5.59    7.75  180.00  -0.24  -0.00   0.00   0.00    1.19    0.00    8.32    0.00  0.23 
1 1 1    0   43   10 o  1   15.65    6.21   30.82    0.00   1.21   0.00   0.00   0.00    2.33  180.00   30.88  180.00  0.84 
1 1 1    0   43   11 o  1   15.68    6.23   12.69    0.00   0.57  -0.00   0.00   0.00    4.22  360.00    7.64  180.00  0.51 
1 1 1    0   43   12 o  1   18.24    6.79   31.23  180.00  -1.84  -0.00   0.00   0.00    5.18  180.00   24.32    0.00  0.95 
1 1 1    0   43   13 o  1   12.10    5.54    1.36    0.00   0.06  -0.00   0.00   0.00    0.16  360.00    1.13  180.00  0.06 
1 1 1    0   43   14 o  1   19.62    7.08    5.23  180.00  -0.33   0.00   0.00   0.00    7.56  180.00    2.52  180.00  0.32 
1 1 1    0   43   15 o  1   12.59    5.64    3.86  180.00  -0.16  -0.00   0.00   0.00    0.20  180.00    3.55    0.00  0.16 
1 1 1    0   43   16 o  1   13.23    5.82    4.01  180.00  -0.16  -0.00   0.00   0.00    0.31  180.00    3.59    0.00  0.16 
1 1 1    0   43   17 o  1   12.38    5.52    2.16    0.00   0.08  -0.00   0.00   0.00    0.18  180.00    2.29  180.00  0.08 
1 1 1    0   43   18 o  1    9.58    4.65   13.33    0.00   0.39   0.00   0.00   0.00    5.97  180.00   19.07  180.00  0.37 
1 1 1    0   43   19 o  1   13.27    5.77   17.73  180.00  -0.69  -0.00   0.00   0.00    1.35    0.00   18.60    0.00  0.60 
1 1 1    0   43   20 o  1   15.04    6.40    7.59    0.00   0.32  -0.00   0.00   0.00    2.07  360.00    5.19  180.00  0.31 
1 1 1    0   43   21 o  1   13.60    6.51   12.05    0.00   0.44   0.00   0.00   0.00    0.20  180.00   11.58  180.00  0.41 
1 1 1    0   43   22 o  1   17.03    6.95    6.87  180.00  -0.29   0.00   0.00   0.00    3.23  180.00    3.01  360.00  0.28 
1 1 1    0   43   23 o  1    8.10    4.07    5.48  180.00  -0.11  -0.00   0.00   0.00    2.86    0.00    7.45    0.00  0.11 
1 1 1    0   43   24 o  1   20.90    6.70    6.68  360.00   0.31  -0.00   0.00   0.00    7.07  360.00    1.62  360.00  0.30 
1 1 1    0   43   25 o  1   13.41    5.78   15.81    0.00   0.54  -0.00   0.00   0.00    0.75  360.00   11.82  180.00  0.50 
1 1 1    0   43   26 o  1   10.26    4.88    0.36  180.00  -0.01   0.00   0.00   0.00    0.02  360.00    0.31  360.00  0.01 
1 1 1    0   44    0 o  1   26.89   10.70   47.74    0.00   1.51   0.00   0.00   0.00    4.61    0.00   39.55  180.00  0.91 
1 1 1    0   44    1 o  1   27.68    8.03   29.09    0.00   1.87   0.00   0.00   0.00   25.88    0.00    1.04  180.00  0.95 
1 1 1    0   44    2 o  1   35.41    7.47   41.74  180.00  -3.56  -0.00   0.00   0.00   32.03  180.00    6.65    0.00  1.00 
1 1 1    0   44    3 o  1   14.91    6.36    8.28  180.00  -0.32  -0.00   0.00   0.00    1.51  180.00    6.18    0.00  0.31 
1 1 1    0   44    4 o  1   12.72    5.74   13.90    0.00   0.49   0.00   0.00   0.00    1.47  180.00   14.42  180.00  0.45 
1 1 1    0   44    5 o  1   11.72    5.43   11.19  180.00  -0.39   0.00   0.00   0.00    1.85  360.00   12.31  360.00  0.37 
1 1 1    0   44    6 o  1    9.02    4.48    2.55  180.00  -0.07  -0.00   0.00   0.00    1.04    0.00    3.44    0.00  0.07 
1 1 1    0   44    7 o  1   15.77    6.43    8.84  180.00  -0.46  -0.00   0.00   0.00    5.26  180.00    3.10    0.00  0.43 
1 1 1    0   44    8 o  1   14.33    6.06    7.08    0.00   0.37   0.00   0.00   0.00    3.45    0.00    3.28  180.00  0.36 
1 1 1    0   44    9 o  1   48.55    3.84   42.03    0.00   7.83   0.00   0.00   0.00   56.91    0.00   16.72    0.00  1.00 
1 1 1    0   44   10 o  1   25.86    6.81    5.91    0.00   0.50   0.00   0.00   0.00   18.24    0.00   12.55    0.00  0.46 
1 1 1    0   44   11 o  1   20.62    6.85   17.53  180.00  -1.14  -0.00   0.00   0.00   16.53  180.00    0.46    0.00  0.81 
1 1 1    0   44   12 o  1   20.21    6.75   16.43  180.00  -1.00  -0.00   0.00   0.00   14.83  180.00    1.14    0.00  0.76 
1 1 1    0   44   13 o  1   10.29    4.89    6.34  180.00  -0.20  -0.00   0.00   0.00    2.11    0.00    8.28    0.00  0.20 
1 1 1    0   44   14 f  0   10.48    4.99    1.86    0.00   0.06  -0.00   0.00   0.00    1.82  360.00    0.00    0.00  0.00 
1 1 1    0   44   15 o  1   11.74    5.36    1.21  360.00   0.04  -0.00   0.00   0.00    0.19  180.00    1.37  180.00  0.04 
1 1 1    0   44   16 o  1    7.32    3.73    6.81    0.00   0.16  -0.00   0.00   0.00    4.39  180.00   11.06  180.00  0.16 
1 1 1    0   44   17 o  1   19.13    6.87   15.64    0.00   0.83   0.00   0.00   0.00   11.03    0.00    4.03  180.00  0.68 
1 1 1    0   44   18 o  1   13.21    6.00    5.64    0.00   0.20  -0.00   0.00   0.00    0.05  360.00    5.22  180.00  0.20 
1 1 1    0   44   19 o  1   17.07    7.88   26.56  180.00  -1.11   0.00   0.00   0.00    2.75  180.00   21.92  360.00  0.80 
1 1 1    0   44   20 o  1   14.31    6.57   10.91    0.00   0.38   0.00   0.00   0.00    0.58    0.00    9.25  180.00  0.36 
1 1 1    0   44   21 o  1   17.72    6.75   16.73    0.00   0.67   0.00   0.00   0.00    6.53    0.00    7.64  180.00  0.58 
1 1 1    0   44   22 o  1   18.27    6.78   13.06  180.00  -0.52  -0.00   0.00   0.00    6.96  180.00    3.59    0.00  0.48 
1 1 1    0   44   23 o  1   15.13    6.28    9.28    0.00   0.36   0.00   0.00   0.00    2.93    0.00    4.46  180.00  0.34 
1 1 1    0   44   24 o  1   14.39    6.04    1.86  180.00  -0.09  -0.00   0.00   0.00    0.99  180.00    0.49    0.00  0.09 
1 1 1    0   45    1 o  1   10.81    5.16    4.98    0.00   0.19  -0.00   0.00   0.00    0.75  180.00    5.54  180.00  0.19 
1 1 1    0   45    2 o  1   15.86    6.64   17.62  180.00  -0.92   0.00   0.00   0.00    6.02  180.00   10.96  360.00  0.72 
1 1 1    0   45    3 o  1   12.34    5.73   21.78  180.00  -0.91  -0.00   0.00   0.00    3.22    0.00   24.23    0.00  0.72 
1 1 1    0   45    4 o  1    7.95    4.08    3.03  180.00  -0.09  -0.00   0.00   0.00    1.58    0.00    4.52    0.00  0.08 
1 1 1    0   45    5 o  1   25.67    7.11   31.18    0.00   2.47  -0.00   0.00   0.00   20.39  360.00    9.85  180.00  0.99 
1 1 1    0   45    6 o  1   33.58    6.53   37.36    0.00   3.89   0.00   0.00   0.00   30.83    0.00    5.44  180.00  1.00 
1 1 1    0   45    7 o  1   18.74    7.06   15.92  180.00  -0.88  -0.00   0.00   0.00   11.01  180.00    4.47    0.00  0.71 
1 1 1    0   45    8 o  1   11.30    5.31   17.84  180.00  -0.62  -0.00   0.00   0.00    4.94    0.00   22.31    0.00  0.55 
1 1 1    0   45    9 o  1   13.60    5.89   14.01  180.00  -0.55  -0.00   0.00   0.00    0.03  180.00   13.64    0.00  0.50 
1 1 1    0   45   10 o  1    7.32    3.73   19.93  180.00  -0.45  -0.00   0.00   0.00   13.31    0.00   32.80    0.00  0.42 
1 1 1    0   45   11 o  1    9.83    4.73   10.37    0.00   0.31  -0.00   0.00   0.00    4.26  180.00   14.44  180.00  0.30 
1 1 1    0   45   12 o  1   21.11    6.83   15.02  360.00   0.91  -0.00   0.00   0.00   15.61  360.00    0.81  360.00  0.72 
1 1 1    0   45   13 o  1   12.22    5.54    1.74    0.00   0.06  -0.00   0.00   0.00    0.15  180.00    1.83  180.00  0.06 
1 1 1    0   45   14 o  1   10.81    5.06    6.94    0.00   0.22   0.00   0.00   0.00    1.96  180.00    8.65  180.00  0.22 
1 1 1    0   45   15 f  0   13.65    5.96    2.78  180.00  -0.11  -0.00   0.00   0.00    2.72  180.00    0.00    0.00  0.00 
1 1 1    0   45   16 o  1   15.11    6.30    5.62  180.00  -0.22  -0.00   0.00   0.00    1.37  180.00    3.83    0.00  0.22 
1 1 1    0   45   17 o  1   12.56    5.96    1.02  180.00  -0.03  -0.00   0.00   0.00    0.11    0.00    1.00    0.00  0.03 
1 1 1    0   45   18 o  1   20.66    7.70    2.93    0.00   0.13   0.00   0.00   0.00    2.84    0.00    0.44    0.00  0.13 
1 1 1    0   45   19 f  0    8.48    4.24    3.61  180.00  -0.08  -0.00   0.00   0.00    3.13  180.00    0.00    0.00  0.00 
1 1 1    0   45   20 o  1   17.18    6.58    9.59  180.00  -0.37  -0.00   0.00   0.00    4.36  180.00    3.34    0.00  0.35 
1 1 1    0   45   21 o  1   21.87    6.92   19.59    0.00   1.10  -0.00   0.00   0.00   19.48  360.00    3.93  360.00  0.80 
1 1 1    0   45   22 o  1   10.14    4.88   10.57    0.00   0.38   0.00   0.00   0.00    1.07  180.00    9.43  180.00  0.36 
1 1 1    0   46    0 f  0   53.16    5.39   44.99    0.00  41.00   0.00   0.00   0.00   44.01    0.00    0.00    0.00  0.00 
1 1 1    0   46    1 o  1   48.66    3.90   47.70    0.00   7.14   0.00   0.00   0.00   50.65    0.00    3.98    0.00  1.00 
1 1 1    0   46    2 o  1   24.29    7.09   21.84  180.00  -1.47  -0.00   0.00   0.00   22.34  180.00    0.95  180.00  0.90 
1 1 1    0   46    3 o  1   37.77    5.64   33.80  180.00  -3.75  -0.00   0.00   0.00   42.35  180.00    9.24  180.00  1.00 
1 1 1    0   46    4 o  1   13.99    6.23   13.57    0.00   0.55  -0.00   0.00   0.00    0.66  360.00   12.65  180.00  0.50 
1 1 1    0   46    5 o  1   22.73    7.24   16.91    0.00   1.07   0.00   0.00   0.00   19.32    0.00    2.71    0.00  0.79 
1 1 1    0   46    6 o  1   15.77    6.50   20.20  180.00  -0.92  -0.00   0.00   0.00    3.03  180.00   16.85    0.00  0.73 
1 1 1    0   46    7 f  0   11.65    5.42    2.03  180.00  -0.07   0.00   0.00   0.00    2.00  180.00    0.00    0.00  0.00 
1 1 1    0   46    8 o  1    8.42    4.23    0.81    0.00   0.02   0.00   0.00   0.00    0.44  180.00    1.23  180.00  0.02 
1 1 1    0   46    9 o  1    9.15    4.51    8.27  180.00  -0.23   0.00   0.00   0.00    3.84  360.00   11.77  360.00  0.22 
1 1 1    0   46   10 o  1   12.83    5.75    9.33    0.00   0.34   0.00   0.00   0.00    0.43  180.00    9.36  180.00  0.33 
1 1 1    0   46   11 o  1    9.13    4.49   12.66  180.00  -0.34   0.00   0.00   0.00    6.03  360.00   17.99  360.00  0.32 
1 1 1    0   46   12 o  1   15.88    6.58    6.87    0.00   0.29  -0.00   0.00   0.00    2.44  360.00    3.96  180.00  0.28 
1 1 1    0   46   13 o  1   39.16    5.29   27.51    0.00   2.87   0.00   0.00   0.00   52.23    0.00   26.64    0.00  0.99 
1 1 1    0   46   14 f  0   12.08    5.94    4.88  180.00  -0.14  -0.00   0.00   0.00    4.29  180.00    0.00    0.00  0.00 
1 1 1    0   46   15 o  1   25.32    8.13   17.90  180.00  -1.00  -0.00   0.00   0.00   22.92  180.00    7.36  180.00  0.76 
1 1 1    0   46   16 o  1   10.33    4.93    6.37  180.00  -0.15  -0.00   0.00   0.00    2.07    0.00    7.25    0.00  0.15 
1 1 1    0   46   17 f  0   11.00    5.15    1.01  180.00  -0.03  -0.00   0.00   0.00    0.84  180.00    0.00    0.00  0.00 
1 1 1    0   46   18 o  1   14.38    6.06    6.04    0.00   0.22   0.00   0.00   0.00    1.31    0.00    3.50  180.00  0.21 
1 1 1    0   46   19 o  1   12.18    5.52    9.73    0.00   0.36   0.00   0.00   0.00    0.65    0.00    7.06  180.00  0.34 
1 1 1    0   47    1 f  0   20.46    7.52    2.76  180.00  -0.15  -0.00   0.00   0.00    2.57  180.00    0.00    0.00  0.00 
1 1 1    0   47    2 o  1   28.23    7.06   31.43  180.00  -2.42  -0.00   0.00   0.00   25.61  180.00    4.33    0.00  0.98 
1 1 1    0   47    3 o  1   20.45    7.13    6.23  180.00  -0.34  -0.00   0.00   0.00    7.58  180.00    1.71  180.00  0.33 
1 1 1    0   47    4 o  1   21.67    7.03   26.22  360.00   1.53  -0.00   0.00   0.00   14.58  360.00   10.29  180.00  0.91 
1 1 1    0   47    5 o  1    9.35    4.60   15.38    0.00   0.41  -0.00   0.00   0.00    7.09  180.00   21.45  180.00  0.39 
1 1 1    0   47    6 o  1   32.07    6.04   20.81  180.00  -1.81   0.00   0.00   0.00   41.20  180.00   21.59  180.00  0.95 
1 1 1    0   47    7 o  1    7.26    3.72    6.06  180.00  -0.13  -0.00   0.00   0.00    4.01    0.00    9.91    0.00  0.13 
1 1 1    0   47    8 o  1   15.13    6.20    6.63  360.00   0.26  -0.00   0.00   0.00    1.51  360.00    4.53  180.00  0.25 
1 1 1    0   47    9 o  1    8.49    4.25    0.89  180.00  -0.02  -0.00   0.00   0.00    0.49    0.00    1.33    0.00  0.02 
1 1 1    0   47   10 o  1   10.28    4.97   12.50    0.00   0.33   0.00   0.00   0.00    4.70  180.00   15.93  180.00  0.32 
1 1 1    0   47   11 o  1   12.10    6.14   10.76    0.00   0.32   0.00   0.00   0.00    2.18  180.00   11.75  180.00  0.31 
1 1 1    0   47   12 o  1    9.84    4.98   12.98  180.00  -0.30  -0.00   0.00   0.00    5.06    0.00   15.87    0.00  0.29 
1 1 1    0   47   13 o  1   16.83    6.49   14.37  180.00  -0.54  -0.00   0.00   0.00    4.80  180.00    6.95    0.00  0.49 
1 1 1    0   47   14 o  1    8.42    4.22    8.03    0.00   0.16   0.00   0.00   0.00    3.79  180.00   10.32  180.00  0.16 
1 1 1    0   47   15 o  1    7.66    3.89    9.99    0.00   0.21   0.00   0.00   0.00    4.81  180.00   12.77  180.00  0.21 
1 1 1    0   47   16 o  1   21.83    6.94   11.24  180.00  -0.69  -0.00   0.00   0.00   17.12  180.00    8.21  180.00  0.60 
1 1 1    0   48    0 o  1   15.25    6.86    8.77  180.00  -0.16   0.00   0.00   0.00    2.58  360.00   10.09  360.00  0.16 
1 1 1    0   48    1 o  1   14.41    6.27    3.42    0.00   0.12   0.00   0.00   0.00    0.40    0.00    2.71  180.00  0.12 
1 1 1    0   48    2 o  1   10.21    4.95   12.33  180.00  -0.32  -0.00   0.00   0.00    4.64    0.00   15.52    0.00  0.31 
1 1 1    0   48    3 o  1   13.82    6.10   10.58    0.00   0.36   0.00   0.00   0.00    0.02    0.00    9.46  180.00  0.34 
1 1 1    0   48    4 o  1   15.25    6.43   20.16    0.00   0.72  -0.00   0.00   0.00    1.29  360.00   16.30  180.00  0.62 
1 1 1    0   48    5 o  1   16.60    6.64   14.37  360.00   0.54  -0.00   0.00   0.00    4.17  360.00    8.05  180.00  0.49 
1 1 1    0   48    6 o  1   14.45    6.27    0.80  180.00  -0.03  -0.00   0.00   0.00    0.10  180.00    0.63    0.00  0.03 
1 1 1    0   48    7 o  1   30.11    6.63   23.19  180.00  -1.59   0.00   0.00   0.00   35.80  180.00   16.22  180.00  0.92 
1 1 1    0   48    8 o  1   15.06    7.05    6.27  180.00  -0.20  -0.00   0.00   0.00    0.98  180.00    4.09    0.00  0.20 
1 1 1    0   48    9 o  1    9.98    5.02    0.69  180.00  -0.02  -0.00   0.00   0.00    0.26    0.00    0.88    0.00  0.02 
1 1 1    0   48   10 o  1   13.88    6.02    5.54    0.00   0.18  -0.00   0.00   0.00    0.51  360.00    3.89  180.00  0.18 
1 1 1    0   48   11 o  1   13.12    5.75   13.39    0.00   0.45   0.00   0.00   0.00    0.46    0.00   10.19  180.00  0.42 
1 1 1    0   48   12 o  1    8.17    4.10    9.04  180.00  -0.22  -0.00   0.00   0.00    3.56    0.00   10.73    0.00  0.22 
1 1 1    0   48   13 o  1   13.52    5.84    1.02  180.00  -0.04  -0.00   0.00   0.00    0.40  180.00    0.40    0.00  0.04 
1 1 1    0   49    1 o  1   13.37    5.98   26.43    0.00   0.86   0.00   0.00   0.00    2.52  180.00   23.61  180.00  0.69 
1 1 1    0   49    2 o  1    9.57    4.72    8.95    0.00   0.22   0.00   0.00   0.00    2.99  180.00   10.10  180.00  0.22 
1 1 1    0   49    3 o  1   27.07    7.13   26.75  180.00  -1.73  -0.00   0.00   0.00   29.60  180.00    8.37  180.00  0.94 
1 1 1    0   49    4 o  1   13.59    6.03   13.49  180.00  -0.47  -0.00   0.00   0.00    1.24  180.00    9.51    0.00  0.44 
1 1 1    0   49    5 o  1   18.35    7.45    1.34    0.00   0.06   0.00   0.00   0.00    1.22    0.00    0.14    0.00  0.06 
1 1 1    0   49    6 o  1   17.56    7.75   14.09    0.00   0.64   0.00   0.00   0.00    8.77    0.00    2.42  180.00  0.57 
1 1 1    0   49    7 o  1   13.10    5.87    6.40  180.00  -0.25  -0.00   0.00   0.00    1.45  180.00    3.62    0.00  0.25 
1 1 1    0   49    8 o  1    7.18    3.69    1.85  360.00   0.05  -0.00   0.00   0.00    0.78  180.00    2.24  180.00  0.05 
1 1 1    1    0    0 x  1       ?       ? 1430.62    0.00   0.00  -0.00   0.00   0.00  506.54  360.00    0.00    0.00  0.00 
1 1 1    1    0    1 o  1   41.92    1.45  296.73  270.00   0.00   0.02   0.00   0.00    3.52  270.00    9.00  270.00  0.02 
1 1 1    1    0    2 o  1  122.35    1.77  471.07  360.00  -1.30  -0.00   0.00   0.00  111.10  180.00   11.39  180.00  0.86 
1 1 1    1    0    3 o  1   43.80    1.75  140.16   90.00   0.00  -0.04   0.00   0.00    4.93   90.00   13.60   90.00  0.04 
1 1 1    1    0    4 o  1  414.85    4.15  845.89    0.00  17.50  -0.00   0.00   0.00  477.86  360.00  126.01  360.00  1.00 
1 1 1    1    0    5 o  1  762.95    7.66 1084.27  270.00   0.00 -55.32   0.00   0.00  958.84  270.00  391.78  270.00  1.00 
1 1 1    1    0    6 o  1  214.42    2.55  277.06    0.00   6.02  -0.00   0.00   0.00  226.83  360.00   24.83  360.00  1.00 
1 1 1    1    0    7 o  1  712.94    7.89  597.77   90.00  -0.00  57.69   0.00   0.00  885.12   90.00  344.37   90.00  1.00 
1 1 1    1    0    8 o  1  277.03    2.94   33.67    0.00 -11.62  -0.00   0.00   0.00  300.12  180.00   46.18  180.00  1.00 
1 1 1    1    0    9 o  1  120.01    2.23  307.66  270.00  -0.00  -1.79   0.00   0.00  145.31  270.00   63.49  270.00  0.95 
1 1 1    1    0   10 o  1  206.01    2.67  236.97  180.00  -4.17  -0.00   0.00   0.00  292.26  180.00  172.70  180.00  1.00 
1 1 1    1    0   11 o  1  170.97    2.70  122.53   90.00  -0.00  -1.62   0.00   0.00  245.72  270.00  175.39  270.00  0.92 
1 1 1    1    0   12 o  1   83.96    2.22   70.83    0.00  -0.38   0.00   0.00   0.00   20.29  180.00   20.06  360.00  0.36 
1 1 1    1    0   13 o  1  308.10    2.90  226.75  270.00  -0.00  -6.25   0.00   0.00  437.38  270.00  258.56  270.00  1.00 
1 1 1    1    0   14 o  1  176.24    2.23   23.03    0.00  -0.04  -0.00   0.00   0.00   11.22  180.00    9.66  180.00  0.04 
1 1 1    1    0   15 o  1   76.95    2.75  122.89  270.00  -0.00  -1.32   0.00   0.00   18.43  270.00   96.66   90.00  0.87 
1 1 1    1    0   16 o  1  138.00    2.29   90.77  180.00  -2.26  -0.00   0.00   0.00  159.67  180.00   49.36  180.00  0.98 
1 1 1    1    0   17 o  1   70.82    3.02  145.66  270.00  -0.00  -1.21   0.00   0.00    0.80   90.00  120.08   90.00  0.84 
1 1 1    1    0   18 o  1   46.76    4.92  106.16  180.00  -0.40   0.00   0.00   0.00   29.82  360.00   95.28  360.00  0.38 
1 1 1    1    0   19 o  1  265.02    2.94  220.82  270.00  -0.00  -7.69   0.00   0.00  333.34  270.00  136.64  270.00  1.00 
1 1 1    1    0   20 o  1   11.89    5.51   17.82    0.00   0.08   0.00   0.00   0.00   28.74  180.00   59.30  180.00  0.08 
1 1 1    1    0   21 o  1  246.09    2.85  299.13   90.00  -0.00  18.58   0.00   0.00  197.99   90.00   96.20  270.00  1.00 
1 1 1    1    0   22 o  1   16.63    6.81   16.79  180.00  -0.08  -0.00   0.00   0.00   13.62    0.00   29.98    0.00  0.08 
1 1 1    1    0   23 o  1   37.31    6.01   18.20  270.00   0.00  -0.24   0.00   0.00    0.19   90.00   17.67   90.00  0.23 
1 1 1    1    0   24 o  1   94.53    2.71  145.99    0.00   4.01   0.00   0.00   0.00   46.73    0.00   95.48  180.00  1.00 
1 1 1    1    0   25 o  1    9.89    4.92    5.35  270.00   0.00  -0.02   0.00   0.00    4.91   90.00   10.20   90.00  0.02 
1 1 1    1    0   26 o  1  103.28    2.76  166.09  180.00  -8.55  -0.00   0.00   0.00   38.91  180.00  128.74    0.00  1.00 
1 1 1    1    0   27 o  1   90.07    2.79  121.37   90.00  -0.00   7.02   0.00   0.00   55.35   90.00   69.45  270.00  1.00 
1 1 1    1    0   28 o  1  148.11    2.46  146.12  360.00  24.02  -0.00   0.00   0.00  144.17  360.00    7.88  180.00  1.00 
1 1 1    1    0   29 o  1   62.16    3.08   39.27   90.00   0.00   2.79   0.00   0.00   83.18   90.00   42.96   90.00  0.99 
1 1 1    1    0   30 o  1  115.05    2.23  100.67  180.00 -15.54  -0.00   0.00   0.00  127.94  180.00   25.79  180.00  1.00 
1 1 1    1    0   31 o  1   57.45    3.08   70.74  270.00  -0.00  -5.31   0.00   0.00   43.61  270.00   27.67   90.00  1.00 
1 1 1    1    0   32 o  1   10.85    5.10   14.57  180.00  -0.32  -0.00   0.00   0.00    7.87    0.00   22.44    0.00  0.31 
1 1 1    1    0   33 o  1   38.71    4.39   51.66  270.00   0.00  -3.47   0.00   0.00   26.19  270.00   24.89   90.00  1.00 
1 1 1    1    0   34 o  1   22.48    7.18   38.44    0.00   1.21   0.00   0.00   0.00    0.66  180.00   38.91  180.00  0.84 
1 1 1    1    0   35 o  1   18.48    6.84    8.45   90.00  -0.00   0.29   0.00   0.00    2.04   90.00    6.38  270.00  0.28 
1 1 1    1    0   36 o  1   13.66    6.00   33.93  180.00  -1.53  -0.00   0.00   0.00    9.29    0.00   43.44    0.00  0.91 
1 1 1    1    0   37 o  1   22.06    7.11   30.86   90.00   0.00   1.84   0.00   0.00   10.26   90.00   21.43  270.00  0.95 
1 1 1    1    0   38 o  1   17.97    6.77   26.09  180.00  -1.15  -0.00   0.00   0.00    1.21  180.00   27.00    0.00  0.82 
1 1 1    1    0   39 o  1   16.50    6.54    2.65  270.00  -0.00  -0.05   0.00   0.00    1.05   90.00    3.74   90.00  0.05 
1 1 1    1    0   40 o  1   21.07    6.43   35.11    0.00   2.11  -0.00   0.00   0.00    8.13  360.00   24.66  180.00  0.97 
1 1 1    1    0   41 o  1   19.77    6.40   25.32   90.00   0.00   1.81   0.00   0.00   14.09   90.00    9.29  270.00  0.95 
1 1 1    1    0   42 o  1   21.68    7.06    9.01    0.00   0.77  -0.00   0.00   0.00   19.68  360.00   11.33  360.00  0.65 
1 1 1    1    0   43 o  1   12.34    5.43   29.54  270.00  -0.00  -1.51   0.00   0.00    4.01   90.00   30.38   90.00  0.91 
1 1 1    1    0   44 o  1    9.04    4.40   24.50  180.00  -0.72   0.00   0.00   0.00   10.73  360.00   32.64  360.00  0.62 
1 1 1    1    0   45 f  0   13.67    5.80   15.07  270.00   0.00  -0.63   0.00   0.00   13.28  270.00    0.00    0.00  0.00 
1 1 1    1    0   46 o  1   18.28    6.48   34.16  180.00  -1.45  -0.00   0.00   0.00    1.54  180.00   29.70    0.00  0.90 
1 1 1    1    0   47 o  1   21.21    6.13   15.81   90.00  -0.00   1.22   0.00   0.00   20.58   90.00    5.54   90.00  0.84 
1 1 1    1    0   48 o  1    7.88    3.95    6.22    0.00   0.16   0.00   0.00   0.00    3.60  180.00    9.66  180.00  0.16 
1 1 1    1    0   49 o  1   13.11    5.56   18.28  270.00   0.00  -0.72   0.00   0.00    1.81   90.00   19.75   90.00  0.61 
1 1 1    1    0   50 o  1    8.38    4.09    9.75  180.00  -0.23   0.00   0.00   0.00    5.45  360.00   14.76  360.00  0.23 
1 1 1    1    0   51 f  0    8.75    4.22   16.59  270.00  -0.00  -0.35   0.00   0.00   13.83  270.00    0.00    0.00  0.00 
1 1 1    1    0   52 o  1    8.80    4.29    1.65    0.00   0.05  -0.00   0.00   0.00    0.50  180.00    1.81  180.00  0.05 
1 1 1    1    1    0 o  1   95.16    1.99  790.61  270.00  -0.00   0.79   0.00   0.00   43.92   90.00   37.79  270.00  0.66 
1 1 1    1    1    1 f  0  119.70    1.88  691.79  256.50   0.26  -6.75   0.00   0.00  279.09  272.18    0.00    0.00  0.00 
1 1 1    1    1    2 o  1  156.92    2.08  128.98  149.22   1.83   0.13   0.00   0.00  155.69    4.21  101.52    4.21  0.67 
1 1 1    1    1    3 o  1  240.49    2.88  860.38  219.34 -15.03  -5.32   0.00   0.00  174.28  199.50  117.09   19.50  0.97 
1 1 1    1    1    4 o  1  354.49    3.68  295.96  164.42 -13.71   5.73   0.00   0.00  511.24  157.32  337.79  157.32  0.97 
1 1 1    1    1    5 o  1  690.67    6.85 1229.34  324.10 124.14 -15.38   0.00   0.00  669.99  352.94   35.83  172.94  1.00 
1 1 1    1    1    6 o  1  235.09    2.64  217.17   71.81   1.64  16.99   0.00   0.00  196.46   84.47   63.27  264.47  0.97 
1 1 1    1    1    7 o  1 1251.75   13.40 1022.26  137.62 -306.45 304.32   0.00   0.00 1304.42  135.20  108.25  135.20  1.00 
1 1 1    1    1    8 o  1  220.25    2.97   61.22  264.75  12.17 -12.67   0.00   0.00  187.68  313.85   52.41  133.85  0.97 
1 1 1    1    1    9 o  1  344.39    3.69  487.90  298.46  19.79 -44.33   0.00   0.00  297.03  294.06   87.59  114.06  0.99 
1 1 1    1    1   10 f  0  189.78    2.20  123.69  258.49   1.71  -5.83   0.00   0.00   97.01  286.36    0.00    0.00  0.00 
1 1 1    1    1   11 o  1  410.12    4.99  543.25  315.70  41.97 -29.53   0.00   0.00  339.68  324.87  132.86  144.87  0.99 
1 1 1    1    1   12 o  1   47.31    3.93  127.84  197.97  -0.60  -0.44   0.00   0.00   38.06   36.34  108.98   36.34  0.35 
1 1 1    1    1   13 o  1  194.97    2.51  246.65  258.76  -4.83  -9.38   0.00   0.00  133.80  242.78  103.38   62.78  0.95 
1 1 1    1    1   14 o  1  149.05    2.31   61.34  297.76   2.80  -0.40   0.00   0.00  166.10  351.88   94.72  351.88  0.80 
1 1 1    1    1   15 o  1  244.54    2.60  272.03  340.71  19.17  -6.22   0.00   0.00  200.69  342.02   75.39  162.02  0.97 
1 1 1    1    1   16 o  1  296.67    2.94  305.73   62.58  10.19  20.55   0.00   0.00  318.82   63.62   57.38   63.62  0.98 
1 1 1    1    1   17 o  1  331.99    3.25  304.33   52.97  15.48  23.04   0.00   0.00  358.45   56.10   64.99   56.10  0.98 
1 1 1    1    1   18 o  1  229.82    3.11  156.95  312.04   6.70  -7.75   0.00   0.00  266.33  310.83   96.06  310.83  0.95 
1 1 1    1    1   19 o  1  279.08    3.14  267.32  117.04 -10.53  19.54   0.00   0.00  277.80  118.33   10.17  118.33  0.98 
1 1 1    1    1   20 o  1   56.12    3.64  135.13  127.09  -1.63   2.58   0.00   0.00   34.86  302.26  161.00  302.26  0.81 
1 1 1    1    1   21 o  1  254.90    2.89  242.46  208.76 -27.61 -14.40   0.00   0.00  264.20  207.55   26.84  207.55  0.98 
1 1 1    1    1   22 o  1   81.33    2.72   69.92  310.29   2.23  -2.56   0.00   0.00   67.89  311.00    0.13  131.00  0.84 
1 1 1    1    1   23 o  1  292.07    3.27  309.51   31.94  54.61  34.22   0.00   0.00  274.69   32.07   30.21  212.07  0.99 
1 1 1    1    1   24 f  0   53.35    4.17   81.19  334.40   2.29  -1.10   0.00   0.00   79.07  334.41    0.00    0.00  0.00 
1 1 1    1    1   25 o  1  194.48    2.86  204.75  196.10 -27.71  -8.00   0.00   0.00  179.81  196.10   22.54   16.10  0.98 
1 1 1    1    1   26 o  1   57.66    3.85   83.24  165.48  -4.60   1.19   0.00   0.00   18.25  165.48   65.81  345.48  0.89 
1 1 1    1    1   27 o  1   74.54    3.04   52.56  355.95   5.04  -0.36   0.00   0.00   79.30  355.95   25.24  355.95  0.89 
1 1 1    1    1   28 o  1  206.25    2.60  188.72    4.10  85.55   6.13   0.00   0.00  213.77    4.10   17.45    4.10  0.99 
1 1 1    1    1   29 f  0   61.93    3.35   41.68  279.86   0.99  -5.72   0.00   0.00   42.68  279.85    0.00    0.00  0.00 
1 1 1    1    1   30 o  1   41.65    4.51   19.08  335.22   1.85  -0.85   0.00   0.00   39.29  335.21   19.92  335.21  0.70 
1 1 1    1    1   31 o  1   59.86    3.01   53.59  297.19   3.79  -7.37   0.00   0.00   58.24  297.19    4.25  297.19  0.94 
1 1 1    1    1   32 o  1   19.49    5.35    7.75  202.80  -0.53  -0.22   0.00   0.00    3.06  202.80    4.69   22.80  0.28 
1 1 1    1    1   33 f  0   81.20    2.51   69.04  113.90  -6.90  15.58   0.00   0.00   68.28  113.90    0.00    0.00  0.00 
1 1 1    1    1   34 o  1   39.10    4.36   38.18  148.51  -3.64   2.23   0.00   0.00   30.29  148.51    7.71  328.51  0.87 
1 1 1    1    1   35 o  1   32.72    4.77   41.93  341.88   4.92  -1.61   0.00   0.00   16.90  341.88   24.91  161.88  0.90 
1 1 1    1    1   36 o  1   41.08    5.06   38.79  352.38   9.91  -1.33   0.00   0.00   38.89  352.38    0.16  172.38  0.95 
1 1 1    1    1   37 o  1   17.10    5.37   27.61  258.86  -0.48  -2.45   0.00   0.00    2.23   78.86   30.61   78.86  0.77 
1 1 1    1    1   38 o  1   36.97    4.40   26.99  323.81   4.02  -2.94   0.00   0.00   36.82  323.81    7.61  323.81  0.89 
1 1 1    1    1   39 o  1   13.74    4.50    9.14   96.11  -0.03   0.28   0.00   0.00    5.38  276.11   14.64  276.11  0.14 
1 1 1    1    1   40 o  1   12.61    4.24    5.11  137.42  -0.28   0.25   0.00   0.00    0.13  317.42    4.90  317.42  0.18 
1 1 1    1    1   41 o  1   15.27    4.70    7.45  177.56  -0.82   0.03   0.00   0.00    4.66  177.56    2.22  357.56  0.38 
1 1 1    1    1   42 f  0   18.57    5.14   19.23  121.41  -1.49   2.43   0.00   0.00   17.82  121.41    0.00    0.00  0.00 
1 1 1    1    1   43 o  1   15.12    4.64    6.32  234.89  -0.43  -0.61   0.00   0.00    4.89  234.89    0.75   54.89  0.35 
1 1 1    1    1   44 o  1   13.19    4.33   11.17  241.14  -0.43  -0.78   0.00   0.00    0.77  241.14    9.22   61.14  0.41 
1 1 1    1    1   45 o  1   19.40    5.18   22.11  297.05   1.11  -2.17   0.00   0.00    9.94  297.05    9.54  117.05  0.76 
1 1 1    1    1   46 o  1   12.77    4.18    3.00  113.45  -0.07   0.17   0.00   0.00    0.43  293.45    3.17  293.45  0.09 
1 1 1    1    1   47 o  1   17.96    4.97    8.28  135.40  -0.74   0.73   0.00   0.00    8.58  135.40    0.70  135.40  0.46 
1 1 1    1    1   48 o  1   11.78    3.88    7.72   96.50  -0.06   0.55   0.00   0.00    1.21  276.50    8.73  276.50  0.27 
1 1 1    1    1   49 o  1   17.84    4.92   16.81   66.50   0.68   1.56   0.00   0.00    6.43   66.50   10.03  246.50  0.64 
1 1 1    1    1   50 o  1   14.85    4.52    5.66    1.19   0.44   0.02   0.00   0.00    1.08    3.05    4.23  183.05  0.22 
1 1 1    1    1   51 o  1   10.47    3.61    9.81  273.96   0.03  -0.49   0.00   0.00    3.29   93.73   11.56   93.73  0.24 
1 1 1    1    1   52 o  1   10.24    3.50    9.46  355.57   0.60  -0.05   0.00   0.00    1.60  175.57    9.10  175.57  0.29 
1 1 1    1    2    0 o  1  172.73    2.43  367.00  180.00   2.79   0.00   0.00   0.00  191.99    0.00   41.12    0.00  0.99 
1 1 1    1    2    1 o  1  111.50    1.83  507.58  114.82  -0.57  -0.11   0.00   0.00   38.15  190.55   14.11  190.55  0.28 
1 1 1    1    2    2 o  1  432.45    4.45 1039.62  184.04 -40.10   6.30   0.00   0.00  433.57  171.07   12.95  171.07  0.99 
1 1 1    1    2    3 o  1  398.91    3.93 1269.27  131.52 -22.75  27.91   0.00   0.00  401.26  129.19   15.85  129.19  0.99 
1 1 1    1    2    4 f  0  131.54    1.93  535.36  206.77  -3.71  -2.79   0.00   0.00  139.54  216.89    0.00    0.00  0.00 
1 1 1    1    2    5 o  1  347.42    3.53  600.54  191.25 -31.65  -4.12   0.00   0.00  337.27  187.43    9.33    7.43  0.98 
1 1 1    1    2    6 o  1  614.20    5.90  551.64  348.53  99.02   2.41   0.00   0.00  653.10    1.39   84.01    1.39  0.99 
1 1 1    1    2    7 o  1  721.74    6.90  766.12  340.57 153.64 -36.64   0.00   0.00  723.66  346.58    8.41  346.58  1.00 
1 1 1    1    2    8 o  1  346.78    3.38  381.41  160.49 -28.58   8.89   0.00   0.00  426.84  162.73  171.82  162.73  0.98 
1 1 1    1    2    9 o  1  115.40    2.12   99.91  229.63  -3.80  -0.34   0.00   0.00  109.35  185.07   21.09  185.07  0.86 
1 1 1    1    2   10 o  1  172.10    2.51   55.98  201.87  -0.99  -8.02   0.00   0.00  175.38  262.99   28.61  262.99  0.94 
1 1 1    1    2   11 o  1   46.44    3.56  101.85  148.71   0.24   0.45   0.00   0.00   19.79  242.37   62.68  242.37  0.25 
1 1 1    1    2   12 o  1  314.49    3.54  246.17  342.30  21.66  -8.65   0.00   0.00  272.07  338.24   71.21  158.24  0.98 
1 1 1    1    2   13 o  1  156.62    2.35  251.75   36.97   4.98   2.42   0.00   0.00  131.20   25.94   20.91  205.94  0.90 
1 1 1    1    2   14 o  1  428.33    4.20  398.70  165.93 -50.38   9.61   0.00   0.00  405.67  169.20   36.92  349.20  0.99 
1 1 1    1    2   15 o  1  279.07    3.05  248.29   64.76  11.76  19.37   0.00   0.00  273.19   58.73    0.70   58.73  0.98 
1 1 1    1    2   16 o  1  260.29    2.90  228.41   44.69  12.56  11.28   0.00   0.00  285.37   41.92   65.81   41.92  0.97 
1 1 1    1    2   17 o  1  438.76    4.29  380.34  211.84 -38.16 -26.56   0.00   0.00  492.15  214.84  116.26  214.84  0.99 
1 1 1    1    2   18 o  1  188.25    2.89  126.21  336.10   5.73  -3.19   0.00   0.00  212.39  330.91   78.29  330.91  0.92 
1 1 1    1    2   19 o  1  288.65    3.22  223.31   62.76   8.80  17.54   0.00   0.00  339.78   63.36  117.16   63.36  0.97 
1 1 1    1    2   20 o  1  217.97    2.60  162.02  222.81 -11.50 -10.56   0.00   0.00  260.41  222.56   99.10  222.56  0.97 
1 1 1    1    2   21 o  1  213.84    2.63  228.88  273.24   1.20 -24.88   0.00   0.00  195.95  272.76   27.11   92.76  0.98 
1 1 1    1    2   22 o  1  187.88    2.55  162.21  207.24 -16.46  -8.48   0.00   0.00  207.19  207.25   48.92  207.25  0.97 
1 1 1    1    2   23 o  1  167.31    2.45  144.20  137.23 -12.46  11.47   0.00   0.00  182.92  137.35   41.25  137.35  0.97 
1 1 1    1    2   24 o  1  130.41    2.34  129.47   30.28   8.32   4.85   0.00   0.00  120.83   30.27    5.21  210.27  0.95 
1 1 1    1    2   25 o  1   57.85    3.36   66.38   12.26   2.79   0.61   0.00   0.00   26.70   12.26   39.00  192.26  0.80 
1 1 1    1    2   26 o  1   55.83    3.71   33.41  275.10   0.17  -1.86   0.00   0.00   41.56  275.11    7.78  275.11  0.67 
1 1 1    1    2   27 o  1   31.11    5.99   32.09   28.15   1.13   0.61   0.00   0.00    0.42   28.14   32.62  208.14  0.54 
1 1 1    1    2   28 o  1  112.82    2.49   85.86   93.94  -1.47  21.36   0.00   0.00  131.07   93.94   41.84   93.94  0.98 
1 1 1    1    2   29 o  1  130.30    2.36  122.00  316.35  26.55 -25.32   0.00   0.00  132.16  316.35    7.30  316.35  0.99 
1 1 1    1    2   30 o  1   39.08    4.92   47.22  277.96   0.65  -4.64   0.00   0.00   21.31  277.95   26.58   97.95  0.89 
1 1 1    1    2   31 o  1   28.58    5.81   25.38   60.22   0.89   1.55   0.00   0.00   12.18   60.21   13.39  240.21  0.66 
1 1 1    1    2   32 o  1   32.62    5.54   35.97  134.68  -3.10   3.14   0.00   0.00   21.31  134.68   14.64  314.68  0.88 
1 1 1    1    2   33 o  1   46.38    4.04   59.79  117.72  -4.31   8.20   0.00   0.00   28.44  117.72   30.72  297.72  0.94 
1 1 1    1    2   34 o  1   14.25    4.65   26.47   12.14   1.06   0.23   0.00   0.00   12.82  192.14   39.16  192.14  0.47 
1 1 1    1    2   35 o  1   31.98    5.14   30.87  343.94   3.65  -1.05   0.00   0.00   23.89  343.94    6.93  163.94  0.86 
1 1 1    1    2   36 o  1   48.14    4.52   54.09  297.68   7.81 -14.88   0.00   0.00   38.97  297.68   15.44  117.68  0.97 
1 1 1    1    2   37 o  1   21.35    5.38   10.93   32.11   1.04   0.65   0.00   0.00   10.97   32.11    0.30  212.11  0.52 
1 1 1    1    2   38 o  1   27.76    5.23   27.09   90.53  -0.03   3.61   0.00   0.00   17.64   90.53   11.74  270.53  0.85 
1 1 1    1    2   39 f  0   26.39    4.89   19.96  207.53  -1.07  -0.56   0.00   0.00   20.13  207.53    0.00    0.00  0.00 
1 1 1    1    2   40 o  1   18.35    5.09   16.40  120.36  -0.85   1.44   0.00   0.00    8.06  120.36    7.22  300.36  0.64 
1 1 1    1    2   41 o  1   17.40    5.28    7.52  175.91  -0.92   0.07   0.00   0.00    7.54  175.91    0.58  175.91  0.42 
1 1 1    1    2   42 o  1   18.64    4.95   23.28  111.71  -1.26   3.17   0.00   0.00    9.64  111.71   11.92  291.71  0.84 
1 1 1    1    2   43 o  1   29.09    5.07   29.01  349.86   6.24  -1.12   0.00   0.00   27.50  349.86    1.64  349.86  0.92 
1 1 1    1    2   44 o  1   22.23    4.66   28.20  313.47   2.52  -2.66   0.00   0.00   12.49  313.47   12.77  133.47  0.85 
1 1 1    1    2   45 o  1   13.34    4.35   13.67   35.23   0.87   0.62   0.00   0.00    0.48   35.23   11.58  215.23  0.47 
1 1 1    1    2   46 o  1   24.28    4.63   26.30  341.72   2.84  -0.94   0.00   0.00   15.20  341.72    8.89  161.72  0.81 
1 1 1    1    2   47 o  1   16.99    4.78   11.51  189.07  -1.35  -0.22   0.00   0.00    8.12  189.07    2.84    9.07  0.56 
1 1 1    1    2   48 o  1   14.70    4.56   18.69   75.68   0.40   1.56   0.00   0.00    0.09   75.68   18.12  255.68  0.62 
1 1 1    1    2   49 o  1   12.75    4.17   11.22  104.68  -0.21   0.81   0.00   0.00    1.08  284.74   12.05  284.74  0.39 
1 1 1    1    2   50 o  1   12.65    4.16    3.86  232.17  -0.15  -0.20   0.00   0.00    0.35   52.28    3.86   52.28  0.13 
1 1 1    1    2   51 o  1   10.25    3.54    2.89  117.07  -0.07   0.13   0.00   0.00    1.01  298.67    3.49  298.67  0.07 
1 1 1    1    2   52 o  1   10.39    3.55   10.38  269.60  -0.00  -0.68   0.00   0.00    1.55   89.60    9.78   89.60  0.32 
1 1 1    1    3    0 o  1  226.16    2.56  644.53  270.00  -0.00  -3.48   0.00   0.00  316.21  270.00  180.95  270.00  1.00 
1 1 1    1    3    1 o  1  262.13    2.97  695.14  158.10 -11.61   9.29   0.00   0.00  259.00  141.33   11.68  141.33  0.97 
1 1 1    1    3    2 o  1  503.64    6.00 1046.09  166.81 -40.45  15.03   0.00   0.00  629.63  159.61  263.71  159.61  0.99 
1 1 1    1    3    3 o  1  322.53    3.75  693.83  140.46 -25.71  18.89   0.00   0.00  231.65  143.69  171.57  323.69  0.98 
1 1 1    1    3    4 f  0  931.93    9.70  786.78  291.99  19.99 -35.80   0.00   0.00  799.27  299.17    0.00    0.00  0.00 
1 1 1    1    3    5 o  1  792.03    7.39  686.83  266.83   7.62 -131.64   0.00   0.00  966.05  273.31  354.06  273.31  1.00 
1 1 1    1    3    6 o  1  772.01    6.93  431.94   54.79 119.04  95.32   0.00   0.00  863.17   38.68  187.38   38.68  1.00 
1 1 1    1    3    7 o  1  553.43    5.06  736.98   56.09  44.35  72.25   0.00   0.00  619.35   58.45  138.37   58.45  0.99 
1 1 1    1    3    8 o  1  566.45    5.12  643.27  190.29 -94.93 -16.32   0.00   0.00  638.26  189.75  149.50  189.75  0.99 
1 1 1    1    3    9 o  1  261.43    2.70  237.83  193.55 -17.42  -8.10   0.00   0.00  317.48  204.95  125.90  204.95  0.97 
1 1 1    1    3   10 o  1  243.35    3.11  383.97  206.96 -12.12  -2.78   0.00   0.00  296.44  192.92  126.18  192.92  0.96 
1 1 1    1    3   11 o  1  256.66    2.91  376.68   63.20   7.83  14.64   0.00   0.00  234.90   61.85   27.83  241.85  0.97 
1 1 1    1    3   12 o  1   97.45    2.45  134.11   60.18   0.51   3.16   0.00   0.00    3.47   80.87  153.65  260.87  0.82 
1 1 1    1    3   13 o  1   65.63    2.81   52.37  320.98  -0.31  -0.03   0.00   0.00    0.38  185.31   19.73    5.31  0.16 
1 1 1    1    3   14 o  1  228.09    2.74  177.17  180.42  -9.31   1.54   0.00   0.00  283.85  170.62  136.41  170.62  0.95 
1 1 1    1    3   15 o  1   31.83    5.45  136.22   90.92  -0.29   0.80   0.00   0.00   65.80  290.02  156.58  290.02  0.39 
1 1 1    1    3   16 o  1  376.71    4.18  309.79  349.26  30.50  -9.94   0.00   0.00  452.13  341.95  162.68  341.95  0.98 
1 1 1    1    3   17 o  1  279.70    3.75  255.09  211.35 -17.50 -10.98   0.00   0.00  280.30  212.10   14.92  212.10  0.98 
1 1 1    1    3   18 o  1  327.62    3.40  264.58  338.30  19.29  -7.55   0.00   0.00  392.80  338.64  146.38  338.64  0.98 
1 1 1    1    3   19 o  1  240.50    2.88  251.56    8.14  19.04   2.39   0.00   0.00  219.26    7.16   29.77  187.16  0.97 
1 1 1    1    3   20 o  1  189.02    2.57  148.04  315.04   7.98  -8.12   0.00   0.00  228.20  314.50   95.39  314.50  0.95 
1 1 1    1    3   21 o  1  127.53    2.46   80.92   92.56  -0.33   5.28   0.00   0.00  151.97   93.57   74.48   93.57  0.90 
1 1 1    1    3   22 o  1  392.13    3.87  386.58  166.94 -91.92  21.51   0.00   0.00  399.91  166.83   19.71  166.83  0.99 
1 1 1    1    3   23 o  1   62.60    3.00   82.96  354.46   3.51  -0.34   0.00   0.00   24.38  354.49   56.71  174.49  0.84 
1 1 1    1    3   24 o  1  273.90    2.85  266.33   11.63  39.79   8.20   0.00   0.00  282.24   11.64   23.46   11.64  0.99 
1 1 1    1    3   25 o  1  263.77    2.79  242.87  194.99 -48.45 -12.97   0.00   0.00  281.23  194.99   40.22  194.99  0.99 
1 1 1    1    3   26 o  1  107.06    2.38  115.50  189.87 -12.51  -2.18   0.00   0.00   88.49  189.87   28.52    9.87  0.96 
1 1 1    1    3   27 o  1   93.04    2.59   92.32  352.74  11.99  -1.53   0.00   0.00   82.99  352.74   12.23  172.74  0.96 
1 1 1    1    3   28 o  1  119.04    2.58   88.89  195.78 -22.54  -6.37   0.00   0.00  140.70  195.78   48.47  195.78  0.98 
1 1 1    1    3   29 o  1   76.30    3.38   88.61  124.99  -8.95  12.79   0.00   0.00   57.03  124.99   33.57  304.99  0.97 
1 1 1    1    3   30 o  1   93.23    2.88   84.85  192.07 -20.40  -4.36   0.00   0.00   95.93  192.07    9.93  192.07  0.98 
1 1 1    1    3   31 o  1   23.24    5.84   28.28  318.27   1.25  -1.12   0.00   0.00    1.13  318.27   27.33  138.27  0.64 
1 1 1    1    3   32 f  0   47.18    4.57   51.64   58.87   4.56   7.55   0.00   0.00   51.56   58.87    0.00    0.00  0.00 
1 1 1    1    3   33 o  1   28.26    5.52   28.87  199.15  -2.41  -0.84   0.00   0.00   14.99  199.15   13.60   19.15  0.77 
1 1 1    1    3   34 o  1   23.09    5.81   37.77  213.13  -2.05  -1.34   0.00   0.00    2.50   33.12   40.08   33.12  0.76 
1 1 1    1    3   35 o  1   37.55    4.11   35.72   79.34   1.05   5.56   0.00   0.00   32.37   79.34    3.33  259.34  0.91 
1 1 1    1    3   36 o  1   26.95    4.99   19.28  200.29  -3.03  -1.12   0.00   0.00   25.14  200.29    5.76  200.29  0.83 
1 1 1    1    3   37 o  1   49.97    3.48   47.45  197.49 -12.79  -4.03   0.00   0.00   47.05  197.49    2.06   17.49  0.96 
1 1 1    1    3   38 o  1   15.13    4.68    3.87   55.58   0.16   0.24   0.00   0.00    0.09   55.58    4.13  235.58  0.14 
1 1 1    1    3   39 o  1   17.54    5.05   20.68   13.39   0.86   0.20   0.00   0.00    6.57  193.39   27.29  193.39  0.40 
1 1 1    1    3   40 o  1   19.67    5.30   19.63  291.40   0.78  -1.98   0.00   0.00    9.98  291.40    8.27  111.40  0.72 
1 1 1    1    3   41 o  1   22.20    5.75   33.45  274.74   0.43  -5.15   0.00   0.00    8.87  274.74   22.10   94.74  0.90 
1 1 1    1    3   42 o  1   12.23    4.15    4.85  207.68  -0.44  -0.23   0.00   0.00    1.40  207.68    3.08   27.68  0.24 
1 1 1    1    3   43 o  1   28.82    4.87   30.09   83.11   0.80   6.60   0.00   0.00   26.33   83.11    0.47  263.11  0.92 
1 1 1    1    3   44 o  1   16.09    4.89   18.50  126.28  -0.98   1.34   0.00   0.00    3.80  126.28   12.80  306.28  0.63 
1 1 1    1    3   45 o  1   14.34    4.55    0.88  130.76  -0.05   0.05   0.00   0.00    0.23  130.76    0.55  310.76  0.04 
1 1 1    1    3   46 o  1   13.57    4.32   16.86  335.34   1.00  -0.46   0.00   0.00    2.47  155.34   17.95  155.34  0.48 
1 1 1    1    3   47 o  1   16.08    4.70   12.83  222.06  -1.06  -0.96   0.00   0.00    6.39  222.06    5.86   42.06  0.58 
1 1 1    1    3   48 o  1   12.87    4.24   11.14  229.81  -0.55  -0.65   0.00   0.00    0.84   49.81   11.70   49.81  0.39 
1 1 1    1    3   49 o  1   16.24    4.93   12.98  218.46  -0.93  -0.74   0.00   0.00    3.86  218.42    8.80   38.42  0.51 
1 1 1    1    3   50 o  1    9.17    3.23    6.76  189.14  -0.34  -0.05   0.00   0.00    3.24    8.68    9.57    8.68  0.17 
1 1 1    1    3   51 o  1   12.01    4.00   11.14   55.53   0.35   0.51   0.00   0.00    2.10  235.44   11.27  235.44  0.29 
1 1 1    1    3   52 f  0   11.28    3.76    4.16   93.14  -0.02   0.33   0.00   0.00    3.29   93.14    0.00    0.00  0.00 
1 1 1    1    4    0 o  1  268.67    2.86  110.59    0.00   2.04  -0.00   0.00   0.00  457.09  360.00  394.72  360.00  0.97 
1 1 1    1    4    1 o  1  142.16    1.97  537.64  219.32  -5.94  -5.04   0.00   0.00   42.10  220.27  181.18   40.27  0.93 
1 1 1    1    4    2 f  0 1134.37   13.28 1703.58   26.36  37.60  16.35   0.00   0.00 1035.64   23.50    0.00    0.00  0.00 
1 1 1    1    4    3 o  1  236.20    2.78   29.25  356.44  10.42  -1.84   0.00   0.00  277.41  349.96  105.31  349.96  0.95 
1 1 1    1    4    4 o  1  868.06    8.71  965.41  111.81 -117.22 135.73   0.00   0.00  961.19  130.82  191.11  130.82  1.00 
1 1 1    1    4    5 o  1  109.60    1.96  168.45  156.61  -4.47   1.59   0.00   0.00   45.38  160.43  103.67  340.43  0.89 
1 1 1    1    4    6 o  1  944.23    9.02  793.09  269.44 -104.04 -227.65   0.00   0.00 1010.91  245.44  137.14  245.44  1.00 
1 1 1    1    4    7 o  1  101.40    1.97  176.80   11.83  -4.02   3.45   0.00   0.00   27.12  139.38  128.23  319.38  0.90 
1 1 1    1    4    8 f  0  198.28    2.32  195.17  292.35   9.00  -4.15   0.00   0.00  146.99  335.25    0.00    0.00  0.00 
1 1 1    1    4    9 o  1  148.57    2.08  290.39  146.01  -9.93   4.21   0.00   0.00   71.88  157.02  139.25  337.02  0.95 
1 1 1    1    4   10 o  1  308.96    3.19  278.95  139.18  -7.78  15.17   0.00   0.00  400.38  117.16  201.24  117.16  0.97 
1 1 1    1    4   11 o  1   91.71    2.16  137.33  289.76  -0.35  -0.59   0.00   0.00   27.11  239.33    4.95   59.33  0.32 
1 1 1    1    4   12 o  1  288.94    2.99  217.11   19.25  11.57  11.56   0.00   0.00  300.06   44.97   40.18   44.97  0.97 
1 1 1    1    4   13 o  1  265.33    2.95  227.96  259.41  -3.16 -13.75   0.00   0.00  299.07  257.07   86.65  257.07  0.96 
1 1 1    1    4   14 o  1  286.69    3.42  302.22  221.99 -19.17 -16.10   0.00   0.00  264.90  220.03   32.01   40.03  0.98 
1 1 1    1    4   15 o  1  503.48    5.72  377.55  176.77 -62.25  -0.44   0.00   0.00  579.36  180.41  159.89  180.41  0.99 
1 1 1    1    4   16 o  1  203.63    2.75  215.01   19.44  12.61   5.02   0.00   0.00  165.67   21.71   60.62  201.71  0.96 
1 1 1    1    4   17 o  1  283.47    3.35  349.31   72.43   7.80  24.58   0.00   0.00  222.86   72.39  110.12  252.39  0.98 
1 1 1    1    4   18 o  1   33.06    6.08   57.46  193.00  -0.41  -0.09   0.00   0.00   36.55   12.64   86.62   12.64  0.20 
1 1 1    1    4   19 o  1  171.93    2.78  222.31    9.34  11.84   2.62   0.00   0.00  124.01   12.45   81.33  192.45  0.96 
1 1 1    1    4   20 o  1  268.63    3.26  229.59  347.45  26.95  -6.31   0.00   0.00  306.43  346.82   85.39  346.82  0.98 
1 1 1    1    4   21 o  1   86.41    2.50  107.22  277.17   0.56  -4.97   0.00   0.00   49.72  276.41   54.96   96.41  0.89 
1 1 1    1    4   22 o  1  354.04    3.42  340.97  160.41 -72.98  26.02   0.00   0.00  369.41  160.38   35.32  160.38  0.99 
1 1 1    1    4   23 o  1   36.62    4.82   12.47  296.33   0.13  -0.27   0.00   0.00    1.47  115.73   13.84  115.73  0.15 
1 1 1    1    4   24 o  1   51.85    3.59   39.39   15.01   1.11   0.30   0.00   0.00   13.21   15.01   25.11  195.01  0.50 
1 1 1    1    4   25 o  1   63.65    3.13   53.65   69.68   1.00   2.69   0.00   0.00   48.39   69.68    5.04  249.68  0.80 
1 1 1    1    4   26 o  1   44.99    4.27   38.51   18.93   1.70   0.58   0.00   0.00   20.47   18.93   18.66  198.93  0.66 
1 1 1    1    4   27 o  1  166.22    2.54  150.31  227.23 -25.85 -27.94   0.00   0.00  172.66  227.23   17.27  227.23  0.99 
1 1 1    1    4   28 f  0   53.60    3.97   38.51  140.69  -3.54   2.90   0.00   0.00   39.87  140.69    0.00    0.00  0.00 
1 1 1    1    4   29 o  1   51.59    4.02   39.36   77.79   1.00   4.62   0.00   0.00   51.29   77.80   11.09   77.80  0.89 
1 1 1    1    4   30 o  1   29.62    5.37   34.33  305.52   1.48  -2.07   0.00   0.00   10.79  305.52   23.98  125.52  0.77 
1 1 1    1    4   31 o  1   52.22    3.82   49.59  165.99  -7.09   1.77   0.00   0.00   47.13  165.99    2.74  345.99  0.93 
1 1 1    1    4   32 o  1   18.74    5.48    4.79   37.16   0.26   0.20   0.00   0.00    1.26   37.16    3.51  217.16  0.16 
1 1 1    1    4   33 f  0   41.77    4.01   59.14  217.53  -6.02  -4.63   0.00   0.00   58.59  217.53    0.00    0.00  0.00 
1 1 1    1    4   34 o  1   21.31    5.52   18.39   35.32   0.93   0.66   0.00   0.00    2.68   35.32   15.61  215.32  0.49 
1 1 1    1    4   35 o  1   27.45    5.18   18.28  258.17  -0.45  -2.15   0.00   0.00   21.65  258.18    3.34  258.18  0.73 
1 1 1    1    4   36 o  1   34.81    4.69   36.80  194.32  -7.77  -1.98   0.00   0.00   28.18  194.32    8.77   14.32  0.94 
1 1 1    1    4   37 o  1   15.36    4.82    7.57  224.30  -0.44  -0.42   0.00   0.00    1.05  224.30    6.83   44.30  0.29 
1 1 1    1    4   38 o  1   22.68    4.96   23.41    7.32   2.45   0.31   0.00   0.00    9.06    7.32   16.45  187.32  0.76 
1 1 1    1    4   39 o  1   20.29    5.35   33.22  300.50   0.89  -1.52   0.00   0.00    6.41  120.50   39.39  120.50  0.65 
1 1 1    1    4   40 o  1   17.12    5.02   16.71  270.06   0.00  -1.61   0.00   0.00    5.84  270.06    9.64   90.06  0.62 
1 1 1    1    4   41 o  1   18.71    5.22   29.36   75.81   1.03   4.06   0.00   0.00    5.34   75.81   21.89  255.81  0.87 
1 1 1    1    4   42 o  1   17.78    5.06   21.39  176.59  -2.93   0.17   0.00   0.00    8.94  176.59   10.74  356.59  0.81 
1 1 1    1    4   43 o  1   29.98    5.50   30.11  159.84  -6.18   2.27   0.00   0.00   28.44  159.84    1.68  159.84  0.92 
1 1 1    1    4   44 o  1   14.36    4.54   12.02   66.50   0.38   0.87   0.00   0.00    1.44   66.50    9.38  246.50  0.43 
1 1 1    1    4   45 o  1   17.01    4.87   18.93  148.01  -1.43   0.90   0.00   0.00    4.97  148.01   11.82  328.01  0.64 
1 1 1    1    4   46 o  1   13.05    4.23   10.53  190.84  -0.66  -0.13   0.00   0.00    1.41   10.84   11.12   10.84  0.32 
1 1 1    1    4   47 o  1   21.79    4.84   26.89  296.43   1.77  -3.55   0.00   0.00   11.85  296.43   13.88  116.43  0.86 
1 1 1    1    4   48 o  1   15.85    4.79    8.66  268.81  -0.02  -0.77   0.00   0.00    3.00  268.81    5.45   88.81  0.36 
1 1 1    1    4   49 o  1   14.91    4.61   17.62   30.66   1.29   0.77   0.00   0.00    0.66   30.80   16.44  210.80  0.60 
1 1 1    1    4   50 o  1   14.85    4.40    6.03  165.00  -0.44   0.12   0.00   0.00    1.06  164.53    4.46  344.53  0.22 
1 1 1    1    4   51 f  0   10.66    3.63    3.64  124.28  -0.11   0.16   0.00   0.00    2.99  124.79    0.00    0.00  0.00 
1 1 1    1    4   52 o  1   10.82    3.68    2.36   49.14   0.11   0.13   0.00   0.00    0.01  229.14    1.88  229.14  0.09 
1 1 1    1    5    0 o  1  487.05    5.03  614.85   90.00  -0.00  22.56   0.00   0.00  620.30   90.00  266.50   90.00  1.00 
1 1 1    1    5    1 o  1  270.69    2.95  149.28  315.13   7.25 -16.75   0.00   0.00  270.89  293.40   15.45  293.40  0.97 
1 1 1    1    5    2 o  1  357.58    3.84  718.23  136.23 -29.03   4.08   0.00   0.00  398.16  172.00   93.47  172.00  0.98 
1 1 1    1    5    3 o  1  270.36    2.91  279.22   42.44   0.66  15.48   0.00   0.00  317.32   87.56  111.66   87.56  0.97 
1 1 1    1    5    4 o  1  682.42    7.22  585.84  166.60 -113.99  -2.32   0.00   0.00  778.45  181.17  198.06  181.17  1.00 
1 1 1    1    5    5 o  1  221.60    2.68  238.28  183.13 -18.58   0.86   0.00   0.00  159.02  177.35  113.07  357.35  0.97 
1 1 1    1    5    6 o  1  727.17    7.40  830.16  319.69  76.36 -107.77   0.00   0.00  889.05  305.32  329.27  305.32  1.00 
1 1 1    1    5    7 o  1  198.56    2.48  228.07  327.40  17.98  -7.22   0.00   0.00  112.64  338.14  161.45  158.14  0.97 
1 1 1    1    5    8 o  1  355.81    3.62  408.64   79.77   4.51  31.31   0.00   0.00  465.37   81.80  230.47   81.80  0.98 
1 1 1    1    5    9 o  1  168.30    2.57   68.81  285.79   2.20  -4.38   0.00   0.00  204.29  296.63  108.62  296.63  0.89 
1 1 1    1    5   10 f  0   32.20    3.69   57.68   81.79  -0.00   0.72   0.00   0.00   88.40   90.40    0.00    0.00  0.00 
1 1 1    1    5   11 o  1  165.51    2.21  195.40  324.10   6.42  -3.38   0.00   0.00  104.28  332.26   98.74  152.26  0.93 
1 1 1    1    5   12 o  1  432.97    4.41  224.00   44.64  23.65  13.92   0.00   0.00  573.75   30.48  297.48   30.48  0.98 
1 1 1    1    5   13 o  1  342.87    3.76  357.38  179.39 -28.86   6.68   0.00   0.00  347.89  166.96   21.71  166.96  0.98 
1 1 1    1    5   14 o  1  116.34    2.39  100.99   36.35   3.63   1.24   0.00   0.00   89.12   18.82   21.10  198.82  0.86 
1 1 1    1    5   15 o  1  235.52    2.71  174.20  126.99  -6.74   9.62   0.00   0.00  282.14  125.01  113.75  125.01  0.96 
1 1 1    1    5   16 o  1  227.84    3.19  249.04  259.07  -2.81 -17.41   0.00   0.00  175.53  260.83   91.51   80.83  0.97 
1 1 1    1    5   17 f  0  112.32    2.66   90.39  203.30  -1.65  -0.89   0.00   0.00   62.23  208.32    0.00    0.00  0.00 
1 1 1    1    5   18 o  1   28.11    5.99   29.28  298.43   0.06  -0.27   0.00   0.00   28.14  102.71   63.89  102.71  0.14 
1 1 1    1    5   19 o  1  413.50    4.34  430.31  326.48  57.40 -37.53   0.00   0.00  380.48  326.82   59.99  146.82  0.99 
1 1 1    1    5   20 o  1  190.83    2.78  139.30  127.14  -7.50   9.75   0.00   0.00  233.02  127.58  100.24  127.58  0.96 
1 1 1    1    5   21 o  1  126.37    2.42  171.69  263.99  -1.26 -12.16   0.00   0.00   74.55  264.09   93.06   84.09  0.96 
1 1 1    1    5   22 o  1  183.37    2.42  195.91  315.08  17.20 -17.04   0.00   0.00  166.53  315.27   26.04  135.27  0.98 
1 1 1    1    5   23 o  1  134.24    2.39  123.17   28.10   9.20   4.90   0.00   0.00  134.63   28.02   13.99   28.02  0.95 
1 1 1    1    5   24 o  1  160.48    2.45  162.17   21.15  14.74   5.70   0.00   0.00  152.09   21.15    6.47  201.15  0.97 
1 1 1    1    5   25 o  1  139.41    2.51   95.87   73.20   3.58  11.84   0.00   0.00  171.37   73.20   75.45   73.20  0.96 
1 1 1    1    5   26 o  1  241.18    2.85  249.34  179.59 -65.27   0.47   0.00   0.00  224.40  179.59   29.85  359.59  0.99 
1 1 1    1    5   27 o  1   92.23    2.83  104.09  299.76   8.09 -14.15   0.00   0.00   70.78  299.76   37.15  119.76  0.97 
1 1 1    1    5   28 o  1  189.59    2.47  184.96  350.72  77.37 -12.64   0.00   0.00  185.81  350.72    5.13  170.72  0.99 
1 1 1    1    5   29 o  1   25.97    6.17   28.06  238.32  -0.87  -1.41   0.00   0.00    4.21  238.32   24.40   58.32  0.63 
1 1 1    1    5   30 o  1   37.43    5.30   35.34   14.27   3.20   0.81   0.00   0.00   26.37   14.27    9.38  194.27  0.83 
1 1 1    1    5   31 o  1   20.05    5.62   21.17  320.46   0.94  -0.78   0.00   0.00    0.47  140.46   21.73  140.46  0.52 
1 1 1    1    5   32 o  1   15.95    4.93   19.30   10.41   1.10   0.20   0.00   0.00    3.71  190.41   22.91  190.41  0.49 
1 1 1    1    5   33 o  1   15.44    4.85    5.22   34.42   0.20   0.14   0.00   0.00    1.43  214.42    6.61  214.42  0.12 
1 1 1    1    5   34 o  1   14.15    4.60   16.73   24.26   0.66   0.30   0.00   0.00    6.99  204.25   23.62  204.25  0.34 
1 1 1    1    5   35 o  1   16.96    5.18    7.43  115.81  -0.27   0.56   0.00   0.00    2.55  115.81    4.91  295.81  0.30 
1 1 1    1    5   36 o  1   31.91    4.93   28.76  354.72   5.56  -0.51   0.00   0.00   28.95  354.72    0.13  354.72  0.91 
1 1 1    1    5   37 o  1   27.90    5.05   26.80  102.85  -0.84   3.68   0.00   0.00   19.56  102.85    8.54  282.85  0.85 
1 1 1    1    5   38 o  1   28.27    5.63   36.96  106.97  -1.18   3.87   0.00   0.00    9.13  106.97   30.67  286.97  0.87 
1 1 1    1    5   39 o  1   14.03    4.55    7.90    0.72   0.33   0.00   0.00   0.00    3.13  180.72   10.89  180.72  0.16 
1 1 1    1    5   40 o  1   14.08    4.57   13.21   90.47  -0.01   1.09   0.00   0.00    1.22   90.47   10.96  270.47  0.48 
1 1 1    1    5   41 o  1   17.60    5.07    8.43  227.50  -0.82  -0.90   0.00   0.00   10.42  227.51    2.58  227.51  0.52 
1 1 1    1    5   42 o  1   17.57    5.02   19.73  270.52   0.02  -2.66   0.00   0.00    9.40  270.52    8.67   90.52  0.78 
1 1 1    1    5   43 o  1   18.89    5.17   18.56  305.48   1.53  -2.15   0.00   0.00   13.02  305.48    3.42  125.48  0.78 
1 1 1    1    5   44 o  1   21.64    5.14   16.31  307.23   1.13  -1.49   0.00   0.00   14.54  307.23    0.10  127.23  0.67 
1 1 1    1    5   45 o  1   17.06    4.65   16.57  170.09  -1.40   0.24   0.00   0.00    4.91  170.09    9.85  350.09  0.58 
1 1 1    1    5   46 o  1   19.74    5.39   18.18   86.30   0.11   1.68   0.00   0.00    8.39   86.30    8.42  266.30  0.64 
1 1 1    1    5   47 o  1   13.53    4.41   24.45   42.28   1.67   1.52   0.00   0.00    3.56  222.28   27.04  222.28  0.74 
1 1 1    1    5   48 o  1   15.59    4.51    5.32  203.46  -0.43  -0.19   0.00   0.00    1.93  203.46    3.27   23.46  0.23 
1 1 1    1    5   49 o  1   12.65    4.17    6.82    2.66   0.49   0.02   0.00   0.00    0.45  182.79    6.99  182.79  0.24 
1 1 1    1    5   50 o  1   11.73    3.86    4.31  162.00  -0.25   0.09   0.00   0.00    0.91  339.85    4.89  339.85  0.13 
1 1 1    1    5   51 o  1   12.38    3.98    7.46  217.72  -0.33  -0.25   0.00   0.00    0.93   37.40    6.94   37.40  0.21 
1 1 1    1    5   52 o  1   10.49    3.63    7.85  299.52   0.29  -0.51   0.00   0.00    0.28  119.52    6.48  119.52  0.28 
1 1 1    1    6    0 o  1  937.12    8.10  698.33  180.00 -121.67   0.00   0.00   0.00  955.26  180.00   36.28  180.00  1.00 
1 1 1    1    6    1 o  1  361.92    3.48  353.06  306.69  34.97 -24.29   0.00   0.00  303.98  325.21  107.34  145.21  0.99 
1 1 1    1    6    2 o  1  976.96    9.32  742.63  277.42  21.03 -252.44   0.00   0.00 1041.40  274.76  132.72  274.76  1.00 
1 1 1    1    6    3 o  1  531.90    5.53  492.10   36.96  53.57  37.20   0.00   0.00  645.78   34.78  235.94   34.78  0.99 
1 1 1    1    6    4 o  1  715.04    7.33 1063.31   23.21 130.59  24.64   0.00   0.00  825.02   10.68  225.34   10.68  1.00 
1 1 1    1    6    5 o  1  443.65    4.70  180.26  208.00 -39.26  30.64   0.00   0.00  538.49  142.03  198.63  142.03  0.99 
1 1 1    1    6    6 o  1  350.38    3.78  611.20   89.85   6.62  50.48   0.00   0.00  282.57   82.53  128.72  262.53  0.99 
1 1 1    1    6    7 o  1   64.81    2.24   73.19  215.57  -1.61  -1.57   0.00   0.00    4.40  224.27   86.54   44.27  0.74 
1 1 1    1    6    8 o  1   79.77    2.35  155.91  113.08  -0.06   1.34   0.00   0.00   36.26   92.36   16.06  272.36  0.56 
1 1 1    1    6    9 o  1  197.74    2.72  253.92  297.90   3.84  -7.91   0.00   0.00  206.93  295.87   41.60  295.87  0.94 
1 1 1    1    6   10 o  1  209.75    2.62  372.48  241.06  -2.88  -8.28   0.00   0.00  212.97  250.79   31.16  250.79  0.94 
1 1 1    1    6   11 o  1  331.48    4.02  353.04  100.65   3.27  20.55   0.00   0.00  356.87   80.95   66.92   80.95  0.98 
1 1 1    1    6   12 o  1  169.76    2.48  173.36  178.31  -9.79  -0.40   0.00   0.00   87.50  182.36  146.70    2.36  0.95 
1 1 1    1    6   13 o  1  345.98    3.63  380.87  279.24   3.29 -32.50   0.00   0.00  350.26  275.78   19.24  275.78  0.98 
1 1 1    1    6   14 o  1  249.26    2.80  261.07   84.59   0.79  21.29   0.00   0.00  199.44   87.88   87.80  267.88  0.98 
1 1 1    1    6   15 o  1  191.31    2.61  136.64   26.67   7.29   4.18   0.00   0.00  210.28   29.81   61.47   29.81  0.94 
1 1 1    1    6   16 o  1  192.45    3.04  155.32  246.77  -2.76  -8.82   0.00   0.00  192.46  252.65   21.47  252.65  0.94 
1 1 1    1    6   17 o  1  313.18    3.25  275.04  291.88   7.30 -20.02   0.00   0.00  349.31  290.05   87.14  290.05  0.98 
1 1 1    1    6   18 o  1  517.38    5.25  542.95  193.20 -81.59 -16.51   0.00   0.00  492.21  191.44   44.10   11.44  0.99 
1 1 1    1    6   19 o  1  168.98    2.69  164.81   76.50   2.22  11.99   0.00   0.00  156.12   79.51   11.55  259.51  0.96 
1 1 1    1    6   20 o  1  310.58    3.57  299.13   85.13   3.07  45.66   0.00   0.00  324.71   86.16   35.09   86.16  0.99 
1 1 1    1    6   21 o  1   93.37    2.59   74.77  128.78  -2.51   3.20   0.00   0.00   89.69  128.14   17.68  128.14  0.87 
1 1 1    1    6   22 o  1  194.63    2.75  223.47  294.92  12.90 -28.06   0.00   0.00  163.27  294.69   56.38  114.69  0.98 
1 1 1    1    6   23 o  1  154.33    2.82  153.00  278.74   2.16 -13.93   0.00   0.00  148.15  278.81    1.19   98.81  0.96 
1 1 1    1    6   24 o  1   78.75    3.23   86.33  267.86  -0.17  -4.52   0.00   0.00   53.84  267.86   31.06   87.86  0.88 
1 1 1    1    6   25 o  1   57.19    4.21   54.03  144.24  -2.38   1.72   0.00   0.00   37.79  144.24   16.51  324.24  0.81 
1 1 1    1    6   26 o  1   76.41    2.83   92.00   71.61   2.53   7.61   0.00   0.00   48.74   71.61   45.48  251.61  0.94 
1 1 1    1    6   27 o  1   74.54    3.26   20.31    9.24   2.94   0.48   0.00   0.00   99.37    9.24   78.23    9.24  0.81 
1 1 1    1    6   28 o  1   65.49    3.33   53.14  207.21  -6.89  -3.54   0.00   0.00   67.53  207.20   12.85  207.20  0.93 
1 1 1    1    6   29 o  1   71.77    3.08   64.67   26.77  10.37   5.23   0.00   0.00   71.39   26.77    5.57   26.77  0.96 
1 1 1    1    6   30 o  1   46.09    3.96   43.06   17.89   4.84   1.56   0.00   0.00   39.03   17.89    4.46  197.89  0.90 
1 1 1    1    6   31 o  1   21.04    5.37   17.69   45.46   0.82   0.84   0.00   0.00    3.50   45.46   14.25  225.46  0.50 
1 1 1    1    6   32 f  0   55.02    3.10   54.23  165.29  -9.87   2.59   0.00   0.00   53.84  165.29    0.00    0.00  0.00 
1 1 1    1    6   33 o  1   55.31    3.04   48.81   25.95   7.40   3.60   0.00   0.00   55.19   25.95    6.71   25.95  0.94 
1 1 1    1    6   34 o  1   21.69    5.47   16.37  302.21   0.58  -0.93   0.00   0.00    4.54  302.21   11.72  122.21  0.48 
1 1 1    1    6   35 o  1   17.25    5.04   14.70   35.91   1.19   0.86   0.00   0.00    5.43   35.91    9.39  215.91  0.59 
1 1 1    1    6   36 o  1   17.53    5.11    9.95    1.62   1.03   0.03   0.00   0.00    6.06    1.62    3.90  181.62  0.46 
1 1 1    1    6   37 o  1   15.77    4.87    4.74  242.38  -0.17  -0.33   0.00   0.00    0.82  242.38    4.19   62.38  0.19 
1 1 1    1    6   38 o  1   20.76    5.16   22.56  146.10  -1.30   0.87   0.00   0.00    1.47  146.10   22.47  326.10  0.61 
1 1 1    1    6   39 o  1   13.91    4.52   20.18   50.10   0.64   0.77   0.00   0.00    7.07  230.10   26.59  230.10  0.45 
1 1 1    1    6   40 o  1   21.61    5.58   16.20  284.21   0.48  -1.88   0.00   0.00   14.85  284.21    0.01  104.21  0.69 
1 1 1    1    6   41 o  1   15.23    4.66   15.31  210.54  -1.69  -1.00   0.00   0.00    6.84  210.54    7.39   30.54  0.69 
1 1 1    1    6   42 o  1   21.55    4.38    8.81  304.23   0.86  -1.26   0.00   0.00   17.92  304.23    9.91  304.23  0.60 
1 1 1    1    6   43 o  1   16.62    4.51   12.22  280.90   0.31  -1.60   0.00   0.00   10.04  280.90    0.75  100.90  0.63 
1 1 1    1    6   44 o  1   17.51    5.12    6.38   50.71   0.38   0.47   0.00   0.00    4.46   50.71    1.24  230.71  0.29 
1 1 1    1    6   45 f  0   12.36    4.20    9.89  303.47   0.33  -0.50   0.00   0.00    8.85  303.47    0.00    0.00  0.00 
1 1 1    1    6   46 o  1   12.00    4.03   11.74  138.34  -0.57   0.50   0.00   0.00    2.42  318.34   13.34  318.34  0.35 
1 1 1    1    6   47 o  1   17.78    4.77   22.96   69.02   0.95   2.48   0.00   0.00    5.64   69.02   16.50  249.02  0.78 
1 1 1    1    6   48 o  1   10.19    3.57    7.31  207.40  -0.39  -0.20   0.00   0.00    2.74   27.40    9.89   27.40  0.22 
1 1 1    1    6   49 o  1   16.20    4.36   11.87  210.86  -0.94  -0.56   0.00   0.00    4.12  210.87    7.25   30.87  0.48 
1 1 1    1    6   50 o  1   19.05    4.39   17.88   12.62   1.65   0.38   0.00   0.00    8.23   12.84    7.92  192.84  0.64 
1 1 1    1    6   51 o  1   10.92    3.66    7.04  231.96  -0.22  -0.28   0.00   0.00    1.82   51.76    7.46   51.76  0.17 
1 1 1    1    7    0 o  1  148.35    1.84    9.83  270.00   0.00   1.49   0.00   0.00  203.58   90.00  139.35   90.00  0.90 
1 1 1    1    7    1 o  1  388.42    3.61  391.41  351.57  45.17 -20.17   0.00   0.00  361.74  335.94   45.46  155.94  0.99 
1 1 1    1    7    2 o  1  586.32    5.44  497.81  328.20  94.55 -56.36   0.00   0.00  574.74  329.20   17.82  149.20  1.00 
1 1 1    1    7    3 o  1  389.07    3.82  218.59  120.06 -44.69  32.43   0.00   0.00  338.37  144.04   94.32  324.04  0.99 
1 1 1    1    7    4 o  1  305.42    3.23  298.54  108.36  -0.25  32.02   0.00   0.00  294.92   90.45   11.39  270.45  0.98 
1 1 1    1    7    5 o  1  224.74    2.73  343.07  210.63 -18.07 -12.60   0.00   0.00  167.87  214.88  103.41   34.88  0.98 
1 1 1    1    7    6 o  1  230.37    2.79  299.42  117.95 -12.54   9.30   0.00   0.00  269.89  143.44   94.04  143.44  0.97 
1 1 1    1    7    7 o  1  218.77    2.87  143.88   28.41   8.73   2.46   0.00   0.00  284.78   15.72  156.89   15.72  0.94 
1 1 1    1    7    8 o  1   77.08    2.64  282.23   87.10  -1.05   3.27   0.00   0.00   32.38  287.80  193.85  287.80  0.84 
1 1 1    1    7    9 o  1  186.23    2.70  315.64  171.69  -6.94   4.01   0.00   0.00  167.48  150.02   13.43  330.02  0.94 
1 1 1    1    7   10 o  1  137.52    2.47   93.03   26.04   1.35  -1.71   0.00   0.00  123.83  308.31   48.11  308.31  0.73 
1 1 1    1    7   11 o  1  301.62    3.63  227.70  266.89   0.69 -17.67   0.00   0.00  335.79  272.22   85.66  272.22  0.97 
1 1 1    1    7   12 o  1  126.66    2.45  141.45  110.82  -2.37   6.51   0.00   0.00   30.17  109.97  173.92  289.97  0.92 
1 1 1    1    7   13 o  1  230.76    3.07  193.67  186.67 -11.46  -1.84   0.00   0.00  272.71  189.14  104.25  189.14  0.96 
1 1 1    1    7   14 o  1  383.14    3.86  327.01  278.46   3.95 -37.63   0.00   0.00  422.07  276.00   88.07  276.00  0.99 
1 1 1    1    7   15 o  1  193.66    2.49  158.62   41.48   6.79   5.99   0.00   0.00  206.05   41.39   46.84   41.39  0.94 
1 1 1    1    7   16 o  1  385.99    3.72  455.64  127.50 -28.74  38.11   0.00   0.00  307.00  127.03  149.85  307.03  0.99 
1 1 1    1    7   17 o  1  220.52    2.53  226.40   36.21  10.05   7.68   0.00   0.00  200.40   37.38   22.42  217.38  0.96 
1 1 1    1    7   18 o  1  211.55    2.55  207.92   99.49  -2.17  14.90   0.00   0.00  200.86   98.27    7.07  278.27  0.97 
1 1 1    1    7   19 o  1  364.64    3.96  356.23  148.74 -49.96  29.96   0.00   0.00  376.22  149.05   29.46  149.05  0.99 
1 1 1    1    7   20 o  1  111.16    2.80  158.28  176.64  -9.22   0.53   0.00   0.00   56.61  176.69   96.68  356.69  0.94 
1 1 1    1    7   21 o  1  119.68    2.61  114.37   31.21   7.29   4.42   0.00   0.00  113.49   31.22    2.12   31.22  0.94 
1 1 1    1    7   22 o  1  209.33    2.87  230.47  236.39 -18.23 -27.50   0.00   0.00  186.21  236.45   39.84   56.45  0.98 
1 1 1    1    7   23 o  1  180.01    2.66  188.21  243.80  -8.43 -17.12   0.00   0.00  167.42  243.80   15.61   63.80  0.97 
1 1 1    1    7   24 o  1  180.22    2.48  191.87   24.72  23.63  10.88   0.00   0.00  163.44   24.72   26.56  204.72  0.98 
1 1 1    1    7   25 o  1   70.91    3.41   86.83  174.10  -6.12   0.63   0.00   0.00   41.98  174.11   45.77  354.11  0.91 
1 1 1    1    7   26 f  0   86.32    2.97  124.04  143.75 -10.05   7.36   0.00   0.00  127.60  143.75    0.00    0.00  0.00 
1 1 1    1    7   27 o  1  189.89    2.64  177.44   28.89  64.93  35.82   0.00   0.00  192.53   28.89    7.85   28.89  0.99 
1 1 1    1    7   28 o  1   25.18    5.18   15.44  189.16  -0.83  -0.13   0.00   0.00    3.71  189.16   12.11    9.16  0.39 
1 1 1    1    7   29 o  1   71.73    2.76   80.37  143.45 -12.11   8.97   0.00   0.00   56.99  143.45   24.63  323.45  0.97 
1 1 1    1    7   30 o  1   60.12    3.00   45.70  228.51  -4.72  -5.33   0.00   0.00   65.35  228.51   19.26  228.51  0.93 
1 1 1    1    7   31 o  1   43.49    3.76   44.84  245.10  -3.06  -6.58   0.00   0.00   35.84  245.10    9.06   65.10  0.93 
1 1 1    1    7   32 o  1   15.66    4.82   17.74  193.69  -0.92  -0.22   0.00   0.00    4.19   13.69   21.75   13.69  0.43 
1 1 1    1    7   33 o  1   19.60    4.88   15.84   52.14   0.53   0.69   0.00   0.00    0.14  232.14   15.90  232.14  0.40 
1 1 1    1    7   34 o  1   19.04    5.25   23.29  220.38  -1.10  -0.93   0.00   0.00    1.01   40.38   24.13   40.38  0.58 
1 1 1    1    7   35 o  1   28.63    5.31   33.27  290.88   2.16  -5.65   0.00   0.00   18.71  290.88   14.88  110.88  0.91 
1 1 1    1    7   36 o  1   22.75    5.61   33.52  327.03   3.52  -2.28   0.00   0.00    5.67  327.03   28.26  147.03  0.87 
1 1 1    1    7   37 o  1   20.48    5.32   11.27  272.64   0.05  -1.12   0.00   0.00    8.01  272.64    4.02   92.64  0.49 
1 1 1    1    7   38 o  1   51.94    3.84   57.57  198.97  -8.23  -2.83   0.00   0.00   37.70  198.97   22.32   18.97  0.94 
1 1 1    1    7   39 o  1   15.44    4.81   24.57   17.14   1.66   0.51   0.00   0.00    3.31  197.14   26.66  197.14  0.65 
1 1 1    1    7   40 o  1   16.84    4.92   16.97  100.66  -0.32   1.70   0.00   0.00    6.28  100.66    9.28  280.66  0.65 
1 1 1    1    7   41 o  1   21.00    5.33   31.32  105.78  -1.40   4.96   0.00   0.00    8.60  105.78   20.46  285.78  0.90 
1 1 1    1    7   42 o  1   15.12    4.61   11.47  310.34   0.88  -1.03   0.00   0.00    6.50  310.34    3.85  130.34  0.56 
1 1 1    1    7   43 o  1   14.15    4.59    6.39  346.24   0.66  -0.16   0.00   0.00    3.40  346.24    2.25  166.24  0.32 
1 1 1    1    7   44 o  1   13.79    4.52    4.73  301.17   0.20  -0.32   0.00   0.00    0.93  301.17    3.27  121.17  0.19 
1 1 1    1    7   45 o  1   16.21    4.76   11.60  241.73  -0.39  -0.73   0.00   0.00    1.91  241.73    8.54   61.73  0.38 
1 1 1    1    7   46 o  1   17.18    4.93   17.43  244.92  -0.71  -1.52   0.00   0.00    5.56  244.92   10.75   64.92  0.64 
1 1 1    1    7   47 o  1   13.56    4.33   12.10  321.03   0.83  -0.67   0.00   0.00    1.00  321.03   10.72  141.03  0.47 
1 1 1    1    7   48 o  1    9.98    3.46    8.85   28.65   0.47   0.26   0.00   0.00    3.54  208.65   12.21  208.65  0.26 
1 1 1    1    7   49 o  1   12.88    4.01    7.65  173.01  -0.55   0.07   0.00   0.00    0.29  352.99    7.49  352.99  0.27 
1 1 1    1    7   50 o  1   15.98    4.62    9.10   16.12   0.68   0.21   0.00   0.00    2.46   16.87    5.74  196.87  0.33 
1 1 1    1    7   51 o  1   11.03    3.74    5.30  132.09  -0.19   0.21   0.00   0.00    1.12  311.93    5.35  311.93  0.14 
1 1 1    1    8    0 o  1  486.34    4.35  708.42    0.00  51.66   0.00   0.00   0.00  354.64    0.00  263.41  180.00  1.00 
1 1 1    1    8    1 o  1  623.15    5.58  629.45  187.45 -140.69  27.19   0.00   0.00  571.87  169.06   98.21  349.06  1.00 
1 1 1    1    8    2 o  1  228.07    2.46  209.52   14.97   5.56  16.19   0.00   0.00  229.57   71.05   16.54   71.05  0.97 
1 1 1    1    8    3 o  1  480.53    4.60  721.30  233.29 -26.30 -58.45   0.00   0.00  583.90  245.77  214.27  245.77  0.99 
1 1 1    1    8    4 o  1  139.53    1.97  304.03  276.99   2.53  -9.02   0.00   0.00   86.27  285.65   91.18  105.65  0.95 
1 1 1    1    8    5 o  1  301.46    3.27  474.21  354.79  34.43  -0.63   0.00   0.00  273.59  358.94   46.93  178.94  0.99 
1 1 1    1    8    6 o  1   38.13    2.70  171.98  200.76  -0.20  -0.02   0.00   0.00    9.18    4.79   25.87    4.79  0.10 
1 1 1    1    8    7 o  1   99.02    2.36  121.99  203.64  -0.32  -2.11   0.00   0.00   63.00  261.24   16.24   81.24  0.72 
1 1 1    1    8    8 o  1  306.22    3.79  406.03  163.84 -17.57   3.91   0.00   0.00  348.50  167.46  101.83  167.46  0.97 
1 1 1    1    8    9 o  1  163.89    2.60  127.76  284.64  -1.04  -6.82   0.00   0.00  103.83  261.33   95.34   81.33  0.92 
1 1 1    1    8   10 o  1  230.55    3.02  130.42  114.28  -2.04   6.48   0.00   0.00  296.93  107.47  168.18  107.47  0.92 
1 1 1    1    8   11 o  1  165.93    2.54  281.70  154.18 -10.19   4.20   0.00   0.00   58.94  157.60  198.55  337.60  0.95 
1 1 1    1    8   12 o  1  415.70    4.56  372.45   47.07  21.68  29.06   0.00   0.00  524.75   53.28  229.65   53.28  0.99 
1 1 1    1    8   13 o  1  237.80    3.07  163.74  321.09  10.38 -10.02   0.00   0.00  254.54  316.03   50.28  316.03  0.96 
1 1 1    1    8   14 o  1  343.30    3.59  373.85  297.22  14.92 -34.41   0.00   0.00  306.43  293.44   64.52  113.44  0.99 
1 1 1    1    8   15 o  1  370.13    4.25  316.93  114.40 -11.84  29.49   0.00   0.00  422.03  111.88  115.54  111.88  0.98 
1 1 1    1    8   16 f  0  517.08    4.77  399.92  252.46 -11.73 -39.29   0.00   0.00  391.81  253.37    0.00    0.00  0.00 
1 1 1    1    8   17 o  1  208.00    2.52  219.48  275.11   1.34 -12.87   0.00   0.00  186.81  275.93   25.96   95.93  0.96 
1 1 1    1    8   18 o  1   44.81    3.82   63.83  357.40   1.21   0.09   0.00   0.00   21.03  184.31   88.39  184.31  0.52 
1 1 1    1    8   19 o  1  207.41    2.94  207.85  171.88 -20.81   2.82   0.00   0.00  199.63  172.28    5.56  352.28  0.98 
1 1 1    1    8   20 f  0  231.72    3.03  215.73   40.45  18.26  15.37   0.00   0.00  210.63   40.08    0.00    0.00  0.00 
1 1 1    1    8   21 o  1  119.92    2.50  124.43   76.72   2.31   9.76   0.00   0.00  105.66   76.68   16.24  256.68  0.95 
1 1 1    1    8   22 o  1   24.43    5.17   18.81  151.88  -0.25   0.14   0.00   0.00   11.46  331.46   29.89  331.46  0.14 
1 1 1    1    8   23 o  1  137.34    2.74  120.65  285.95   2.69  -9.41   0.00   0.00  142.50  285.95   24.76  285.95  0.95 
1 1 1    1    8   24 f  0   25.36    6.45   65.42  320.62   1.08  -0.88   0.00   0.00   65.29  320.62    0.00    0.00  0.00 
1 1 1    1    8   25 o  1   63.67    4.10   80.80  131.74  -3.59   4.03   0.00   0.00   32.68  131.74   49.49  311.74  0.90 
1 1 1    1    8   26 o  1   35.47    5.15   30.62  153.86  -1.45   0.71   0.00   0.00   12.50  153.86   19.16  333.86  0.62 
1 1 1    1    8   27 o  1   52.50    3.85   72.35  160.54  -7.82   2.76   0.00   0.00   23.51  160.54   51.43  340.54  0.94 
1 1 1    1    8   28 o  1   82.54    2.71   91.22  304.52  10.04 -14.60   0.00   0.00   67.13  304.52   26.09  124.52  0.97 
1 1 1    1    8   29 o  1   43.48    4.32   47.94  347.79   5.23  -1.13   0.00   0.00   29.75  347.79   18.83  167.79  0.90 
1 1 1    1    8   30 o  1   45.24    3.68   50.10   96.38  -0.68   6.06   0.00   0.00   32.27   96.38   18.16  276.38  0.91 
1 1 1    1    8   31 o  1   52.26    3.23   54.82  245.74  -4.74 -10.52   0.00   0.00   45.13  245.74    9.63   65.74  0.96 
1 1 1    1    8   32 o  1   17.44    5.00   20.38  326.26   0.95  -0.64   0.00   0.00    2.85  146.26   23.02  146.26  0.50 
1 1 1    1    8   33 o  1   62.67    2.89   57.84  192.48 -10.52  -2.33   0.00   0.00   61.82  192.48    4.27  192.48  0.95 
1 1 1    1    8   34 o  1   28.29    5.44   32.15  155.24  -3.06   1.41   0.00   0.00   15.14  155.24   16.92  335.24  0.83 
1 1 1    1    8   35 o  1   28.94    5.06   39.15   72.93   2.09   6.81   0.00   0.00   14.24   72.93   25.17  252.93  0.93 
1 1 1    1    8   36 o  1   13.93    4.53    3.99   42.32   0.23   0.21   0.00   0.00    0.18   42.32    3.91  222.32  0.15 
1 1 1    1    8   37 o  1   30.57    5.07   31.24  193.85  -4.52  -1.11   0.00   0.00   20.39  193.85   13.31   13.85  0.88 
1 1 1    1    8   38 o  1   18.18    5.33   13.76  353.92   0.59  -0.06   0.00   0.00    3.75  173.92   17.80  173.92  0.28 
1 1 1    1    8   39 o  1   23.07    5.68   21.02  349.53   2.53  -0.47   0.00   0.00   15.93  349.53    3.76  169.53  0.77 
1 1 1    1    8   40 o  1   18.61    5.09   13.60  311.40   1.10  -1.24   0.00   0.00   11.03  311.40    1.50  131.40  0.63 
1 1 1    1    8   41 o  1   22.57    4.99   18.63  344.15   3.22  -0.91   0.00   0.00   20.31  344.15    3.04  344.15  0.83 
1 1 1    1    8   42 o  1   28.95    5.40   26.00   61.32   2.61   4.78   0.00   0.00   28.98   61.32    5.68   61.32  0.90 
1 1 1    1    8   43 o  1   17.55    5.08   18.06  153.42  -1.82   0.91   0.00   0.00    8.63  153.42    7.44  333.42  0.70 
1 1 1    1    8   44 o  1   27.91    4.95   21.58  213.45  -2.96  -1.95   0.00   0.00   28.02  213.45    8.98  213.45  0.84 
1 1 1    1    8   45 o  1   11.44    3.93    8.87   10.41   0.46   0.08   0.00   0.00    2.81  190.41   10.85  190.41  0.23 
1 1 1    1    8   46 o  1   12.72    4.13    6.53   98.54  -0.08   0.54   0.00   0.00    0.50   98.54    5.65  278.54  0.26 
1 1 1    1    8   47 o  1   15.64    4.59   12.81  183.42  -1.24  -0.07   0.00   0.00    3.99  183.42    8.45    3.42  0.53 
1 1 1    1    8   48 o  1   17.33    4.78   14.76  294.51   0.61  -1.33   0.00   0.00    5.81  294.51    8.71  114.51  0.59 
1 1 1    1    8   49 o  1   10.68    3.65    4.47  271.85   0.01  -0.27   0.00   0.00    1.35   91.34    5.56   91.34  0.13 
1 1 1    1    8   50 o  1   13.63    4.27   16.00  129.02  -0.65   0.81   0.00   0.00    1.42  308.68   15.38  308.68  0.46 
1 1 1    1    8   51 o  1   11.38    3.86    8.86   84.85   0.05   0.52   0.00   0.00    1.28  264.77    8.31  264.77  0.25 
1 1 1    1    9    0 o  1    9.47    3.95  169.87  270.00  -0.00  -0.01   0.00   0.00    6.14   90.00   12.50   90.00  0.01 
1 1 1    1    9    1 o  1  322.32    3.07  428.06  249.89  -3.74 -36.49   0.00   0.00  339.80  264.15   43.79  264.15  0.99 
1 1 1    1    9    2 o  1  118.14    1.81  246.24  312.14   5.79  -2.63   0.00   0.00   70.78  335.54   75.25  155.54  0.92 
1 1 1    1    9    3 o  1  244.60    2.78  374.04  159.93 -21.11   2.44   0.00   0.00  224.57  173.40   28.40  353.40  0.98 
1 1 1    1    9    4 o  1   62.72    2.34  170.76  313.76   1.71   0.31   0.00   0.00    6.45  190.34   94.44  190.34  0.65 
1 1 1    1    9    5 o  1  210.85    2.56  181.29  305.16   1.22  -6.12   0.00   0.00  282.65  281.26  179.05  281.26  0.92 
1 1 1    1    9    6 o  1   69.63    2.22  174.50  276.59   0.24  -1.71   0.00   0.00    6.09   98.12  102.32   98.12  0.65 
1 1 1    1    9    7 o  1   36.27    3.04   49.38  207.51   0.32  -0.85   0.00   0.00   78.46  110.51  186.96  110.51  0.41 
1 1 1    1    9    8 o  1  230.31    2.84  252.00   18.81  10.31   4.47   0.00   0.00  206.04   23.42   27.54  203.42  0.95 
1 1 1    1    9    9 o  1  274.55    3.23  151.21  128.09 -11.13  14.75   0.00   0.00  239.73  127.05   54.56  307.05  0.97 
1 1 1    1    9   10 o  1  207.21    2.88  288.04  286.60   4.27 -11.91   0.00   0.00  157.87  289.73   81.94  109.73  0.96 
1 1 1    1    9   11 o  1  168.80    2.82  179.54  341.12   9.00  -3.16   0.00   0.00  123.83  340.68   71.72  160.68  0.95 
1 1 1    1    9   12 o  1  154.28    2.35  220.06  275.68   1.89  -8.83   0.00   0.00   94.48  282.11  101.98  102.11  0.94 
1 1 1    1    9   13 o  1  272.18    3.30  287.60   51.09  13.16  16.73   0.00   0.00  266.58   51.81    1.74   51.81  0.98 
1 1 1    1    9   14 f  0  141.26    2.76  244.60  322.64   7.58  -5.46   0.00   0.00  245.32  324.23    0.00    0.00  0.00 
1 1 1    1    9   15 o  1  262.32    3.13  235.67   31.65  13.71   9.22   0.00   0.00  273.58   33.93   38.65   33.93  0.97 
1 1 1    1    9   16 o  1   81.59    2.65   36.85  155.64  -0.69   0.41   0.00   0.00   23.20  149.58   14.38  329.58  0.37 
1 1 1    1    9   17 o  1  317.82    3.61  286.33  226.38 -21.16 -21.76   0.00   0.00  346.70  225.80   68.32  225.80  0.98 
1 1 1    1    9   18 o  1  227.98    2.74  219.33  302.58  12.04 -18.88   0.00   0.00  232.01  302.51   18.37  302.51  0.98 
1 1 1    1    9   19 o  1  399.33    4.14  380.07  349.23  77.09 -14.90   0.00   0.00  423.47  349.06   53.38  349.06  0.99 
1 1 1    1    9   20 o  1  132.62    2.33  109.78   37.48   7.08   5.44   0.00   0.00  142.45   37.55   34.98   37.55  0.94 
1 1 1    1    9   21 o  1  299.77    3.39  300.08  160.94 -60.29  20.92   0.00   0.00  299.54  160.87    4.25  160.87  0.99 
1 1 1    1    9   22 o  1   80.46    2.84  100.91   81.44   0.71   4.69   0.00   0.00   44.46   81.40   53.85  261.40  0.89 
1 1 1    1    9   23 o  1  134.77    2.45  178.85    7.52  16.31   2.15   0.00   0.00   85.10    7.52   91.03  187.52  0.97 
1 1 1    1    9   24 o  1  110.81    2.39   98.19   12.43  10.24   2.26   0.00   0.00  112.05   12.43   13.33   12.43  0.95 
1 1 1    1    9   25 o  1   22.24    5.56   40.02  168.24  -0.96   0.20   0.00   0.00   21.41  348.24   62.38  348.24  0.44 
1 1 1    1    9   26 o  1  128.79    2.39  136.64  249.94 -11.50 -31.49   0.00   0.00  111.64  249.94   30.43   69.94  0.98 
1 1 1    1    9   27 o  1  185.32    2.53  154.80  200.70 -60.17 -22.73   0.00   0.00  208.28  200.69   48.80  200.69  0.99 
1 1 1    1    9   28 o  1   77.71    2.66   68.68  112.56  -5.06  12.18   0.00   0.00   79.43  112.56    9.45  112.56  0.96 
1 1 1    1    9   29 o  1   24.12    5.62   61.45   35.63   2.97   2.13   0.00   0.00   21.18  215.63   83.32  215.63  0.85 
1 1 1    1    9   30 o  1   41.60    4.29   48.96   89.76   0.03   6.12   0.00   0.00   26.90   89.76   22.27  269.76  0.91 
1 1 1    1    9   31 o  1   37.27    4.72   36.31   16.10   4.76   1.37   0.00   0.00   30.36   16.10    5.79  196.10  0.89 
1 1 1    1    9   32 o  1   22.77    5.36   22.28  346.49   1.48  -0.36   0.00   0.00    5.34  346.49   16.76  166.49  0.60 
1 1 1    1    9   33 o  1   45.41    3.67   36.33  198.32  -4.84  -1.60   0.00   0.00   45.23  198.32    9.11  198.32  0.90 
1 1 1    1    9   34 o  1   15.75    4.92    4.09   33.86   0.25   0.16   0.00   0.00    0.50   33.86    3.60  213.86  0.15 
1 1 1    1    9   35 f  0   44.19    3.68   51.23   82.60   1.72  13.23   0.00   0.00   51.42   82.60    0.00    0.00  0.00 
1 1 1    1    9   36 f  0   29.85    5.03   32.94   66.18   2.08   4.71   0.00   0.00   34.27   66.18    0.00    0.00  0.00 
1 1 1    1    9   37 f  0   42.24    3.60   41.85  308.28   5.28  -6.69   0.00   0.00   45.69  308.28    0.00    0.00  0.00 
1 1 1    1    9   38 o  1   16.90    5.13   15.08  131.26  -0.42   0.48   0.00   0.00    4.81  311.26   19.87  311.26  0.30 
1 1 1    1    9   39 o  1   34.27    5.48   23.63  200.45  -4.14  -1.54   0.00   0.00   38.20  200.45   16.23  200.45  0.88 
1 1 1    1    9   40 o  1   30.29    5.51   41.62  326.78   7.44  -4.87   0.00   0.00   18.54  326.78   19.98  146.78  0.94 
1 1 1    1    9   41 o  1   48.88    3.77   47.14  192.49 -19.36  -4.29   0.00   0.00   51.62  192.49    7.99  192.49  0.97 
1 1 1    1    9   42 o  1   17.21    4.90   21.70  108.29  -0.89   2.71   0.00   0.00    8.13  108.29   11.22  288.29  0.80 
1 1 1    1    9   43 o  1   15.93    4.88   13.52   53.05   0.75   1.00   0.00   0.00    4.76   53.05    7.34  233.05  0.53 
1 1 1    1    9   44 f  0   17.26    5.03   18.32   77.53   0.39   1.78   0.00   0.00   16.13   77.53    0.00    0.00  0.00 
1 1 1    1    9   45 o  1   14.81    4.56    8.54   38.66   0.46   0.37   0.00   0.00    0.55   38.66    7.26  218.66  0.28 
1 1 1    1    9   46 o  1   18.08    4.89   18.20  182.49  -2.32  -0.10   0.00   0.00    9.62  182.49    7.67    2.49  0.74 
1 1 1    1    9   47 o  1   11.01    3.72   10.04  246.06  -0.28  -0.63   0.00   0.00    2.60   66.06   12.38   66.06  0.33 
1 1 1    1    9   48 o  1   15.63    4.58    3.60  309.36   0.21  -0.25   0.00   0.00    1.50  309.33    2.04  129.33  0.16 
1 1 1    1    9   49 o  1   13.73    4.36    7.38  220.95  -0.41  -0.34   0.00   0.00    0.26  220.12    6.53   40.12  0.26 
1 1 1    1    9   50 o  1   14.35    4.41    4.55  290.43   0.11  -0.28   0.00   0.00    0.41  291.04    3.42  111.04  0.15 
1 1 1    1    9   51 o  1   13.14    4.23   10.99   37.83   0.63   0.49   0.00   0.00    1.02   37.88    7.70  217.88  0.37 
1 1 1    1   10    0 o  1   31.34    3.08  162.10  180.00  -0.68  -0.00   0.00   0.00  108.92    0.00  254.98    0.00  0.59 
1 1 1    1   10    1 o  1  250.18    2.82  429.69  179.27 -14.97   5.95   0.00   0.00  265.85  158.33   47.12  158.33  0.97 
1 1 1    1   10    2 o  1   35.66    2.91   99.01  252.08  -0.59  -0.43   0.00   0.00   47.60   36.26  119.76   36.26  0.34 
1 1 1    1   10    3 o  1  106.87    2.08  123.02   59.28   0.86   1.80   0.00   0.00   80.34   64.48   11.72   64.48  0.70 
1 1 1    1   10    4 o  1  164.62    2.16  325.19  269.68   1.13  -8.61   0.00   0.00  103.06  277.50  103.53   97.50  0.94 
1 1 1    1   10    5 o  1  328.88    3.89  367.72   90.00  10.25  21.40   0.00   0.00  338.70   64.41   33.65   64.41  0.98 
1 1 1    1   10    6 o  1  158.70    2.35  361.71  120.80  -2.54   6.83   0.00   0.00   84.96  110.39  124.79  290.39  0.93 
1 1 1    1   10    7 o  1  178.81    2.45  231.17   25.75   2.81  -2.49   0.00   0.00  207.91  318.43  110.71  318.43  0.85 
1 1 1    1   10    8 o  1  222.56    2.52  216.25  218.98  -9.11  -2.93   0.00   0.00  237.44  197.83   53.70  197.83  0.95 
1 1 1    1   10    9 o  1   72.72    2.17  165.30   29.06   1.90   1.48   0.00   0.00   18.44  217.87  146.55  217.87  0.75 
1 1 1    1   10   10 o  1  178.53    2.37  240.38  215.73  -9.89  -8.87   0.00   0.00   86.00  221.89  171.35   41.89  0.96 
1 1 1    1   10   11 o  1  149.13    2.59  117.73  137.44  -5.48   2.33   0.00   0.00  137.94  156.91    3.98  156.91  0.91 
1 1 1    1   10   12 o  1  336.66    3.77  393.22  348.46  36.14  -8.37   0.00   0.00  291.12  346.96   81.94  166.96  0.99 
1 1 1    1   10   13 f  0  152.25    2.70  123.12   94.73   0.09   6.24   0.00   0.00  141.91   89.16    0.00    0.00  0.00 
1 1 1    1   10   14 o  1  144.59    2.69  130.55  255.82  -0.52  -4.50   0.00   0.00  140.30  263.44   25.78  263.44  0.88 
1 1 1    1   10   15 o  1  334.21    4.06  368.75   37.48  24.91  18.57   0.00   0.00  293.30   36.70   70.98  216.70  0.98 
1 1 1    1   10   16 o  1  288.13    3.81  313.53  112.48  -9.32  26.28   0.00   0.00  252.28  109.53   61.27  289.53  0.98 
1 1 1    1   10   17 o  1   49.94    4.14   57.95  270.27  -0.07  -1.12   0.00   0.00    4.37   86.63   57.60   86.63  0.49 
1 1 1    1   10   18 o  1   98.01    2.47  156.78  345.00   7.12  -2.01   0.00   0.00   31.33  344.24  119.58  164.24  0.93 
1 1 1    1   10   19 o  1  288.91    3.54  295.53  244.85 -20.79 -43.99   0.00   0.00  282.30  244.71    7.26   64.71  0.99 
1 1 1    1   10   20 o  1  165.52    2.56  195.07  228.59 -14.32 -16.25   0.00   0.00  131.65  228.61   60.01   48.61  0.98 
1 1 1    1   10   21 o  1  126.51    2.40  142.16   83.33   1.32  11.51   0.00   0.00  102.59   83.48   36.66  263.48  0.96 
1 1 1    1   10   22 o  1  131.12    2.25  139.18  104.26  -2.56  10.08   0.00   0.00  113.81  104.26   21.67  284.26  0.95 
1 1 1    1   10   23 o  1   65.38    2.95   75.31   79.27   0.75   3.96   0.00   0.00   38.16   79.27   36.75  259.27  0.86 
1 1 1    1   10   24 o  1  108.27    2.36  124.40  349.73  13.65  -2.47   0.00   0.00   82.51  349.73   43.56  169.73  0.96 
1 1 1    1   10   25 o  1  172.07    2.40  170.67  318.75  30.16 -26.45   0.00   0.00  163.96  318.75   11.89  138.75  0.99 
1 1 1    1   10   26 o  1  164.78    2.41  157.00  158.77 -53.29  20.70   0.00   0.00  163.42  158.77    0.17  158.77  0.99 
1 1 1    1   10   27 o  1   26.65    5.55   15.83   49.33   0.59   0.69   0.00   0.00    5.82   49.34   10.39  229.34  0.41 
1 1 1    1   10   28 o  1   59.30    3.31   58.48  224.04  -6.45  -6.24   0.00   0.00   52.40  224.04    6.99   44.04  0.94 
1 1 1    1   10   29 o  1   31.27    5.27   33.59  318.41   1.94  -1.73   0.00   0.00   14.61  318.41   19.27  138.41  0.78 
1 1 1    1   10   30 o  1   53.47    3.33   59.67   98.39  -1.69  11.43   0.00   0.00   42.41   98.39   17.37  278.39  0.96 
1 1 1    1   10   31 o  1   44.08    4.05   38.71   74.84   1.58   5.83   0.00   0.00   42.11   74.84    3.74   74.84  0.91 
1 1 1    1   10   32 o  1   43.92    3.75   45.33  304.72   3.35  -4.83   0.00   0.00   34.91  304.72   10.15  124.72  0.91 
1 1 1    1   10   33 o  1   46.11    4.09   47.16  339.41   6.63  -2.49   0.00   0.00   38.60  339.41    8.25  159.41  0.93 
1 1 1    1   10   34 o  1   33.81    4.72   30.23  291.98   2.31  -5.73   0.00   0.00   31.39  291.98    0.90  291.98  0.92 
1 1 1    1   10   35 o  1   23.40    5.23   30.65  297.36   1.93  -3.74   0.00   0.00   10.09  297.36   20.59  117.36  0.87 
1 1 1    1   10   36 o  1   17.92    5.04   15.17  177.39  -1.36   0.06   0.00   0.00    4.05  177.39   11.97  357.39  0.56 
1 1 1    1   10   37 o  1   14.79    4.55   16.53  233.10  -0.53  -0.70   0.00   0.00    5.74   53.10   23.35   53.10  0.40 
1 1 1    1   10   38 o  1   20.71    5.31   32.60  134.95  -1.52   1.52   0.00   0.00    1.89  314.95   33.64  314.95  0.72 
1 1 1    1   10   39 o  1   25.87    5.48   27.38  140.72  -3.04   2.49   0.00   0.00   19.32  140.72    5.89  320.72  0.86 
1 1 1    1   10   40 o  1   14.72    4.68    8.65   14.63   1.04   0.27   0.00   0.00    5.91   14.63    2.13  194.63  0.47 
1 1 1    1   10   41 o  1   11.99    4.08    5.22  299.85   0.26  -0.45   0.00   0.00    1.24  299.85    3.54  119.85  0.25 
1 1 1    1   10   42 o  1   17.82    5.00   17.30  301.19   1.22  -2.02   0.00   0.00   11.33  301.19    4.01  121.19  0.75 
1 1 1    1   10   43 o  1   19.89    5.32   17.80  334.41   1.66  -0.79   0.00   0.00   10.61  334.41    5.39  154.41  0.67 
1 1 1    1   10   44 o  1   18.24    5.02   11.58  288.95   0.35  -1.02   0.00   0.00    6.94  288.95    3.36  108.95  0.47 
1 1 1    1   10   45 o  1   12.35    4.08    4.13  333.96   0.23  -0.11   0.00   0.00    0.73  153.96    4.54  153.96  0.12 
1 1 1    1   10   46 o  1   14.81    4.50    3.00   12.87   0.30   0.07   0.00   0.00    1.63   12.87    1.24  192.87  0.15 
1 1 1    1   10   47 o  1   10.85    3.70    5.67  117.08  -0.17   0.33   0.00   0.00    1.60  297.08    7.12  297.08  0.18 
1 1 1    1   10   48 o  1   13.49    4.23   13.60   53.65   0.64   0.86   0.00   0.00    0.54  233.63   13.78  233.63  0.47 
1 1 1    1   10   49 o  1   11.57    3.84    5.67  321.75   0.28  -0.21   0.00   0.00    1.30  142.57    6.57  142.57  0.17 
1 1 1    1   10   50 f  0   13.11    4.07   10.28  331.76   0.55  -0.30   0.00   0.00    8.53  331.91    0.00    0.00  0.00 
1 1 1    1   10   51 o  1   10.41    3.57    7.42  155.10  -0.45   0.21   0.00   0.00    0.87  335.10    6.75  335.10  0.24 
1 1 1    1   11    0 o  1  188.21    2.43  294.97   90.00   0.00   3.88   0.00   0.00  204.60   90.00   33.10   90.00  1.00 
1 1 1    1   11    1 o  1  127.69    2.25   71.30   22.05   2.41  -0.35   0.00   0.00  113.54  351.67   33.55  351.67  0.76 
1 1 1    1   11    2 o  1  176.13    2.30  151.09  306.93   1.53  -0.95   0.00   0.00  189.18  328.18  145.42  328.18  0.66 
1 1 1    1   11    3 o  1   77.51    2.15  189.10  174.80  -3.04   1.41   0.00   0.00   63.16  335.10  255.39  335.10  0.83 
1 1 1    1   11    4 o  1  111.14    2.25  157.19  346.65   1.63  -3.19   0.00   0.00   37.36  297.01  113.16  117.01  0.85 
1 1 1    1   11    5 o  1  368.64    4.00  494.17  153.30 -21.64   8.56   0.00   0.00  426.99  158.42  132.72  158.42  0.98 
1 1 1    1   11    6 o  1  252.41    2.86  173.52  194.36 -12.52  -2.73   0.00   0.00  262.01  192.32   39.31  192.32  0.96 
1 1 1    1   11    7 o  1  279.90    2.94  309.28  350.08  20.81  -5.23   0.00   0.00  233.88  345.90   78.85  165.90  0.98 
1 1 1    1   11    8 o  1  210.82    2.52  229.35   89.10   0.05  11.03   0.00   0.00  206.62   89.72   11.20   89.72  0.95 
1 1 1    1   11    9 o  1  391.32    3.85  320.59  332.51  31.98 -17.27   0.00   0.00  458.38  331.63  144.98  331.63  0.99 
1 1 1    1   11   10 o  1  228.38    2.83  318.73  179.26 -22.03  -0.47   0.00   0.00  122.19  181.22  201.90    1.22  0.98 
1 1 1    1   11   11 f  0  326.39    3.44  244.94  174.66 -20.24   1.58   0.00   0.00  246.40  175.55    0.00    0.00  0.00 
1 1 1    1   11   12 o  1  282.00    3.07  208.43    7.90  17.32   4.03   0.00   0.00  333.36   13.11  118.81   13.11  0.97 
1 1 1    1   11   13 o  1  275.64    4.06  252.52   57.45  11.52  15.81   0.00   0.00  279.23   53.93   21.47   53.93  0.97 
1 1 1    1   11   14 o  1  401.26    4.94  352.48  261.33  -6.59 -34.65   0.00   0.00  450.22  259.22  109.39  259.22  0.99 
1 1 1    1   11   15 f  0  677.17    7.24  697.78  223.40 -30.03 -27.91   0.00   0.00  687.23  222.91    0.00    0.00  0.00 
1 1 1    1   11   16 o  1  374.77    3.85  430.44  101.94 -12.88  57.67   0.00   0.00  330.87  102.59   81.42  282.59  0.99 
1 1 1    1   11   17 o  1  169.97    2.64  150.75  115.96  -5.36  10.59   0.00   0.00  178.84  116.87   32.38  116.87  0.96 
1 1 1    1   11   18 o  1  239.23    3.10  213.77   56.81  14.84  22.84   0.00   0.00  262.84   56.99   56.09   56.99  0.98 
1 1 1    1   11   19 o  1   61.81    3.73   68.31  348.56   2.58  -0.53   0.00   0.00   29.27  348.40   37.79  168.40  0.78 
1 1 1    1   11   20 o  1  235.32    2.87  285.90  222.12 -34.94 -31.59   0.00   0.00  184.17  222.11   97.28   42.11  0.99 
1 1 1    1   11   21 o  1   70.47    2.81   55.17  175.96  -2.25   0.16   0.00   0.00   50.05  175.85    3.64  355.85  0.74 
1 1 1    1   11   22 o  1   22.68    5.47   12.35    0.34   0.19   0.00   0.00   0.00    7.94  180.33   20.10  180.33  0.09 
1 1 1    1   11   23 o  1   85.72    2.53  104.10    6.08   8.48   0.90   0.00   0.00   56.47    6.08   48.10  186.08  0.94 
1 1 1    1   11   24 o  1   42.91    4.06   55.54  148.26  -2.23   1.38   0.00   0.00    9.95  148.26   46.81  328.26  0.78 
1 1 1    1   11   25 o  1   64.55    3.01   38.15  302.69   2.32  -3.61   0.00   0.00   73.23  302.69   33.64  302.69  0.87 
1 1 1    1   11   26 o  1   85.33    2.56   78.33  235.53  -8.44 -12.30   0.00   0.00   83.94  235.53    3.04  235.53  0.97 
1 1 1    1   11   27 o  1   78.25    2.68   92.93  347.62  17.07  -3.75   0.00   0.00   57.11  347.62   37.74  167.62  0.97 
1 1 1    1   11   28 o  1   34.22    5.10   28.45   49.32   1.60   1.86   0.00   0.00   23.14   49.31    5.66  229.32  0.76 
1 1 1    1   11   29 o  1   30.12    5.18   33.21   79.93   0.47   2.62   0.00   0.00   13.69   79.93   19.72  259.93  0.78 
1 1 1    1   11   30 o  1   19.85    5.33   16.39  176.38  -1.21   0.08   0.00   0.00    4.17  176.38   12.19  356.38  0.52 
1 1 1    1   11   31 o  1   27.03    5.10   37.10  200.50  -3.02  -1.13   0.00   0.00    7.92  200.50   28.79   20.50  0.83 
1 1 1    1   11   32 o  1   46.20    3.67   48.99  263.51  -0.75  -6.55   0.00   0.00   36.32  263.51   12.43   83.51  0.92 
1 1 1    1   11   33 o  1   49.24    3.61   45.83  315.70   6.15  -6.00   0.00   0.00   46.89  315.70    1.23  315.70  0.94 
1 1 1    1   11   34 o  1   41.85    3.77   46.19  129.80  -8.45  10.15   0.00   0.00   33.93  129.80   12.60  309.80  0.96 
1 1 1    1   11   35 f  0   13.95    4.50   11.75  161.36  -0.88   0.30   0.00   0.00   11.97  161.36    0.00    0.00  0.00 
1 1 1    1   11   36 o  1   19.78    5.23   11.78  255.99  -0.28  -1.10   0.00   0.00    6.85  255.99    5.78   75.99  0.49 
1 1 1    1   11   37 o  1   20.87    5.55    9.49  314.11   0.36  -0.38   0.00   0.00    0.74  314.11    9.09  134.11  0.25 
1 1 1    1   11   38 o  1   16.82    5.44   12.90   26.68   0.91   0.46   0.00   0.00    3.01   26.68    9.21  206.68  0.45 
1 1 1    1   11   39 o  1   18.80    5.37   25.02   80.65   0.45   2.74   0.00   0.00    6.83   80.65   16.12  260.65  0.79 
1 1 1    1   11   40 f  0   16.65    5.08   20.85  315.90   2.05  -1.99   0.00   0.00   19.35  315.90    0.00    0.00  0.00 
1 1 1    1   11   41 o  1   25.03    5.38   25.30    7.02   4.61   0.57   0.00   0.00   21.37    7.02    1.53  187.02  0.88 
1 1 1    1   11   42 o  1   22.41    5.11   34.93  194.66  -5.64  -1.48   0.00   0.00    9.93  194.66   20.91   14.66  0.91 
1 1 1    1   11   43 o  1   17.37    4.86   17.58  306.10   1.01  -1.38   0.00   0.00    6.71  306.10    8.95  126.10  0.64 
1 1 1    1   11   44 o  1   14.20    4.54    5.09  223.60  -0.24  -0.23   0.00   0.00    0.12  223.60    4.45   43.60  0.17 
1 1 1    1   11   45 o  1   15.34    4.44    9.09   78.65   0.15   0.74   0.00   0.00    2.29   78.65    6.18  258.65  0.35 
1 1 1    1   11   46 o  1   30.69    4.50   31.74   22.43   5.95   2.45   0.00   0.00   25.77   22.43    4.83  202.43  0.92 
1 1 1    1   11   47 o  1   13.18    4.15   10.69  147.13  -0.69   0.44   0.00   0.00    0.50  327.13   10.96  327.13  0.38 
1 1 1    1   11   48 o  1   12.30    4.05    5.05  135.02  -0.25   0.25   0.00   0.00    0.50  315.42    5.33  315.42  0.18 
1 1 1    1   11   49 o  1   13.12    4.15    7.57  137.23  -0.37   0.35   0.00   0.00    0.49  316.79    7.45  316.79  0.25 
1 1 1    1   11   50 o  1   13.82    4.24    8.33  243.04  -0.24  -0.46   0.00   0.00    0.21  242.85    6.56   62.85  0.25 
1 1 1    1   12    0 o  1  105.92    2.00   32.06  180.00  -1.16   0.00   0.00   0.00   72.47  180.00   28.69  360.00  0.82 
1 1 1    1   12    1 o  1  334.39    3.64  407.49   52.92  16.10  19.91   0.00   0.00  301.64   51.03   52.30  231.03  0.98 
1 1 1    1   12    2 o  1   61.54    2.66  113.55  235.78  -0.13  -0.19   0.00   0.00    2.97   55.25   20.25   55.25  0.12 
1 1 1    1   12    3 o  1  355.77    4.43  287.04  314.30  18.70 -22.60   0.00   0.00  333.75  309.60   31.81  129.60  0.98 
1 1 1    1   12    4 o  1   72.30    2.38   36.49  327.95  -0.24  -0.39   0.00   0.00    5.36  238.89   21.74   58.89  0.22 
1 1 1    1   12    5 o  1   76.03    2.12  137.34  128.14  -1.42   0.43   0.00   0.00   11.17  163.06   67.65  343.06  0.59 
1 1 1    1   12    6 o  1  392.84    3.84  408.84   51.79  26.54  34.69   0.00   0.00  353.97   52.58   68.71  232.58  0.99 
1 1 1    1   12    7 o  1   37.44    2.95   88.11   20.76   0.68   0.39   0.00   0.00   45.95  209.84  119.11  209.84  0.36 
1 1 1    1   12    8 o  1  128.66    2.03   82.60  111.10  -1.02   3.01   0.00   0.00  128.96  108.68   46.28  108.68  0.82 
1 1 1    1   12    9 o  1  104.44    2.24   98.22  307.93   2.27  -2.38   0.00   0.00   67.34  313.64   38.52  133.64  0.83 
1 1 1    1   12   10 o  1  437.77    4.58  368.10  344.42  43.08 -14.14   0.00   0.00  514.06  341.83  162.28  341.83  0.99 
1 1 1    1   12   11 o  1  263.14    3.17  258.91  203.09 -17.64  -6.59   0.00   0.00  267.26  200.48   22.40  200.48  0.97 
1 1 1    1   12   12 o  1  244.65    3.08  222.51  196.00 -15.19  -5.03   0.00   0.00  236.34  198.33    1.08   18.33  0.97 
1 1 1    1   12   13 o  1  622.52    6.80  627.93  188.78 -96.15 -14.78   0.00   0.00  631.33  188.74   24.04  188.74  0.99 
1 1 1    1   12   14 o  1  159.95    2.29  196.79   88.99  -0.11   8.91   0.00   0.00  104.20   90.68   92.97  270.68  0.94 
1 1 1    1   12   15 o  1  120.30    2.42  126.71  175.46  -5.28   0.24   0.00   0.00   95.43  177.39   25.60  357.39  0.90 
1 1 1    1   12   16 o  1  139.47    2.37  133.14   43.79   6.24   6.10   0.00   0.00  127.36   44.35    7.72  224.35  0.94 
1 1 1    1   12   17 o  1  159.01    2.53  153.88   33.10  10.37   6.92   0.00   0.00  156.93   33.72    8.87   33.72  0.96 
1 1 1    1   12   18 o  1  104.87    2.37  116.99  288.35   2.26  -7.04   0.00   0.00   79.54  287.81   35.92  107.81  0.93 
1 1 1    1   12   19 o  1   80.68    2.75   56.88  348.00   3.16  -0.68   0.00   0.00   76.96  347.94   20.63  347.94  0.83 
1 1 1    1   12   20 o  1   59.00    2.87  112.85  132.73  -2.81   3.03   0.00   0.00    7.68  312.82  117.82  312.82  0.87 
1 1 1    1   12   21 o  1  144.22    2.46  172.37  268.79  -0.31 -14.75   0.00   0.00  110.22  268.79   58.04   88.79  0.97 
1 1 1    1   12   22 o  1  158.29    2.50  163.47  143.43 -17.66  13.10   0.00   0.00  146.43  143.43   16.45  323.43  0.98 
1 1 1    1   12   23 o  1   18.82    5.35   40.49  306.94   0.46  -0.62   0.00   0.00   27.53  126.95   68.59  126.95  0.36 
1 1 1    1   12   24 f  0  150.08    2.38  155.70  276.91   3.20 -26.40   0.00   0.00  160.43  276.91    0.00    0.00  0.00 
1 1 1    1   12   25 f  0   55.22    3.28   40.92   63.39   2.23   4.46   0.00   0.00   42.57   63.39    0.00    0.00  0.00 
1 1 1    1   12   26 o  1   34.10    5.32   49.94   82.51   0.48   3.64   0.00   0.00    6.74   82.51   44.46  262.51  0.85 
1 1 1    1   12   27 o  1   97.06    2.50   95.00  137.94 -17.63  15.91   0.00   0.00   93.40  137.93    3.17  317.93  0.98 
1 1 1    1   12   28 o  1   66.54    2.79   53.19  347.23   9.01  -2.04   0.00   0.00   71.94  347.23   18.24  347.23  0.94 
1 1 1    1   12   29 o  1   19.89    5.28   19.86  309.27   0.79  -0.97   0.00   0.00    1.04  309.27   18.88  129.27  0.53 
1 1 1    1   12   30 o  1   50.39    3.34   56.36  202.50  -9.78  -4.05   0.00   0.00   39.89  202.50   16.11   22.50  0.95 
1 1 1    1   12   31 o  1   33.86    4.86   35.23  235.37  -2.03  -2.94   0.00   0.00   22.24  235.37   12.71   55.37  0.84 
1 1 1    1   12   32 o  1   26.27    5.36   24.52   55.38   1.09   1.59   0.00   0.00   11.63   55.38   12.74  235.38  0.69 
1 1 1    1   12   33 o  1   41.72    3.78   49.42   78.02   2.12  10.01   0.00   0.00   29.66   78.02   19.93  258.02  0.95 
1 1 1    1   12   34 o  1   39.83    4.03   31.77  122.30  -4.38   6.93   0.00   0.00   42.75  122.30   10.86  122.30  0.94 
1 1 1    1   12   35 o  1   32.61    4.56   43.62  157.77  -7.01   2.87   0.00   0.00   15.41  157.77   29.92  337.77  0.93 
1 1 1    1   12   36 o  1   15.78    4.99    6.19  337.21   0.44  -0.18   0.00   0.00    0.51  337.21    6.23  157.21  0.23 
1 1 1    1   12   37 o  1   38.41    4.85   31.30  351.44   2.84  -0.43   0.00   0.00   30.00  351.44    1.44  171.44  0.80 
1 1 1    1   12   38 o  1   21.67    5.10   28.23  268.29  -0.10  -3.39   0.00   0.00    9.89  268.29   16.43   88.29  0.84 
1 1 1    1   12   39 o  1   16.41    5.10    9.73  127.24  -0.67   0.88   0.00   0.00    6.84  127.24    2.14  307.24  0.48 
1 1 1    1   12   40 o  1   22.57    5.12   12.82  222.27  -1.67  -1.52   0.00   0.00   21.36  222.27    9.47  222.27  0.74 
1 1 1    1   12   41 f  0   18.07    4.84   21.21  159.56  -2.80   1.04   0.00   0.00   18.98  159.56    0.00    0.00  0.00 
1 1 1    1   12   42 o  1   17.31    4.71   20.41   91.60  -0.06   2.28   0.00   0.00    7.38   91.60   10.80  271.60  0.74 
1 1 1    1   12   43 f  0   14.16    4.48   20.41  104.34  -0.44   1.70   0.00   0.00   18.00  104.34    0.00    0.00  0.00 
1 1 1    1   12   44 o  1   13.78    4.40    9.72  116.29  -0.27   0.55   0.00   0.00    0.80  296.29    9.61  296.29  0.29 
1 1 1    1   12   45 o  1   18.98    5.05   26.88  241.93  -1.46  -2.73   0.00   0.00    5.69  241.93   19.62   61.93  0.82 
1 1 1    1   12   46 o  1   12.58    4.14    2.07  266.16  -0.01  -0.17   0.00   0.00    0.08  266.16    1.93   86.16  0.08 
1 1 1    1   12   47 o  1   15.44    4.56    6.29   96.56  -0.06   0.56   0.00   0.00    2.13   96.56    4.04  276.56  0.27 
1 1 1    1   12   48 o  1   13.70    4.10    7.95  200.26  -0.58  -0.21   0.00   0.00    0.48  199.56    7.12   19.56  0.29 
1 1 1    1   12   49 o  1   12.01    3.92    6.79  262.68  -0.06  -0.39   0.00   0.00    1.26   81.37    7.21   81.37  0.19 
1 1 1    1   12   50 o  1   14.88    4.60    3.06  201.50  -0.20  -0.08   0.00   0.00    0.74  201.50    1.66   21.50  0.11 
1 1 1    1   13    0 o  1  115.62    2.13  157.76  270.00  -0.00  -0.84   0.00   0.00  101.04  270.00   42.96  270.00  0.69 
1 1 1    1   13    1 o  1  169.91    2.44  116.25  209.08  -7.15  -1.77   0.00   0.00  144.32  193.88   27.18   13.88  0.93 
1 1 1    1   13    2 o  1  358.92    3.74  335.22  353.13  32.07  -7.31   0.00   0.00  349.72  347.16    7.41  167.16  0.98 
1 1 1    1   13    3 o  1  449.51    4.58  480.85  349.41  45.16  -6.96   0.00   0.00  503.75  351.24  118.36  351.24  0.99 
1 1 1    1   13    4 o  1  297.68    3.42  343.92   67.31   6.90  24.71   0.00   0.00  271.04   74.39   41.56  254.39  0.98 
1 1 1    1   13    5 o  1  187.02    2.57  149.51  215.10  -6.64  -6.87   0.00   0.00  178.77  225.97    3.64  225.97  0.95 
1 1 1    1   13    6 o  1   96.22    2.19  107.42  101.22  -1.15   2.71   0.00   0.00   52.68  112.94   49.71  292.94  0.81 
1 1 1    1   13    7 o  1  231.04    2.78  407.20    7.73  27.02   2.58   0.00   0.00   58.53    5.45  336.43  185.45  0.98 
1 1 1    1   13    8 o  1  409.83    4.28  351.49  252.88 -14.42 -39.53   0.00   0.00  462.21  249.96  114.55  249.96  0.99 
1 1 1    1   13    9 o  1  398.43    4.50  388.68  169.69 -47.53   9.17   0.00   0.00  375.02  169.08   38.56  349.08  0.99 
1 1 1    1   13   10 o  1   96.79    2.59  107.99   28.32   3.47   1.67   0.00   0.00   27.64   25.66  110.71  205.66  0.86 
1 1 1    1   13   11 o  1  297.72    3.44  287.24   60.04  12.22  21.43   0.00   0.00  278.77   60.31   25.69  240.31  0.98 
1 1 1    1   13   12 o  1  413.38    4.98  312.05  299.81  17.56 -26.85   0.00   0.00  512.01  303.19  210.24  303.19  0.98 
1 1 1    1   13   13 o  1   45.89    3.82   44.67  261.32   0.07  -0.47   0.00   0.00   15.20   97.98   51.43   97.98  0.23 
1 1 1    1   13   14 o  1  192.60    2.62  219.67   48.03   9.09  10.85   0.00   0.00  166.39   50.05   38.57  230.05  0.96 
1 1 1    1   13   15 o  1  232.36    2.78  202.63  321.59  16.13 -13.05   0.00   0.00  258.05  321.03   62.71  321.03  0.98 
1 1 1    1   13   16 o  1   64.33    2.55  106.86   34.23   2.87   1.85   0.00   0.00    5.07   32.70   97.48  212.70  0.84 
1 1 1    1   13   17 o  1  238.13    2.74  249.14   21.94  31.77  12.68   0.00   0.00  227.17   21.76   14.90  201.76  0.99 
1 1 1    1   13   18 o  1  299.08    3.21  311.39  229.45 -40.51 -47.50   0.00   0.00  287.51  229.54   18.33   49.54  0.99 
1 1 1    1   13   19 o  1   70.27    3.01   71.31   78.34   0.67   3.20   0.00   0.00   46.51   78.15   23.39  258.15  0.83 
1 1 1    1   13   20 o  1  142.04    2.35  151.57  345.91  11.59  -2.91   0.00   0.00  124.68  345.91   22.57  165.91  0.96 
1 1 1    1   13   21 o  1   74.86    2.68   62.78   37.53   2.75   2.11   0.00   0.00   63.58   37.53    1.46   37.53  0.84 
1 1 1    1   13   22 o  1   72.18    2.89   92.46   70.65   2.16   6.16   0.00   0.00   39.64   70.65   53.52  250.65  0.92 
1 1 1    1   13   23 o  1  143.75    2.31  149.19  245.22 -10.32 -22.36   0.00   0.00  128.79  245.22   24.02   65.22  0.98 
1 1 1    1   13   24 o  1  106.92    2.71  103.71  200.71 -19.09  -7.22   0.00   0.00  100.78  200.71    6.98   20.71  0.98 
1 1 1    1   13   25 o  1   77.11    3.01   84.96   93.85  -0.98  14.52   0.00   0.00   61.13   93.86   26.57  273.86  0.97 
1 1 1    1   13   26 o  1   28.45    5.49   31.94  350.78   2.05  -0.33   0.00   0.00    7.77  350.78   24.83  170.78  0.71 
1 1 1    1   13   27 o  1   48.53    3.66   57.43  274.03   0.51  -7.22   0.00   0.00   31.92  274.03   26.25   94.03  0.93 
1 1 1    1   13   28 o  1   40.50    4.08   56.49   19.81   5.75   2.07   0.00   0.00   17.19   19.81   39.66  199.81  0.91 
1 1 1    1   13   29 o  1   21.09    5.14   25.67  113.41  -0.82   1.90   0.00   0.00    4.22  113.41   21.43  293.41  0.71 
1 1 1    1   13   30 o  1   37.98    4.14   61.69  244.99  -3.37  -7.22   0.00   0.00   10.03  244.99   50.96   64.99  0.93 
1 1 1    1   13   31 o  1   18.68    5.07   13.34  106.44  -0.19   0.66   0.00   0.00    1.18  286.45   14.46  286.45  0.32 
1 1 1    1   13   32 o  1   51.85    3.44   61.49   66.59   4.36  10.06   0.00   0.00   37.78   66.59   23.28  246.59  0.95 
1 1 1    1   13   33 o  1   35.36    4.28   35.10  344.77   8.14  -2.22   0.00   0.00   30.94  344.77    4.50  164.77  0.94 
1 1 1    1   13   34 o  1   23.70    5.74   28.78  248.78  -1.37  -3.53   0.00   0.00   11.56  248.78   17.41   68.78  0.86 
1 1 1    1   13   35 o  1   16.24    5.06   19.98  163.68  -1.55   0.45   0.00   0.00    0.92  343.68   22.09  343.68  0.62 
1 1 1    1   13   36 o  1   27.91    5.11   20.91  257.74  -0.42  -1.92   0.00   0.00   16.46  257.74    5.75   77.74  0.69 
1 1 1    1   13   37 f  0   16.97    5.26    9.42  179.66  -0.54   0.00   0.00   0.00    9.15  179.67    0.00    0.00  0.00 
1 1 1    1   13   38 o  1   17.85    5.25   25.17   14.73   2.44   0.64   0.00   0.00    4.23   14.73   18.95  194.73  0.77 
1 1 1    1   13   39 o  1   21.82    5.21   23.03  126.01  -2.40   3.30   0.00   0.00   16.41  126.01    5.00  306.01  0.87 
1 1 1    1   13   40 o  1   13.43    4.27    8.36  163.21  -0.88   0.27   0.00   0.00    3.53  163.22    4.14  343.22  0.42 
1 1 1    1   13   41 o  1   18.67    5.02   18.31  287.31   0.77  -2.48   0.00   0.00   12.70  287.31    3.56  107.31  0.78 
1 1 1    1   13   42 o  1   14.28    4.41   16.24   21.05   1.21   0.47   0.00   0.00    0.86   21.05   13.74  201.05  0.54 
1 1 1    1   13   43 o  1   21.20    4.90   28.21  178.82  -3.25   0.07   0.00   0.00   10.10  178.82   14.86  358.82  0.83 
1 1 1    1   13   44 o  1   12.04    4.01   12.67   34.68   0.61   0.42   0.00   0.00    3.29  214.68   14.91  214.68  0.35 
1 1 1    1   13   45 o  1   21.75    5.10   15.25  230.36  -1.45  -1.75   0.00   0.00   17.58  230.36    3.06  230.36  0.74 
1 1 1    1   13   46 o  1   17.30    4.79   19.72  217.54  -1.58  -1.21   0.00   0.00    4.90  217.54   14.29   37.54  0.70 
1 1 1    1   13   47 o  1   12.94    4.15   16.40  359.18   1.26  -0.02   0.00   0.00    2.38  179.16   18.50  179.16  0.53 
1 1 1    1   13   48 o  1    9.76    3.37    7.99  342.43   0.41  -0.13   0.00   0.00    3.32  162.69   10.75  162.69  0.21 
1 1 1    1   13   49 o  1   12.03    4.03    9.07   38.48   0.40   0.32   0.00   0.00    1.75  218.92    9.48  218.92  0.25 
1 1 1    1   13   50 o  1   11.97    3.95    7.07  164.22  -0.45   0.13   0.00   0.00    0.15  344.28    5.77  344.28  0.23 
1 1 1    1   14    0 o  1   55.95    2.82  107.30  180.00  -0.47  -0.00   0.00   0.00    7.21    0.00   63.88    0.00  0.44 
1 1 1    1   14    1 o  1  253.31    2.92  207.46  194.84 -13.55  -7.08   0.00   0.00  287.94  207.57   86.11  207.57  0.97 
1 1 1    1   14    2 o  1  154.91    2.55  150.62  114.93  -5.80   6.65   0.00   0.00  101.19  131.07   89.31  311.07  0.94 
1 1 1    1   14    3 o  1  380.38    4.47  364.16  185.84 -39.51  -5.41   0.00   0.00  398.52  187.80   45.89  187.80  0.99 
1 1 1    1   14    4 o  1  135.21    2.21   71.34  356.70   3.77   1.30   0.00   0.00  134.45   19.06   35.54   19.06  0.86 
1 1 1    1   14    5 o  1  131.63    2.12   60.87   19.61   2.02   0.28   0.00   0.00  133.22    7.80   81.16    7.80  0.70 
1 1 1    1   14    6 o  1  320.01    3.71  332.69  258.73  -8.23 -28.97   0.00   0.00  310.90  254.15    7.52   74.15  0.98 
1 1 1    1   14    7 o  1  128.68    2.62  146.78  311.22   3.57  -2.14   0.00   0.00  114.14  329.05    4.50  329.05  0.87 
1 1 1    1   14    8 f  0   77.08    3.43   44.20  317.21   1.45  -0.07   0.00   0.00   65.02  357.34    0.00    0.00  0.00 
1 1 1    1   14    9 o  1  101.05    2.49   58.14  250.55  -1.04  -1.65   0.00   0.00   70.27  237.77    1.10  237.77  0.69 
1 1 1    1   14   10 o  1  146.60    2.31  141.40  347.57   5.29  -1.70   0.00   0.00  123.20  342.17   18.91  162.17  0.90 
1 1 1    1   14   11 o  1  573.14    6.63  502.55  121.76 -38.27  60.47   0.00   0.00  643.04  122.33  147.82  122.33  0.99 
1 1 1    1   14   12 o  1  162.77    2.66  173.90   64.66   3.57   7.44   0.00   0.00  133.46   64.38   38.19  244.38  0.94 
1 1 1    1   14   13 o  1  273.47    3.22  285.89  333.17  25.76 -13.16   0.00   0.00  250.39  332.93   36.63  152.93  0.98 
1 1 1    1   14   14 o  1  289.76    3.05  258.00  226.43 -22.80 -23.89   0.00   0.00  322.02  226.34   73.38  226.34  0.98 
1 1 1    1   14   15 o  1  370.89    3.67  376.36   16.23  66.69  19.07   0.00   0.00  372.22   15.96    8.02   15.96  0.99 
1 1 1    1   14   16 o  1   29.04    4.40   54.61   67.78   0.35   0.85   0.00   0.00   30.16  247.30   84.56  247.30  0.42 
1 1 1    1   14   17 o  1   37.95    4.14   79.96  276.83   0.22  -1.97   0.00   0.00   25.71   96.53  104.10   96.53  0.69 
1 1 1    1   14   18 o  1  180.62    2.31  180.22  140.89 -17.08  13.86   0.00   0.00  176.29  140.93    0.36  320.93  0.98 
1 1 1    1   14   19 o  1   48.08    3.29   74.56  150.35  -1.79   1.02   0.00   0.00    4.63  330.33   77.21  330.33  0.71 
1 1 1    1   14   20 o  1  173.43    2.35  202.76  329.29  20.39 -12.11   0.00   0.00  139.93  329.29   59.60  149.29  0.98 
1 1 1    1   14   21 o  1   67.76    2.77   67.40  122.68  -2.32   3.61   0.00   0.00   50.85  122.68   16.72  302.68  0.87 
1 1 1    1   14   22 o  1   51.37    3.65   40.44  150.49  -1.94   1.10   0.00   0.00   33.93  150.49    7.26  330.49  0.73 
1 1 1    1   14   23 o  1  124.31    2.58  129.09   96.45  -2.73  24.16   0.00   0.00  110.02   96.45   23.42  276.45  0.98 
1 1 1    1   14   24 o  1   23.82    5.53   24.37  298.99   0.59  -1.07   0.00   0.00    0.53  118.99   25.83  118.99  0.52 
1 1 1    1   14   25 o  1   83.45    2.63   96.42  291.45   6.72 -17.10   0.00   0.00   63.56  291.45   35.17  111.45  0.97 
1 1 1    1   14   26 o  1   30.05    5.46   13.93  293.74   0.41  -0.94   0.00   0.00   13.31  293.74    0.85  113.74  0.46 
1 1 1    1   14   27 f  0   66.52    2.92   73.88   39.44   8.97   7.38   0.00   0.00   74.57   39.44    0.00    0.00  0.00 
1 1 1    1   14   28 o  1   81.32    2.48   84.37  109.58  -7.83  22.02   0.00   0.00   74.49  109.58   10.13  289.58  0.98 
1 1 1    1   14   29 o  1   12.59    4.15   15.80  257.44  -0.16  -0.71   0.00   0.00    7.10   77.44   22.80   77.44  0.34 
1 1 1    1   14   30 o  1   37.49    3.87   30.13  269.27  -0.04  -3.51   0.00   0.00   33.22  269.27    3.33  269.27  0.84 
1 1 1    1   14   31 o  1   19.98    5.13    9.95  231.42  -0.37  -0.46   0.00   0.00    1.40  231.42    8.49   51.42  0.28 
1 1 1    1   14   32 o  1   28.83    5.17   25.69  350.23   3.15  -0.54   0.00   0.00   21.75  350.23    3.98  170.23  0.82 
1 1 1    1   14   33 f  0   28.71    5.45   19.78  344.71   3.41  -0.93   0.00   0.00   19.88  344.71    0.00    0.00  0.00 
1 1 1    1   14   34 o  1   15.85    4.74    4.70  218.87  -0.32  -0.25   0.00   0.00    1.45  218.86    3.40   38.86  0.20 
1 1 1    1   14   35 o  1   25.98    5.37   22.74  297.59   1.31  -2.51   0.00   0.00   16.85  297.59    7.72  117.59  0.80 
1 1 1    1   14   36 o  1   15.08    4.88    3.82  343.71   0.13  -0.04   0.00   0.00    1.80  163.72    5.71  163.72  0.07 
1 1 1    1   14   37 f  0   19.11    5.17    7.40  162.52  -0.73   0.23   0.00   0.00    6.95  162.52    0.00    0.00  0.00 
1 1 1    1   14   38 o  1   29.40    4.78   34.18   33.06   5.35   3.48   0.00   0.00   22.56   33.06    8.83  213.06  0.92 
1 1 1    1   14   39 o  1   23.82    5.00   26.64  159.38  -4.78   1.80   0.00   0.00   17.95  159.38    6.77  339.38  0.90 
1 1 1    1   14   40 f  0   18.41    4.99   23.02    1.88   3.30   0.11   0.00   0.00   20.81    1.88    0.00    0.00  0.00 
1 1 1    1   14   41 o  1   27.43    4.89   28.21  291.59   2.16  -5.45   0.00   0.00   25.04  291.59    0.13  291.59  0.91 
1 1 1    1   14   42 o  1   12.99    4.23   21.77  226.57  -1.13  -1.19   0.00   0.00    3.09   46.57   22.50   46.57  0.63 
1 1 1    1   14   43 o  1   20.50    4.44   28.28  331.98   2.43  -1.29   0.00   0.00    7.05  331.98   18.29  151.98  0.79 
1 1 1    1   14   44 o  1   15.55    4.58   18.42   73.85   0.41   1.42   0.00   0.00    1.25   73.85   15.86  253.85  0.59 
1 1 1    1   14   45 o  1   12.78    4.11    7.99   54.79   0.40   0.57   0.00   0.00    0.77   54.79    6.91  234.79  0.33 
1 1 1    1   14   46 o  1   15.68    4.52   16.74  284.66   0.38  -1.44   0.00   0.00    2.23  284.66   14.12  104.66  0.59 
1 1 1    1   14   47 o  1   13.81    4.27    7.09    9.32   0.56   0.09   0.00   0.00    0.65    9.65    6.21  189.65  0.27 
1 1 1    1   14   48 o  1   14.60    4.54    4.01  144.23  -0.25   0.18   0.00   0.00    0.61  143.18    3.23  323.18  0.15 
1 1 1    1   14   49 o  1   13.56    4.21   11.79  164.92  -0.70   0.19   0.00   0.00    0.40  344.69   10.04  344.69  0.34 
1 1 1    1   14   50 o  1   12.06    4.02    5.55  294.32   0.18  -0.39   0.00   0.00    0.67  294.32    3.72  114.32  0.21 
1 1 1    1   15    0 o  1  238.96    2.47  374.59  270.00  -0.00 -13.21   0.00   0.00  105.45  270.00  267.02   90.00  1.00 
1 1 1    1   15    1 o  1  274.40    2.83  249.51  143.36 -15.80  11.86   0.00   0.00  291.75  143.10   48.77  143.10  0.97 
1 1 1    1   15    2 o  1  302.28    3.28  336.90   99.15  -4.53  31.09   0.00   0.00  243.49   98.29  107.88  278.29  0.98 
1 1 1    1   15    3 o  1  180.95    2.41  132.04  273.52  -0.41  -8.35   0.00   0.00  183.35  267.16   27.18  267.16  0.94 
1 1 1    1   15    4 o  1  328.18    3.86  387.94  190.43 -34.76  -7.21   0.00   0.00  279.67  191.71   87.70   11.71  0.99 
1 1 1    1   15    5 o  1  157.43    2.75  218.04  180.05  -9.36   0.14   0.00   0.00   95.63  179.12  106.27  359.12  0.94 
1 1 1    1   15    6 o  1  231.14    3.39  206.91  274.46  -0.62 -12.61   0.00   0.00  254.20  267.20   64.83  267.20  0.96 
1 1 1    1   15    7 o  1  359.78    4.00  335.69  326.58  28.65 -17.67   0.00   0.00  372.99  328.34   37.20  328.34  0.99 
1 1 1    1   15    8 o  1  618.00    6.89  495.40  308.20  48.58 -63.01   0.00   0.00  744.80  307.63  261.40  307.63  0.99 
1 1 1    1   15    9 o  1  329.77    3.92  387.22  170.29 -33.24   6.65   0.00   0.00  251.92  168.69  145.91  348.69  0.99 
1 1 1    1   15   10 o  1  429.55    5.38  402.38   72.36  14.71  41.42   0.00   0.00  466.86   70.45   84.44   70.45  0.99 
1 1 1    1   15   11 o  1  161.17    2.85  120.36  114.35  -2.99   5.84   0.00   0.00  168.96  117.12   41.30  117.12  0.92 
1 1 1    1   15   12 o  1  123.27    2.50  158.26  120.25  -3.65   6.65   0.00   0.00   74.53  118.79   80.61  298.79  0.93 
1 1 1    1   15   13 o  1  201.47    2.48  140.52  182.25 -13.09  -0.33   0.00   0.00  248.43  181.45  109.63  181.45  0.96 
1 1 1    1   15   14 o  1  411.72    4.03  392.41  132.51 -55.61  59.14   0.00   0.00  438.82  133.24   59.28  133.24  0.99 
1 1 1    1   15   15 o  1  240.62    2.68  297.01  314.11  28.64 -29.67   0.00   0.00  184.43  313.98  106.51  133.98  0.99 
1 1 1    1   15   16 o  1  222.54    2.54  223.21  300.75  16.61 -28.03   0.00   0.00  218.76  300.66    0.68  120.66  0.98 
1 1 1    1   15   17 o  1  352.74    3.58  333.90  154.37 -72.49  34.85   0.00   0.00  372.97  154.33   44.85  154.33  0.99 
1 1 1    1   15   18 o  1   45.64    3.44   70.14  115.54  -0.80   1.69   0.00   0.00    6.74  295.43   75.16  295.43  0.68 
1 1 1    1   15   19 o  1  101.80    2.31  104.12  235.36  -3.85  -5.57   0.00   0.00   85.78  235.36   16.34   55.36  0.92 
1 1 1    1   15   20 o  1   84.51    2.72   86.23  136.28  -4.73   4.53   0.00   0.00   69.37  136.28   16.78  316.28  0.92 
1 1 1    1   15   21 o  1   27.89    5.05   29.88  312.62   0.58  -0.63   0.00   0.00    8.51  132.62   38.82  132.62  0.39 
1 1 1    1   15   22 o  1   43.78    3.98   61.29   28.76   3.10   1.70   0.00   0.00   10.69   28.76   52.41  208.76  0.84 
1 1 1    1   15   23 o  1  146.40    2.37  126.35   27.36  36.17  18.71   0.00   0.00  157.48   27.36   25.80   27.36  0.99 
1 1 1    1   15   24 o  1   54.48    3.68   54.87  176.75  -6.61   0.38   0.00   0.00   43.94  176.75   12.49  356.75  0.92 
1 1 1    1   15   25 o  1  104.14    2.58  107.09  189.61 -27.24  -4.61   0.00   0.00   95.37  189.61   13.74    9.61  0.98 
1 1 1    1   15   26 o  1   16.74    4.92   19.49  182.90  -0.82  -0.04   0.00   0.00    7.01    2.90   26.72    2.90  0.38 
1 1 1    1   15   27 o  1   22.50    5.24   36.83   14.46   2.18   0.56   0.00   0.00    3.96  194.46   41.00  194.46  0.73 
1 1 1    1   15   28 o  1   15.23    4.62   17.98   98.60  -0.16   1.04   0.00   0.00    3.80  278.60   21.76  278.60  0.46 
1 1 1    1   15   29 o  1   40.87    3.78   51.56  311.89   4.78  -5.33   0.00   0.00   24.80  311.89   26.18  131.89  0.93 
1 1 1    1   15   30 o  1   15.44    4.69   12.27  207.46  -0.47  -0.24   0.00   0.00    4.36   27.46   16.58   27.46  0.25 
1 1 1    1   15   31 o  1   19.86    5.68   28.44  164.21  -1.74   0.49   0.00   0.00    1.89  344.21   30.13  344.21  0.66 
1 1 1    1   15   32 o  1   25.79    5.55   15.99   88.71   0.06   2.60   0.00   0.00   23.84   88.71    7.68   88.71  0.78 
1 1 1    1   15   33 o  1   25.65    5.59    4.87  303.07   0.39  -0.60   0.00   0.00   12.27  303.07    7.39  303.07  0.33 
1 1 1    1   15   34 o  1   22.20    5.55   17.72  231.63  -1.19  -1.51   0.00   0.00   11.71  231.63    6.98   51.63  0.68 
1 1 1    1   15   35 o  1   29.08    5.33   39.17  150.75  -3.75   2.10   0.00   0.00    8.81  150.75   33.23  330.75  0.87 
1 1 1    1   15   36 o  1   29.01    5.01   34.73   51.51   1.79   2.25   0.00   0.00   12.20   51.51   22.01  231.51  0.80 
1 1 1    1   15   37 o  1   26.28    4.69   25.45  231.27  -2.41  -3.00   0.00   0.00   21.49  231.27    2.08   51.27  0.86 
1 1 1    1   15   38 o  1   19.25    5.05   24.77  262.90  -0.44  -3.54   0.00   0.00    9.57  262.90   13.37   82.90  0.84 
1 1 1    1   15   39 o  1   16.66    4.73   15.26  331.05   1.78  -0.98   0.00   0.00    9.31  331.05    4.82  151.05  0.70 
1 1 1    1   15   40 o  1   25.63    5.22   22.76  113.18  -1.70   3.97   0.00   0.00   24.51  113.18    4.19  113.18  0.87 
1 1 1    1   15   41 o  1   14.62    4.54   10.22  339.22   0.87  -0.33   0.00   0.00    3.23  339.22    5.89  159.22  0.42 
1 1 1    1   15   42 o  1   16.60    4.82    6.40   47.91   0.43   0.48   0.00   0.00    4.48   47.91    1.15  227.91  0.30 
1 1 1    1   15   43 f  0   14.27    4.48   11.84    5.96   0.76   0.08   0.00   0.00   10.75    5.96    0.00    0.00  0.00 
1 1 1    1   15   44 o  1   18.11    4.85   23.75  235.58  -1.50  -2.19   0.00   0.00    5.93  235.58   16.45   55.58  0.78 
1 1 1    1   15   45 o  1   17.94    4.61   14.92   57.51   0.90   1.41   0.00   0.00    8.34   57.51    6.15  237.51  0.64 
1 1 1    1   15   46 o  1   13.55    4.38   13.59  110.75  -0.38   1.00   0.00   0.00    0.60  290.75   13.94  290.75  0.47 
1 1 1    1   15   47 o  1   13.83    4.45   12.02  161.32  -0.87   0.29   0.00   0.00    0.19  161.41   11.15  341.41  0.42 
1 1 1    1   15   48 o  1   12.37    4.07    3.38  281.65   0.04  -0.19   0.00   0.00    0.45  100.33    3.32  100.33  0.10 
1 1 1    1   15   49 o  1   13.11    4.34    3.45  277.07   0.03  -0.21   0.00   0.00    0.02   98.33    2.80   98.33  0.10 
1 1 1    1   16    0 o  1  115.73    2.28   17.36  180.00  -0.16   0.00   0.00   0.00   27.50  180.00   17.88  180.00  0.16 
1 1 1    1   16    1 o  1  149.36    2.44  177.04   47.61   5.32   6.33   0.00   0.00   88.81   49.96  102.39  229.96  0.94 
1 1 1    1   16    2 o  1  402.39    4.05  277.18   56.88  19.04  29.05   0.00   0.00  491.61   56.76  190.11   56.76  0.99 
1 1 1    1   16    3 o  1  540.19    5.30  541.58  245.94 -33.99 -74.81   0.00   0.00  533.67  245.57    6.44   65.56  0.99 
1 1 1    1   16    4 o  1  514.34    5.02  521.38  288.60  23.53 -70.94   0.00   0.00  497.06  288.35   27.64  108.35  0.99 
1 1 1    1   16    5 o  1   78.31    2.20   70.57   49.18   1.19   1.21   0.00   0.00   20.82   45.39   58.88  225.39  0.64 
1 1 1    1   16    6 o  1  145.14    2.38  174.91  180.60  -5.98   0.99   0.00   0.00  107.69  170.64   49.75  350.64  0.91 
1 1 1    1   16    7 o  1  219.20    3.27  228.67  109.35  -3.08  11.73   0.00   0.00  204.86  104.69   10.20  284.69  0.96 
1 1 1    1   16    8 o  1   81.68    2.57  137.89   75.17   0.81   2.62   0.00   0.00    2.68   72.81  123.49  252.81  0.79 
1 1 1    1   16    9 o  1  224.03    2.94  246.31  168.03 -16.36   2.93   0.00   0.00  190.07  169.83   54.23  349.83  0.97 
1 1 1    1   16   10 o  1   84.67    2.53  117.05   28.60   3.15   1.44   0.00   0.00   28.58   24.50   84.95  204.50  0.84 
1 1 1    1   16   11 o  1  310.12    3.46  307.19  342.67  39.63 -12.61   0.00   0.00  310.19  342.35    7.64  342.35  0.99 
1 1 1    1   16   12 f  0  161.25    2.46  132.50  282.66   1.68  -9.13   0.00   0.00  126.73  280.46    0.00    0.00  0.00 
1 1 1    1   16   13 o  1  246.18    2.98  279.41  209.58 -31.29 -17.94   0.00   0.00  213.17  209.83   59.14   29.83  0.99 
1 1 1    1   16   14 o  1  178.82    2.45  121.07  118.86  -6.01  11.12   0.00   0.00  225.75  118.41  108.31  118.41  0.96 
1 1 1    1   16   15 o  1  140.96    2.33  155.21  179.89 -14.57   0.01   0.00   0.00  119.43  179.94   33.21  359.94  0.97 
1 1 1    1   16   16 o  1  143.86    2.21  108.50   79.88   1.90  10.46   0.00   0.00  167.41   79.72   60.99   79.72  0.95 
1 1 1    1   16   17 o  1   16.30    4.67   24.41  289.24   0.08  -0.22   0.00   0.00   19.99  109.06   43.72  109.06  0.11 
1 1 1    1   16   18 o  1  107.27    2.60   95.49  254.61  -1.70  -6.18   0.00   0.00  103.47  254.62    9.92  254.62  0.92 
1 1 1    1   16   19 o  1   22.65    5.19   18.81  342.79   0.34  -0.11   0.00   0.00   10.74  162.80   29.48  162.80  0.18 
1 1 1    1   16   20 o  1   86.14    2.60  100.79  279.67   1.49  -8.72   0.00   0.00   60.19  279.67   41.84   99.67  0.94 
1 1 1    1   16   21 o  1   51.20    3.29   78.58   11.30   4.84   0.97   0.00   0.00   10.63   11.30   70.07  191.30  0.89 
1 1 1    1   16   22 o  1  120.50    2.50  134.41  150.23 -27.45  15.70   0.00   0.00   97.32  150.23   42.52  330.23  0.98 
1 1 1    1   16   23 o  1   21.05    5.01   36.03  230.79  -1.03  -1.26   0.00   0.00   10.82   50.79   48.00   50.79  0.63 
1 1 1    1   16   24 o  1   24.99    5.14   34.71   88.35   0.06   1.98   0.00   0.00    0.75  268.35   36.20  268.35  0.69 
1 1 1    1   16   25 o  1   62.45    2.79   49.18  294.08   3.31  -7.41   0.00   0.00   67.07  294.08   17.22  294.08  0.94 
1 1 1    1   16   26 o  1   54.83    3.06   55.84  337.18   7.29  -3.07   0.00   0.00   46.20  337.18   10.09  157.18  0.93 
1 1 1    1   16   27 o  1   60.51    2.84   59.42  235.48  -7.58 -11.03   0.00   0.00   56.89  235.48    2.63   55.48  0.96 
1 1 1    1   16   28 o  1   21.40    5.17   32.11  344.69   2.29  -0.63   0.00   0.00    0.26  344.69   31.60  164.69  0.75 
1 1 1    1   16   29 o  1   46.30    4.18   41.74  150.55  -5.07   2.86   0.00   0.00   42.79  150.55    1.36  150.55  0.91 
1 1 1    1   16   30 o  1   84.47    2.67   80.31  230.08 -13.93 -16.65   0.00   0.00   85.18  230.08    5.35  230.08  0.98 
1 1 1    1   16   31 o  1   25.59    5.02   38.24   17.06   4.22   1.30   0.00   0.00    6.60   17.06   31.73  197.06  0.88 
1 1 1    1   16   32 o  1   36.94    5.29   44.92   89.15   0.15  10.10   0.00   0.00   24.98   89.15   20.15  269.15  0.95 
1 1 1    1   16   33 o  1   38.96    5.06   40.31  134.09  -5.85   6.04   0.00   0.00   31.61  134.09    9.91  314.09  0.94 
1 1 1    1   16   34 o  1   14.99    4.56   16.09  338.15   1.12  -0.45   0.00   0.00    1.96  158.15   19.32  158.15  0.51 
1 1 1    1   16   35 o  1   33.03    4.21   33.20  208.91  -2.48  -1.37   0.00   0.00   18.43  208.91   15.74   28.91  0.80 
1 1 1    1   16   36 o  1   22.41    4.99   23.69  211.50  -2.25  -1.38   0.00   0.00   12.55  211.50    9.84   31.50  0.78 
1 1 1    1   16   37 o  1   15.30    4.57    9.69  169.51  -0.90   0.17   0.00   0.00    3.79  169.51    5.10  349.51  0.41 
1 1 1    1   16   38 o  1   13.03    4.20   14.31   49.22   1.06   1.23   0.00   0.00    2.99   49.22   10.30  229.22  0.62 
1 1 1    1   16   39 o  1   28.32    4.89   30.29  338.28   6.14  -2.45   0.00   0.00   24.60  338.28    2.96  158.28  0.92 
1 1 1    1   16   40 o  1   20.59    5.51   24.59  187.15  -3.69  -0.46   0.00   0.00   13.33  187.15    8.42    7.15  0.85 
1 1 1    1   16   41 o  1   26.12    3.72   19.44   51.60   1.80   2.28   0.00   0.00   24.49   51.60    7.04   51.60  0.80 
1 1 1    1   16   42 o  1   17.85    4.60   21.90  132.20  -1.36   1.50   0.00   0.00    5.59  132.20   13.88  312.20  0.70 
1 1 1    1   16   43 o  1   26.91    4.57   29.92  163.99  -3.71   1.06   0.00   0.00   18.61  163.99    8.94  343.99  0.86 
1 1 1    1   16   44 o  1   12.17    4.06    3.99  314.54   0.25  -0.25   0.00   0.00    0.40  314.54    3.40  134.54  0.17 
1 1 1    1   16   45 o  1   13.65    4.51   12.41   95.21  -0.09   0.99   0.00   0.00    0.05   95.21   12.04  275.21  0.44 
1 1 1    1   16   46 o  1   15.35    4.52    0.28   32.12   0.02   0.01   0.00   0.00    0.11   32.50    0.17  212.50  0.01 
1 1 1    1   16   47 o  1   12.11    4.00    4.47   45.48   0.20   0.21   0.00   0.00    0.66  226.64    4.76  226.64  0.14 
1 1 1    1   16   48 o  1   14.20    4.33    9.02   20.87   0.55   0.21   0.00   0.00    0.41   20.89    7.25  200.89  0.28 
1 1 1    1   16   49 o  1   11.73    3.82    7.63  287.20   0.15  -0.47   0.00   0.00    0.45  107.24    6.52  107.24  0.24 
1 1 1    1   17    0 f  0  165.52    2.40  150.03   90.00  -0.00  41.00   0.00   0.00  138.82   90.00    0.00    0.00  0.00 
1 1 1    1   17    1 o  1  266.53    3.16  160.95  185.44 -10.36  -1.11   0.00   0.00  358.83  186.13  210.86  186.13  0.95 
1 1 1    1   17    2 o  1   86.46    2.20   29.80   34.87   0.47   0.44   0.00   0.00   24.53   42.87    3.70  222.87  0.31 
1 1 1    1   17    3 o  1  254.90    2.82  214.63   11.24  13.27   3.37   0.00   0.00  283.83   14.24   76.84   14.24  0.96 
1 1 1    1   17    4 o  1  176.19    2.34  208.99  317.58   7.27  -6.07   0.00   0.00  122.89  320.12   87.45  140.12  0.95 
1 1 1    1   17    5 o  1  358.95    3.66  291.53  101.76  -5.63  27.57   0.00   0.00  404.33  101.55  103.62  101.55  0.98 
1 1 1    1   17    6 o  1  178.01    2.38  184.98   26.97   7.69   4.02   0.00   0.00  163.21   27.57    8.42  207.57  0.94 
1 1 1    1   17    7 o  1  285.14    3.00  296.82   78.84   5.01  24.30   0.00   0.00  283.03   78.35    7.39   78.35  0.98 
1 1 1    1   17    8 o  1   90.44    2.36  164.03  132.01  -3.64   3.84   0.00   0.00    1.42  133.46  159.87  313.46  0.90 
1 1 1    1   17    9 o  1  328.52    3.85  328.95  238.48 -22.52 -38.50   0.00   0.00  334.55  239.67   19.46  239.67  0.99 
1 1 1    1   17   10 o  1  224.83    2.93  221.08  174.55 -22.79   1.13   0.00   0.00  224.28  177.17    8.87  177.17  0.98 
1 1 1    1   17   11 o  1  230.70    2.97  191.32  305.69  13.07 -17.81   0.00   0.00  264.06  306.26   77.28  306.26  0.98 
1 1 1    1   17   12 o  1  137.72    2.31  129.36  347.55   9.60  -2.08   0.00   0.00  135.31  347.75    9.59  347.75  0.95 
1 1 1    1   17   13 o  1   74.92    2.38   43.35  302.64   1.09  -1.68   0.00   0.00   61.86  302.90   19.07  302.90  0.70 
1 1 1    1   17   14 o  1   68.93    2.51  149.74  284.27   1.71  -6.90   0.00   0.00   19.78  103.94  167.33  103.94  0.93 
1 1 1    1   17   15 o  1   91.55    2.40   82.51   95.35  -0.46   4.99   0.00   0.00   82.73   95.31    1.86   95.31  0.89 
1 1 1    1   17   16 o  1   69.70    2.95   63.39  262.51  -0.33  -2.53   0.00   0.00   45.74  262.53   15.99   82.53  0.77 
1 1 1    1   17   17 o  1  192.34    2.73  183.33   37.13  17.79  13.47   0.00   0.00  196.24   37.13   16.52   37.13  0.98 
1 1 1    1   17   18 o  1   85.06    2.89   81.50  290.96   2.12  -5.53   0.00   0.00   73.77  290.96    7.45  110.96  0.91 
1 1 1    1   17   19 o  1   60.74    2.86   91.71   20.38   5.27   1.96   0.00   0.00   17.32   20.38   75.43  200.38  0.91 
1 1 1    1   17   20 o  1  125.83    2.55  123.61  189.30 -18.20  -2.98   0.00   0.00  117.98  189.30    8.77    9.30  0.97 
1 1 1    1   17   21 o  1   65.25    2.95   51.27  208.93  -5.24  -2.90   0.00   0.00   65.81  208.93   12.58  208.93  0.91 
1 1 1    1   17   22 o  1  115.29    2.26  100.42    9.19  25.51   4.13   0.00   0.00  122.19    9.19   18.30    9.19  0.98 
1 1 1    1   17   23 o  1   70.50    2.61   89.55  346.26  14.25  -3.48   0.00   0.00   44.51  346.26   47.08  166.26  0.97 
1 1 1    1   17   24 o  1   60.42    2.82   30.94   55.03   2.81   4.01   0.00   0.00   76.24   55.03   44.83   55.03  0.89 
1 1 1    1   17   25 o  1   43.30    3.45   42.59  172.81  -4.72   0.60   0.00   0.00   33.86  172.81    9.13  352.81  0.89 
1 1 1    1   17   26 o  1   20.02    4.79   29.12  274.30   0.14  -1.81   0.00   0.00    2.64   94.30   31.86   94.30  0.66 
1 1 1    1   17   27 o  1   35.27    4.78   21.53  110.91  -0.99   2.60   0.00   0.00   34.48  110.91   13.04  110.91  0.79 
1 1 1    1   17   28 o  1   24.64    5.07   44.60  218.62  -2.68  -2.14   0.00   0.00    2.90   38.62   47.08   38.62  0.84 
1 1 1    1   17   29 o  1   27.26    4.82   50.32  147.79  -3.32   2.09   0.00   0.00    3.15  327.79   53.22  327.79  0.86 
1 1 1    1   17   30 o  1   27.84    6.03   15.10   28.62   1.26   0.69   0.00   0.00   17.24   28.62    2.21   28.62  0.58 
1 1 1    1   17   31 o  1   13.83    4.56    6.11  353.30   0.56  -0.07   0.00   0.00    1.30  353.30    4.86  173.30  0.27 
1 1 1    1   17   32 o  1   15.68    4.64    6.45  322.82   0.48  -0.36   0.00   0.00    2.49  322.82    4.00  142.82  0.29 
1 1 1    1   17   33 o  1   30.14    4.47   35.89  330.17   4.81  -2.76   0.00   0.00   16.58  330.17   21.38  150.17  0.90 
1 1 1    1   17   34 f  0   18.28    4.93   16.31  326.80   0.92  -0.60   0.00   0.00   17.47  326.80    0.00    0.00  0.00 
1 1 1    1   17   35 o  1   16.91    4.85   12.92   37.19   0.50   0.38   0.00   0.00    2.65  217.19   15.37  217.19  0.30 
1 1 1    1   17   36 o  1   21.80    4.74   26.91   35.20   2.74   1.94   0.00   0.00   11.38   35.20   13.56  215.20  0.83 
1 1 1    1   17   37 o  1   21.42    4.44   16.97   18.99   2.63   0.91   0.00   0.00   18.24   18.99    2.53   18.99  0.79 
1 1 1    1   17   38 o  1   43.30    3.44   33.45  187.90 -12.70  -1.76   0.00   0.00   52.16  187.90   21.18  187.90  0.96 
1 1 1    1   17   39 o  1   11.93    3.95    7.95  333.76   0.69  -0.34   0.00   0.00    1.49  333.76    5.62  153.76  0.36 
1 1 1    1   17   40 o  1   15.37    4.93    6.28   13.01   0.61   0.14   0.00   0.00    3.58   13.01    2.00  193.01  0.30 
1 1 1    1   17   41 o  1   19.14    4.85   18.72  153.51  -1.87   0.93   0.00   0.00   10.71  153.51    5.85  333.51  0.71 
1 1 1    1   17   42 o  1   25.59    4.60   21.14  243.45  -1.07  -2.14   0.00   0.00   19.43  243.45    0.35  243.45  0.75 
1 1 1    1   17   43 o  1   12.22    3.99    1.58  118.78  -0.05   0.10   0.00   0.00    0.10  298.78    1.58  298.78  0.06 
1 1 1    1   17   44 o  1   13.41    4.42   16.18   48.96   0.93   1.07   0.00   0.00    0.19  228.96   15.83  228.96  0.58 
1 1 1    1   17   45 o  1   11.14    3.70    8.45  336.90   0.51  -0.22   0.00   0.00    2.28  156.90   10.55  156.90  0.27 
1 1 1    1   17   46 o  1   10.51    3.67   12.86  320.16   0.61  -0.51   0.00   0.00    4.60  140.17   16.99  140.17  0.37 
1 1 1    1   17   47 o  1   11.25    3.69   12.66  259.74  -0.14  -0.73   0.00   0.00    3.78   79.19   15.43   79.19  0.35 
1 1 1    1   17   48 o  1   18.59    4.26    6.59  222.85  -0.41  -0.37   0.00   0.00    4.55  222.63    0.80   42.63  0.27 
1 1 1    1   17   49 o  1   10.01    3.41    7.50  161.95  -0.49   0.16   0.00   0.00    0.97  341.95    6.90  341.95  0.25 
1 1 1    1   18    0 o  1  230.05    2.70  216.47    0.00   7.17   0.00   0.00   0.00  245.62    0.00   31.13    0.00  1.00 
1 1 1    1   18    1 o  1  473.05    4.85  415.31    6.15  54.83   4.95   0.00   0.00  537.78    5.16  138.09    5.16  0.99 
1 1 1    1   18    2 o  1  202.74    3.14  165.18  342.31   8.91  -2.50   0.00   0.00  230.49  344.33   78.08  344.33  0.94 
1 1 1    1   18    3 o  1  168.60    3.03  147.38   83.30   0.76   7.46   0.00   0.00  171.45   84.17   29.05   84.17  0.93 
1 1 1    1   18    4 o  1  295.38    3.50  241.54  181.75 -23.12  -0.74   0.00   0.00  341.80  181.84  105.74  181.84  0.98 
1 1 1    1   18    5 o  1  257.25    2.83  266.30  184.03 -24.06  -1.17   0.00   0.00  244.46  182.79   14.78    2.79  0.98 
1 1 1    1   18    6 o  1   46.70    2.85   71.49  121.57  -0.58   1.10   0.00   0.00   16.77  298.05   82.63  298.05  0.53 
1 1 1    1   18    7 o  1  126.78    2.36  150.05  330.10   7.17  -4.46   0.00   0.00   90.16  328.12   57.72  148.12  0.94 
1 1 1    1   18    8 o  1  101.66    2.31  115.02  135.97  -3.83   3.67   0.00   0.00   73.62  136.16   35.73  316.16  0.90 
1 1 1    1   18    9 o  1   56.43    2.83   60.61  354.37   1.61  -0.08   0.00   0.00   14.31  357.11   41.62  177.11  0.62 
1 1 1    1   18   10 o  1   25.83    4.45   32.76  238.55  -0.24  -0.41   0.00   0.00   21.40   59.92   54.68   59.92  0.23 
1 1 1    1   18   11 o  1  269.45    3.02  285.63  256.32 -10.61 -43.91   0.00   0.00  254.17  256.42   24.57   76.42  0.99 
1 1 1    1   18   12 o  1  129.68    2.27   91.04   25.35   6.85   3.29   0.00   0.00  153.01   25.68   64.37   25.68  0.93 
1 1 1    1   18   13 o  1  253.51    3.07  201.92   41.66  27.65  24.56   0.00   0.00  300.71   41.62  101.31   41.62  0.99 
1 1 1    1   18   14 o  1  313.85    3.65  276.80  246.85 -21.65 -50.43   0.00   0.00  350.93  246.76   79.91  246.76  0.99 
1 1 1    1   18   15 o  1  144.02    2.64  105.34   54.92   4.89   6.97   0.00   0.00  168.17   54.93   65.77   54.93  0.94 
1 1 1    1   18   16 o  1   70.98    2.75   68.45  145.30  -2.64   1.83   0.00   0.00   49.80  145.30   17.48  325.30  0.82 
1 1 1    1   18   17 f  0   33.03    4.60   31.12   54.03   0.52   0.72   0.00   0.00   31.07   54.03    0.00    0.00  0.00 
1 1 1    1   18   18 o  1  133.22    2.77  133.17    9.84  17.75   3.08   0.00   0.00  124.15    9.84   10.62  189.84  0.97 
1 1 1    1   18   19 o  1   39.10    4.09   23.72   96.80  -0.13   1.08   0.00   0.00   12.88   96.80   11.45  276.80  0.48 
1 1 1    1   18   20 o  1  140.94    2.51  132.05   87.25   1.56  32.55   0.00   0.00  140.50   87.25    3.48   87.25  0.98 
1 1 1    1   18   21 o  1   45.29    3.54   39.57  273.55   0.24  -3.92   0.00   0.00   36.98  273.55    4.00   93.55  0.86 
1 1 1    1   18   22 o  1   70.34    2.56   81.07  255.54  -3.26 -12.64   0.00   0.00   52.17  255.54   30.83   75.54  0.96 
1 1 1    1   18   23 o  1   48.40    3.17   25.49  193.89  -3.05  -0.75   0.00   0.00   53.47  193.89   27.55  193.89  0.82 
1 1 1    1   18   24 o  1   38.65    3.75   32.82   34.85   2.68   1.87   0.00   0.00   30.82   34.85    2.35  214.85  0.83 
1 1 1    1   18   25 o  1   70.66    2.86   62.57  141.44 -10.30   8.21   0.00   0.00   72.97  141.44   10.08  141.44  0.96 
1 1 1    1   18   26 f  0   38.99    4.55   47.17  201.47  -6.39  -2.51   0.00   0.00   47.09  201.47    0.00    0.00  0.00 
1 1 1    1   18   27 o  1   81.93    2.68   79.51   32.36  19.33  12.25   0.00   0.00   81.63   32.36    3.02   32.36  0.98 
1 1 1    1   18   28 o  1   33.30    5.08   38.98   30.49   3.12   1.84   0.00   0.00   17.64   30.49   21.14  210.49  0.85 
1 1 1    1   18   29 o  1   68.44    3.23   64.91   26.59  13.23   6.62   0.00   0.00   67.69   26.59    3.20   26.59  0.97 
1 1 1    1   18   30 o  1   17.27    5.13    8.73  288.29   0.25  -0.76   0.00   0.00    4.05  288.29    4.74  108.29  0.37 
1 1 1    1   18   31 o  1   36.66    4.08   42.17  241.55  -4.72  -8.72   0.00   0.00   27.22  241.55   15.07   61.55  0.95 
1 1 1    1   18   32 o  1   17.78    4.87   27.16   98.10  -0.36   2.52   0.00   0.00    0.84  278.10   29.03  278.10  0.77 
1 1 1    1   18   33 o  1   19.20    5.00   19.97  338.38   1.73  -0.69   0.00   0.00    4.23  338.38   17.43  158.38  0.67 
1 1 1    1   18   34 o  1   17.05    4.84   25.59  335.69   0.95  -0.43   0.00   0.00   10.41  155.69   36.54  155.69  0.46 
1 1 1    1   18   35 o  1   25.78    5.06   29.04  348.15   4.01  -0.84   0.00   0.00   17.40  348.15    9.91  168.15  0.87 
1 1 1    1   18   36 o  1   14.63    4.52   18.93   78.68   0.34   1.70   0.00   0.00    1.59   78.68   15.77  258.68  0.65 
1 1 1    1   18   37 o  1   17.64    4.43    9.33   96.71  -0.16   1.39   0.00   0.00   11.49   96.71    2.83   96.71  0.57 
1 1 1    1   18   38 o  1   30.90    4.57   38.78  202.91  -8.73  -3.69   0.00   0.00   23.14  202.91   12.17   22.91  0.95 
1 1 1    1   18   39 o  1    9.81    3.41    7.50  134.93  -0.45   0.45   0.00   0.00    0.67  314.93    7.32  314.93  0.30 
1 1 1    1   18   40 o  1   12.85    4.30   10.95  319.61   0.59  -0.50   0.00   0.00    0.60  139.61   10.45  139.61  0.36 
1 1 1    1   18   41 o  1   15.32    4.26    6.29  206.23  -0.48  -0.24   0.00   0.00    2.30  206.23    3.28   26.23  0.26 
1 1 1    1   18   42 o  1   21.79    5.37   28.61  330.44   2.46  -1.39   0.00   0.00    8.46  330.44   17.78  150.44  0.80 
1 1 1    1   18   43 f  0   20.88    5.27   23.85  320.50   2.70  -2.23   0.00   0.00   22.68  320.50    0.00    0.00  0.00 
1 1 1    1   18   44 o  1   13.48    4.33   12.35  276.05   0.11  -1.01   0.00   0.00    0.16  276.05   11.85   96.05  0.45 
1 1 1    1   18   45 f  0   15.76    4.99   10.55  169.91  -0.92   0.16   0.00   0.00   10.38  169.91    0.00    0.00  0.00 
1 1 1    1   18   46 o  1   12.79    4.03   14.04  152.08  -0.88   0.47   0.00   0.00    1.88  332.19   15.18  332.19  0.45 
1 1 1    1   18   47 o  1   11.73    3.81    8.05  236.87  -0.24  -0.39   0.00   0.00    1.77   57.94    8.78   57.94  0.22 
1 1 1    1   18   48 o  1   10.25    3.47    7.70   21.51   0.37   0.15   0.00   0.00    2.10  201.41    8.22  201.41  0.20 
1 1 1    1   19    0 o  1  284.15    3.26  380.19  270.00  -0.00 -22.82   0.00   0.00  191.97  270.00  184.35   90.00  1.00 
1 1 1    1   19    1 o  1  171.84    2.47  211.05  242.12  -6.38 -12.87   0.00   0.00  137.76  243.64   55.98   63.64  0.96 
1 1 1    1   19    2 o  1  222.08    2.73  155.79  118.81  -8.70  13.70   0.00   0.00  265.30  122.42  100.33  122.42  0.97 
1 1 1    1   19    3 o  1  226.39    2.60  171.76  336.18  15.83  -7.07   0.00   0.00  269.98  335.93  100.43  335.93  0.97 
1 1 1    1   19    4 o  1   47.19    3.15   64.16  317.42   0.80  -0.75   0.00   0.00    4.91  136.59   55.12  136.59  0.48 
1 1 1    1   19    5 o  1   27.19    4.91   34.65  102.06  -0.11   0.40   0.00   0.00   21.08  285.61   53.26  285.61  0.20 
1 1 1    1   19    6 o  1  151.80    2.48  177.45  136.47  -9.96   9.18   0.00   0.00  114.62  137.32   62.93  317.32  0.96 
1 1 1    1   19    7 o  1  216.39    2.65  239.92  174.87 -26.57   2.19   0.00   0.00  192.27  175.29   40.03  355.29  0.98 
1 1 1    1   19    8 o  1  299.95    3.31  291.19   40.58  36.58  31.57   0.00   0.00  308.49   40.79   23.32   40.79  0.99 
1 1 1    1   19    9 o  1  433.44    4.32  426.95  318.46  81.31 -72.05   0.00   0.00  445.44  318.46   28.00  318.46  1.00 
1 1 1    1   19   10 o  1  350.24    3.68  358.89  257.30 -17.40 -77.99   0.00   0.00  344.97  257.43    6.16   77.43  0.99 
1 1 1    1   19   11 o  1  266.84    2.90  251.95   77.93   9.85  46.29   0.00   0.00  279.29   77.99   30.58   77.99  0.99 
1 1 1    1   19   12 o  1  115.33    2.35  128.48   40.98   7.47   6.50   0.00   0.00   92.49   40.99   33.71  220.99  0.95 
1 1 1    1   19   13 o  1  128.32    2.52  122.76  206.29  -8.43  -4.17   0.00   0.00  122.84  206.34    3.09  206.34  0.95 
1 1 1    1   19   14 o  1  136.80    2.48   92.96   91.55  -0.20   7.31   0.00   0.00  163.57   91.55   73.02   91.55  0.93 
1 1 1    1   19   15 o  1  137.19    2.46  137.55  150.87 -11.85   6.61   0.00   0.00  128.20  150.87    7.66  330.87  0.96 
1 1 1    1   19   16 o  1   36.11    4.64   16.22  199.77  -0.51  -0.18   0.00   0.00    2.57  199.77   13.68   19.77  0.26 
1 1 1    1   19   17 o  1   68.60    2.84   56.84  246.17  -1.63  -3.69   0.00   0.00   61.01  246.17    3.35  246.17  0.86 
1 1 1    1   19   18 o  1  116.39    2.38  109.49  114.78  -6.55  14.19   0.00   0.00  112.79  114.78    0.38  114.78  0.97 
1 1 1    1   19   19 o  1  107.40    2.33  120.26  319.17  17.56 -15.17   0.00   0.00   85.25  319.17   39.61  139.17  0.98 
1 1 1    1   19   20 o  1   18.84    5.11   22.99  331.85   0.81  -0.44   0.00   0.00    8.04  151.85   31.85  151.85  0.42 
1 1 1    1   19   21 o  1  111.10    2.40  120.34  165.85 -29.59   7.46   0.00   0.00   95.29  165.85   27.95  345.85  0.98 
1 1 1    1   19   22 o  1   34.52    4.29   29.11  122.06  -1.32   2.10   0.00   0.00   23.06  122.07    6.55  302.07  0.76 
1 1 1    1   19   23 o  1   62.77    3.56   32.69  266.88  -0.29  -5.31   0.00   0.00   79.94  266.88   46.88  266.88  0.90 
1 1 1    1   19   24 o  1   17.98    5.20   13.68   12.89   0.64   0.15   0.00   0.00    2.51  192.89   16.27  192.89  0.31 
1 1 1    1   19   25 o  1   16.17    4.95   26.32   49.16   1.08   1.25   0.00   0.00    5.90  229.16   32.22  229.16  0.63 
1 1 1    1   19   26 o  1   48.11    3.35   45.30  315.77   5.58  -5.43   0.00   0.00   44.94  315.77    0.06  315.76  0.93 
1 1 1    1   19   27 o  1   59.66    3.08   51.41   28.70   8.19   4.48   0.00   0.00   61.69   28.70   10.63   28.70  0.94 
1 1 1    1   19   28 o  1   26.29    5.42   36.04   60.47   1.40   2.46   0.00   0.00    6.07   60.47   29.76  240.47  0.80 
1 1 1    1   19   29 f  0   55.38    3.00   60.55  313.67   9.60 -10.06   0.00   0.00   60.63  313.67    0.00    0.00  0.00 
1 1 1    1   19   30 f  0   19.68    4.83   18.06  213.72  -1.90  -1.27   0.00   0.00   18.17  213.72    0.00    0.00  0.00 
1 1 1    1   19   31 o  1   15.19    4.49   12.08   94.39  -0.08   1.04   0.00   0.00    1.69   94.39   10.63  274.39  0.46 
1 1 1    1   19   32 o  1   29.36    4.47   30.06  175.67  -4.46   0.34   0.00   0.00   19.54  175.67   12.55  355.67  0.88 
1 1 1    1   19   33 o  1   38.11    3.65   53.38  184.38  -6.62  -0.51   0.00   0.00   13.94  184.38   42.34    4.38  0.92 
1 1 1    1   19   34 o  1   17.58    4.99    5.27   64.26   0.13   0.27   0.00   0.00    0.15   64.26    4.98  244.26  0.15 
1 1 1    1   19   35 o  1   24.58    5.17   25.59  291.33   1.29  -3.30   0.00   0.00   17.81  291.33    5.83  111.33  0.84 
1 1 1    1   19   36 o  1   13.80    4.31   10.90  133.26  -0.83   0.88   0.00   0.00    4.18  133.26    5.92  313.26  0.52 
1 1 1    1   19   37 o  1   20.73    5.04    5.45  116.35  -0.39   0.79   0.00   0.00   11.67  116.35    6.62  116.35  0.40 
1 1 1    1   19   38 o  1   11.35    3.78    1.52  187.83  -0.14  -0.02   0.00   0.00    0.26  187.83    1.10    7.83  0.07 
1 1 1    1   19   39 o  1   11.53    3.85   15.90   65.43   0.53   1.15   0.00   0.00    1.84  245.43   15.99  245.43  0.53 
1 1 1    1   19   40 o  1   12.42    4.21   13.02    7.73   0.97   0.13   0.00   0.00    0.61  187.73   12.13  187.73  0.44 
1 1 1    1   19   41 o  1   15.64    4.77    3.19  323.85   0.18  -0.13   0.00   0.00    0.51  323.85    2.37  143.85  0.11 
1 1 1    1   19   42 o  1   13.91    4.35    5.58   42.61   0.32   0.29   0.00   0.00    0.66   42.61    4.54  222.61  0.21 
1 1 1    1   19   43 o  1   14.22    4.57    7.20  241.37  -0.32  -0.59   0.00   0.00    2.15  241.37    4.80   61.37  0.32 
1 1 1    1   19   44 o  1   13.04    4.31   16.03  161.95  -1.14   0.37   0.00   0.00    2.31  341.95   17.98  341.95  0.51 
1 1 1    1   19   45 o  1   11.73    3.84    5.14  140.58  -0.28   0.23   0.00   0.00    0.87  320.66    5.88  320.66  0.18 
1 1 1    1   19   46 o  1   13.15    4.06    5.67   55.03   0.23   0.32   0.00   0.00    0.22  234.46    5.48  234.46  0.19 
1 1 1    1   19   47 o  1   11.54    3.81   10.17  106.05  -0.16   0.53   0.00   0.00    2.35  286.62   10.83  286.62  0.27 
1 1 1    1   19   48 f  0   11.82    3.78    6.81   43.36   0.37   0.35   0.00   0.00    5.40   43.36    0.00    0.00  0.00 
1 1 1    1   20    0 o  1  230.26    2.48  225.33    0.00  13.15   0.00   0.00   0.00  240.34    0.00   20.16    0.00  1.00 
1 1 1    1   20    1 o  1  114.10    2.10  138.30   46.01   5.35   5.49   0.00   0.00   83.72   45.72   45.31  225.72  0.93 
1 1 1    1   20    2 o  1  328.89    3.55  256.15  177.88 -43.40   1.66   0.00   0.00  398.53  177.82  146.90  177.82  0.99 
1 1 1    1   20    3 o  1   48.75    3.37   41.34  263.66  -0.16  -1.08   0.00   0.00    4.84  261.76   36.93   81.76  0.48 
1 1 1    1   20    4 o  1   41.83    3.46   16.66   37.32   0.30   0.20   0.00   0.00    0.75  213.14   16.33  213.14  0.18 
1 1 1    1   20    5 o  1  209.51    2.79  209.12  335.85  22.40  -9.84   0.00   0.00  207.44  336.28    4.51  336.28  0.98 
1 1 1    1   20    6 o  1  231.22    2.85  249.29  337.63  31.19 -12.79   0.00   0.00  212.59  337.71   30.34  157.71  0.99 
1 1 1    1   20    7 o  1   91.46    2.21   83.51  142.41  -3.77   2.88   0.00   0.00   80.34  142.62    1.58  322.62  0.89 
1 1 1    1   20    8 o  1  258.43    3.00  263.80  134.54 -31.46  32.07   0.00   0.00  252.20  134.45    6.67  314.45  0.99 
1 1 1    1   20    9 o  1  146.28    2.42  124.46  216.50 -10.44  -7.71   0.00   0.00  158.64  216.43   36.23  216.43  0.96 
1 1 1    1   20   10 o  1  171.29    2.50  166.74  341.41  18.18  -6.09   0.00   0.00  169.47  341.48    5.42  341.48  0.97 
1 1 1    1   20   11 o  1  182.63    2.54  206.42   77.93   4.79  22.47   0.00   0.00  155.54   77.97   46.14  257.97  0.98 
1 1 1    1   20   12 o  1   66.24    2.78   48.21  342.90   1.69  -0.52   0.00   0.00   40.09  342.87    6.75  162.87  0.66 
1 1 1    1   20   13 o  1  166.87    2.48  131.08  197.05 -13.56  -4.16   0.00   0.00  193.06  197.05   64.38  197.05  0.96 
1 1 1    1   20   14 o  1  138.02    2.43  146.86  117.00  -7.51  14.74   0.00   0.00  121.53  117.00   24.51  297.00  0.97 
1 1 1    1   20   15 o  1  120.06    2.42  117.28  265.94  -0.97 -13.64   0.00   0.00  113.13  265.94    4.90   85.94  0.96 
1 1 1    1   20   16 o  1   52.42    3.19   44.07  226.43  -1.70  -1.79   0.00   0.00   34.94  226.44    9.92   46.44  0.76 
1 1 1    1   20   17 o  1  132.95    2.35  131.76  229.89 -14.91 -17.71   0.00   0.00  124.47  229.90   11.15   49.90  0.98 
1 1 1    1   20   18 o  1   22.35    5.57   34.61  195.15  -1.39  -0.38   0.00   0.00   10.08   15.15   46.08   15.15  0.58 
1 1 1    1   20   19 o  1   40.85    4.12   43.21   67.58   1.47   3.55   0.00   0.00   25.34   67.58   19.36  247.58  0.86 
1 1 1    1   20   20 o  1   72.58    2.81   72.52  357.06  12.00  -0.62   0.00   0.00   64.74  357.06    9.51  177.06  0.96 
1 1 1    1   20   21 o  1   33.47    4.74   19.03   57.77   0.83   1.32   0.00   0.00   21.49   57.77    2.13   57.77  0.61 
1 1 1    1   20   22 o  1   29.74    5.22   33.97  220.67  -1.91  -1.64   0.00   0.00   11.29  220.67   23.07   40.67  0.77 
1 1 1    1   20   23 o  1   68.01    2.97   63.62  174.34 -11.83   1.17   0.00   0.00   66.15  174.34    2.13  174.34  0.96 
1 1 1    1   20   24 o  1   39.27    3.62   37.74  212.88  -4.81  -3.11   0.00   0.00   33.54  212.88    4.23   32.88  0.91 
1 1 1    1   20   25 o  1   57.55    3.27   57.36  337.27  11.11  -4.65   0.00   0.00   53.31  337.27    3.60  157.27  0.96 
1 1 1    1   20   26 f  0   28.55    5.10   13.24  304.04   0.62  -0.92   0.00   0.00   13.13  304.04    0.00    0.00  0.00 
1 1 1    1   20   27 o  1   75.20    2.38   77.53  189.08 -17.88  -2.86   0.00   0.00   69.07  189.08    8.03    9.08  0.97 
1 1 1    1   20   28 o  1   31.29    4.47   28.87  184.52  -3.47  -0.27   0.00   0.00   23.79  184.52    5.01    4.52  0.84 
1 1 1    1   20   29 o  1   20.13    4.91   15.58  272.96   0.10  -2.02   0.00   0.00   12.56  272.97    3.16   92.97  0.70 
1 1 1    1   20   30 o  1   36.16    3.77   21.12  174.16  -4.71   0.48   0.00   0.00   42.89  174.16   21.63  174.16  0.89 
1 1 1    1   20   31 f  0   27.47    4.71   32.33  232.41  -2.81  -3.65   0.00   0.00   34.08  232.41    0.00    0.00  0.00 
1 1 1    1   20   32 o  1   20.37    4.88   15.71  299.87   0.68  -1.18   0.00   0.00    5.86  299.88   11.14  119.88  0.56 
1 1 1    1   20   33 o  1   19.05    4.84   12.26   97.83  -0.08   0.57   0.00   0.00    1.68  277.83   13.95  277.83  0.28 
1 1 1    1   20   34 f  0   29.64    4.35   31.07  104.67  -1.35   5.16   0.00   0.00   29.02  104.67    0.00    0.00  0.00 
1 1 1    1   20   35 o  1   33.54    4.19   32.29  105.77  -2.02   7.15   0.00   0.00   32.67  105.77    2.95  105.77  0.93 
1 1 1    1   20   36 o  1   16.39    4.75   17.68  271.10   0.05  -2.38   0.00   0.00    8.23  271.10    8.18   91.10  0.75 
1 1 1    1   20   37 o  1   16.79    4.50   19.05  283.36   0.58  -2.46   0.00   0.00    8.53  283.36    8.74  103.36  0.77 
1 1 1    1   20   38 o  1   18.88    4.85   19.19  353.18   2.81  -0.34   0.00   0.00   13.11  353.18    3.85  173.18  0.80 
1 1 1    1   20   39 o  1   11.29    3.79    6.95  158.88  -0.42   0.16   0.00   0.00    1.32  338.88    7.56  338.88  0.22 
1 1 1    1   20   40 o  1   17.01    4.90    6.97   89.54   0.00   0.62   0.00   0.00    3.88   89.54    2.31  269.54  0.30 
1 1 1    1   20   41 o  1   10.69    3.63   10.48  151.81  -0.49   0.26   0.00   0.00    3.94  331.81   13.55  331.81  0.27 
1 1 1    1   20   42 o  1   26.46    5.39   26.65  129.66  -3.05   3.68   0.00   0.00   21.64  129.66    3.70  309.66  0.89 
1 1 1    1   20   43 o  1   13.62    4.17    8.91   92.69  -0.04   0.75   0.00   0.00    0.89   92.69    7.77  272.69  0.35 
1 1 1    1   20   44 o  1   13.37    4.06    7.62   58.36   0.32   0.52   0.00   0.00    0.24   58.36    7.26  238.36  0.29 
1 1 1    1   20   45 o  1   13.25    4.08    7.78  283.37   0.14  -0.56   0.00   0.00    0.02  104.24    7.34  104.24  0.28 
1 1 1    1   20   46 o  1   13.82    4.15   11.65  283.19   0.18  -0.76   0.00   0.00    0.20  103.08   10.50  103.08  0.37 
1 1 1    1   20   47 o  1   12.17    4.12    8.61   74.12   0.13   0.48   0.00   0.00    1.03  254.32    7.90  254.32  0.24 
1 1 1    1   21    0 o  1   71.16    2.39  116.24   90.00   0.00   2.53   0.00   0.00   26.85   90.00   86.80  270.00  0.99 
1 1 1    1   21    1 o  1  266.46    2.87  246.98   24.31  36.50  16.79   0.00   0.00  285.06   24.71   43.88   24.71  0.99 
1 1 1    1   21    2 o  1   58.52    2.66   51.42  138.10  -1.43   1.22   0.00   0.00   28.51  139.39   22.18  319.39  0.68 
1 1 1    1   21    3 o  1  320.17    3.43  314.00  177.63 -63.59   2.68   0.00   0.00  326.74  177.58   18.18  177.58  0.99 
1 1 1    1   21    4 o  1  180.03    2.42  137.49  330.91  14.13  -7.88   0.00   0.00  213.79  330.83   78.83  330.83  0.97 
1 1 1    1   21    5 o  1  221.85    2.83  212.99  335.28  29.05 -13.40   0.00   0.00  227.97  335.23   19.23  335.23  0.98 
1 1 1    1   21    6 o  1   29.40    4.86    7.12   81.76   0.01   0.12   0.00   0.00    2.13  263.18    7.72  263.18  0.06 
1 1 1    1   21    7 o  1  197.51    2.77  177.74   89.64   0.21  24.13   0.00   0.00  212.08   89.50   37.42   89.50  0.98 
1 1 1    1   21    8 o  1   21.03    5.39   30.10  254.64  -0.10  -0.38   0.00   0.00   21.12   75.07   50.44   75.07  0.20 
1 1 1    1   21    9 o  1   78.29    3.13   83.53  222.11  -2.88  -2.60   0.00   0.00   53.00  222.09   28.50   42.09  0.86 
1 1 1    1   21   10 o  1  172.38    2.65  177.71  129.20 -10.67  13.09   0.00   0.00  161.82  129.20   10.74  309.20  0.97 
1 1 1    1   21   11 o  1  143.38    2.49  105.19  248.53  -3.51  -8.92   0.00   0.00  168.22  248.52   65.08  248.52  0.95 
1 1 1    1   21   12 o  1  146.08    2.58  108.42  323.43   9.77  -7.25   0.00   0.00  172.39  323.43   64.91  323.43  0.96 
1 1 1    1   21   13 o  1   25.42    4.80   12.86  180.88  -0.30  -0.00   0.00   0.00    5.29    0.89   18.18    0.89  0.15 
1 1 1    1   21   14 f  0   43.10    3.30   43.06  335.09   1.72  -0.80   0.00   0.00   43.61  335.09    0.00    0.00  0.00 
1 1 1    1   21   15 o  1  232.56    2.84  220.89    6.08  57.33   6.10   0.00   0.00  235.02    6.07    8.96    6.07  0.99 
1 1 1    1   21   16 o  1   35.86    4.33   10.79  181.52  -0.57  -0.01   0.00   0.00    8.41  181.52    2.73    1.52  0.27 
1 1 1    1   21   17 o  1   86.48    2.36   95.93  153.82 -16.39   8.06   0.00   0.00   68.16  153.82   31.84  333.82  0.97 
1 1 1    1   21   18 o  1   79.50    2.45   95.28  267.76  -0.66 -16.93   0.00   0.00   55.91  267.76   42.42   87.76  0.97 
1 1 1    1   21   19 o  1   48.17    3.64   28.99  292.39   1.22  -2.96   0.00   0.00   49.72  292.39   20.07  292.39  0.82 
1 1 1    1   21   20 o  1   52.59    3.77   45.78   24.89   5.51   2.56   0.00   0.00   49.56   24.89    3.03   24.89  0.91 
1 1 1    1   21   21 o  1   55.30    3.41   53.98  188.75  -7.66  -1.18   0.00   0.00   48.60  188.75    5.99    8.75  0.93 
1 1 1    1   21   22 o  1   39.87    3.60   29.67  291.07   1.16  -3.01   0.00   0.00   35.94  291.06    6.09  291.06  0.83 
1 1 1    1   21   23 o  1   40.16    4.36   51.32  101.73  -1.56   7.53   0.00   0.00   23.53  101.73   27.84  281.73  0.93 
1 1 1    1   21   24 o  1   18.60    4.63   17.76  168.77  -1.15   0.23   0.00   0.00    1.10  168.77   16.53  348.77  0.50 
1 1 1    1   21   25 o  1   54.68    2.74   51.06   45.31   6.31   6.38   0.00   0.00   52.45   45.31    1.82   45.31  0.94 
1 1 1    1   21   26 o  1   58.37    2.79   56.61  166.11  -9.68   2.39   0.00   0.00   54.41  166.11    1.90  346.11  0.95 
1 1 1    1   21   27 o  1   51.55    3.00   57.89  212.08  -9.30  -5.83   0.00   0.00   40.69  212.08   16.90   32.08  0.95 
1 1 1    1   21   28 o  1   23.97    4.85   19.11  219.10  -2.33  -1.89   0.00   0.00   19.53  219.10    0.22  219.10  0.81 
1 1 1    1   21   29 o  1   40.25    3.63   33.59  163.97  -8.40   2.41   0.00   0.00   42.10  163.97    8.46  163.97  0.94 
1 1 1    1   21   30 o  1   23.73    4.69   14.05   96.95  -0.21   1.73   0.00   0.00   16.27   96.95    1.62   96.95  0.65 
1 1 1    1   21   31 o  1   32.64    4.31   34.96   23.60   5.22   2.28   0.00   0.00   21.28   23.60   16.66  203.60  0.91 
1 1 1    1   21   32 o  1   44.52    3.35   49.38   59.52   2.81   4.77   0.00   0.00   29.96   59.52   20.62  239.52  0.90 
1 1 1    1   21   33 o  1   15.33    4.50    8.34  266.16  -0.04  -0.62   0.00   0.00    1.23  266.16    6.67   86.16  0.30 
1 1 1    1   21   34 o  1   30.98    4.42   28.44  247.43  -2.02  -4.87   0.00   0.00   29.68  247.43    3.64  247.43  0.90 
1 1 1    1   21   35 o  1   13.42    4.19   11.80   25.48   1.26   0.60   0.00   0.00    4.30   25.48    6.67  205.48  0.57 
1 1 1    1   21   36 o  1   15.69    4.52    9.89  250.45  -0.42  -1.18   0.00   0.00    7.47  250.45    1.63   70.45  0.53 
1 1 1    1   21   37 o  1   16.08    4.59   10.15  203.84  -1.17  -0.52   0.00   0.00    8.22  203.84    0.82   23.84  0.54 
1 1 1    1   21   38 o  1   18.88    4.83   19.29  239.79  -1.11  -1.90   0.00   0.00   10.27  239.79    6.96   59.79  0.73 
1 1 1    1   21   39 o  1   19.97    5.50   21.16  202.59  -2.22  -0.93   0.00   0.00   11.50  202.59    7.15   22.59  0.75 
1 1 1    1   21   40 o  1   14.80    4.91    5.22    1.86   0.34   0.01   0.00   0.00    0.22    1.86    4.49  181.86  0.17 
1 1 1    1   21   41 o  1   12.34    4.22   16.19    6.18   1.15   0.12   0.00   0.00    2.82  186.18   17.97  186.18  0.50 
1 1 1    1   21   42 o  1   11.56    3.79    9.14   72.11   0.22   0.69   0.00   0.00    0.97  252.11    9.79  252.11  0.34 
1 1 1    1   21   43 o  1    9.03    3.13    1.15  305.44   0.04  -0.05   0.00   0.00    0.56  125.44    1.68  125.44  0.03 
1 1 1    1   21   44 o  1   13.81    4.20   15.81  289.75   0.42  -1.19   0.00   0.00    0.57  109.63   15.84  109.63  0.53 
1 1 1    1   21   45 o  1   14.65    4.07    8.89   88.78   0.02   0.68   0.00   0.00    1.20   87.91    6.99  267.91  0.32 
1 1 1    1   21   46 o  1    9.85    3.37    5.50  289.83   0.08  -0.25   0.00   0.00    2.09  107.99    6.73  107.99  0.13 
1 1 1    1   21   47 o  1   10.90    3.63    8.08  238.52  -0.27  -0.45   0.00   0.00    0.90   58.52    7.31   58.52  0.25 
1 1 1    1   22    0 o  1  107.33    2.13   64.57    0.00   2.40   0.00   0.00   0.00  147.92    0.00   84.72    0.00  0.98 
1 1 1    1   22    1 o  1  181.87    2.38  243.28   14.83  29.43   7.85   0.00   0.00  118.97   14.93  119.79  194.93  0.98 
1 1 1    1   22    2 o  1  148.54    2.36  173.67  231.38 -10.92 -13.67   0.00   0.00  118.21  231.37   52.05   51.37  0.97 
1 1 1    1   22    3 o  1   82.44    2.42  131.59  256.05  -1.73  -6.96   0.00   0.00   24.26  256.05  104.39   76.05  0.93 
1 1 1    1   22    4 o  1  142.19    2.32  123.86    1.76  11.31   0.36   0.00   0.00  150.22    1.84   28.93    1.83  0.95 
1 1 1    1   22    5 o  1  267.97    3.33  252.54  158.76 -38.80  15.12   0.00   0.00  282.52  158.72   35.58  158.72  0.99 
1 1 1    1   22    6 o  1   26.09    5.37    9.71  240.96  -0.07  -0.13   0.00   0.00    5.67   61.21   15.19   61.21  0.07 
1 1 1    1   22    7 o  1  145.13    2.39  133.20  275.68   1.07 -10.76   0.00   0.00  147.02  275.68   17.55  275.68  0.95 
1 1 1    1   22    8 o  1   18.53    4.94   19.15  300.22   0.10  -0.18   0.00   0.00   14.86  120.22   33.56  120.22  0.10 
1 1 1    1   22    9 o  1  108.57    2.83   94.02  353.02   6.83  -0.84   0.00   0.00  108.14  353.01   15.61  353.01  0.92 
1 1 1    1   22   10 o  1   82.67    3.26  115.30   46.77   5.17   5.50   0.00   0.00   39.47   46.77   75.03  226.77  0.93 
1 1 1    1   22   11 o  1   89.37    2.55   61.68   64.26   2.25   4.66   0.00   0.00   98.56   64.26   36.75   64.26  0.90 
1 1 1    1   22   12 o  1  137.72    2.40  127.15  191.97 -17.29  -3.66   0.00   0.00  138.98  191.97   10.42  191.97  0.97 
1 1 1    1   22   13 o  1   79.79    2.51   90.15  352.56   7.80  -1.02   0.00   0.00   57.09  352.56   34.89  172.56  0.93 
1 1 1    1   22   14 o  1   91.07    2.65   92.17  290.12   3.81 -10.41   0.00   0.00   78.83  290.11   16.04  110.11  0.95 
1 1 1    1   22   15 o  1  126.67    2.49  117.37   77.84   5.64  26.18   0.00   0.00  126.70   77.84    4.83   77.84  0.98 
1 1 1    1   22   16 o  1  115.21    2.27  126.57   26.76  28.89  14.57   0.00   0.00   95.43   26.76   35.96  206.76  0.98 
1 1 1    1   22   17 o  1   59.10    3.00   61.07  218.79  -6.29  -5.06   0.00   0.00   47.80  218.79   15.00   38.79  0.94 
1 1 1    1   22   18 o  1   79.09    2.69   86.92  182.40 -16.39  -0.69   0.00   0.00   64.53  182.40   24.21    2.40  0.97 
1 1 1    1   22   19 o  1   63.59    3.31   76.44   61.50   6.05  11.13   0.00   0.00   44.46   61.50   33.14  241.50  0.96 
1 1 1    1   22   20 o  1   94.71    2.31  104.73  325.71  21.58 -14.71   0.00   0.00   79.92  325.71   25.91  145.71  0.98 
1 1 1    1   22   21 o  1   70.86    2.74   60.93    4.12  12.28   0.88   0.00   0.00   74.55    4.12   13.27    4.12  0.96 
1 1 1    1   22   22 o  1   47.55    3.55   74.04  135.83  -9.89   9.61   0.00   0.00   17.49  135.83   56.60  315.83  0.96 
1 1 1    1   22   23 o  1   13.99    4.27   25.17  164.85  -1.22   0.33   0.00   0.00   10.13  344.85   35.11  344.85  0.53
[truncated: 6,660,547 more chars]
