# Supplementary material for: Coiled coils 9-to-5: rational de novo design of α-helical barrels with tunable oligomeric states
Source: Chem Sci. 2021 Apr 13;12(20):6923–8. doi: 10.1039/d1sc00460c (PMC8503928; doi:10.1039/d1sc00460c)
Supplement: SC-012-D1SC00460C-s007 [file SC-012-D1SC00460C-s007.cif]

data_UNNAMED
# 
loop_
_atom_site.group_PDB 
_atom_site.id 
_atom_site.auth_atom_id 
_atom_site.label_atom_id 
_atom_site.label_alt_id 
_atom_site.auth_comp_id 
_atom_site.label_comp_id 
_atom_site.pdbx_auth_comp_id 
_atom_site.auth_asym_id 
_atom_site.label_asym_id 
_atom_site.auth_seq_id 
_atom_site.label_seq_id 
_atom_site.pdbx_PDB_ins_code 
_atom_site.Cartn_x 
_atom_site.Cartn_y 
_atom_site.Cartn_z 
_atom_site.occupancy 
_atom_site.B_iso_or_equiv 
_atom_site.pdbx_PDB_model_num 
_atom_site.label_entity_id 
_atom_site.type_symbol 
_atom_site.pdbx_formal_charge 
HETATM 1   C   C   . ACE ACE ACE A A 0  0  . 31.230 26.791 1.659  1.00 76.13 1 . C ? 
HETATM 2   O   O   . ACE ACE ACE A A 0  0  . 30.504 25.865 1.509  1.00 75.27 1 . O ? 
HETATM 3   CH3 CH3 . ACE ACE ACE A A 0  0  . 32.741 26.563 1.652  1.00 77.51 1 . C ? 
ATOM   4   N   N   . GLY GLY GLY A A 1  1  . 30.827 28.054 1.835  1.00 74.68 1 . N ? 
ATOM   5   CA  CA  . GLY GLY GLY A A 1  1  . 29.374 28.442 1.866  1.00 72.44 1 . C ? 
ATOM   6   C   C   . GLY GLY GLY A A 1  1  . 28.962 28.955 3.235  1.00 70.36 1 . C ? 
ATOM   7   O   O   . GLY GLY GLY A A 1  1  . 29.559 28.500 4.228  1.00 65.20 1 . O ? 
ATOM   8   N   N   . GLU GLU GLU A A 2  2  . 27.987 29.872 3.286  1.00 69.40 1 . N ? 
ATOM   9   CA  CA  . GLU GLU GLU A A 2  2  . 27.421 30.433 4.543  1.00 69.51 1 . C ? 
ATOM   10  CB  CB  . GLU GLU GLU A A 2  2  . 26.438 31.564 4.233  1.00 70.63 1 . C ? 
ATOM   11  C   C   . GLU GLU GLU A A 2  2  . 26.752 29.304 5.339  1.00 67.47 1 . C ? 
ATOM   12  O   O   . GLU GLU GLU A A 2  2  . 26.943 29.264 6.572  1.00 67.83 1 . O ? 
ATOM   13  N   N   . ILE ILE ILE A A 3  3  . 26.021 28.416 4.651  1.00 65.93 1 . N ? 
ATOM   14  CA  CA  . ILE ILE ILE A A 3  3  . 25.338 27.223 5.238  1.00 63.35 1 . C ? 
ATOM   15  CB  CB  . ILE ILE ILE A A 3  3  . 24.422 26.536 4.202  1.00 64.60 1 . C ? 
ATOM   16  CG1 CG1 . ILE ILE ILE A A 3  3  . 23.189 27.389 3.893  1.00 65.22 1 . C ? 
ATOM   17  CG2 CG2 . ILE ILE ILE A A 3  3  . 24.035 25.132 4.653  1.00 63.41 1 . C ? 
ATOM   18  CD1 CD1 . ILE ILE ILE A A 3  3  . 22.286 26.800 2.832  1.00 66.26 1 . C ? 
ATOM   19  C   C   . ILE ILE ILE A A 3  3  . 26.399 26.263 5.787  1.00 63.15 1 . C ? 
ATOM   20  O   O   . ILE ILE ILE A A 3  3  . 26.258 25.831 6.953  1.00 56.64 1 . O ? 
ATOM   21  N   N   . ALA ALA ALA A A 4  4  . 27.414 25.934 4.980  1.00 61.93 1 . N ? 
ATOM   22  CA  CA  . ALA ALA ALA A A 4  4  . 28.537 25.054 5.373  1.00 60.38 1 . C ? 
ATOM   23  CB  CB  . ALA ALA ALA A A 4  4  . 29.527 24.924 4.243  1.00 65.24 1 . C ? 
ATOM   24  C   C   . ALA ALA ALA A A 4  4  . 29.196 25.604 6.644  1.00 60.08 1 . C ? 
ATOM   25  O   O   . ALA ALA ALA A A 4  4  . 29.424 24.805 7.576  1.00 59.21 1 . O ? 
ATOM   26  N   N   . GLN GLN GLN A A 5  5  . 29.464 26.915 6.687  1.00 59.42 1 . N ? 
ATOM   27  CA  CA  . GLN GLN GLN A A 5  5  . 30.074 27.616 7.849  1.00 59.23 1 . C ? 
ATOM   28  CB  CB  . GLN GLN GLN A A 5  5  . 30.334 29.091 7.532  1.00 61.71 1 . C ? 
ATOM   29  CG  CG  . GLN GLN GLN A A 5  5  . 31.122 29.818 8.613  1.00 64.32 1 . C ? 
ATOM   30  C   C   . GLN GLN GLN A A 5  5  . 29.149 27.496 9.067  1.00 57.46 1 . C ? 
ATOM   31  O   O   . GLN GLN GLN A A 5  5  . 29.651 27.162 10.158 1.00 56.30 1 . O ? 
ATOM   32  N   N   . GLY GLY GLY A A 6  6  . 27.858 27.788 8.892  1.00 55.07 1 . N ? 
ATOM   33  CA  CA  . GLY GLY GLY A A 6  6  . 26.854 27.723 9.968  1.00 53.84 1 . C ? 
ATOM   34  C   C   . GLY GLY GLY A A 6  6  . 26.783 26.332 10.576 1.00 51.29 1 . C ? 
ATOM   35  O   O   . GLY GLY GLY A A 6  6  . 26.802 26.224 11.817 1.00 50.57 1 . O ? 
ATOM   36  N   N   . ILE ILE ILE A A 7  7  . 26.737 25.301 9.733  1.00 48.29 1 . N ? 
ATOM   37  CA  CA  . ILE ILE ILE A A 7  7  . 26.675 23.874 10.159 1.00 49.43 1 . C ? 
ATOM   38  CB  CB  . ILE ILE ILE A A 7  7  . 26.439 22.947 8.950  1.00 49.60 1 . C ? 
ATOM   39  CG1 CG1 . ILE ILE ILE A A 7  7  . 25.022 23.155 8.395  1.00 51.83 1 . C ? 
ATOM   40  CG2 CG2 . ILE ILE ILE A A 7  7  . 26.699 21.492 9.322  1.00 51.76 1 . C ? 
ATOM   41  CD1 CD1 . ILE ILE ILE A A 7  7  . 24.702 22.378 7.143  1.00 53.70 1 . C ? 
ATOM   42  C   C   . ILE ILE ILE A A 7  7  . 27.942 23.540 10.953 1.00 50.86 1 . C ? 
ATOM   43  O   O   . ILE ILE ILE A A 7  7  . 27.812 22.874 12.000 1.00 46.58 1 . O ? 
ATOM   44  N   N   . LYS LYS LYS A A 8  8  . 29.108 24.026 10.511 1.00 48.99 1 . N ? 
ATOM   45  CA  CA  . LYS LYS LYS A A 8  8  . 30.398 23.803 11.214 1.00 48.88 1 . C ? 
ATOM   46  CB  CB  . LYS LYS LYS A A 8  8  . 31.575 24.363 10.406 1.00 50.01 1 . C ? 
ATOM   47  C   C   . LYS LYS LYS A A 8  8  . 30.334 24.437 12.607 1.00 47.03 1 . C ? 
ATOM   48  O   O   . LYS LYS LYS A A 8  8  . 30.752 23.767 13.577 1.00 48.77 1 . O ? 
ATOM   49  N   N   . GLU GLU GLU A A 9  9  . 29.832 25.669 12.700 1.00 47.32 1 . N ? 
ATOM   50  CA  CA  . GLU GLU GLU A A 9  9  . 29.712 26.422 13.975 1.00 48.15 1 . C ? 
ATOM   51  CB  CB  . GLU GLU GLU A A 9  9  . 29.320 27.875 13.708 1.00 53.05 1 . C ? 
ATOM   52  CG  CG  . GLU GLU GLU A A 9  9  . 30.428 28.680 13.047 1.00 60.42 1 . C ? 
ATOM   53  CD  CD  . GLU GLU GLU A A 9  9  . 30.108 30.145 12.794 1.00 65.64 1 . C ? 
ATOM   54  OE1 OE1 . GLU GLU GLU A A 9  9  . 29.344 30.733 13.592 1.00 68.19 1 . O ? 
ATOM   55  OE2 OE2 . GLU GLU GLU A A 9  9  . 30.636 30.703 11.804 1.00 72.53 1 . O ? 
ATOM   56  C   C   . GLU GLU GLU A A 9  9  . 28.706 25.705 14.894 1.00 45.57 1 . C ? 
ATOM   57  O   O   . GLU GLU GLU A A 9  9  . 28.971 25.638 16.097 1.00 45.02 1 . O ? 
ATOM   58  N   N   . ILE ILE ILE A A 10 10 . 27.611 25.178 14.348 1.00 43.55 1 . N ? 
ATOM   59  CA  CA  . ILE ILE ILE A A 10 10 . 26.594 24.411 15.135 1.00 43.40 1 . C ? 
ATOM   60  CB  CB  . ILE ILE ILE A A 10 10 . 25.335 24.099 14.307 1.00 42.89 1 . C ? 
ATOM   61  CG1 CG1 . ILE ILE ILE A A 10 10 . 24.574 25.384 13.970 1.00 44.46 1 . C ? 
ATOM   62  CG2 CG2 . ILE ILE ILE A A 10 10 . 24.439 23.096 15.040 1.00 43.04 1 . C ? 
ATOM   63  CD1 CD1 . ILE ILE ILE A A 10 10 . 23.555 25.228 12.866 1.00 45.81 1 . C ? 
ATOM   64  C   C   . ILE ILE ILE A A 10 10 . 27.254 23.145 15.683 1.00 41.47 1 . C ? 
ATOM   65  O   O   . ILE ILE ILE A A 10 10 . 27.109 22.895 16.894 1.00 40.18 1 . O ? 
ATOM   66  N   N   . ALA ALA ALA A A 11 11 . 27.961 22.388 14.834 1.00 42.85 1 . N ? 
ATOM   67  CA  CA  . ALA ALA ALA A A 11 11 . 28.686 21.165 15.246 1.00 45.95 1 . C ? 
ATOM   68  CB  CB  . ALA ALA ALA A A 11 11 . 29.431 20.561 14.081 1.00 49.96 1 . C ? 
ATOM   69  C   C   . ALA ALA ALA A A 11 11 . 29.615 21.510 16.419 1.00 43.93 1 . C ? 
ATOM   70  O   O   . ALA ALA ALA A A 11 11 . 29.564 20.792 17.430 1.00 42.57 1 . O ? 
ATOM   71  N   N   . LYS LYS LYS A A 12 12 . 30.389 22.598 16.318 1.00 47.05 1 . N ? 
ATOM   72  CA  CA  . LYS LYS LYS A A 12 12 . 31.335 23.051 17.381 1.00 48.30 1 . C ? 
ATOM   73  CB  CB  . LYS LYS LYS A A 12 12 . 32.104 24.298 16.936 1.00 50.86 1 . C ? 
ATOM   74  CG  CG  . LYS LYS LYS A A 12 12 . 33.189 24.769 17.898 1.00 55.19 1 . C ? 
ATOM   75  C   C   . LYS LYS LYS A A 12 12 . 30.577 23.344 18.687 1.00 46.23 1 . C ? 
ATOM   76  O   O   . LYS LYS LYS A A 12 12 . 31.035 22.899 19.764 1.00 42.89 1 . O ? 
ATOM   77  N   N   . GLY GLY GLY A A 13 13 . 29.481 24.099 18.612 1.00 44.19 1 . N ? 
ATOM   78  CA  CA  . GLY GLY GLY A A 13 13 . 28.671 24.459 19.789 1.00 42.05 1 . C ? 
ATOM   79  C   C   . GLY GLY GLY A A 13 13 . 28.042 23.233 20.424 1.00 38.63 1 . C ? 
ATOM   80  O   O   . GLY GLY GLY A A 13 13 . 28.032 23.156 21.662 1.00 40.36 1 . O ? 
ATOM   81  N   N   . ILE ILE ILE A A 14 14 . 27.559 22.293 19.615 1.00 39.17 1 . N ? 
ATOM   82  CA  CA  . ILE ILE ILE A A 14 14 . 26.931 21.027 20.109 1.00 39.06 1 . C ? 
ATOM   83  CB  CB  . ILE ILE ILE A A 14 14 . 26.265 20.257 18.953 1.00 40.22 1 . C ? 
ATOM   84  CG1 CG1 . ILE ILE ILE A A 14 14 . 24.972 20.943 18.503 1.00 41.01 1 . C ? 
ATOM   85  CG2 CG2 . ILE ILE ILE A A 14 14 . 26.023 18.790 19.318 1.00 39.98 1 . C ? 
ATOM   86  CD1 CD1 . ILE ILE ILE A A 14 14 . 23.855 20.865 19.512 1.00 44.74 1 . C ? 
ATOM   87  C   C   . ILE ILE ILE A A 14 14 . 27.985 20.197 20.854 1.00 40.08 1 . C ? 
ATOM   88  O   O   . ILE ILE ILE A A 14 14 . 27.671 19.655 21.924 1.00 35.27 1 . O ? 
ATOM   89  N   N   . LYS LYS LYS A A 15 15 . 29.218 20.137 20.341 1.00 41.34 1 . N ? 
ATOM   90  CA  CA  . LYS LYS LYS A A 15 15 . 30.336 19.434 21.025 1.00 43.80 1 . C ? 
ATOM   91  CB  CB  . LYS LYS LYS A A 15 15 . 31.586 19.464 20.142 1.00 45.83 1 . C ? 
ATOM   92  CG  CG  . LYS LYS LYS A A 15 15 . 31.435 18.739 18.817 1.00 51.14 1 . C ? 
ATOM   93  C   C   . LYS LYS LYS A A 15 15 . 30.563 20.080 22.399 1.00 41.01 1 . C ? 
ATOM   94  O   O   . LYS LYS LYS A A 15 15 . 30.728 19.344 23.395 1.00 43.16 1 . O ? 
ATOM   95  N   N   . GLU GLU GLU A A 16 16 . 30.535 21.410 22.469 1.00 39.52 1 . N ? 
ATOM   96  CA  CA  . GLU GLU GLU A A 16 16 . 30.723 22.171 23.728 1.00 40.07 1 . C ? 
ATOM   97  CB  CB  . GLU GLU GLU A A 16 16 . 30.885 23.664 23.442 1.00 43.73 1 . C ? 
ATOM   98  CG  CG  . GLU GLU GLU A A 16 16 . 32.239 23.996 22.844 1.00 52.02 1 . C ? 
ATOM   99  CD  CD  . GLU GLU GLU A A 16 16 . 32.422 25.456 22.485 1.00 58.07 1 . C ? 
ATOM   100 OE1 OE1 . GLU GLU GLU A A 16 16 . 31.829 26.313 23.178 1.00 64.58 1 . O ? 
ATOM   101 OE2 OE2 . GLU GLU GLU A A 16 16 . 33.153 25.727 21.509 1.00 71.42 1 . O ? 
ATOM   102 C   C   . GLU GLU GLU A A 16 16 . 29.549 21.905 24.678 1.00 37.57 1 . C ? 
ATOM   103 O   O   . GLU GLU GLU A A 16 16 . 29.789 21.742 25.878 1.00 37.78 1 . O ? 
ATOM   104 N   N   . ILE ILE ILE A A 17 17 . 28.319 21.877 24.168 1.00 36.61 1 . N ? 
ATOM   105 CA  CA  . ILE ILE ILE A A 17 17 . 27.116 21.564 24.999 1.00 34.57 1 . C ? 
ATOM   106 CB  CB  . ILE ILE ILE A A 17 17 . 25.816 21.771 24.207 1.00 34.00 1 . C ? 
ATOM   107 CG1 CG1 . ILE ILE ILE A A 17 17 . 25.644 23.249 23.845 1.00 35.08 1 . C ? 
ATOM   108 CG2 CG2 . ILE ILE ILE A A 17 17 . 24.626 21.268 25.007 1.00 34.28 1 . C ? 
ATOM   109 CD1 CD1 . ILE ILE ILE A A 17 17 . 24.595 23.510 22.790 1.00 34.27 1 . C ? 
ATOM   110 C   C   . ILE ILE ILE A A 17 17 . 27.250 20.143 25.556 1.00 34.23 1 . C ? 
ATOM   111 O   O   . ILE ILE ILE A A 17 17 . 26.995 19.957 26.758 1.00 33.82 1 . O ? 
ATOM   112 N   N   . ALA ALA ALA A A 18 18 . 27.662 19.186 24.729 1.00 35.59 1 . N ? 
ATOM   113 CA  CA  . ALA ALA ALA A A 18 18 . 27.829 17.777 25.148 1.00 37.58 1 . C ? 
ATOM   114 CB  CB  . ALA ALA ALA A A 18 18 . 28.250 16.937 23.979 1.00 39.37 1 . C ? 
ATOM   115 C   C   . ALA ALA ALA A A 18 18 . 28.823 17.715 26.320 1.00 38.20 1 . C ? 
ATOM   116 O   O   . ALA ALA ALA A A 18 18 . 28.502 17.071 27.345 1.00 38.06 1 . O ? 
ATOM   117 N   N   . TRP TRP TRP A A 19 19 . 29.959 18.404 26.209 1.00 40.62 1 . N ? 
ATOM   118 CA  CA  . TRP TRP TRP A A 19 19 . 30.975 18.467 27.288 1.00 42.40 1 . C ? 
ATOM   119 CB  CB  . TRP TRP TRP A A 19 19 . 32.200 19.263 26.828 1.00 46.84 1 . C ? 
ATOM   120 CG  CG  . TRP TRP TRP A A 19 19 . 33.227 19.435 27.901 1.00 50.73 1 . C ? 
ATOM   121 CD1 CD1 . TRP TRP TRP A A 19 19 . 34.238 18.575 28.219 1.00 54.51 1 . C ? 
ATOM   122 NE1 NE1 . TRP TRP TRP A A 19 19 . 34.983 19.081 29.250 1.00 54.70 1 . N ? 
ATOM   123 CE2 CE2 . TRP TRP TRP A A 19 19 . 34.468 20.296 29.619 1.00 56.81 1 . C ? 
ATOM   124 CD2 CD2 . TRP TRP TRP A A 19 19 . 33.355 20.553 28.791 1.00 53.69 1 . C ? 
ATOM   125 CE3 CE3 . TRP TRP TRP A A 19 19 . 32.647 21.749 28.963 1.00 57.07 1 . C ? 
ATOM   126 CZ3 CZ3 . TRP TRP TRP A A 19 19 . 33.040 22.622 29.952 1.00 58.30 1 . C ? 
ATOM   127 CH2 CH2 . TRP TRP TRP A A 19 19 . 34.140 22.340 30.766 1.00 61.36 1 . C ? 
ATOM   128 CZ2 CZ2 . TRP TRP TRP A A 19 19 . 34.865 21.178 30.623 1.00 58.77 1 . C ? 
ATOM   129 C   C   . TRP TRP TRP A A 19 19 . 30.370 19.044 28.576 1.00 40.55 1 . C ? 
ATOM   130 O   O   . TRP TRP TRP A A 19 19 . 30.522 18.413 29.645 1.00 41.11 1 . O ? 
ATOM   131 N   N   . GLY GLY GLY A A 20 20 . 29.700 20.195 28.490 1.00 40.77 1 . N ? 
ATOM   132 CA  CA  . GLY GLY GLY A A 20 20 . 29.115 20.883 29.656 1.00 39.26 1 . C ? 
ATOM   133 C   C   . GLY GLY GLY A A 20 20 . 28.047 20.040 30.334 1.00 35.49 1 . C ? 
ATOM   134 O   O   . GLY GLY GLY A A 20 20 . 28.005 20.010 31.582 1.00 35.16 1 . O ? 
ATOM   135 N   N   . ILE ILE ILE A A 21 21 . 27.234 19.341 29.555 1.00 35.27 1 . N ? 
ATOM   136 CA  CA  . ILE ILE ILE A A 21 21 . 26.135 18.481 30.092 1.00 37.25 1 . C ? 
ATOM   137 CB  CB  . ILE ILE ILE A A 21 21 . 25.208 18.000 28.955 1.00 36.71 1 . C ? 
ATOM   138 CG1 CG1 . ILE ILE ILE A A 21 21 . 24.332 19.150 28.442 1.00 38.02 1 . C ? 
ATOM   139 CG2 CG2 . ILE ILE ILE A A 21 21 . 24.358 16.817 29.388 1.00 38.51 1 . C ? 
ATOM   140 CD1 CD1 . ILE ILE ILE A A 21 21 . 23.416 19.724 29.470 1.00 38.97 1 . C ? 
ATOM   141 C   C   . ILE ILE ILE A A 21 21 . 26.771 17.333 30.888 1.00 36.88 1 . C ? 
ATOM   142 O   O   . ILE ILE ILE A A 21 21 . 26.306 17.059 32.004 1.00 35.54 1 . O ? 
ATOM   143 N   N   . LYS LYS LYS A A 22 22 . 27.846 16.752 30.363 1.00 38.45 1 . N ? 
ATOM   144 CA  CA  . LYS LYS LYS A A 22 22 . 28.590 15.657 31.040 1.00 42.15 1 . C ? 
ATOM   145 CB  CB  . LYS LYS LYS A A 22 22 . 29.606 15.053 30.068 1.00 44.13 1 . C ? 
ATOM   146 CG  CG  . LYS LYS LYS A A 22 22 . 28.980 14.013 29.140 1.00 49.74 1 . C ? 
ATOM   147 CD  CD  . LYS LYS LYS A A 22 22 . 29.863 13.558 27.991 1.00 53.33 1 . C ? 
ATOM   148 CE  CE  . LYS LYS LYS A A 22 22 . 29.262 12.400 27.218 1.00 56.67 1 . C ? 
ATOM   149 NZ  NZ  . LYS LYS LYS A A 22 22 . 30.274 11.701 26.392 1.00 59.86 1 . N ? 
ATOM   150 C   C   . LYS LYS LYS A A 22 22 . 29.186 16.180 32.349 1.00 40.69 1 . C ? 
ATOM   151 O   O   . LYS LYS LYS A A 22 22 . 29.093 15.456 33.348 1.00 43.65 1 . O ? 
ATOM   152 N   N   . GLU GLU GLU A A 23 23 . 29.723 17.407 32.353 1.00 42.03 1 . N ? 
ATOM   153 CA  CA  . GLU GLU GLU A A 23 23 . 30.272 18.085 33.561 1.00 42.46 1 . C ? 
ATOM   154 CB  CB  . GLU GLU GLU A A 23 23 . 30.850 19.467 33.232 1.00 45.10 1 . C ? 
ATOM   155 CG  CG  . GLU GLU GLU A A 23 23 . 32.132 19.429 32.441 1.00 50.32 1 . C ? 
ATOM   156 CD  CD  . GLU GLU GLU A A 23 23 . 33.316 18.850 33.185 1.00 51.83 1 . C ? 
ATOM   157 OE1 OE1 . GLU GLU GLU A A 23 23 . 33.605 19.353 34.285 1.00 55.85 1 . O ? 
ATOM   158 OE2 OE2 . GLU GLU GLU A A 23 23 . 33.961 17.929 32.641 1.00 58.11 1 . O ? 
ATOM   159 C   C   . GLU GLU GLU A A 23 23 . 29.167 18.225 34.611 1.00 40.70 1 . C ? 
ATOM   160 O   O   . GLU GLU GLU A A 23 23 . 29.421 17.892 35.797 1.00 43.13 1 . O ? 
ATOM   161 N   N   . ILE ILE ILE A A 24 24 . 27.984 18.686 34.190 1.00 38.11 1 . N ? 
ATOM   162 CA  CA  . ILE ILE ILE A A 24 24 . 26.803 18.852 35.086 1.00 37.18 1 . C ? 
ATOM   163 CB  CB  . ILE ILE ILE A A 24 24 . 25.633 19.536 34.351 1.00 37.08 1 . C ? 
ATOM   164 CG1 CG1 . ILE ILE ILE A A 24 24 . 25.963 20.996 34.002 1.00 37.16 1 . C ? 
ATOM   165 CG2 CG2 . ILE ILE ILE A A 24 24 . 24.350 19.433 35.163 1.00 37.22 1 . C ? 
ATOM   166 CD1 CD1 . ILE ILE ILE A A 24 24 . 24.987 21.619 33.035 1.00 38.23 1 . C ? 
ATOM   167 C   C   . ILE ILE ILE A A 24 24 . 26.422 17.475 35.644 1.00 35.25 1 . C ? 
ATOM   168 O   O   . ILE ILE ILE A A 24 24 . 26.239 17.366 36.869 1.00 40.91 1 . O ? 
ATOM   169 N   N   . ALA ALA ALA A A 25 25 . 26.289 16.476 34.777 1.00 38.06 1 . N ? 
ATOM   170 CA  CA  . ALA ALA ALA A A 25 25 . 25.879 15.095 35.139 1.00 40.45 1 . C ? 
ATOM   171 CB  CB  . ALA ALA ALA A A 25 25 . 25.828 14.226 33.909 1.00 40.89 1 . C ? 
ATOM   172 C   C   . ALA ALA ALA A A 25 25 . 26.843 14.522 36.182 1.00 44.90 1 . C ? 
ATOM   173 O   O   . ALA ALA ALA A A 25 25 . 26.369 13.937 37.185 1.00 47.48 1 . O ? 
ATOM   174 N   N   . GLN GLN GLN A A 26 26 . 28.146 14.704 35.975 1.00 47.02 1 . N ? 
ATOM   175 CA  CA  . GLN GLN GLN A A 26 26 . 29.189 14.194 36.904 1.00 52.02 1 . C ? 
ATOM   176 CB  CB  . GLN GLN GLN A A 26 26 . 30.569 14.233 36.251 1.00 50.20 1 . C ? 
ATOM   177 CG  CG  . GLN GLN GLN A A 26 26 . 31.645 13.533 37.073 1.00 54.58 1 . C ? 
ATOM   178 CD  CD  . GLN GLN GLN A A 26 26 . 33.031 13.736 36.519 1.00 53.67 1 . C ? 
ATOM   179 OE1 OE1 . GLN GLN GLN A A 26 26 . 33.237 14.464 35.548 1.00 50.91 1 . O ? 
ATOM   180 NE2 NE2 . GLN GLN GLN A A 26 26 . 33.996 13.076 37.143 1.00 58.11 1 . N ? 
ATOM   181 C   C   . GLN GLN GLN A A 26 26 . 29.134 15.024 38.191 1.00 56.42 1 . C ? 
ATOM   182 O   O   . GLN GLN GLN A A 26 26 . 29.199 14.414 39.284 1.00 62.01 1 . O ? 
ATOM   183 N   N   . GLY GLY GLY A A 27 27 . 28.989 16.347 38.058 1.00 58.89 1 . N ? 
ATOM   184 CA  CA  . GLY GLY GLY A A 27 27 . 28.949 17.304 39.179 1.00 60.79 1 . C ? 
ATOM   185 C   C   . GLY GLY GLY A A 27 27 . 27.758 17.081 40.092 1.00 64.69 1 . C ? 
ATOM   186 O   O   . GLY GLY GLY A A 27 27 . 27.867 17.437 41.282 1.00 68.95 1 . O ? 
ATOM   187 N   N   . ILE ILE ILE A A 28 28 . 26.659 16.537 39.560 1.00 65.36 1 . N ? 
ATOM   188 CA  CA  . ILE ILE ILE A A 28 28 . 25.434 16.180 40.337 1.00 67.60 1 . C ? 
ATOM   189 CB  CB  . ILE ILE ILE A A 28 28 . 24.209 16.087 39.399 1.00 64.82 1 . C ? 
ATOM   190 CG1 CG1 . ILE ILE ILE A A 28 28 . 23.745 17.486 38.982 1.00 63.56 1 . C ? 
ATOM   191 CG2 CG2 . ILE ILE ILE A A 28 28 . 23.072 15.285 40.018 1.00 67.22 1 . C ? 
ATOM   192 CD1 CD1 . ILE ILE ILE A A 28 28 . 22.670 17.496 37.922 1.00 62.84 1 . C ? 
ATOM   193 C   C   . ILE ILE ILE A A 28 28 . 25.707 14.891 41.129 1.00 72.48 1 . C ? 
ATOM   194 O   O   . ILE ILE ILE A A 28 28 . 25.079 14.709 42.188 1.00 74.44 1 . O ? 
ATOM   195 N   N   . LYS LYS LYS A A 29 29 . 26.596 14.027 40.632 1.00 76.01 1 . N ? 
ATOM   196 CA  CA  . LYS LYS LYS A A 29 29 . 26.980 12.746 41.288 1.00 79.42 1 . C ? 
ATOM   197 CB  CB  . LYS LYS LYS A A 29 29 . 27.351 11.706 40.230 1.00 80.68 1 . C ? 
ATOM   198 CG  CG  . LYS LYS LYS A A 29 29 . 26.230 11.338 39.270 1.00 80.25 1 . C ? 
ATOM   199 CD  CD  . LYS LYS LYS A A 29 29 . 26.667 10.374 38.193 1.00 83.38 1 . C ? 
ATOM   200 CE  CE  . LYS LYS LYS A A 29 29 . 25.609 10.124 37.139 1.00 84.49 1 . C ? 
ATOM   201 NZ  NZ  . LYS LYS LYS A A 29 29 . 24.296 9.767  37.725 1.00 86.57 1 . N ? 
ATOM   202 C   C   . LYS LYS LYS A A 29 29 . 28.148 12.995 42.249 1.00 81.72 1 . C ? 
ATOM   203 O   O   . LYS LYS LYS A A 29 29 . 28.292 12.288 43.247 1.00 87.06 1 . O ? 
ATOM   204 N   N   . GLY GLY GLY B B 1  1  . 19.908 33.753 1.763  1.00 69.31 1 . N ? 
ATOM   205 CA  CA  . GLY GLY GLY B B 1  1  . 18.672 32.913 1.748  1.00 69.70 1 . C ? 
ATOM   206 C   C   . GLY GLY GLY B B 1  1  . 18.006 32.849 3.113  1.00 69.85 1 . C ? 
ATOM   207 O   O   . GLY GLY GLY B B 1  1  . 18.677 33.159 4.118  1.00 68.13 1 . O ? 
ATOM   208 N   N   . GLU GLU GLU B B 2  2  . 16.730 32.454 3.151  1.00 69.56 1 . N ? 
ATOM   209 CA  CA  . GLU GLU GLU B B 2  2  . 15.941 32.253 4.400  1.00 69.48 1 . C ? 
ATOM   210 CB  CB  . GLU GLU GLU B B 2  2  . 14.475 31.955 4.074  1.00 69.19 1 . C ? 
ATOM   211 C   C   . GLU GLU GLU B B 2  2  . 16.581 31.119 5.216  1.00 67.48 1 . C ? 
ATOM   212 O   O   . GLU GLU GLU B B 2  2  . 16.693 31.269 6.447  1.00 64.62 1 . O ? 
ATOM   213 N   N   . ILE ILE ILE B B 3  3  . 16.997 30.041 4.542  1.00 67.42 1 . N ? 
ATOM   214 CA  CA  . ILE ILE ILE B B 3  3  . 17.694 28.862 5.142  1.00 65.32 1 . C ? 
ATOM   215 CB  CB  . ILE ILE ILE B B 3  3  . 17.828 27.717 4.115  1.00 65.84 1 . C ? 
ATOM   216 CG1 CG1 . ILE ILE ILE B B 3  3  . 16.470 27.066 3.836  1.00 67.31 1 . C ? 
ATOM   217 CG2 CG2 . ILE ILE ILE B B 3  3  . 18.864 26.693 4.557  1.00 64.90 1 . C ? 
ATOM   218 CD1 CD1 . ILE ILE ILE B B 3  3  . 16.507 25.993 2.774  1.00 70.17 1 . C ? 
ATOM   219 C   C   . ILE ILE ILE B B 3  3  . 19.053 29.312 5.693  1.00 64.73 1 . C ? 
ATOM   220 O   O   . ILE ILE ILE B B 3  3  . 19.353 28.982 6.854  1.00 59.08 1 . O ? 
ATOM   221 N   N   . ALA ALA ALA B B 4  4  . 19.845 30.030 4.893  1.00 62.61 1 . N ? 
ATOM   222 CA  CA  . ALA ALA ALA B B 4  4  . 21.156 30.592 5.291  1.00 62.20 1 . C ? 
ATOM   223 C   C   . ALA ALA ALA B B 4  4  . 20.989 31.430 6.565  1.00 60.84 1 . C ? 
ATOM   224 O   O   . ALA ALA ALA B B 4  4  . 21.788 31.241 7.509  1.00 60.19 1 . O ? 
ATOM   225 N   N   . GLN GLN GLN B B 5  5  . 19.978 32.307 6.595  1.00 58.54 1 . N ? 
ATOM   226 CA  CA  . GLN GLN GLN B B 5  5  . 19.654 33.183 7.756  1.00 58.85 1 . C ? 
ATOM   227 CB  CB  . GLN GLN GLN B B 5  5  . 18.504 34.138 7.422  1.00 59.51 1 . C ? 
ATOM   228 C   C   . GLN GLN GLN B B 5  5  . 19.292 32.317 8.969  1.00 55.09 1 . C ? 
ATOM   229 O   O   . GLN GLN GLN B B 5  5  . 19.821 32.586 10.063 1.00 51.80 1 . O ? 
ATOM   230 N   N   . GLY GLY GLY B B 6  6  . 18.403 31.336 8.785  1.00 53.56 1 . N ? 
ATOM   231 CA  CA  . GLY GLY GLY B B 6  6  . 17.957 30.421 9.854  1.00 51.63 1 . C ? 
ATOM   232 C   C   . GLY GLY GLY B B 6  6  . 19.131 29.678 10.476 1.00 47.33 1 . C ? 
ATOM   233 O   O   . GLY GLY GLY B B 6  6  . 19.221 29.651 11.720 1.00 47.78 1 . O ? 
ATOM   234 N   N   . ILE ILE ILE B B 7  7  . 20.014 29.127 9.644  1.00 47.10 1 . N ? 
ATOM   235 CA  CA  . ILE ILE ILE B B 7  7  . 21.232 28.380 10.079 1.00 48.83 1 . C ? 
ATOM   236 CB  CB  . ILE ILE ILE B B 7  7  . 21.958 27.752 8.869  1.00 51.26 1 . C ? 
ATOM   237 CG1 CG1 . ILE ILE ILE B B 7  7  . 21.131 26.630 8.236  1.00 54.18 1 . C ? 
ATOM   238 CG2 CG2 . ILE ILE ILE B B 7  7  . 23.356 27.275 9.244  1.00 51.78 1 . C ? 
ATOM   239 CD1 CD1 . ILE ILE ILE B B 7  7  . 20.831 25.483 9.170  1.00 56.81 1 . C ? 
ATOM   240 C   C   . ILE ILE ILE B B 7  7  . 22.128 29.323 10.891 1.00 49.54 1 . C ? 
ATOM   241 O   O   . ILE ILE ILE B B 7  7  . 22.636 28.888 11.944 1.00 45.09 1 . O ? 
ATOM   242 N   N   . LYS LYS LYS B B 8  8  . 22.280 30.577 10.452 1.00 49.26 1 . N ? 
ATOM   243 CA  CA  . LYS LYS LYS B B 8  8  . 23.103 31.592 11.160 1.00 48.79 1 . C ? 
ATOM   244 CB  CB  . LYS LYS LYS B B 8  8  . 23.209 32.885 10.344 1.00 50.66 1 . C ? 
ATOM   245 CG  CG  . LYS LYS LYS B B 8  8  . 24.086 33.963 10.970 1.00 53.19 1 . C ? 
ATOM   246 C   C   . LYS LYS LYS B B 8  8  . 22.498 31.860 12.544 1.00 46.07 1 . C ? 
ATOM   247 O   O   . LYS LYS LYS B B 8  8  . 23.266 31.912 13.520 1.00 46.93 1 . O ? 
ATOM   248 N   N   . GLU GLU GLU B B 9  9  . 21.176 32.016 12.623 1.00 42.50 1 . N ? 
ATOM   249 CA  CA  . GLU GLU GLU B B 9  9  . 20.448 32.297 13.885 1.00 42.43 1 . C ? 
ATOM   250 CB  CB  . GLU GLU GLU B B 9  9  . 18.996 32.675 13.603 1.00 45.49 1 . C ? 
ATOM   251 CG  CG  . GLU GLU GLU B B 9  9  . 18.846 34.021 12.910 1.00 50.76 1 . C ? 
ATOM   252 C   C   . GLU GLU GLU B B 9  9  . 20.558 31.074 14.810 1.00 42.49 1 . C ? 
ATOM   253 O   O   . GLU GLU GLU B B 9  9  . 20.741 31.280 16.020 1.00 42.30 1 . O ? 
ATOM   254 N   N   . ILE ILE ILE B B 10 10 . 20.493 29.854 14.264 1.00 40.71 1 . N ? 
ATOM   255 CA  CA  . ILE ILE ILE B B 10 10 . 20.663 28.598 15.060 1.00 40.46 1 . C ? 
ATOM   256 CB  CB  . ILE ILE ILE B B 10 10 . 20.336 27.339 14.236 1.00 39.63 1 . C ? 
ATOM   257 CG1 CG1 . ILE ILE ILE B B 10 10 . 18.844 27.290 13.884 1.00 40.63 1 . C ? 
ATOM   258 CG2 CG2 . ILE ILE ILE B B 10 10 . 20.764 26.083 14.976 1.00 39.66 1 . C ? 
ATOM   259 CD1 CD1 . ILE ILE ILE B B 10 10 . 18.503 26.318 12.783 1.00 43.17 1 . C ? 
ATOM   260 C   C   . ILE ILE ILE B B 10 10 . 22.086 28.574 15.626 1.00 39.34 1 . C ? 
ATOM   261 O   O   . ILE ILE ILE B B 10 10 . 22.212 28.343 16.841 1.00 37.53 1 . O ? 
ATOM   262 N   N   . ALA ALA ALA B B 11 11 . 23.098 28.813 14.788 1.00 40.09 1 . N ? 
ATOM   263 CA  CA  . ALA ALA ALA B B 11 11 . 24.517 28.862 15.211 1.00 42.80 1 . C ? 
ATOM   264 CB  CB  . ALA ALA ALA B B 11 11 . 25.424 29.209 14.056 1.00 46.05 1 . C ? 
ATOM   265 C   C   . ALA ALA ALA B B 11 11 . 24.659 29.841 16.380 1.00 43.40 1 . C ? 
ATOM   266 O   O   . ALA ALA ALA B B 11 11 . 25.254 29.443 17.395 1.00 43.49 1 . O ? 
ATOM   267 N   N   . LYS LYS LYS B B 12 12 . 24.094 31.049 16.273 1.00 46.06 1 . N ? 
ATOM   268 CA  CA  . LYS LYS LYS B B 12 12 . 24.148 32.099 17.330 1.00 47.14 1 . C ? 
ATOM   269 CB  CB  . LYS LYS LYS B B 12 12 . 23.435 33.375 16.871 1.00 49.84 1 . C ? 
ATOM   270 CG  CG  . LYS LYS LYS B B 12 12 . 23.537 34.559 17.824 1.00 52.00 1 . C ? 
ATOM   271 CD  CD  . LYS LYS LYS B B 12 12 . 22.850 35.815 17.313 1.00 54.63 1 . C ? 
ATOM   272 C   C   . LYS LYS LYS B B 12 12 . 23.519 31.585 18.634 1.00 43.23 1 . C ? 
ATOM   273 O   O   . LYS LYS LYS B B 12 12 . 24.137 31.771 19.714 1.00 40.37 1 . O ? 
ATOM   274 N   N   . GLY GLY GLY B B 13 13 . 22.321 31.002 18.556 1.00 40.94 1 . N ? 
ATOM   275 CA  CA  . GLY GLY GLY B B 13 13 . 21.604 30.478 19.731 1.00 39.43 1 . C ? 
ATOM   276 C   C   . GLY GLY GLY B B 13 13 . 22.363 29.327 20.371 1.00 37.65 1 . C ? 
ATOM   277 O   O   . GLY GLY GLY B B 13 13 . 22.419 29.278 21.613 1.00 37.00 1 . O ? 
ATOM   278 N   N   . ILE ILE ILE B B 14 14 . 22.961 28.453 19.564 1.00 35.18 1 . N ? 
ATOM   279 CA  CA  . ILE ILE ILE B B 14 14 . 23.722 27.262 20.059 1.00 36.43 1 . C ? 
ATOM   280 CB  CB  . ILE ILE ILE B B 14 14 . 24.050 26.302 18.904 1.00 38.22 1 . C ? 
ATOM   281 CG1 CG1 . ILE ILE ILE B B 14 14 . 22.806 25.527 18.462 1.00 39.59 1 . C ? 
ATOM   282 CG2 CG2 . ILE ILE ILE B B 14 14 . 25.197 25.356 19.248 1.00 38.89 1 . C ? 
ATOM   283 CD1 CD1 . ILE ILE ILE B B 14 14 . 22.297 24.531 19.467 1.00 42.77 1 . C ? 
ATOM   284 C   C   . ILE ILE ILE B B 14 14 . 24.966 27.758 20.812 1.00 36.98 1 . C ? 
ATOM   285 O   O   . ILE ILE ILE B B 14 14 . 25.243 27.216 21.886 1.00 32.91 1 . O ? 
ATOM   286 N   N   . LYS LYS LYS B B 15 15 . 25.632 28.797 20.302 1.00 40.02 1 . N ? 
ATOM   287 CA  CA  . LYS LYS LYS B B 15 15 . 26.792 29.434 20.986 1.00 44.54 1 . C ? 
ATOM   288 CB  CB  . LYS LYS LYS B B 15 15 . 27.393 30.537 20.099 1.00 48.40 1 . C ? 
ATOM   289 CG  CG  . LYS LYS LYS B B 15 15 . 28.570 30.100 19.234 1.00 54.87 1 . C ? 
ATOM   290 CD  CD  . LYS LYS LYS B B 15 15 . 28.957 31.092 18.148 1.00 59.85 1 . C ? 
ATOM   291 CE  CE  . LYS LYS LYS B B 15 15 . 28.607 30.615 16.752 1.00 62.16 1 . C ? 
ATOM   292 NZ  NZ  . LYS LYS LYS B B 15 15 . 28.301 31.746 15.842 1.00 66.68 1 . N ? 
ATOM   293 C   C   . LYS LYS LYS B B 15 15 . 26.333 29.954 22.353 1.00 42.20 1 . C ? 
ATOM   294 O   O   . LYS LYS LYS B B 15 15 . 27.052 29.750 23.337 1.00 42.20 1 . O ? 
ATOM   295 N   N   . GLU GLU GLU B B 16 16 . 25.168 30.595 22.415 1.00 40.90 1 . N ? 
ATOM   296 CA  CA  . GLU GLU GLU B B 16 16 . 24.604 31.141 23.674 1.00 41.12 1 . C ? 
ATOM   297 CB  CB  . GLU GLU GLU B B 16 16 . 23.383 32.010 23.397 1.00 44.26 1 . C ? 
ATOM   298 CG  CG  . GLU GLU GLU B B 16 16 . 23.735 33.341 22.755 1.00 48.87 1 . C ? 
ATOM   299 CD  CD  . GLU GLU GLU B B 16 16 . 22.528 34.202 22.447 1.00 53.72 1 . C ? 
ATOM   300 OE1 OE1 . GLU GLU GLU B B 16 16 . 21.588 34.172 23.259 1.00 60.18 1 . O ? 
ATOM   301 OE2 OE2 . GLU GLU GLU B B 16 16 . 22.538 34.908 21.404 1.00 58.85 1 . O ? 
ATOM   302 C   C   . GLU GLU GLU B B 16 16 . 24.256 29.994 24.629 1.00 37.85 1 . C ? 
ATOM   303 O   O   . GLU GLU GLU B B 16 16 . 24.537 30.132 25.831 1.00 40.44 1 . O ? 
ATOM   304 N   N   . ILE ILE ILE B B 17 17 . 23.645 28.916 24.133 1.00 34.94 1 . N ? 
ATOM   305 CA  CA  . ILE ILE ILE B B 17 17 . 23.327 27.719 24.974 1.00 33.97 1 . C ? 
ATOM   306 CB  CB  . ILE ILE ILE B B 17 17 . 22.497 26.691 24.186 1.00 34.05 1 . C ? 
ATOM   307 CG1 CG1 . ILE ILE ILE B B 17 17 . 21.125 27.289 23.846 1.00 35.31 1 . C ? 
ATOM   308 CG2 CG2 . ILE ILE ILE B B 17 17 . 22.375 25.381 24.958 1.00 33.80 1 . C ? 
ATOM   309 CD1 CD1 . ILE ILE ILE B B 17 17 . 20.360 26.540 22.787 1.00 35.29 1 . C ? 
ATOM   310 C   C   . ILE ILE ILE B B 17 17 . 24.639 27.139 25.526 1.00 31.74 1 . C ? 
ATOM   311 O   O   . ILE ILE ILE B B 17 17 . 24.690 26.825 26.732 1.00 32.68 1 . O ? 
ATOM   312 N   N   . ALA ALA ALA B B 18 18 . 25.655 27.001 24.686 1.00 33.61 1 . N ? 
ATOM   313 CA  CA  . ALA ALA ALA B B 18 18 . 26.969 26.441 25.086 1.00 35.69 1 . C ? 
ATOM   314 CB  CB  . ALA ALA ALA B B 18 18 . 27.893 26.380 23.903 1.00 38.17 1 . C ? 
ATOM   315 C   C   . ALA ALA ALA B B 18 18 . 27.543 27.289 26.231 1.00 36.50 1 . C ? 
ATOM   316 O   O   . ALA ALA ALA B B 18 18 . 27.970 26.704 27.239 1.00 36.83 1 . O ? 
ATOM   317 N   N   . TRP TRP TRP B B 19 19 . 27.499 28.619 26.113 1.00 37.28 1 . N ? 
ATOM   318 CA  CA  . TRP TRP TRP B B 19 19 . 27.984 29.547 27.171 1.00 39.60 1 . C ? 
ATOM   319 CB  CB  . TRP TRP TRP B B 19 19 . 27.901 31.016 26.733 1.00 43.32 1 . C ? 
ATOM   320 CG  CG  . TRP TRP TRP B B 19 19 . 28.381 31.906 27.835 1.00 44.98 1 . C ? 
ATOM   321 CD1 CD1 . TRP TRP TRP B B 19 19 . 27.613 32.612 28.709 1.00 48.17 1 . C ? 
ATOM   322 NE1 NE1 . TRP TRP TRP B B 19 19 . 28.407 33.247 29.631 1.00 48.99 1 . N ? 
ATOM   323 CE2 CE2 . TRP TRP TRP B B 19 19 . 29.711 32.880 29.422 1.00 46.80 1 . C ? 
ATOM   324 CD2 CD2 . TRP TRP TRP B B 19 19 . 29.735 32.016 28.308 1.00 46.93 1 . C ? 
ATOM   325 CE3 CE3 . TRP TRP TRP B B 19 19 . 30.960 31.504 27.870 1.00 48.06 1 . C ? 
ATOM   326 CZ3 CZ3 . TRP TRP TRP B B 19 19 . 32.110 31.875 28.539 1.00 51.27 1 . C ? 
ATOM   327 CH2 CH2 . TRP TRP TRP B B 19 19 . 32.060 32.724 29.644 1.00 50.63 1 . C ? 
ATOM   328 CZ2 CZ2 . TRP TRP TRP B B 19 19 . 30.871 33.244 30.103 1.00 51.48 1 . C ? 
ATOM   329 C   C   . TRP TRP TRP B B 19 19 . 27.218 29.315 28.472 1.00 37.77 1 . C ? 
ATOM   330 O   O   . TRP TRP TRP B B 19 19 . 27.869 29.152 29.530 1.00 37.89 1 . O ? 
ATOM   331 N   N   . GLY GLY GLY B B 20 20 . 25.883 29.303 28.420 1.00 35.74 1 . N ? 
ATOM   332 CA  CA  . GLY GLY GLY B B 20 20 . 25.036 29.150 29.612 1.00 36.18 1 . C ? 
ATOM   333 C   C   . GLY GLY GLY B B 20 20 . 25.263 27.807 30.295 1.00 35.10 1 . C ? 
ATOM   334 O   O   . GLY GLY GLY B B 20 20 . 25.308 27.774 31.534 1.00 35.34 1 . O ? 
ATOM   335 N   N   . ILE ILE ILE B B 21 21 . 25.443 26.744 29.519 1.00 32.85 1 . N ? 
ATOM   336 CA  CA  . ILE ILE ILE B B 21 21 . 25.682 25.377 30.070 1.00 33.91 1 . C ? 
ATOM   337 CB  CB  . ILE ILE ILE B B 21 21 . 25.614 24.328 28.939 1.00 34.64 1 . C ? 
ATOM   338 CG1 CG1 . ILE ILE ILE B B 21 21 . 24.178 24.135 28.440 1.00 37.49 1 . C ? 
ATOM   339 CG2 CG2 . ILE ILE ILE B B 21 21 . 26.225 23.005 29.383 1.00 36.66 1 . C ? 
ATOM   340 CD1 CD1 . ILE ILE ILE B B 21 21 . 23.240 23.611 29.479 1.00 41.09 1 . C ? 
ATOM   341 C   C   . ILE ILE ILE B B 21 21 . 27.025 25.374 30.825 1.00 35.47 1 . C ? 
ATOM   342 O   O   . ILE ILE ILE B B 21 21 . 27.077 24.849 31.952 1.00 33.52 1 . O ? 
ATOM   343 N   N   . LYS LYS LYS B B 22 22 . 28.039 26.020 30.261 1.00 38.51 1 . N ? 
ATOM   344 CA  CA  . LYS LYS LYS B B 22 22 . 29.382 26.158 30.889 1.00 43.52 1 . C ? 
ATOM   345 CB  CB  . LYS LYS LYS B B 22 22 . 30.351 26.850 29.927 1.00 46.72 1 . C ? 
ATOM   346 CG  CG  . LYS LYS LYS B B 22 22 . 30.856 26.008 28.771 1.00 51.95 1 . C ? 
ATOM   347 CD  CD  . LYS LYS LYS B B 22 22 . 32.065 26.614 28.073 1.00 59.29 1 . C ? 
ATOM   348 CE  CE  . LYS LYS LYS B B 22 22 . 33.249 26.806 29.001 1.00 61.67 1 . C ? 
ATOM   349 NZ  NZ  . LYS LYS LYS B B 22 22 . 34.544 26.794 28.275 1.00 66.08 1 . N ? 
ATOM   350 C   C   . LYS LYS LYS B B 22 22 . 29.240 26.918 32.213 1.00 43.07 1 . C ? 
ATOM   351 O   O   . LYS LYS LYS B B 22 22 . 29.856 26.484 33.216 1.00 46.20 1 . O ? 
ATOM   352 N   N   . GLU GLU GLU B B 23 23 . 28.435 27.993 32.230 1.00 43.16 1 . N ? 
ATOM   353 CA  CA  . GLU GLU GLU B B 23 23 . 28.162 28.823 33.428 1.00 44.55 1 . C ? 
ATOM   354 CB  CB  . GLU GLU GLU B B 23 23 . 27.266 30.013 33.089 1.00 50.84 1 . C ? 
ATOM   355 CG  CG  . GLU GLU GLU B B 23 23 . 27.972 31.127 32.336 1.00 54.69 1 . C ? 
ATOM   356 CD  CD  . GLU GLU GLU B B 23 23 . 27.386 32.500 32.627 1.00 62.45 1 . C ? 
ATOM   357 OE1 OE1 . GLU GLU GLU B B 23 23 . 26.149 32.651 32.516 1.00 67.04 1 . O ? 
ATOM   358 OE2 OE2 . GLU GLU GLU B B 23 23 . 28.171 33.421 32.949 1.00 70.45 1 . O ? 
ATOM   359 C   C   . GLU GLU GLU B B 23 23 . 27.502 27.952 34.501 1.00 45.48 1 . C ? 
ATOM   360 O   O   . GLU GLU GLU B B 23 23 . 27.933 28.034 35.670 1.00 42.67 1 . O ? 
ATOM   361 N   N   . ILE ILE ILE B B 24 24 . 26.503 27.149 34.119 1.00 42.58 1 . N ? 
ATOM   362 CA  CA  . ILE ILE ILE B B 24 24 . 25.790 26.208 35.036 1.00 41.83 1 . C ? 
ATOM   363 CB  CB  . ILE ILE ILE B B 24 24 . 24.617 25.499 34.323 1.00 39.69 1 . C ? 
ATOM   364 CG1 CG1 . ILE ILE ILE B B 24 24 . 23.498 26.489 33.981 1.00 41.87 1 . C ? 
ATOM   365 CG2 CG2 . ILE ILE ILE B B 24 24 . 24.095 24.332 35.147 1.00 39.88 1 . C ? 
ATOM   366 CD1 CD1 . ILE ILE ILE B B 24 24 . 22.463 25.950 33.035 1.00 42.10 1 . C ? 
ATOM   367 C   C   . ILE ILE ILE B B 24 24 . 26.809 25.215 35.593 1.00 41.13 1 . C ? 
ATOM   368 O   O   . ILE ILE ILE B B 24 24 . 26.823 25.028 36.823 1.00 48.64 1 . O ? 
ATOM   369 N   N   . ALA ALA ALA B B 25 25 . 27.609 24.593 34.723 1.00 41.38 1 . N ? 
ATOM   370 CA  CA  . ALA ALA ALA B B 25 25 . 28.609 23.563 35.096 1.00 43.05 1 . C ? 
ATOM   371 CB  CB  . ALA ALA ALA B B 25 25 . 29.341 23.071 33.874 1.00 43.56 1 . C ? 
ATOM   372 C   C   . ALA ALA ALA B B 25 25 . 29.582 24.152 36.126 1.00 46.64 1 . C ? 
ATOM   373 O   O   . ALA ALA ALA B B 25 25 . 29.862 23.480 37.149 1.00 45.71 1 . O ? 
ATOM   374 N   N   . GLN GLN GLN B B 26 26 . 30.061 25.374 35.882 1.00 48.94 1 . N ? 
ATOM   375 CA  CA  . GLN GLN GLN B B 26 26 . 31.023 26.048 36.794 1.00 53.47 1 . C ? 
ATOM   376 CB  CB  . GLN GLN GLN B B 26 26 . 31.679 27.248 36.112 1.00 55.39 1 . C ? 
ATOM   377 CG  CG  . GLN GLN GLN B B 26 26 . 32.900 27.741 36.880 1.00 63.35 1 . C ? 
ATOM   378 CD  CD  . GLN GLN GLN B B 26 26 . 32.574 28.737 37.962 1.00 67.82 1 . C ? 
ATOM   379 OE1 OE1 . GLN GLN GLN B B 26 26 . 31.514 29.360 37.953 1.00 73.39 1 . O ? 
ATOM   380 NE2 NE2 . GLN GLN GLN B B 26 26 . 33.496 28.900 38.902 1.00 71.47 1 . N ? 
ATOM   381 C   C   . GLN GLN GLN B B 26 26 . 30.287 26.445 38.081 1.00 53.52 1 . C ? 
ATOM   382 O   O   . GLN GLN GLN B B 26 26 . 30.849 26.251 39.169 1.00 59.32 1 . O ? 
ATOM   383 N   N   . GLY GLY GLY B B 27 27 . 29.068 26.962 37.948 1.00 55.98 1 . N ? 
ATOM   384 CA  CA  . GLY GLY GLY B B 27 27 . 28.211 27.431 39.053 1.00 61.83 1 . C ? 
ATOM   385 C   C   . GLY GLY GLY B B 27 27 . 27.821 26.315 40.001 1.00 66.78 1 . C ? 
ATOM   386 O   O   . GLY GLY GLY B B 27 27 . 27.567 26.622 41.184 1.00 69.30 1 . O ? 
ATOM   387 N   N   . ILE ILE ILE B B 28 28 . 27.764 25.073 39.507 1.00 66.25 1 . N ? 
ATOM   388 CA  CA  . ILE ILE ILE B B 28 28 . 27.500 23.853 40.327 1.00 69.74 1 . C ? 
ATOM   389 CB  CB  . ILE ILE ILE B B 28 28 . 26.988 22.701 39.433 1.00 65.01 1 . C ? 
ATOM   390 CG1 CG1 . ILE ILE ILE B B 28 28 . 25.539 22.956 39.010 1.00 63.28 1 . C ? 
ATOM   391 CG2 CG2 . ILE ILE ILE B B 28 28 . 27.138 21.343 40.104 1.00 68.45 1 . C ? 
ATOM   392 CD1 CD1 . ILE ILE ILE B B 28 28 . 25.010 21.987 37.974 1.00 62.27 1 . C ? 
ATOM   393 C   C   . ILE ILE ILE B B 28 28 . 28.764 23.523 41.140 1.00 74.72 1 . C ? 
ATOM   394 O   O   . ILE ILE ILE B B 28 28 . 28.629 22.877 42.192 1.00 78.30 1 . O ? 
ATOM   395 N   N   . LYS LYS LYS B B 29 29 . 29.937 24.029 40.732 1.00 79.00 1 . N ? 
ATOM   396 CA  CA  . LYS LYS LYS B B 29 29 . 31.188 23.963 41.544 1.00 81.64 1 . C ? 
ATOM   397 CB  CB  . LYS LYS LYS B B 29 29 . 32.448 24.249 40.718 1.00 82.35 1 . C ? 
ATOM   398 CG  CG  . LYS LYS LYS B B 29 29 . 32.552 23.539 39.374 1.00 82.58 1 . C ? 
ATOM   399 CD  CD  . LYS LYS LYS B B 29 29 . 32.402 22.036 39.437 1.00 81.94 1 . C ? 
ATOM   400 CE  CE  . LYS LYS LYS B B 29 29 . 32.693 21.381 38.103 1.00 82.69 1 . C ? 
ATOM   401 NZ  NZ  . LYS LYS LYS B B 29 29 . 32.452 19.919 38.138 1.00 84.36 1 . N ? 
ATOM   402 C   C   . LYS LYS LYS B B 29 29 . 31.101 24.964 42.706 1.00 85.09 1 . C ? 
ATOM   403 O   O   . LYS LYS LYS B B 29 29 . 31.867 24.794 43.672 1.00 88.27 1 . O ? 
ATOM   404 N   N   . GLY GLY GLY B B 30 30 . 30.229 25.977 42.603 1.00 85.96 1 . N ? 
ATOM   405 CA  CA  . GLY GLY GLY B B 30 30 . 29.888 26.908 43.698 1.00 89.70 1 . C ? 
ATOM   406 C   C   . GLY GLY GLY B B 30 30 . 30.540 28.269 43.517 1.00 92.76 1 . C ? 
ATOM   407 O   O   . GLY GLY GLY B B 30 30 . 31.691 28.377 43.096 1.00 94.32 1 . O ? 
HETATM 408 C   C   . ACE ACE ACE C C 0  0  . 30.010 14.174 1.669  1.00 75.61 1 . C ? 
HETATM 409 O   O   . ACE ACE ACE C C 0  0  . 31.153 13.848 1.689  1.00 81.17 1 . O ? 
HETATM 410 CH3 CH3 . ACE ACE ACE C C 0  0  . 28.918 13.098 1.620  1.00 74.67 1 . C ? 
ATOM   411 N   N   . GLY GLY GLY C C 1  1  . 29.604 15.447 1.702  1.00 73.78 1 . N ? 
ATOM   412 CA  CA  . GLY GLY GLY C C 1  1  . 30.569 16.592 1.680  1.00 72.83 1 . C ? 
ATOM   413 C   C   . GLY GLY GLY C C 1  1  . 30.763 17.200 3.059  1.00 71.93 1 . C ? 
ATOM   414 O   O   . GLY GLY GLY C C 1  1  . 30.635 16.459 4.050  1.00 67.91 1 . O ? 
ATOM   415 N   N   . GLU GLU GLU C C 2  2  . 31.104 18.493 3.106  1.00 71.05 1 . N ? 
ATOM   416 CA  CA  . GLU GLU GLU C C 2  2  . 31.336 19.272 4.351  1.00 70.60 1 . C ? 
ATOM   417 CB  CB  . GLU GLU GLU C C 2  2  . 31.836 20.680 4.017  1.00 70.39 1 . C ? 
ATOM   418 C   C   . GLU GLU GLU C C 2  2  . 30.037 19.318 5.166  1.00 68.95 1 . C ? 
ATOM   419 O   O   . GLU GLU GLU C C 2  2  . 30.118 19.141 6.398  1.00 68.97 1 . O ? 
ATOM   420 N   N   . ILE ILE ILE C C 3  3  . 28.893 19.529 4.499  1.00 68.43 1 . N ? 
ATOM   421 CA  CA  . ILE ILE ILE C C 3  3  . 27.534 19.567 5.122  1.00 65.71 1 . C ? 
ATOM   422 CB  CB  . ILE ILE ILE C C 3  3  . 26.465 20.055 4.121  1.00 65.56 1 . C ? 
ATOM   423 CG1 CG1 . ILE ILE ILE C C 3  3  . 26.632 21.548 3.820  1.00 66.49 1 . C ? 
ATOM   424 CG2 CG2 . ILE ILE ILE C C 3  3  . 25.062 19.726 4.618  1.00 63.95 1 . C ? 
ATOM   425 CD1 CD1 . ILE ILE ILE C C 3  3  . 25.598 22.123 2.880  1.00 66.81 1 . C ? 
ATOM   426 C   C   . ILE ILE ILE C C 3  3  . 27.207 18.178 5.685  1.00 66.20 1 . C ? 
ATOM   427 O   O   . ILE ILE ILE C C 3  3  . 26.792 18.103 6.862  1.00 60.29 1 . O ? 
ATOM   428 N   N   . ALA ALA ALA C C 4  4  . 27.385 17.126 4.880  1.00 63.03 1 . N ? 
ATOM   429 CA  CA  . ALA ALA ALA C C 4  4  . 27.150 15.721 5.290  1.00 63.47 1 . C ? 
ATOM   430 CB  CB  . ALA ALA ALA C C 4  4  . 27.466 14.774 4.162  1.00 65.62 1 . C ? 
ATOM   431 C   C   . ALA ALA ALA C C 4  4  . 27.984 15.412 6.541  1.00 63.63 1 . C ? 
ATOM   432 O   O   . ALA ALA ALA C C 4  4  . 27.422 14.834 7.489  1.00 62.89 1 . O ? 
ATOM   433 N   N   . GLN GLN GLN C C 5  5  . 29.262 15.806 6.550  1.00 63.10 1 . N ? 
ATOM   434 CA  CA  . GLN GLN GLN C C 5  5  . 30.193 15.615 7.695  1.00 63.32 1 . C ? 
ATOM   435 CB  CB  . GLN GLN GLN C C 5  5  . 31.607 16.075 7.337  1.00 67.81 1 . C ? 
ATOM   436 CG  CG  . GLN GLN GLN C C 5  5  . 32.644 15.719 8.395  1.00 72.59 1 . C ? 
ATOM   437 CD  CD  . GLN GLN GLN C C 5  5  . 32.576 14.265 8.805  1.00 75.36 1 . C ? 
ATOM   438 OE1 OE1 . GLN GLN GLN C C 5  5  . 32.435 13.370 7.973  1.00 79.88 1 . O ? 
ATOM   439 NE2 NE2 . GLN GLN GLN C C 5  5  . 32.664 14.018 10.102 1.00 75.25 1 . N ? 
ATOM   440 C   C   . GLN GLN GLN C C 5  5  . 29.679 16.381 8.921  1.00 59.46 1 . C ? 
ATOM   441 O   O   . GLN GLN GLN C C 5  5  . 29.653 15.792 10.013 1.00 58.89 1 . O ? 
ATOM   442 N   N   . GLY GLY GLY C C 6  6  . 29.314 17.653 8.749  1.00 55.48 1 . N ? 
ATOM   443 CA  CA  . GLY GLY GLY C C 6  6  . 28.799 18.510 9.835  1.00 53.74 1 . C ? 
ATOM   444 C   C   . GLY GLY GLY C C 6  6  . 27.552 17.910 10.474 1.00 49.59 1 . C ? 
ATOM   445 O   O   . GLY GLY GLY C C 6  6  . 27.492 17.847 11.717 1.00 48.40 1 . O ? 
ATOM   446 N   N   . ILE ILE ILE C C 7  7  . 26.611 17.443 9.651  1.00 49.00 1 . N ? 
ATOM   447 CA  CA  . ILE ILE ILE C C 7  7  . 25.339 16.810 10.107 1.00 50.64 1 . C ? 
ATOM   448 CB  CB  . ILE ILE ILE C C 7  7  . 24.396 16.547 8.916  1.00 51.43 1 . C ? 
ATOM   449 CG1 CG1 . ILE ILE ILE C C 7  7  . 23.892 17.854 8.298  1.00 54.12 1 . C ? 
ATOM   450 CG2 CG2 . ILE ILE ILE C C 7  7  . 23.248 15.637 9.316  1.00 52.85 1 . C ? 
ATOM   451 CD1 CD1 . ILE ILE ILE C C 7  7  . 23.122 18.741 9.251  1.00 55.98 1 . C ? 
ATOM   452 C   C   . ILE ILE ILE C C 7  7  . 25.676 15.542 10.902 1.00 53.57 1 . C ? 
ATOM   453 O   O   . ILE ILE ILE C C 7  7  . 25.060 15.334 11.962 1.00 45.86 1 . O ? 
ATOM   454 N   N   . LYS LYS LYS C C 8  8  . 26.654 14.756 10.445 1.00 53.28 1 . N ? 
ATOM   455 CA  CA  . LYS LYS LYS C C 8  8  . 27.101 13.519 11.142 1.00 53.88 1 . C ? 
ATOM   456 CB  CB  . LYS LYS LYS C C 8  8  . 28.131 12.754 10.304 1.00 55.76 1 . C ? 
ATOM   457 CG  CG  . LYS LYS LYS C C 8  8  . 27.603 12.214 8.984  1.00 60.22 1 . C ? 
ATOM   458 C   C   . LYS LYS LYS C C 8  8  . 27.673 13.886 12.514 1.00 50.86 1 . C ? 
ATOM   459 O   O   . LYS LYS LYS C C 8  8  . 27.335 13.195 13.489 1.00 50.38 1 . O ? 
ATOM   460 N   N   . GLU GLU GLU C C 9  9  . 28.497 14.933 12.586 1.00 49.87 1 . N ? 
ATOM   461 CA  CA  . GLU GLU GLU C C 9  9  . 29.128 15.405 13.846 1.00 50.42 1 . C ? 
ATOM   462 CB  CB  . GLU GLU GLU C C 9  9  . 30.198 16.456 13.554 1.00 53.79 1 . C ? 
ATOM   463 CG  CG  . GLU GLU GLU C C 9  9  . 31.422 15.882 12.859 1.00 61.32 1 . C ? 
ATOM   464 CD  CD  . GLU GLU GLU C C 9  9  . 32.529 16.881 12.564 1.00 67.26 1 . C ? 
ATOM   465 OE1 OE1 . GLU GLU GLU C C 9  9  . 32.674 17.848 13.339 1.00 69.13 1 . O ? 
ATOM   466 OE2 OE2 . GLU GLU GLU C C 9  9  . 33.255 16.680 11.559 1.00 73.44 1 . O ? 
ATOM   467 C   C   . GLU GLU GLU C C 9  9  . 28.036 15.936 14.789 1.00 46.92 1 . C ? 
ATOM   468 O   O   . GLU GLU GLU C C 9  9  . 28.135 15.675 15.998 1.00 46.25 1 . O ? 
ATOM   469 N   N   . ILE ILE ILE C C 10 10 . 27.026 16.630 14.263 1.00 45.87 1 . N ? 
ATOM   470 CA  CA  . ILE ILE ILE C C 10 10 . 25.876 17.131 15.080 1.00 43.30 1 . C ? 
ATOM   471 CB  CB  . ILE ILE ILE C C 10 10 . 24.965 18.077 14.276 1.00 42.73 1 . C ? 
ATOM   472 CG1 CG1 . ILE ILE ILE C C 10 10 . 25.705 19.371 13.922 1.00 42.97 1 . C ? 
ATOM   473 CG2 CG2 . ILE ILE ILE C C 10 10 . 23.675 18.367 15.043 1.00 40.83 1 . C ? 
ATOM   474 CD1 CD1 . ILE ILE ILE C C 10 10 . 25.048 20.188 12.841 1.00 45.58 1 . C ? 
ATOM   475 C   C   . ILE ILE ILE C C 10 10 . 25.115 15.928 15.644 1.00 43.02 1 . C ? 
ATOM   476 O   O   . ILE ILE ILE C C 10 10 . 24.852 15.925 16.855 1.00 41.33 1 . O ? 
ATOM   477 N   N   . ALA ALA ALA C C 11 11 . 24.789 14.943 14.805 1.00 42.77 1 . N ? 
ATOM   478 CA  CA  . ALA ALA ALA C C 11 11 . 24.096 13.707 15.227 1.00 45.54 1 . C ? 
ATOM   479 CB  CB  . ALA ALA ALA C C 11 11 . 23.903 12.777 14.056 1.00 49.25 1 . C ? 
ATOM   480 C   C   . ALA ALA ALA C C 11 11 . 24.880 13.054 16.378 1.00 44.60 1 . C ? 
ATOM   481 O   O   . ALA ALA ALA C C 11 11 . 24.250 12.732 17.396 1.00 42.90 1 . O ? 
ATOM   482 N   N   . LYS LYS LYS C C 12 12 . 26.204 12.927 16.256 1.00 46.36 1 . N ? 
ATOM   483 CA  CA  . LYS LYS LYS C C 12 12 . 27.090 12.340 17.302 1.00 46.99 1 . C ? 
ATOM   484 CB  CB  . LYS LYS LYS C C 12 12 . 28.544 12.294 16.822 1.00 50.30 1 . C ? 
ATOM   485 CG  CG  . LYS LYS LYS C C 12 12 . 29.518 11.593 17.761 1.00 54.01 1 . C ? 
ATOM   486 CD  CD  . LYS LYS LYS C C 12 12 . 30.967 11.666 17.305 1.00 55.01 1 . C ? 
ATOM   487 C   C   . LYS LYS LYS C C 12 12 . 26.992 13.139 18.611 1.00 42.85 1 . C ? 
ATOM   488 O   O   . LYS LYS LYS C C 12 12 . 26.865 12.517 19.700 1.00 43.08 1 . O ? 
ATOM   489 N   N   . GLY GLY GLY C C 13 13 . 27.092 14.463 18.538 1.00 41.42 1 . N ? 
ATOM   490 CA  CA  . GLY GLY GLY C C 13 13 . 27.024 15.346 19.713 1.00 39.34 1 . C ? 
ATOM   491 C   C   . GLY GLY GLY C C 13 13 . 25.658 15.265 20.377 1.00 36.11 1 . C ? 
ATOM   492 O   O   . GLY GLY GLY C C 13 13 . 25.598 15.235 21.621 1.00 38.98 1 . O ? 
ATOM   493 N   N   . ILE ILE ILE C C 14 14 . 24.596 15.211 19.579 1.00 38.22 1 . N ? 
ATOM   494 CA  CA  . ILE ILE ILE C C 14 14 . 23.194 15.131 20.097 1.00 38.90 1 . C ? 
ATOM   495 CB  CB  . ILE ILE ILE C C 14 14 . 22.177 15.348 18.958 1.00 39.00 1 . C ? 
ATOM   496 CG1 CG1 . ILE ILE ILE C C 14 14 . 22.141 16.816 18.511 1.00 40.00 1 . C ? 
ATOM   497 CG2 CG2 . ILE ILE ILE C C 14 14 . 20.792 14.850 19.352 1.00 41.14 1 . C ? 
ATOM   498 CD1 CD1 . ILE ILE ILE C C 14 14 . 21.559 17.765 19.527 1.00 41.73 1 . C ? 
ATOM   499 C   C   . ILE ILE ILE C C 14 14 . 23.008 13.800 20.841 1.00 38.77 1 . C ? 
ATOM   500 O   O   . ILE ILE ILE C C 14 14 . 22.386 13.801 21.912 1.00 34.26 1 . O ? 
ATOM   501 N   N   . LYS LYS LYS C C 15 15 . 23.560 12.705 20.322 1.00 41.01 1 . N ? 
ATOM   502 CA  CA  . LYS LYS LYS C C 15 15 . 23.531 11.376 20.998 1.00 45.23 1 . C ? 
ATOM   503 CB  CB  . LYS LYS LYS C C 15 15 . 24.179 10.323 20.090 1.00 47.29 1 . C ? 
ATOM   504 CG  CG  . LYS LYS LYS C C 15 15 . 24.248 8.905  20.646 1.00 53.65 1 . C ? 
ATOM   505 CD  CD  . LYS LYS LYS C C 15 15 . 24.827 7.914  19.642 1.00 55.82 1 . C ? 
ATOM   506 CE  CE  . LYS LYS LYS C C 15 15 . 24.716 6.467  20.082 1.00 59.21 1 . C ? 
ATOM   507 C   C   . LYS LYS LYS C C 15 15 . 24.220 11.505 22.365 1.00 42.46 1 . C ? 
ATOM   508 O   O   . LYS LYS LYS C C 15 15 . 23.673 10.993 23.365 1.00 40.94 1 . O ? 
ATOM   509 N   N   . GLU GLU GLU C C 16 16 . 25.371 12.181 22.418 1.00 41.70 1 . N ? 
ATOM   510 CA  CA  . GLU GLU GLU C C 16 16 . 26.123 12.402 23.677 1.00 41.88 1 . C ? 
ATOM   511 CB  CB  . GLU GLU GLU C C 16 16 . 27.483 13.038 23.403 1.00 45.93 1 . C ? 
ATOM   512 CG  CG  . GLU GLU GLU C C 16 16 . 28.494 12.103 22.767 1.00 52.97 1 . C ? 
ATOM   513 CD  CD  . GLU GLU GLU C C 16 16 . 29.923 12.614 22.870 1.00 59.34 1 . C ? 
ATOM   514 OE1 OE1 . GLU GLU GLU C C 16 16 . 30.239 13.334 23.868 1.00 61.70 1 . O ? 
ATOM   515 OE2 OE2 . GLU GLU GLU C C 16 16 . 30.721 12.301 21.958 1.00 68.28 1 . O ? 
ATOM   516 C   C   . GLU GLU GLU C C 16 16 . 25.302 13.280 24.639 1.00 38.45 1 . C ? 
ATOM   517 O   O   . GLU GLU GLU C C 16 16 . 25.284 12.964 25.845 1.00 37.75 1 . O ? 
ATOM   518 N   N   . ILE ILE ILE C C 17 17 . 24.672 14.349 24.142 1.00 36.83 1 . N ? 
ATOM   519 CA  CA  . ILE ILE ILE C C 17 17 . 23.792 15.229 24.979 1.00 35.09 1 . C ? 
ATOM   520 CB  CB  . ILE ILE ILE C C 17 17 . 23.299 16.456 24.185 1.00 35.08 1 . C ? 
ATOM   521 CG1 CG1 . ILE ILE ILE C C 17 17 . 24.471 17.354 23.799 1.00 35.48 1 . C ? 
ATOM   522 CG2 CG2 . ILE ILE ILE C C 17 17 . 22.243 17.227 24.976 1.00 34.51 1 . C ? 
ATOM   523 CD1 CD1 . ILE ILE ILE C C 17 17 . 24.143 18.378 22.740 1.00 36.78 1 . C ? 
ATOM   524 C   C   . ILE ILE ILE C C 17 17 . 22.629 14.393 25.538 1.00 32.76 1 . C ? 
ATOM   525 O   O   . ILE ILE ILE C C 17 17 . 22.329 14.519 26.734 1.00 32.87 1 . O ? 
ATOM   526 N   N   . ALA ALA ALA C C 18 18 . 22.003 13.564 24.711 1.00 35.49 1 . N ? 
ATOM   527 CA  CA  . ALA ALA ALA C C 18 18 . 20.868 12.708 25.128 1.00 37.24 1 . C ? 
ATOM   528 CB  CB  . ALA ALA ALA C C 18 18 . 20.347 11.926 23.951 1.00 39.34 1 . C ? 
ATOM   529 C   C   . ALA ALA ALA C C 18 18 . 21.316 11.806 26.289 1.00 35.96 1 . C ? 
ATOM   530 O   O   . ALA ALA ALA C C 18 18 . 20.603 11.723 27.296 1.00 37.02 1 . O ? 
ATOM   531 N   N   . TRP TRP TRP C C 19 19 . 22.488 11.180 26.178 1.00 40.27 1 . N ? 
ATOM   532 CA  CA  . TRP TRP TRP C C 19 19 . 23.039 10.318 27.258 1.00 39.63 1 . C ? 
ATOM   533 CB  CB  . TRP TRP TRP C C 19 19 . 24.328 9.634  26.797 1.00 43.30 1 . C ? 
ATOM   534 CG  CG  . TRP TRP TRP C C 19 19 . 24.923 8.779  27.871 1.00 45.23 1 . C ? 
ATOM   535 CD1 CD1 . TRP TRP TRP C C 19 19 . 24.606 7.483  28.178 1.00 48.50 1 . C ? 
ATOM   536 NE1 NE1 . TRP TRP TRP C C 19 19 . 25.374 7.037  29.222 1.00 48.65 1 . N ? 
ATOM   537 CE2 CE2 . TRP TRP TRP C C 19 19 . 26.223 8.040  29.608 1.00 49.68 1 . C ? 
ATOM   538 CD2 CD2 . TRP TRP TRP C C 19 19 . 25.967 9.160  28.778 1.00 46.67 1 . C ? 
ATOM   539 CE3 CE3 . TRP TRP TRP C C 19 19 . 26.709 10.331 28.966 1.00 47.38 1 . C ? 
ATOM   540 CZ3 CZ3 . TRP TRP TRP C C 19 19 . 27.664 10.354 29.957 1.00 47.26 1 . C ? 
ATOM   541 CH2 CH2 . TRP TRP TRP C C 19 19 . 27.903 9.237  30.762 1.00 51.09 1 . C ? 
ATOM   542 CZ2 CZ2 . TRP TRP TRP C C 19 19 . 27.192 8.067  30.609 1.00 49.12 1 . C ? 
ATOM   543 C   C   . TRP TRP TRP C C 19 19 . 23.246 11.124 28.548 1.00 37.91 1 . C ? 
ATOM   544 O   O   . TRP TRP TRP C C 19 19 . 22.795 10.681 29.626 1.00 37.37 1 . O ? 
ATOM   545 N   N   . GLY GLY GLY C C 20 20 . 23.901 12.285 28.459 1.00 37.39 1 . N ? 
ATOM   546 CA  CA  . GLY GLY GLY C C 20 20 . 24.172 13.155 29.623 1.00 35.72 1 . C ? 
ATOM   547 C   C   . GLY GLY GLY C C 20 20 . 22.899 13.631 30.310 1.00 34.53 1 . C ? 
ATOM   548 O   O   . GLY GLY GLY C C 20 20 . 22.852 13.651 31.563 1.00 35.62 1 . O ? 
ATOM   549 N   N   . ILE ILE ILE C C 21 21 . 21.880 13.978 29.527 1.00 35.02 1 . N ? 
ATOM   550 CA  CA  . ILE ILE ILE C C 21 21 . 20.562 14.444 30.052 1.00 37.42 1 . C ? 
ATOM   551 CB  CB  . ILE ILE ILE C C 21 21 . 19.666 14.953 28.901 1.00 38.92 1 . C ? 
ATOM   552 CG1 CG1 . ILE ILE ILE C C 21 21 . 20.153 16.300 28.352 1.00 38.08 1 . C ? 
ATOM   553 CG2 CG2 . ILE ILE ILE C C 21 21 . 18.204 15.044 29.321 1.00 39.98 1 . C ? 
ATOM   554 CD1 CD1 . ILE ILE ILE C C 21 21 . 20.131 17.400 29.358 1.00 40.20 1 . C ? 
ATOM   555 C   C   . ILE ILE ILE C C 21 21 . 19.919 13.297 30.850 1.00 40.37 1 . C ? 
ATOM   556 O   O   . ILE ILE ILE C C 21 21 . 19.405 13.549 31.968 1.00 40.18 1 . O ? 
ATOM   557 N   N   . LYS LYS LYS C C 22 22 . 19.990 12.077 30.325 1.00 39.58 1 . N ? 
ATOM   558 CA  CA  . LYS LYS LYS C C 22 22 . 19.435 10.864 30.984 1.00 44.12 1 . C ? 
ATOM   559 CB  CB  . LYS LYS LYS C C 22 22 . 19.534 9.672  30.028 1.00 43.51 1 . C ? 
ATOM   560 CG  CG  . LYS LYS LYS C C 22 22 . 18.755 8.426  30.448 1.00 47.86 1 . C ? 
ATOM   561 C   C   . LYS LYS LYS C C 22 22 . 20.164 10.653 32.323 1.00 44.50 1 . C ? 
ATOM   562 O   O   . LYS LYS LYS C C 22 22 . 19.493 10.364 33.314 1.00 45.87 1 . O ? 
ATOM   563 N   N   . GLU GLU GLU C C 23 23 . 21.487 10.845 32.348 1.00 42.35 1 . N ? 
ATOM   564 CA  CA  . GLU GLU GLU C C 23 23 . 22.345 10.723 33.551 1.00 44.09 1 . C ? 
ATOM   565 CB  CB  . GLU GLU GLU C C 23 23 . 23.820 10.862 33.184 1.00 44.08 1 . C ? 
ATOM   566 CG  CG  . GLU GLU GLU C C 23 23 . 24.390 9.646  32.469 1.00 45.68 1 . C ? 
ATOM   567 CD  CD  . GLU GLU GLU C C 23 23 . 24.374 8.344  33.264 1.00 51.71 1 . C ? 
ATOM   568 OE1 OE1 . GLU GLU GLU C C 23 23 . 24.702 8.368  34.476 1.00 49.93 1 . O ? 
ATOM   569 OE2 OE2 . GLU GLU GLU C C 23 23 . 23.973 7.320  32.689 1.00 53.19 1 . O ? 
ATOM   570 C   C   . GLU GLU GLU C C 23 23 . 21.910 11.764 34.582 1.00 45.81 1 . C ? 
ATOM   571 O   O   . GLU GLU GLU C C 23 23 . 21.791 11.406 35.763 1.00 47.44 1 . O ? 
ATOM   572 N   N   . ILE ILE ILE C C 24 24 . 21.672 13.008 34.155 1.00 42.94 1 . N ? 
ATOM   573 CA  CA  . ILE ILE ILE C C 24 24 . 21.181 14.108 35.040 1.00 44.52 1 . C ? 
ATOM   574 CB  CB  . ILE ILE ILE C C 24 24 . 21.124 15.458 34.296 1.00 41.83 1 . C ? 
ATOM   575 CG1 CG1 . ILE ILE ILE C C 24 24 . 22.524 15.953 33.928 1.00 42.46 1 . C ? 
ATOM   576 CG2 CG2 . ILE ILE ILE C C 24 24 . 20.366 16.492 35.121 1.00 43.65 1 . C ? 
ATOM   577 CD1 CD1 . ILE ILE ILE C C 24 24 . 22.553 17.105 32.965 1.00 42.65 1 . C ? 
ATOM   578 C   C   . ILE ILE ILE C C 24 24 . 19.818 13.698 35.606 1.00 45.39 1 . C ? 
ATOM   579 O   O   . ILE ILE ILE C C 24 24 . 19.634 13.811 36.833 1.00 51.23 1 . O ? 
ATOM   580 N   N   . ALA ALA ALA C C 25 25 . 18.897 13.260 34.747 1.00 47.58 1 . N ? 
ATOM   581 CA  CA  . ALA ALA ALA C C 25 25 . 17.516 12.877 35.131 1.00 51.92 1 . C ? 
ATOM   582 CB  CB  . ALA ALA ALA C C 25 25 . 16.735 12.455 33.914 1.00 51.66 1 . C ? 
ATOM   583 C   C   . ALA ALA ALA C C 25 25 . 17.568 11.762 36.185 1.00 57.89 1 . C ? 
ATOM   584 O   O   . ALA ALA ALA C C 25 25 . 16.838 11.855 37.197 1.00 56.98 1 . O ? 
ATOM   585 N   N   . GLN GLN GLN C C 26 26 . 18.421 10.758 35.969 1.00 59.51 1 . N ? 
ATOM   586 CA  CA  . GLN GLN GLN C C 26 26 . 18.585 9.611  36.903 1.00 63.76 1 . C ? 
ATOM   587 CB  CB  . GLN GLN GLN C C 26 26 . 19.367 8.477  36.238 1.00 61.10 1 . C ? 
ATOM   588 C   C   . GLN GLN GLN C C 26 26 . 19.265 10.113 38.183 1.00 66.40 1 . C ? 
ATOM   589 O   O   . GLN GLN GLN C C 26 26 . 18.815 9.727  39.276 1.00 71.50 1 . O ? 
ATOM   590 N   N   . GLY GLY GLY C C 27 27 . 20.288 10.960 38.043 1.00 71.67 1 . N ? 
ATOM   591 CA  CA  . GLY GLY GLY C C 27 27 . 21.060 11.552 39.155 1.00 75.12 1 . C ? 
ATOM   592 C   C   . GLY GLY GLY C C 27 27 . 20.200 12.429 40.058 1.00 79.51 1 . C ? 
ATOM   593 O   O   . GLY GLY GLY C C 27 27 . 20.536 12.548 41.255 1.00 82.19 1 . O ? 
ATOM   594 N   N   . ILE ILE ILE C C 28 28 . 19.149 13.041 39.498 1.00 79.53 1 . N ? 
ATOM   595 CA  CA  . ILE ILE ILE C C 28 28 . 18.123 13.846 40.233 1.00 80.00 1 . C ? 
ATOM   596 CB  CB  . ILE ILE ILE C C 28 28 . 17.648 15.050 39.385 1.00 75.88 1 . C ? 
ATOM   597 CG1 CG1 . ILE ILE ILE C C 28 28 . 18.754 16.099 39.228 1.00 74.26 1 . C ? 
ATOM   598 CG2 CG2 . ILE ILE ILE C C 28 28 . 16.371 15.656 39.956 1.00 77.47 1 . C ? 
ATOM   599 CD1 CD1 . ILE ILE ILE C C 28 28 . 18.367 17.292 38.382 1.00 72.51 1 . C ? 
ATOM   600 C   C   . ILE ILE ILE C C 28 28 . 16.966 12.914 40.618 1.00 79.04 1 . C ? 
ATOM   601 O   O   . ILE ILE ILE C C 28 28 . 17.108 12.045 41.474 1.00 81.09 1 . O ? 
HETATM 602 O   O   . POL POL POL D . 1  1  . 20.647 20.192 11.277 0.50 60.44 1 . O ? 
HETATM 603 C1  C1  . POL POL POL D . 1  1  . 19.343 20.682 11.532 0.50 59.60 1 . C ? 
HETATM 604 C2  C2  . POL POL POL D . 1  1  . 19.386 21.783 12.456 0.50 60.12 1 . C ? 
HETATM 605 C3  C3  . POL POL POL D . 1  1  . 19.921 21.373 13.806 0.50 59.85 1 . C ? 
HETATM 606 O   O   . POL POL POL D . 2  2  . 19.903 21.355 27.812 0.50 49.49 1 . O ? 
HETATM 607 C1  C1  . POL POL POL D . 2  2  . 19.362 21.213 26.506 0.50 47.62 1 . C ? 
HETATM 608 C2  C2  . POL POL POL D . 2  2  . 20.404 20.989 25.543 0.50 48.39 1 . C ? 
HETATM 609 C3  C3  . POL POL POL D . 2  2  . 19.970 21.338 24.138 0.50 48.36 1 . C ? 
HETATM 610 O   O   . POL POL POL D . 3  3  . 20.287 22.386 34.845 0.50 49.52 1 . O ? 
HETATM 611 C1  C1  . POL POL POL D . 3  3  . 20.819 22.267 36.154 0.50 46.89 1 . C ? 
HETATM 612 C2  C2  . POL POL POL D . 3  3  . 20.538 20.969 36.705 0.50 46.54 1 . C ? 
HETATM 613 C3  C3  . POL POL POL D . 3  3  . 20.096 21.055 38.146 0.50 45.74 1 . C ? 
HETATM 614 O   O   . HOH HOH HOH E . 1  1  . 30.346 11.614 39.358 1.00 58.25 1 . O ? 
HETATM 615 O   O   . HOH HOH HOH E . 2  2  . 29.589 30.251 23.655 1.00 49.66 1 . O ? 
HETATM 616 O   O   . HOH HOH HOH E . 3  3  . 32.567 16.588 30.460 1.00 52.82 1 . O ? 
HETATM 617 O   O   . HOH HOH HOH E . 4  4  . 27.674 28.996 42.542 1.00 70.71 1 . O ? 
HETATM 618 O   O   . HOH HOH HOH E . 8  8  . 26.981 30.833 0.718  1.00 69.82 1 . O ? 
HETATM 619 O   O   . HOH HOH HOH E . 11 11 . 20.429 37.802 22.622 1.00 73.11 1 . O ? 
HETATM 620 O   O   . HOH HOH HOH E . 12 12 . 27.756 10.067 20.394 1.00 56.83 1 . O ? 
HETATM 621 O   O   . HOH HOH HOH E . 20 20 . 21.178 21.566 41.085 1.00 80.40 1 . O ? 
HETATM 622 O   O   . HOH HOH HOH E . 21 21 . 19.943 21.368 45.383 0.50 82.42 1 . O ? 
HETATM 623 O   O   . HOH HOH HOH E . 22 22 . 34.938 18.429 23.587 1.00 67.18 1 . O ? 
HETATM 624 O   O   . HOH HOH HOH E . 23 23 . 35.830 23.829 27.277 1.00 65.57 1 . O ? 
HETATM 625 O   O   . HOH HOH HOH E . 24 24 . 20.293 41.597 2.024  1.00 82.69 1 . O ? 
HETATM 626 O   O   . HOH HOH HOH E . 26 26 . 27.260 33.563 22.833 1.00 61.36 1 . O ? 
HETATM 627 O   O   . HOH HOH HOH E . 28 28 . 32.352 10.009 4.428  1.00 77.68 1 . O ? 
HETATM 628 O   O   . HOH HOH HOH E . 29 29 . 19.944 21.368 15.528 0.50 68.60 1 . O ? 
HETATM 629 O   O   . HOH HOH HOH E . 30 30 . 19.943 21.368 21.856 0.50 63.02 1 . O ? 
HETATM 630 O   O   . HOH HOH HOH E . 31 31 . 19.943 21.368 10.105 0.50 66.76 1 . O ? 
HETATM 631 O   O   . HOH HOH HOH E . 32 32 . 19.944 21.368 55.668 0.50 86.05 1 . O ? 
HETATM 632 O   O   . HOH HOH HOH E . 33 33 . 19.943 21.368 33.823 0.50 57.22 1 . O ? 
HETATM 633 O   O   . HOH HOH HOH E . 34 34 . 19.943 21.368 6.777  0.50 82.04 1 . O ? 
HETATM 634 O   O   . HOH HOH HOH E . 35 35 . 20.814 21.288 1.599  0.50 60.18 1 . O ? 
# 
loop_
_atom_site_anisotrop.id 
_atom_site_anisotrop.pdbx_auth_atom_id 
_atom_site_anisotrop.pdbx_label_atom_id 
_atom_site_anisotrop.pdbx_label_alt_id 
_atom_site_anisotrop.pdbx_auth_comp_id 
_atom_site_anisotrop.pdbx_label_comp_id 
_atom_site_anisotrop.pdbx_auth_asym_id 
_atom_site_anisotrop.pdbx_label_asym_id 
_atom_site_anisotrop.pdbx_auth_seq_id 
_atom_site_anisotrop.pdbx_label_seq_id 
_atom_site_anisotrop.pdbx_PDB_ins_code 
_atom_site_anisotrop.U[1][1] 
_atom_site_anisotrop.U[2][2] 
_atom_site_anisotrop.U[3][3] 
_atom_site_anisotrop.U[1][2] 
_atom_site_anisotrop.U[1][3] 
_atom_site_anisotrop.U[2][3] 
_atom_site_anisotrop.pdbx_PDB_model_num 
_atom_site_anisotrop.type_symbol 
1   C   C   . ACE ACE A A 0  0  . 0.9739 1.0276 0.8910 -0.0260 0.0622  0.0566  1 . 
2   O   O   . ACE ACE A A 0  0  . 0.9648 1.0138 0.8813 -0.0134 0.0572  0.0487  1 . 
3   CH3 CH3 . ACE ACE A A 0  0  . 0.9747 1.0666 0.9035 -0.0322 0.0756  0.0589  1 . 
4   N   N   . GLY GLY A A 1  1  . 0.9683 0.9959 0.8731 -0.0355 0.0568  0.0645  1 . 
5   CA  CA  . GLY GLY A A 1  1  . 0.9537 0.9513 0.8471 -0.0254 0.0447  0.0652  1 . 
6   C   C   . GLY GLY A A 1  1  . 0.9282 0.9119 0.8329 -0.0246 0.0389  0.0649  1 . 
7   O   O   . GLY GLY A A 1  1  . 0.8493 0.8506 0.7773 -0.0284 0.0414  0.0598  1 . 
8   N   N   . GLU GLU A A 2  2  . 0.9327 0.8856 0.8185 -0.0171 0.0317  0.0706  1 . 
9   CA  CA  . GLU GLU A A 2  2  . 0.9395 0.8732 0.8283 -0.0107 0.0268  0.0705  1 . 
10  CB  CB  . GLU GLU A A 2  2  . 0.9770 0.8731 0.8333 0.0028  0.0214  0.0794  1 . 
11  C   C   . GLU GLU A A 2  2  . 0.8938 0.8550 0.8146 0.0004  0.0221  0.0614  1 . 
12  O   O   . GLU GLU A A 2  2  . 0.8932 0.8550 0.8288 -0.0013 0.0224  0.0576  1 . 
13  N   N   . ILE ILE A A 3  3  . 0.8656 0.8467 0.7928 0.0086  0.0175  0.0585  1 . 
14  CA  CA  . ILE ILE A A 3  3  . 0.8169 0.8220 0.7681 0.0140  0.0122  0.0507  1 . 
15  CB  CB  . ILE ILE A A 3  3  . 0.8303 0.8491 0.7748 0.0176  0.0047  0.0504  1 . 
16  CG1 CG1 . ILE ILE A A 3  3  . 0.8420 0.8603 0.7757 0.0303  -0.0034 0.0600  1 . 
17  CG2 CG2 . ILE ILE A A 3  3  . 0.8037 0.8409 0.7646 0.0143  0.0005  0.0416  1 . 
18  CD1 CD1 . ILE ILE A A 3  3  . 0.8512 0.8889 0.7773 0.0306  -0.0129 0.0615  1 . 
19  C   C   . ILE ILE A A 3  3  . 0.8041 0.8221 0.7729 0.0059  0.0186  0.0423  1 . 
20  O   O   . ILE ILE A A 3  3  . 0.7133 0.7380 0.7007 0.0075  0.0170  0.0377  1 . 
21  N   N   . ALA ALA A A 4  4  . 0.7893 0.8126 0.7509 0.0001  0.0261  0.0410  1 . 
22  CA  CA  . ALA ALA A A 4  4  . 0.7596 0.7996 0.7347 -0.0019 0.0338  0.0349  1 . 
23  CB  CB  . ALA ALA A A 4  4  . 0.8224 0.8717 0.7845 -0.0042 0.0433  0.0365  1 . 
24  C   C   . ALA ALA A A 4  4  . 0.7488 0.7932 0.7405 -0.0081 0.0359  0.0366  1 . 
25  O   O   . ALA ALA A A 4  4  . 0.7282 0.7840 0.7374 -0.0046 0.0359  0.0308  1 . 
26  N   N   . GLN GLN A A 5  5  . 0.7488 0.7792 0.7295 -0.0181 0.0368  0.0443  1 . 
27  CA  CA  . GLN GLN A A 5  5  . 0.7456 0.7721 0.7325 -0.0292 0.0373  0.0464  1 . 
28  CB  CB  . GLN GLN A A 5  5  . 0.7959 0.7937 0.7550 -0.0438 0.0381  0.0557  1 . 
29  CG  CG  . GLN GLN A A 5  5  . 0.8322 0.8224 0.7892 -0.0620 0.0380  0.0581  1 . 
30  C   C   . GLN GLN A A 5  5  . 0.7237 0.7390 0.7203 -0.0199 0.0304  0.0420  1 . 
31  O   O   . GLN GLN A A 5  5  . 0.6996 0.7267 0.7128 -0.0233 0.0306  0.0385  1 . 
32  N   N   . GLY GLY A A 6  6  . 0.7026 0.7004 0.6892 -0.0080 0.0247  0.0433  1 . 
33  CA  CA  . GLY GLY A A 6  6  . 0.6856 0.6791 0.6808 0.0029  0.0194  0.0408  1 . 
34  C   C   . GLY GLY A A 6  6  . 0.6366 0.6553 0.6568 0.0053  0.0183  0.0331  1 . 
35  O   O   . GLY GLY A A 6  6  . 0.6236 0.6428 0.6548 0.0056  0.0176  0.0302  1 . 
36  N   N   . ILE ILE A A 7  7  . 0.5928 0.6259 0.6159 0.0063  0.0182  0.0298  1 . 
37  CA  CA  . ILE ILE A A 7  7  . 0.5989 0.6445 0.6344 0.0079  0.0170  0.0224  1 . 
38  CB  CB  . ILE ILE A A 7  7  . 0.6050 0.6517 0.6279 0.0084  0.0158  0.0194  1 . 
39  CG1 CG1 . ILE ILE A A 7  7  . 0.6350 0.6833 0.6508 0.0093  0.0072  0.0231  1 . 
40  CG2 CG2 . ILE ILE A A 7  7  . 0.6325 0.6781 0.6560 0.0096  0.0165  0.0116  1 . 
41  CD1 CD1 . ILE ILE A A 7  7  . 0.6655 0.7119 0.6629 0.0058  0.0038  0.0207  1 . 
42  C   C   . ILE ILE A A 7  7  . 0.6108 0.6641 0.6576 0.0053  0.0225  0.0195  1 . 
43  O   O   . ILE ILE A A 7  7  . 0.5519 0.6079 0.6097 0.0076  0.0206  0.0156  1 . 
44  N   N   . LYS LYS A A 8  8  . 0.5854 0.6462 0.6297 -0.0001 0.0289  0.0227  1 . 
45  CA  CA  . LYS LYS A A 8  8  . 0.5728 0.6537 0.6305 -0.0032 0.0337  0.0224  1 . 
46  CB  CB  . LYS LYS A A 8  8  . 0.5823 0.6814 0.6363 -0.0119 0.0410  0.0283  1 . 
47  C   C   . LYS LYS A A 8  8  . 0.5489 0.6235 0.6144 -0.0095 0.0295  0.0233  1 . 
48  O   O   . LYS LYS A A 8  8  . 0.5623 0.6495 0.6411 -0.0065 0.0290  0.0202  1 . 
49  N   N   . GLU GLU A A 9  9  . 0.5646 0.6162 0.6170 -0.0160 0.0267  0.0273  1 . 
50  CA  CA  . GLU GLU A A 9  9  . 0.5818 0.6167 0.6309 -0.0212 0.0232  0.0277  1 . 
51  CB  CB  . GLU GLU A A 9  9  . 0.6651 0.6641 0.6863 -0.0263 0.0221  0.0331  1 . 
52  CG  CG  . GLU GLU A A 9  9  . 0.7642 0.7608 0.7706 -0.0461 0.0253  0.0393  1 . 
53  CD  CD  . GLU GLU A A 9  9  . 0.8594 0.8074 0.8272 -0.0529 0.0241  0.0452  1 . 
54  OE1 OE1 . GLU GLU A A 9  9  . 0.9092 0.8223 0.8593 -0.0442 0.0209  0.0440  1 . 
55  OE2 OE2 . GLU GLU A A 9  9  . 0.9542 0.8963 0.9052 -0.0657 0.0270  0.0515  1 . 
56  C   C   . GLU GLU A A 9  9  . 0.5461 0.5795 0.6056 -0.0086 0.0195  0.0226  1 . 
57  O   O   . GLU GLU A A 9  9  . 0.5369 0.5709 0.6025 -0.0111 0.0180  0.0205  1 . 
58  N   N   . ILE ILE A A 10 10 . 0.5200 0.5542 0.5802 0.0017  0.0176  0.0215  1 . 
59  CA  CA  . ILE ILE A A 10 10 . 0.5131 0.5525 0.5832 0.0094  0.0142  0.0182  1 . 
60  CB  CB  . ILE ILE A A 10 10 . 0.5055 0.5509 0.5730 0.0154  0.0108  0.0198  1 . 
61  CG1 CG1 . ILE ILE A A 10 10 . 0.5333 0.5680 0.5878 0.0232  0.0099  0.0262  1 . 
62  CG2 CG2 . ILE ILE A A 10 10 . 0.4999 0.5577 0.5777 0.0165  0.0073  0.0174  1 . 
63  CD1 CD1 . ILE ILE A A 10 10 . 0.5472 0.5949 0.5983 0.0283  0.0057  0.0300  1 . 
64  C   C   . ILE ILE A A 10 10 . 0.4806 0.5322 0.5626 0.0081  0.0149  0.0132  1 . 
65  O   O   . ILE ILE A A 10 10 . 0.4624 0.5136 0.5507 0.0090  0.0134  0.0114  1 . 
66  N   N   . ALA ALA A A 11 11 . 0.4959 0.5552 0.5767 0.0085  0.0177  0.0114  1 . 
67  CA  CA  . ALA ALA A A 11 11 . 0.5316 0.5975 0.6165 0.0132  0.0194  0.0074  1 . 
68  CB  CB  . ALA ALA A A 11 11 . 0.5836 0.6547 0.6599 0.0186  0.0246  0.0063  1 . 
69  C   C   . ALA ALA A A 11 11 . 0.4986 0.5756 0.5948 0.0108  0.0200  0.0088  1 . 
70  O   O   . ALA ALA A A 11 11 . 0.4805 0.5560 0.5806 0.0148  0.0180  0.0064  1 . 
71  N   N   . LYS LYS A A 12 12 . 0.5346 0.6205 0.6325 0.0018  0.0217  0.0131  1 . 
72  CA  CA  . LYS LYS A A 12 12 . 0.5434 0.6427 0.6490 -0.0064 0.0203  0.0153  1 . 
73  CB  CB  . LYS LYS A A 12 12 . 0.5758 0.6809 0.6755 -0.0232 0.0216  0.0211  1 . 
74  CG  CG  . LYS LYS A A 12 12 . 0.6226 0.7466 0.7275 -0.0382 0.0187  0.0246  1 . 
75  C   C   . LYS LYS A A 12 12 . 0.5246 0.6043 0.6275 -0.0077 0.0154  0.0132  1 . 
76  O   O   . LYS LYS A A 12 12 . 0.4767 0.5658 0.5867 -0.0070 0.0131  0.0122  1 . 
77  N   N   . GLY GLY A A 13 13 . 0.5108 0.5660 0.6019 -0.0074 0.0143  0.0133  1 . 
78  CA  CA  . GLY GLY A A 13 13 . 0.4916 0.5290 0.5768 -0.0047 0.0117  0.0118  1 . 
79  C   C   . GLY GLY A A 13 13 . 0.4423 0.4874 0.5378 0.0038  0.0108  0.0087  1 . 
80  O   O   . GLY GLY A A 13 13 . 0.4654 0.5070 0.5609 0.0037  0.0092  0.0073  1 . 
81  N   N   . ILE ILE A A 14 14 . 0.4457 0.4975 0.5451 0.0087  0.0113  0.0077  1 . 
82  CA  CA  . ILE ILE A A 14 14 . 0.4431 0.4958 0.5450 0.0120  0.0097  0.0054  1 . 
83  CB  CB  . ILE ILE A A 14 14 . 0.4597 0.5120 0.5564 0.0119  0.0090  0.0047  1 . 
84  CG1 CG1 . ILE ILE A A 14 14 . 0.4679 0.5256 0.5644 0.0115  0.0073  0.0082  1 . 
85  CG2 CG2 . ILE ILE A A 14 14 . 0.4620 0.5056 0.5514 0.0106  0.0071  0.0021  1 . 
86  CD1 CD1 . ILE ILE A A 14 14 . 0.5111 0.5766 0.6120 0.0118  0.0060  0.0102  1 . 
87  C   C   . ILE ILE A A 14 14 . 0.4542 0.5100 0.5586 0.0141  0.0096  0.0036  1 . 
88  O   O   . ILE ILE A A 14 14 . 0.3953 0.4461 0.4988 0.0149  0.0079  0.0029  1 . 
89  N   N   . LYS LYS A A 15 15 . 0.4653 0.5329 0.5726 0.0161  0.0116  0.0042  1 . 
90  CA  CA  . LYS LYS A A 15 15 . 0.4911 0.5708 0.6022 0.0226  0.0115  0.0046  1 . 
91  CB  CB  . LYS LYS A A 15 15 . 0.5070 0.6111 0.6231 0.0268  0.0156  0.0071  1 . 
92  CG  CG  . LYS LYS A A 15 15 . 0.5807 0.6764 0.6858 0.0359  0.0201  0.0049  1 . 
93  C   C   . LYS LYS A A 15 15 . 0.4529 0.5365 0.5687 0.0159  0.0077  0.0059  1 . 
94  O   O   . LYS LYS A A 15 15 . 0.4808 0.5633 0.5955 0.0212  0.0055  0.0056  1 . 
95  N   N   . GLU GLU A A 16 16 . 0.4352 0.5166 0.5498 0.0044  0.0068  0.0073  1 . 
96  CA  CA  . GLU GLU A A 16 16 . 0.4456 0.5214 0.5554 -0.0042 0.0028  0.0076  1 . 
97  CB  CB  . GLU GLU A A 16 16 . 0.4998 0.5637 0.5978 -0.0182 0.0023  0.0093  1 . 
98  CG  CG  . GLU GLU A A 16 16 . 0.5937 0.6845 0.6981 -0.0305 0.0017  0.0138  1 . 
99  CD  CD  . GLU GLU A A 16 16 . 0.6832 0.7547 0.7684 -0.0492 0.0008  0.0163  1 . 
100 OE1 OE1 . GLU GLU A A 16 16 . 0.7858 0.8199 0.8479 -0.0538 -0.0013 0.0142  1 . 
101 OE2 OE2 . GLU GLU A A 16 16 . 0.8447 0.9352 0.9337 -0.0585 0.0029  0.0207  1 . 
102 C   C   . GLU GLU A A 16 16 . 0.4228 0.4788 0.5259 0.0011  0.0024  0.0050  1 . 
103 O   O   . GLU GLU A A 16 16 . 0.4266 0.4817 0.5270 0.0001  -0.0005 0.0046  1 . 
104 N   N   . ILE ILE A A 17 17 . 0.4150 0.4604 0.5155 0.0060  0.0053  0.0043  1 . 
105 CA  CA  . ILE ILE A A 17 17 . 0.3930 0.4306 0.4899 0.0105  0.0061  0.0037  1 . 
106 CB  CB  . ILE ILE A A 17 17 . 0.3852 0.4241 0.4822 0.0146  0.0087  0.0053  1 . 
107 CG1 CG1 . ILE ILE A A 17 17 . 0.4064 0.4333 0.4929 0.0172  0.0105  0.0066  1 . 
108 CG2 CG2 . ILE ILE A A 17 17 . 0.3869 0.4312 0.4841 0.0172  0.0101  0.0066  1 . 
109 CD1 CD1 . ILE ILE A A 17 17 . 0.3936 0.4273 0.4810 0.0239  0.0121  0.0097  1 . 
110 C   C   . ILE ILE A A 17 17 . 0.3868 0.4277 0.4861 0.0125  0.0046  0.0032  1 . 
111 O   O   . ILE ILE A A 17 17 . 0.3848 0.4207 0.4793 0.0126  0.0040  0.0033  1 . 
112 N   N   . ALA ALA A A 18 18 . 0.4026 0.4462 0.5034 0.0152  0.0045  0.0029  1 . 
113 CA  CA  . ALA ALA A A 18 18 . 0.4334 0.4681 0.5262 0.0195  0.0033  0.0026  1 . 
114 CB  CB  . ALA ALA A A 18 18 . 0.4601 0.4895 0.5462 0.0253  0.0045  0.0015  1 . 
115 C   C   . ALA ALA A A 18 18 . 0.4394 0.4792 0.5326 0.0234  0.0006  0.0038  1 . 
116 O   O   . ALA ALA A A 18 18 . 0.4444 0.4728 0.5286 0.0241  -0.0007 0.0045  1 . 
117 N   N   . TRP TRP A A 19 19 . 0.4606 0.5196 0.5630 0.0234  -0.0005 0.0049  1 . 
118 CA  CA  . TRP TRP A A 19 19 . 0.4778 0.5510 0.5823 0.0242  -0.0050 0.0072  1 . 
119 CB  CB  . TRP TRP A A 19 19 . 0.5199 0.6233 0.6362 0.0186  -0.0066 0.0100  1 . 
120 CG  CG  . TRP TRP A A 19 19 . 0.5606 0.6867 0.6799 0.0148  -0.0132 0.0135  1 . 
121 CD1 CD1 . TRP TRP A A 19 19 . 0.5976 0.7509 0.7226 0.0280  -0.0158 0.0181  1 . 
122 NE1 NE1 . TRP TRP A A 19 19 . 0.5920 0.7672 0.7192 0.0176  -0.0237 0.0216  1 . 
123 CE2 CE2 . TRP TRP A A 19 19 . 0.6289 0.7830 0.7465 -0.0035 -0.0259 0.0181  1 . 
124 CD2 CD2 . TRP TRP A A 19 19 . 0.6013 0.7246 0.7140 -0.0030 -0.0187 0.0133  1 . 
125 CE3 CE3 . TRP TRP A A 19 19 . 0.6585 0.7533 0.7567 -0.0170 -0.0184 0.0098  1 . 
126 CZ3 CZ3 . TRP TRP A A 19 19 . 0.6810 0.7694 0.7646 -0.0329 -0.0250 0.0096  1 . 
127 CH2 CH2 . TRP TRP A A 19 19 . 0.7082 0.8267 0.7965 -0.0381 -0.0333 0.0138  1 . 
128 CZ2 CZ2 . TRP TRP A A 19 19 . 0.6563 0.8123 0.7642 -0.0225 -0.0340 0.0187  1 . 
129 C   C   . TRP TRP A A 19 19 . 0.4614 0.5212 0.5580 0.0163  -0.0074 0.0062  1 . 
130 O   O   . TRP TRP A A 19 19 . 0.4719 0.5283 0.5618 0.0202  -0.0103 0.0074  1 . 
131 N   N   . GLY GLY A A 20 20 . 0.4688 0.5184 0.5618 0.0080  -0.0056 0.0043  1 . 
132 CA  CA  . GLY GLY A A 20 20 . 0.4597 0.4928 0.5391 0.0040  -0.0060 0.0027  1 . 
133 C   C   . GLY GLY A A 20 20 . 0.4165 0.4406 0.4910 0.0099  -0.0029 0.0030  1 . 
134 O   O   . GLY GLY A A 20 20 . 0.4184 0.4352 0.4821 0.0093  -0.0044 0.0030  1 . 
135 N   N   . ILE ILE A A 21 21 . 0.4117 0.4369 0.4915 0.0127  0.0005  0.0038  1 . 
136 CA  CA  . ILE ILE A A 21 21 . 0.4402 0.4605 0.5142 0.0123  0.0032  0.0056  1 . 
137 CB  CB  . ILE ILE A A 21 21 . 0.4301 0.4555 0.5091 0.0094  0.0056  0.0069  1 . 
138 CG1 CG1 . ILE ILE A A 21 21 . 0.4406 0.4777 0.5262 0.0114  0.0094  0.0074  1 . 
139 CG2 CG2 . ILE ILE A A 21 21 . 0.4578 0.4780 0.5273 0.0023  0.0062  0.0100  1 . 
140 CD1 CD1 . ILE ILE A A 21 21 . 0.4527 0.4948 0.5332 0.0153  0.0141  0.0092  1 . 
141 C   C   . ILE ILE A A 21 21 . 0.4417 0.4530 0.5064 0.0140  -0.0003 0.0072  1 . 
142 O   O   . ILE ILE A A 21 21 . 0.4305 0.4350 0.4848 0.0121  0.0004  0.0088  1 . 
143 N   N   . LYS LYS A A 22 22 . 0.4608 0.4729 0.5269 0.0198  -0.0036 0.0073  1 . 
144 CA  CA  . LYS LYS A A 22 22 . 0.5150 0.5175 0.5687 0.0278  -0.0072 0.0098  1 . 
145 CB  CB  . LYS LYS A A 22 22 . 0.5383 0.5450 0.5933 0.0400  -0.0081 0.0102  1 . 
146 CG  CG  . LYS LYS A A 22 22 . 0.6234 0.6039 0.6623 0.0410  -0.0051 0.0092  1 . 
147 CD  CD  . LYS LYS A A 22 22 . 0.6695 0.6510 0.7057 0.0553  -0.0036 0.0084  1 . 
148 CE  CE  . LYS LYS A A 22 22 . 0.7345 0.6765 0.7419 0.0556  -0.0017 0.0067  1 . 
149 NZ  NZ  . LYS LYS A A 22 22 . 0.7829 0.7157 0.7755 0.0773  0.0006  0.0062  1 . 
150 C   C   . LYS LYS A A 22 22 . 0.4943 0.5049 0.5466 0.0276  -0.0115 0.0110  1 . 
151 O   O   . LYS LYS A A 22 22 . 0.5414 0.5385 0.5785 0.0300  -0.0132 0.0136  1 . 
152 N   N   . GLU GLU A A 23 23 . 0.5023 0.5298 0.5648 0.0223  -0.0137 0.0093  1 . 
153 CA  CA  . GLU GLU A A 23 23 . 0.5083 0.5405 0.5642 0.0168  -0.0193 0.0095  1 . 
154 CB  CB  . GLU GLU A A 23 23 . 0.5364 0.5798 0.5973 0.0056  -0.0220 0.0075  1 . 
155 CG  CG  . GLU GLU A A 23 23 . 0.5866 0.6616 0.6637 0.0056  -0.0261 0.0108  1 . 
156 CD  CD  . GLU GLU A A 23 23 . 0.5960 0.6977 0.6757 0.0106  -0.0342 0.0161  1 . 
157 OE1 OE1 . GLU GLU A A 23 23 . 0.6504 0.7524 0.7192 0.0003  -0.0410 0.0164  1 . 
158 OE2 OE2 . GLU GLU A A 23 23 . 0.6652 0.7876 0.7551 0.0260  -0.0336 0.0202  1 . 
159 C   C   . GLU GLU A A 23 23 . 0.4983 0.5097 0.5381 0.0136  -0.0157 0.0082  1 . 
160 O   O   . GLU GLU A A 23 23 . 0.5352 0.5416 0.5618 0.0143  -0.0196 0.0101  1 . 
161 N   N   . ILE ILE A A 24 24 . 0.4679 0.4717 0.5083 0.0118  -0.0083 0.0061  1 . 
162 CA  CA  . ILE ILE A A 24 24 . 0.4640 0.4572 0.4912 0.0117  -0.0021 0.0061  1 . 
163 CB  CB  . ILE ILE A A 24 24 . 0.4595 0.4567 0.4924 0.0138  0.0058  0.0052  1 . 
164 CG1 CG1 . ILE ILE A A 24 24 . 0.4652 0.4539 0.4927 0.0146  0.0055  0.0013  1 . 
165 CG2 CG2 . ILE ILE A A 24 24 . 0.4635 0.4631 0.4875 0.0164  0.0137  0.0077  1 . 
166 CD1 CD1 . ILE ILE A A 24 24 . 0.4753 0.4685 0.5085 0.0209  0.0122  0.0016  1 . 
167 C   C   . ILE ILE A A 24 24 . 0.4435 0.4317 0.4638 0.0119  -0.0015 0.0105  1 . 
168 O   O   . ILE ILE A A 24 24 . 0.5232 0.5034 0.5278 0.0113  -0.0010 0.0119  1 . 
169 N   N   . ALA ALA A A 25 25 . 0.4777 0.4650 0.5034 0.0115  -0.0013 0.0127  1 . 
170 CA  CA  . ALA ALA A A 25 25 . 0.5184 0.4897 0.5286 0.0082  -0.0010 0.0173  1 . 
171 CB  CB  . ALA ALA A A 25 25 . 0.5271 0.4894 0.5371 0.0068  -0.0015 0.0177  1 . 
172 C   C   . ALA ALA A A 25 25 . 0.5845 0.5427 0.5785 0.0148  -0.0070 0.0197  1 . 
173 O   O   . ALA ALA A A 25 25 . 0.6281 0.5723 0.6033 0.0108  -0.0057 0.0236  1 . 
174 N   N   . GLN GLN A A 26 26 . 0.6059 0.5733 0.6071 0.0242  -0.0135 0.0187  1 . 
175 CA  CA  . GLN GLN A A 26 26 . 0.6743 0.6392 0.6630 0.0335  -0.0208 0.0225  1 . 
176 CB  CB  . GLN GLN A A 26 26 . 0.6390 0.6267 0.6416 0.0453  -0.0267 0.0233  1 . 
177 CG  CG  . GLN GLN A A 26 26 . 0.6968 0.6893 0.6875 0.0599  -0.0345 0.0295  1 . 
178 CD  CD  . GLN GLN A A 26 26 . 0.6659 0.6977 0.6755 0.0714  -0.0400 0.0321  1 . 
179 OE1 OE1 . GLN GLN A A 26 26 . 0.6165 0.6704 0.6473 0.0657  -0.0379 0.0290  1 . 
180 NE2 NE2 . GLN GLN A A 26 26 . 0.7208 0.7652 0.7220 0.0886  -0.0469 0.0392  1 . 
181 C   C   . GLN GLN A A 26 26 . 0.7307 0.7000 0.7127 0.0270  -0.0229 0.0217  1 . 
182 O   O   . GLN GLN A A 26 26 . 0.8126 0.7687 0.7746 0.0294  -0.0256 0.0257  1 . 
183 N   N   . GLY GLY A A 27 27 . 0.7549 0.7356 0.7469 0.0195  -0.0214 0.0166  1 . 
184 CA  CA  . GLY GLY A A 27 27 . 0.7852 0.7615 0.7629 0.0132  -0.0230 0.0139  1 . 
185 C   C   . GLY GLY A A 27 27 . 0.8461 0.8059 0.8057 0.0120  -0.0150 0.0149  1 . 
186 O   O   . GLY GLY A A 27 27 . 0.9097 0.8607 0.8491 0.0101  -0.0172 0.0143  1 . 
187 N   N   . ILE ILE A A 28 28 . 0.8533 0.8118 0.8183 0.0112  -0.0063 0.0169  1 . 
188 CA  CA  . ILE ILE A A 28 28 . 0.8881 0.8413 0.8390 0.0076  0.0025  0.0205  1 . 
189 CB  CB  . ILE ILE A A 28 28 . 0.8432 0.8106 0.8089 0.0033  0.0115  0.0220  1 . 
190 CG1 CG1 . ILE ILE A A 28 28 . 0.8194 0.8001 0.7952 0.0093  0.0173  0.0172  1 . 
191 CG2 CG2 . ILE ILE A A 28 28 . 0.8767 0.8467 0.8307 -0.0054 0.0189  0.0290  1 . 
192 CD1 CD1 . ILE ILE A A 28 28 . 0.7969 0.7995 0.7909 0.0078  0.0240  0.0195  1 . 
193 C   C   . ILE ILE A A 28 28 . 0.9621 0.8984 0.8934 0.0062  -0.0015 0.0268  1 . 
194 O   O   . ILE ILE A A 28 28 . 0.9952 0.9251 0.9079 0.0025  0.0033  0.0301  1 . 
195 N   N   . LYS LYS A A 29 29 . 1.0095 0.9372 0.9413 0.0113  -0.0091 0.0291  1 . 
196 CA  CA  . LYS LYS A A 29 29 . 1.0693 0.9724 0.9756 0.0149  -0.0138 0.0359  1 . 
197 CB  CB  . LYS LYS A A 29 29 . 1.0916 0.9784 0.9955 0.0211  -0.0163 0.0380  1 . 
198 CG  CG  . LYS LYS A A 29 29 . 1.0875 0.9675 0.9940 0.0078  -0.0091 0.0377  1 . 
199 CD  CD  . LYS LYS A A 29 29 . 1.1386 0.9944 1.0349 0.0144  -0.0119 0.0382  1 . 
200 CE  CE  . LYS LYS A A 29 29 . 1.1533 1.0048 1.0519 -0.0021 -0.0069 0.0372  1 . 
201 NZ  NZ  . LYS LYS A A 29 29 . 1.1860 1.0328 1.0702 -0.0248 -0.0017 0.0425  1 . 
202 C   C   . LYS LYS A A 29 29 . 1.0999 1.0071 0.9979 0.0243  -0.0236 0.0367  1 . 
203 O   O   . LYS LYS A A 29 29 . 1.1820 1.0712 1.0544 0.0270  -0.0267 0.0425  1 . 
204 N   N   . GLY GLY B B 1  1  . 0.9349 0.9131 0.7853 -0.0283 -0.0399 0.0783  1 . 
205 CA  CA  . GLY GLY B B 1  1  . 0.9335 0.9168 0.7977 -0.0125 -0.0472 0.0657  1 . 
206 C   C   . GLY GLY B B 1  1  . 0.9283 0.9067 0.8188 -0.0050 -0.0500 0.0595  1 . 
207 O   O   . GLY GLY B B 1  1  . 0.9057 0.8776 0.8052 -0.0103 -0.0439 0.0606  1 . 
208 N   N   . GLU GLU B B 2  2  . 0.9181 0.9046 0.8201 0.0057  -0.0591 0.0544  1 . 
209 CA  CA  . GLU GLU B B 2  2  . 0.9051 0.9010 0.8337 0.0135  -0.0612 0.0495  1 . 
210 CB  CB  . GLU GLU B B 2  2  . 0.8913 0.9086 0.8288 0.0224  -0.0732 0.0489  1 . 
211 C   C   . GLU GLU B B 2  2  . 0.8692 0.8770 0.8174 0.0056  -0.0523 0.0401  1 . 
212 O   O   . GLU GLU B B 2  2  . 0.8281 0.8352 0.7919 0.0070  -0.0480 0.0389  1 . 
213 N   N   . ILE ILE B B 3  3  . 0.8685 0.8826 0.8105 0.0001  -0.0512 0.0332  1 . 
214 CA  CA  . ILE ILE B B 3  3  . 0.8378 0.8552 0.7888 -0.0035 -0.0454 0.0232  1 . 
215 CB  CB  . ILE ILE B B 3  3  . 0.8519 0.8664 0.7833 -0.0029 -0.0504 0.0141  1 . 
216 CG1 CG1 . ILE ILE B B 3  3  . 0.8701 0.8849 0.8024 -0.0071 -0.0665 0.0121  1 . 
217 CG2 CG2 . ILE ILE B B 3  3  . 0.8419 0.8526 0.7711 -0.0001 -0.0442 0.0037  1 . 
218 CD1 CD1 . ILE ILE B B 3  3  . 0.9206 0.9211 0.8245 -0.0071 -0.0761 0.0022  1 . 
219 C   C   . ILE ILE B B 3  3  . 0.8301 0.8467 0.7827 -0.0060 -0.0326 0.0253  1 . 
220 O   O   . ILE ILE B B 3  3  . 0.7524 0.7704 0.7220 -0.0069 -0.0285 0.0218  1 . 
221 N   N   . ALA ALA B B 4  4  . 0.8086 0.8265 0.7435 -0.0094 -0.0275 0.0325  1 . 
222 CA  CA  . ALA ALA B B 4  4  . 0.8009 0.8260 0.7363 -0.0177 -0.0172 0.0388  1 . 
223 C   C   . ALA ALA B B 4  4  . 0.7852 0.7933 0.7330 -0.0216 -0.0189 0.0435  1 . 
224 O   O   . ALA ALA B B 4  4  . 0.7702 0.7857 0.7310 -0.0257 -0.0126 0.0414  1 . 
225 N   N   . GLN GLN B B 5  5  . 0.7655 0.7519 0.7066 -0.0171 -0.0281 0.0487  1 . 
226 CA  CA  . GLN GLN B B 5  5  . 0.7759 0.7399 0.7199 -0.0137 -0.0321 0.0511  1 . 
227 CB  CB  . GLN GLN B B 5  5  . 0.7974 0.7388 0.7249 -0.0009 -0.0438 0.0560  1 . 
228 C   C   . GLN GLN B B 5  5  . 0.7146 0.6931 0.6853 -0.0070 -0.0289 0.0409  1 . 
229 O   O   . GLN GLN B B 5  5  . 0.6736 0.6446 0.6499 -0.0099 -0.0258 0.0402  1 . 
230 N   N   . GLY GLY B B 6  6  . 0.6846 0.6818 0.6683 -0.0010 -0.0315 0.0347  1 . 
231 CA  CA  . GLY GLY B B 6  6  . 0.6477 0.6600 0.6538 0.0006  -0.0304 0.0282  1 . 
232 C   C   . GLY GLY B B 6  6  . 0.5904 0.6043 0.6035 -0.0064 -0.0225 0.0231  1 . 
233 O   O   . GLY GLY B B 6  6  . 0.5919 0.6063 0.6171 -0.0060 -0.0197 0.0216  1 . 
234 N   N   . ILE ILE B B 7  7  . 0.5896 0.6067 0.5931 -0.0098 -0.0192 0.0204  1 . 
235 CA  CA  . ILE ILE B B 7  7  . 0.6078 0.6323 0.6151 -0.0109 -0.0121 0.0150  1 . 
236 CB  CB  . ILE ILE B B 7  7  . 0.6408 0.6749 0.6318 -0.0067 -0.0097 0.0107  1 . 
237 CG1 CG1 . ILE ILE B B 7  7  . 0.6850 0.7081 0.6653 -0.0013 -0.0192 0.0022  1 . 
238 CG2 CG2 . ILE ILE B B 7  7  . 0.6406 0.6921 0.6343 -0.0028 -0.0013 0.0068  1 . 
239 CD1 CD1 . ILE ILE B B 7  7  . 0.7202 0.7309 0.7073 -0.0010 -0.0251 -0.0048 1 . 
240 C   C   . ILE ILE B B 7  7  . 0.6151 0.6401 0.6271 -0.0173 -0.0063 0.0210  1 . 
241 O   O   . ILE ILE B B 7  7  . 0.5534 0.5825 0.5773 -0.0172 -0.0032 0.0173  1 . 
242 N   N   . LYS LYS B B 8  8  . 0.6186 0.6348 0.6181 -0.0242 -0.0073 0.0306  1 . 
243 CA  CA  . LYS LYS B B 8  8  . 0.6167 0.6242 0.6128 -0.0358 -0.0064 0.0382  1 . 
244 CB  CB  . LYS LYS B B 8  8  . 0.6547 0.6436 0.6266 -0.0469 -0.0116 0.0510  1 . 
245 CG  CG  . LYS LYS B B 8  8  . 0.6963 0.6679 0.6565 -0.0653 -0.0153 0.0610  1 . 
246 C   C   . LYS LYS B B 8  8  . 0.5858 0.5747 0.5897 -0.0301 -0.0101 0.0345  1 . 
247 O   O   . LYS LYS B B 8  8  . 0.5942 0.5845 0.6042 -0.0361 -0.0079 0.0341  1 . 
248 N   N   . GLU GLU B B 9  9  . 0.5446 0.5225 0.5477 -0.0176 -0.0155 0.0322  1 . 
249 CA  CA  . GLU GLU B B 9  9  . 0.5450 0.5137 0.5532 -0.0070 -0.0179 0.0286  1 . 
250 CB  CB  . GLU GLU B B 9  9  . 0.5855 0.5533 0.5895 0.0092  -0.0241 0.0289  1 . 
251 CG  CG  . GLU GLU B B 9  9  . 0.6730 0.6076 0.6478 0.0138  -0.0327 0.0353  1 . 
252 C   C   . GLU GLU B B 9  9  . 0.5311 0.5216 0.5616 -0.0073 -0.0123 0.0221  1 . 
253 O   O   . GLU GLU B B 9  9  . 0.5297 0.5146 0.5629 -0.0057 -0.0113 0.0202  1 . 
254 N   N   . ILE ILE B B 10 10 . 0.4994 0.5076 0.5396 -0.0093 -0.0108 0.0188  1 . 
255 CA  CA  . ILE ILE B B 10 10 . 0.4884 0.5069 0.5419 -0.0109 -0.0088 0.0137  1 . 
256 CB  CB  . ILE ILE B B 10 10 . 0.4770 0.4999 0.5289 -0.0122 -0.0129 0.0101  1 . 
257 CG1 CG1 . ILE ILE B B 10 10 . 0.4858 0.5169 0.5407 -0.0123 -0.0199 0.0132  1 . 
258 CG2 CG2 . ILE ILE B B 10 10 . 0.4773 0.4971 0.5325 -0.0139 -0.0138 0.0053  1 . 
259 CD1 CD1 . ILE ILE B B 10 10 . 0.5223 0.5501 0.5676 -0.0166 -0.0277 0.0105  1 . 
260 C   C   . ILE ILE B B 10 10 . 0.4740 0.4923 0.5284 -0.0151 -0.0037 0.0124  1 . 
261 O   O   . ILE ILE B B 10 10 . 0.4484 0.4668 0.5105 -0.0149 -0.0027 0.0108  1 . 
262 N   N   . ALA ALA B B 11 11 . 0.4838 0.5082 0.5311 -0.0192 -0.0008 0.0144  1 . 
263 CA  CA  . ALA ALA B B 11 11 . 0.5124 0.5505 0.5630 -0.0246 0.0035  0.0155  1 . 
264 CB  CB  . ALA ALA B B 11 11 . 0.5498 0.6072 0.5925 -0.0305 0.0072  0.0209  1 . 
265 C   C   . ALA ALA B B 11 11 . 0.5246 0.5489 0.5752 -0.0318 0.0013  0.0192  1 . 
266 O   O   . ALA ALA B B 11 11 . 0.5206 0.5519 0.5798 -0.0321 0.0025  0.0167  1 . 
267 N   N   . LYS LYS B B 12 12 . 0.5711 0.5713 0.6076 -0.0349 -0.0036 0.0241  1 . 
268 CA  CA  . LYS LYS B B 12 12 . 0.5974 0.5712 0.6223 -0.0386 -0.0093 0.0259  1 . 
269 CB  CB  . LYS LYS B B 12 12 . 0.6519 0.5901 0.6514 -0.0362 -0.0176 0.0302  1 . 
270 CG  CG  . LYS LYS B B 12 12 . 0.7014 0.5981 0.6760 -0.0380 -0.0275 0.0309  1 . 
271 CD  CD  . LYS LYS B B 12 12 . 0.7614 0.6122 0.7019 -0.0312 -0.0390 0.0344  1 . 
272 C   C   . LYS LYS B B 12 12 . 0.5446 0.5185 0.5793 -0.0266 -0.0081 0.0185  1 . 
273 O   O   . LYS LYS B B 12 12 . 0.5107 0.4789 0.5440 -0.0310 -0.0095 0.0174  1 . 
274 N   N   . GLY GLY B B 13 13 . 0.5099 0.4927 0.5528 -0.0142 -0.0066 0.0153  1 . 
275 CA  CA  . GLY GLY B B 13 13 . 0.4846 0.4765 0.5367 -0.0055 -0.0049 0.0115  1 . 
276 C   C   . GLY GLY B B 13 13 . 0.4532 0.4586 0.5184 -0.0117 -0.0016 0.0095  1 . 
277 O   O   . GLY GLY B B 13 13 . 0.4450 0.4497 0.5111 -0.0098 -0.0011 0.0080  1 . 
278 N   N   . ILE ILE B B 14 14 . 0.4170 0.4320 0.4877 -0.0160 -0.0004 0.0090  1 . 
279 CA  CA  . ILE ILE B B 14 14 . 0.4280 0.4508 0.5054 -0.0163 0.0002  0.0060  1 . 
280 CB  CB  . ILE ILE B B 14 14 . 0.4499 0.4773 0.5247 -0.0131 -0.0004 0.0030  1 . 
281 CG1 CG1 . ILE ILE B B 14 14 . 0.4709 0.4903 0.5428 -0.0131 -0.0055 0.0026  1 . 
282 CG2 CG2 . ILE ILE B B 14 14 . 0.4564 0.4900 0.5312 -0.0071 -0.0006 -0.0010 1 . 
283 CD1 CD1 . ILE ILE B B 14 14 . 0.5130 0.5257 0.5861 -0.0162 -0.0101 0.0035  1 . 
284 C   C   . ILE ILE B B 14 14 . 0.4335 0.4599 0.5115 -0.0205 0.0012  0.0066  1 . 
285 O   O   . ILE ILE B B 14 14 . 0.3804 0.4080 0.4620 -0.0189 0.0005  0.0050  1 . 
286 N   N   . LYS LYS B B 15 15 . 0.4736 0.5009 0.5460 -0.0286 0.0010  0.0105  1 . 
287 CA  CA  . LYS LYS B B 15 15 . 0.5296 0.5619 0.6007 -0.0393 -0.0010 0.0137  1 . 
288 CB  CB  . LYS LYS B B 15 15 . 0.5815 0.6146 0.6428 -0.0547 -0.0033 0.0218  1 . 
289 CG  CG  . LYS LYS B B 15 15 . 0.6460 0.7214 0.7172 -0.0598 0.0013  0.0261  1 . 
290 CD  CD  . LYS LYS B B 15 15 . 0.7108 0.7920 0.7711 -0.0774 0.0000  0.0371  1 . 
291 CE  CE  . LYS LYS B B 15 15 . 0.7358 0.8306 0.7953 -0.0678 0.0061  0.0361  1 . 
292 NZ  NZ  . LYS LYS B B 15 15 . 0.8057 0.8812 0.8464 -0.0821 0.0021  0.0461  1 . 
293 C   C   . LYS LYS B B 15 15 . 0.5103 0.5196 0.5734 -0.0381 -0.0051 0.0115  1 . 
294 O   O   . LYS LYS B B 15 15 . 0.5071 0.5228 0.5735 -0.0410 -0.0068 0.0107  1 . 
295 N   N   . GLU GLU B B 16 16 . 0.5054 0.4917 0.5567 -0.0309 -0.0069 0.0101  1 . 
296 CA  CA  . GLU GLU B B 16 16 . 0.5191 0.4857 0.5575 -0.0231 -0.0101 0.0064  1 . 
297 CB  CB  . GLU GLU B B 16 16 . 0.5712 0.5173 0.5930 -0.0098 -0.0125 0.0049  1 . 
298 CG  CG  . GLU GLU B B 16 16 . 0.6500 0.5605 0.6461 -0.0171 -0.0217 0.0081  1 . 
299 CD  CD  . GLU GLU B B 16 16 . 0.7268 0.6126 0.7016 0.0020  -0.0262 0.0058  1 . 
300 OE1 OE1 . GLU GLU B B 16 16 . 0.8078 0.6990 0.7798 0.0229  -0.0240 0.0000  1 . 
301 OE2 OE2 . GLU GLU B B 16 16 . 0.8040 0.6683 0.7636 -0.0026 -0.0321 0.0107  1 . 
302 C   C   . GLU GLU B B 16 16 . 0.4669 0.4523 0.5189 -0.0160 -0.0053 0.0038  1 . 
303 O   O   . GLU GLU B B 16 16 . 0.5039 0.4833 0.5491 -0.0151 -0.0073 0.0016  1 . 
304 N   N   . ILE ILE B B 17 17 . 0.4194 0.4225 0.4854 -0.0129 -0.0012 0.0049  1 . 
305 CA  CA  . ILE ILE B B 17 17 . 0.4003 0.4159 0.4745 -0.0116 0.0004  0.0056  1 . 
306 CB  CB  . ILE ILE B B 17 17 . 0.3955 0.4207 0.4775 -0.0132 0.0004  0.0083  1 . 
307 CG1 CG1 . ILE ILE B B 17 17 . 0.4081 0.4433 0.4902 -0.0080 0.0018  0.0106  1 . 
308 CG2 CG2 . ILE ILE B B 17 17 . 0.3909 0.4187 0.4744 -0.0178 -0.0018 0.0115  1 . 
309 CD1 CD1 . ILE ILE B B 17 17 . 0.4026 0.4471 0.4909 -0.0130 -0.0006 0.0138  1 . 
310 C   C   . ILE ILE B B 17 17 . 0.3708 0.3875 0.4476 -0.0159 -0.0015 0.0047  1 . 
311 O   O   . ILE ILE B B 17 17 . 0.3835 0.4003 0.4578 -0.0149 -0.0022 0.0049  1 . 
312 N   N   . ALA ALA B B 18 18 . 0.3910 0.4138 0.4721 -0.0187 -0.0021 0.0041  1 . 
313 CA  CA  . ALA ALA B B 18 18 . 0.4118 0.4467 0.4973 -0.0184 -0.0041 0.0034  1 . 
314 CB  CB  . ALA ALA B B 18 18 . 0.4350 0.4892 0.5258 -0.0181 -0.0027 0.0035  1 . 
315 C   C   . ALA ALA B B 18 18 . 0.4245 0.4570 0.5053 -0.0248 -0.0073 0.0041  1 . 
316 O   O   . ALA ALA B B 18 18 . 0.4273 0.4633 0.5085 -0.0221 -0.0098 0.0036  1 . 
317 N   N   . TRP TRP B B 19 19 . 0.4418 0.4618 0.5128 -0.0329 -0.0095 0.0051  1 . 
318 CA  CA  . TRP TRP B B 19 19 . 0.4804 0.4862 0.5377 -0.0408 -0.0165 0.0048  1 . 
319 CB  CB  . TRP TRP B B 19 19 . 0.5434 0.5218 0.5807 -0.0507 -0.0228 0.0065  1 . 
320 CG  CG  . TRP TRP B B 19 19 . 0.5800 0.5335 0.5953 -0.0594 -0.0337 0.0051  1 . 
321 CD1 CD1 . TRP TRP B B 19 19 . 0.6419 0.5585 0.6299 -0.0487 -0.0385 -0.0014 1 . 
322 NE1 NE1 . TRP TRP B B 19 19 . 0.6655 0.5622 0.6334 -0.0608 -0.0508 -0.0023 1 . 
323 CE2 CE2 . TRP TRP B B 19 19 . 0.6200 0.5501 0.6081 -0.0810 -0.0532 0.0052  1 . 
324 CD2 CD2 . TRP TRP B B 19 19 . 0.5988 0.5673 0.6168 -0.0776 -0.0416 0.0094  1 . 
325 CE3 CE3 . TRP TRP B B 19 19 . 0.5901 0.6045 0.6313 -0.0899 -0.0408 0.0165  1 . 
326 CZ3 CZ3 . TRP TRP B B 19 19 . 0.6272 0.6546 0.6660 -0.1087 -0.0516 0.0212  1 . 
327 CH2 CH2 . TRP TRP B B 19 19 . 0.6428 0.6285 0.6524 -0.1166 -0.0645 0.0178  1 . 
328 CZ2 CZ2 . TRP TRP B B 19 19 . 0.6804 0.6136 0.6617 -0.1013 -0.0657 0.0088  1 . 
329 C   C   . TRP TRP B B 19 19 . 0.4643 0.4581 0.5127 -0.0303 -0.0159 0.0009  1 . 
330 O   O   . TRP TRP B B 19 19 . 0.4660 0.4623 0.5113 -0.0326 -0.0201 0.0003  1 . 
331 N   N   . GLY GLY B B 20 20 . 0.4421 0.4294 0.4864 -0.0193 -0.0111 -0.0005 1 . 
332 CA  CA  . GLY GLY B B 20 20 . 0.4508 0.4376 0.4861 -0.0089 -0.0087 -0.0024 1 . 
333 C   C   . GLY GLY B B 20 20 . 0.4280 0.4316 0.4741 -0.0106 -0.0071 0.0011  1 . 
334 O   O   . GLY GLY B B 20 20 . 0.4349 0.4373 0.4706 -0.0080 -0.0083 0.0004  1 . 
335 N   N   . ILE ILE B B 21 21 . 0.3913 0.4048 0.4521 -0.0139 -0.0062 0.0044  1 . 
336 CA  CA  . ILE ILE B B 21 21 . 0.4026 0.4198 0.4658 -0.0144 -0.0084 0.0081  1 . 
337 CB  CB  . ILE ILE B B 21 21 . 0.4104 0.4257 0.4801 -0.0146 -0.0099 0.0097  1 . 
338 CG1 CG1 . ILE ILE B B 21 21 . 0.4453 0.4627 0.5161 -0.0184 -0.0071 0.0138  1 . 
339 CG2 CG2 . ILE ILE B B 21 21 . 0.4410 0.4471 0.5047 -0.0117 -0.0168 0.0116  1 . 
340 CD1 CD1 . ILE ILE B B 21 21 . 0.4906 0.5146 0.5559 -0.0240 -0.0069 0.0215  1 . 
341 C   C   . ILE ILE B B 21 21 . 0.4227 0.4410 0.4838 -0.0145 -0.0139 0.0064  1 . 
342 O   O   . ILE ILE B B 21 21 . 0.4013 0.4175 0.4548 -0.0134 -0.0165 0.0089  1 . 
343 N   N   . LYS LYS B B 22 22 . 0.4569 0.4824 0.5238 -0.0179 -0.0162 0.0040  1 . 
344 CA  CA  . LYS LYS B B 22 22 . 0.5159 0.5535 0.5840 -0.0211 -0.0227 0.0039  1 . 
345 CB  CB  . LYS LYS B B 22 22 . 0.5468 0.6036 0.6246 -0.0298 -0.0242 0.0049  1 . 
346 CG  CG  . LYS LYS B B 22 22 . 0.6003 0.6812 0.6923 -0.0214 -0.0210 0.0054  1 . 
347 CD  CD  . LYS LYS B B 22 22 . 0.6773 0.7947 0.7805 -0.0310 -0.0222 0.0092  1 . 
348 CE  CE  . LYS LYS B B 22 22 . 0.6973 0.8409 0.8050 -0.0381 -0.0301 0.0124  1 . 
349 NZ  NZ  . LYS LYS B B 22 22 . 0.7283 0.9291 0.8534 -0.0408 -0.0302 0.0178  1 . 
350 C   C   . LYS LYS B B 22 22 . 0.5205 0.5439 0.5720 -0.0249 -0.0266 0.0024  1 . 
351 O   O   . LYS LYS B B 22 22 . 0.5595 0.5882 0.6077 -0.0236 -0.0319 0.0033  1 . 
352 N   N   . GLU GLU B B 23 23 . 0.5329 0.5366 0.5702 -0.0260 -0.0252 -0.0006 1 . 
353 CA  CA  . GLU GLU B B 23 23 . 0.5656 0.5488 0.5781 -0.0239 -0.0296 -0.0049 1 . 
354 CB  CB  . GLU GLU B B 23 23 . 0.6602 0.6180 0.6535 -0.0184 -0.0291 -0.0098 1 . 
355 CG  CG  . GLU GLU B B 23 23 . 0.7187 0.6561 0.7031 -0.0324 -0.0385 -0.0100 1 . 
356 CD  CD  . GLU GLU B B 23 23 . 0.8450 0.7368 0.7910 -0.0255 -0.0463 -0.0171 1 . 
357 OE1 OE1 . GLU GLU B B 23 23 . 0.9074 0.7941 0.8456 -0.0056 -0.0393 -0.0211 1 . 
358 OE2 OE2 . GLU GLU B B 23 23 . 0.9647 0.8258 0.8862 -0.0396 -0.0611 -0.0185 1 . 
359 C   C   . GLU GLU B B 23 23 . 0.5766 0.5668 0.5847 -0.0142 -0.0250 -0.0033 1 . 
360 O   O   . GLU GLU B B 23 23 . 0.5473 0.5328 0.5410 -0.0142 -0.0305 -0.0048 1 . 
361 N   N   . ILE ILE B B 24 24 . 0.5327 0.5344 0.5507 -0.0094 -0.0166 0.0010  1 . 
362 CA  CA  . ILE ILE B B 24 24 . 0.5211 0.5335 0.5347 -0.0065 -0.0128 0.0072  1 . 
363 CB  CB  . ILE ILE B B 24 24 . 0.4858 0.5117 0.5105 -0.0081 -0.0061 0.0142  1 . 
364 CG1 CG1 . ILE ILE B B 24 24 . 0.5115 0.5463 0.5330 0.0006  0.0007  0.0108  1 . 
365 CG2 CG2 . ILE ILE B B 24 24 . 0.4865 0.5224 0.5063 -0.0140 -0.0057 0.0251  1 . 
366 CD1 CD1 . ILE ILE B B 24 24 . 0.5036 0.5561 0.5398 -0.0033 0.0053  0.0174  1 . 
367 C   C   . ILE ILE B B 24 24 . 0.5118 0.5237 0.5271 -0.0105 -0.0199 0.0113  1 . 
368 O   O   . ILE ILE B B 24 24 . 0.6118 0.6237 0.6126 -0.0092 -0.0218 0.0135  1 . 
369 N   N   . ALA ALA B B 25 25 . 0.5100 0.5227 0.5395 -0.0120 -0.0238 0.0119  1 . 
370 CA  CA  . ALA ALA B B 25 25 . 0.5310 0.5438 0.5607 -0.0090 -0.0320 0.0148  1 . 
371 CB  CB  . ALA ALA B B 25 25 . 0.5308 0.5495 0.5744 -0.0039 -0.0343 0.0128  1 . 
372 C   C   . ALA ALA B B 25 25 . 0.5769 0.5952 0.5998 -0.0097 -0.0387 0.0121  1 . 
373 O   O   . ALA ALA B B 25 25 . 0.5698 0.5850 0.5817 -0.0067 -0.0443 0.0160  1 . 
374 N   N   . GLN GLN B B 26 26 . 0.6039 0.6264 0.6292 -0.0157 -0.0402 0.0066  1 . 
375 CA  CA  . GLN GLN B B 26 26 . 0.6633 0.6887 0.6794 -0.0216 -0.0500 0.0044  1 . 
376 CB  CB  . GLN GLN B B 26 26 . 0.6851 0.7141 0.7053 -0.0348 -0.0548 0.0017  1 . 
377 CG  CG  . GLN GLN B B 26 26 . 0.7842 0.8236 0.7989 -0.0465 -0.0686 0.0023  1 . 
378 CD  CD  . GLN GLN B B 26 26 . 0.8632 0.8687 0.8448 -0.0515 -0.0762 -0.0033 1 . 
379 OE1 OE1 . GLN GLN B B 26 26 . 0.9503 0.9255 0.9124 -0.0456 -0.0712 -0.0088 1 . 
380 NE2 NE2 . GLN GLN B B 26 26 . 0.9106 0.9219 0.8829 -0.0599 -0.0895 -0.0028 1 . 
381 C   C   . GLN GLN B B 26 26 . 0.6791 0.6856 0.6686 -0.0190 -0.0498 0.0021  1 . 
382 O   O   . GLN GLN B B 26 26 . 0.7560 0.7636 0.7340 -0.0188 -0.0575 0.0029  1 . 
383 N   N   . GLY GLY B B 27 27 . 0.7178 0.7121 0.6970 -0.0144 -0.0413 -0.0007 1 . 
384 CA  CA  . GLY GLY B B 27 27 . 0.8045 0.7883 0.7563 -0.0059 -0.0385 -0.0041 1 . 
385 C   C   . GLY GLY B B 27 27 . 0.8645 0.8612 0.8116 -0.0024 -0.0349 0.0040  1 . 
386 O   O   . GLY GLY B B 27 27 . 0.9058 0.8995 0.8277 0.0035  -0.0355 0.0018  1 . 
387 N   N   . ILE ILE B B 28 28 . 0.8485 0.8549 0.8135 -0.0062 -0.0328 0.0134  1 . 
388 CA  CA  . ILE ILE B B 28 28 . 0.8944 0.9045 0.8508 -0.0079 -0.0335 0.0248  1 . 
389 CB  CB  . ILE ILE B B 28 28 . 0.8305 0.8394 0.7999 -0.0136 -0.0317 0.0342  1 . 
390 CG1 CG1 . ILE ILE B B 28 28 . 0.8022 0.8266 0.7754 -0.0167 -0.0201 0.0376  1 . 
391 CG2 CG2 . ILE ILE B B 28 28 . 0.8825 0.8797 0.8384 -0.0182 -0.0397 0.0465  1 . 
392 CD1 CD1 . ILE ILE B B 28 28 . 0.7869 0.8074 0.7716 -0.0260 -0.0207 0.0457  1 . 
393 C   C   . ILE ILE B B 28 28 . 0.9619 0.9662 0.9107 -0.0071 -0.0459 0.0249  1 . 
394 O   O   . ILE ILE B B 28 28 . 1.0137 1.0163 0.9449 -0.0073 -0.0484 0.0327  1 . 
395 N   N   . LYS LYS B B 29 29 . 1.0118 1.0179 0.9718 -0.0073 -0.0538 0.0178  1 . 
396 CA  CA  . LYS LYS B B 29 29 . 1.0457 1.0562 1.0000 -0.0068 -0.0668 0.0173  1 . 
397 CB  CB  . LYS LYS B B 29 29 . 1.0411 1.0698 1.0179 -0.0094 -0.0742 0.0138  1 . 
398 CG  CG  . LYS LYS B B 29 29 . 1.0332 1.0714 1.0329 -0.0037 -0.0700 0.0157  1 . 
399 CD  CD  . LYS LYS B B 29 29 . 1.0307 1.0575 1.0249 0.0080  -0.0723 0.0225  1 . 
400 CE  CE  . LYS LYS B B 29 29 . 1.0332 1.0652 1.0432 0.0178  -0.0714 0.0213  1 . 
401 NZ  NZ  . LYS LYS B B 29 29 . 1.0690 1.0733 1.0628 0.0294  -0.0775 0.0270  1 . 
402 C   C   . LYS LYS B B 29 29 . 1.1009 1.1029 1.0289 -0.0088 -0.0701 0.0114  1 . 
403 O   O   . LYS LYS B B 29 29 . 1.1446 1.1485 1.0607 -0.0088 -0.0809 0.0126  1 . 
404 N   N   . GLY GLY B B 30 30 . 1.1197 1.1106 1.0355 -0.0078 -0.0629 0.0043  1 . 
405 CA  CA  . GLY GLY B B 30 30 . 1.1840 1.1593 1.0647 -0.0028 -0.0652 -0.0035 1 . 
406 C   C   . GLY GLY B B 30 30 . 1.2347 1.1874 1.1024 -0.0098 -0.0773 -0.0146 1 . 
407 O   O   . GLY GLY B B 30 30 . 1.2470 1.2060 1.1308 -0.0236 -0.0885 -0.0132 1 . 
408 C   C   . ACE ACE C C 0  0  . 1.0018 0.9960 0.8749 0.0403  0.0792  -0.0238 1 . 
409 O   O   . ACE ACE C C 0  0  . 1.0639 1.0787 0.9413 0.0533  0.0906  -0.0266 1 . 
410 CH3 CH3 . ACE ACE C C 0  0  . 1.0112 0.9658 0.8601 0.0405  0.0684  -0.0314 1 . 
411 N   N   . GLY GLY C C 1  1  . 0.9714 0.9747 0.8572 0.0250  0.0755  -0.0137 1 . 
412 CA  CA  . GLY GLY C C 1  1  . 0.9440 0.9776 0.8453 0.0174  0.0856  -0.0057 1 . 
413 C   C   . GLY GLY C C 1  1  . 0.9185 0.9648 0.8494 0.0108  0.0828  -0.0014 1 . 
414 O   O   . GLY GLY C C 1  1  . 0.8647 0.9076 0.8078 0.0191  0.0775  -0.0062 1 . 
415 N   N   . GLU GLU C C 2  2  . 0.9017 0.9586 0.8389 -0.0046 0.0870  0.0072  1 . 
416 CA  CA  . GLU GLU C C 2  2  . 0.8866 0.9510 0.8448 -0.0156 0.0852  0.0112  1 . 
417 CB  CB  . GLU GLU C C 2  2  . 0.8853 0.9529 0.8363 -0.0361 0.0927  0.0202  1 . 
418 C   C   . GLU GLU C C 2  2  . 0.8746 0.9095 0.8355 -0.0138 0.0726  0.0121  1 . 
419 O   O   . GLU GLU C C 2  2  . 0.8670 0.9071 0.8462 -0.0127 0.0688  0.0098  1 . 
420 N   N   . ILE ILE C C 3  3  . 0.8821 0.8924 0.8256 -0.0128 0.0666  0.0160  1 . 
421 CA  CA  . ILE ILE C C 3  3  . 0.8533 0.8440 0.7991 -0.0095 0.0551  0.0185  1 . 
422 CB  CB  . ILE ILE C C 3  3  . 0.8634 0.8391 0.7885 -0.0088 0.0504  0.0260  1 . 
423 CG1 CG1 . ILE ILE C C 3  3  . 0.8840 0.8465 0.7958 -0.0159 0.0567  0.0369  1 . 
424 CG2 CG2 . ILE ILE C C 3  3  . 0.8432 0.8132 0.7732 -0.0032 0.0383  0.0275  1 . 
425 CD1 CD1 . ILE ILE C C 3  3  . 0.9003 0.8484 0.7897 -0.0110 0.0522  0.0468  1 . 
426 C   C   . ILE ILE C C 3  3  . 0.8561 0.8481 0.8107 -0.0007 0.0484  0.0097  1 . 
427 O   O   . ILE ILE C C 3  3  . 0.7773 0.7667 0.7468 0.0001  0.0430  0.0095  1 . 
428 N   N   . ALA ALA C C 4  4  . 0.8210 0.8120 0.7619 0.0052  0.0495  0.0026  1 . 
429 CA  CA  . ALA ALA C C 4  4  . 0.8308 0.8116 0.7692 0.0128  0.0447  -0.0062 1 . 
430 CB  CB  . ALA ALA C C 4  4  . 0.8699 0.8411 0.7822 0.0191  0.0487  -0.0139 1 . 
431 C   C   . ALA ALA C C 4  4  . 0.8219 0.8143 0.7811 0.0192  0.0479  -0.0089 1 . 
432 O   O   . ALA ALA C C 4  4  . 0.8141 0.7958 0.7795 0.0209  0.0409  -0.0107 1 . 
433 N   N   . GLN GLN C C 5  5  . 0.8036 0.8210 0.7728 0.0213  0.0577  -0.0082 1 . 
434 CA  CA  . GLN GLN C C 5  5  . 0.7920 0.8315 0.7823 0.0269  0.0605  -0.0094 1 . 
435 CB  CB  . GLN GLN C C 5  5  . 0.8332 0.9110 0.8321 0.0262  0.0720  -0.0077 1 . 
436 CG  CG  . GLN GLN C C 5  5  . 0.8756 0.9867 0.8958 0.0345  0.0743  -0.0087 1 . 
437 CD  CD  . GLN GLN C C 5  5  . 0.9177 1.0142 0.9311 0.0575  0.0720  -0.0147 1 . 
438 OE1 OE1 . GLN GLN C C 5  5  . 0.9899 1.0649 0.9800 0.0710  0.0751  -0.0200 1 . 
439 NE2 NE2 . GLN GLN C C 5  5  . 0.9094 1.0120 0.9378 0.0615  0.0666  -0.0140 1 . 
440 C   C   . GLN GLN C C 5  5  . 0.7383 0.7751 0.7455 0.0166  0.0537  -0.0048 1 . 
441 O   O   . GLN GLN C C 5  5  . 0.7278 0.7643 0.7452 0.0228  0.0495  -0.0070 1 . 
442 N   N   . GLY GLY C C 6  6  . 0.6902 0.7218 0.6959 0.0029  0.0537  0.0016  1 . 
443 CA  CA  . GLY GLY C C 6  6  . 0.6683 0.6906 0.6826 -0.0052 0.0492  0.0058  1 . 
444 C   C   . GLY GLY C C 6  6  . 0.6214 0.6257 0.6371 0.0012  0.0398  0.0050  1 . 
445 O   O   . GLY GLY C C 6  6  . 0.6019 0.6073 0.6296 0.0016  0.0366  0.0043  1 . 
446 N   N   . ILE ILE C C 7  7  . 0.6223 0.6140 0.6253 0.0043  0.0354  0.0052  1 . 
447 CA  CA  . ILE ILE C C 7  7  . 0.6466 0.6276 0.6498 0.0062  0.0262  0.0052  1 . 
448 CB  CB  . ILE ILE C C 7  7  . 0.6642 0.6390 0.6506 0.0043  0.0213  0.0067  1 . 
449 CG1 CG1 . ILE ILE C C 7  7  . 0.6998 0.6757 0.6807 0.0027  0.0219  0.0160  1 . 
450 CG2 CG2 . ILE ILE C C 7  7  . 0.6842 0.6543 0.6694 0.0016  0.0120  0.0055  1 . 
451 CD1 CD1 . ILE ILE C C 7  7  . 0.7205 0.6953 0.7111 0.0049  0.0197  0.0234  1 . 
452 C   C   . ILE ILE C C 7  7  . 0.6830 0.6616 0.6905 0.0118  0.0246  -0.0014 1 . 
453 O   O   . ILE ILE C C 7  7  . 0.5838 0.5588 0.5996 0.0111  0.0196  -0.0002 1 . 
454 N   N   . LYS LYS C C 8  8  . 0.6814 0.6614 0.6814 0.0192  0.0297  -0.0073 1 . 
455 CA  CA  . LYS LYS C C 8  8  . 0.6923 0.6647 0.6901 0.0297  0.0297  -0.0127 1 . 
456 CB  CB  . LYS LYS C C 8  8  . 0.7211 0.6935 0.7038 0.0429  0.0375  -0.0185 1 . 
457 CG  CG  . LYS LYS C C 8  8  . 0.7949 0.7440 0.7492 0.0410  0.0372  -0.0229 1 . 
458 C   C   . LYS LYS C C 8  8  . 0.6411 0.6308 0.6603 0.0317  0.0300  -0.0103 1 . 
459 O   O   . LYS LYS C C 8  8  . 0.6385 0.6171 0.6585 0.0351  0.0255  -0.0109 1 . 
460 N   N   . GLU GLU C C 9  9  . 0.6157 0.6303 0.6485 0.0271  0.0348  -0.0075 1 . 
461 CA  CA  . GLU GLU C C 9  9  . 0.6103 0.6445 0.6609 0.0247  0.0345  -0.0058 1 . 
462 CB  CB  . GLU GLU C C 9  9  . 0.6408 0.7034 0.6994 0.0149  0.0410  -0.0038 1 . 
463 CG  CG  . GLU GLU C C 9  9  . 0.7260 0.8177 0.7861 0.0253  0.0484  -0.0059 1 . 
464 CD  CD  . GLU GLU C C 9  9  . 0.7860 0.9143 0.8552 0.0116  0.0553  -0.0031 1 . 
465 OE1 OE1 . GLU GLU C C 9  9  . 0.8050 0.9400 0.8814 -0.0056 0.0533  -0.0006 1 . 
466 OE2 OE2 . GLU GLU C C 9  9  . 0.8583 1.0076 0.9245 0.0168  0.0633  -0.0034 1 . 
467 C   C   . GLU GLU C C 9  9  . 0.5701 0.5882 0.6241 0.0167  0.0283  -0.0027 1 . 
468 O   O   . GLU GLU C C 9  9  . 0.5579 0.5794 0.6198 0.0191  0.0253  -0.0029 1 . 
469 N   N   . ILE ILE C C 10 10 . 0.5641 0.5673 0.6112 0.0101  0.0269  0.0006  1 . 
470 CA  CA  . ILE ILE C C 10 10 . 0.5350 0.5261 0.5839 0.0070  0.0225  0.0045  1 . 
471 CB  CB  . ILE ILE C C 10 10 . 0.5341 0.5154 0.5739 0.0043  0.0229  0.0101  1 . 
472 CG1 CG1 . ILE ILE C C 10 10 . 0.5403 0.5188 0.5736 -0.0027 0.0296  0.0125  1 . 
473 CG2 CG2 . ILE ILE C C 10 10 . 0.5115 0.4866 0.5533 0.0070  0.0190  0.0148  1 . 
474 CD1 CD1 . ILE ILE C C 10 10 . 0.5825 0.5484 0.6008 -0.0023 0.0312  0.0188  1 . 
475 C   C   . ILE ILE C C 10 10 . 0.5338 0.5176 0.5829 0.0117  0.0166  0.0032  1 . 
476 O   O   . ILE ILE C C 10 10 . 0.5103 0.4938 0.5662 0.0119  0.0145  0.0042  1 . 
477 N   N   . ALA ALA C C 11 11 . 0.5371 0.5125 0.5753 0.0134  0.0145  0.0008  1 . 
478 CA  CA  . ALA ALA C C 11 11 . 0.5794 0.5407 0.6101 0.0131  0.0093  -0.0007 1 . 
479 CB  CB  . ALA ALA C C 11 11 . 0.6385 0.5840 0.6486 0.0115  0.0081  -0.0048 1 . 
480 C   C   . ALA ALA C C 11 11 . 0.5670 0.5260 0.6012 0.0208  0.0102  -0.0028 1 . 
481 O   O   . ALA ALA C C 11 11 . 0.5467 0.5001 0.5829 0.0182  0.0067  -0.0005 1 . 
482 N   N   . LYS LYS C C 12 12 . 0.5857 0.5542 0.6215 0.0305  0.0150  -0.0058 1 . 
483 CA  CA  . LYS LYS C C 12 12 . 0.5904 0.5647 0.6300 0.0416  0.0156  -0.0063 1 . 
484 CB  CB  . LYS LYS C C 12 12 . 0.6236 0.6208 0.6667 0.0536  0.0217  -0.0084 1 . 
485 CG  CG  . LYS LYS C C 12 12 . 0.6653 0.6755 0.7113 0.0699  0.0221  -0.0076 1 . 
486 CD  CD  . LYS LYS C C 12 12 . 0.6625 0.7104 0.7170 0.0823  0.0286  -0.0080 1 . 
487 C   C   . LYS LYS C C 12 12 . 0.5281 0.5163 0.5836 0.0356  0.0131  -0.0029 1 . 
488 O   O   . LYS LYS C C 12 12 . 0.5340 0.5151 0.5877 0.0398  0.0100  -0.0015 1 . 
489 N   N   . GLY GLY C C 13 13 . 0.5018 0.5046 0.5673 0.0261  0.0149  -0.0016 1 . 
490 CA  CA  . GLY GLY C C 13 13 . 0.4707 0.4799 0.5441 0.0192  0.0136  0.0001  1 . 
491 C   C   . GLY GLY C C 13 13 . 0.4364 0.4287 0.5067 0.0172  0.0104  0.0029  1 . 
492 O   O   . GLY GLY C C 13 13 . 0.4718 0.4649 0.5443 0.0174  0.0085  0.0038  1 . 
493 N   N   . ILE ILE C C 14 14 . 0.4682 0.4503 0.5335 0.0149  0.0097  0.0049  1 . 
494 CA  CA  . ILE ILE C C 14 14 . 0.4788 0.4556 0.5435 0.0123  0.0070  0.0090  1 . 
495 CB  CB  . ILE ILE C C 14 14 . 0.4808 0.4587 0.5422 0.0092  0.0060  0.0122  1 . 
496 CG1 CG1 . ILE ILE C C 14 14 . 0.4925 0.4728 0.5542 0.0109  0.0100  0.0150  1 . 
497 CG2 CG2 . ILE ILE C C 14 14 . 0.5060 0.4888 0.5682 0.0049  0.0022  0.0168  1 . 
498 CD1 CD1 . ILE ILE C C 14 14 . 0.5144 0.4935 0.5772 0.0144  0.0127  0.0187  1 . 
499 C   C   . ILE ILE C C 14 14 . 0.4816 0.4498 0.5416 0.0130  0.0036  0.0089  1 . 
500 O   O   . ILE ILE C C 14 14 . 0.4234 0.3927 0.4857 0.0114  0.0028  0.0120  1 . 
501 N   N   . LYS LYS C C 15 15 . 0.5174 0.4736 0.5669 0.0166  0.0028  0.0057  1 . 
502 CA  CA  . LYS LYS C C 15 15 . 0.5818 0.5186 0.6180 0.0190  0.0007  0.0059  1 . 
503 CB  CB  . LYS LYS C C 15 15 . 0.6213 0.5371 0.6384 0.0264  0.0018  0.0015  1 . 
504 CG  CG  . LYS LYS C C 15 15 . 0.7208 0.6037 0.7140 0.0318  0.0010  0.0018  1 . 
505 CD  CD  . LYS LYS C C 15 15 . 0.7669 0.6206 0.7335 0.0418  0.0038  -0.0032 1 . 
506 CE  CE  . LYS LYS C C 15 15 . 0.8374 0.6433 0.7689 0.0458  0.0037  -0.0028 1 . 
507 C   C   . LYS LYS C C 15 15 . 0.5416 0.4867 0.5846 0.0263  0.0008  0.0074  1 . 
508 O   O   . LYS LYS C C 15 15 . 0.5275 0.4631 0.5649 0.0238  -0.0009 0.0108  1 . 
509 N   N   . GLU GLU C C 16 16 . 0.5219 0.4869 0.5755 0.0326  0.0027  0.0053  1 . 
510 CA  CA  . GLU GLU C C 16 16 . 0.5171 0.4970 0.5770 0.0371  0.0015  0.0064  1 . 
511 CB  CB  . GLU GLU C C 16 16 . 0.5554 0.5636 0.6260 0.0401  0.0031  0.0039  1 . 
512 CG  CG  . GLU GLU C C 16 16 . 0.6438 0.6584 0.7104 0.0559  0.0048  0.0030  1 . 
513 CD  CD  . GLU GLU C C 16 16 . 0.7057 0.7625 0.7863 0.0593  0.0058  0.0026  1 . 
514 OE1 OE1 . GLU GLU C C 16 16 . 0.7259 0.8030 0.8151 0.0505  0.0026  0.0034  1 . 
515 OE2 OE2 . GLU GLU C C 16 16 . 0.8136 0.8853 0.8953 0.0695  0.0098  0.0015  1 . 
516 C   C   . GLU GLU C C 16 16 . 0.4714 0.4533 0.5360 0.0276  0.0010  0.0084  1 . 
517 O   O   . GLU GLU C C 16 16 . 0.4640 0.4449 0.5253 0.0296  -0.0010 0.0106  1 . 
518 N   N   . ILE ILE C C 17 17 . 0.4490 0.4323 0.5178 0.0201  0.0035  0.0080  1 . 
519 CA  CA  . ILE ILE C C 17 17 . 0.4276 0.4092 0.4963 0.0157  0.0052  0.0101  1 . 
520 CB  CB  . ILE ILE C C 17 17 . 0.4283 0.4077 0.4969 0.0130  0.0092  0.0103  1 . 
521 CG1 CG1 . ILE ILE C C 17 17 . 0.4327 0.4149 0.5001 0.0085  0.0112  0.0063  1 . 
522 CG2 CG2 . ILE ILE C C 17 17 . 0.4241 0.3988 0.4883 0.0148  0.0125  0.0133  1 . 
523 CD1 CD1 . ILE ILE C C 17 17 . 0.4540 0.4273 0.5161 0.0064  0.0153  0.0075  1 . 
524 C   C   . ILE ILE C C 17 17 . 0.4013 0.3766 0.4665 0.0153  0.0039  0.0147  1 . 
525 O   O   . ILE ILE C C 17 17 . 0.4033 0.3793 0.4661 0.0154  0.0045  0.0165  1 . 
526 N   N   . ALA ALA C C 18 18 . 0.4387 0.4084 0.5012 0.0124  0.0024  0.0165  1 . 
527 CA  CA  . ALA ALA C C 18 18 . 0.4640 0.4296 0.5211 0.0058  0.0010  0.0214  1 . 
528 CB  CB  . ALA ALA C C 18 18 . 0.4953 0.4535 0.5456 -0.0019 -0.0015 0.0216  1 . 
529 C   C   . ALA ALA C C 18 18 . 0.4554 0.4083 0.5025 0.0081  -0.0003 0.0227  1 . 
530 O   O   . ALA ALA C C 18 18 . 0.4685 0.4244 0.5137 0.0043  0.0006  0.0271  1 . 
531 N   N   . TRP TRP C C 19 19 . 0.5162 0.4577 0.5560 0.0165  -0.0020 0.0198  1 . 
532 CA  CA  . TRP TRP C C 19 19 . 0.5163 0.4455 0.5438 0.0235  -0.0037 0.0224  1 . 
533 CB  CB  . TRP TRP C C 19 19 . 0.5682 0.4891 0.5877 0.0381  -0.0047 0.0200  1 . 
534 CG  CG  . TRP TRP C C 19 19 . 0.6012 0.5109 0.6062 0.0499  -0.0066 0.0243  1 . 
535 CD1 CD1 . TRP TRP C C 19 19 . 0.6640 0.5367 0.6420 0.0523  -0.0067 0.0289  1 . 
536 NE1 NE1 . TRP TRP C C 19 19 . 0.6693 0.5411 0.6380 0.0674  -0.0086 0.0335  1 . 
537 CE2 CE2 . TRP TRP C C 19 19 . 0.6607 0.5745 0.6523 0.0728  -0.0107 0.0314  1 . 
538 CD2 CD2 . TRP TRP C C 19 19 . 0.6085 0.5432 0.6216 0.0607  -0.0089 0.0252  1 . 
539 CE3 CE3 . TRP TRP C C 19 19 . 0.5988 0.5699 0.6314 0.0592  -0.0101 0.0218  1 . 
540 CZ3 CZ3 . TRP TRP C C 19 19 . 0.5896 0.5826 0.6234 0.0678  -0.0140 0.0240  1 . 
541 CH2 CH2 . TRP TRP C C 19 19 . 0.6487 0.6277 0.6648 0.0823  -0.0165 0.0307  1 . 
542 CZ2 CZ2 . TRP TRP C C 19 19 . 0.6458 0.5814 0.6390 0.0859  -0.0143 0.0347  1 . 
543 C   C   . TRP TRP C C 19 19 . 0.4863 0.4327 0.5211 0.0252  -0.0036 0.0234  1 . 
544 O   O   . TRP TRP C C 19 19 . 0.4849 0.4243 0.5105 0.0233  -0.0038 0.0280  1 . 
545 N   N   . GLY GLY C C 20 20 . 0.4693 0.4349 0.5163 0.0264  -0.0030 0.0189  1 . 
546 CA  CA  . GLY GLY C C 20 20 . 0.4438 0.4213 0.4919 0.0250  -0.0030 0.0179  1 . 
547 C   C   . GLY GLY C C 20 20 . 0.4310 0.4047 0.4760 0.0196  0.0009  0.0204  1 . 
548 O   O   . GLY GLY C C 20 20 . 0.4472 0.4214 0.4845 0.0200  0.0008  0.0219  1 . 
549 N   N   . ILE ILE C C 21 21 . 0.4354 0.4092 0.4857 0.0162  0.0045  0.0215  1 . 
550 CA  CA  . ILE ILE C C 21 21 . 0.4642 0.4433 0.5140 0.0148  0.0096  0.0254  1 . 
551 CB  CB  . ILE ILE C C 21 21 . 0.4776 0.4650 0.5359 0.0146  0.0124  0.0272  1 . 
552 CG1 CG1 . ILE ILE C C 21 21 . 0.4687 0.4516 0.5265 0.0193  0.0152  0.0224  1 . 
553 CG2 CG2 . ILE ILE C C 21 21 . 0.4848 0.4885 0.5455 0.0147  0.0172  0.0340  1 . 
554 CD1 CD1 . ILE ILE C C 21 21 . 0.5019 0.4771 0.5484 0.0238  0.0206  0.0200  1 . 
555 C   C   . ILE ILE C C 21 21 . 0.5045 0.4817 0.5476 0.0105  0.0090  0.0318  1 . 
556 O   O   . ILE ILE C C 21 21 . 0.5021 0.4842 0.5400 0.0112  0.0128  0.0345  1 . 
557 N   N   . LYS LYS C C 22 22 . 0.4998 0.4656 0.5384 0.0058  0.0051  0.0341  1 . 
558 CA  CA  . LYS LYS C C 22 22 . 0.5658 0.5198 0.5907 -0.0018 0.0046  0.0407  1 . 
559 CB  CB  . LYS LYS C C 22 22 . 0.5696 0.5006 0.5830 -0.0079 0.0010  0.0411  1 . 
560 CG  CG  . LYS LYS C C 22 22 . 0.6380 0.5492 0.6311 -0.0223 0.0011  0.0481  1 . 
561 C   C   . LYS LYS C C 22 22 . 0.5771 0.5231 0.5904 0.0051  0.0036  0.0419  1 . 
562 O   O   . LYS LYS C C 22 22 . 0.5971 0.5437 0.6020 0.0001  0.0063  0.0476  1 . 
563 N   N   . GLU GLU C C 23 23 . 0.5503 0.4948 0.5640 0.0157  -0.0002 0.0372  1 . 
564 CA  CA  . GLU GLU C C 23 23 . 0.5755 0.5201 0.5794 0.0234  -0.0032 0.0383  1 . 
565 CB  CB  . GLU GLU C C 23 23 . 0.5706 0.5245 0.5798 0.0337  -0.0082 0.0338  1 . 
566 CG  CG  . GLU GLU C C 23 23 . 0.5994 0.5361 0.5999 0.0435  -0.0106 0.0363  1 . 
567 CD  CD  . GLU GLU C C 23 23 . 0.6929 0.6033 0.6685 0.0504  -0.0120 0.0445  1 . 
568 OE1 OE1 . GLU GLU C C 23 23 . 0.6701 0.5882 0.6387 0.0551  -0.0144 0.0482  1 . 
569 OE2 OE2 . GLU GLU C C 23 23 . 0.7278 0.6062 0.6867 0.0493  -0.0104 0.0473  1 . 
570 C   C   . GLU GLU C C 23 23 . 0.5925 0.5507 0.5971 0.0204  0.0003  0.0370  1 . 
571 O   O   . GLU GLU C C 23 23 . 0.6189 0.5737 0.6100 0.0208  0.0004  0.0414  1 . 
572 N   N   . ILE ILE C C 24 24 . 0.5493 0.5178 0.5642 0.0186  0.0040  0.0312  1 . 
573 CA  CA  . ILE ILE C C 24 24 . 0.5699 0.5429 0.5787 0.0183  0.0096  0.0288  1 . 
574 CB  CB  . ILE ILE C C 24 24 . 0.5340 0.5072 0.5481 0.0190  0.0137  0.0223  1 . 
575 CG1 CG1 . ILE ILE C C 24 24 . 0.5418 0.5149 0.5567 0.0163  0.0081  0.0152  1 . 
576 CG2 CG2 . ILE ILE C C 24 24 . 0.5627 0.5319 0.5639 0.0226  0.0220  0.0206  1 . 
577 CD1 CD1 . ILE ILE C C 24 24 . 0.5454 0.5124 0.5625 0.0144  0.0118  0.0102  1 . 
578 C   C   . ILE ILE C C 24 24 . 0.5809 0.5574 0.5860 0.0162  0.0159  0.0362  1 . 
579 O   O   . ILE ILE C C 24 24 . 0.6592 0.6359 0.6512 0.0172  0.0188  0.0376  1 . 
580 N   N   . ALA ALA C C 25 25 . 0.6032 0.5861 0.6186 0.0117  0.0180  0.0409  1 . 
581 CA  CA  . ALA ALA C C 25 25 . 0.6533 0.6504 0.6689 0.0058  0.0242  0.0492  1 . 
582 CB  CB  . ALA ALA C C 25 25 . 0.6420 0.6503 0.6703 -0.0024 0.0235  0.0529  1 . 
583 C   C   . ALA ALA C C 25 25 . 0.7382 0.7241 0.7373 -0.0003 0.0227  0.0555  1 . 
584 O   O   . ALA ALA C C 25 25 . 0.7252 0.7221 0.7174 -0.0015 0.0292  0.0603  1 . 
585 N   N   . GLN GLN C C 26 26 . 0.7692 0.7324 0.7592 -0.0019 0.0154  0.0562  1 . 
586 CA  CA  . GLN GLN C C 26 26 . 0.8371 0.7804 0.8051 -0.0052 0.0136  0.0635  1 . 
587 CB  CB  . GLN GLN C C 26 26 . 0.8173 0.7306 0.7735 -0.0036 0.0070  0.0645  1 . 
588 C   C   . GLN GLN C C 26 26 . 0.8730 0.8189 0.8310 0.0044  0.0129  0.0617  1 . 
589 O   O   . GLN GLN C C 26 26 . 0.9436 0.8871 0.8860 0.0009  0.0162  0.0685  1 . 
590 N   N   . GLY GLY C C 27 27 . 0.9353 0.8874 0.9004 0.0136  0.0087  0.0531  1 . 
591 CA  CA  . GLY GLY C C 27 27 . 0.9808 0.9380 0.9353 0.0194  0.0060  0.0495  1 . 
592 C   C   . GLY GLY C C 27 27 . 1.0360 1.0014 0.9834 0.0174  0.0146  0.0481  1 . 
593 O   O   . GLY GLY C C 27 27 . 1.0762 1.0406 1.0058 0.0192  0.0135  0.0480  1 . 
594 N   N   . ILE ILE C C 28 28 . 1.0295 1.0039 0.9883 0.0160  0.0230  0.0471  1 . 
595 CA  CA  . ILE ILE C C 28 28 . 1.0344 1.0188 0.9862 0.0190  0.0342  0.0472  1 . 
596 CB  CB  . ILE ILE C C 28 28 . 0.9766 0.9670 0.9395 0.0258  0.0405  0.0413  1 . 
597 CG1 CG1 . ILE ILE C C 28 28 . 0.9644 0.9377 0.9192 0.0284  0.0365  0.0297  1 . 
598 CG2 CG2 . ILE ILE C C 28 28 . 0.9936 0.9988 0.9511 0.0338  0.0541  0.0445  1 . 
599 CD1 CD1 . ILE ILE C C 28 28 . 0.9427 0.9111 0.9008 0.0357  0.0430  0.0247  1 . 
600 C   C   . ILE ILE C C 28 28 . 1.0185 1.0150 0.9696 0.0121  0.0402  0.0589  1 . 
601 O   O   . ILE ILE C C 28 28 . 1.0524 1.0406 0.9880 0.0072  0.0382  0.0652  1 . 
# 
_atom_sites.entry_id                    UNNAMED 
_atom_sites.fract_transf_matrix[1][1]   0.025071 
_atom_sites.fract_transf_matrix[1][2]   0.000000 
_atom_sites.fract_transf_matrix[1][3]   0.000000 
_atom_sites.fract_transf_matrix[2][1]   0.000000 
_atom_sites.fract_transf_matrix[2][2]   0.023399 
_atom_sites.fract_transf_matrix[2][3]   0.000000 
_atom_sites.fract_transf_matrix[3][1]   0.000000 
_atom_sites.fract_transf_matrix[3][2]   0.000000 
_atom_sites.fract_transf_matrix[3][3]   0.007924 
_atom_sites.fract_transf_vector[1]      0.000000 
_atom_sites.fract_transf_vector[2]      0.000000 
_atom_sites.fract_transf_vector[3]      0.000000 
# 
_cell.length_a      39.887 
_cell.length_b      42.736 
_cell.length_c      126.197 
_cell.angle_alpha   90.000 
_cell.angle_beta    90.000 
_cell.angle_gamma   90.000 
_cell.entry_id      UNNAMED 
# 
_data_extraction.extraction_date   'Sun Oct  4 15:06:50 2020' 
# 
loop_
_database_2.database_id 
_database_2.database_code 
PDB   UNNAMED 
WWPDB UNNAMED 
# 
_database_PDB_remark.id     3 
_database_PDB_remark.text   
;
REMARK   3
REMARK   3 REFINEMENT.
REMARK   3   PROGRAM     : REFMAC 5.8.0267   
REMARK   3   AUTHORS     : MURSHUDOV,SKUBAK,LEBEDEV,PANNU,
REMARK   3                 STEINER,NICHOLLS,WINN,LONG,VAGIN
REMARK   3
REMARK   3    REFINEMENT TARGET : MAXIMUM LIKELIHOOD
REMARK   3
REMARK   3  DATA USED IN REFINEMENT.
REMARK   3   RESOLUTION RANGE HIGH (ANGSTROMS) :   1.77
REMARK   3   RESOLUTION RANGE LOW  (ANGSTROMS) :  40.51
REMARK   3   DATA CUTOFF            (SIGMA(F)) : NONE
REMARK   3   COMPLETENESS FOR RANGE        (%) :  99.92
REMARK   3   NUMBER OF REFLECTIONS             :   10397
REMARK   3
REMARK   3  FIT TO DATA USED IN REFINEMENT.
REMARK   3   CROSS-VALIDATION METHOD          : THROUGHOUT
REMARK   3   FREE R VALUE TEST SET SELECTION  : RANDOM
REMARK   3   R VALUE     (WORKING + TEST SET) : 0.25853
REMARK   3   R VALUE            (WORKING SET) :  0.25842
REMARK   3   FREE R VALUE                     :  0.26079
REMARK   3   FREE R VALUE TEST SET SIZE   (%) :  4.7
REMARK   3   FREE R VALUE TEST SET COUNT      :   514
REMARK   3
REMARK   3  FIT IN THE HIGHEST RESOLUTION BIN.
REMARK   3   TOTAL NUMBER OF BINS USED           :      20
REMARK   3   BIN RESOLUTION RANGE HIGH           :    1.770
REMARK   3   BIN RESOLUTION RANGE LOW            :    1.816
REMARK   3   REFLECTION IN BIN     (WORKING SET) :      750
REMARK   3   BIN COMPLETENESS (WORKING+TEST) (%) :   100.00
REMARK   3   BIN R VALUE           (WORKING SET) :    0.439
REMARK   3   BIN FREE R VALUE SET COUNT          :       37
REMARK   3   BIN FREE R VALUE                    :    0.335
REMARK   3
REMARK   3  NUMBER OF NON-HYDROGEN ATOMS USED IN REFINEMENT.
REMARK   3   ALL ATOMS                :      634
REMARK   3
REMARK   3  B VALUES.
REMARK   3   FROM WILSON PLOT           (A**2) : NULL
REMARK   3   MEAN B VALUE      (OVERALL, A**2) :  46.427
REMARK   3   OVERALL ANISOTROPIC B VALUE.
REMARK   3    B11 (A**2) :     1.29
REMARK   3    B22 (A**2) :     0.72
REMARK   3    B33 (A**2) :    -2.01
REMARK   3    B12 (A**2) :     0.00
REMARK   3    B13 (A**2) :    -0.00
REMARK   3    B23 (A**2) :     0.00
REMARK   3
REMARK   3  ESTIMATED OVERALL COORDINATE ERROR.
REMARK   3   ESU BASED ON R VALUE                            (A):   0.132
REMARK   3   ESU BASED ON FREE R VALUE                       (A):   0.116
REMARK   3   ESU BASED ON MAXIMUM LIKELIHOOD                 (A):   0.094
REMARK   3   ESU FOR B VALUES BASED ON MAXIMUM LIKELIHOOD (A**2):   6.617
REMARK   3
REMARK   3 CORRELATION COEFFICIENTS.
REMARK   3   CORRELATION COEFFICIENT FO-FC      :   0.935
REMARK   3   CORRELATION COEFFICIENT FO-FC FREE :   0.943
REMARK   3
REMARK   3  RMS DEVIATIONS FROM IDEAL VALUES        COUNT    RMS    WEIGHT
REMARK   3   BOND LENGTHS REFINED ATOMS        (A):   613 ; 0.004 ; 0.013
REMARK   3   BOND LENGTHS OTHERS               (A):   641 ; 0.001 ; 0.018
REMARK   3   BOND ANGLES REFINED ATOMS   (DEGREES):   813 ; 1.119 ; 1.624
REMARK   3   BOND ANGLES OTHERS          (DEGREES):  1462 ; 1.246 ; 1.587
REMARK   3   TORSION ANGLES, PERIOD 1    (DEGREES):    84 ; 2.550 ; 5.000
REMARK   3   TORSION ANGLES, PERIOD 2    (DEGREES):    16 ;30.619 ;25.000
REMARK   3   TORSION ANGLES, PERIOD 3    (DEGREES):   107 ;13.251 ;15.000
REMARK   3   CHIRAL-CENTER RESTRAINTS       (A**3):    94 ; 0.047 ; 0.200
REMARK   3   GENERAL PLANES REFINED ATOMS      (A):   682 ; 0.005 ; 0.020
REMARK   3   GENERAL PLANES OTHERS             (A):   110 ; 0.001 ; 0.020
REMARK   3
REMARK   3  ISOTROPIC THERMAL FACTOR RESTRAINTS.     COUNT   RMS    WEIGHT
REMARK   3   MAIN-CHAIN BOND REFINED ATOMS  (A**2):   349 ; 2.165 ; 4.205
REMARK   3   MAIN-CHAIN BOND OTHER ATOMS    (A**2):   348 ; 2.165 ; 4.198
REMARK   3   MAIN-CHAIN ANGLE REFINED ATOMS (A**2):   430 ; 3.195 ; 6.254
REMARK   3   MAIN-CHAIN ANGLE OTHER ATOMS (A**2)  :   431 ; 3.192 ; 6.263
REMARK   3   SIDE-CHAIN BOND REFINED ATOMS  (A**2):   264 ; 2.715 ; 4.441
REMARK   3   SIDE-CHAIN BOND OTHER ATOMS  (A**2)  :   265 ; 2.710 ; 4.441
REMARK   3   SIDE-CHAIN ANGLE OTHER ATOMS (A**2)  :   384 ; 4.151 ; 6.510
REMARK   3   LONG RANGE B REFINED ATOMS (A**2)    :   704 ; 5.689 ;51.309
REMARK   3   LONG RANGE B OTHER ATOMS (A**2)      :   705 ; 5.830 ;51.373
REMARK   3
REMARK   3  NCS RESTRAINTS STATISTICS
REMARK   3   NCS TYPE: LOCAL
REMARK   3   NUMBER OF DIFFERENT NCS PAIRS  :   3
REMARK   3  GROUP  CHAIN1    RANGE     CHAIN2     RANGE    COUNT RMS  WEIGHT
REMARK   3    1     A     1     28       B     1     28     719  0.08  0.05
REMARK   3    2     A     1     27       C     1     27     699  0.07  0.05
REMARK   3    3     B     1     27       C     1     27     676  0.08  0.05
REMARK   3
REMARK   3  TWIN DETAILS
REMARK   3   NUMBER OF TWIN DOMAINS  : NULL
REMARK   3
REMARK   3
REMARK   3  TLS DETAILS
REMARK   3   NUMBER OF TLS GROUPS  :    3
REMARK   3   ATOM RECORD CONTAINS SUM OF TLS AND RESIDUAL B FACTORS
REMARK   3
REMARK   3   TLS GROUP :     1
REMARK   3    NUMBER OF COMPONENTS GROUP :    1
REMARK   3    COMPONENTS        C SSSEQI   TO  C SSSEQI
REMARK   3    RESIDUE RANGE :   A     0        A    29
REMARK   3    ORIGIN FOR THE GROUP (A):  28.0334  20.7895  22.6164
REMARK   3    T TENSOR
REMARK   3      T11:   0.0038 T22:   0.0567
REMARK   3      T33:   0.1098 T12:   0.0114
REMARK   3      T13:   0.0075 T23:   0.0041
REMARK   3    L TENSOR
REMARK   3      L11:   0.9791 L22:   1.7047
REMARK   3      L33:   6.7037 L12:   0.0376
REMARK   3      L13:   0.0407 L23:  -1.0837
REMARK   3    S TENSOR
REMARK   3      S11:   0.0127 S12:   0.0569 S13:   0.0154
REMARK   3      S21:   0.0155 S22:  -0.0117 S23:  -0.0754
REMARK   3      S31:  -0.0422 S32:   0.1952 S33:  -0.0010
REMARK   3
REMARK   3   TLS GROUP :     2
REMARK   3    NUMBER OF COMPONENTS GROUP :    1
REMARK   3    COMPONENTS        C SSSEQI   TO  C SSSEQI
REMARK   3    RESIDUE RANGE :   B     1        B    30
REMARK   3    ORIGIN FOR THE GROUP (A):  25.0354  28.1161  23.2994
REMARK   3    T TENSOR
REMARK   3      T11:   0.0179 T22:   0.0340
REMARK   3      T33:   0.0940 T12:  -0.0208
REMARK   3      T13:  -0.0010 T23:   0.0056
REMARK   3    L TENSOR
REMARK   3      L11:   2.0768 L22:   1.6308
REMARK   3      L33:   7.1649 L12:  -0.3810
REMARK   3      L13:   2.1911 L23:  -0.9124
REMARK   3    S TENSOR
REMARK   3      S11:  -0.0383 S12:   0.0518 S13:   0.0443
REMARK   3      S21:   0.0378 S22:   0.0135 S23:  -0.0472
REMARK   3      S31:  -0.2464 S32:   0.1554 S33:   0.0248
REMARK   3
REMARK   3   TLS GROUP :     3
REMARK   3    NUMBER OF COMPONENTS GROUP :    1
REMARK   3    COMPONENTS        C SSSEQI   TO  C SSSEQI
REMARK   3    RESIDUE RANGE :   C     0        C    28
REMARK   3    ORIGIN FOR THE GROUP (A):  24.4884  14.3890  20.8342
REMARK   3    T TENSOR
REMARK   3      T11:   0.0400 T22:   0.0182
REMARK   3      T33:   0.1052 T12:   0.0179
REMARK   3      T13:   0.0068 T23:   0.0054
REMARK   3    L TENSOR
REMARK   3      L11:   1.3632 L22:   1.4787
REMARK   3      L33:   6.0556 L12:   0.0943
REMARK   3      L13:  -0.5335 L23:  -0.6933
REMARK   3    S TENSOR
REMARK   3      S11:   0.0250 S12:   0.0348 S13:  -0.0528
REMARK   3      S21:  -0.0718 S22:   0.0568 S23:  -0.0536
REMARK   3      S31:   0.1974 S32:   0.1819 S33:  -0.0819
REMARK   3
REMARK   3
REMARK   3  BULK SOLVENT MODELLING.
REMARK   3   METHOD USED :  MASK
REMARK   3   PARAMETERS FOR MASK CALCULATION
REMARK   3   VDW PROBE RADIUS   :   1.00
REMARK   3   ION PROBE RADIUS   :   0.80
REMARK   3   SHRINKAGE RADIUS   :   0.80
REMARK   3
REMARK   3  OTHER REFINEMENT REMARKS:
REMARK   3  HYDROGENS HAVE BEEN ADDED IN THE RIDING POSITIONS
REMARK   3  U VALUES      : WITH TLS ADDED
REMARK   3
;
# 
_diffrn_radiation.diffrn_id                        1 
_diffrn_radiation.wavelength_id                    ? 
_diffrn_radiation.pdbx_monochromatic_or_laue_m_l   ? 
_diffrn_radiation.monochromator                    ? 
_diffrn_radiation.pdbx_diffrn_protocol             ? 
_diffrn_radiation.pdbx_scattering_type             ? 
# 
_entity_poly.entity_id                  1 
_entity_poly.pdbx_seq_one_letter_code   '(ACE)GEIAQGIKEIAKGIKEIAWGIKEIAQGIKG(NH2)' 
_entity_poly.pdbx_strand_id             A,B,C 
_entity_poly.type                       'polypeptide(L)' 
_entity_poly.pdbx_target_identifier     ? 
# 
_entry.id   UNNAMED 
# 
_exptl.crystals_number   1 
_exptl.entry_id          UNNAMED 
_exptl.method            'X-RAY DIFFRACTION' 
# 
_exptl_crystal.id                    1 
_exptl_crystal.pdbx_mosaicity        0.000 
_exptl_crystal.pdbx_mosaicity_esd    ? 
_exptl_crystal.density_Matthews      ? 
_exptl_crystal.density_diffrn        ? 
_exptl_crystal.density_meas          ? 
_exptl_crystal.density_meas_temp     ? 
_exptl_crystal.density_percent_sol   ? 
_exptl_crystal.size_max              ? 
_exptl_crystal.size_mid              ? 
_exptl_crystal.size_min              ? 
_exptl_crystal.size_rad              ? 
# 
loop_
_pdbx_refine_tls.pdbx_refine_id 
_pdbx_refine_tls.id 
_pdbx_refine_tls.details 
_pdbx_refine_tls.method 
_pdbx_refine_tls.origin_x 
_pdbx_refine_tls.origin_y 
_pdbx_refine_tls.origin_z 
_pdbx_refine_tls.T[1][1] 
_pdbx_refine_tls.T[2][2] 
_pdbx_refine_tls.T[3][3] 
_pdbx_refine_tls.T[1][2] 
_pdbx_refine_tls.T[1][3] 
_pdbx_refine_tls.T[2][3] 
_pdbx_refine_tls.L[1][1] 
_pdbx_refine_tls.L[2][2] 
_pdbx_refine_tls.L[3][3] 
_pdbx_refine_tls.L[1][2] 
_pdbx_refine_tls.L[1][3] 
_pdbx_refine_tls.L[2][3] 
_pdbx_refine_tls.S[1][1] 
_pdbx_refine_tls.S[2][2] 
_pdbx_refine_tls.S[3][3] 
_pdbx_refine_tls.S[1][2] 
_pdbx_refine_tls.S[1][3] 
_pdbx_refine_tls.S[2][3] 
_pdbx_refine_tls.S[2][1] 
_pdbx_refine_tls.S[3][1] 
_pdbx_refine_tls.S[3][2] 
'X-RAY DIFFRACTION' 1 ? refined 28.0334 20.7895 22.6164 0.0038 0.0567 0.1098 0.0114  0.0075  
0.0041 0.9791 1.7047 6.7037 0.0376  0.0407  -1.0837 0.0127  -0.0117 -0.0010 0.0569 0.0154  -0.0754 
0.0155  -0.0422 0.1952 
'X-RAY DIFFRACTION' 2 ? refined 25.0354 28.1161 23.2994 0.0179 0.0340 0.0940 -0.0208 -0.0010 
0.0056 2.0768 1.6308 7.1649 -0.3810 2.1911  -0.9124 -0.0383 0.0135  0.0248  0.0518 0.0443  -0.0472 
0.0378  -0.2464 0.1554 
'X-RAY DIFFRACTION' 3 ? refined 24.4884 14.3890 20.8342 0.0400 0.0182 0.1052 0.0179  0.0068  
0.0054 1.3632 1.4787 6.0556 0.0943  -0.5335 -0.6933 0.0250  0.0568  -0.0819 0.0348 -0.0528 -0.0536 
-0.0718 0.1974  0.1819 
# 
loop_
_pdbx_refine_tls_group.pdbx_refine_id 
_pdbx_refine_tls_group.id 
_pdbx_refine_tls_group.refine_tls_id 
_pdbx_refine_tls_group.beg_auth_asym_id 
_pdbx_refine_tls_group.beg_auth_seq_id 
_pdbx_refine_tls_group.end_auth_asym_id 
_pdbx_refine_tls_group.end_auth_seq_id 
_pdbx_refine_tls_group.selection_details 
'X-RAY DIFFRACTION' 1 1 A 0 A 29 ? 
'X-RAY DIFFRACTION' 2 2 B 1 B 30 ? 
'X-RAY DIFFRACTION' 3 3 C 0 C 28 ? 
# 
_refine.entry_id                                 UNNAMED 
_refine.pdbx_refine_id                           'X-RAY DIFFRACTION' 
_refine.ls_d_res_high                            1.7700 
_refine.ls_d_res_low                             40.5100 
_refine.pdbx_ls_sigma_F                          0.000 
_refine.pdbx_data_cutoff_high_absF               ? 
_refine.pdbx_data_cutoff_low_absF                ? 
_refine.ls_percent_reflns_obs                    99.9200 
_refine.ls_number_reflns_obs                     10397 
_refine.ls_number_reflns_all                     ? 
_refine.pdbx_ls_cross_valid_method               THROUGHOUT 
_refine.ls_matrix_type                           ? 
_refine.pdbx_R_Free_selection_details            RANDOM 
_refine.details                                  
' HYDROGENS HAVE BEEN ADDED IN THE RIDING POSITIONS U VALUES      : WITH TLS ADDED ' 
_refine.ls_R_factor_all                          ? 
_refine.ls_R_factor_obs                          0.2585 
_refine.ls_R_factor_R_work                       0.2584 
_refine.ls_wR_factor_R_work                      0.2746 
_refine.ls_R_factor_R_free                       0.2608 
_refine.ls_wR_factor_R_free                      0.2624 
_refine.ls_percent_reflns_R_free                 4.7000 
_refine.ls_number_reflns_R_free                  514 
_refine.ls_number_reflns_R_work                  ? 
_refine.ls_R_factor_R_free_error                 ? 
_refine.B_iso_mean                               46.4270 
_refine.solvent_model_param_bsol                 ? 
_refine.solvent_model_param_ksol                 ? 
_refine.pdbx_isotropic_thermal_model             ? 
_refine.aniso_B[1][1]                            1.2900 
_refine.aniso_B[2][2]                            0.7200 
_refine.aniso_B[3][3]                            -2.0100 
_refine.aniso_B[1][2]                            0.0000 
_refine.aniso_B[1][3]                            -0.0000 
_refine.aniso_B[2][3]                            0.0000 
_refine.correlation_coeff_Fo_to_Fc               0.9350 
_refine.correlation_coeff_Fo_to_Fc_free          0.9430 
_refine.overall_SU_R_Cruickshank_DPI             0.1321 
_refine.pdbx_overall_SU_R_free_Cruickshank_DPI   ? 
_refine.pdbx_overall_SU_R_Blow_DPI               ? 
_refine.pdbx_overall_SU_R_free_Blow_DPI          ? 
_refine.overall_SU_R_free                        0.1159 
_refine.pdbx_overall_ESU_R                       0.1320 
_refine.pdbx_overall_ESU_R_Free                  0.1160 
_refine.overall_SU_ML                            0.0940 
_refine.overall_SU_B                             6.6170 
_refine.solvent_model_details                    MASK 
_refine.pdbx_solvent_vdw_probe_radii             1.0000 
_refine.pdbx_solvent_ion_probe_radii             0.8000 
_refine.pdbx_solvent_shrinkage_radii             0.8000 
_refine.ls_number_parameters                     ? 
_refine.ls_number_restraints                     ? 
_refine.pdbx_starting_model                      ? 
_refine.pdbx_method_to_determine_struct          ? 
_refine.pdbx_stereochemistry_target_values       'MAXIMUM LIKELIHOOD' 
_refine.pdbx_stereochem_target_val_spec_case     ? 
_refine.overall_FOM_work_R_set                   0.7586 
_refine.B_iso_max                                94.320 
_refine.B_iso_min                                31.740 
_refine.pdbx_overall_phase_error                 ? 
_refine.occupancy_max                            ? 
_refine.occupancy_min                            ? 
# 
_refine_hist.cycle_id                     final 
_refine_hist.pdbx_refine_id               'X-RAY DIFFRACTION' 
_refine_hist.d_res_high                   1.77 
_refine_hist.d_res_low                    40.51 
_refine_hist.pdbx_number_atoms_ligand     12 
_refine_hist.number_atoms_solvent         21 
_refine_hist.number_atoms_total           634 
_refine_hist.pdbx_number_residues_total   89 
_refine_hist.pdbx_B_iso_mean_ligand       51.88 
_refine_hist.pdbx_B_iso_mean_solvent      67.60 
# 
loop_
_refine_ls_restr.pdbx_refine_id 
_refine_ls_restr.type 
_refine_ls_restr.number 
_refine_ls_restr.dev_ideal 
_refine_ls_restr.dev_ideal_target 
_refine_ls_restr.weight 
_refine_ls_restr.pdbx_restraint_function 
'X-RAY DIFFRACTION' r_bond_refined_d       613  0.004  0.013  ? ? 
'X-RAY DIFFRACTION' r_bond_other_d         641  0.001  0.018  ? ? 
'X-RAY DIFFRACTION' r_angle_refined_deg    813  1.119  1.624  ? ? 
'X-RAY DIFFRACTION' r_angle_other_deg      1462 1.246  1.587  ? ? 
'X-RAY DIFFRACTION' r_dihedral_angle_1_deg 84   2.550  5.000  ? ? 
'X-RAY DIFFRACTION' r_dihedral_angle_2_deg 16   30.619 25.000 ? ? 
'X-RAY DIFFRACTION' r_dihedral_angle_3_deg 107  13.251 15.000 ? ? 
'X-RAY DIFFRACTION' r_chiral_restr         94   0.047  0.200  ? ? 
'X-RAY DIFFRACTION' r_gen_planes_refined   682  0.005  0.020  ? ? 
'X-RAY DIFFRACTION' r_gen_planes_other     110  0.001  0.020  ? ? 
# 
loop_
_refine_ls_restr_ncs.pdbx_ordinal 
_refine_ls_restr_ncs.pdbx_refine_id 
_refine_ls_restr_ncs.pdbx_ens_id 
_refine_ls_restr_ncs.dom_id 
_refine_ls_restr_ncs.pdbx_type 
_refine_ls_restr_ncs.pdbx_auth_asym_id 
_refine_ls_restr_ncs.pdbx_number 
_refine_ls_restr_ncs.rms_dev_position 
_refine_ls_restr_ncs.weight_position 
1 'X-RAY DIFFRACTION' 1 1 'interatomic distance' A 719 0.080 0.050 
2 'X-RAY DIFFRACTION' 1 2 'interatomic distance' B 719 0.080 0.050 
3 'X-RAY DIFFRACTION' 2 1 'interatomic distance' A 699 0.070 0.050 
4 'X-RAY DIFFRACTION' 2 2 'interatomic distance' C 699 0.070 0.050 
5 'X-RAY DIFFRACTION' 3 1 'interatomic distance' B 676 0.080 0.050 
6 'X-RAY DIFFRACTION' 3 2 'interatomic distance' C 676 0.080 0.050 
# 
_refine_ls_shell.d_res_high                       1.7700 
_refine_ls_shell.d_res_low                        1.8160 
_refine_ls_shell.pdbx_total_number_of_bins_used   20 
_refine_ls_shell.percent_reflns_obs               100.0000 
_refine_ls_shell.number_reflns_R_work             750 
_refine_ls_shell.R_factor_all                     ? 
_refine_ls_shell.R_factor_R_work                  0.4390 
_refine_ls_shell.R_factor_R_free                  0.3350 
_refine_ls_shell.percent_reflns_R_free            ? 
_refine_ls_shell.number_reflns_R_free             37 
_refine_ls_shell.R_factor_R_free_error            0.0000 
_refine_ls_shell.number_reflns_all                787 
_refine_ls_shell.number_reflns_obs                ? 
_refine_ls_shell.pdbx_refine_id                   'X-RAY DIFFRACTION' 
# 
_reflns.entry_id                     UNNAMED 
_reflns.pdbx_diffrn_id               1 
_reflns.pdbx_ordinal                 1 
_reflns.observed_criterion_sigma_I   ? 
_reflns.observed_criterion_sigma_F   ? 
_reflns.d_resolution_low             40.480 
_reflns.d_resolution_high            1.770 
_reflns.number_obs                   10914 
_reflns.number_all                   ? 
_reflns.percent_possible_obs         100.000 
_reflns.pdbx_Rmerge_I_obs            0.039 
_reflns.pdbx_Rsym_value              ? 
_reflns.pdbx_netI_over_sigmaI        21.600 
_reflns.B_iso_Wilson_estimate        ? 
_reflns.pdbx_redundancy              12.600 
_reflns.pdbx_Rrim_I_all              0.041 
_reflns.pdbx_Rpim_I_all              0.012 
_reflns.pdbx_CC_half                 1.000 
_reflns.pdbx_netI_over_av_sigmaI     ? 
_reflns.pdbx_number_measured_all     137174 
_reflns.pdbx_scaling_rejects         137 
_reflns.pdbx_chi_squared             ? 
_reflns.Rmerge_F_all                 ? 
_reflns.Rmerge_F_obs                 ? 
_reflns.observed_criterion_F_max     ? 
_reflns.observed_criterion_F_min     ? 
_reflns.observed_criterion_I_max     ? 
_reflns.observed_criterion_I_min     ? 
_reflns.pdbx_d_res_high_opt          ? 
_reflns.pdbx_d_res_low_opt           ? 
_reflns.details                      ? 
# 
loop_
_reflns_shell.pdbx_diffrn_id 
_reflns_shell.pdbx_ordinal 
_reflns_shell.d_res_high 
_reflns_shell.d_res_low 
_reflns_shell.number_measured_obs 
_reflns_shell.number_measured_all 
_reflns_shell.number_unique_obs 
_reflns_shell.pdbx_rejects 
_reflns_shell.Rmerge_I_obs 
_reflns_shell.meanI_over_sigI_obs 
_reflns_shell.pdbx_Rsym_value 
_reflns_shell.pdbx_chi_squared 
_reflns_shell.pdbx_redundancy 
_reflns_shell.percent_possible_obs 
_reflns_shell.pdbx_netI_over_sigmaI_obs 
_reflns_shell.number_possible 
_reflns_shell.number_unique_all 
_reflns_shell.Rmerge_F_all 
_reflns_shell.Rmerge_F_obs 
_reflns_shell.Rmerge_I_all 
_reflns_shell.meanI_over_sigI_all 
_reflns_shell.percent_possible_all 
_reflns_shell.pdbx_Rrim_I_all 
_reflns_shell.pdbx_Rpim_I_all 
_reflns_shell.pdbx_CC_half 
_reflns_shell.pdbx_number_anomalous 
1 1 1.770 1.810  ? 7116 596 ? 3.324 ? ? ? 11.900 ? 0.600  ? ? ? ? ? ? 100.000 3.473 0.990 0.387 ? 
1 2 9.030 40.480 ? 1021 105 ? 0.027 ? ? ? 9.700  ? 62.300 ? ? ? ? ? ? 99.000  0.030 0.011 0.998 ? 
# 
loop_
_software.pdbx_ordinal 
_software.name 
_software.version 
_software.date 
_software.type 
_software.contact_author 
_software.contact_author_email 
_software.classification 
_software.location 
_software.language 
1 Aimless     0.7.4    13/12/18       program 'Phil Evans'         ?                        
'data scaling'    http://www.mrc-lmb.cam.ac.uk/harry/pre/aimless.html ?          
2 REFMAC      5.8.0267 ?              program 'Garib N. Murshudov' garib@ysbl.york.ac.uk    
refinement        http://www.ccp4.ac.uk/dist/html/refmac5.html        Fortran_77 
3 PDB_EXTRACT 3.25     'Apr. 1, 2019' package PDB                  deposit@deposit.rcsb.org 
'data extraction' http://sw-tools.pdb.org/apps/PDB_EXTRACT/           C++        
# 
_struct.entry_id   UNNAMED 
_struct.title      --- 
# 
loop_
_struct_ncs_dom.pdbx_ens_id 
_struct_ncs_dom.id 
_struct_ncs_dom.details 
1 1 A 
1 2 B 
2 1 A 
2 2 C 
3 1 B 
3 2 C 
# 
loop_
_struct_ncs_dom_lim.pdbx_ens_id 
_struct_ncs_dom_lim.dom_id 
_struct_ncs_dom_lim.pdbx_component_id 
_struct_ncs_dom_lim.pdbx_refine_code 
_struct_ncs_dom_lim.beg_auth_asym_id 
_struct_ncs_dom_lim.beg_auth_seq_id 
_struct_ncs_dom_lim.end_auth_asym_id 
_struct_ncs_dom_lim.end_auth_seq_id 
_struct_ncs_dom_lim.selection_details 
1 1 0 0 A 1 A 28 ? 
1 2 0 0 B 1 B 28 ? 
2 1 0 0 A 1 A 27 ? 
2 2 0 0 C 1 C 27 ? 
3 1 0 0 B 1 B 27 ? 
3 2 0 0 C 1 C 27 ? 
# 
loop_
_struct_ncs_ens.id 
1 
2 
3 
# 
_symmetry.space_group_name_H-M   'I 2 2 2' 
_symmetry.entry_id               UNNAMED 
_symmetry.Int_Tables_number      23 
# 
