# Supplementary material for: Coiled coils 9-to-5: rational de novo design of α-helical barrels with tunable oligomeric states
Source: Chem Sci. 2021 Apr 13;12(20):6923–8. doi: 10.1039/d1sc00460c (PMC8503928; doi:10.1039/d1sc00460c)
Supplement: SC-012-D1SC00460C-s008 [file SC-012-D1SC00460C-s008.cif]

data_rxxxxsf
# 
_audit.revision_id     1_0 
_audit.creation_date   ? 
_audit.update_record   'Initial release' 
# 
_cell.entry_id      xxxx 
_cell.length_a      39.887 
_cell.length_b      42.736 
_cell.length_c      126.197 
_cell.angle_alpha   90.000 
_cell.angle_beta    90.000 
_cell.angle_gamma   90.000 
# 
_diffrn_radiation_wavelength.id           1 
_diffrn_radiation_wavelength.wavelength   0.9795 
# 
_entry.id   xxxx 
# 
_exptl_crystal.id   1 
# 
_reflns_scale.group_code   1 
# 
_symmetry.entry_id               xxxx 
_symmetry.space_group_name_H-M   'I 2 2 2' 
_symmetry.Int_Tables_number      23 
# 
#
loop_
_refln.crystal_id
_refln.wavelength_id
_refln.scale_group_code
_refln.index_h
_refln.index_k
_refln.index_l
_refln.status
_refln.pdbx_r_free_flag
_refln.F_meas_au
_refln.F_meas_sigma_au
_refln.F_calc_au
_refln.phase_calc
_refln.pdbx_HL_A_iso
_refln.pdbx_HL_B_iso
_refln.pdbx_HL_C_iso
_refln.pdbx_HL_D_iso
_refln.pdbx_FWT
_refln.pdbx_PHWT
_refln.pdbx_DELFWT
_refln.pdbx_DELPHWT
_refln.fom
1 1 1    0    0    2 x 16       ?       ? 11301.76  180.00  -0.00  -0.00   0.00   0.00   37.35  180.00    0.00    0.00  0.00 
1 1 1    0    0    4 o  1  100.05    1.41 3917.93    0.00   0.05  -0.00   0.00   0.00   10.59  180.00   31.71  180.00  0.05 
1 1 1    0    0    6 o 12   96.38    1.40 2001.20  180.00   0.14  -0.00   0.00   0.00   28.62  180.00   83.64  180.00  0.14 
1 1 1    0    0    8 o 16  381.76    2.05 2067.58  180.00   0.26  -0.00   0.00   0.00  166.36  360.00  141.72  360.00  0.25 
1 1 1    0    0   10 o 12   19.71    1.41   85.75  180.00  -0.09  -0.00   0.00   0.00  150.32    0.00  304.03    0.00  0.09 
1 1 1    0    0   12 o 12  292.28    1.78  380.08  180.00  -1.08  -0.00   0.00   0.00  339.55  180.00  216.18  180.00  0.79 
1 1 1    0    0   14 o  1  221.08    1.60 1746.23  180.00  -1.66  -0.00   0.00   0.00  172.50  180.00   66.15    0.00  0.93 
1 1 1    0    0   16 o 19  169.17    1.49  663.01  180.00  -0.59  -0.00   0.00   0.00   74.17  180.00   31.41    0.00  0.53 
1 1 1    0    0   18 o 18  333.15    2.17   46.95    0.00   5.47   0.00   0.00   0.00  197.82    0.00  270.64  180.00  1.00 
1 1 1    0    0   20 o 12  652.29    3.39 1502.09  180.00 -18.36  -0.00   0.00   0.00  548.44  180.00  207.71    0.00  1.00 
1 1 1    0    0   22 x 11       ?       ?  490.94    0.00   0.00  -0.00   0.00   0.00  354.93  360.00    0.00    0.00  0.00 
1 1 1    0    0   24 o  8  741.54    4.61 1396.18  180.00 -25.58  -0.00   0.00   0.00  670.45  180.00  142.17    0.00  1.00 
1 1 1    0    0   26 o 15 2123.58   10.02 2046.77    0.00 169.45  -0.00   0.00   0.00 2493.43  360.00  739.70  360.00  1.00 
1 1 1    0    0   28 o 11  428.55    2.47  527.43  180.00 -12.25  -0.00   0.00   0.00  279.02  180.00  299.06    0.00  1.00 
1 1 1    0    0   30 o 16  230.88    1.79  214.59    0.00   2.56  -0.00   0.00   0.00  246.98  360.00   37.67  360.00  0.99 
1 1 1    0    0   32 o  1  136.93    1.56  113.74  180.00  -1.19  -0.00   0.00   0.00   73.91  180.00   79.45    0.00  0.83 
1 1 1    0    0   34 o 19  123.59    1.52   32.47    0.00   0.20  -0.00   0.00   0.00   21.91  360.00    4.56  180.00  0.20 
1 1 1    0    0   36 o  5  353.78    1.86  379.11  180.00  -9.10  -0.00   0.00   0.00  313.42  180.00   80.72    0.00  1.00 
1 1 1    0    0   38 o 13  425.12    2.94  498.46    0.00  15.23  -0.00   0.00   0.00  360.27  360.00  129.71  180.00  1.00 
1 1 1    0    0   40 o  1  539.28    2.47  405.50  180.00 -20.52  -0.00   0.00   0.00  664.48  180.00  250.40  180.00  1.00 
1 1 1    0    0   42 o  3  251.29    1.52  145.04  180.00  -4.51  -0.00   0.00   0.00  357.30  180.00  212.14  180.00  1.00 
1 1 1    0    0   44 o  8  237.62    1.47  118.65  180.00  -4.92  -0.00   0.00   0.00  365.31  180.00  255.42  180.00  1.00 
1 1 1    0    0   46 o  6  119.16    1.20   66.58  180.00  -1.96  -0.00   0.00   0.00  165.42  180.00  101.82  180.00  0.96 
1 1 1    0    0   48 o 16  146.90    1.22  132.75  180.00  -6.82  -0.00   0.00   0.00  166.96  180.00   40.11  180.00  1.00 
1 1 1    0    0   50 o 12  105.51    1.14   35.94  180.00  -2.28  -0.00   0.00   0.00  172.20  180.00  137.72  180.00  0.98 
1 1 1    0    0   52 o  6  112.14    1.13  111.72    0.00  11.04   0.00   0.00   0.00  117.12    0.00    9.96    0.00  1.00 
1 1 1    0    0   54 o 16   25.99    1.32   24.20  180.00  -0.84  -0.00   0.00   0.00   12.50  180.00   10.65    0.00  0.69 
1 1 1    0    0   56 o  6    8.46    2.45    5.22  180.00  -0.11  -0.00   0.00   0.00    3.18    0.00    8.15    0.00  0.11 
1 1 1    0    0   58 o 11   41.32    1.58   23.10    0.00   2.85   0.00   0.00   0.00   60.32    0.00   38.53    0.00  0.99 
1 1 1    0    0   60 o 14   18.07    1.61    1.64    0.00   0.12   0.00   0.00   0.00    2.61    0.00    1.08    0.00  0.11 
1 1 1    0    0   62 o 12    7.68    2.10    3.05    0.00   0.11   0.00   0.00   0.00    1.17  180.00    3.98  180.00  0.11 
1 1 1    0    0   64 o  9   33.05    1.10   20.87    0.00   3.72   0.00   0.00   0.00   47.07    0.00   28.10    0.00  1.00 
1 1 1    0    0   66 o  7   25.06    1.17   38.02  180.00  -5.84  -0.00   0.00   0.00   15.32  180.00   19.46    0.00  1.00 
1 1 1    0    0   68 o 15    7.72    1.95   15.29    0.00   0.78   0.00   0.00   0.00    4.35  180.00   18.75  180.00  0.65 
1 1 1    0    0   70 o 11    9.87    1.86    6.80  180.00  -0.48  -0.00   0.00   0.00    2.29  180.00    4.29    0.00  0.45 
1 1 1    0    1    1 o 17  383.03    2.85 7336.21  180.00   5.36  -0.00   0.00   0.00  480.13  360.00  194.23  360.00  1.00 
1 1 1    0    1    3 o 19   58.91    1.13  930.83  360.00  -0.22  -0.00   0.00   0.00   48.24    0.00  121.58    0.00  0.21 
1 1 1    0    1    5 o  4  112.19    1.17 2425.09    0.00   0.59   0.00   0.00   0.00   17.36    0.00   83.60  180.00  0.53 
1 1 1    0    1    7 f  0  131.23    1.19  136.33    0.00   0.41  -0.00   0.00   0.00   58.15  360.00    0.00    0.00  0.00 
1 1 1    0    1    9 o  8  148.19    1.20   45.82  180.00   0.22  -0.00   0.00   0.00   37.83  360.00   11.35  360.00  0.22 
1 1 1    0    1   11 o  4   51.93    1.03  999.57    0.00  -0.03  -0.00   0.00   0.00    7.44    0.00   18.35    0.00  0.03 
1 1 1    0    1   13 o  4  377.86    1.53   37.43    0.00   6.77   0.00   0.00   0.00  465.73    0.00  175.74    0.00  1.00 
1 1 1    0    1   15 o 14  192.03    1.09  746.09    0.00  -3.48  -0.00   0.00   0.00  104.41  180.00  174.50    0.00  1.00 
1 1 1    0    1   17 o 15   77.69    1.03  282.24    0.00   0.34  -0.00   0.00   0.00   12.67  180.00   75.65  180.00  0.32 
1 1 1    0    1   19 o 11  117.70    1.40  368.74    0.00   1.29  -0.00   0.00   0.00   51.54  360.00   99.18  180.00  0.86 
1 1 1    0    1   21 o  8  119.70    1.24   81.01  180.00  -2.24  -0.00   0.00   0.00    7.73    0.00  249.48    0.00  0.98 
1 1 1    0    1   23 o 13  797.13    2.45 1121.66    0.00  57.58  -0.00   0.00   0.00  719.47  360.00  155.33  180.00  1.00 
1 1 1    0    1   25 o 11 1213.50    3.58 1067.28  180.00 -111.20   0.00   0.00   0.00 1392.02  180.00  357.03  180.00  1.00 
1 1 1    0    1   27 o  7  301.32    1.24  321.55  180.00  -5.73  -0.00   0.00   0.00  403.84  180.00  205.05  180.00  1.00 
1 1 1    0    1   29 o  7   63.11    0.92  111.47    0.00   0.90   0.00   0.00   0.00   47.72  180.00  185.89  180.00  0.72 
1 1 1    0    1   31 o  3   56.68    0.92   29.14    0.00   0.05  -0.00   0.00   0.00    2.59  180.00   11.38  180.00  0.05 
1 1 1    0    1   33 o  8   12.57    1.66   51.62  180.00  -0.01  -0.00   0.00   0.00    5.80    0.00   11.83    0.00  0.01 
1 1 1    0    1   35 o  5   21.76    1.20   29.96    0.00   0.08   0.00   0.00   0.00   24.97  180.00   53.33  180.00  0.08 
1 1 1    0    1   37 o 16   80.75    0.89  111.95    0.00   1.44   0.00   0.00   0.00   13.91    0.00  116.39  180.00  0.89 
1 1 1    0    1   39 o  5    6.78    1.98  108.31  180.00  -0.12   0.00   0.00   0.00  105.98  360.00  213.59  360.00  0.12 
1 1 1    0    1   41 o  3  129.56    1.27  122.33  360.00   3.42  -0.00   0.00   0.00  135.14  360.00   11.71  360.00  1.00 
1 1 1    0    1   43 o  7   77.58    0.90   39.50  360.00   0.94  -0.00   0.00   0.00   74.31  360.00   34.63  360.00  0.73 
1 1 1    0    1   45 o 15   95.95    0.89   92.25  360.00   3.81  -0.00   0.00   0.00  104.72  360.00   17.74  360.00  1.00 
1 1 1    0    1   47 o 14   15.17    1.41   16.11  180.00  -0.14  -0.00   0.00   0.00   11.10    0.00   26.54    0.00  0.14 
1 1 1    0    1   49 o 17  200.49    1.09  171.25    0.00  31.14   0.00   0.00   0.00  236.91    0.00   72.84    0.00  1.00 
1 1 1    0    1   51 o  5  143.65    0.90  118.10  180.00 -25.87  -0.00   0.00   0.00  173.89  180.00   60.48  180.00  1.00 
1 1 1    0    1   53 o 14   21.16    1.12    5.70  180.00  -0.26  -0.00   0.00   0.00    5.31  180.00    0.15    0.00  0.25 
1 1 1    0    1   55 o 11   13.51    1.67    6.58    0.00   0.33   0.00   0.00   0.00    2.27    0.00    4.02  180.00  0.32 
1 1 1    0    1   57 o  3    9.50    1.91    0.32    0.00   0.02  -0.00   0.00   0.00    0.00  360.00    0.30  180.00  0.02 
1 1 1    0    1   59 o 10   13.73    2.01    4.48  180.00  -0.41   0.00   0.00   0.00    6.48  180.00    2.28  180.00  0.39 
1 1 1    0    1   61 o 16    4.26    1.43    3.44  180.00  -0.13   0.00   0.00   0.00    2.11  360.00    5.30  360.00  0.13 
1 1 1    0    1   63 o  6   10.20    1.69    6.91  180.00  -0.69   0.00   0.00   0.00    5.90  180.00    0.41  360.00  0.60 
1 1 1    0    1   65 o 12   11.45    1.47   14.54  360.00   1.92  -0.00   0.00   0.00    8.81  360.00    4.32  180.00  0.96 
1 1 1    0    1   67 o  8    4.25    1.37    1.86  180.00  -0.10  -0.00   0.00   0.00    0.88    0.00    2.61    0.00  0.10 
1 1 1    0    1   69 o 13    7.53    1.60    3.65  360.00   0.38  -0.00   0.00   0.00    1.91  360.00    1.58  180.00  0.36 
1 1 1    0    1   71 o 11    5.98    1.73    5.47  180.00  -0.49  -0.00   0.00   0.00    0.03  180.00    5.35    0.00  0.45 
1 1 1    0    2    0 o 11 1044.37    6.24 3901.73  180.00 -37.52  -0.00   0.00   0.00  702.46  180.00  683.83    0.00  1.00 
1 1 1    0    2    2 o  8  150.65    1.05  656.55  360.00   3.34  -0.00   0.00   0.00  123.88  180.00  548.31  180.00  1.00 
1 1 1    0    2    4 o 14  189.83    1.11  723.30  180.00  -1.44  -0.00   0.00   0.00  196.84  180.00   54.02  180.00  0.89 
1 1 1    0    2    6 o 17  107.51    1.01  203.35    0.00   0.30  -0.00   0.00   0.00   11.84  360.00   39.52  180.00  0.29 
1 1 1    0    2    8 o 19  138.19    1.04   68.23    0.00   1.56   0.00   0.00   0.00   54.04    0.00  145.08  180.00  0.92 
1 1 1    0    2   10 o 11   97.93    1.06  294.34    0.00  -1.41  -0.00   0.00   0.00   69.07    0.00  311.80    0.00  0.89 
1 1 1    0    2   12 o  1   59.26    0.97  130.46    0.00   0.79   0.00   0.00   0.00  137.38  180.00  352.71  180.00  0.66 
1 1 1    0    2   14 o 16   50.96    0.96   98.67    0.00   0.15  -0.00   0.00   0.00   30.70  180.00   76.83  180.00  0.15 
1 1 1    0    2   16 o 16   69.81    0.96  120.13    0.00   0.66   0.00   0.00   0.00   57.29  180.00  194.95  180.00  0.58 
1 1 1    0    2   18 o 15    7.74    1.72  110.95    0.00   0.01  -0.00   0.00   0.00   11.46  180.00   23.01  180.00  0.01 
1 1 1    0    2   20 o  7   15.81    1.14   49.90  360.00   0.03  -0.00   0.00   0.00   21.94  180.00   44.75  180.00  0.03 
1 1 1    0    2   22 o  7   49.04    1.21   95.91  180.00  -0.21  -0.00   0.00   0.00   32.63    0.00   85.78    0.00  0.21 
1 1 1    0    2   24 o 10  127.89    0.98  348.07  180.00  -2.80  -0.00   0.00   0.00    2.68  180.00  248.54    0.00  0.99 
1 1 1    0    2   26 o 14  420.85    1.60  444.52    0.00  19.10   0.00   0.00   0.00  357.69    0.00  126.33  180.00  1.00 
1 1 1    0    2   28 o 16   65.65    1.08  284.53  180.00  -1.92  -0.00   0.00   0.00  162.80    0.00  451.41    0.00  0.96 
1 1 1    0    2   30 o  4   43.33    1.01   51.67  180.00   0.07   0.00   0.00   0.00    8.60  180.00   23.05  180.00  0.07 
1 1 1    0    2   32 o  9  186.92    1.18   10.80    0.00   0.81   0.00   0.00   0.00  211.96    0.00  174.56    0.00  0.67 
1 1 1    0    2   34 o  4   75.61    1.05   88.41    0.00   0.87   0.00   0.00   0.00   12.76    0.00   80.81  180.00  0.70 
1 1 1    0    2   36 o  8  135.62    1.00  102.07    0.00   1.56  -0.00   0.00   0.00  161.83  360.00   75.33  360.00  0.92 
1 1 1    0    2   38 o  7  226.51    1.72  312.78  180.00  -9.97  -0.00   0.00   0.00  166.27  180.00  120.48    0.00  1.00 
1 1 1    0    2   40 o 18  240.60    1.23  264.98    0.00  12.29   0.00   0.00   0.00  218.75    0.00   43.70  180.00  1.00 
1 1 1    0    2   42 o  6  107.81    1.00   26.07    0.00   0.72  -0.00   0.00   0.00  107.49  360.00   82.53  360.00  0.61 
1 1 1    0    2   44 o  7   79.55    0.89   23.91    0.00   0.75   0.00   0.00   0.00   78.72    0.00   56.08    0.00  0.64 
1 1 1    0    2   46 o  8   49.38    0.84   20.45    0.00   0.53   0.00   0.00   0.00   28.19    0.00    8.72    0.00  0.48 
1 1 1    0    2   48 o 17   28.96    1.01   29.93  180.00  -0.65  -0.00   0.00   0.00    4.75  180.00   23.78    0.00  0.57 
1 1 1    0    2   50 o 17    4.86    1.55    0.72  180.00  -0.00  -0.00   0.00   0.00    0.65    0.00    1.35    0.00  0.00 
1 1 1    0    2   52 o  8   68.99    0.78   44.09    0.00   5.68  -0.00   0.00   0.00   95.70  360.00   53.43  360.00  1.00 
1 1 1    0    2   54 o 12   20.47    1.07   17.11  180.00  -1.02  -0.00   0.00   0.00   15.16  180.00    1.20    0.00  0.77 
1 1 1    0    2   56 o 10    7.89    2.34    8.67    0.00   0.34   0.00   0.00   0.00    3.15  180.00   11.39  180.00  0.32 
1 1 1    0    2   58 o  6    6.45    1.96    4.89  180.00  -0.19  -0.00   0.00   0.00    2.16    0.00    6.77    0.00  0.19 
1 1 1    0    2   60 o 16    7.12    1.83    2.71    0.00   0.15   0.00   0.00   0.00    0.35  180.00    2.87  180.00  0.15 
1 1 1    0    2   62 o 13    7.15    1.82    2.17    0.00   0.14  -0.00   0.00   0.00    0.04  360.00    1.95  180.00  0.14 
1 1 1    0    2   64 o  8   15.81    1.16   21.42  180.00  -3.70  -0.00   0.00   0.00   12.15  180.00    7.28    0.00  1.00 
1 1 1    0    2   66 o 13   10.36    1.60   16.24    0.00   2.04  -0.00   0.00   0.00    5.12  360.00    9.80  180.00  0.97 
1 1 1    0    2   68 o 16    3.46    1.19    5.00  180.00  -0.23  -0.00   0.00   0.00    3.15    0.00    7.88    0.00  0.23 
1 1 1    0    2   70 o  1    4.36    1.43    2.66    0.00   0.17   0.00   0.00   0.00    1.13  180.00    3.71  180.00  0.17 
1 1 1    0    3    1 o 12  763.66    3.02 2831.90    0.00  34.80  -0.00   0.00   0.00  705.45  360.00  116.42  180.00  1.00 
1 1 1    0    3    3 o 17   42.81    1.01  941.73    0.00  -0.56   0.00   0.00   0.00  190.41  360.00  424.39  360.00  0.51 
1 1 1    0    3    5 o  1  587.79    1.94 1546.52  180.00 -16.04  -0.00   0.00   0.00  697.73  180.00  219.89  180.00  1.00 
1 1 1    0    3    7 o  8   83.42    1.00  220.55  180.00   0.60  -0.00   0.00   0.00   33.32  180.00  156.75  180.00  0.54 
1 1 1    0    3    9 o  5  131.18    1.03  124.79    0.00  -2.18  -0.00   0.00   0.00   17.89    0.00  291.48    0.00  0.97 
1 1 1    0    3   11 o  5   21.12    1.08   96.71  180.00   0.20  -0.00   0.00   0.00  140.23  180.00  288.71  180.00  0.20 
1 1 1    0    3   13 o  4  101.57    1.00  252.81  180.00  -0.23  -0.00   0.00   0.00   11.42  180.00   22.74    0.00  0.22 
1 1 1    0    3   15 o 11   46.49    0.98  169.87    0.00  -0.37  -0.00   0.00   0.00   82.14    0.00  197.07    0.00  0.35 
1 1 1    0    3   17 o  5   27.87    1.19    6.79  180.00  -0.05  -0.00   0.00   0.00   21.69    0.00   46.14    0.00  0.05 
1 1 1    0    3   19 o  9    2.84    0.99  189.73  180.00  -0.02  -0.00   0.00   0.00   76.36    0.00  152.82    0.00  0.02 
1 1 1    0    3   21 o 17   25.57    1.47   47.65  360.00   0.10  -0.00   0.00   0.00   42.89  180.00   90.88  180.00  0.10 
1 1 1    0    3   23 o 13  254.44    1.17  394.90  180.00  -6.13  -0.00   0.00   0.00  231.94  180.00   45.00    0.00  1.00 
1 1 1    0    3   25 o 16  521.09    1.74  361.26    0.00  20.64   0.00   0.00   0.00  617.40    0.00  192.61    0.00  1.00 
1 1 1    0    3   27 o 15   54.64    0.95   14.22  180.00   0.02  -0.00   0.00   0.00    1.31  180.00    4.58  180.00  0.02 
1 1 1    0    3   29 o 12   81.80    0.94   58.99  180.00  -0.01  -0.00   0.00   0.00    0.53  180.00    0.69    0.00  0.01 
1 1 1    0    3   31 o  3  136.03    0.96   53.83  180.00  -0.83  -0.00   0.00   0.00  131.50  180.00   78.10  180.00  0.68 
1 1 1    0    3   33 o  7  113.29    1.00  176.30  180.00  -2.49  -0.00   0.00   0.00   43.54  180.00  136.38    0.00  0.99 
1 1 1    0    3   35 o 14   12.93    1.80   17.56  180.00  -0.04   0.00   0.00   0.00   21.59  360.00   44.17  360.00  0.04 
1 1 1    0    3   37 o  9   38.81    1.15   46.01  180.00  -0.34   0.00   0.00   0.00   34.18  360.00   93.79  360.00  0.33 
1 1 1    0    3   39 o  9  118.39    1.04   56.53  180.00  -1.21  -0.00   0.00   0.00  142.48  180.00   86.82  180.00  0.84 
1 1 1    0    3   41 o  2   15.93    1.70   14.28    0.00   0.05  -0.00   0.00   0.00   11.45  180.00   24.52  180.00  0.05 
1 1 1    0    3   43 o  7   85.86    0.85   90.59  180.00  -2.72  -0.00   0.00   0.00   84.00  180.00    2.24    0.00  0.99 
1 1 1    0    3   45 o 18   31.80    0.94   37.90  180.00  -0.59  -0.00   0.00   0.00    2.84    0.00   39.19    0.00  0.53 
1 1 1    0    3   47 o  7   28.00    0.96   17.81    0.00   0.34   0.00   0.00   0.00    1.16    0.00   16.00  180.00  0.33 
1 1 1    0    3   49 o 14   68.89    0.80   58.03  180.00  -4.49   0.00   0.00   0.00   82.03  180.00   26.32  180.00  1.00 
1 1 1    0    3   51 o 18   61.30    0.79   24.41    0.00   2.53   0.00   0.00   0.00   97.65    0.00   74.23    0.00  0.99 
1 1 1    0    3   53 o  7   42.84    0.87   34.44  360.00   3.69  -0.00   0.00   0.00   52.61  360.00   19.65  360.00  1.00 
1 1 1    0    3   55 o 13    6.35    1.92    8.10  180.00  -0.24  -0.00   0.00   0.00    4.72    0.00   12.45    0.00  0.24 
1 1 1    0    3   57 o  3   11.15    2.05   10.87  180.00  -0.69  -0.00   0.00   0.00    3.03  180.00    7.24    0.00  0.60 
1 1 1    0    3   59 o 10   12.27    2.03    4.77  360.00   0.42  -0.00   0.00   0.00    5.33  360.00    0.87  360.00  0.40 
1 1 1    0    3   61 o 17    8.05    1.93    7.39  180.00  -0.53  -0.00   0.00   0.00    0.95  180.00    5.87    0.00  0.48 
1 1 1    0    3   63 o  6   15.62    1.29   23.06    0.00   3.73   0.00   0.00   0.00   10.19    0.00   10.82  180.00  1.00 
1 1 1    0    3   65 o 12   11.20    1.49   11.41  180.00  -1.51  -0.00   0.00   0.00    9.93  180.00    0.45    0.00  0.91 
1 1 1    0    3   67 o 17    5.09    1.53    1.43    0.00   0.09   0.00   0.00   0.00    0.39  180.00    1.73  180.00  0.09 
1 1 1    0    3   69 o  2    4.65    1.45    4.55  180.00  -0.30  -0.00   0.00   0.00    1.69    0.00    6.07    0.00  0.29 
1 1 1    0    4    0 o  7  640.97    2.94  567.91  180.00 -11.62  -0.00   0.00   0.00  671.71  180.00   61.48  180.00  1.00 
1 1 1    0    4    2 o  3  122.80    1.05  486.15  180.00   1.30  -0.00   0.00   0.00   34.06  360.00  143.69  180.00  0.86 
1 1 1    0    4    4 o  3  227.33    1.17  162.59  180.00  -4.90   0.00   0.00   0.00   97.77  180.00  259.08  360.00  1.00 
1 1 1    0    4    6 o  3  810.77    2.70  993.76    0.00  25.46  -0.00   0.00   0.00 1111.79  360.00  602.04  360.00  1.00 
1 1 1    0    4    8 o 12   48.69    1.02  304.44    0.00   0.24   0.00   0.00   0.00   54.75  180.00  132.33  180.00  0.23 
1 1 1    0    4   10 o 17   47.69    1.09  408.58  180.00  -0.81  -0.00   0.00   0.00  195.35    0.00  454.40    0.00  0.67 
1 1 1    0    4   12 o 15   95.99    1.01  398.22  180.00  -0.30  -0.00   0.00   0.00    9.84  180.00   36.12    0.00  0.29 
1 1 1    0    4   14 o  5   77.11    0.99  177.39  180.00   0.87  -0.00   0.00   0.00   50.76  180.00  209.34  180.00  0.70 
1 1 1    0    4   16 f  0  135.37    1.19   86.14  180.00  -1.20  -0.00   0.00   0.00  119.09  180.00    0.00    0.00  0.00 
1 1 1    0    4   18 o  9    9.69    1.85  392.23  180.00   0.01   0.00   0.00   0.00   16.83  180.00   33.91  180.00  0.01 
1 1 1    0    4   20 o  8  333.02    1.88    3.18  180.00  -3.39  -0.00   0.00   0.00  541.32  180.00  418.09  180.00  1.00 
1 1 1    0    4   22 o 10  555.76    1.96  527.19    0.00  23.08   0.00   0.00   0.00  639.41    0.00  167.30    0.00  1.00 
1 1 1    0    4   24 o  2   35.74    1.01  140.68  360.00   0.16   0.00   0.00   0.00   37.34  180.00   86.35  180.00  0.16 
1 1 1    0    4   26 o  9  360.87    1.47  262.28  180.00 -13.80  -0.00   0.00   0.00  343.91  180.00   33.91    0.00  1.00 
1 1 1    0    4   28 o  5   56.98    0.96    3.07    0.00   0.08  -0.00   0.00   0.00    3.82  180.00   16.38  180.00  0.08 
1 1 1    0    4   30 o  2  293.16    1.22  272.63    0.00   6.60  -0.00   0.00   0.00  388.83  360.00  191.35  360.00  1.00 
1 1 1    0    4   32 o  6  101.46    0.94   87.12  180.00  -0.63  -0.00   0.00   0.00   61.97  180.00   11.31  180.00  0.56 
1 1 1    0    4   34 o  1   69.80    0.93  151.45    0.00   1.34  -0.00   0.00   0.00   25.03  180.00  171.57  180.00  0.87 
1 1 1    0    4   36 o 18   54.12    1.10   51.44  180.00  -0.44  -0.00   0.00   0.00   11.31    0.00   67.13    0.00  0.41 
1 1 1    0    4   38 o  9  218.12    1.20  240.80  360.00   9.27  -0.00   0.00   0.00  199.03  360.00   38.18  180.00  1.00 
1 1 1    0    4   40 o  7   56.24    1.13   72.85  180.00  -0.99  -0.00   0.00   0.00   10.42  180.00   64.21    0.00  0.76 
1 1 1    0    4   42 o 19  126.18    0.89   79.06  180.00  -3.21  -0.00   0.00   0.00  177.46  180.00  103.38  180.00  1.00 
1 1 1    0    4   44 o 16  134.84    0.89  109.68    0.00   6.80  -0.00   0.00   0.00  165.81  360.00   61.94  360.00  1.00 
1 1 1    0    4   46 o  4   61.44    0.84   35.85  180.00  -1.37  -0.00   0.00   0.00   74.31  180.00   40.55  180.00  0.88 
1 1 1    0    4   48 o 16   78.49    0.81   37.23    0.00   2.92   0.00   0.00   0.00  120.47    0.00   84.86    0.00  0.99 
1 1 1    0    4   50 o 13   22.51    1.14    3.59    0.00   0.13   0.00   0.00   0.00    2.31    0.00    1.13  180.00  0.13 
1 1 1    0    4   52 o 11   67.18    0.79   44.60  180.00  -6.82  -0.00   0.00   0.00   91.66  180.00   48.96  180.00  1.00 
1 1 1    0    4   54 o 11    6.94    1.96    3.47  180.00  -0.10  -0.00   0.00   0.00    2.00    0.00    5.31    0.00  0.09 
1 1 1    0    4   56 o 19   11.90    1.86   15.05    0.00   0.97   0.00   0.00   0.00    3.58    0.00   10.67  180.00  0.75 
1 1 1    0    4   58 o 16    9.38    2.08   11.76    0.00   0.75  -0.00   0.00   0.00    0.86  360.00   10.16  180.00  0.63 
1 1 1    0    4   60 o  8   34.73    0.89   11.13  180.00  -3.41  -0.00   0.00   0.00   58.99  180.00   48.67  180.00  1.00 
1 1 1    0    4   62 o 17    8.17    1.85    5.95  180.00  -0.48  -0.00   0.00   0.00    1.80  180.00    3.65    0.00  0.44 
1 1 1    0    4   64 o 12    4.36    1.43    9.23    0.00   0.47   0.00   0.00   0.00    4.55  180.00   12.87  180.00  0.43 
1 1 1    0    4   66 o  7    5.02    1.53   11.25  180.00  -0.71  -0.00   0.00   0.00    4.33    0.00   14.78    0.00  0.61 
1 1 1    0    4   68 o  3    5.39    1.56   11.62    0.00   0.86   0.00   0.00   0.00    3.63  180.00   14.73  180.00  0.69 
1 1 1    0    4   70 o 14    5.97    1.67   11.15  180.00  -0.99  -0.00   0.00   0.00    1.90    0.00   12.85    0.00  0.76 
1 1 1    0    5    1 o  4  336.52    1.38   43.21  180.00  -7.01  -0.00   0.00   0.00  348.50  180.00   23.94  180.00  1.00 
1 1 1    0    5    3 o 19 1048.60    3.62 1392.71    0.00  71.86   0.00   0.00   0.00 1035.83    0.00   25.55  180.00  1.00 
1 1 1    0    5    5 o 19  797.01    2.49  662.90  180.00 -32.49  -0.00   0.00   0.00  971.79  180.00  349.57  180.00  1.00 
1 1 1    0    5    7 f  0  267.47    1.24  232.95  180.00  -2.28  -0.00   0.00   0.00  127.27  180.00    0.00    0.00  0.00 
1 1 1    0    5    9 o 17  108.66    1.10   78.67  180.00   1.05  -0.00   0.00   0.00   29.10  360.00  112.02  180.00  0.78 
1 1 1    0    5   11 o  4   64.88    1.02  176.52    0.00  -0.09  -0.00   0.00   0.00    7.54    0.00   26.22    0.00  0.09 
1 1 1    0    5   13 o  4  194.84    1.12  318.21    0.00   1.37  -0.00   0.00   0.00  246.96  360.00  151.84  360.00  0.88 
1 1 1    0    5   15 o 17  154.15    1.23  334.21  180.00  -2.10  -0.00   0.00   0.00  121.83  180.00   55.62    0.00  0.97 
1 1 1    0    5   17 o 15  228.19    1.33  274.43    0.00   3.05  -0.00   0.00   0.00  288.63  360.00  122.90  360.00  1.00 
1 1 1    0    5   19 o 18   80.56    1.14  137.02    0.00   1.00   0.00   0.00   0.00   23.01  180.00  168.68  180.00  0.76 
1 1 1    0    5   21 o 11   79.09    1.14  100.68  180.00  -0.75  -0.00   0.00   0.00    4.70    0.00  110.15    0.00  0.64 
1 1 1    0    5   23 o 13  471.87    1.75  348.83  180.00 -15.55  -0.00   0.00   0.00  601.39  180.00  259.04  180.00  1.00 
1 1 1    0    5   25 o  5  155.93    1.03  138.51  180.00  -1.03  -0.00   0.00   0.00  177.20  180.00  112.99  180.00  0.77 
1 1 1    0    5   27 o  2  136.64    1.07  130.01    0.00   2.62   0.00   0.00   0.00   94.20    0.00   81.96  180.00  0.99 
1 1 1    0    5   29 f  0   94.92    0.96   66.07    0.00   1.03   0.00   0.00   0.00   94.41    0.00    0.00    0.00  0.00 
1 1 1    0    5   31 o 15  331.67    1.30  219.79  180.00  -9.15  -0.00   0.00   0.00  438.42  180.00  213.51  180.00  1.00 
1 1 1    0    5   33 o 18   34.95    1.10   22.28    0.00   0.17   0.00   0.00   0.00   24.82  180.00   61.20  180.00  0.17 
1 1 1    0    5   35 o 17   97.69    0.92   56.79    0.00   0.85   0.00   0.00   0.00   75.50    0.00   15.94    0.00  0.69 
1 1 1    0    5   37 o 19  131.04    1.18  114.59  180.00  -2.64  -0.00   0.00   0.00  147.54  180.00   35.66  180.00  0.99 
1 1 1    0    5   39 o 12   84.29    1.02   28.19    0.00   0.67   0.00   0.00   0.00   64.75    0.00   30.96    0.00  0.58 
1 1 1    0    5   41 o  7   10.53    2.23   23.14    0.00   0.08   0.00   0.00   0.00   20.00  180.00   41.61  180.00  0.08 
1 1 1    0    5   43 o 14    8.49    1.98    6.57  180.00  -0.03  -0.00   0.00   0.00    6.28    0.00   13.02    0.00  0.03 
1 1 1    0    5   45 o 10   89.87    0.84   85.87  180.00  -4.75  -0.00   0.00   0.00   97.85  180.00   16.00  180.00  1.00 
1 1 1    0    5   47 o  1   19.65    1.19   38.39    0.00   0.72   0.00   0.00   0.00   12.58  180.00   49.32  180.00  0.62 
1 1 1    0    5   49 o 13    4.76    1.57    1.89  360.00   0.01  -0.00   0.00   0.00    1.68  180.00    3.50  180.00  0.01 
1 1 1    0    5   51 o  6    6.41    1.82   17.54    0.00   0.24   0.00   0.00   0.00   13.75  180.00   30.55  180.00  0.24 
1 1 1    0    5   53 o  5   11.44    1.85   21.06  180.00  -0.87  -0.00   0.00   0.00    4.10    0.00   24.21    0.00  0.70 
1 1 1    0    5   55 o 19   11.51    1.95   26.44    0.00   1.60   0.00   0.00   0.00    3.85  180.00   28.92  180.00  0.92 
1 1 1    0    5   57 o 16   22.57    1.20   25.97  180.00  -3.89   0.00   0.00   0.00   20.73  180.00    3.65  360.00  1.00 
1 1 1    0    5   59 o 10    7.55    1.97    0.91    0.00   0.06  -0.00   0.00   0.00    0.02  360.00    0.82  180.00  0.06 
1 1 1    0    5   61 o  1   25.80    0.94   27.64    0.00   6.99   0.00   0.00   0.00   26.26    0.00    0.93    0.00  1.00 
1 1 1    0    5   63 o 17   24.78    0.91   23.83  180.00  -6.73  -0.00   0.00   0.00   28.00  180.00    6.46  180.00  1.00 
1 1 1    0    5   65 o 13   13.29    1.30   10.99    0.00   1.82   0.00   0.00   0.00   15.07    0.00    4.92    0.00  0.95 
1 1 1    0    5   67 o  7    4.51    1.45    3.27  180.00  -0.20  -0.00   0.00   0.00    1.34    0.00    4.44    0.00  0.20 
1 1 1    0    5   69 o 16    5.94    1.69    2.61  180.00  -0.23  -0.00   0.00   0.00    0.09  180.00    2.45    0.00  0.22 
1 1 1    0    6    0 o  1  291.48    1.84  465.66  180.00  -0.01  -0.00   0.00   0.00    2.70  180.02    2.15  180.02  0.01 
1 1 1    0    6    2 o 15  226.54    1.19   74.54  180.00  -0.22  -0.00   0.00   0.00   82.55  180.00   68.91  180.00  0.21 
1 1 1    0    6    4 o 11  490.09    1.72  480.63  180.00 -17.34  -0.00   0.00   0.00  478.07  180.00   24.04    0.00  1.00 
1 1 1    0    6    6 o  9  957.59    2.92  763.56    0.00  66.48   0.00   0.00   0.00  945.13    0.00   24.92  180.00  1.00 
1 1 1    0    6    8 o 16  350.73    1.41  308.19  180.00  -8.92  -0.00   0.00   0.00  354.14  180.00    6.81  180.00  1.00 
1 1 1    0    6   10 o 19  150.19    1.08  200.03    0.00   1.47  -0.00   0.00   0.00  140.06  360.00    9.71  360.00  0.90 
1 1 1    0    6   12 o  4   88.64    1.03  163.20    0.00  -0.42  -0.00   0.00   0.00    9.47  180.00   50.89    0.00  0.39 
1 1 1    0    6   14 o  1   73.34    1.19  330.62  360.00   1.13  -0.00   0.00   0.00   71.94  180.00  263.05  180.00  0.81 
1 1 1    0    6   16 o  3  104.76    1.18   77.77    0.00   0.86   0.00   0.00   0.00   48.79    0.00   48.80  180.00  0.70 
1 1 1    0    6   18 o  7  179.67    1.26   89.26    0.00  -2.80  -0.00   0.00   0.00  181.51  180.00    6.35  180.00  0.99 
1 1 1    0    6   20 o 12   63.38    1.18   12.11  180.00   0.29  -0.00   0.00   0.00   13.04  180.00   62.11  180.00  0.28 
1 1 1    0    6   22 o  4  369.23    1.41  421.43  180.00 -13.36  -0.00   0.00   0.00  376.42  180.00   14.38  180.00  1.00 
1 1 1    0    6   24 o  9  402.25    1.48  254.49    0.00   9.73  -0.00   0.00   0.00  575.11  360.00  345.72  360.00  1.00 
1 1 1    0    6   26 o  6   33.30    1.16   97.09  180.00  -0.03  -0.00   0.00   0.00    5.90    0.00   13.73    0.00  0.03 
1 1 1    0    6   28 o  8  433.81    1.54  500.83  180.00 -24.69  -0.00   0.00   0.00  383.53  180.00  100.55    0.00  1.00 
1 1 1    0    6   30 o  1  373.99    1.40  368.76    0.00  17.37   0.00   0.00   0.00  376.45    0.00    4.92    0.00  1.00 
1 1 1    0    6   32 o 17  273.25    1.18  148.63  180.00  -4.58  -0.00   0.00   0.00  420.84  180.00  295.29  180.00  1.00 
1 1 1    0    6   34 o 16   90.92    0.95    1.85  180.00   0.09   0.00   0.00   0.00    9.59    0.00    3.19    0.00  0.09 
1 1 1    0    6   36 o 11   42.42    1.19   84.23    0.00   0.55  -0.00   0.00   0.00   27.21  180.00   97.14  180.00  0.50 
1 1 1    0    6   38 o  8  181.39    1.40  150.82  180.00  -6.20  -0.00   0.00   0.00  222.71  180.00   82.65  180.00  1.00 
1 1 1    0    6   40 o 13   58.23    1.07    7.52    0.00   0.12   0.00   0.00   0.00    8.27    0.00    2.30    0.00  0.12 
1 1 1    0    6   42 o  1   54.59    0.90    4.76  180.00  -0.11  -0.00   0.00   0.00    7.86  180.00    3.71  180.00  0.11 
1 1 1    0    6   44 o 13   42.63    0.92   43.83    0.00   1.18  -0.00   0.00   0.00   28.32  360.00   13.85  180.00  0.83 
1 1 1    0    6   46 o  8   34.49    0.96   34.07  180.00  -1.13  -0.00   0.00   0.00   23.27  180.00    9.32    0.00  0.81 
1 1 1    0    6   48 o 13    5.13    1.63    7.64  180.00  -0.06  -0.00   0.00   0.00    6.72    0.00   14.05    0.00  0.06 
1 1 1    0    6   50 o  6   28.19    1.00   41.11  180.00  -2.48  -0.00   0.00   0.00   16.23  180.00   23.15    0.00  0.99 
1 1 1    0    6   52 o  9   73.87    0.85   69.60    0.00  18.16   0.00   0.00   0.00   81.26    0.00   14.77    0.00  1.00 
1 1 1    0    6   54 o  5   38.31    1.03   50.76  180.00 -10.27  -0.00   0.00   0.00   28.46  180.00   19.70    0.00  1.00 
1 1 1    0    6   56 o 14   12.39    2.01   21.27    0.00   1.69   0.00   0.00   0.00    3.16    0.00   16.82  180.00  0.93 
1 1 1    0    6   58 o 14   12.31    2.14    2.90    0.00   0.29   0.00   0.00   0.00    4.36    0.00    1.66    0.00  0.29 
1 1 1    0    6   60 o 10   12.20    1.65    4.37  180.00  -0.51  -0.00   0.00   0.00    7.37  180.00    3.36  180.00  0.47 
1 1 1    0    6   62 o  3    6.59    1.80    4.56  180.00  -0.33   0.00   0.00   0.00    0.02  180.00    4.10  360.00  0.32 
1 1 1    0    6   64 o 12   13.40    1.36    8.84    0.00   1.46  -0.00   0.00   0.00   15.90  360.00    7.76  360.00  0.90 
1 1 1    0    6   66 o 11    5.59    1.61    1.64  180.00  -0.12  -0.00   0.00   0.00    0.20    0.00    1.75    0.00  0.12 
1 1 1    0    6   68 o  1   10.19    1.63    7.53    0.00   1.11  -0.00   0.00   0.00    9.03  360.00    1.70  360.00  0.80 
1 1 1    0    7    1 o  4  197.64    1.16   11.36    0.00  -2.71  -0.00   0.00   0.00  211.87  180.00   31.97  180.00  0.99 
1 1 1    0    7    3 o  3  119.16    1.15  702.34  180.00   0.47  -0.00   0.00   0.00   52.91  360.00    1.39  360.00  0.44 
1 1 1    0    7    5 o 19  138.16    1.09  143.42  180.00  -1.06  -0.00   0.00   0.00  118.12  180.00   18.88  180.00  0.79 
1 1 1    0    7    7 o  8  140.74    1.09   78.62    0.00  -0.94  -0.00   0.00   0.00  122.39  180.00   37.58  180.00  0.74 
1 1 1    0    7    9 o  6  154.72    1.10  115.69  180.00   1.24  -0.00   0.00   0.00  162.42  360.00   63.55  360.00  0.84 
1 1 1    0    7   11 o  5   22.19    1.74   24.24  360.00   0.11  -0.00   0.00   0.00   56.32  180.00  117.65  180.00  0.11 
1 1 1    0    7   13 o  1   38.02    1.49  350.92  180.00  -1.18  -0.00   0.00   0.00  295.76    0.00  654.33    0.00  0.83 
1 1 1    0    7   15 o  7  284.46    1.79  400.83    0.00   5.27  -0.00   0.00   0.00  362.79  360.00  156.68  360.00  1.00 
1 1 1    0    7   17 o  3  151.90    1.24  280.50  180.00  -2.51  -0.00   0.00   0.00  124.07  180.00   51.70    0.00  0.99 
1 1 1    0    7   19 o 12   33.95    1.41    0.99    0.00   0.04   0.00   0.00   0.00    8.75  180.00   20.08  180.00  0.04 
1 1 1    0    7   21 o 13  325.09    1.33  287.30    0.00   9.21   0.00   0.00   0.00  378.46    0.00  106.73    0.00  1.00 
1 1 1    0    7   23 o 19  356.86    1.48  364.64  360.00  14.05  -0.00   0.00   0.00  353.08  360.00    7.56  180.00  1.00 
1 1 1    0    7   25 o 19  173.65    1.07  188.01  180.00  -3.37  -0.00   0.00   0.00  177.64  180.00    8.81  180.00  1.00 
1 1 1    0    7   27 o  9  348.17    1.45  311.64    0.00  12.41  -0.00   0.00   0.00  402.25  360.00  108.16  360.00  1.00 
1 1 1    0    7   29 o 17  230.81    1.13   83.27  180.00  -3.57  -0.00   0.00   0.00  340.56  180.00  220.22  180.00  1.00 
1 1 1    0    7   31 o  1   95.44    0.98  105.19  180.00  -1.42  -0.00   0.00   0.00   61.41  180.00   47.00    0.00  0.89 
1 1 1    0    7   33 o 19   84.29    0.97   76.64    0.00   0.98  -0.00   0.00   0.00   55.11  360.00   16.55  180.00  0.75 
1 1 1    0    7   35 o  4   14.67    2.35   28.83  180.00  -0.10  -0.00   0.00   0.00   32.50    0.00   68.06    0.00  0.10 
1 1 1    0    7   37 o  6   22.65    1.71    2.59    0.00   0.01  -0.00   0.00   0.00    1.38  180.00    3.28  180.00  0.01 
1 1 1    0    7   39 o  8   28.21    1.26   53.62    0.00   0.57  -0.00   0.00   0.00   22.37  180.00   73.63  180.00  0.51 
1 1 1    0    7   41 o 14   70.07    0.90   76.64  180.00  -2.63  -0.00   0.00   0.00   65.30  180.00    8.08    0.00  0.99 
1 1 1    0    7   43 o 12   52.22    0.91   62.46    0.00   2.16   0.00   0.00   0.00   41.78    0.00   18.13  180.00  0.97 
1 1 1    0    7   45 o  8   52.76    0.89   33.76  360.00   1.83  -0.00   0.00   0.00   67.86  360.00   35.50  360.00  0.95 
1 1 1    0    7   47 o 10    5.11    1.65   32.07  360.00   0.26  -0.00   0.00   0.00   28.20  180.00   58.98  180.00  0.25 
1 1 1    0    7   49 o 17   47.84    0.95   25.71    0.00   2.71  -0.00   0.00   0.00   70.22  360.00   45.60  360.00  0.99 
1 1 1    0    7   51 o 14   17.93    1.33    7.65  180.00  -0.50  -0.00   0.00   0.00    9.23  180.00    1.92  180.00  0.46 
1 1 1    0    7   53 o  7    5.26    1.74    4.19  180.00  -0.12  -0.00   0.00   0.00    2.76    0.00    6.74    0.00  0.12 
1 1 1    0    7   55 o 15   16.92    1.80   17.66    0.00   1.93  -0.00   0.00   0.00   15.85  360.00    0.73  180.00  0.96 
1 1 1    0    7   57 o 10   10.85    2.20   15.20  180.00  -1.36  -0.00   0.00   0.00    4.87  180.00    9.26    0.00  0.88 
1 1 1    0    7   59 o 19    5.48    1.71    1.56    0.00   0.08   0.00   0.00   0.00    0.55  180.00    1.98  180.00  0.08 
1 1 1    0    7   61 o  3    8.58    1.91    1.08    0.00   0.10   0.00   0.00   0.00    0.73    0.00    0.25  180.00  0.10 
1 1 1    0    7   63 o 11   14.80    1.28    8.13  180.00  -1.47  -0.00   0.00   0.00   19.19  180.00   11.73  180.00  0.90 
1 1 1    0    7   65 o  5    7.03    1.75    2.85  360.00   0.26  -0.00   0.00   0.00    0.90  360.00    1.78  180.00  0.26 
1 1 1    0    7   67 o 13   10.25    1.65    5.00  180.00  -0.73  -0.00   0.00   0.00    7.95  180.00    3.09  180.00  0.62 
1 1 1    0    8    0 o  9  472.33    2.39  432.25    0.00   6.94  -0.00   0.00   0.00  594.19  360.00  243.73  360.00  1.00 
1 1 1    0    8    2 o 13   20.01    1.84  327.68    0.00   0.06  -0.00   0.00   0.00   32.83  180.00   68.02  180.00  0.06 
1 1 1    0    8    4 o 16  194.34    1.16  472.08    0.00   2.55  -0.00   0.00   0.00  229.45  360.00   74.97  360.00  0.99 
1 1 1    0    8    6 o  8  277.12    1.29  113.84  180.00  -8.20   0.00   0.00   0.00  210.44  180.00  133.36  360.00  1.00 
1 1 1    0    8    8 o 15   65.91    1.29   27.50    0.00  -0.24  -0.00   0.00   0.00   10.17    0.00   50.79    0.00  0.23 
1 1 1    0    8   10 o 16   64.38    1.29   68.84    0.00   0.40   0.00   0.00   0.00   20.01  180.00   89.06  180.00  0.38 
1 1 1    0    8   12 o  3   67.16    1.26  262.01  180.00  -0.41  -0.00   0.00   0.00   13.17    0.00   78.04    0.00  0.38 
1 1 1    0    8   14 o 12  282.62    1.48  354.61  180.00  -5.94  -0.00   0.00   0.00  348.02  180.00  130.81  180.00  1.00 
1 1 1    0    8   16 o  5  479.46    2.14  491.35    0.00  18.67  -0.00   0.00   0.00  573.61  360.00  188.31  360.00  1.00 
1 1 1    0    8   18 o 16  584.59    2.07  538.89  180.00 -30.79  -0.00   0.00   0.00  667.67  180.00  166.16  180.00  1.00 
1 1 1    0    8   20 f  0  462.87    1.64  407.55    0.00  41.00   0.00   0.00   0.00  471.31    0.00    0.00    0.00  0.00 
1 1 1    0    8   22 o 17  408.59    1.51  277.02  180.00 -15.58  -0.00   0.00   0.00  483.21  180.00  149.24  180.00  1.00 
1 1 1    0    8   24 o 17  450.25    1.60  215.36  180.00 -11.03  -0.00   0.00   0.00  695.96  180.00  491.41  180.00  1.00 
1 1 1    0    8   26 o  2  263.11    1.21  121.16    0.00   6.12   0.00   0.00   0.00  342.09    0.00  157.96    0.00  1.00 
1 1 1    0    8   28 o 12   65.25    1.06   29.74  180.00  -0.42  -0.00   0.00   0.00    3.69  180.00   44.95    0.00  0.40 
1 1 1    0    8   30 o  7   86.03    1.01  109.62    0.00   1.80   0.00   0.00   0.00   22.36    0.00  118.27  180.00  0.95 
1 1 1    0    8   32 o 11  113.26    1.06   54.42    0.00   1.20   0.00   0.00   0.00  129.52    0.00   70.25    0.00  0.83 
1 1 1    0    8   34 o 17  129.80    1.14   87.31  180.00  -2.52   0.00   0.00   0.00  169.72  180.00   83.21  180.00  0.99 
1 1 1    0    8   36 o  7   64.13    1.32   40.22  180.00  -0.67  -0.00   0.00   0.00   40.43  180.00    5.88  180.00  0.58 
1 1 1    0    8   38 o 10  109.53    1.01   84.60    0.00   3.83  -0.00   0.00   0.00  138.64  360.00   58.43  360.00  1.00 
1 1 1    0    8   40 o  4   20.80    1.51    2.04  180.00  -0.02  -0.00   0.00   0.00    1.04    0.00    3.04    0.00  0.02 
1 1 1    0    8   42 o 12  100.92    0.91  102.89  360.00   7.57  -0.00   0.00   0.00  103.45  360.00    5.06  360.00  1.00 
1 1 1    0    8   44 o 18  113.14    0.89  123.63  180.00 -16.50  -0.00   0.00   0.00  107.56  180.00   11.16    0.00  1.00 
1 1 1    0    8   46 o 18   66.10    0.87   35.16    0.00   3.90  -0.00   0.00   0.00   98.35  360.00   64.62  360.00  1.00 
1 1 1    0    8   48 o 17   38.31    0.95   61.81  180.00  -5.60  -0.00   0.00   0.00   17.46  180.00   41.71    0.00  1.00 
1 1 1    0    8   50 o  1   20.73    1.27    0.53    0.00   0.04   0.00   0.00   0.00    1.32    0.00    0.81    0.00  0.04 
1 1 1    0    8   52 o 10   11.86    2.35    7.08  180.00  -0.44  -0.00   0.00   0.00    3.19  180.00    3.52    0.00  0.42 
1 1 1    0    8   54 o 11    7.69    2.15    7.44  180.00  -0.37  -0.00   0.00   0.00    1.48    0.00    8.46    0.00  0.36 
1 1 1    0    8   56 o  5   18.81    1.31   23.19    0.00   3.73  -0.00   0.00   0.00   16.03  360.00    5.52  180.00  1.00 
1 1 1    0    8   58 o 17   14.37    1.72   13.00  180.00  -1.78  -0.00   0.00   0.00   15.22  180.00    3.29  180.00  0.94 
1 1 1    0    8   60 o 14    8.09    2.00    3.30    0.00   0.29   0.00   0.00   0.00    1.54    0.00    1.45  180.00  0.28 
1 1 1    0    8   62 o 14    7.75    1.88    4.03  360.00   0.37  -0.00   0.00   0.00    1.84  360.00    1.87  180.00  0.36 
1 1 1    0    8   64 o 12    9.17    1.78    1.79    0.00   0.21   0.00   0.00   0.00    2.18    0.00    0.49    0.00  0.21 
1 1 1    0    8   66 o 10    7.65    1.82    4.72  180.00  -0.51   0.00   0.00   0.00    2.63  180.00    1.95  360.00  0.47 
1 1 1    0    9    1 f  0  144.41    1.13  200.12  180.00  -0.92  -0.00   0.00   0.00   68.37  180.00    0.00    0.00  0.00 
1 1 1    0    9    3 o 18   41.52    1.42  315.53    0.00   0.95  -0.00   0.00   0.00  182.80  180.00  427.20  180.00  0.74 
1 1 1    0    9    5 o  4  139.51    1.42  191.69  180.00  -0.86  -0.00   0.00   0.00  129.75  180.00   64.68  180.00  0.70 
1 1 1    0    9    7 o  2   26.52    2.37   54.91    0.00   0.27   0.00   0.00   0.00   91.77  180.00  197.62  180.00  0.27 
1 1 1    0    9    9 o 15  177.57    1.45  214.04  180.00  -1.38  -0.00   0.00   0.00  234.55  180.00  155.94  180.00  0.88 
1 1 1    0    9   11 o  1  106.17    1.55  116.33  360.00   0.47  -0.00   0.00   0.00   49.53  360.00    6.32  360.00  0.44 
1 1 1    0    9   13 o  7  270.99    1.47  402.21    0.00  10.67  -0.00   0.00   0.00  165.74  360.00  210.50  180.00  1.00 
1 1 1    0    9   15 o 16  548.48    2.16  638.91  180.00 -30.43  -0.00   0.00   0.00  582.04  180.00   67.12  180.00  1.00 
1 1 1    0    9   17 f  0  447.55    1.62  420.77    0.00  41.00  -0.00   0.00   0.00  396.55  360.00    0.00    0.00  0.00 
1 1 1    0    9   19 o  2  288.50    1.29  313.83  180.00  -9.04  -0.00   0.00   0.00  306.31  180.00   35.62  180.00  1.00 
1 1 1    0    9   21 o  4  106.93    1.07   76.92    0.00   0.70   0.00   0.00   0.00   74.85    0.00   20.79    0.00  0.60 
1 1 1    0    9   23 o  6   70.41    1.11  117.62  180.00  -1.01  -0.00   0.00   0.00    5.39    0.00  118.37    0.00  0.76 
1 1 1    0    9   25 o  5  257.82    1.21  194.11    0.00   6.42  -0.00   0.00   0.00  328.67  360.00  141.69  360.00  1.00 
1 1 1    0    9   27 o  2   19.36    2.05   39.38  180.00  -0.20  -0.00   0.00   0.00   62.40    0.00  132.28    0.00  0.19 
1 1 1    0    9   29 o  7   43.03    1.20   81.37  180.00  -0.74  -0.00   0.00   0.00   47.64    0.00  149.59    0.00  0.63 
1 1 1    0    9   31 o  9   75.91    1.02    3.23    0.00   0.17   0.00   0.00   0.00   14.39    0.00    3.73    0.00  0.17 
1 1 1    0    9   33 o 17   12.55    2.68   31.74  180.00  -0.11   0.00   0.00   0.00   31.35  360.00   65.52  360.00  0.11 
1 1 1    0    9   35 o 10  175.62    1.67  133.42    0.00   8.11  -0.00   0.00   0.00  226.97  360.00  102.70  360.00  1.00 
1 1 1    0    9   37 o  6   38.02    1.10   62.88  180.00  -1.09  -0.00   0.00   0.00    1.56  180.00   57.43    0.00  0.80 
1 1 1    0    9   39 o  3   62.00    1.03   72.97    0.00   2.69   0.00   0.00   0.00   53.63    0.00   15.59  180.00  0.99 
1 1 1    0    9   41 o 18  120.08    0.93  131.37  180.00 -13.47  -0.00   0.00   0.00  114.35  180.00   11.46    0.00  1.00 
1 1 1    0    9   43 o  4   53.59    0.94   61.54  360.00   4.66  -0.00   0.00   0.00   48.03  360.00   11.10  180.00  1.00 
1 1 1    0    9   45 o  7   59.21    0.92   59.94  180.00  -6.54  -0.00   0.00   0.00   60.95  180.00    3.48  180.00  1.00 
1 1 1    0    9   47 o 12    9.51    2.16   42.19    0.00   1.06   0.00   0.00   0.00   25.42  180.00   65.78  180.00  0.79 
1 1 1    0    9   49 o  3   32.93    1.05   14.23  180.00  -2.23   0.00   0.00   0.00   50.79  180.00   37.22  180.00  0.98 
1 1 1    0    9   51 o 16   18.32    1.93   26.69    0.00   2.73  -0.00   0.00   0.00   11.09  360.00   14.14  180.00  0.99 
1 1 1    0    9   53 o 14    7.83    2.12   12.77  180.00  -0.68  -0.00   0.00   0.00    2.65    0.00   14.60    0.00  0.59 
1 1 1    0    9   55 o  4   17.44    1.46    4.26  180.00  -0.64  -0.00   0.00   0.00   15.85  180.00   11.90  180.00  0.57 
1 1 1    0    9   57 o 14    6.85    2.06    4.07  180.00  -0.27  -0.00   0.00   0.00    0.16    0.00    3.89    0.00  0.26 
1 1 1    0    9   59 o 11   11.81    1.83    8.46  360.00   1.10  -0.00   0.00   0.00   11.29  360.00    3.64  360.00  0.80 
1 1 1    0    9   61 o 18    9.33    1.90    2.95    0.00   0.33   0.00   0.00   0.00    3.26    0.00    0.54    0.00  0.32 
1 1 1    0    9   63 o 13   10.44    1.85    7.26  180.00  -0.99   0.00   0.00   0.00    8.97  180.00    2.10  180.00  0.76 
1 1 1    0    9   65 o 10   14.22    1.30    7.91  360.00   1.64  -0.00   0.00   0.00   18.69  360.00   11.01  360.00  0.93 
1 1 1    0   10    0 o  1   96.14    2.31   25.59  360.00  -0.15  -0.00   0.00   0.00    1.26    0.00   31.39    0.00  0.15 
1 1 1    0   10    2 f  0   30.30    2.20   55.82  180.00  -0.28  -0.00   0.00   0.00   87.04  180.00    0.00    0.00  0.00 
1 1 1    0   10    4 o 13  133.55    1.32  264.68  180.00  -3.37  -0.00   0.00   0.00   27.08  180.00  212.29    0.00  1.00 
1 1 1    0   10    6 o  8  362.69    1.86  328.62    0.00  12.79   0.00   0.00   0.00  393.98    0.00   62.58    0.00  1.00 
1 1 1    0   10    8 o  1  221.03    1.55  189.69  180.00  -6.10  -0.00   0.00   0.00  186.77  180.00   68.52    0.00  1.00 
1 1 1    0   10   10 o  2  339.11    1.79  389.63  360.00  13.74  -0.00   0.00   0.00  310.19  360.00   57.83  180.00  1.00 
1 1 1    0   10   12 o  9  351.01    1.66   85.78  180.00  -6.68  -0.00   0.00   0.00  533.10  180.00  364.18  180.00  1.00 
1 1 1    0   10   14 o  6  199.01    1.18  223.60  180.00  -4.10  -0.00   0.00   0.00  219.61  180.00   41.42  180.00  1.00 
1 1 1    0   10   16 o 18  664.68    2.16  562.69    0.00  41.42  -0.00   0.00   0.00  807.49  360.00  285.61  360.00  1.00 
1 1 1    0   10   18 o 12  637.32    2.24  441.54  180.00 -35.98  -0.00   0.00   0.00  818.43  180.00  362.23  180.00  1.00 
1 1 1    0   10   20 o 16  332.66    1.38  286.67    0.00  11.87  -0.00   0.00   0.00  388.48  360.00  111.64  360.00  1.00 
1 1 1    0   10   22 o  7   57.03    1.22   20.35  180.00  -0.20  -0.00   0.00   0.00    3.57    0.00   30.09    0.00  0.20 
1 1 1    0   10   24 o 17   71.14    1.13   20.87    0.00  -0.04  -0.00   0.00   0.00    1.79  180.00    1.87    0.00  0.04 
1 1 1    0   10   26 o  5  163.11    1.09  150.07  180.00  -3.75   0.00   0.00   0.00  190.20  180.00   54.53  180.00  1.00 
1 1 1    0   10   28 o  3   46.07    1.21   20.85  360.00   0.24  -0.00   0.00   0.00    4.06  180.00   29.54  180.00  0.23 
1 1 1    0   10   30 f  0   44.96    1.28   38.83  180.00  -0.46  -0.00   0.00   0.00   40.90  180.00    0.00    0.00  0.00 
1 1 1    0   10   32 o  7  119.79    1.09   67.02  180.00  -2.49  -0.00   0.00   0.00  174.57  180.00  112.84  180.00  0.99 
1 1 1    0   10   34 o 13   23.27    1.96   25.07    0.00   0.24  -0.00   0.00   0.00   12.06  180.00   35.26  180.00  0.24 
1 1 1    0   10   36 o  7   33.96    1.20   23.51    0.00   0.43   0.00   0.00   0.00    5.06    0.00   17.52  180.00  0.41 
1 1 1    0   10   38 o 14   78.10    1.13   67.57  180.00  -3.78  -0.00   0.00   0.00   91.57  180.00   27.09  180.00  1.00 
1 1 1    0   10   40 o 13    7.97    2.19   23.69    0.00   0.21  -0.00   0.00   0.00   19.53  180.00   42.30  180.00  0.20 
1 1 1    0   10   42 o  5   13.20    2.10    1.59  180.00  -0.03  -0.00   0.00   0.00    0.65    0.00    2.18    0.00  0.03 
1 1 1    0   10   44 o 11    8.83    2.33   14.30  180.00  -0.26  -0.00   0.00   0.00    9.13    0.00   22.82    0.00  0.26 
1 1 1    0   10   46 o  2   14.56    1.89   27.86    0.00   1.30   0.00   0.00   0.00    1.56  180.00   28.20  180.00  0.86 
1 1 1    0   10   48 o  5    6.90    2.05   33.08  180.00  -1.13  -0.00   0.00   0.00   20.27    0.00   51.73    0.00  0.81 
1 1 1    0   10   50 o 10   41.54    1.16   45.48    0.00  11.37   0.00   0.00   0.00   40.22    0.00    2.66  180.00  1.00 
1 1 1    0   10   52 o 18    7.86    2.14   26.89  180.00  -1.55  -0.00   0.00   0.00   10.74    0.00   35.86    0.00  0.91 
1 1 1    0   10   54 o  4   31.01    1.30   33.12    0.00   9.21   0.00   0.00   0.00   31.41    0.00    0.80    0.00  1.00 
1 1 1    0   10   56 o  9   26.56    1.32   25.56  180.00  -6.86  -0.00   0.00   0.00   29.80  180.00    6.46  180.00  1.00 
1 1 1    0   10   58 o  7   20.66    1.23   12.69    0.00   3.06   0.00   0.00   0.00   29.67    0.00   18.21    0.00  1.00 
1 1 1    0   10   60 o  9   20.78    1.15   21.75  180.00  -5.70  -0.00   0.00   0.00   21.40  180.00    1.24  180.00  1.00 
1 1 1    0   10   62 o 14   15.24    1.36   17.24    0.00   3.56  -0.00   0.00   0.00   14.05  360.00    2.34  180.00  1.00 
1 1 1    0   10   64 o 14    6.00    1.74   17.27  180.00  -1.50  -0.00   0.00   0.00    5.96    0.00   22.80    0.00  0.91 
1 1 1    0   11    1 o 10   78.45    1.76  127.50    0.00   1.29   0.00   0.00   0.00    8.00  180.00  150.69  180.00  0.86 
1 1 1    0   11    3 o  9  149.44    1.93  345.02  180.00  -4.89  -0.00   0.00   0.00   15.70  180.00  267.46    0.00  1.00 
1 1 1    0   11    5 f  0  238.85    1.61  200.74    0.00  41.00   0.00   0.00   0.00  205.38    0.00    0.00    0.00  0.00 
1 1 1    0   11    7 o 12  129.47    1.36   41.13  180.00  -0.16  -0.00   0.00   0.00   31.10  180.00   20.45  180.00  0.16 
1 1 1    0   11    9 o  3  193.35    1.29  279.18  180.00  -5.68   0.00   0.00   0.00  141.85  180.00  103.00  360.00  1.00 
1 1 1    0   11   11 o  2  153.42    1.17   37.60  180.00  -1.58  -0.00   0.00   0.00  197.81  180.00  113.80  180.00  0.92 
1 1 1    0   11   13 o 16  248.58    1.27   71.32    0.00   3.03   0.00   0.00   0.00  397.96    0.00  301.08    0.00  1.00 
1 1 1    0   11   15 o 16   77.10    1.22  133.05    0.00   1.21   0.00   0.00   0.00    7.59    0.00  113.99  180.00  0.84 
1 1 1    0   11   17 o  5  296.92    1.43  174.43  180.00  -7.98  -0.00   0.00   0.00  393.24  180.00  192.65  180.00  1.00 
1 1 1    0   11   19 o 16  311.60    1.45  217.69    0.00  10.02   0.00   0.00   0.00  395.22    0.00  167.24    0.00  1.00 
1 1 1    0   11   21 o 19  294.50    1.40  197.55  180.00  -9.86  -0.00   0.00   0.00  376.01  180.00  163.03  180.00  1.00 
1 1 1    0   11   23 o 11  266.66    1.26  226.06  360.00  11.48  -0.00   0.00   0.00  293.22  360.00   53.11  360.00  1.00 
1 1 1    0   11   25 o 17  130.79    1.08  103.58  180.00  -2.78  -0.00   0.00   0.00  158.50  180.00   57.43  180.00  0.99 
1 1 1    0   11   27 o  9   54.02    1.18   18.19  180.00  -0.15  -0.00   0.00   0.00    5.36  180.00    5.52    0.00  0.15 
1 1 1    0   11   29 o 12  202.84    1.31  150.49  360.00   9.90  -0.00   0.00   0.00  260.64  360.00  115.60  360.00  1.00 
1 1 1    0   11   31 o  7   92.90    1.03   87.80  180.00  -3.40  -0.00   0.00   0.00  103.21  180.00   21.04  180.00  1.00 
1 1 1    0   11   33 o 12  168.65    1.47  160.73  360.00  13.92  -0.00   0.00   0.00  184.69  360.00   32.08  360.00  1.00 
1 1 1    0   11   35 o  5  169.19    1.05  139.43  180.00 -15.66  -0.00   0.00   0.00  205.38  180.00   72.38  180.00  1.00 
1 1 1    0   11   37 o 11   64.65    1.19   45.01    0.00   2.74  -0.00   0.00   0.00   85.16  360.00   42.11  360.00  0.99 
1 1 1    0   11   39 o 13   20.44    1.61    5.89  180.00  -0.17   0.00   0.00   0.00    1.41  180.00    4.26  360.00  0.17 
1 1 1    0   11   41 o  7   15.81    1.97   25.83  180.00  -0.75  -0.00   0.00   0.00    4.60    0.00   29.37    0.00  0.64 
1 1 1    0   11   43 o 18    5.96    1.92   15.60    0.00   0.24  -0.00   0.00   0.00   12.12  180.00   27.04  180.00  0.24 
1 1 1    0   11   45 o  4   39.70    1.08   27.06    0.00   4.69  -0.00   0.00   0.00   53.55  360.00   27.71  360.00  1.00 
1 1 1    0   11   47 o  9   11.56    2.28    8.79    0.00   0.54  -0.00   0.00   0.00    3.08  360.00    5.25  180.00  0.49 
1 1 1    0   11   49 o  3    6.31    2.06    4.18  180.00  -0.17   0.00   0.00   0.00    1.80  360.00    5.72  360.00  0.17 
1 1 1    0   11   51 o 11   33.66    1.10   31.47  180.00  -8.85  -0.00   0.00   0.00   38.02  180.00    8.73  180.00  1.00 
1 1 1    0   11   53 o  6    5.52    1.84   14.45    0.00   0.73   0.00   0.00   0.00    6.40  180.00   19.70  180.00  0.62 
1 1 1    0   11   55 o 10    8.09    2.27    9.92  180.00  -0.81  -0.00   0.00   0.00    1.85  180.00    7.17    0.00  0.67 
1 1 1    0   11   57 o  7    5.34    1.72   15.77    0.00   0.98   0.00   0.00   0.00    6.29  180.00   20.63  180.00  0.75 
1 1 1    0   11   59 o 15   13.29    1.71    3.35  180.00  -0.56  -0.00   0.00   0.00   10.40  180.00    7.27  180.00  0.51 
1 1 1    0   11   61 o 14    7.34    1.99    2.06    0.00   0.20   0.00   0.00   0.00    0.97    0.00    1.00  180.00  0.20 
1 1 1    0   11   63 o 11   12.34    1.63    2.29    0.00   0.42   0.00   0.00   0.00    7.53    0.00    5.28    0.00  0.40 
1 1 1    0   12    0 o  2   27.67    3.52    1.06    0.04  -0.11   0.00   0.00   0.00   54.54  360.00  114.97  360.00  0.11 
1 1 1    0   12    2 o 15   35.00    2.15   37.94  180.00  -0.16  -0.00   0.00   0.00   25.35    0.00   62.14    0.00  0.16 
1 1 1    0   12    4 o 15  194.95    1.24  213.11    0.00   5.45   0.00   0.00   0.00  172.90    0.00   44.08  180.00  1.00 
1 1 1    0   12    6 o 14  503.93    1.80  342.05  180.00 -23.93  -0.00   0.00   0.00  643.21  180.00  278.55  180.00  1.00 
1 1 1    0   12    8 o  2  281.76    1.45  248.30  360.00   8.83  -0.00   0.00   0.00  326.51  360.00   89.50  360.00  1.00 
1 1 1    0   12   10 o 15   30.24    2.34    2.63    0.00   0.15   0.00   0.00   0.00   28.18  180.00   65.48  180.00  0.15 
1 1 1    0   12   12 o  9  128.39    1.19  184.46  180.00  -3.54  -0.00   0.00   0.00   56.86  180.00  142.64    0.00  1.00 
1 1 1    0   12   14 o 18  192.96    1.21  229.26    0.00   6.22  -0.00   0.00   0.00  167.99  360.00   49.94  180.00  1.00 
1 1 1    0   12   16 o  9  150.12    1.17  118.44  180.00  -2.99  -0.00   0.00   0.00  174.89  180.00   51.06  180.00  0.99 
1 1 1    0   12   18 o 19   15.97    3.09   38.06  180.00  -0.08  -0.00   0.00   0.00   26.05    0.00   54.69    0.00  0.08 
1 1 1    0   12   20 o 17  328.03    1.39  302.99    0.00  19.70   0.00   0.00   0.00  358.16    0.00   60.25    0.00  1.00 
1 1 1    0   12   22 o  4  324.97    1.48  353.83  180.00 -26.84  -0.00   0.00   0.00  298.86  180.00   52.23    0.00  1.00 
1 1 1    0   12   24 o  7  137.57    1.11  102.20    0.00   4.10   0.00   0.00   0.00  170.94    0.00   66.89    0.00  1.00 
1 1 1    0   12   26 o 16   34.06    1.51   19.08    0.00   0.23  -0.00   0.00   0.00    2.83  180.00   21.34  180.00  0.23 
1 1 1    0   12   28 o  5   16.06    2.99    6.11    0.00   0.04  -0.00   0.00   0.00    3.77  180.00    8.71  180.00  0.04 
1 1 1    0   12   30 o  2   32.72    1.53   36.03  180.00  -0.61  -0.00   0.00   0.00    1.79  180.00   31.98    0.00  0.54 
1 1 1    0   12   32 o  3   13.09    2.92   20.58    0.00   0.18   0.00   0.00   0.00   14.88  180.00   34.31  180.00  0.17 
1 1 1    0   12   34 o 16    6.56    2.15    7.61  180.00  -0.05   0.00   0.00   0.00    6.65  360.00   13.89  360.00  0.04 
1 1 1    0   12   36 o  1   11.15    2.65   14.21    0.00   0.22   0.00   0.00   0.00    8.81  180.00   22.46  180.00  0.22 
1 1 1    0   12   38 o  5   12.65    2.45   10.14  180.00  -0.22  -0.00   0.00   0.00    4.20    0.00   13.92    0.00  0.22 
1 1 1    0   12   40 o 18   39.60    1.17   30.63    0.00   2.83   0.00   0.00   0.00   49.32    0.00   20.00    0.00  0.99 
1 1 1    0   12   42 o 13   48.84    1.14   51.44    0.00   8.90   0.00   0.00   0.00   48.53    0.00    0.62  180.00  1.00 
1 1 1    0   12   44 o 11   42.06    1.12   45.54  180.00  -9.77  -0.00   0.00   0.00   40.82  180.00    2.46    0.00  1.00 
1 1 1    0   12   46 o 19    7.08    2.17   23.63  180.00  -0.99  -0.00   0.00   0.00   11.57    0.00   33.85    0.00  0.76 
1 1 1    0   12   48 o 14   16.01    2.43    3.34    0.00   0.38   0.00   0.00   0.00    8.51    0.00    5.39    0.00  0.36 
1 1 1    0   12   50 o 19    7.83    2.26    6.51    0.00   0.43   0.00   0.00   0.00    0.38    0.00    5.65  180.00  0.41 
1 1 1    0   12   52 o 13    6.09    2.03   11.39    0.00   0.66   0.00   0.00   0.00    3.35  180.00   13.78  180.00  0.58 
1 1 1    0   12   54 o 15    8.06    2.25   16.39  180.00  -1.42  -0.00   0.00   0.00    0.50    0.00   15.33    0.00  0.89 
1 1 1    0   12   56 o  2    8.05    2.23    8.71    0.00   0.82  -0.00   0.00   0.00    2.88  360.00    5.12  180.00  0.68 
1 1 1    0   12   58 o  1    4.64    1.57    8.63  180.00  -0.52  -0.00   0.00   0.00    3.68    0.00   11.80    0.00  0.48 
1 1 1    0   12   60 o  7    8.84    2.01   12.71    0.00   1.54   0.00   0.00   0.00    3.89    0.00    8.36  180.00  0.91 
1 1 1    0   13    1 o 10  111.94    1.25   86.72    0.00   1.69   0.00   0.00   0.00  110.27    0.00   11.49    0.00  0.93 
1 1 1    0   13    3 o 16   49.87    1.65   30.06  180.00  -0.25  -0.00   0.00   0.00    8.03    0.00   40.40    0.00  0.24 
1 1 1    0   13    5 o  2   96.57    1.28  108.16    0.00   1.65   0.00   0.00   0.00   70.90    0.00   37.71  180.00  0.93 
1 1 1    0   13    7 f  0  177.39    1.24  136.34  180.00 -41.00  -0.00   0.00   0.00  131.51  180.00    0.00    0.00  0.00 
1 1 1    0   13    9 o 10  238.12    1.30  223.22    0.00   9.32   0.00   0.00   0.00  247.78    0.00   19.33    0.00  1.00 
1 1 1    0   13   11 o 11   43.41    1.71  120.74  180.00  -0.82  -0.00   0.00   0.00   45.26    0.00  149.25    0.00  0.68 
1 1 1    0   13   13 o  3   56.15    1.46    1.09  180.00   0.00  -0.00   0.00   0.00    0.03  360.00    0.09  180.00  0.00 
1 1 1    0   13   15 o 14  300.21    1.37  261.05  180.00 -16.28  -0.00   0.00   0.00  351.26  180.00  102.09  180.00  1.00 
1 1 1    0   13   17 o 12  269.49    1.31  171.35    0.00  10.68  -0.00   0.00   0.00  378.08  360.00  217.17  360.00  1.00 
1 1 1    0   13   19 o 11  171.72    1.18  122.36  180.00  -5.53  -0.00   0.00   0.00  231.72  180.00  120.00  180.00  1.00 
1 1 1    0   13   21 o  6    8.96    2.76    9.61  180.00  -0.03  -0.00   0.00   0.00    9.89    0.00   20.38    0.00  0.03 
1 1 1    0   13   23 o  9   64.06    1.23  143.29    0.00   3.79  -0.00   0.00   0.00    7.34  180.00  142.66  180.00  1.00 
1 1 1    0   13   25 o 12   24.31    2.14   84.94  180.00  -1.00  -0.00   0.00   0.00   44.65    0.00  126.22    0.00  0.76 
1 1 1    0   13   27 o 15   40.80    1.48    8.63    0.00   0.19  -0.00   0.00   0.00    7.66  360.00    0.25  180.00  0.19 
1 1 1    0   13   29 o  1   12.09    2.93    0.12    0.00  -0.00  -0.00   0.00   0.00    0.21    0.00    0.47    0.00  0.00 
1 1 1    0   13   31 o 14   25.64    2.06   34.47    0.00   0.86   0.00   0.00   0.00    2.59    0.00   30.50  180.00  0.70 
1 1 1    0   13   33 o 11   62.29    1.21   36.94  180.00  -3.28   0.00   0.00   0.00   88.73  180.00   53.23  180.00  1.00 
1 1 1    0   13   35 o 11    8.62    2.56   34.37  180.00  -0.51  -0.00   0.00   0.00   24.85    0.00   57.82    0.00  0.47 
1 1 1    0   13   37 o 19   67.41    1.07   81.60    0.00  12.48   0.00   0.00   0.00   56.68    0.00   21.45  180.00  1.00 
1 1 1    0   13   39 o 18   41.82    1.21   61.02  180.00  -8.38  -0.00   0.00   0.00   25.32  180.00   32.99    0.00  1.00 
1 1 1    0   13   41 o  3   16.09    2.27   13.07  180.00  -1.02  -0.00   0.00   0.00   12.34  180.00    0.11    0.00  0.77 
1 1 1    0   13   43 o  1    6.08    2.01   34.31    0.00   1.18   0.00   0.00   0.00   22.36  180.00   54.78  180.00  0.83 
1 1 1    0   13   45 o  5   19.19    1.99   28.79  180.00  -3.73  -0.00   0.00   0.00   11.35  180.00   15.63    0.00  1.00 
1 1 1    0   13   47 o  3   40.67    1.47   42.55    0.00  14.65  -0.00   0.00   0.00   41.80  360.00    2.25  360.00  1.00 
1 1 1    0   13   49 o  4   37.17    1.33   36.41  180.00 -12.69  -0.00   0.00   0.00   40.85  180.00    7.36  180.00  1.00 
1 1 1    0   13   51 o  2   35.78    1.41   21.43  360.00   8.04  -0.00   0.00   0.00   52.08  360.00   32.58  360.00  1.00 
1 1 1    0   13   53 o  3   11.21    2.44   12.16  180.00  -1.52  -0.00   0.00   0.00    9.35  180.00    1.68    0.00  0.91 
1 1 1    0   13   55 o 17    7.61    2.19   13.50    0.00   1.25   0.00   0.00   0.00    0.37    0.00   12.18  180.00  0.85 
1 1 1    0   13   57 o  3    8.54    2.13    6.14  180.00  -0.69  -0.00   0.00   0.00    4.33  180.00    1.51    0.00  0.60 
1 1 1    0   13   59 o  6   10.31    2.18    2.45  180.00  -0.35  -0.00   0.00   0.00    4.64  180.00    2.25  180.00  0.34 
1 1 1    0   14    0 o  6  218.44    1.84  274.08  180.00  -6.47  -0.00   0.00   0.00  170.05  180.00   96.78    0.00  1.00 
1 1 1    0   14    2 o 13  205.47    1.28  178.35    0.00   8.04   0.00   0.00   0.00  235.97    0.00   61.01    0.00  1.00 
1 1 1    0   14    4 o 10  291.96    1.40  246.54  180.00 -16.45  -0.00   0.00   0.00  337.56  180.00   91.21  180.00  1.00 
1 1 1    0   14    6 o 10  383.31    1.57  269.00  360.00  24.36  -0.00   0.00   0.00  499.39  360.00  232.16  360.00  1.00 
1 1 1    0   14    8 o  2  255.22    1.43  291.00  180.00 -18.05  -0.00   0.00   0.00  229.52  180.00   51.40    0.00  1.00 
1 1 1    0   14   10 o  8   30.16    2.25   65.88  360.00   0.50  -0.00   0.00   0.00   33.34  180.00   94.70  180.00  0.46 
1 1 1    0   14   12 o  3   41.58    1.76    7.16  180.00  -0.06  -0.00   0.00   0.00    0.19  180.00    4.55    0.00  0.06 
1 1 1    0   14   14 o 18  208.49    1.34  236.41    0.00  16.39   0.00   0.00   0.00  188.93    0.00   39.11  180.00  1.00 
1 1 1    0   14   16 o  1   86.60    1.24   54.98  180.00  -1.88  -0.00   0.00   0.00  112.66  180.00   60.01  180.00  0.95 
1 1 1    0   14   18 o 16   25.47    2.26   40.01  180.00  -0.45  -0.00   0.00   0.00   17.28    0.00   56.00    0.00  0.42 
1 1 1    0   14   20 o  2   24.01    2.29   26.17  180.00  -0.31  -0.00   0.00   0.00   11.03    0.00   36.64    0.00  0.30 
1 1 1    0   14   22 o 19   38.59    1.57   39.21  180.00  -0.84  -0.00   0.00   0.00   15.94  180.00   20.85    0.00  0.68 
1 1 1    0   14   24 o 11   33.79    1.97   22.34    0.00   0.51   0.00   0.00   0.00   10.24    0.00   11.19  180.00  0.47 
1 1 1    0   14   26 o 10   21.86    2.23   34.10    0.00   0.63   0.00   0.00   0.00    8.25  180.00   40.93  180.00  0.56 
1 1 1    0   14   28 o 17   35.81    1.96   17.00    0.00   0.71   0.00   0.00   0.00   27.56    0.00   11.22    0.00  0.61 
1 1 1    0   14   30 o 15   34.44    1.56   35.96  180.00  -1.88  -0.00   0.00   0.00   31.23  180.00    3.31    0.00  0.95 
1 1 1    0   14   32 f  0    9.10    2.84   20.47  180.00  -0.34  -0.00   0.00   0.00   19.62  180.00    0.00    0.00  0.00 
1 1 1    0   14   34 o 19   47.28    1.52   33.79    0.00   3.79  -0.00   0.00   0.00   62.13  360.00   29.79  360.00  1.00 
1 1 1    0   14   36 o 12    9.23    2.71   10.30  180.00  -0.32  -0.00   0.00   0.00    4.20    0.00   14.04    0.00  0.31 
1 1 1    0   14   38 o 17   12.78    2.91   37.70    0.00   2.29   0.00   0.00   0.00   10.85  180.00   46.75  180.00  0.98 
1 1 1    0   14   40 o 12    8.33    2.49    9.56    0.00   0.44   0.00   0.00   0.00    2.18  180.00   11.22  180.00  0.41 
1 1 1    0   14   42 f  0   69.40    1.06   68.91  180.00 -41.00  -0.00   0.00   0.00   64.66  180.00    0.00    0.00  0.00 
1 1 1    0   14   44 o 14   37.44    1.28   28.56    0.00   8.77  -0.00   0.00   0.00   48.29  360.00   21.69  360.00  1.00 
1 1 1    0   14   46 o 19   10.20    2.87   22.91    0.00   2.01   0.00   0.00   0.00    1.45  180.00   22.57  180.00  0.96 
1 1 1    0   14   48 o 18   21.16    1.79   27.87  180.00  -5.88  -0.00   0.00   0.00   16.88  180.00    8.56    0.00  1.00 
1 1 1    0   14   50 o 15    7.93    2.42   15.30  360.00   1.32  -0.00   0.00   0.00    0.08  180.00   13.90  180.00  0.87 
1 1 1    0   14   52 o  2    8.05    2.40    2.31  180.00  -0.22  -0.00   0.00   0.00    1.31  180.00    0.81    0.00  0.21 
1 1 1    0   14   54 f  0   16.54    2.08    6.22  180.00  -1.31  -0.00   0.00   0.00    5.86  180.00    0.00    0.00  0.00 
1 1 1    0   14   56 o 11    5.35    1.77    1.57    0.00   0.12   0.00   0.00   0.00    0.27  180.00    1.78  180.00  0.12 
1 1 1    0   14   58 o 15    6.99    2.03    1.28  180.00  -0.13  -0.00   0.00   0.00    0.57  180.00    0.69    0.00  0.13 
1 1 1    0   15    1 o 19   68.47    1.45   56.36  180.00  -1.53  -0.00   0.00   0.00   70.14  180.00   15.68  180.00  0.91 
1 1 1    0   15    3 o 18   61.65    1.50   85.80    0.00   2.10   0.00   0.00   0.00   38.04    0.00   43.62  180.00  0.97 
1 1 1    0   15    5 o  6   76.90    1.48  128.81  180.00  -3.98  -0.00   0.00   0.00   32.50  180.00   88.68    0.00  1.00 
1 1 1    0   15    7 o  7  109.08    1.47  157.47  360.00   7.17  -0.00   0.00   0.00   69.29  360.00   79.59  180.00  1.00 
1 1 1    0   15    9 o 13   63.66    1.60    0.18  180.00  -0.01  -0.00   0.00   0.00    1.04  180.00    0.66  180.00  0.01 
1 1 1    0   15   11 o 11   37.01    2.06   68.52  180.00  -1.19  -0.00   0.00   0.00    4.09    0.00   69.64    0.00  0.83 
1 1 1    0   15   13 o 17   15.79    3.54   19.19    0.00   0.15  -0.00   0.00   0.00   13.23  180.00   31.11  180.00  0.15 
1 1 1    0   15   15 o  6   61.71    1.63  106.90  180.00  -3.69  -0.00   0.00   0.00   20.62  180.00   82.04    0.00  1.00 
1 1 1    0   15   17 o 13  119.12    1.30  141.11    0.00  10.54   0.00   0.00   0.00  103.34    0.00   31.55  180.00  1.00 
1 1 1    0   15   19 o 13   68.85    1.41   45.79  180.00  -2.29  -0.00   0.00   0.00   91.24  180.00   47.57  180.00  0.98 
1 1 1    0   15   21 o 11   71.78    1.66   81.36    0.00   5.19   0.00   0.00   0.00   65.55    0.00   12.44  180.00  1.00 
1 1 1    0   15   23 o  8    8.16    2.66   13.57  180.00  -0.13  -0.00   0.00   0.00   10.97    0.00   24.03    0.00  0.13 
1 1 1    0   15   25 o  5   18.18    3.23    5.48  180.00  -0.14  -0.00   0.00   0.00    0.03    0.00    5.30    0.00  0.14 
1 1 1    0   15   27 o 16   37.15    1.91   50.28  180.00  -3.20  -0.00   0.00   0.00   25.82  180.00   22.41    0.00  1.00 
1 1 1    0   15   29 o  8   22.20    2.50   31.47  360.00   1.45  -0.00   0.00   0.00    9.60  360.00   20.54  180.00  0.90 
1 1 1    0   15   31 o  2    8.45    2.72    2.24    0.00   0.05  -0.00   0.00   0.00    1.29  180.00    3.43  180.00  0.05 
1 1 1    0   15   33 o 18   38.91    1.47   47.22    0.00   7.19   0.00   0.00   0.00   32.72    0.00   12.38  180.00  1.00 
1 1 1    0   15   35 o 16    7.66    2.45    8.48  180.00  -0.32  -0.00   0.00   0.00    3.30    0.00   11.36    0.00  0.31 
1 1 1    0   15   37 o  8   59.48    1.31   55.02  180.00 -18.88  -0.00   0.00   0.00   67.00  180.00   15.03  180.00  1.00 
1 1 1    0   15   39 o  3   10.92    2.93   14.33  180.00  -1.01  -0.00   0.00   0.00    3.24  180.00   10.20    0.00  0.76 
1 1 1    0   15   41 o 12   34.01    1.57   39.44    0.00  10.90   0.00   0.00   0.00   31.29    0.00    5.44  180.00  1.00 
1 1 1    0   15   43 o 12   10.29    2.77   11.07    0.00   0.98  -0.00   0.00   0.00    5.24  360.00    4.98  180.00  0.75 
1 1 1    0   15   45 o 10   24.23    1.91   35.52  180.00  -8.42  -0.00   0.00   0.00   15.98  180.00   16.49    0.00  1.00 
1 1 1    0   15   47 o 11    5.86    2.01    2.51    0.00   0.16  -0.00   0.00   0.00    0.42  180.00    2.69  180.00  0.16 
1 1 1    0   15   49 o 19   15.19    2.47   11.00    0.00   1.91   0.00   0.00   0.00   19.00    0.00    8.93    0.00  0.96 
1 1 1    0   15   51 o  9   10.79    2.57    6.68  180.00  -0.87   0.00   0.00   0.00    8.91  180.00    2.67  180.00  0.70 
1 1 1    0   15   53 o  3    6.30    2.06    6.19    0.00   0.52   0.00   0.00   0.00    0.11    0.00    5.81  180.00  0.48 
1 1 1    0   15   55 o  6    5.36    1.78    2.41  180.00  -0.19  -0.00   0.00   0.00    0.37    0.00    2.72    0.00  0.19 
1 1 1    0   16    0 f  0  118.68    1.84  156.17    0.00  41.00   0.00   0.00   0.00  149.19    0.00    0.00    0.00  0.00 
1 1 1    0   16    2 o 13  109.31    1.31   90.09  180.00  -5.99  -0.00   0.00   0.00  132.71  180.00   46.80  180.00  1.00 
1 1 1    0   16    4 f  0   98.34    1.33   84.70    0.00  41.00   0.00   0.00   0.00   81.22    0.00    0.00    0.00  0.00 
1 1 1    0   16    6 o  8   83.90    1.47   91.22  180.00  -4.99  -0.00   0.00   0.00   80.18  180.00    7.42    0.00  1.00 
1 1 1    0   16    8 o  5   12.28    3.49   19.33  180.00  -0.16  -0.00   0.00   0.00   14.33    0.00   32.54    0.00  0.16 
1 1 1    0   16   10 o 11   55.11    1.69   64.01  360.00   2.63  -0.00   0.00   0.00   47.75  360.00   13.58  180.00  0.99 
1 1 1    0   16   12 o  2    9.91    3.12    0.31    0.00   0.00  -0.00   0.00   0.00    0.21  180.00    0.47  180.00  0.00 
1 1 1    0   16   14 o 16   24.94    2.82   50.76  180.00  -1.20  -0.00   0.00   0.00    7.06    0.00   55.74    0.00  0.83 
1 1 1    0   16   16 o 18   10.05    3.17   12.10  360.00   0.14  -0.00   0.00   0.00    8.81  180.00   20.40  180.00  0.14 
1 1 1    0   16   18 o 13   34.95    2.77   42.55    0.00   2.08   0.00   0.00   0.00   26.86    0.00   14.03  180.00  0.97 
1 1 1    0   16   20 o  1   43.27    2.16   71.60  180.00  -4.85  -0.00   0.00   0.00   17.79  180.00   50.95    0.00  1.00 
1 1 1    0   16   22 o  8  124.96    1.52  149.33    0.00  33.44  -0.00   0.00   0.00  106.72  360.00   36.48  180.00  1.00 
1 1 1    0   16   24 o  7  170.02    1.97  150.26  180.00 -53.79  -0.00   0.00   0.00  196.13  180.00   52.21  180.00  1.00 
1 1 1    0   16   26 o  2  107.59    1.50  110.07    0.00  30.95  -0.00   0.00   0.00  109.89  360.00    4.60  360.00  1.00 
1 1 1    0   16   28 f  0  101.62    1.51   97.82  180.00 -41.00   0.00   0.00   0.00   93.46  180.00    0.00    0.00  0.00 
1 1 1    0   16   30 o 16   78.89    1.44   47.18  360.00  18.01  -0.00   0.00   0.00  112.82  360.00   67.85  360.00  1.00 
1 1 1    0   16   32 o  3   52.67    1.49   47.08  180.00 -13.31   0.00   0.00   0.00   60.72  180.00   16.12  180.00  1.00 
1 1 1    0   16   34 o  8   19.27    2.92    1.52    0.00   0.17   0.00   0.00   0.00    5.09    0.00    3.66    0.00  0.17 
1 1 1    0   16   36 f  0   27.05    2.15   36.44    0.00  41.00   0.00   0.00   0.00   34.11    0.00    0.00    0.00  0.00 
1 1 1    0   16   38 o 16   24.62    2.23   23.82  180.00  -4.82  -0.00   0.00   0.00   27.09  180.00    4.94  180.00  1.00 
1 1 1    0   16   40 o 12   28.97    1.75   29.63    0.00   7.77   0.00   0.00   0.00   30.63    0.00    3.32    0.00  1.00 
1 1 1    0   16   42 o 19   12.65    3.16   19.75  180.00  -2.30  -0.00   0.00   0.00    6.75  180.00   11.30    0.00  0.98 
1 1 1    0   16   44 o  7   11.69    2.77   12.83    0.00   1.56  -0.00   0.00   0.00    9.77  360.00    1.85  180.00  0.91 
1 1 1    0   16   46 o  4    8.27    2.51    6.80  180.00  -0.64  -0.00   0.00   0.00    3.12  180.00    3.09    0.00  0.56 
1 1 1    0   16   48 o  1    6.80    2.21   13.81    0.00   1.15   0.00   0.00   0.00    1.75  180.00   14.64  180.00  0.82 
1 1 1    0   16   50 o 11   11.16    2.66    9.73  180.00  -1.38  -0.00   0.00   0.00   10.38  180.00    1.11  180.00  0.88 
1 1 1    0   16   52 o  6    7.08    2.21    1.73  180.00  -0.17  -0.00   0.00   0.00    0.72  180.00    0.97    0.00  0.17 
1 1 1    0   17    1 o  3   33.03    3.39   16.35    0.00   0.69   0.00   0.00   0.00   23.95    0.00    8.23    0.00  0.60 
1 1 1    0   17    3 o 17   13.60    3.96    7.37  180.00  -0.13  -0.00   0.00   0.00    3.52    0.00   10.60    0.00  0.13 
1 1 1    0   17    5 o 13   51.67    2.01   44.42  180.00  -3.18  -0.00   0.00   0.00   60.29  180.00   17.61  180.00  1.00 
1 1 1    0   17    7 o  6   32.05    2.53   44.67    0.00   2.04  -0.00   0.00   0.00   19.08  360.00   23.84  180.00  0.97 
1 1 1    0   17    9 o  8   10.85    3.33   55.32  180.00  -0.89  -0.00   0.00   0.00   37.68    0.00   90.81    0.00  0.71 
1 1 1    0   17   11 o 18   26.25    2.97   21.90  180.00  -0.91   0.00   0.00   0.00   16.71  180.00    4.31  360.00  0.72 
1 1 1    0   17   13 o  3   76.88    1.42   73.48    0.00   9.69   0.00   0.00   0.00   83.26    0.00   12.78    0.00  1.00 
1 1 1    0   17   15 o  3   38.17    2.37   32.86  180.00  -2.35  -0.00   0.00   0.00   43.46  180.00   11.96  180.00  0.98 
1 1 1    0   17   17 o  6   60.42    1.64   54.54  180.00  -6.97  -0.00   0.00   0.00   68.59  180.00   16.35  180.00  1.00 
1 1 1    0   17   19 o  8   78.25    1.56   63.57    0.00  12.21  -0.00   0.00   0.00   95.66  360.00   34.83  360.00  1.00 
1 1 1    0   17   21 o  3   48.40    2.16   41.86  180.00  -6.00  -0.00   0.00   0.00   56.78  180.00   16.75  180.00  1.00 
1 1 1    0   17   23 o 18   51.52    1.66   56.98  180.00 -11.39  -0.00   0.00   0.00   48.61  180.00    5.81    0.00  1.00 
1 1 1    0   17   25 o  7   57.27    1.59   57.13    0.00  15.95  -0.00   0.00   0.00   60.12  360.00    5.70  360.00  1.00 
1 1 1    0   17   27 o 15   16.11    3.52   14.77  180.00  -1.20  -0.00   0.00   0.00   12.87  180.00    1.13    0.00  0.83 
1 1 1    0   17   29 o  6   42.11    1.67   44.56    0.00  11.07   0.00   0.00   0.00   42.20    0.00    0.17    0.00  1.00 
1 1 1    0   17   31 o  4   18.00    3.10   12.15  360.00   1.39  -0.00   0.00   0.00   20.42  360.00    9.03  360.00  0.88 
1 1 1    0   17   33 o 15   25.64    2.26   32.84  180.00  -6.41  -0.00   0.00   0.00   20.66  180.00    9.97    0.00  1.00 
1 1 1    0   17   35 o  5   12.79    3.16   10.14    0.00   1.05  -0.00   0.00   0.00   10.66  360.00    1.27  360.00  0.78 
1 1 1    0   17   37 o 17    8.36    2.64    4.97  180.00  -0.37  -0.00   0.00   0.00    1.39  180.00    3.18    0.00  0.36 
1 1 1    0   17   39 o  9   13.53    3.00   30.49    0.00   3.93   0.00   0.00   0.00    0.74  180.00   28.53  180.00  1.00 
1 1 1    0   17   41 o  5   18.58    2.92   32.06  180.00  -6.25  -0.00   0.00   0.00    8.20  180.00   20.77    0.00  1.00 
1 1 1    0   17   43 o  2   10.28    2.79    2.10  180.00  -0.24  -0.00   0.00   0.00    2.97  180.00    1.05  180.00  0.24 
1 1 1    0   17   45 o 17   28.69    1.68   29.73    0.00  10.80   0.00   0.00   0.00   29.62    0.00    1.86    0.00  1.00 
1 1 1    0   17   47 o  9   13.51    2.81   19.40  180.00  -3.29  -0.00   0.00   0.00    8.48  180.00    9.99    0.00  1.00 
1 1 1    0   17   49 o 18    8.36    2.54    3.03  180.00  -0.34  -0.00   0.00   0.00    2.58  180.00    0.35    0.00  0.33 
1 1 1    0   18    0 o 14   90.28    2.39   70.14  180.00  -6.91  -0.00   0.00   0.00  113.40  180.00   46.23  180.00  1.00 
1 1 1    0   18    2 o 19   35.29    2.60    8.44  180.00  -0.65  -0.00   0.00   0.00   32.22  180.00   24.14  180.00  0.57 
1 1 1    0   18    4 o 17   13.01    3.70   39.93    0.00   1.14   0.00   0.00   0.00   17.04  180.00   55.27  180.00  0.81 
1 1 1    0   18    6 o 12   36.97    2.30   38.54    0.00   3.33   0.00   0.00   0.00   36.87    0.00    0.03  180.00  1.00 
1 1 1    0   18    8 o 12   41.91    2.47   47.56  180.00  -4.94  -0.00   0.00   0.00   38.31  180.00    7.20    0.00  1.00 
1 1 1    0   18   10 o 14   61.38    1.94   81.92    0.00  13.63   0.00   0.00   0.00   44.41    0.00   33.94  180.00  1.00 
1 1 1    0   18   12 o  8   76.16    1.76   87.65  180.00 -20.29  -0.00   0.00   0.00   68.54  180.00   15.25    0.00  1.00 
1 1 1    0   18   14 o  4   28.95    2.73   41.16    0.00   4.15   0.00   0.00   0.00   18.55    0.00   20.77  180.00  1.00 
1 1 1    0   18   16 o  8   40.97    2.50   33.67    0.00   5.92   0.00   0.00   0.00   49.79    0.00   17.64    0.00  1.00 
1 1 1    0   18   18 o  7   13.60    3.86   17.30  180.00  -1.08  -0.00   0.00   0.00    5.12  180.00   11.35    0.00  0.79 
1 1 1    0   18   20 o 11   79.38    1.60   78.73  180.00 -32.59  -0.00   0.00   0.00   84.04  180.00    9.33  180.00  1.00 
1 1 1    0   18   22 o 11   86.27    1.48   79.58  360.00  38.69  -0.00   0.00   0.00   97.31  360.00   22.08  360.00  1.00 
1 1 1    0   18   24 o 16   19.15    3.93   29.69  180.00  -3.22   0.00   0.00   0.00   10.23  180.00   17.73  360.00  1.00 
1 1 1    0   18   26 o 18   21.80    3.06   21.90    0.00   3.11  -0.00   0.00   0.00   22.90  360.00    2.38  360.00  1.00 
1 1 1    0   18   28 o 13   10.54    3.17   11.72    0.00   0.90   0.00   0.00   0.00    4.20    0.00    6.73  180.00  0.72 
1 1 1    0   18   30 o  3   38.59    1.97   37.71  180.00 -12.38  -0.00   0.00   0.00   42.21  180.00    7.24  180.00  1.00 
1 1 1    0   18   32 o 14   13.05    3.31    2.75  180.00  -0.30   0.00   0.00   0.00    5.16  180.00    2.63  180.00  0.29 
1 1 1    0   18   34 o 14   40.33    1.65   33.46    0.00  13.28   0.00   0.00   0.00   50.06    0.00   19.46    0.00  1.00 
1 1 1    0   18   36 o 17   33.30    1.78   24.09  180.00  -8.53   0.00   0.00   0.00   44.73  180.00   22.86  180.00  1.00 
1 1 1    0   18   38 o 10   14.42    3.18    8.40    0.00   1.28   0.00   0.00   0.00   17.11    0.00    9.50    0.00  0.86 
1 1 1    0   18   40 o  5   11.87    3.09   14.66  180.00  -1.95  -0.00   0.00   0.00    9.28  180.00    4.24    0.00  0.96 
1 1 1    0   18   42 o  4   11.52    3.00   25.79    0.00   3.52  -0.00   0.00   0.00    1.19  180.00   25.39  180.00  1.00 
1 1 1    0   18   44 o 17   22.65    2.08   28.00  180.00  -8.43  -0.00   0.00   0.00   18.57  180.00    8.17    0.00  1.00 
1 1 1    0   18   46 o 18    7.55    2.37    7.62    0.00   0.79   0.00   0.00   0.00    2.57    0.00    4.83  180.00  0.66 
1 1 1    0   19    1 o 18   27.24    4.24   31.51    0.00   3.89   0.00   0.00   0.00   24.43    0.00    5.58  180.00  1.00 
1 1 1    0   19    3 o 10   32.08    3.70   34.16  180.00  -5.10  -0.00   0.00   0.00   31.65  180.00    0.88    0.00  1.00 
1 1 1    0   19    5 o  5   15.79    4.45    5.11    0.00   0.37   0.00   0.00   0.00    6.29    0.00    1.43    0.00  0.35 
1 1 1    0   19    7 o 12   12.55    3.98   17.89  180.00  -1.07  -0.00   0.00   0.00    2.79  180.00   14.20    0.00  0.79 
1 1 1    0   19    9 o  8   13.18    3.96    7.78    0.00   0.50  -0.00   0.00   0.00    4.80  360.00    2.58  180.00  0.46 
1 1 1    0   19   11 o  8   15.06    4.41   26.81  180.00  -2.00  -0.00   0.00   0.00    3.64  180.00   21.75    0.00  0.96 
1 1 1    0   19   13 o  2   15.52    4.38   17.11    0.00   1.37   0.00   0.00   0.00   11.08    0.00    5.09  180.00  0.88 
1 1 1    0   19   15 o 19   18.39    4.21   26.18  180.00  -2.62  -0.00   0.00   0.00   11.72  180.00   12.95    0.00  0.99 
1 1 1    0   19   17 o 15   29.10    3.19   25.45    0.00   4.49  -0.00   0.00   0.00   34.26  360.00   10.35  360.00  1.00 
1 1 1    0   19   19 o  5   29.48    3.38   31.11    0.00   5.94   0.00   0.00   0.00   29.81    0.00    0.66    0.00  1.00 
1 1 1    0   19   21 o 10   23.89    3.53   25.40  180.00  -4.26  -0.00   0.00   0.00   24.04  180.00    0.32  180.00  1.00 
1 1 1    0   19   23 o  8   42.95    1.98   41.18    0.00  14.69   0.00   0.00   0.00   47.62    0.00    9.33    0.00  1.00 
1 1 1    0   19   25 o 18   26.27    2.83   16.68  180.00  -3.68  -0.00   0.00   0.00   37.05  180.00   21.62  180.00  1.00 
1 1 1    0   19   27 o 16   25.95    2.75   34.81  180.00  -8.01  -0.00   0.00   0.00   19.89  180.00   12.12    0.00  1.00 
1 1 1    0   19   29 f  0    9.83    3.06    0.45  180.00  -0.04  -0.00   0.00   0.00    0.41  180.00    0.00    0.00  0.00 
1 1 1    0   19   31 o  7   26.99    2.70   24.15  360.00   6.57  -0.00   0.00   0.00   32.06  360.00   10.13  360.00  1.00 
1 1 1    0   19   33 o  9   11.13    3.15    3.95  180.00  -0.46  -0.00   0.00   0.00    6.05  180.00    2.48  180.00  0.43 
1 1 1    0   19   35 f  0    9.64    2.90    8.95  360.00   0.96  -0.00   0.00   0.00    8.21  360.00    0.00    0.00  0.00 
1 1 1    0   19   37 o 12   17.58    3.37   10.63  180.00  -2.10  -0.00   0.00   0.00   24.22  180.00   14.32  180.00  0.97 
1 1 1    0   19   39 o 15    5.97    2.07    1.64  180.00  -0.13  -0.00   0.00   0.00    0.05    0.00    1.61    0.00  0.13 
1 1 1    0   19   41 o  4    9.24    2.76    1.92  360.00   0.23  -0.00   0.00   0.00    2.33  360.00    0.49  360.00  0.23 
1 1 1    0   19   43 o  6    6.65    2.24    5.64    0.00   0.53   0.00   0.00   0.00    0.96    0.00    4.56  180.00  0.49 
1 1 1    0   20    0 o  2   46.17    3.25   54.63    0.00   8.33   0.00   0.00   0.00   41.11    0.00   10.11  180.00  1.00 
1 1 1    0   20    2 f  0   38.63    3.02   30.32  180.00 -41.00  -0.00   0.00   0.00   28.42  180.00    0.00    0.00  0.00 
1 1 1    0   20    4 o 11   13.93    4.16    2.58  180.00  -0.22  -0.00   0.00   0.00    3.68  180.00    1.26  180.00  0.22 
1 1 1    0   20    6 o 10   13.26    3.98    1.99    0.00   0.17  -0.00   0.00   0.00    2.55  360.00    0.69  360.00  0.17 
1 1 1    0   20    8 o 14    7.92    2.78    2.62  180.00  -0.14  -0.00   0.00   0.00    0.18    0.00    2.63    0.00  0.14 
1 1 1    0   20   10 o  3   16.70    4.50    1.16  180.00  -0.13  -0.00   0.00   0.00    3.17  180.00    2.09  180.00  0.13 
1 1 1    0   20   12 o  7   36.29    2.95   41.40    0.00  11.42   0.00   0.00   0.00   34.01    0.00    4.56  180.00  1.00 
1 1 1    0   20   14 o 19   23.46    4.39   31.65  180.00  -5.44  -0.00   0.00   0.00   17.49  180.00   11.93    0.00  1.00 
1 1 1    0   20   16 o 17   13.29    3.91   11.00    0.00   1.13  -0.00   0.00   0.00   11.41  360.00    1.22  360.00  0.81 
1 1 1    0   20   18 o 19   20.20    4.11   29.00  180.00  -4.63  -0.00   0.00   0.00   13.64  180.00   13.12    0.00  1.00 
1 1 1    0   20   20 o 14   26.12    3.23   33.50    0.00   7.59  -0.00   0.00   0.00   21.45  360.00    9.34  180.00  1.00 
1 1 1    0   20   22 o 15   13.62    3.74   12.29  180.00  -1.46  -0.00   0.00   0.00   13.24  180.00    1.99  180.00  0.90 
1 1 1    0   20   24 o  1   32.68    2.44   23.60  180.00  -7.68   0.00   0.00   0.00   43.87  180.00   22.39  180.00  1.00 
1 1 1    0   20   26 o  5   22.04    3.27   22.17    0.00   4.89  -0.00   0.00   0.00   24.01  360.00    3.94  360.00  1.00 
1 1 1    0   20   28 o  4    7.94    2.68    5.86    0.00   0.51  -0.00   0.00   0.00    2.17  360.00    3.14  180.00  0.47 
1 1 1    0   20   30 o  4    8.70    2.82    4.91    0.00   0.48   0.00   0.00   0.00    3.28    0.00    1.23  180.00  0.45 
1 1 1    0   20   32 f  0   10.86    3.14    2.53  180.00  -0.31  -0.00   0.00   0.00    2.36  180.00    0.00    0.00  0.00 
1 1 1    0   20   34 o 19   31.12    2.14   22.87  180.00  -9.08  -0.00   0.00   0.00   40.66  180.00   19.08  180.00  1.00 
1 1 1    0   20   36 o  2   26.48    2.44   15.53    0.00   5.38   0.00   0.00   0.00   38.08    0.00   23.21    0.00  1.00 
1 1 1    0   20   38 o  5   12.00    3.13    3.58  180.00  -0.56  -0.00   0.00   0.00    8.69  180.00    5.21  180.00  0.51 
1 1 1    0   21    1 f  0   41.02    2.96   29.83  180.00 -41.00  -0.00   0.00   0.00   27.47  180.00    0.00    0.00  0.00 
1 1 1    0   21    3 f  0   45.42    2.99   41.70    0.00  41.00   0.00   0.00   0.00   38.40    0.00    0.00    0.00  0.00 
1 1 1    0   21    5 o  1   23.96    4.43   23.88  180.00  -4.53  -0.00   0.00   0.00   25.94  180.00    3.98  180.00  1.00 
1 1 1    0   21    7 o 18   18.04    4.39   10.83    0.00   1.57   0.00   0.00   0.00   23.14    0.00   13.18    0.00  0.92 
1 1 1    0   21    9 o 14   17.19    4.42   22.14    0.00   3.09   0.00   0.00   0.00   13.94    0.00    6.36  180.00  1.00 
1 1 1    0   21   11 o 19   38.59    2.82   33.57  180.00 -11.98  -0.00   0.00   0.00   46.47  180.00   15.76  180.00  1.00 
1 1 1    0   21   13 o  5   15.43    4.14   12.84    0.00   1.72  -0.00   0.00   0.00   17.21  360.00    5.49  360.00  0.94 
1 1 1    0   21   15 o 11   10.98    3.54    0.20  180.00  -0.02  -0.00   0.00   0.00    0.26  180.00    0.08  180.00  0.02 
1 1 1    0   21   17 o  2   14.83    3.97   11.81  180.00  -1.63  -0.00   0.00   0.00   16.77  180.00    6.06  180.00  0.93 
1 1 1    0   21   19 o 15   10.10    3.27    7.57    0.00   0.78   0.00   0.00   0.00    6.39    0.00    0.44  180.00  0.65 
1 1 1    0   21   21 o 18   15.59    3.87    6.43  180.00  -1.01  -0.00   0.00   0.00   18.04  180.00   12.20  180.00  0.77 
1 1 1    0   21   23 o 11   12.78    3.61    9.14    0.00   1.23   0.00   0.00   0.00   13.19    0.00    4.81    0.00  0.84 
1 1 1    0   21   25 o 11   14.67    3.68   11.26  180.00  -1.79  -0.00   0.00   0.00   17.30  180.00    6.87  180.00  0.95 
1 1 1    0   21   27 o  3   11.67    3.38    8.57  360.00   1.14  -0.00   0.00   0.00   11.01  360.00    2.98  360.00  0.82 
1 1 1    0   21   29 o  4   14.39    3.57    0.66  180.00  -0.11  -0.00   0.00   0.00    2.54  180.00    1.92  180.00  0.11 
1 1 1    0   21   31 o  2   18.96    3.26   16.64  180.00  -3.91  -0.00   0.00   0.00   21.93  180.00    5.97  180.00  1.00 
1 1 1    0   21   33 o  6   20.52    3.49   22.00    0.00   5.69  -0.00   0.00   0.00   19.67  360.00    1.70  180.00  1.00 
1 1 1    0   21   35 o 11   11.20    3.18   10.85  180.00  -1.64  -0.00   0.00   0.00   10.09  180.00    0.59    0.00  0.93 
1 1 1    0   22    0 o 10   64.78    2.71   57.14    0.00  20.82   0.00   0.00   0.00   77.99    0.00   26.41    0.00  1.00 
1 1 1    0   22    2 o 17   39.63    2.68   35.40  180.00 -15.15  -0.00   0.00   0.00   47.31  180.00   15.37  180.00  1.00 
1 1 1    0   22    4 o 18   17.36    4.43   12.52    0.00   2.05   0.00   0.00   0.00   22.30    0.00   11.00    0.00  0.97 
1 1 1    0   22    6 o  5   13.47    3.97   12.44    0.00   1.66  -0.00   0.00   0.00   13.81  360.00    2.55  360.00  0.93 
1 1 1    0   22    8 o 14   17.98    4.44   34.18  180.00  -5.88  -0.00   0.00   0.00    4.93  180.00   26.09    0.00  1.00 
1 1 1    0   22   10 o  7   10.65    3.51   10.61    0.00   1.18   0.00   0.00   0.00    7.98    0.00    1.69  180.00  0.83 
1 1 1    0   22   12 o 13   13.73    3.98    4.59    0.00   0.64  -0.00   0.00   0.00   11.38  360.00    7.18  360.00  0.57 
1 1 1    0   22   14 o 11   20.48    4.08   12.15  180.00  -2.56  -0.00   0.00   0.00   29.27  180.00   18.08  180.00  0.99 
1 1 1    0   22   16 o 16   12.79    3.77   17.91    0.00   2.46   0.00   0.00   0.00    8.61    0.00    7.99  180.00  0.99 
1 1 1    0   22   18 o 11   12.03    3.63    5.05    0.00   0.68   0.00   0.00   0.00    9.44    0.00    4.72    0.00  0.59 
1 1 1    0   22   20 o  8   13.75    3.79   11.62  180.00  -1.79  -0.00   0.00   0.00   15.06  180.00    4.12  180.00  0.95 
1 1 1    0   22   22 o 19   12.58    3.63   11.36  180.00  -1.66  -0.00   0.00   0.00   12.62  180.00    1.84  180.00  0.93 
1 1 1    0   22   24 o  3   21.86    3.46   22.84    0.00   6.06   0.00   0.00   0.00   21.84    0.00    0.05  180.00  1.00 
1 1 1    0   22   26 o 12   15.22    3.69    2.38  180.00  -0.44  -0.00   0.00   0.00   10.36  180.00    8.06  180.00  0.42 
1 1 1    0   22   28 o  4   15.01    3.61   13.24  180.00  -2.53  -0.00   0.00   0.00   16.69  180.00    3.74  180.00  0.99 
1 1 1    0   23    1 o  4   13.30    3.96    5.56  180.00  -0.81  -0.00   0.00   0.00   12.64  180.00    7.41  180.00  0.67 
1 1 1    0   23    3 o 13   15.52    4.19    7.83    0.00   1.31  -0.00   0.00   0.00   19.47  360.00   12.10  360.00  0.86 
1 1 1    0   23    5 o  7   11.06    3.56   10.86  180.00  -1.38  -0.00   0.00   0.00    9.24  180.00    1.00    0.00  0.88 
1 1 1    0   23    7 o 10   10.15    3.37    4.36    0.00   0.52   0.00   0.00   0.00    5.56    0.00    1.45    0.00  0.48 
1 1 1    0   23    9 o 17   14.26    4.08   14.10    0.00   2.24  -0.00   0.00   0.00   14.52  360.00    1.15  360.00  0.98 
1 1 1    0   23   11 o  7   17.97    4.25   17.89  180.00  -3.56  -0.00   0.00   0.00   18.85  180.00    1.82  180.00  1.00 
1 1 1    0   23   13 o 15   17.82    4.19   14.34    0.00   2.88   0.00   0.00   0.00   21.69    0.00    7.97    0.00  0.99 
1 1 1    0   23   15 o 16   11.72    3.64    0.83  180.00  -0.12  -0.00   0.00   0.00    1.95  180.00    1.15  180.00  0.12 
1 1 1    0   23   17 o  8   15.97    4.03   11.59  180.00  -2.20  -0.00   0.00   0.00   19.93  180.00    8.71  180.00  0.98 
1 1 1    0   23   19 o  6   14.33    4.03    3.59    0.00   0.62  -0.00   0.00   0.00   12.37  360.00    8.87  360.00  0.55 
1 1 1    0   23   21 o 15   17.05    3.93   12.98    0.00   2.77   0.00   0.00   0.00   21.08    0.00    8.32    0.00  0.99 
1 1 1    0   24    0 o  8   16.47    4.82   10.83  360.00   1.16  -0.00   0.00   0.00   16.46  360.00    5.85  360.00  0.82 
1 1 1    0   24    2 o  1   14.26    4.10   11.32  180.00  -1.97  -0.00   0.00   0.00   16.34  180.00    5.24  180.00  0.96 
1 1 1    0   24    4 o 17   11.48    3.66    9.07    0.00   1.33  -0.00   0.00   0.00   11.08  360.00    2.17  360.00  0.87 
1 1 1    0   24    6 o  1    9.81    3.29    0.13    0.00   0.02   0.00   0.00   0.00    0.20    0.00    0.08    0.00  0.02 
1 1 1    1    0    1 o 17  351.55    1.97 6846.22  180.00   7.13   0.00   0.00   0.00  290.39    0.00  122.31  180.00  1.00 
1 1 1    1    0    3 o 19  118.22    1.18 1555.28    0.00  -0.75  -0.00   0.00   0.00   23.80  180.00  102.66    0.00  0.64 
1 1 1    1    0    5 o  4  146.54    1.21 1949.62    0.00  -0.95  -0.00   0.00   0.00   91.90  180.00   33.27    0.00  0.74 
1 1 1    1    0    7 f  0   63.87    1.13  767.58  180.00  -0.07  -0.00   0.00   0.00   18.99  180.00    0.00    0.00  0.00 
1 1 1    1    0    9 o  8  113.72    1.08 1382.85  360.00  -0.08  -0.00   0.00   0.00    5.58  180.00    6.74    0.00  0.08 
1 1 1    1    0   11 o  4   54.81    0.97  116.98    0.00   0.21  -0.00   0.00   0.00   41.45  180.00  105.12  180.00  0.20 
1 1 1    1    0   13 o  4  337.02    1.44  798.45    0.00   7.76  -0.00   0.00   0.00  301.69  360.00   70.65  180.00  1.00 
1 1 1    1    0   15 o 14  215.97    1.12  246.99    0.00  -5.64  -0.00   0.00   0.00   30.33  180.00  371.27    0.00  1.00 
1 1 1    1    0   17 o 15  119.76    1.06  760.62    0.00   1.95  -0.00   0.00   0.00    6.77  180.00  243.53  180.00  0.96 
1 1 1    1    0   19 o 11   45.66    1.35   13.63    0.00   0.27   0.00   0.00   0.00   56.22  180.00  136.14  180.00  0.26 
1 1 1    1    0   21 o  8   63.64    1.34  244.52  360.00  -0.38  -0.00   0.00   0.00   31.20    0.00  108.86    0.00  0.37 
1 1 1    1    0   23 o 13  732.06    2.44 1010.26    0.00  44.82  -0.00   0.00   0.00  723.29  360.00   17.54  180.00  1.00 
1 1 1    1    0   25 o 11 1186.69    3.51 1347.47  180.00 -118.90  -0.00   0.00   0.00 1242.80  180.00  112.22  180.00  1.00 
1 1 1    1    0   27 o  7  224.57    1.10   96.56  180.00  -3.12  -0.00   0.00   0.00  302.32  180.00  157.26  180.00  1.00 
1 1 1    1    0   29 o  7  133.83    0.96   51.16    0.00   0.66   0.00   0.00   0.00  106.84    0.00   59.29    0.00  0.58 
1 1 1    1    0   31 o  3   93.73    0.92   52.98  360.00   0.49  -0.00   0.00   0.00   37.61  360.00    9.84  180.00  0.45 
1 1 1    1    0   33 o  8   27.60    1.05   69.79  180.00  -0.15   0.00   0.00   0.00   38.39  360.00   85.09  360.00  0.15 
1 1 1    1    0   35 o  5   30.11    1.04   38.38    0.00   0.13   0.00   0.00   0.00   26.29  180.00   60.35  180.00  0.13 
1 1 1    1    0   37 o 16   93.89    0.89   60.01    0.00   0.58  -0.00   0.00   0.00   53.03  360.00    7.63  360.00  0.52 
1 1 1    1    0   39 o  5   57.03    1.04  150.50  180.00  -1.20  -0.00   0.00   0.00   32.33    0.00  159.85    0.00  0.83 
1 1 1    1    0   41 o  3  156.15    1.31  149.06    0.00   4.96   0.00   0.00   0.00  164.35    0.00   16.44    0.00  1.00 
1 1 1    1    0   43 o  7   44.91    0.94   20.13  180.00  -0.24   0.00   0.00   0.00    3.68  180.00   13.79  360.00  0.24 
1 1 1    1    0   45 o 15  124.54    0.92   68.01    0.00   3.66  -0.00   0.00   0.00  184.40  360.00  120.05  360.00  1.00 
1 1 1    1    0   47 o 14    9.44    1.90   22.36  180.00  -0.12   0.00   0.00   0.00   19.08  360.00   40.50  360.00  0.12 
1 1 1    1    0   49 o 17  179.16    1.05  167.21    0.00  27.27   0.00   0.00   0.00  198.08    0.00   37.84    0.00  1.00 
1 1 1    1    0   51 o  5  111.86    0.86  140.66  180.00 -24.03  -0.00   0.00   0.00   88.65  180.00   46.42    0.00  1.00 
1 1 1    1    0   53 o 14   25.06    1.02    8.60  360.00   0.47  -0.00   0.00   0.00   13.56  360.00    5.33  360.00  0.43 
1 1 1    1    0   55 o 11   12.92    1.70    0.65  360.00   0.03  -0.00   0.00   0.00    0.18  360.00    0.44  180.00  0.03 
1 1 1    1    0   57 o  3   10.29    1.82    4.62  180.00  -0.25  -0.00   0.00   0.00    0.75  180.00    3.63    0.00  0.25 
1 1 1    1    0   59 o 10   15.48    1.82    2.94  180.00  -0.31  -0.00   0.00   0.00    6.44  180.00    3.68  180.00  0.30 
1 1 1    1    0   61 o 16    8.98    1.81    4.16  180.00  -0.32  -0.00   0.00   0.00    1.71  180.00    2.14    0.00  0.31 
1 1 1    1    0   63 o  6   17.15    1.11    5.08  180.00  -0.87  -0.00   0.00   0.00   19.42  180.00   14.77  180.00  0.70 
1 1 1    1    0   65 o 12   14.24    1.20   11.43    0.00   1.90  -0.00   0.00   0.00   16.91  360.00    6.60  360.00  0.96 
1 1 1    1    0   67 o  8    4.40    1.40    1.99  360.00   0.11  -0.00   0.00   0.00    0.88  180.00    2.73  180.00  0.11 
1 1 1    1    0   69 o 13    6.11    1.58    1.79    0.00   0.15  -0.00   0.00   0.00    0.10  360.00    1.61  180.00  0.15 
1 1 1    1    0   71 o 11    7.25    1.85    4.47  180.00  -0.48   0.00   0.00   0.00    2.07  180.00    2.33  360.00  0.45 
1 1 1    1    1    0 o  7    2.33    0.67 6936.01    0.00  -0.13   0.00   0.00   0.00 1126.83  360.00 2254.27  360.00  0.13 
1 1 1    1    1    2 o  4    0.64    0.32 1643.37  179.67   0.03   0.00   0.00   0.00  424.20  180.66  848.43  180.66  0.01 
1 1 1    1    1    4 o 16  232.25    1.17  537.54  115.69  -6.29   1.40   0.00   0.00  159.10  167.45  108.60  347.45  0.92 
1 1 1    1    1    6 o  7  129.34    1.03  382.07  155.30   0.16   1.75   0.00   0.00   42.32   84.64   84.46  264.64  0.65 
1 1 1    1    1    8 o  8   72.53    0.98 1010.15  144.91   1.97   0.08   0.00   0.00  143.65  182.20  387.87  182.20  0.69 
1 1 1    1    1   10 o  2   71.89    0.98  301.99  309.21  -3.19  -0.61   0.00   0.00  270.24   10.82  659.39   10.82  0.83 
1 1 1    1    1   12 o 11   81.95    0.98  519.85  203.59   0.83   1.42   0.00   0.00   61.57  239.53  226.30  239.53  0.63 
1 1 1    1    1   14 o 16   88.45    0.98  452.80  143.89   0.56  -0.45   0.00   0.00    3.78  141.64   67.30  141.64  0.34 
1 1 1    1    1   16 o 13   45.17    1.04   60.41  236.69   0.10   0.50   0.00   0.00   61.63  258.23  145.61  258.23  0.25 
1 1 1    1    1   18 o  4   88.01    1.42  199.53  241.45  -0.12  -0.13   0.00   0.00    1.41  228.15   12.94   48.15  0.09 
1 1 1    1    1   20 o  6  145.97    1.27  223.18  151.61  -2.40  -1.46   0.00   0.00  104.66  211.22   22.68   31.22  0.79 
1 1 1    1    1   22 o  3   48.02    1.66  152.50  197.16  -0.46  -0.08   0.00   0.00   38.80    9.67   99.54    9.67  0.23 
1 1 1    1    1   24 o 15  288.54    1.65  412.88  234.14 -11.20 -10.83   0.00   0.00  244.76  224.03   68.73   44.03  0.97 
1 1 1    1    1   26 o 11 1061.13    3.87 1034.34   11.16 186.18  31.11   0.00   0.00 1154.18    9.48  191.74    9.48  1.00 
1 1 1    1    1   28 o 14  157.30    1.13  278.68  205.70  -7.99  -2.44   0.00   0.00   30.15  196.99  234.83   16.99  0.94 
1 1 1    1    1   30 o  9   25.47    1.29   48.99   62.32   0.10   0.18   0.00   0.00   32.29  241.45   69.76  241.45  0.10 
1 1 1    1    1   32 o  9  159.18    1.15   70.05   61.12   1.59   2.27   0.00   0.00  175.78   54.99   99.60   54.99  0.79 
1 1 1    1    1   34 o  4   61.21    1.05   88.63   25.43   0.73   0.67   0.00   0.00   11.97  222.68   78.40  222.68  0.44 
1 1 1    1    1   36 o  8   84.89    0.93   99.22  262.14  -0.56  -2.16   0.00   0.00   24.76  255.46   74.74   75.46  0.73 
1 1 1    1    1   38 o 19  142.78    1.41  131.39  147.23  -4.16   3.03   0.00   0.00  136.01  143.95   15.98  143.95  0.90 
1 1 1    1    1   40 o  7  127.65    1.05  146.09  327.95   5.54  -3.62   0.00   0.00   98.32  326.88   38.49  146.88  0.92 
1 1 1    1    1   42 o 10   58.85    0.96   27.82  121.25  -0.49   0.74   0.00   0.00   18.27  123.52   10.93  303.52  0.40 
1 1 1    1    1   44 o  8   23.04    1.07   14.90  260.69  -0.03  -0.26   0.00   0.00    8.31   83.93   22.63   83.93  0.13 
1 1 1    1    1   46 o  4   29.75    0.94   27.87  112.94  -0.32   0.79   0.00   0.00    3.60  292.29   30.55  292.29  0.39 
1 1 1    1    1   48 o  6   62.57    0.81   56.58  192.26  -5.04  -1.11   0.00   0.00   58.16  192.44    4.06  192.44  0.90 
1 1 1    1    1   50 o  8   40.57    0.84   32.86  202.78  -3.17  -1.33   0.00   0.00   36.43  202.78    4.85  202.78  0.84 
1 1 1    1    1   52 o 18  121.30    0.81   88.16    8.03  38.44   5.43   0.00   0.00  154.92    8.03   70.39    8.03  0.99 
1 1 1    1    1   54 o 13   13.90    1.38   23.36  191.38  -1.77  -0.36   0.00   0.00    3.92   11.38   26.25   11.38  0.66 
1 1 1    1    1   56 o  2   15.27    2.07   11.87  297.42   0.80  -1.53   0.00   0.00    8.48  297.43    2.82  117.43  0.65 
1 1 1    1    1   58 o  3   11.17    2.12    9.26  111.28  -0.44   1.12   0.00   0.00    2.73  111.29    5.99  291.29  0.51 
1 1 1    1    1   60 o 13   12.52    1.51   12.06  298.96   1.13  -2.04   0.00   0.00    7.44  298.96    3.81  118.96  0.75 
1 1 1    1    1   62 o  9    5.72    1.68    4.66  130.92  -0.31   0.36   0.00   0.00    1.63  310.93    5.92  310.93  0.23 
1 1 1    1    1   64 o  7    8.66    1.75    4.19  231.96  -0.46  -0.58   0.00   0.00    2.22  231.96    1.59   51.96  0.35 
1 1 1    1    1   66 o 15    6.08    1.66    6.81  166.09  -0.93   0.23   0.00   0.00    0.99  346.10    7.24  346.10  0.43 
1 1 1    1    1   68 o 18    5.89    1.54    4.45  357.74   0.67  -0.03   0.00   0.00    0.48  177.74    4.68  177.74  0.32 
1 1 1    1    1   70 o 15    5.30    1.58    4.25  154.93  -0.57   0.26   0.00   0.00    0.96  334.93    5.09  334.93  0.30 
1 1 1    1    2    1 o  7    1.30    0.63 2000.78    8.72   0.08  -0.01   0.00   0.00  572.04  174.43 1144.19  174.43  0.04 
1 1 1    1    2    3 o 16   21.03    1.13  541.09  198.38  -0.82  -0.06   0.00   0.00  348.90    4.38  713.76    4.38  0.38 
1 1 1    1    2    5 o  7   80.65    1.06  547.79  247.61  -0.78  -0.58   0.00   0.00   39.54   36.74  149.35   36.74  0.44 
1 1 1    1    2    7 o 11   30.89    1.16  395.60   62.22  -0.04   0.20   0.00   0.00   52.87  282.03  112.09  282.03  0.10 
1 1 1    1    2    9 o  6   79.10    1.10  457.37  147.34  -1.07  -0.59   0.00   0.00   49.55   28.85  181.21   28.85  0.52 
1 1 1    1    2   11 o 13  196.31    1.20  400.15  205.83  -0.29   2.77   0.00   0.00  195.00   96.04   78.61   96.04  0.79 
1 1 1    1    2   13 o 13   21.76    1.03  196.88  145.22  -0.10  -0.30   0.00   0.00  105.79   71.99  218.31   71.99  0.15 
1 1 1    1    2   15 o 17  107.64    1.00  297.84  169.75  -1.96   0.20   0.00   0.00   12.80  174.24  123.42  354.24  0.69 
1 1 1    1    2   17 o 11   60.43    1.07  314.10  244.68   0.90  -0.76   0.00   0.00   76.30  139.87  213.53  139.87  0.50 
1 1 1    1    2   19 o 17   75.64    1.16  143.32  123.74  -0.37  -0.10   0.00   0.00    5.42   15.66   39.38   15.66  0.19 
1 1 1    1    2   21 o  2   35.01    1.24   65.98   98.99  -0.26   0.27   0.00   0.00   54.84  313.77  122.67  313.77  0.19 
1 1 1    1    2   23 o 12  217.95    1.18  371.09  354.95  10.73  -0.50   0.00   0.00  124.47  357.31  166.17  177.31  0.95 
1 1 1    1    2   25 o 12   28.60    1.01   89.52  214.75  -0.52   0.13   0.00   0.00   87.33  345.98  189.33  345.98  0.26 
1 1 1    1    2   27 o 11   70.91    0.93  214.48   79.46  -0.35   1.25   0.00   0.00   16.39  285.51  109.72  285.51  0.54 
1 1 1    1    2   29 o 16   98.81    0.94   97.08  295.64   0.98  -1.27   0.00   0.00   45.56  307.61   31.68  127.61  0.62 
1 1 1    1    2   31 o 19   54.58    0.93   36.63  318.46  -0.23  -0.21   0.00   0.00    8.82   42.39   34.73   42.39  0.16 
1 1 1    1    2   33 o 10  122.31    0.94   93.09  117.83  -1.63   1.31   0.00   0.00  102.86  141.28   31.52  141.28  0.71 
1 1 1    1    2   35 o 19  174.12    1.02  103.37  230.43  -3.45  -3.37   0.00   0.00  202.05  224.31   94.47  224.31  0.89 
1 1 1    1    2   37 o  2  211.26    1.19  229.28   15.62  11.53   3.73   0.00   0.00  200.63   17.93    3.43  197.93  0.96 
1 1 1    1    2   39 o 12   28.12    1.14   29.01  337.09   0.19  -0.09   0.00   0.00   15.64  153.32   37.17  153.32  0.10 
1 1 1    1    2   41 o 17  210.09    1.42  151.93  165.73 -14.20   3.38   0.00   0.00  253.78  166.61  102.04  166.61  0.97 
1 1 1    1    2   43 f  0   79.43    0.88   47.38  257.99  -0.52  -2.49   0.00   0.00   46.75  258.13    0.00    0.00  0.00 
1 1 1    1    2   45 o  4   33.30    0.95   21.22  117.01  -0.29   0.59   0.00   0.00    0.27  116.52   20.25  296.52  0.31 
1 1 1    1    2   47 o 17   41.36    0.89   19.03  234.48  -0.58  -0.81   0.00   0.00   18.59  234.44    0.29  234.43  0.45 
1 1 1    1    2   49 o 19   14.73    1.41   14.92  354.28   0.44  -0.04   0.00   0.00    7.98  174.26   22.32  174.26  0.22 
1 1 1    1    2   51 o 10   22.12    1.08   17.24  193.70  -1.19  -0.29   0.00   0.00    6.45  193.70   10.10   13.70  0.52 
1 1 1    1    2   53 o 10   11.67    1.69    9.32   99.48  -0.08   0.49   0.00   0.00    3.27  279.47   12.20  279.47  0.24 
1 1 1    1    2   55 o  4   10.36    1.80    4.97  295.38   0.18  -0.38   0.00   0.00    0.46  115.38    5.21  115.38  0.21 
1 1 1    1    2   57 o  5    6.55    1.82    4.57  107.15  -0.10   0.31   0.00   0.00    2.22  287.15    6.54  287.15  0.16 
1 1 1    1    2   59 o  4    7.19    1.92    3.16  307.27   0.19  -0.25   0.00   0.00    0.77  127.28    3.73  127.28  0.15 
1 1 1    1    2   61 o  1    7.80    1.89   11.67  171.46  -1.52   0.23   0.00   0.00    1.37  351.46   12.17  351.46  0.60 
1 1 1    1    2   63 o  6   26.52    0.90   20.97    5.45  11.24   1.07   0.00   0.00   31.49    5.45   12.35    5.45  0.95 
1 1 1    1    2   65 o  7    6.05    1.66    7.87  177.35  -1.07   0.05   0.00   0.00    1.46  357.34    8.59  357.34  0.47 
1 1 1    1    2   67 o  1    4.66    1.47    3.63  217.24  -0.33  -0.25   0.00   0.00    1.47   37.24    4.86   37.24  0.20 
1 1 1    1    2   69 o  7    6.94    1.63    1.40  267.67  -0.01  -0.26   0.00   0.00    0.44  267.67    0.91   87.67  0.13 
1 1 1    1    3    0 o  7 1275.98    7.54 3618.63  180.00 -94.63   0.00   0.00   0.00 1225.96  180.00  100.05  360.00  1.00 
1 1 1    1    3    2 o 15  591.69    1.95 1137.42   27.42  30.17   2.34   0.00   0.00  709.97    4.43  256.28    4.43  0.98 
1 1 1    1    3    4 f  0  105.82    1.02  594.24  286.67   3.16   0.06   0.00   0.00  253.30    1.06    0.00    0.00  0.00 
1 1 1    1    3    6 f  0  290.70    1.28  438.72  108.19   0.94   2.23   0.00   0.00   69.81   67.10    0.00    0.00  0.00 
1 1 1    1    3    8 o  6  113.76    1.02  399.40  315.32   1.20   0.34   0.00   0.00   28.90   15.66   62.42  195.66  0.53 
1 1 1    1    3   10 o  3  140.60    1.08  295.79  307.17  -0.44   0.91   0.00   0.00   68.90  115.55   11.37  115.55  0.45 
1 1 1    1    3   12 o  8   78.36    1.02  309.83   71.34  -0.23  -0.30   0.00   0.00    8.01   52.29   45.02   52.29  0.19 
1 1 1    1    3   14 o 12  123.43    1.02  774.73  358.88   1.06   1.75   0.00   0.00   51.92   58.82   70.41  238.82  0.71 
1 1 1    1    3   16 o 10   65.73    1.05   89.67  184.87   0.31  -0.39   0.00   0.00   21.12  128.50   73.65  128.50  0.24 
1 1 1    1    3   18 o 12   68.74    1.12  460.22  313.74   0.01   0.01   0.00   0.00    0.50  217.15    2.23  217.15  0.01 
1 1 1    1    3   20 f  0  252.41    1.80  448.75   64.29   4.47   6.21   0.00   0.00  198.31   54.25    0.00    0.00  0.00 
1 1 1    1    3   22 o 19  238.11    1.22  128.68  263.33  -1.05  -6.44   0.00   0.00  276.43  260.77  114.86  260.77  0.92 
1 1 1    1    3   24 o 10  201.45    1.12  280.03  183.42  -5.92   1.25   0.00   0.00  202.18  168.04   36.45  168.04  0.91 
1 1 1    1    3   26 o  5  599.91    1.94  545.28  203.60 -56.91 -21.69   0.00   0.00  668.99  200.86  148.05  200.86  0.99 
1 1 1    1    3   28 o 11  123.65    1.00  100.28   39.28   2.81   1.09   0.00   0.00   83.95   21.24   32.66  201.24  0.81 
1 1 1    1    3   30 o  5  123.18    1.02  184.04  284.28   1.01  -4.23   0.00   0.00   56.88  283.40  101.94  103.40  0.88 
1 1 1    1    3   32 o 12  160.50    1.02   79.35  134.92  -1.02   3.00   0.00   0.00  180.48  108.76   97.27  108.76  0.82 
1 1 1    1    3   34 o  2   50.51    0.98   49.50   27.80   0.62   0.11   0.00   0.00   18.90  190.10   68.31  190.10  0.30 
1 1 1    1    3   36 o 18   68.29    0.98   14.05  109.02   0.06   0.33   0.00   0.00    4.63   79.28   13.18  259.28  0.16 
1 1 1    1    3   38 o  1   44.80    1.26   78.34  256.35  -0.23  -1.12   0.00   0.00   32.85   78.51  110.17   78.51  0.50 
1 1 1    1    3   40 o  5   27.32    1.36   52.90   91.73  -0.00   0.58   0.00   0.00   34.59  270.33   84.44  270.33  0.28 
1 1 1    1    3   42 o 19   31.89    1.10   35.14  274.82   0.04  -0.61   0.00   0.00   13.12   94.04   44.77   94.04  0.29 
1 1 1    1    3   44 o  6   66.38    0.87   83.03  122.74  -2.51   3.95   0.00   0.00   39.19  122.43   39.18  302.43  0.89 
1 1 1    1    3   46 o  3   16.27    1.45   34.25  317.50   0.47  -0.44   0.00   0.00   22.99  137.15   55.94  137.15  0.31 
1 1 1    1    3   48 o  5   32.92    0.94   25.35  101.38  -0.28   1.42   0.00   0.00   14.04  101.34   10.31  281.34  0.58 
1 1 1    1    3   50 o  6   33.97    0.94   48.80    9.58   4.83   0.81   0.00   0.00   13.65    9.58   33.23  189.58  0.89 
1 1 1    1    3   52 o 18   90.99    0.79   76.37  188.58 -28.24  -4.26   0.00   0.00  105.59  188.58   32.43  188.58  0.98 
1 1 1    1    3   54 o 16    6.15    1.78   14.22  332.93   0.52  -0.26   0.00   0.00   10.15  152.92   23.74  152.92  0.28 
1 1 1    1    3   56 o  3   14.75    1.66   14.85  113.60  -0.90   2.06   0.00   0.00    7.57  113.60    6.52  293.60  0.73 
1 1 1    1    3   58 o  1   11.88    2.10    8.40  349.93   1.22  -0.22   0.00   0.00    4.59  349.93    3.30  169.93  0.53 
1 1 1    1    3   60 o  8   15.17    1.36   10.44   81.00   0.41   2.62   0.00   0.00   13.98   81.00    4.28   81.00  0.78 
1 1 1    1    3   62 o 10   12.16    1.54    9.26  267.59  -0.09  -2.11   0.00   0.00    8.92  267.59    0.43  267.59  0.72 
1 1 1    1    3   64 o  5    7.81    1.76   10.70  158.89  -1.66   0.64   0.00   0.00    0.60  158.89    9.07  338.89  0.66 
1 1 1    1    3   66 o  2   10.24    1.54   11.99  358.95   2.94  -0.05   0.00   0.00    5.42  358.95    5.65  178.95  0.81 
1 1 1    1    3   68 o  6    5.26    1.56    4.29  139.04  -0.44   0.38   0.00   0.00    1.12  319.04    5.20  319.04  0.28 
1 1 1    1    3   70 o  6    6.06    1.73    0.84   43.70   0.10   0.10   0.00   0.00    0.04   43.69    0.79  223.69  0.07 
1 1 1    1    4    1 o 13  150.11    1.07  399.26  183.23  -1.94  -3.01   0.00   0.00   55.33  237.11  143.09   57.11  0.85 
1 1 1    1    4    3 o 13  583.38    1.93  940.83  108.99  -9.13  37.78   0.00   0.00  601.69  103.59   51.73  103.59  0.99 
1 1 1    1    4    5 o 15  936.11    3.08 1696.89  268.52  10.59 -87.49   0.00   0.00 1095.99  276.90  330.42  276.90  0.99 
1 1 1    1    4    7 o  3   97.46    1.02  378.03   94.50   0.17  -0.25   0.00   0.00    4.48  305.05   20.05  125.05  0.15 
1 1 1    1    4    9 o  7  474.98    1.67  865.99  265.03   1.50 -21.03   0.00   0.00  584.68  274.07  242.21  274.07  0.98 
1 1 1    1    4   11 o 16  108.59    1.02  186.95  181.63   2.52  -0.64   0.00   0.00    9.88  165.72  188.10  165.72  0.78 
1 1 1    1    4   13 o 15   80.48    1.03   54.00  292.84  -0.74  -0.16   0.00   0.00   10.36   12.61   77.47   12.61  0.35 
1 1 1    1    4   15 o  4   73.55    1.06  204.99  347.33  -0.04  -0.91   0.00   0.00   24.06   87.80  109.19   87.80  0.42 
1 1 1    1    4   17 o 16  218.16    1.31  635.70  105.96   0.57   7.06   0.00   0.00  192.41   85.39   19.42  265.39  0.93 
1 1 1    1    4   19 o 14  180.20    1.44   33.93   50.07  -0.65  -1.33   0.00   0.00  162.49  244.06  111.64  244.06  0.59 
1 1 1    1    4   21 o 13   29.76    1.28  244.89  260.28   0.02  -0.12   0.00   0.00   19.46   98.57   42.40   98.57  0.06 
1 1 1    1    4   23 o  9  465.75    1.67  505.96  144.95 -36.24  23.47   0.00   0.00  414.32  147.07   92.01  327.07  0.99 
1 1 1    1    4   25 o 17  738.16    2.48  776.21   36.91  90.06  46.19   0.00   0.00  770.28   27.15   71.54   27.15  1.00 
1 1 1    1    4   27 o  1  121.87    0.98  229.28  234.90  -2.23  -3.59   0.00   0.00   47.08  238.22  118.31   58.22  0.87 
1 1 1    1    4   29 o  5  309.52    1.26  346.06   54.45  10.23  19.23   0.00   0.00  288.05   62.00   28.56  242.00  0.98 
1 1 1    1    4   31 o  9  144.52    1.02  172.50  254.89  -2.17  -5.85   0.00   0.00   82.39  249.67   99.95   69.67  0.92 
1 1 1    1    4   33 o  5   75.32    0.93   79.66  303.75   0.62  -1.30   0.00   0.00   11.98  295.61   63.68  115.61  0.58 
1 1 1    1    4   35 o  5   60.53    0.94  111.18   57.03   0.96   1.44   0.00   0.00   26.51  236.51  131.52  236.51  0.65 
1 1 1    1    4   37 o  4   55.83    1.17  108.19  207.22  -1.71  -0.81   0.00   0.00   28.63   25.29  133.17   25.29  0.68 
1 1 1    1    4   39 o  6   74.23    1.07   98.20  137.84  -2.12   1.95   0.00   0.00   24.99  137.42   68.95  317.42  0.80 
1 1 1    1    4   41 o 12  161.56    1.04  121.31   12.15  10.67   2.13   0.00   0.00  189.96   11.28   72.03   11.28  0.95 
1 1 1    1    4   43 o 16   61.94    0.87   52.03  304.45   1.52  -2.20   0.00   0.00   47.27  304.64    2.36  124.64  0.78 
1 1 1    1    4   45 o  4   73.55    0.84   33.09  285.64   0.71  -2.51   0.00   0.00   83.06  285.72   51.99  285.72  0.78 
1 1 1    1    4   47 o 12   14.98    1.40   31.86  329.39   0.65  -0.39   0.00   0.00   19.91  149.33   50.40  149.33  0.35 
1 1 1    1    4   49 o 18   52.04    0.86   74.49  172.84 -10.79   1.36   0.00   0.00   27.60  172.83   43.99  352.83  0.95 
1 1 1    1    4   51 o 11   65.36    0.80   71.33    2.88  17.73   0.89   0.00   0.00   58.61    2.88    9.77  182.88  0.97 
1 1 1    1    4   53 o 16    8.66    1.75   11.61   93.55  -0.04   0.59   0.00   0.00    6.22  273.54   17.32  273.54  0.28 
1 1 1    1    4   55 o  1   10.53    2.00    6.77  140.20  -0.53   0.44   0.00   0.00    0.45  140.20    5.99  320.20  0.33 
1 1 1    1    4   57 o 13   11.14    2.17   21.81  273.65   0.18  -2.85   0.00   0.00    2.75   93.65   23.28   93.65  0.80 
1 1 1    1    4   59 o  1   12.82    1.77    5.78  187.46  -1.14  -0.15   0.00   0.00    7.33  187.46    1.94  187.46  0.50 
1 1 1    1    4   61 o  8   17.29    1.27    8.80  352.57   2.78  -0.36   0.00   0.00   19.38  352.57   11.29  352.57  0.79 
1 1 1    1    4   63 o 18   17.33    1.17    9.99  183.72  -3.69  -0.24   0.00   0.00   20.42  183.72   11.36  183.72  0.85 
1 1 1    1    4   65 o  3    5.59    1.59    5.78   55.77   0.42   0.62   0.00   0.00    1.37  235.77    6.67  235.77  0.35 
1 1 1    1    4   67 o  2    5.94    1.55    7.52  288.06   0.35  -1.08   0.00   0.00    1.25  108.06    8.34  108.06  0.49 
1 1 1    1    4   69 o  4    5.05    1.56    1.84  165.16  -0.25   0.07   0.00   0.00    0.50  345.16    2.28  345.16  0.13 
1 1 1    1    5    0 o 11  948.34    3.34  540.45    0.00  44.50   0.00   0.00   0.00 1170.72    0.00  444.77    0.00  1.00 
1 1 1    1    5    2 o  6  269.40    1.25  365.84  249.01  -5.40  -2.60   0.00   0.00  320.20  205.75  148.89  205.75  0.91 
1 1 1    1    5    4 o  9  620.49    2.03  787.52  212.83 -21.88 -44.11   0.00   0.00  623.14  243.62   17.95  243.62  0.99 
1 1 1    1    5    6 o  6 1244.00    4.12 1647.85   71.55  18.61 193.06   0.00   0.00 1310.82   84.49  140.06   84.49  1.00 
1 1 1    1    5    8 o 18  230.97    1.18  437.76  122.00  -3.62   5.30   0.00   0.00  220.91  124.30   17.59  124.30  0.92 
1 1 1    1    5   10 o  7   70.85    1.02  179.62   82.90  -0.67   0.56   0.00   0.00   30.70  320.12  117.72  320.12  0.40 
1 1 1    1    5   12 o  1  149.09    1.06  188.68  113.37  -1.04   3.21   0.00   0.00   93.30  107.97   62.22  287.97  0.83 
1 1 1    1    5   14 o 19  129.02    1.15  204.63  203.99  -0.92  -1.39   0.00   0.00   78.61  236.58    6.47   56.58  0.63 
1 1 1    1    5   16 o  5   79.51    1.16  257.19  235.97  -0.83  -0.95   0.00   0.00   15.53   48.69  115.66   48.69  0.53 
1 1 1    1    5   18 o 18  139.30    1.31  422.73  291.69  -0.73  -6.21   0.00   0.00   13.71   83.27  282.67   83.27  0.92 
1 1 1    1    5   20 o 15  335.76    1.44  359.41   92.98   1.91  14.47   0.00   0.00  401.84   82.48  155.59   82.48  0.97 
1 1 1    1    5   22 o 19  461.46    1.73  671.63  287.76  10.37 -45.85   0.00   0.00  370.05  282.74  172.95  102.74  0.99 
1 1 1    1    5   24 o  4  560.83    1.85  512.90    7.12  51.94   0.30   0.00   0.00  649.15    0.33  187.49    0.33  0.99 
1 1 1    1    5   26 o  4  248.75    1.16  231.30  207.49 -12.30  -6.29   0.00   0.00  217.70  207.09   43.75   27.09  0.96 
1 1 1    1    5   28 o 11  195.77    1.06  244.40  249.69  -3.93  -8.21   0.00   0.00  162.64  244.42   44.06   64.42  0.94 
1 1 1    1    5   30 o  9  349.75    1.34  465.02   87.37   0.26  35.10   0.00   0.00  269.22   89.58  151.03  269.58  0.99 
1 1 1    1    5   32 o 14   96.66    0.99   76.29  243.27  -0.54  -1.14   0.00   0.00   51.61  244.59    0.33  244.58  0.53 
1 1 1    1    5   34 o  6   82.26    0.94   49.14  293.80   0.20  -0.78   0.00   0.00   25.57  284.13   10.01  104.13  0.37 
1 1 1    1    5   36 o 11   65.60    1.14   48.21  327.97   0.54  -0.49   0.00   0.00   10.98  317.93   23.20  137.93  0.34 
1 1 1    1    5   38 o  2   36.00    1.16   22.50  299.62   0.17  -0.29   0.00   0.00   10.42  119.95   32.60  119.95  0.16 
1 1 1    1    5   40 o  4   35.81    1.17    6.92  223.03  -0.12  -0.11   0.00   0.00    2.13   41.92    9.89   41.92  0.08 
1 1 1    1    5   42 o 19  104.41    0.95  100.88  258.99  -1.66  -8.36   0.00   0.00  101.35  258.78    6.55  258.78  0.94 
1 1 1    1    5   44 o  8   95.77    0.86  100.37   77.00   2.34   9.94   0.00   0.00   86.61   76.76    8.69  256.76  0.95 
1 1 1    1    5   46 o 17   18.45    1.32   17.33  196.73  -0.47  -0.14   0.00   0.00    7.85   16.92   24.49   16.92  0.24 
1 1 1    1    5   48 o 18   22.16    1.14    3.81   22.22   0.21   0.09   0.00   0.00    1.39   22.23    2.28  202.23  0.11 
1 1 1    1    5   50 o 15   23.18    1.07   35.62  214.64  -2.48  -1.72   0.00   0.00    3.45  214.64   30.71   34.64  0.81 
1 1 1    1    5   52 o  2   34.98    0.90   27.67  358.49   5.37  -0.14   0.00   0.00   36.59  358.50   10.13  358.50  0.90 
1 1 1    1    5   54 o  3   13.15    1.90   23.04  232.64  -1.75  -2.29   0.00   0.00    0.87   52.64   22.83   52.64  0.80 
1 1 1    1    5   56 o  4   10.37    1.96   16.04   48.62   1.26   1.43   0.00   0.00    0.97  228.61   16.10  228.61  0.68 
1 1 1    1    5   58 o 11    6.43    1.84    6.75  112.00  -0.24   0.59   0.00   0.00    2.39  292.00    8.69  292.00  0.30 
1 1 1    1    5   60 o 18   16.54    1.28   10.16  165.38  -2.93   0.76   0.00   0.00   17.49  165.38    8.13  165.38  0.81 
1 1 1    1    5   62 o 10    9.24    1.85    5.09  199.01  -0.88  -0.30   0.00   0.00    3.16  199.02    1.47   19.02  0.42 
1 1 1    1    5   64 o  9   11.23    1.62   13.49    6.73   3.44   0.41   0.00   0.00    6.55    6.73    5.74  186.73  0.84 
1 1 1    1    5   66 o 16   15.00    1.15   14.50  208.22  -4.93  -2.64   0.00   0.00   13.57  208.22    0.03   28.22  0.91 
1 1 1    1    5   68 o 12   15.70    1.09   12.90   64.72   2.44   5.16   0.00   0.00   16.07   64.72    3.63   64.72  0.91 
1 1 1    1    6    1 o 19  345.49    1.40  567.25  270.02  -4.72  -9.84   0.00   0.00  433.35  244.38  208.18  244.38  0.95 
1 1 1    1    6    3 o  5  991.53    3.33 1343.22   61.30  56.89 110.16   0.00   0.00 1088.62   62.69  202.20   62.69  1.00 
1 1 1    1    6    5 o 11  693.99    2.22  686.70  234.88 -32.11 -56.58   0.00   0.00  721.74  240.43   66.21  240.43  0.99 
1 1 1    1    6    7 o  4  132.82    1.07  255.26  269.50  -1.87  -1.62   0.00   0.00   74.80  220.85   52.74   40.85  0.76 
1 1 1    1    6    9 o  5  317.59    1.39  134.27  212.20   2.58 -10.83   0.00   0.00  371.44  283.40  136.92  283.40  0.95 
1 1 1    1    6   11 o 18  138.14    1.14  215.62  180.75  -3.39   1.11   0.00   0.00   65.86  161.89  101.58  341.89  0.84 
1 1 1    1    6   13 o  2  139.94    1.18  254.46   34.64   4.36   1.48   0.00   0.00   41.17   18.77  164.91  198.77  0.88 
1 1 1    1    6   15 o 14  124.23    1.20  360.08  213.46  -2.07  -1.31   0.00   0.00   70.32  212.25   48.02   32.25  0.76 
1 1 1    1    6   17 o 19  333.70    1.64  394.54   30.33  13.49  13.91   0.00   0.00  317.14   45.88   15.66  225.88  0.97 
1 1 1    1    6   19 o  4  114.31    1.09  146.59  223.04  -0.97  -0.26   0.00   0.00   54.56  195.04    6.94  195.04  0.45 
1 1 1    1    6   21 o  1  117.16    1.09  200.66   95.91   1.11   3.74   0.00   0.00   30.74   73.47  139.94  253.47  0.86 
1 1 1    1    6   23 o 11   82.85    1.00  111.97  290.42   0.57  -1.11   0.00   0.00   14.56  297.31   58.39  117.31  0.53 
1 1 1    1    6   25 o 18  465.52    1.75  362.19  178.87 -40.30   1.54   0.00   0.00  520.99  177.82  122.54  177.82  0.99 
1 1 1    1    6   27 o  5  370.77    1.40  385.26  349.76  32.79  -6.92   0.00   0.00  336.75  348.08   56.88  168.08  0.98 
1 1 1    1    6   29 o 17   73.62    1.05  137.65  254.91  -0.83  -1.69   0.00   0.00    5.25   63.70  110.28   63.70  0.68 
1 1 1    1    6   31 o 13  379.79    1.40  292.84  255.78  -8.55 -31.87   0.00   0.00  413.18  254.98   78.39  254.98  0.98 
1 1 1    1    6   33 o  6  130.74    0.97  194.98   73.33   2.22   7.12   0.00   0.00   40.22   72.65  162.81  252.65  0.93 
1 1 1    1    6   35 o  3   92.62    1.05   55.41  226.43  -1.53  -1.14   0.00   0.00   65.69  216.69    4.84  216.69  0.68 
1 1 1    1    6   37 o 16   59.61    1.08   49.13  129.56  -0.77   0.85   0.00   0.00   14.47  132.12   30.22  312.12  0.50 
1 1 1    1    6   39 o  9  122.34    1.11  145.40  358.07  10.09  -0.38   0.00   0.00   92.52  357.86   47.20  177.86  0.95 
1 1 1    1    6   41 o 13   65.45    0.96   87.26  186.72  -4.74  -0.57   0.00   0.00   32.90  186.86   50.44    6.86  0.89 
1 1 1    1    6   43 o  7   40.06    0.95   28.25   81.42   0.19   1.23   0.00   0.00   14.81   81.38   12.42  261.38  0.52 
1 1 1    1    6   45 o  6    7.75    1.96   14.80  196.83  -0.17  -0.05   0.00   0.00   12.98   16.91   27.34   16.91  0.09 
1 1 1    1    6   47 o  6    9.89    1.86   15.35   89.83   0.00   0.41   0.00   0.00   10.77  269.83   25.52  269.83  0.20 
1 1 1    1    6   49 o 14   36.14    0.92   42.98    1.70   5.65   0.17   0.00   0.00   24.32    1.70   16.89  181.70  0.91 
1 1 1    1    6   51 o 13   36.66    0.91   35.19  154.20  -6.33   3.06   0.00   0.00   34.22  154.20    0.57  154.20  0.93 
1 1 1    1    6   53 o  2   21.80    1.36   10.18  239.18  -1.09  -1.83   0.00   0.00   21.60  239.18   11.91  239.18  0.72 
1 1 1    1    6   55 o 12   47.56    0.94   27.61   66.74   6.08  14.16   0.00   0.00   65.94   66.74   39.89   66.74  0.97 
1 1 1    1    6   57 o  2   25.56    1.25   25.27  268.15  -0.31  -9.55   0.00   0.00   24.75  268.15    1.15  268.15  0.95 
1 1 1    1    6   59 o 17    9.76    2.04   15.58  123.13  -1.41   2.16   0.00   0.00    0.72  123.13   13.67  303.13  0.77 
1 1 1    1    6   61 o 14   16.17    1.48   18.93  350.87   6.06  -0.97   0.00   0.00   12.31  350.87    4.94  170.87  0.91 
1 1 1    1    6   63 o  6   12.96    1.51    8.48  189.36  -2.48  -0.41   0.00   0.00   12.16  189.36    4.45  189.36  0.77 
1 1 1    1    6   65 o  4    6.02    1.60    4.21   68.91   0.22   0.58   0.00   0.00    0.35  248.91    4.29  248.91  0.30 
1 1 1    1    6   67 o  8    5.88    1.63    4.76  233.79  -0.44  -0.60   0.00   0.00    0.46   53.79    5.03   53.79  0.35 
1 1 1    1    7    0 o 18  372.57    1.46  459.31  360.00   7.15  -0.00   0.00   0.00  494.63  360.00  244.13  360.00  1.00 
1 1 1    1    7    2 o 14  166.47    1.12  111.15   65.75  -2.10  -0.59   0.00   0.00  156.25  195.77   71.05  195.77  0.73 
1 1 1    1    7    4 o 16  232.83    1.21  584.94  277.49  -1.08 -10.59   0.00   0.00  148.42  264.16  146.38   84.16  0.95 
1 1 1    1    7    6 o  2  201.92    1.16  304.82   48.85   5.68   5.62   0.00   0.00  126.29   44.73  125.08  224.73  0.94 
1 1 1    1    7    8 o 10   43.40    1.33  153.52  185.75  -0.77  -0.46   0.00   0.00   93.05   30.53  221.56   30.53  0.41 
1 1 1    1    7   10 o  6   83.87    1.21  177.09  350.54   1.16   1.34   0.00   0.00   17.83  229.23  145.81  229.23  0.66 
1 1 1    1    7   12 o 13  130.03    1.14  111.33   16.33   1.98  -1.70   0.00   0.00   84.32  319.41   33.15  139.41  0.78 
1 1 1    1    7   14 o  7  283.26    1.47  258.97  109.36  -4.04  11.46   0.00   0.00  300.44  109.41   58.19  109.41  0.96 
1 1 1    1    7   16 o  1  361.17    1.71  338.49  267.24  -2.03 -22.31   0.00   0.00  370.83  264.80   35.63  264.80  0.98 
1 1 1    1    7   18 o 19  251.47    1.29  199.88  158.35 -10.39  -0.16   0.00   0.00  265.68  180.86   53.28  180.86  0.95 
1 1 1    1    7   20 o  3  329.16    1.44  217.68  305.83   8.72 -14.91   0.00   0.00  383.24  300.33  127.51  300.33  0.97 
1 1 1    1    7   22 o 16  524.22    1.77  360.85  128.88 -31.13  35.43   0.00   0.00  617.45  131.30  197.64  131.30  0.99 
1 1 1    1    7   24 o 18  120.81    1.02  100.35  142.54  -1.46   1.51   0.00   0.00   95.13  134.09   17.81  134.09  0.71 
1 1 1    1    7   26 o  6   47.84    1.11   69.74  191.21  -0.48  -0.12   0.00   0.00   20.69   14.39   64.39   14.39  0.24 
1 1 1    1    7   28 o 14  144.05    1.03  226.89  104.15  -1.37   8.49   0.00   0.00   32.79   99.14  205.22  279.14  0.94 
1 1 1    1    7   30 o  4  170.51    1.04  100.84    7.00   5.61   0.51   0.00   0.00  185.24    5.23   61.40    5.23  0.91 
1 1 1    1    7   32 o 10   67.46    1.00   74.79  104.07  -0.09   1.30   0.00   0.00    8.87   93.87   55.50  273.87  0.54 
1 1 1    1    7   34 o 17   75.55    1.08   33.70  305.91   0.64  -0.73   0.00   0.00   30.48  311.37    4.75  131.37  0.43 
1 1 1    1    7   36 f  0   69.96    1.19   60.42   87.04   0.10   1.93   0.00   0.00   59.15   87.02    0.00    0.00  0.00 
1 1 1    1    7   38 o 15   61.84    1.25   60.11   10.64   2.29   0.39   0.00   0.00   33.96    9.63   24.15  189.63  0.74 
1 1 1    1    7   40 f  0   23.53    1.38   45.37  188.49  -0.91  -0.12   0.00   0.00   43.20  187.55    0.00    0.00  0.00 
1 1 1    1    7   42 o  8  100.33    0.89  134.38   64.95   6.50  13.90   0.00   0.00   66.00   64.94   62.01  244.94  0.97 
1 1 1    1    7   44 o 14   92.99    0.87  104.70  236.43  -8.86 -13.36   0.00   0.00   79.82  236.45   20.43   56.45  0.97 
1 1 1    1    7   46 o 11   16.57    1.46   18.56  260.38  -0.14  -0.85   0.00   0.00    4.73   80.39   22.56   80.39  0.40 
1 1 1    1    7   48 o 18   23.29    1.15   20.82  262.92  -0.22  -1.80   0.00   0.00   10.98  262.92    8.98   82.92  0.66 
1 1 1    1    7   50 o  1   38.38    0.95   21.00  162.70  -4.32   1.35   0.00   0.00   47.54  162.71   27.46  162.71  0.88 
1 1 1    1    7   52 o  4   24.25    1.20   18.76   16.32   4.24   1.24   0.00   0.00   24.71   16.32    6.85   16.32  0.88 
1 1 1    1    7   54 o  1   21.20    1.27   30.19  219.56  -5.76  -4.76   0.00   0.00   10.97  219.56   17.51   39.56  0.93 
1 1 1    1    7   56 o  5    9.65    2.20   20.21   49.91   1.77   2.10   0.00   0.00    3.64  229.91   22.52  229.91  0.79 
1 1 1    1    7   58 o 12   10.42    1.94    9.95  175.46  -1.76   0.14   0.00   0.00    4.48  175.46    4.71  355.46  0.66 
1 1 1    1    7   60 o 13   21.99    1.07   17.82  306.56   4.77  -6.43   0.00   0.00   24.89  306.56    8.64  306.56  0.94 
1 1 1    1    7   62 o 19    5.60    1.69    7.85  157.87  -0.91   0.37   0.00   0.00    2.18  337.87    9.30  337.87  0.44 
1 1 1    1    7   64 o  7    5.99    1.70    4.11   78.64   0.12   0.58   0.00   0.00    0.41  258.64    4.24  258.64  0.29 
1 1 1    1    7   66 o  1    8.16    1.73    3.84  318.07   0.61  -0.55   0.00   0.00    2.52  318.07    1.16  138.07  0.38 
1 1 1    1    7   68 o  2    4.23    1.41    2.07   60.35   0.13   0.22   0.00   0.00    0.96  240.35    2.99  240.35  0.13 
1 1 1    1    8    1 o  4  232.46    1.30  277.99  163.45  -5.76  -0.87   0.00   0.00  274.70  188.55  126.55  188.55  0.91 
1 1 1    1    8    3 o  7  186.23    1.33  372.96  194.18  -5.09   1.76   0.00   0.00  165.65  160.92    4.53  340.92  0.90 
1 1 1    1    8    5 o  8  215.48    1.38  183.01  306.77   7.97  -4.50   0.00   0.00  159.88  330.57   86.90  150.57  0.94 
1 1 1    1    8    7 f  0  149.69    1.23  128.50  158.69  -1.00   2.09   0.00   0.00   87.24  115.45    0.00    0.00  0.00 
1 1 1    1    8    9 o  9  333.46    1.48  517.07  286.03   8.59 -20.61   0.00   0.00  278.20  292.64   95.40  112.64  0.98 
1 1 1    1    8   11 o  4  144.25    1.27  192.29  237.04  -4.25  -2.15   0.00   0.00   77.14  206.79  101.78   26.79  0.89 
1 1 1    1    8   13 o  5  195.82    1.33  266.16   19.36   6.48  -0.80   0.00   0.00  185.75  352.94   11.23  352.94  0.92 
1 1 1    1    8   15 o 13  316.07    1.63  361.38  233.06  -9.70 -15.46   0.00   0.00  324.55  237.90   34.53  237.90  0.97 
1 1 1    1    8   17 o 17  887.98    2.82  971.72   55.82  91.20 136.93   0.00   0.00  875.63   56.33   19.28  236.33  1.00 
1 1 1    1    8   19 o  6  338.48    1.47  393.09  173.74 -25.41  -1.27   0.00   0.00  314.36  182.85   34.80    2.85  0.98 
1 1 1    1    8   21 o  9  437.54    1.58  394.28  335.86  29.24 -15.24   0.00   0.00  525.82  332.47  189.94  332.47  0.98 
1 1 1    1    8   23 o  5  127.25    1.04  108.24  154.48  -2.81   0.53   0.00   0.00  107.69  169.30   11.92  169.30  0.80 
1 1 1    1    8   25 o 18  353.08    1.38  349.61  348.17  29.03  -6.66   0.00   0.00  352.88  347.08   11.57  347.08  0.98 
1 1 1    1    8   27 o 11  272.62    1.22  288.24  173.20 -21.40   1.98   0.00   0.00  230.63  174.70   71.14  354.70  0.98 
1 1 1    1    8   29 o  2   43.92    1.17   93.22  314.59   0.42  -0.91   0.00   0.00   42.36  114.52  123.98  114.52  0.45 
1 1 1    1    8   31 o 10   98.41    1.00   88.31  156.13  -2.61   1.20   0.00   0.00   69.04  155.36   19.30  335.36  0.80 
1 1 1    1    8   33 o  1   30.50    1.38   37.92  245.25  -0.31  -0.42   0.00   0.00   27.10   53.28   69.67   53.28  0.25 
1 1 1    1    8   35 o 11  178.71    1.30  109.01  342.29   8.97  -3.38   0.00   0.00  236.10  339.36  133.97  339.36  0.95 
1 1 1    1    8   37 o  1   93.02    1.14  123.85  232.71  -4.98  -6.64   0.00   0.00   56.35  233.10   61.74   53.10  0.94 
1 1 1    1    8   39 o  2   52.92    1.06   59.01  138.39  -2.21   1.97   0.00   0.00   28.90  138.29   27.62  318.29  0.81 
1 1 1    1    8   41 o 15   75.56    0.95   93.41  250.63  -2.94  -8.32   0.00   0.00   52.91  250.56   36.46   70.56  0.94 
1 1 1    1    8   43 o  8   49.26    0.95   23.81  315.27   1.55  -1.53   0.00   0.00   48.52  315.32   25.66  315.32  0.72 
1 1 1    1    8   45 o  7   60.09    0.90   45.35   46.08   5.62   5.84   0.00   0.00   68.95   46.08   25.39   46.08  0.94 
1 1 1    1    8   47 f  0   44.93    0.93   40.04  111.74  -2.58   6.48   0.00   0.00   38.37  111.74    0.00    0.00  0.00 
1 1 1    1    8   49 o 14   14.77    1.68    6.88  157.81  -0.57   0.23   0.00   0.00    2.08  157.81    4.50  337.81  0.29 
1 1 1    1    8   51 o 18   35.73    1.04   34.26  343.31  11.68  -3.50   0.00   0.00   35.87  343.31    3.28  343.31  0.96 
1 1 1    1    8   53 o 12    8.43    2.21    5.28  147.70  -0.43   0.27   0.00   0.00    0.80  327.69    5.78  327.69  0.25 
1 1 1    1    8   55 o  3    9.06    2.10    4.41  112.00  -0.22   0.54   0.00   0.00    0.92  112.00    3.20  292.00  0.28 
1 1 1    1    8   57 o  8    9.20    2.16   17.13  257.43  -0.58  -2.60   0.00   0.00    1.42   77.43   17.22   77.43  0.78 
1 1 1    1    8   59 o  6    6.81    1.97   14.05   75.37   0.47   1.79   0.00   0.00    3.65  255.37   16.45  255.37  0.67 
1 1 1    1    8   61 o 18    9.51    1.87   11.07  125.66  -1.36   1.89   0.00   0.00    4.12  125.66    5.93  305.66  0.75 
1 1 1    1    8   63 f  0   11.48    1.61   11.64  271.66   0.10  -3.36   0.00   0.00   10.86  271.66    0.00    0.00  0.00 
1 1 1    1    8   65 o  5   11.90    1.49    5.37   59.92   0.86   1.48   0.00   0.00   10.19   59.92    5.04   59.92  0.64 
1 1 1    1    8   67 o  4    6.70    1.77    4.46  320.06   0.65  -0.54   0.00   0.00    0.85  320.06    3.54  140.06  0.39 
1 1 1    1    9    0 o  5  603.97    2.32  597.12    0.00  23.09   0.00   0.00   0.00  801.66    0.00  395.38    0.00  1.00 
1 1 1    1    9    2 o  7  185.46    1.26  311.04  147.75  -6.71  -0.17   0.00   0.00  150.47  181.42   41.10    1.42  0.92 
1 1 1    1    9    4 o 11  144.46    1.13  181.46   85.47   0.02   4.58   0.00   0.00   88.61   89.79   77.76  269.79  0.88 
1 1 1    1    9    6 o 12  197.82    1.26  256.86  331.02   6.70  -5.27   0.00   0.00  148.71  321.80   74.22  141.80  0.94 
1 1 1    1    9    8 f  0  488.68    2.00  683.74  116.55 -20.93  35.26   0.00   0.00  575.32  120.69    0.00    0.00  0.00 
1 1 1    1    9   10 o  2  116.15    1.28   99.34   22.50   3.29   1.41   0.00   0.00   44.16   23.28  108.01  203.28  0.85 
1 1 1    1    9   12 o 15  235.18    1.36  286.35  174.61 -12.64   5.60   0.00   0.00  169.85  156.12  113.32  336.12  0.96 
1 1 1    1    9   14 o 17  231.08    1.40  227.47   39.71   8.38   7.74   0.00   0.00  210.05   42.72   21.31  222.72  0.96 
1 1 1    1    9   16 o 16  392.91    1.56  464.09  272.89  -0.58 -35.72   0.00   0.00  361.71  269.07   51.32   89.07  0.99 
1 1 1    1    9   18 o  1  337.99    1.49  339.68  239.16 -15.94 -22.64   0.00   0.00  304.50  234.84   54.66   54.84  0.98 
1 1 1    1    9   20 o  7  172.02    1.11  119.10   19.58   5.43   3.46   0.00   0.00  158.38   32.45    0.69   32.45  0.92 
1 1 1    1    9   22 o 19  218.45    1.16  132.31  329.64   5.03  -3.43   0.00   0.00  286.84  325.73  174.46  325.73  0.91 
1 1 1    1    9   24 o 14  240.64    1.19  190.50  197.17 -11.34  -3.27   0.00   0.00  272.24  196.09   84.07  196.09  0.96 
1 1 1    1    9   26 f  0   71.66    1.08   85.94   39.53   2.01   1.03   0.00   0.00  112.84   27.13    0.00    0.00  0.00 
1 1 1    1    9   28 o 11  100.74    1.03  144.50  289.29   1.65  -4.09   0.00   0.00   38.36  291.93  100.12  111.93  0.88 
1 1 1    1    9   30 o  3   92.28    1.05  128.45   91.46   0.01   4.48   0.00   0.00   33.70   89.85   94.96  269.85  0.88 
1 1 1    1    9   32 o 18   85.68    1.12   81.74  282.98   0.98  -3.00   0.00   0.00   62.44  288.16   15.84  108.16  0.82 
1 1 1    1    9   34 o  2   39.74    1.43   29.35  157.87  -0.66   0.34   0.00   0.00    1.93  332.60   31.53  332.60  0.35 
1 1 1    1    9   36 o 12   90.93    1.16   51.37  108.37  -1.21   3.82   0.00   0.00  107.30  107.51   57.51  107.51  0.86 
1 1 1    1    9   38 o  6    5.58    1.80   11.59   86.46   0.00   0.07   0.00   0.00   10.87  266.58   22.13  266.58  0.03 
1 1 1    1    9   40 o 18   18.82    1.71   46.51   85.45   0.10   1.25   0.00   0.00   24.61  265.44   69.15  265.44  0.53 
1 1 1    1    9   42 o 17   37.13    1.05   41.64  330.69   3.03  -1.70   0.00   0.00   22.35  330.69   17.68  150.69  0.84 
1 1 1    1    9   44 o 16   36.57    1.08   42.77  157.78  -4.69   1.92   0.00   0.00   24.41  157.78   16.63  337.78  0.89 
1 1 1    1    9   46 o 18   47.06    0.95   29.33    5.23   6.10   0.56   0.00   0.00   57.96    5.23   29.88    5.23  0.91 
1 1 1    1    9   48 o  1   22.20    1.43   42.98  279.60   1.12  -6.61   0.00   0.00    0.12   99.60   41.19   99.60  0.92 
1 1 1    1    9   50 o 12   19.08    1.60   16.38   73.21   0.92   3.05   0.00   0.00   15.87   73.21    0.32   73.21  0.82 
1 1 1    1    9   52 o  8   17.96    1.62   22.21  174.96  -4.89   0.43   0.00   0.00   11.13  174.96    9.76  354.96  0.89 
1 1 1    1    9   54 o 10    9.83    2.29   17.45   16.57   2.46   0.73   0.00   0.00    1.06  196.57   17.32  196.57  0.77 
1 1 1    1    9   56 o  9    7.79    2.12    4.09  269.76  -0.00  -0.55   0.00   0.00    0.36  269.76    3.40   89.76  0.26 
1 1 1    1    9   58 o  2    8.48    1.99    3.72   75.41   0.16   0.60   0.00   0.00    1.65   75.40    1.74  255.40  0.30 
1 1 1    1    9   60 o 13    8.73    1.93   12.82  242.74  -1.14  -2.21   0.00   0.00    1.65  242.74   10.03   62.74  0.76 
1 1 1    1    9   62 o 17   15.97    1.29   11.31   38.19   3.59   2.82   0.00   0.00   17.59   38.19    7.01   38.19  0.88 
1 1 1    1    9   64 o  2   10.91    1.65    6.70  182.54  -1.94  -0.09   0.00   0.00    8.58  182.54    2.15  182.54  0.69 
1 1 1    1    9   66 o 10    7.65    1.81    1.44  160.49  -0.30   0.10   0.00   0.00    0.95  160.50    0.47  340.50  0.15 
1 1 1    1   10    1 o  3  247.64    1.46  126.22   93.89  -1.80   7.16   0.00   0.00  318.52  104.13  176.65  104.13  0.93 
1 1 1    1   10    3 o  6  330.91    1.63  338.78  284.45   6.68 -17.05   0.00   0.00  381.14  291.40  118.78  291.40  0.97 
1 1 1    1   10    5 o  3  215.76    1.41  166.57  108.96  -3.67   6.05   0.00   0.00  245.62  121.23   91.49  121.23  0.93 
1 1 1    1   10    7 o  4  179.18    1.31  189.08   88.12   0.08   5.87   0.00   0.00  174.15   89.18   22.07   89.18  0.91 
1 1 1    1   10    9 o  6  435.35    1.73  497.50  266.30   2.12 -43.69   0.00   0.00  402.01  272.78   56.67   92.78  0.99 
1 1 1    1   10   11 o  4  360.86    1.69  432.83  102.02  -4.35  27.19   0.00   0.00  367.37   99.09   26.25   99.09  0.98 
1 1 1    1   10   13 o  7  367.49    1.52  303.31  296.79   9.07 -24.74   0.00   0.00  408.27  290.13   95.64  290.13  0.98 
1 1 1    1   10   15 o 16  322.23    1.47  308.26  133.38 -16.89  15.21   0.00   0.00  331.46  138.00   32.80  138.00  0.98 
1 1 1    1   10   17 o 12  183.46    1.20  180.94   50.30   5.41   7.30   0.00   0.00  143.47   53.44   59.15  233.44  0.94 
1 1 1    1   10   19 o  8  236.03    1.22  122.33  294.03   3.56  -6.72   0.00   0.00  312.86  297.93  185.89  297.93  0.93 
1 1 1    1   10   21 o 16  261.70    1.30  211.04  138.07  -9.66   9.41   0.00   0.00  309.05  135.75  114.51  135.75  0.96 
1 1 1    1   10   23 o 18   54.97    1.22   18.77  271.10   0.23  -0.25   0.00   0.00    3.62  132.93   25.54  132.93  0.17 
1 1 1    1   10   25 o  8   44.12    1.30   77.81  103.16  -0.19   1.02   0.00   0.00   32.89  280.38  106.15  280.38  0.46 
1 1 1    1   10   27 o 15   83.33    1.11   39.61   65.71   0.53   1.26   0.00   0.00   49.75   67.39    5.83   67.39  0.56 
1 1 1    1   10   29 o  1  104.07    1.11   66.71  319.53   2.21  -1.95   0.00   0.00  105.58  318.63   43.40  318.63  0.81 
1 1 1    1   10   31 o  8   62.82    1.07   59.76  323.32   1.68  -1.36   0.00   0.00   32.26  321.09   26.33  141.09  0.72 
1 1 1    1   10   33 o  3   50.67    1.29   27.29  329.40   0.96  -0.53   0.00   0.00   22.73  330.92    3.23  150.92  0.48 
1 1 1    1   10   35 o  2   62.40    1.19   61.09  105.87  -1.05   3.53   0.00   0.00   48.11  106.52    9.88  286.52  0.85 
1 1 1    1   10   37 o 17   44.46    1.13   40.08  217.21  -1.77  -1.37   0.00   0.00   26.80  217.72   11.65   37.72  0.73 
1 1 1    1   10   39 o  6  123.89    1.03   94.57  345.19  20.15  -5.35   0.00   0.00  151.14  345.13   60.52  345.13  0.98 
1 1 1    1   10   41 o  5   52.39    1.00   69.11  218.82  -8.04  -6.47   0.00   0.00   33.16  218.82   33.24   38.82  0.95 
1 1 1    1   10   43 o  8  102.08    0.92   95.24   55.01  20.51  29.30   0.00   0.00  109.97   55.01   18.66   55.01  0.99 
1 1 1    1   10   45 o 19   42.75    1.02   56.91  240.50  -6.25 -11.04   0.00   0.00   27.61  240.50   26.83   60.50  0.96 
1 1 1    1   10   47 o  9   24.22    1.31   22.01   50.39   3.07   3.71   0.00   0.00   22.05   50.40    1.04   50.40  0.89 
1 1 1    1   10   49 o 12   52.73    1.08   40.05  129.92 -14.90  17.81   0.00   0.00   65.27  129.92   27.37  129.92  0.98 
1 1 1    1   10   51 o 13   15.63    1.96   30.37  255.23  -1.56  -5.93   0.00   0.00    0.10  255.23   28.38   75.23  0.91 
1 1 1    1   10   53 o  9   12.35    2.24   10.42   32.66   1.72   1.10   0.00   0.00    7.71   32.66    1.97  212.66  0.70 
1 1 1    1   10   55 o 15   11.15    2.25   15.55  181.93  -3.04  -0.10   0.00   0.00    3.85  181.93   10.42    1.93  0.81 
1 1 1    1   10   57 o 13   14.75    1.80   15.10   30.94   3.93   2.36   0.00   0.00   12.35   30.94    1.35  210.94  0.88 
1 1 1    1   10   59 o 19    4.62    1.54    1.91  271.77   0.01  -0.21   0.00   0.00    0.80   91.77    2.55   91.77  0.10 
1 1 1    1   10   61 o  7    6.70    1.87    1.80   31.70   0.25   0.15   0.00   0.00    0.26   31.71    1.43  211.71  0.15 
1 1 1    1   10   63 o  5    6.68    1.80    4.36  238.51  -0.40  -0.66   0.00   0.00    0.62  238.52    3.58   58.52  0.36 
1 1 1    1   11    0 o  3  261.32    1.51  264.20    0.00   6.98  -0.00   0.00   0.00  291.53  360.00   60.43  360.00  1.00 
1 1 1    1   11    2 o  1  173.54    1.39  160.44  155.32  -5.12   3.26   0.00   0.00  166.02  147.48   15.03  147.48  0.91 
1 1 1    1   11    4 o  7   73.21    1.43  166.45   20.02   2.21   0.06   0.00   0.00   22.86  181.48  152.58  181.48  0.73 
1 1 1    1   11    6 o 10  225.22    1.40  327.98  221.03 -12.75  -9.95   0.00   0.00  131.44  217.97  173.41   37.97  0.97 
1 1 1    1   11    8 o  4  274.55    1.53  251.82  323.83  11.47 -10.32   0.00   0.00  295.78  318.01   60.56  318.01  0.97 
1 1 1    1   11   10 o 12  253.67    1.43  188.77   71.61   4.06  10.34   0.00   0.00  304.14   68.58  124.35   68.58  0.95 
1 1 1    1   11   12 o 14  152.86    1.31  124.59  273.63   0.84  -4.58   0.00   0.00  148.31  280.37   26.16  280.37  0.88 
1 1 1    1   11   14 o  5  121.64    1.20  119.06  114.85  -1.72   3.57   0.00   0.00   82.57  115.67   44.59  295.67  0.86 
1 1 1    1   11   16 o  3   89.85    1.18   83.98   21.20   1.71   0.42   0.00   0.00   43.51   13.88   30.67  193.88  0.65 
1 1 1    1   11   18 o  7   88.72    1.16  130.86  172.22  -3.17   0.82   0.00   0.00   12.61  165.51  121.77  345.51  0.83 
1 1 1    1   11   20 o  5  197.46    1.18  199.72   14.72  11.61   2.53   0.00   0.00  178.11   12.32   21.71  192.32  0.96 
1 1 1    1   11   22 f  0  174.77    1.18  175.85  215.87  -8.30  -5.28   0.00   0.00  178.64  212.48    0.00    0.00  0.00 
1 1 1    1   11   24 o 10   96.42    1.10   91.26  353.88   3.37  -0.03   0.00   0.00   71.99  359.57   16.83  179.57  0.83 
1 1 1    1   11   26 o  8   73.88    1.15   91.65  281.96   0.53  -3.28   0.00   0.00   27.50  279.15   67.85   99.15  0.83 
1 1 1    1   11   28 o  3  132.94    1.14  103.87  176.03  -7.97   0.53   0.00   0.00  147.99  176.21   47.35  176.21  0.94 
1 1 1    1   11   30 o 14   35.49    1.41   68.76   82.03   0.25   1.88   0.00   0.00   16.54  262.39   81.34  262.39  0.68 
1 1 1    1   11   32 o  8  134.68    1.19  134.79  140.58 -13.24  10.71   0.00   0.00  133.62  141.02    5.91  141.02  0.97 
1 1 1    1   11   34 o 17   66.84    1.22   51.30  279.84   0.69  -4.00   0.00   0.00   66.68  279.86   17.64  279.86  0.87 
1 1 1    1   11   36 o  3   74.29    1.09   61.37  346.98   7.08  -1.66   0.00   0.00   79.25  346.78   20.56  346.78  0.93 
1 1 1    1   11   38 o  5   37.18    1.28   42.32  112.31  -1.48   3.62   0.00   0.00   23.28  112.28   17.38  292.28  0.86 
1 1 1    1   11   40 o  2   26.84    1.36   28.43   71.72   0.79   2.39   0.00   0.00   13.86   71.72   13.42  251.72  0.77 
1 1 1    1   11   42 o  2   18.54    1.75   13.80  296.00   0.49  -1.00   0.00   0.00    4.81  296.00    8.41  116.00  0.49 
1 1 1    1   11   44 o 11   24.33    1.39   28.70  207.77  -4.10  -2.16   0.00   0.00   15.61  207.77   11.81   27.77  0.88 
1 1 1    1   11   46 o 10   24.47    1.38   10.73  249.86  -0.90  -2.46   0.00   0.00   27.85  249.87   17.65  249.87  0.78 
1 1 1    1   11   48 o 13   13.39    2.39   17.03  207.65  -2.28  -1.19   0.00   0.00    4.63  207.64   11.42   27.64  0.77 
1 1 1    1   11   50 o 10   22.57    1.54   24.11   14.22   7.63   1.93   0.00   0.00   19.63   14.22    2.90  194.22  0.93 
1 1 1    1   11   52 o  1   14.16    2.18   13.38   64.74   1.34   2.83   0.00   0.00   10.82   64.74    1.55  244.74  0.82 
1 1 1    1   11   54 o  5   17.12    1.93   17.81  258.04  -1.18  -5.59   0.00   0.00   14.79  258.04    1.49   78.04  0.91 
1 1 1    1   11   56 o 19    5.83    1.83    2.87   79.43   0.07   0.35   0.00   0.00    0.54  259.42    3.13  259.42  0.18 
1 1 1    1   11   58 o 11    7.72    2.01    8.66  223.37  -1.11  -1.05   0.00   0.00    1.32  223.37    6.67   43.37  0.60 
1 1 1    1   11   60 o 14    6.73    1.89    8.74   73.61   0.41   1.40   0.00   0.00    0.38  253.61    8.65  253.61  0.59 
1 1 1    1   11   62 o 17    7.13    1.89    7.86  230.02  -0.96  -1.15   0.00   0.00    0.89  230.02    6.73   50.02  0.60 
1 1 1    1   12    1 o 12   90.11    1.48  146.51  107.83  -0.94   2.56   0.00   0.00   24.29  110.17   93.29  290.17  0.79 
1 1 1    1   12    3 o 15  158.97    1.41   97.24  269.34   0.07  -3.46   0.00   0.00  182.39  271.10   97.96  271.10  0.84 
1 1 1    1   12    5 o 16  284.36    1.51  178.43   22.71  12.32   8.00   0.00   0.00  350.56   33.02  152.12   33.02  0.97 
1 1 1    1   12    7 o  6   48.36    1.94   71.20  163.32  -0.88   0.19   0.00   0.00   30.81  347.84  101.11  347.84  0.41 
1 1 1    1   12    9 o 14  117.37    1.29  127.18   89.32  -0.13   4.07   0.00   0.00   73.98   91.83   55.41  271.83  0.87 
1 1 1    1   12   11 o  3   88.57    1.30   78.57  311.44   1.10  -1.28   0.00   0.00   43.75  310.64   25.51  130.64  0.64 
1 1 1    1   12   13 o  9  174.37    1.20  129.89  223.41  -4.38  -4.00   0.00   0.00  200.09  222.43   82.37  222.43  0.91 
1 1 1    1   12   15 o  5  197.60    1.21  146.57  293.99   4.78  -8.58   0.00   0.00  215.18  299.15   55.84  299.15  0.95 
1 1 1    1   12   17 o 17   93.67    1.19  102.63  255.65  -0.96  -3.14   0.00   0.00   52.86  253.04   49.62   73.04  0.83 
1 1 1    1   12   19 o 11  193.60    1.19  188.56  132.68  -9.45  10.14   0.00   0.00  186.42  132.98    0.12  312.98  0.96 
1 1 1    1   12   21 o  8   80.39    1.17  126.13  279.71   0.70  -4.39   0.00   0.00   15.95  279.06  109.40   99.06  0.88 
1 1 1    1   12   23 o 16  183.04    1.15  253.31   69.59   8.11  22.20   0.00   0.00  113.24   69.92  131.77  249.92  0.98 
1 1 1    1   12   25 o  4   94.66    1.15  135.03  257.40  -1.77  -8.00   0.00   0.00   46.84  257.54   83.68   77.54  0.94 
1 1 1    1   12   27 o 11  214.81    1.31  230.50  110.51 -14.20  37.98   0.00   0.00  205.56  110.50   13.16  290.50  0.99 
1 1 1    1   12   29 o 10  249.21    1.53  234.34  305.80  33.06 -45.68   0.00   0.00  271.43  305.90   48.88  305.90  0.99 
1 1 1    1   12   31 o 11   99.38    1.12   97.80  161.13 -10.97   3.78   0.00   0.00   96.69  161.00    3.38  161.00  0.96 
1 1 1    1   12   33 o  3  120.66    1.31   88.00  319.58  12.69 -10.80   0.00   0.00  149.76  319.59   65.57  319.59  0.97 
1 1 1    1   12   35 o 13   75.74    1.07   61.64  125.22  -6.27   8.88   0.00   0.00   85.12  125.20   25.90  125.20  0.95 
1 1 1    1   12   37 o  8   64.31    1.17   70.50  299.75   7.09 -12.41   0.00   0.00   56.35  299.75   11.33  119.75  0.96 
1 1 1    1   12   39 o 14   69.02    1.02   52.28  153.95 -13.16   6.43   0.00   0.00   83.15  153.96   33.06  153.96  0.97 
1 1 1    1   12   41 o 18   40.57    1.17   41.28  250.03  -3.28  -9.03   0.00   0.00   37.33  250.03    2.15   70.03  0.95 
1 1 1    1   12   43 o  9   32.87    1.32   43.02  107.76  -4.09  12.76   0.00   0.00   22.20  107.77   18.83  287.77  0.96 
1 1 1    1   12   45 o 15   42.36    1.10   34.02  336.31  14.60  -6.41   0.00   0.00   49.82  336.31   17.64  336.31  0.97 
1 1 1    1   12   47 f  0   45.81    1.18   38.73   86.21   1.33  20.06   0.00   0.00   36.34   86.21    0.00    0.00  0.00 
1 1 1    1   12   49 o 18   40.36    1.21   32.50  275.47   2.09 -21.78   0.00   0.00   48.63  275.48   18.40  275.48  0.98 
1 1 1    1   12   51 o 19    8.84    2.37    7.83  258.36  -0.24  -1.15   0.00   0.00    1.74  258.36    5.46   78.36  0.51 
1 1 1    1   12   53 o  4   14.70    2.53    8.91  118.76  -1.17   2.14   0.00   0.00   14.19  118.76    6.09  118.76  0.76 
1 1 1    1   12   55 o 14   20.46    1.47   16.39   68.25   2.84   7.13   0.00   0.00   23.26   68.25    8.37   68.25  0.93 
1 1 1    1   12   57 f  0   10.16    2.02    7.23  259.75  -0.30  -1.68   0.00   0.00    6.73  259.75    0.00    0.00  0.00 
1 1 1    1   12   59 f  0    9.30    2.05    5.71  188.16  -1.30  -0.19   0.00   0.00    5.45  188.16    0.00    0.00  0.00 
1 1 1    1   12   61 o  1    7.96    1.91    5.58   25.27   1.10   0.52   0.00   0.00    2.79   25.27    2.66  205.27  0.52 
1 1 1    1   13    0 o 12   65.03    1.45   41.84    0.00   0.14   0.00   0.00   0.00    4.02    0.00    9.44  180.00  0.13 
1 1 1    1   13    2 o 19  145.45    1.27  187.75  260.91  -1.47  -8.16   0.00   0.00   89.26  259.78   94.22   79.78  0.94 
1 1 1    1   13    4 o  3  100.42    1.32   94.04  150.69  -2.49   1.52   0.00   0.00   69.47  148.49   22.46  328.49  0.80 
1 1 1    1   13    6 o  4  217.88    1.28  185.29   15.94  11.75   2.53   0.00   0.00  247.59   12.14   77.97   12.14  0.96 
1 1 1    1   13    8 o  7  180.98    1.24  164.57  208.48  -8.31  -3.76   0.00   0.00  192.80  204.34   44.11  204.34  0.94 
1 1 1    1   13   10 o  3  181.74    1.27  143.81  260.24  -1.53  -8.84   0.00   0.00  204.67  260.18   66.75  260.18  0.94 
1 1 1    1   13   12 o 17  148.23    1.21   27.58  143.22  -1.67   0.76   0.00   0.00  165.90  155.49  133.76  155.49  0.67 
1 1 1    1   13   14 o 19  204.61    1.28  208.02   47.02  11.80  13.63   0.00   0.00  188.12   49.13   21.46  229.13  0.97 
1 1 1    1   13   16 o  4   55.70    1.41   64.23  134.98  -1.24   1.10   0.00   0.00    7.23  138.30   55.98  318.30  0.63 
1 1 1    1   13   18 o  2   75.92    1.24   58.16   30.14   1.99   1.10   0.00   0.00   56.79   28.96    1.44   28.96  0.74 
1 1 1    1   13   20 o  1  157.75    1.20  143.58  317.42  10.50  -9.68   0.00   0.00  165.09  317.32   25.94  317.32  0.96 
1 1 1    1   13   22 o  6   94.44    1.15  140.35  171.70 -10.31   1.50   0.00   0.00   46.82  171.73   85.94  351.73  0.95 
1 1 1    1   13   24 o  8   15.46    2.94   49.54  341.18   0.65  -0.23   0.00   0.00   37.42  160.69   84.94  160.69  0.33 
1 1 1    1   13   26 o  1   91.52    1.12   64.78  264.16  -0.58  -6.19   0.00   0.00  106.41  264.68   45.25  264.68  0.92 
1 1 1    1   13   28 o  9   27.20    2.34   39.62   72.48   0.43   1.32   0.00   0.00    7.03  252.10   44.93  252.10  0.57 
1 1 1    1   13   30 o  1   54.27    1.24   62.77  162.91  -5.50   1.69   0.00   0.00   38.43  162.95   21.73  342.95  0.91 
1 1 1    1   13   32 o 11   46.22    1.51   55.66    5.56   6.32   0.62   0.00   0.00   31.31    5.58   22.19  185.58  0.92 
1 1 1    1   13   34 o  8   40.42    1.32   43.43  306.35   3.30  -4.48   0.00   0.00   31.48  306.35   10.21  126.35  0.91 
1 1 1    1   13   36 o 12   67.57    1.21   64.28  159.41 -16.26   6.11   0.00   0.00   69.60  159.41    8.00  159.41  0.97 
1 1 1    1   13   38 o 18   22.15    2.00   19.70   36.03   1.90   1.38   0.00   0.00   14.29   36.03    4.55  216.03  0.75 
1 1 1    1   13   40 o 14   16.99    2.34   16.66  322.16   1.90  -1.47   0.00   0.00    9.69  322.17    6.22  142.17  0.75 
1 1 1    1   13   42 o  2    9.74    2.51   18.59  261.62  -0.27  -1.80   0.00   0.00    4.64   81.62   22.27   81.62  0.67 
1 1 1    1   13   44 f  0   25.78    1.53   23.19  113.92  -2.90   6.54   0.00   0.00   21.82  113.92    0.00    0.00  0.00 
1 1 1    1   13   46 o 14   31.83    1.43   34.39  273.90   1.13 -16.56   0.00   0.00   29.63  273.90    2.46   93.90  0.97 
1 1 1    1   13   48 o  5   26.95    1.59   22.25  105.88  -2.85  10.02   0.00   0.00   30.69  105.89   10.12  105.89  0.95 
1 1 1    1   13   50 o  4    8.13    2.35    3.46  118.86  -0.25   0.45   0.00   0.00    0.85  118.87    2.32  298.87  0.25 
1 1 1    1   13   52 o 17   24.61    1.71   21.76   91.84  -0.37  11.48   0.00   0.00   27.36   91.84    7.69   91.84  0.96 
1 1 1    1   13   54 o 19   22.95    1.53   27.66  266.75  -0.85 -14.95   0.00   0.00   18.92  266.75    6.51   86.75  0.97 
1 1 1    1   13   56 o 16   10.64    2.20    9.20   88.93   0.04   2.32   0.00   0.00    7.18   88.93    1.48  268.93  0.74 
1 1 1    1   13   58 o  3    7.43    1.97    4.40  323.86   0.69  -0.50   0.00   0.00    1.58  323.86    2.66  143.86  0.39 
1 1 1    1   14    1 o 14  145.85    1.25  160.87  287.75   3.00  -9.86   0.00   0.00  121.08  286.91   35.00  106.91  0.95 
1 1 1    1   14    3 o 13  247.35    1.33  225.66   84.69   2.82  24.71   0.00   0.00  266.02   83.48   47.39   83.48  0.98 
1 1 1    1   14    5 o  7  175.76    1.25  124.77  203.30  -9.68  -4.09   0.00   0.00  208.34  202.90   82.31  202.90  0.95 
1 1 1    1   14    7 o  2  111.42    1.25   51.25  257.25  -0.66  -2.69   0.00   0.00  126.43  256.29   76.61  256.29  0.79 
1 1 1    1   14    9 o 19  205.09    1.32  216.55   72.90   6.88  21.71   0.00   0.00  192.78   72.42   15.52  252.42  0.98 
1 1 1    1   14   11 o  9   38.58    1.84   19.63   66.61   0.16   0.38   0.00   0.00    2.72  247.77   20.94  247.77  0.20 
1 1 1    1   14   13 o  6   25.68    2.69   71.43  183.75  -1.15  -0.10   0.00   0.00   42.79    4.74  111.12    4.74  0.50 
1 1 1    1   14   15 o  1   94.34    1.28   89.61  230.90  -3.87  -4.84   0.00   0.00   87.59  231.30    2.49  231.30  0.92 
1 1 1    1   14   17 o  3   79.55    1.30  100.73   11.98   6.54   1.34   0.00   0.00   51.15   11.58   44.36  191.58  0.92 
1 1 1    1   14   19 o  9   44.19    1.65   71.04  212.64  -2.43  -1.55   0.00   0.00    3.91  212.46   62.97   32.46  0.80 
1 1 1    1   14   21 o  5  104.42    1.35  119.63   51.62   8.13  10.35   0.00   0.00   87.19   51.86   26.36  231.86  0.96 
1 1 1    1   14   23 f  0   84.90    1.29   98.78  274.40   0.76  -9.68   0.00   0.00   94.43  274.50    0.00    0.00  0.00 
1 1 1    1   14   25 o  5   14.90    3.21   58.94  188.00  -1.31  -0.18   0.00   0.00   40.02    7.84   96.44    7.84  0.55 
1 1 1    1   14   27 o 18   52.81    1.46   58.63  100.46  -1.14   6.16   0.00   0.00   40.52  100.46   15.73  280.46  0.92 
1 1 1    1   14   29 o 17   29.35    1.98   36.50  288.22   0.94  -2.87   0.00   0.00   12.55  288.23   22.53  108.23  0.81 
1 1 1    1   14   31 o 10   22.00    2.35   27.72  328.51   1.73  -1.06   0.00   0.00    4.33  328.51   22.27  148.51  0.70 
1 1 1    1   14   33 o 16   77.84    1.11   88.88  117.86 -13.65  25.83   0.00   0.00   67.85  117.86   17.27  297.86  0.98 
1 1 1    1   14   35 f  0   22.82    2.16   49.38  318.31   4.64  -4.13   0.00   0.00   47.22  318.31    0.00    0.00  0.00 
1 1 1    1   14   37 o  8   31.20    1.59   35.08  163.00  -9.27   2.83   0.00   0.00   25.59  163.00    7.90  343.00  0.95 
1 1 1    1   14   39 o 18   12.70    2.77   21.08  285.98   0.73  -2.54   0.00   0.00    0.18  105.98   20.17  105.98  0.78 
1 1 1    1   14   41 o  5   43.69    1.35   47.63   68.33   9.37  23.58   0.00   0.00   40.79   68.33    4.05  248.33  0.98 
1 1 1    1   14   43 o 19   39.35    1.44   45.28  327.40  21.89 -14.00   0.00   0.00   34.86  327.40    7.45  147.40  0.98 
1 1 1    1   14   45 o  6   59.54    1.24   55.99  175.00 -57.46   5.03   0.00   0.00   66.19  174.99   14.32  174.99  0.99 
1 1 1    1   14   47 o  6   33.16    1.61   30.70    1.53  18.97   0.51   0.00   0.00   36.39    1.53    8.24    1.53  0.97 
1 1 1    1   14   49 o  8    8.62    2.48    6.44  214.86  -0.87  -0.61   0.00   0.00    2.25  214.86    3.60   34.86  0.47 
1 1 1    1   14   51 o  3   11.46    2.54    7.15  287.66   0.52  -1.63   0.00   0.00    8.23  287.66    1.71  287.66  0.64 
1 1 1    1   14   53 f  0   13.34    2.15    6.31  262.69  -0.25  -1.94   0.00   0.00    5.88  262.69    0.00    0.00  0.00 
1 1 1    1   14   55 o 13    7.36    2.12    9.33   78.07   0.35   1.67   0.00   0.00    0.58   78.07    8.32  258.07  0.64 
1 1 1    1   14   57 o 16    7.07    2.06    4.98  249.51  -0.33  -0.88   0.00   0.00    1.16  249.51    3.69   69.51  0.43 
1 1 1    1   15    0 o 15   30.27    2.37   38.52  180.00  -0.45  -0.00   0.00   0.00   10.06    0.00   45.76    0.00  0.42 
1 1 1    1   15    2 o  9  150.42    1.31  108.08   59.34   6.62  11.10   0.00   0.00  186.86   59.18   84.77   59.18  0.96 
1 1 1    1   15    4 o  9   98.92    1.40   53.11  236.41  -2.37  -3.57   0.00   0.00  122.17  236.37   71.51  236.37  0.87 
1 1 1    1   15    6 o 16   58.82    1.57   76.37  325.42   3.13  -2.12   0.00   0.00   27.44  325.91   45.62  145.91  0.85 
1 1 1    1   15    8 o  3   78.02    1.41   83.11  240.84  -2.78  -4.95   0.00   0.00   61.99  240.69   17.54   60.69  0.91 
1 1 1    1   15   10 o  2   78.23    1.47   71.12   72.45   1.57   4.85   0.00   0.00   72.51   72.11    4.88   72.11  0.90 
1 1 1    1   15   12 o  1  143.27    1.34  141.69  291.73   7.31 -18.56   0.00   0.00  144.41  291.50    9.56  291.50  0.97 
1 1 1    1   15   14 o 16  124.91    1.28  119.66   95.66  -1.55  15.96   0.00   0.00  127.84   95.56   13.78   95.56  0.97 
1 1 1    1   15   16 o 12   69.93    1.39   50.87  203.28  -3.91  -1.66   0.00   0.00   73.53  203.04   25.04  203.04  0.87 
1 1 1    1   15   18 o  4   30.08    2.37   60.38  276.38   0.27  -2.45   0.00   0.00   11.63   96.33   69.06   96.33  0.76 
1 1 1    1   15   20 o  7   47.05    1.63   63.84  135.40  -3.51   3.46   0.00   0.00   22.65  135.43   38.62  315.43  0.89 
1 1 1    1   15   22 o 18   23.69    2.61   33.28  290.81   0.57  -1.51   0.00   0.00    2.36  110.81   34.24  110.81  0.62 
1 1 1    1   15   24 o  4  112.39    1.51   97.29  117.32 -13.97  27.05   0.00   0.00  127.55  117.32   34.05  117.32  0.98 
1 1 1    1   15   26 o  6   93.87    1.66   85.39  342.04  24.40  -7.91   0.00   0.00  102.10  342.04   20.15  342.04  0.98 
1 1 1    1   15   28 o 17   60.04    2.12   45.56  164.08  -9.96   2.84   0.00   0.00   70.46  164.08   26.80  164.08  0.95 
1 1 1    1   15   30 o 10   57.46    1.49   55.28  332.41  13.48  -7.04   0.00   0.00   58.17  332.41    5.26  332.41  0.97 
1 1 1    1   15   32 o 14   48.70    1.55   49.57  197.33 -15.02  -4.69   0.00   0.00   46.89  197.33    0.48   17.33  0.97 
1 1 1    1   15   34 o 17   29.10    2.15   30.90  203.22  -7.69  -3.30   0.00   0.00   25.15  203.22    4.30   23.22  0.94 
1 1 1    1   15   36 o 17   45.38    1.49   50.00   16.79  23.28   7.03   0.00   0.00   41.53   16.79    5.83  196.79  0.98 
1 1 1    1   15   38 o 10    8.46    2.62    5.42  116.64  -0.24   0.48   0.00   0.00    0.75  296.63    5.85  296.63  0.26 
1 1 1    1   15   40 o  1   28.59    1.79    6.21  357.00   2.55  -0.13   0.00   0.00   38.28  357.00   32.48  357.00  0.77 
1 1 1    1   15   42 o  9   43.35    1.41   45.68  196.45 -32.45  -9.58   0.00   0.00   43.08  196.45    0.74  196.45  0.99 
1 1 1    1   15   44 o 16   27.64    1.77   31.79    3.34  16.00   0.93   0.00   0.00   24.35    3.34    4.84  183.34  0.97 
1 1 1    1   15   46 o  5   15.03    2.74   22.83   61.09   3.04   5.51   0.00   0.00    6.80   61.09   13.95  241.09  0.92 
1 1 1    1   15   48 o  6   31.69    1.67   27.94  226.82 -13.59 -14.48   0.00   0.00   36.42  226.82   11.09  226.82  0.97 
1 1 1    1   15   50 o  6   10.11    2.72   14.68   81.18   0.49   3.13   0.00   0.00    3.00   81.17   10.60  261.17  0.82 
1 1 1    1   15   52 o 10    6.55    2.08    6.26  293.99   0.41  -0.92   0.00   0.00    0.07  113.99    6.00  113.99  0.45 
1 1 1    1   15   54 o  3   10.34    2.31    7.39  114.59  -0.81   1.76   0.00   0.00    7.08  114.59    0.07  294.59  0.69 
1 1 1    1   16    1 o  2   29.78    2.92   40.02  202.28  -1.35  -0.54   0.00   0.00    3.34   21.81   41.50   21.81  0.58 
1 1 1    1   16    3 o 13  214.44    1.56  212.51  279.58   9.44 -56.10   0.00   0.00  222.56  279.55   20.03  279.55  0.99 
1 1 1    1   16    5 o 19  143.37    1.46  153.80   85.49   2.24  28.33   0.00   0.00  135.15   85.48   11.36  265.48  0.98 
1 1 1    1   16    7 o 17   45.15    2.03   50.22   97.85  -0.40   3.05   0.00   0.00   25.61   97.54   22.41  277.54  0.82 
1 1 1    1   16    9 o 11   85.25    1.46   92.86  294.23   4.71 -10.51   0.00   0.00   74.28  294.16   14.37  114.16  0.96 
1 1 1    1   16   11 o 11  120.18    1.32  129.68  161.84 -23.70   7.76   0.00   0.00  111.58  161.87   12.32  341.87  0.98 
1 1 1    1   16   13 o 18   96.85    1.40   97.03  354.26  17.00  -1.69   0.00   0.00   94.88  354.31    1.83  354.31  0.97 
1 1 1    1   16   15 o  2   73.50    1.59   60.15  268.00  -0.33  -9.48   0.00   0.00   81.29  268.03   23.57  268.03  0.95 
1 1 1    1   16   17 o 11   66.14    1.50   72.82   86.03   0.90  12.97   0.00   0.00   57.10   86.04   12.89  266.04  0.96 
1 1 1    1   16   19 o  3   35.77    2.05   33.58  206.49  -3.21  -1.60   0.00   0.00   28.24  206.50    4.01   26.50  0.85 
1 1 1    1   16   21 o  5   19.34    3.52    6.22  281.71   0.08  -0.38   0.00   0.00    1.50  281.74    4.47  101.74  0.19 
1 1 1    1   16   23 o 15   22.35    2.80   15.40  158.60  -1.23   0.48   0.00   0.00    9.76  158.60    5.00  338.60  0.55 
1 1 1    1   16   25 o 16   53.50    1.65   41.77  302.29   5.64  -8.93   0.00   0.00   61.82  302.29   21.84  302.29  0.95 
1 1 1    1   16   27 o 10   22.04    2.97   22.83  281.18   0.57  -2.88   0.00   0.00   13.68  281.18    8.14  101.18  0.81 
1 1 1    1   16   29 o 18   34.25    1.82   30.17   92.81  -0.44   8.91   0.00   0.00   35.74   92.81    6.94   92.81  0.94 
1 1 1    1   16   31 o  4   10.94    3.11   23.01  137.11  -1.73   1.61   0.00   0.00    5.47  317.10   27.34  317.10  0.75 
1 1 1    1   16   33 o  2   19.70    2.85   26.67   18.42   5.28   1.76   0.00   0.00   10.47   18.42   14.72  198.42  0.91 
1 1 1    1   16   35 o  5   35.74    1.79   36.50  266.76  -0.95 -16.70   0.00   0.00   35.05  266.76    0.79  266.76  0.97 
1 1 1    1   16   37 o 11   34.96    1.73   32.67  107.39  -5.17  16.51   0.00   0.00   37.40  107.39    6.93  107.39  0.97 
1 1 1    1   16   39 o  9   24.26    2.21   29.11  290.98   4.15 -10.83   0.00   0.00   19.44  290.98    7.49  110.98  0.96 
1 1 1    1   16   41 o  6   12.52    2.93   13.83  145.97  -2.38   1.61   0.00   0.00    7.35  145.97    5.34  325.97  0.80 
1 1 1    1   16   43 o  3   19.31    2.37    7.06  110.20  -0.90   2.45   0.00   0.00   23.56  110.20   17.14  110.20  0.78 
1 1 1    1   16   45 o 18    7.90    2.45    2.00  291.81   0.12  -0.30   0.00   0.00    0.74  291.81    1.07  111.81  0.16 
1 1 1    1   16   47 o  2    9.93    2.65   10.17  259.94  -0.38  -2.13   0.00   0.00    4.95  259.94    4.45   79.94  0.72 
1 1 1    1   16   49 f  0   17.69    2.38   10.89   82.02   0.64   4.54   0.00   0.00   10.28   82.02    0.00    0.00  0.00 
1 1 1    1   16   51 o  6   14.13    2.40   10.36  291.17   1.31  -3.38   0.00   0.00   13.97  291.17    4.00  291.17  0.85 
1 1 1    1   16   53 o 15    9.16    2.40    7.68   92.66  -0.09   1.85   0.00   0.00    4.77   92.66    2.78  272.66  0.67 
1 1 1    1   17    0 o  4   46.83    1.86   31.76  360.00   2.00  -0.00   0.00   0.00   59.78  360.00   29.27  360.00  0.96 
1 1 1    1   17    2 o  4   82.10    1.44   60.96  125.05  -7.85  11.19   0.00   0.00   99.47  125.05   40.88  125.05  0.96 
1 1 1    1   17    4 o 19   81.67    1.49   97.58   74.58   5.88  21.34   0.00   0.00   65.83   74.58   27.95  254.58  0.98 
1 1 1    1   17    6 o 18  156.54    1.35  155.44  268.82  -1.43 -69.48   0.00   0.00  161.46  268.82   12.11  268.82  0.99 
1 1 1    1   17    8 o  7   85.62    1.46   53.13   93.90  -0.92  13.46   0.00   0.00  113.73   93.90   62.70   93.90  0.96 
1 1 1    1   17   10 o  1   44.98    1.99   27.24    7.23   3.77   0.48   0.00   0.00   50.81    7.23   24.65    7.23  0.86 
1 1 1    1   17   12 o 10   33.35    2.43   36.74  194.35  -3.91  -1.00   0.00   0.00   22.44  194.35   12.81   14.35  0.86 
1 1 1    1   17   14 o  6   10.91    3.35    9.15  158.40  -0.33   0.13   0.00   0.00    5.01  338.42   13.79  338.42  0.17 
1 1 1    1   17   16 o 12   31.82    2.64   36.86  346.88   4.52  -1.05   0.00   0.00   20.95  346.88   14.37  166.88  0.88 
1 1 1    1   17   18 o  8   34.57    2.63   42.00   28.64   5.74   3.14   0.00   0.00   23.40   28.64   16.80  208.64  0.92 
1 1 1    1   17   20 o  1   69.63    1.91   70.44  190.15 -26.21  -4.69   0.00   0.00   69.26  190.15    1.89  190.15  0.98 
1 1 1    1   17   22 o  8   86.95    1.58   86.84   10.76  50.97   9.69   0.00   0.00   89.24   10.76    6.27   10.76  0.99 
1 1 1    1   17   24 o 12   25.74    3.12   28.97  226.68  -4.46  -4.73   0.00   0.00   19.68  226.68    7.96   46.68  0.92 
1 1 1    1   17   26 o  8   59.36    1.65   64.84  111.39 -14.18  36.20   0.00   0.00   55.60  111.39    5.98  291.39  0.99 
1 1 1    1   17   28 o 12   38.45    2.11   41.85  257.82  -3.69 -17.12   0.00   0.00   35.12  257.82    4.44   77.82  0.97 
1 1 1    1   17   30 o  4   23.93    3.06   31.76  141.72  -6.81   5.38   0.00   0.00   15.16  141.72   14.70  321.72  0.94 
1 1 1    1   17   32 f  0   57.58    1.42   46.78  315.30  22.66 -22.43   0.00   0.00   43.74  315.30    0.00    0.00  0.00 
1 1 1    1   17   34 o 18   33.12    1.88   45.31   90.47  -0.20  24.35   0.00   0.00   22.75   90.47   19.35  270.47  0.98 
1 1 1    1   17   36 o  7   19.12    2.81   24.36  253.97  -2.06  -7.18   0.00   0.00   13.13  253.97    9.33   73.97  0.93 
1 1 1    1   17   38 o 14    9.56    2.83   21.14  196.22  -3.33  -0.97   0.00   0.00    3.29   16.22   22.62   16.22  0.84 
1 1 1    1   17   40 o  4   10.96    3.01   13.44   42.82   1.96   1.82   0.00   0.00    4.97   42.82    7.22  222.82  0.78 
1 1 1    1   17   42 o  1   24.44    2.31   17.51    6.88   9.01   1.09   0.00   0.00   30.20    6.88   14.28    6.88  0.94 
1 1 1    1   17   44 o  1   16.61    2.75   16.37  225.05  -4.07  -4.08   0.00   0.00   15.02  225.05    0.13   45.05  0.91 
1 1 1    1   17   46 o 19   13.40    2.69   16.26  129.81  -3.14   3.77   0.00   0.00    8.54  129.81    6.81  309.81  0.89 
1 1 1    1   17   48 o 13   20.12    2.33   16.60  328.10   7.06  -4.39   0.00   0.00   21.77  328.10    5.80  328.10  0.94 
1 1 1    1   17   50 o 18   10.46    2.70    9.42  111.89  -0.92   2.30   0.00   0.00    6.72  111.89    2.51  291.89  0.76 
1 1 1    1   18    1 o 12  104.06    1.62  113.02   66.06  21.17  47.68   0.00   0.00   97.90   66.06   10.32  246.06  0.99 
1 1 1    1   18    3 o  9   81.33    1.73   84.73  248.39 -11.42 -28.83   0.00   0.00   78.91  248.39    2.21   68.39  0.98 
1 1 1    1   18    5 o  8   14.62    4.02   25.95  157.06  -1.53   0.65   0.00   0.00    6.33  337.06   31.17  337.06  0.63 
1 1 1    1   18    7 o  4   59.50    2.03   66.49   77.18   4.28  18.79   0.00   0.00   52.24   77.18   11.39  257.18  0.97 
1 1 1    1   18    9 o 10   53.15    2.14   56.97  244.72  -6.76 -14.31   0.00   0.00   48.38  244.72    6.12   64.72  0.97 
1 1 1    1   18   11 o 15   73.32    1.81   63.88   44.76  19.33  19.17   0.00   0.00   82.85   44.76   21.77   44.76  0.98 
1 1 1    1   18   13 o  7   30.63    2.86   10.07  263.59  -0.22  -1.97   0.00   0.00   32.90  263.59   23.28  263.59  0.69 
1 1 1    1   18   15 o 15   51.43    2.11   57.96  141.92 -18.45  14.46   0.00   0.00   45.29  141.92   10.07  321.92  0.98 
1 1 1    1   18   17 o  7   65.43    1.84   46.92  227.28 -19.56 -21.18   0.00   0.00   83.84  227.28   39.11  227.28  0.98 
1 1 1    1   18   19 o 16   65.55    1.79   64.70  343.16  40.47 -12.25   0.00   0.00   68.07  343.16    6.59  343.16  0.99 
1 1 1    1   18   21 o 15   14.36    3.89    9.18   71.94   0.38   1.18   0.00   0.00    6.39   71.94    2.30  251.94  0.52 
1 1 1    1   18   23 o 17   52.59    1.80   31.81  184.25 -19.29  -1.43   0.00   0.00   72.43  184.25   42.43  184.25  0.97 
1 1 1    1   18   25 o  1   26.16    2.75   21.77  311.08   4.50  -5.16   0.00   0.00   27.89  311.08    7.45  311.08  0.92 
1 1 1    1   18   27 o  4   36.98    2.22   26.61  154.16 -12.32   5.96   0.00   0.00   46.34  154.16   21.48  154.16  0.96 
1 1 1    1   18   29 o 12   41.81    1.90   30.50   24.35  18.75   8.49   0.00   0.00   53.21   24.35   24.86   24.35  0.98 
1 1 1    1   18   31 o 13   23.55    2.73   30.02  288.46   3.57 -10.69   0.00   0.00   17.24  288.46   10.49  108.46  0.95 
1 1 1    1   18   33 o 12   23.45    2.67   25.55  150.37  -8.88   5.05   0.00   0.00   21.11  150.38    2.33  330.38  0.95 
1 1 1    1   18   35 o  7   16.44    3.15   13.19  274.66   0.30  -3.73   0.00   0.00   16.04  274.66    4.03  274.66  0.85 
1 1 1    1   18   37 o  1   21.24    2.79   16.69   56.03   3.84   5.71   0.00   0.00   24.18   56.03    9.10   56.03  0.92 
1 1 1    1   18   39 o 11    8.01    2.55   11.03   82.38   0.25   1.84   0.00   0.00    0.69   82.38    9.41  262.38  0.67 
1 1 1    1   18   41 o 16   14.21    3.15   14.27  242.90  -1.88  -3.68   0.00   0.00   11.41  242.90    1.88   62.90  0.87 
1 1 1    1   18   43 o  8    9.38    2.75   10.30  115.25  -0.93   1.98   0.00   0.00    3.87  115.25    5.89  295.25  0.73 
1 1 1    1   18   45 o 14   22.67    2.19   20.61  327.17  10.02  -6.47   0.00   0.00   23.51  327.17    3.63  327.17  0.96 
1 1 1    1   18   47 o 14   20.40    2.33   12.16  142.73  -5.24   3.99   0.00   0.00   25.62  142.73   13.68  142.73  0.92 
1 1 1    1   19    0 o  9   39.70    2.54   49.76  180.00  -9.54  -0.00   0.00   0.00   32.04  180.00   15.33    0.00  1.00 
1 1 1    1   19    2 o  2   43.20    2.39   40.33  294.03   6.71 -15.04   0.00   0.00   45.34  294.03    6.96  294.03  0.97 
1 1 1    1   19    4 o 17   46.31    2.36   43.89   76.87   4.41  18.91   0.00   0.00   48.46   76.87    6.71   76.87  0.97 
1 1 1    1   19    6 o  1   51.41    2.15   44.54  265.43  -1.79 -22.38   0.00   0.00   58.19  265.43   15.86  265.43  0.98 
1 1 1    1   19    8 o  1   42.82    2.40   28.42   66.12   4.88  11.03   0.00   0.00   55.05   66.12   28.08   66.12  0.96 
1 1 1    1   19   10 o 13   16.00    4.15    5.24  157.66  -0.70   0.29   0.00   0.00    6.43  157.67    1.47  157.67  0.36 
1 1 1    1   19   12 o 19   30.19    3.52   41.14  257.81  -2.59 -11.98   0.00   0.00   18.95  257.81   19.95   77.81  0.96 
1 1 1    1   19   14 o 12   37.64    2.73   32.43   18.06  12.64   4.12   0.00   0.00   41.80   18.06   11.20   18.06  0.96 
1 1 1    1   19   16 o 14   21.54    3.89   18.19  265.17  -0.35  -4.11   0.00   0.00   20.29  265.18    3.17  265.18  0.87 
1 1 1    1   19   18 o 13   39.36    2.55   45.98  119.05 -10.94  19.70   0.00   0.00   33.82  119.05    9.30  299.05  0.98 
1 1 1    1   19   20 o  3   12.02    3.55    4.69  343.79   0.67  -0.20   0.00   0.00    3.55  343.78    0.84  163.78  0.33 
1 1 1    1   19   22 o  4   23.53    3.27   10.72  225.97  -2.44  -2.52   0.00   0.00   29.63  225.97   19.65  225.97  0.84 
1 1 1    1   19   24 o  6   26.48    3.16   26.30  140.92  -8.04   6.53   0.00   0.00   25.95  140.92    1.57  140.92  0.95 
1 1 1    1   19   26 o 19   40.66    2.09   36.29  338.68  23.57  -9.20   0.00   0.00   46.25  338.68   12.80  338.68  0.98 
1 1 1    1   19   28 o 17   23.36    2.97   21.37  276.19   0.90  -8.27   0.00   0.00   24.23  276.19    4.65  276.19  0.94 
1 1 1    1   19   30 o 19   23.38    2.83   26.80  100.14  -1.97  11.03   0.00   0.00   20.22  100.14    4.18  280.14  0.95 
1 1 1    1   19   32 o  2   17.61    3.25   19.00  184.96  -6.04  -0.52   0.00   0.00   14.98  184.96    2.21    4.96  0.91 
1 1 1    1   19   34 o  9   14.87    3.25    8.08    9.50   2.25   0.38   0.00   0.00   14.62    9.50    7.27    9.50  0.74 
1 1 1    1   19   36 o 17    9.94    2.96    4.82  222.89  -0.72  -0.67   0.00   0.00    4.31  222.89    0.14   42.89  0.44 
1 1 1    1   19   38 o  1   10.99    3.00   11.89  356.95   2.78  -0.15   0.00   0.00    6.27  356.95    4.90  176.95  0.79 
1 1 1    1   19   40 o 12   12.32    3.14   11.59  242.23  -1.45  -2.76   0.00   0.00    9.10  242.23    1.96   62.23  0.82 
1 1 1    1   19   42 o  2   17.71    2.92    8.99   85.81   0.27   3.75   0.00   0.00   21.51   85.81   12.79   85.81  0.85 
1 1 1    1   20    1 o 10   14.02    4.08   10.95  212.31  -1.45  -0.91   0.00   0.00    7.81  212.32    2.45   32.32  0.64 
1 1 1    1   20    3 o  4   18.13    4.41   12.53   22.13   2.29   0.93   0.00   0.00   15.87   22.13    4.13   22.13  0.76 
1 1 1    1   20    5 o  3   16.76    4.39    9.48   41.83   1.31   1.17   0.00   0.00   13.01   41.82    4.14   41.82  0.65 
1 1 1    1   20    7 o 16   19.05    4.49   13.23  122.10  -1.50   2.38   0.00   0.00   17.92  122.10    5.54  122.10  0.80 
1 1 1    1   20    9 o  6   51.71    2.33   43.58  278.93   4.91 -31.24   0.00   0.00   61.07  278.93   20.37  278.93  0.98 
1 1 1    1   20   11 o 14   52.38    2.22   36.78  134.28 -19.94  20.45   0.00   0.00   68.61  134.28   34.32  134.28  0.98 
1 1 1    1   20   13 o  2   27.85    3.75   25.27   66.21   3.86   8.76   0.00   0.00   29.19   66.22    5.68   66.22  0.95 
1 1 1    1   20   15 o 19   36.52    2.86   26.99  241.57  -7.16 -13.22   0.00   0.00   45.53  241.57   20.50  241.57  0.97 
1 1 1    1   20   17 o  9   49.08    2.08   41.73   28.03  30.33  16.15   0.00   0.00   58.17   28.03   19.61   28.03  0.99 
1 1 1    1   20   19 o  4   42.64    2.28   38.07  239.10 -14.26 -23.83   0.00   0.00   48.69  239.10   13.64  239.10  0.98 
1 1 1    1   20   21 o  5   28.43    3.47   29.59  134.47  -9.25   9.43   0.00   0.00   27.54  134.47    0.42  134.47  0.96 
1 1 1    1   20   23 o  6   42.33    2.16   40.34  331.38  28.23 -15.40   0.00   0.00   46.53  331.38    9.74  331.38  0.98 
1 1 1    1   20   25 o 10   23.33    3.19   21.48  122.75  -4.80   7.47   0.00   0.00   24.45  122.75    4.96  122.75  0.94 
1 1 1    1   20   27 o  7   12.03    3.48    5.39  169.12  -1.14   0.22   0.00   0.00    7.21  169.11    2.34  169.11  0.50 
1 1 1    1   20   29 o  1   13.89    3.57    6.40  167.24  -1.59   0.36   0.00   0.00   11.55  167.24    5.70  167.24  0.63 
1 1 1    1   20   31 o 18   11.36    3.22    7.86  252.34  -0.54  -1.69   0.00   0.00    7.66  252.34    0.39  252.34  0.66 
1 1 1    1   20   33 o 16   16.10    3.41   16.90    7.21   5.42   0.69   0.00   0.00   13.23    7.21    2.62  187.21  0.90 
1 1 1    1   20   35 o  7    8.93    2.81    1.88  223.95  -0.27  -0.26   0.00   0.00    1.55  223.95    0.24   43.95  0.19 
1 1 1    1   20   37 o  6   14.81    3.32    7.78  145.92  -2.10   1.42   0.00   0.00   15.25  145.92    7.74  145.92  0.77 
1 1 1    1   20   39 o 16   11.55    3.11    5.66  237.00  -0.84  -1.29   0.00   0.00    8.47  237.00    2.93  237.00  0.61 
1 1 1    1   21    0 o 11   70.72    1.96   60.15    0.00  38.66   0.00   0.00   0.00   86.06    0.00   30.68    0.00  1.00 
1 1 1    1   21    2 o 14   50.13    2.42   36.30  163.09 -29.43   8.95   0.00   0.00   65.20  163.09   31.78  163.09  0.98 
1 1 1    1   21    4 o 13   19.37    4.33   17.58  304.26   2.63  -3.86   0.00   0.00   18.13  304.26    1.96  304.26  0.89 
1 1 1    1   21    6 o  1   13.72    4.08    7.79  255.16  -0.39  -1.48   0.00   0.00    9.38  255.16    2.22  255.16  0.60 
1 1 1    1   21    8 f  0   11.50    3.70    8.21  138.08  -1.05   0.94   0.00   0.00    7.53  138.08    0.00    0.00  0.00 
1 1 1    1   21   10 o  2   15.28    4.29   29.63   93.16  -0.36   6.45   0.00   0.00    0.96   93.16   26.17  273.16  0.92 
1 1 1    1   21   12 o 10   33.28    3.23   44.39  297.63  11.38 -21.74   0.00   0.00   24.64  297.63   15.92  117.63  0.98 
1 1 1    1   21   14 o  5   19.02    4.25   27.82  134.21  -5.50   5.65   0.00   0.00   10.21  134.21   15.13  314.21  0.93 
1 1 1    1   21   16 o 17   15.51    4.13   16.28  334.04   3.53  -1.72   0.00   0.00   11.92  334.04    2.87  154.04  0.86 
1 1 1    1   21   18 o 13   14.60    3.96   15.88  184.73  -3.79  -0.31   0.00   0.00   10.62  184.74    3.74    4.74  0.86 
1 1 1    1   21   20 o  8   14.75    3.91   18.32   13.98   4.47   1.11   0.00   0.00    9.48   13.99    7.10  193.99  0.88 
1 1 1    1   21   22 o  5   12.53    3.62   12.89  159.76  -2.76   1.02   0.00   0.00    8.41  159.75    3.36  339.75  0.81 
1 1 1    1   21   24 o  2   16.14    3.74    9.44  292.00   1.05  -2.59   0.00   0.00   16.90  292.00    8.19  292.00  0.79 
1 1 1    1   21   26 o  5   11.43    3.37    3.52   11.46   0.78   0.16   0.00   0.00    5.20   11.46    1.92   11.46  0.37 
1 1 1    1   21   28 o  9    9.83    3.08    9.86  182.59  -2.07  -0.09   0.00   0.00    4.64  182.60    4.65    2.60  0.71 
1 1 1    1   21   30 o  5   15.16    3.59   14.41    6.21   4.44   0.48   0.00   0.00   12.91    6.21    0.84  186.21  0.88 
1 1 1    1   21   32 o  2   11.18    3.22    7.05  210.05  -1.53  -0.88   0.00   0.00    7.84  210.05    1.03  210.05  0.65 
1 1 1    1   21   34 o  8   12.33    3.35    7.51  140.94  -1.63   1.33   0.00   0.00   10.27  140.94    2.92  140.94  0.71 
1 1 1    1   22    1 o 11   18.01    4.51   13.37  208.38  -3.28  -1.77   0.00   0.00   18.62  208.38    6.55  208.38  0.85 
1 1 1    1   22    3 o  3   19.29    4.50   17.68    2.10   5.29   0.19   0.00   0.00   18.74    2.10    2.77    2.10  0.90 
1 1 1    1   22    5 o 13   21.27    4.80   18.85  158.38  -5.55   2.20   0.00   0.00   21.74  158.38    4.68  158.38  0.91 
1 1 1    1   22    7 o  5   16.83    4.55   14.37   48.36   2.50   2.81   0.00   0.00   15.69   48.36    2.65   48.36  0.85 
1 1 1    1   22    9 o  3   12.40    3.88   23.84  299.38   2.52  -4.47   0.00   0.00    0.52  299.38   21.19  119.38  0.90 
1 1 1    1   22   11 o 16   12.85    3.90   13.26  151.80  -2.63   1.41   0.00   0.00    8.66  151.80    3.47  331.80  0.81 
1 1 1    1   22   13 o  3   11.67    3.70    2.34   63.17   0.23   0.45   0.00   0.00    3.50   63.16    1.35   63.16  0.24 
1 1 1    1   22   15 o 11   12.71    3.83   10.03  311.10   1.52  -1.75   0.00   0.00    9.62  311.10    0.34  311.10  0.74 
1 1 1    1   22   17 o  6   16.21    4.03   20.04  158.73  -5.43   2.11   0.00   0.00   10.84  158.73    7.82  338.73  0.91 
1 1 1    1   22   19 o  6   10.92    3.42   12.55   19.32   2.59   0.91   0.00   0.00    5.47   19.32    6.30  199.32  0.79 
1 1 1    1   22   21 o  6   13.72    3.76    8.56  311.58   1.52  -1.71   0.00   0.00   12.21  311.58    4.10  311.58  0.74 
1 1 1    1   22   23 o 17   11.76    3.48    2.11  295.82   0.22  -0.46   0.00   0.00    3.86  295.82    1.84  295.82  0.25 
1 1 1    1   22   25 o  9   17.78    3.66   17.86  144.62  -5.38   3.82   0.00   0.00   15.53  144.62    1.69  324.62  0.92 
1 1 1    1   22   27 o 15   20.78    3.58   13.82  307.37   3.77  -4.93   0.00   0.00   24.58  307.37   11.12  307.37  0.92 
1 1 1    1   22   29 o 14   12.24    3.41    7.91   99.53  -0.37   2.18   0.00   0.00   10.09   99.53    2.30   99.53  0.73 
1 1 1    1   23    0 o  4   15.42    4.19   21.82  360.00   3.63  -0.00   0.00   0.00   10.26  360.00   10.28  180.00  1.00 
1 1 1    1   23    2 o 10   17.04    3.93   15.32  197.26  -4.67  -1.45   0.00   0.00   15.93  197.26    1.50  197.26  0.89 
1 1 1    1   23    4 o  2   14.90    4.09   13.62   57.11   2.02   3.13   0.00   0.00   12.55   57.11    0.30  237.11  0.85 
1 1 1    1   23    6 o  4   12.91    3.90   21.12  276.83   0.61  -5.14   0.00   0.00    3.21  276.83   16.75   96.83  0.90 
1 1 1    1   23    8 o  4   14.03    3.99   19.62  130.26  -3.35   3.96   0.00   0.00    6.58  130.26   12.01  310.26  0.90 
1 1 1    1   23   10 o  6   13.78    3.94   11.20  347.83   2.89  -0.62   0.00   0.00   11.58  347.83    0.93  347.83  0.81 
1 1 1    1   23   12 o  1   13.41    3.92    1.75  131.70  -0.30   0.34   0.00   0.00    4.30  131.69    2.62  131.69  0.22 
1 1 1    1   23   14 o  3   15.92    4.10    7.33  182.36  -2.23  -0.09   0.00   0.00   16.30  182.36    9.26  182.36  0.73 
1 1 1    1   23   16 o  8   11.61    3.59   10.57   47.18   1.76   1.90   0.00   0.00    7.77   47.18    2.45  227.18  0.77 
1 1 1    1   23   18 o  6   10.77    3.45   14.41  280.49   0.62  -3.35   0.00   0.00    3.99  280.49   10.03  100.49  0.84 
1 1 1    1   23   20 o  7   12.17    3.62   10.72  132.93  -1.94   2.09   0.00   0.00    8.93  132.93    1.58  312.93  0.80 
1 1 1    1   24    1 o  7   12.48    3.84   10.20   90.54  -0.03   2.69   0.00   0.00    9.56   90.54    0.44  270.54  0.78 
1 1 1    1   24    3 o 10   13.03    3.92    6.50  281.32   0.35  -1.74   0.00   0.00   10.72  281.32    4.33  281.32  0.66 
1 1 1    1   24    5 o 10   13.52    3.96    4.55  185.48  -1.28  -0.12   0.00   0.00   10.06  185.48    5.59  185.48  0.54 
1 1 1    1   24    7 x 16       ?       ?   12.74   54.51   0.00   0.00   0.00   0.00   12.55   54.51    0.00    0.00  0.00 
1 1 1    2    0    0 x 11       ?       ? 6235.30  180.00  -0.00   0.00   0.00   0.00 1616.22  180.00    0.00    0.00  0.00 
1 1 1    2    0    2 o  8  255.73    1.21 1656.59    0.00   5.85  -0.00   0.00   0.00   77.40  360.00  356.65  180.00  1.00 
1 1 1    2    0    4 o 14  275.82    1.25  753.16  180.00   0.02  -0.00   0.00   0.00    9.37  360.00    8.06  360.00  0.02 
1 1 1    2    0    6 o 17   60.53    0.99  290.33  180.00   0.16   0.00   0.00   0.00   28.85  180.00   77.02  180.00  0.16 
1 1 1    2    0    8 o 19  154.88    1.06  152.47  360.00   2.59  -0.00   0.00   0.00   14.11  360.00  278.04  180.00  0.99 
1 1 1    2    0   10 o 11   45.18    0.98  188.01    0.00  -0.94  -0.00   0.00   0.00  283.96    0.00  634.43    0.00  0.74 
1 1 1    2    0   12 o  1  121.86    1.02  184.48  180.00   0.75  -0.00   0.00   0.00   55.66  360.00   42.84  180.00  0.63 
1 1 1    2    0   14 o 16   66.61    0.97  395.69    0.00   0.58  -0.00   0.00   0.00   63.81  180.00  197.08  180.00  0.52 
1 1 1    2    0   16 o 16   55.68    0.97  163.85  360.00   0.20   0.00   0.00   0.00   29.99  180.00   81.66  180.00  0.19 
1 1 1    2    0   18 o 15   21.08    1.51   15.51    0.00  -0.20   0.00   0.00   0.00  121.99  360.00  252.26  360.00  0.20 
1 1 1    2    0   20 o  7  114.14    1.06   10.06  180.00   0.50   0.00   0.00   0.00   48.18    0.00    8.41  180.00  0.46 
1 1 1    2    0   22 o  7  206.25    1.26  149.66  180.00  -2.47   0.00   0.00   0.00  260.03  180.00  113.39  180.00  0.99 
1 1 1    2    0   24 o 10  119.28    1.04  140.99  180.00  -1.11  -0.00   0.00   0.00   85.50  180.00   20.44    0.00  0.80 
1 1 1    2    0   26 o 14  259.12    1.24  209.78    0.00   8.64   0.00   0.00   0.00  164.11    0.00  190.02  180.00  1.00 
1 1 1    2    0   28 o 16   20.71    1.30   53.98  180.00  -0.12  -0.00   0.00   0.00   50.71    0.00  106.26    0.00  0.12 
1 1 1    2    0   30 o  4   25.79    1.53   53.10  180.00  -0.07  -0.00   0.00   0.00   20.56    0.00   44.56    0.00  0.07 
1 1 1    2    0   32 o  9   40.09    1.12   27.62  180.00   0.20   0.00   0.00   0.00   27.45  180.00   70.79  180.00  0.20 
1 1 1    2    0   34 o  4  191.07    1.09  132.46    0.00   2.45  -0.00   0.00   0.00  272.87  360.00  169.24  360.00  0.99 
1 1 1    2    0   36 o  8   92.36    0.96  125.07  360.00   1.70  -0.00   0.00   0.00   34.96  360.00  102.81  180.00  0.94 
1 1 1    2    0   38 o  7  306.95    1.97  296.85  180.00 -13.03  -0.00   0.00   0.00  339.12  180.00   64.34  180.00  1.00 
1 1 1    2    0   40 o 18  287.44    1.34  287.24    0.00  15.52  -0.00   0.00   0.00  299.86  360.00   24.83  360.00  1.00 
1 1 1    2    0   42 o  6   40.98    0.91   21.02    0.00   0.23   0.00   0.00   0.00    2.38  180.00   23.61  180.00  0.23 
1 1 1    2    0   44 o  7   63.89    0.84   43.26    0.00   1.09  -0.00   0.00   0.00   61.36  360.00   20.70  360.00  0.80 
1 1 1    2    0   46 o  8   10.93    1.72   41.61    0.00   0.24  -0.00   0.00   0.00   34.59  180.00   74.31  180.00  0.24 
1 1 1    2    0   48 o 17    6.23    1.76   19.68  180.00  -0.09  -0.00   0.00   0.00   17.62    0.00   36.40    0.00  0.09 
1 1 1    2    0   50 o 17    5.41    1.67   10.09  360.00   0.08  -0.00   0.00   0.00    8.88  180.00   18.58  180.00  0.08 
1 1 1    2    0   52 o  8   40.20    0.83   35.62    0.00   2.70   0.00   0.00   0.00   45.54    0.00   11.39    0.00  0.99 
1 1 1    2    0   54 o 12   12.07    1.57   15.60  180.00  -0.55  -0.00   0.00   0.00    2.76    0.00   17.68    0.00  0.50 
1 1 1    2    0   56 o 10    8.97    2.24    9.02  360.00   0.40  -0.00   0.00   0.00    1.78  180.00   10.35  180.00  0.38 
1 1 1    2    0   58 o  6    7.02    2.06    8.68  180.00  -0.37   0.00   0.00   0.00    3.18  360.00   11.35  360.00  0.36 
1 1 1    2    0   60 o 16    9.85    1.78   12.95    0.00   1.03  -0.00   0.00   0.00    3.16  360.00    8.90  180.00  0.77 
1 1 1    2    0   62 o 13    9.35    1.79    6.19  180.00  -0.54  -0.00   0.00   0.00    3.49  180.00    2.20    0.00  0.49 
1 1 1    2    0   64 o  8   16.02    1.24    7.57  180.00  -1.33  -0.00   0.00   0.00   20.97  180.00   14.10  180.00  0.87 
1 1 1    2    0   66 o 13    6.93    1.76    6.57    0.00   0.55   0.00   0.00   0.00    0.86    0.00    5.18  180.00  0.50 
1 1 1    2    0   68 o 16    4.35    1.40    0.33    0.00   0.02  -0.00   0.00   0.00    0.15  180.00    0.46  180.00  0.02 
1 1 1    2    0   70 o  1    7.61    1.78    6.34  180.00  -0.69  -0.00   0.00   0.00    2.94  180.00    3.23    0.00  0.60 
1 1 1    2    1    1 o  7  987.77    3.45 2587.90  343.96  67.83  25.76   0.00   0.00 1270.67   20.79  579.44   20.79  0.99 
1 1 1    2    1    3 o 16  103.80    1.17  842.66   58.01  -1.19  -0.71   0.00   0.00    6.38   30.65  130.44   30.65  0.57 
1 1 1    2    1    5 o  7  345.34    1.59  878.99  197.71  -9.70   5.98   0.00   0.00  359.88  148.35   60.12  148.35  0.96 
1 1 1    2    1    7 o 11  107.04    1.05  510.95  299.91   1.37  -0.62   0.00   0.00    3.97  335.84  119.93  155.84  0.60 
1 1 1    2    1    9 o  6  155.89    1.10  140.69  215.51  -3.33  -2.05   0.00   0.00   55.02  211.69  158.07   31.69  0.86 
1 1 1    2    1   11 o 13  122.33    1.05  172.26  176.55   1.58  -0.01   0.00   0.00   45.10  359.65   60.57  179.65  0.62 
1 1 1    2    1   13 o 13   18.45    1.08  200.14  214.91  -0.14  -0.31   0.00   0.00  137.38   65.43  280.94   65.43  0.17 
1 1 1    2    1   15 o 17  106.97    1.00  170.17  231.78  -2.10   1.09   0.00   0.00    4.07  332.67  168.54  332.67  0.75 
1 1 1    2    1   17 o 11   46.94    1.13  338.10   85.24   0.91   0.19   0.00   0.00   99.70  191.99  238.78  191.99  0.42 
1 1 1    2    1   19 o 17   98.37    1.13  286.40  230.28  -0.52  -0.40   0.00   0.00   16.83  217.51   27.54   37.51  0.31 
1 1 1    2    1   21 o  2   50.25    1.22   92.04  320.36   0.18   1.32   0.00   0.00  110.51  262.03  276.36  262.03  0.55 
1 1 1    2    1   23 o 12   43.48    1.00  117.56   20.04   0.78  -0.29   0.00   0.00   79.06  159.69  191.48  159.69  0.38 
1 1 1    2    1   25 o 12  130.64    0.98  318.28  142.48  -2.91   4.30   0.00   0.00   16.81  124.10  200.92  304.10  0.90 
1 1 1    2    1   27 o 11  145.64    0.99  253.81  260.48  -2.42  -5.61   0.00   0.00   53.19  246.71  159.87   66.71  0.91 
1 1 1    2    1   29 o 16  143.38    0.98  164.71   78.59  -0.22   4.81   0.00   0.00   95.74   92.60   63.42  272.60  0.89 
1 1 1    2    1   31 o 19   72.64    0.92  123.66  219.37  -1.14  -1.72   0.00   0.00   23.71   56.39  150.30   56.39  0.71 
1 1 1    2    1   33 o 10  159.73    1.05   99.94  214.93  -3.50  -1.50   0.00   0.00  174.02  203.18   74.62  203.18  0.86 
1 1 1    2    1   35 o 19  109.60    0.92   87.54  132.08  -1.83   0.99   0.00   0.00   82.18  151.55    8.50  151.55  0.71 
1 1 1    2    1   37 o  2  121.29    1.11  115.65    5.47   3.57   0.24   0.00   0.00  100.64    3.86    3.72  183.86  0.85 
1 1 1    2    1   39 o 12   57.78    1.00   36.89   84.79  -0.03   0.63   0.00   0.00    3.60   92.48   27.63  272.48  0.30 
1 1 1    2    1   41 o 17  156.53    1.31  134.88  177.82  -9.51   0.18   0.00   0.00  164.44  178.89   32.78  178.89  0.95 
1 1 1    2    1   43 f  0   91.33    0.91   66.27  176.93  -3.96   0.27   0.00   0.00   62.72  176.05    0.00    0.00  0.00 
1 1 1    2    1   45 o  4   51.14    0.88   43.69  229.39  -1.34  -1.55   0.00   0.00   30.78  229.17   10.66   49.17  0.71 
1 1 1    2    1   47 o 17   32.32    0.99   16.39  142.74  -0.54   0.41   0.00   0.00    4.96  142.44   10.79  322.44  0.32 
1 1 1    2    1   49 o 19    4.50    1.47    7.22    1.42   0.07   0.00   0.00   0.00    6.68  181.62   13.65  181.62  0.03 
1 1 1    2    1   51 o 10    7.46    1.90   12.35  162.10  -0.28   0.09   0.00   0.00    9.68  342.10   21.53  342.10  0.15 
1 1 1    2    1   53 o 10   15.61    1.39    3.17  331.43   0.20  -0.11   0.00   0.00    0.53  331.43    2.50  151.43  0.11 
1 1 1    2    1   55 o  4    8.15    2.04    9.30   72.89   0.18   0.60   0.00   0.00    4.01  252.90   12.89  252.90  0.30 
1 1 1    2    1   57 o  5    6.19    1.74    8.99  247.07  -0.24  -0.56   0.00   0.00    4.91   67.08   13.41   67.08  0.29 
1 1 1    2    1   59 o  4    5.67    1.72    6.43   34.99   0.41   0.29   0.00   0.00    3.26  214.99    9.28  214.99  0.24 
1 1 1    2    1   61 o  1    5.02    1.58    9.74  168.04  -0.82   0.17   0.00   0.00    5.12  348.03   14.13  348.03  0.39 
1 1 1    2    1   63 o  6   16.69    1.15   20.76    6.48   6.93   0.79   0.00   0.00   11.93    6.48    7.02  186.48  0.93 
1 1 1    2    1   65 o  7    5.45    1.62   11.48  186.47  -1.40  -0.16   0.00   0.00    4.16    6.47   14.57    6.47  0.57 
1 1 1    2    1   67 o  1    6.63    1.69    3.02   25.51   0.44   0.21   0.00   0.00    0.32   25.50    2.50  205.50  0.24 
1 1 1    2    1   69 o  7    5.77    1.60    3.86  219.52  -0.46  -0.38   0.00   0.00    0.41   39.52    4.11   39.52  0.28 
1 1 1    2    2    0 o 18    1.86    0.55 4191.49  180.00  -0.18   0.00   0.00   0.00 1732.49  360.00 3465.63  360.00  0.18 
1 1 1    2    2    2 x 17       ?       ? 1310.48  348.32   0.00  -0.00   0.00   0.00  769.28  353.16    0.00    0.00  0.00 
1 1 1    2    2    4 o 12  121.15    1.03  101.34  118.11  -0.86   0.02   0.00   0.00   32.48  178.42   30.40  358.42  0.39 
1 1 1    2    2    6 o  2  246.46    1.20  666.11  307.92   3.16  -5.66   0.00   0.00  224.71  299.19    3.73  119.19  0.92 
1 1 1    2    2    8 o  9   60.16    0.99  556.08  356.06   1.52   0.41   0.00   0.00  146.87  195.04  367.72  195.04  0.61 
1 1 1    2    2   10 o 15  147.05    1.05  241.50   65.83  -0.66  -1.39   0.00   0.00   93.10  244.53    8.22  244.53  0.61 
1 1 1    2    2   12 o  1   49.38    0.99   54.00  244.47   0.41   0.19   0.00   0.00   48.87  204.56  119.22  204.56  0.22 
1 1 1    2    2   14 o  1  140.82    1.11  708.92    0.19   0.45  -1.00   0.00   0.00   76.94  294.51   19.08  294.51  0.48 
1 1 1    2    2   16 o 12   60.76    1.22  160.11  135.15  -0.27  -0.01   0.00   0.00   15.30    1.08   46.91    1.08  0.13 
1 1 1    2    2   18 o  8   81.34    1.19  300.06   70.80  -0.51  -0.36   0.00   0.00    3.13   34.95   54.69   34.95  0.30 
1 1 1    2    2   20 o  8  173.99    1.49  381.45  290.36   0.93  -1.46   0.00   0.00  162.40  302.62   99.35  302.62  0.65 
1 1 1    2    2   22 o 12  129.09    1.37   86.56   37.57   2.39   1.37   0.00   0.00   76.74   29.89   50.57  209.89  0.79 
1 1 1    2    2   24 o 16  273.59    1.30  346.79  139.13 -12.85   3.20   0.00   0.00  256.41  166.02   13.29  346.02  0.96 
1 1 1    2    2   26 o  6  236.47    1.28  241.21  180.52  -8.51   1.63   0.00   0.00  254.92  169.13   65.10  169.13  0.94 
1 1 1    2    2   28 o 19   72.45    1.01   41.24   19.35   1.10  -0.12   0.00   0.00    3.60  173.54   77.12  173.54  0.48 
1 1 1    2    2   30 o  6  187.88    1.07  148.05   67.05   4.08   4.70   0.00   0.00  193.88   49.03   43.68   49.03  0.92 
1 1 1    2    2   32 o  1   64.85    0.97   70.01  273.29   0.05  -0.91   0.00   0.00    5.97   92.87   65.52   92.87  0.41 
1 1 1    2    2   34 o 16  141.49    1.02   33.29  243.69   0.54  -0.82   0.00   0.00   96.64  303.29   69.25  303.29  0.44 
1 1 1    2    2   36 o 13   49.05    0.98   88.52  165.32  -1.01   0.23   0.00   0.00   32.70  346.92  110.46  346.92  0.46 
1 1 1    2    2   38 o  9   64.90    1.32   70.53  174.26  -1.30   0.14   0.00   0.00    8.68  173.94   53.43  353.94  0.55 
1 1 1    2    2   40 o 19   68.76    1.11   22.75  314.74   0.57  -0.38   0.00   0.00   20.61  326.70    3.23  146.70  0.32 
1 1 1    2    2   42 o  2   57.46    0.93   51.50   52.99   1.02   1.25   0.00   0.00   23.39   50.70   24.91  230.70  0.62 
1 1 1    2    2   44 o 17   67.91    0.84   53.22  279.55   0.53  -2.95   0.00   0.00   60.02  280.26   10.04  280.26  0.81 
1 1 1    2    2   46 o  2   25.23    1.02   26.82   63.53   0.34   0.67   0.00   0.00    7.66  243.44   33.06  243.44  0.35 
1 1 1    2    2   48 o 19   47.43    0.84   20.01  257.53  -0.34  -1.54   0.00   0.00   39.30  257.42   20.18  257.42  0.62 
1 1 1    2    2   50 o 13   15.42    1.39   29.67   12.14   1.29   0.28   0.00   0.00   11.57  192.14   40.08  192.14  0.55 
1 1 1    2    2   52 o  3   56.00    0.79   52.26  182.38 -11.72  -0.49   0.00   0.00   57.04  182.38    6.96  182.38  0.96 
1 1 1    2    2   54 o 18   15.53    1.37   13.15  347.79   1.29  -0.28   0.00   0.00    4.43  347.79    8.14  167.79  0.55 
1 1 1    2    2   56 o 17    5.81    1.75    3.33  208.29  -0.17  -0.09   0.00   0.00    2.03   28.28    5.20   28.28  0.10 
1 1 1    2    2   58 o  6    8.80    2.18    9.44  347.59   0.99  -0.22   0.00   0.00    0.93  167.58    9.80  167.58  0.45 
1 1 1    2    2   60 o 12   11.17    1.75    3.85  201.92  -0.65  -0.26   0.00   0.00    3.79  201.92    0.21  201.92  0.33 
1 1 1    2    2   62 o 16   10.15    1.69    0.58  205.98  -0.10  -0.05   0.00   0.00    0.57  205.98    0.04  205.98  0.05 
1 1 1    2    2   64 o 14    7.29    1.74   10.49  194.16  -1.57  -0.40   0.00   0.00    0.40   14.16    9.89   14.16  0.62 
1 1 1    2    2   66 o 11    9.13    1.64   14.33   12.37   3.02   0.66   0.00   0.00    1.69   12.37   11.53  192.37  0.82 
1 1 1    2    2   68 o  4    7.65    1.63    4.17  183.27  -0.82  -0.05   0.00   0.00    1.83  183.28    2.12    3.28  0.38 
1 1 1    2    2   70 o 12    5.48    1.64    2.83  353.72   0.43  -0.05   0.00   0.00    0.43  173.72    3.19  173.72  0.21 
1 1 1    2    3    1 o 12  187.23    1.59  313.26  118.31   5.54   0.67   0.00   0.00   82.85    6.86  173.28  186.86  0.91 
1 1 1    2    3    3 o 17  764.54    2.90 1684.37  199.07 -74.44 -10.55   0.00   0.00  680.20  188.07  158.49    8.07  0.99 
1 1 1    2    3    5 o  2  507.82    1.88 1272.16   55.37  23.56  11.74   0.00   0.00  561.76   26.48  127.36   26.48  0.98 
1 1 1    2    3    7 o  7   48.35    1.11   85.40  276.59  -1.32   0.01   0.00   0.00  170.00  359.54  392.98  359.54  0.55 
1 1 1    2    3    9 f  0  197.76    1.21  227.56  108.13   4.08   5.57   0.00   0.00  284.71   53.80    0.00    0.00  0.00 
1 1 1    2    3   11 o 12  237.15    1.27  728.14  178.56  -2.10  -1.51   0.00   0.00  283.67  215.62  200.20  215.62  0.77 
1 1 1    2    3   13 o 17   62.57    1.03  160.75  164.85  -0.12   1.17   0.00   0.00   74.94  275.61  213.17  275.61  0.51 
1 1 1    2    3   15 o  6   19.45    1.32  180.90  197.20   0.14   0.03   0.00   0.00   49.72  191.46  102.26  191.46  0.07 
1 1 1    2    3   17 o  4  210.96    1.12  682.62  207.40  -1.26  -2.77   0.00   0.00  246.75  245.52  150.30  245.52  0.81 
1 1 1    2    3   19 o 11  133.58    1.49   55.05   53.12  -1.62   1.30   0.00   0.00   91.40  141.26    6.82  321.26  0.71 
1 1 1    2    3   21 o 10   62.65    1.04   99.24  117.47   0.37  -1.19   0.00   0.00   52.73  107.24  171.64  107.24  0.53 
1 1 1    2    3   23 o  8  101.97    1.04  195.88  183.00  -3.45   0.08   0.00   0.00   18.20  358.64  207.45  358.64  0.84 
1 1 1    2    3   25 o 17 1035.71    3.20 1145.04  344.85 179.16 -48.16   0.00   0.00 1131.36  344.95  196.89  344.95  1.00 
1 1 1    2    3   27 o  9  160.19    1.02  260.57  138.08  -5.76   5.43   0.00   0.00   59.89  136.69  179.62  316.69  0.93 
1 1 1    2    3   29 o 18  252.89    1.15  249.81  280.92   3.43 -12.99   0.00   0.00  243.74  284.80    0.91  284.80  0.96 
1 1 1    2    3   31 f  0  199.28    1.09  173.19   44.35   1.73   6.07   0.00   0.00  138.12   74.10    0.00    0.00  0.00 
1 1 1    2    3   33 o  3  179.21    1.08   51.46  346.59   3.61  -0.37   0.00   0.00  222.51  354.22  141.26  354.22  0.85 
1 1 1    2    3   35 o  6   85.28    0.92   92.70  348.85   1.55  -0.06   0.00   0.00   35.91  357.78   31.84  177.78  0.61 
1 1 1    2    3   37 o 17   90.57    1.14   23.58  299.43   0.31  -0.41   0.00   0.00   26.75  306.52    8.53  306.52  0.25 
1 1 1    2    3   39 o  3   29.81    1.27   28.74  215.27  -0.27  -0.17   0.00   0.00   17.88   32.82   45.14   32.82  0.16 
1 1 1    2    3   41 o 17  121.16    0.96   94.30  324.43   4.86  -3.32   0.00   0.00  129.45  325.67   38.24  325.67  0.91 
1 1 1    2    3   43 o  4  128.42    0.89  100.21   22.08   9.36   3.83   0.00   0.00  149.05   22.23   54.30   22.23  0.95 
1 1 1    2    3   45 o 14   49.80    0.89   47.56   26.52   2.17   1.07   0.00   0.00   30.38   26.25   14.50  206.25  0.76 
1 1 1    2    3   47 f  0   17.35    1.28   20.97   10.43   0.54   0.10   0.00   0.00   20.06   10.30    0.00    0.00  0.00 
1 1 1    2    3   49 o 10   79.69    0.86   78.28  178.94 -16.15   0.30   0.00   0.00   79.15  178.94    3.92  178.94  0.97 
1 1 1    2    3   51 o  8   81.08    0.82   85.09  358.56  24.90  -0.62   0.00   0.00   77.27  358.56    4.32  178.56  0.98 
1 1 1    2    3   53 o 14   11.73    1.83    2.14  175.80  -0.14   0.01   0.00   0.00    0.46  355.78    2.51  355.78  0.07 
1 1 1    2    3   55 o 12   14.30    1.84    6.22  252.22  -0.26  -0.81   0.00   0.00    5.22  252.22    0.70   72.22  0.39 
1 1 1    2    3   57 o 15   12.72    2.31   17.02   46.68   1.68   1.78   0.00   0.00    3.27   46.68   12.77  226.68  0.76 
1 1 1    2    3   59 o  6   24.62    1.09   13.87  201.99  -4.87  -1.97   0.00   0.00   31.31  201.99   18.37  201.99  0.90 
1 1 1    2    3   61 o  8    9.71    1.83    4.56   88.57   0.02   0.78   0.00   0.00    2.83   88.57    1.37  268.57  0.36 
1 1 1    2    3   63 o  9    5.86    1.67    0.57  300.18   0.03  -0.06   0.00   0.00    0.12  120.19    0.64  120.19  0.03 
1 1 1    2    3   65 o 10    9.46    1.76    5.16  199.47  -1.05  -0.37   0.00   0.00    4.45  199.47    0.27   19.47  0.48 
1 1 1    2    3   67 o 10    4.71    1.47    2.74  325.28   0.27  -0.19   0.00   0.00    1.06  145.28    3.63  145.28  0.16 
1 1 1    2    3   69 f  0    4.33    1.38    2.94  120.41  -0.19   0.33   0.00   0.00    2.84  120.41    0.00    0.00  0.00 
1 1 1    2    4    0 o  6 1498.46    4.69 1817.78    0.00 115.57   0.00   0.00   0.00 1748.46    0.00  500.01    0.00  1.00 
1 1 1    2    4    2 o 17   20.72    1.19  653.60    4.67   0.29  -0.03   0.00   0.00  106.22  173.22  218.36  173.22  0.14 
1 1 1    2    4    4 o  7  644.48    2.09  785.61  351.52  37.72  -0.46   0.00   0.00  805.51  359.30  339.27  359.30  0.99 
1 1 1    2    4    6 o 10 1037.58    3.12 1380.36  163.26 -116.63  30.84   0.00   0.00 1156.52  165.19  246.49  165.19  1.00 
1 1 1    2    4    8 o  3   19.99    1.21  396.38  162.06  -0.19   0.12   0.00   0.00   81.12  327.75  166.70  327.75  0.11 
1 1 1    2    4   10 o  8  191.34    1.12  667.37  358.72  -0.49  -0.88   0.00   0.00  132.90  241.18   93.96  241.18  0.45 
1 1 1    2    4   12 o  6   38.16    1.00  194.32  288.25  -0.71  -0.24   0.00   0.00  113.08   18.53  252.87   18.53  0.35 
1 1 1    2    4   14 o  6   30.00    1.21  164.14   55.71   0.25   0.18   0.00   0.00   61.41  215.08  132.00  215.08  0.15 
1 1 1    2    4   16 o 13   84.55    1.01  143.26  337.29   1.72  -0.79   0.00   0.00   31.53  155.35  178.01  155.35  0.68 
1 1 1    2    4   18 o  9   48.83    1.28  256.36   10.20  -1.01   0.58   0.00   0.00   98.81  330.29  246.52  330.29  0.50 
1 1 1    2    4   20 o  9  567.47    2.16  598.55   16.42  45.27   4.54   0.00   0.00  651.46    5.73  180.52    5.73  0.99 
1 1 1    2    4   22 o 16  476.21    1.76  555.03  183.79 -34.07  -3.93   0.00   0.00  540.71  186.58  143.00  186.58  0.99 
1 1 1    2    4   24 o  3  450.15    1.58  418.09  328.64  31.77 -13.43   0.00   0.00  491.46  337.08   95.76  337.08  0.99 
1 1 1    2    4   26 o  2  755.52    2.34  628.75  171.24 -98.40   7.86   0.00   0.00  872.11  175.43  240.86  175.43  0.99 
1 1 1    2    4   28 o  1  159.80    1.02  125.29  351.16   6.65  -0.65   0.00   0.00  103.97  354.46   86.64  174.46  0.92 
1 1 1    2    4   30 o 14  445.64    1.61  425.12  177.07 -36.52   2.22   0.00   0.00  526.32  176.52  173.63  176.52  0.99 
1 1 1    2    4   32 o 17  184.31    1.06   83.71  131.43  -2.66   2.96   0.00   0.00  231.20  131.96  144.42  131.96  0.86 
1 1 1    2    4   34 o 14   67.86    0.97   98.14  177.96  -1.70   0.14   0.00   0.00    7.06  355.46  101.49  355.46  0.64 
1 1 1    2    4   36 o 16   17.16    1.84   37.42  304.56   0.01  -0.15   0.00   0.00   25.64   93.49   53.81   93.49  0.07 
1 1 1    2    4   38 o 10   94.25    1.00   97.59   10.75   3.55   0.51   0.00   0.00   59.69    8.21   40.02  188.21  0.85 
1 1 1    2    4   40 o 13  152.38    1.13  115.46  189.76  -8.49  -1.44   0.00   0.00  175.67  189.64   64.85  189.64  0.94 
1 1 1    2    4   42 o  4   59.38    1.03   47.56  352.96   1.96  -0.26   0.00   0.00   39.22  352.32    4.03  172.32  0.69 
1 1 1    2    4   44 o 14  226.32    1.06  239.42  177.26 -52.97   2.52   0.00   0.00  221.38  177.28    5.58  357.28  0.99 
1 1 1    2    4   46 o 10   28.70    1.02   44.12  355.27   1.73  -0.14   0.00   0.00    4.88  175.35   47.07  175.35  0.65 
1 1 1    2    4   48 o  5   10.36    1.80   11.08  109.60  -0.09   0.24   0.00   0.00    7.96  289.50   18.59  289.50  0.13 
1 1 1    2    4   50 o 18   12.70    1.66   18.77  283.05   0.18  -0.78   0.00   0.00    8.58  103.06   26.59  103.06  0.37 
1 1 1    2    4   52 o  3   12.13    1.67   22.71  150.59  -1.18   0.66   0.00   0.00    8.24  330.59   29.97  330.59  0.56 
1 1 1    2    4   54 o 16   15.64    1.76   18.05  353.84   2.55  -0.27   0.00   0.00    6.91  353.84   10.31  173.84  0.77 
1 1 1    2    4   56 o  6   17.49    1.47    3.31  167.41  -0.63   0.14   0.00   0.00    7.64  167.41    4.52  167.41  0.31 
1 1 1    2    4   58 o  2    6.83    1.88   18.67  170.67  -1.74   0.29   0.00   0.00    8.50  350.67   25.97  350.67  0.66 
1 1 1    2    4   60 o 17   21.22    1.09   14.56  348.88   5.37  -1.06   0.00   0.00   24.87  348.88   11.41  348.88  0.90 
1 1 1    2    4   62 o  9    7.54    1.84    3.33  199.29  -0.46  -0.16   0.00   0.00    0.51  199.29    2.53   19.29  0.24 
1 1 1    2    4   64 o  3   21.08    0.97   14.36  355.18   7.09  -0.60   0.00   0.00   26.04  355.18   13.02  355.18  0.93 
1 1 1    2    4   66 o 17    6.17    1.62   10.34  170.27  -1.54   0.26   0.00   0.00    2.12  350.27   11.76  350.27  0.61 
1 1 1    2    4   68 o  1    8.92    1.59    4.19  179.39  -1.00   0.01   0.00   0.00    3.92  179.39    0.09  359.39  0.44 
1 1 1    2    4   70 o 13   11.69    1.69    5.23    4.98   1.76   0.15   0.00   0.00   10.15    4.98    4.99    4.98  0.65 
1 1 1    2    5    1 o  3  526.61    1.80  185.66   71.56 -30.05   1.17   0.00   0.00  605.69  177.78  175.82  177.78  0.98 
1 1 1    2    5    3 o 15  871.90    2.68  959.35  168.16 -74.54  43.71   0.00   0.00  992.38  149.62  251.07  149.62  0.99 
1 1 1    2    5    5 o  5 1027.04    3.10 1123.61  326.67 119.26 -62.81   0.00   0.00 1077.57  332.22  108.70  332.22  1.00 
1 1 1    2    5    7 o  4  334.38    1.37  635.62  327.57  13.89 -12.43   0.00   0.00  247.48  318.17  155.59  138.17  0.97 
1 1 1    2    5    9 o 17  293.03    1.29  127.38  178.58  -4.48  -9.99   0.00   0.00  295.41  245.87   32.19  245.87  0.95 
1 1 1    2    5   11 o  1   58.71    1.09   48.37   65.75   0.94   0.19   0.00   0.00   61.10  191.26  173.07  191.26  0.43 
1 1 1    2    5   13 o 16  119.31    1.18  217.09   32.80   1.19   0.88   0.00   0.00   59.50   36.45   22.36  216.45  0.59 
1 1 1    2    5   15 o  6   26.81    1.21  154.78  346.25   0.07  -0.32   0.00   0.00   67.56  101.91  143.68  101.91  0.16 
1 1 1    2    5   17 o  9   85.47    1.17   94.03  110.06   0.47   2.14   0.00   0.00   30.03  257.73  184.39  257.73  0.73 
1 1 1    2    5   19 o  7  112.64    1.19  165.43  166.00  -1.66   0.59   0.00   0.00   58.23  160.33   31.05  340.33  0.65 
1 1 1    2    5   21 o 11  218.15    1.17  281.14  176.01  -8.01  -0.11   0.00   0.00  210.51  180.81   12.93  180.81  0.94 
1 1 1    2    5   23 o 17  161.38    1.12  207.25   92.84  -0.87   7.73   0.00   0.00   58.05   96.43  185.14  276.43  0.93 
1 1 1    2    5   25 o  2  654.35    2.16  787.22  182.72 -90.88   0.47   0.00   0.00  640.12  179.70   21.24  359.70  0.99 
1 1 1    2    5   27 o 18  344.04    1.39  382.37   25.66  29.19  10.54   0.00   0.00  270.29   19.86  136.31  199.86  0.98 
1 1 1    2    5   29 o  9   27.91    1.26  117.47  297.75   0.09  -0.34   0.00   0.00   44.20  105.16   98.13  105.16  0.17 
1 1 1    2    5   31 o  5  366.40    1.42  293.16  318.33  22.96 -22.66   0.00   0.00  370.01  315.37   18.67  315.37  0.98 
1 1 1    2    5   33 o 18  175.29    1.02   84.22  150.77  -2.60   1.87   0.00   0.00  220.78  144.31  152.62  144.31  0.82 
1 1 1    2    5   35 o 10  118.80    1.05   57.68   88.67   0.02   1.72   0.00   0.00  106.64   89.49   59.68   89.49  0.65 
1 1 1    2    5   37 o 15   45.07    1.13   43.98  190.42  -0.65  -0.11   0.00   0.00    9.94    9.45   48.20    9.45  0.31 
1 1 1    2    5   39 o 12   78.98    1.14   71.23   20.96   2.68   0.94   0.00   0.00   55.40   19.41   15.17  199.41  0.80 
1 1 1    2    5   41 o 15   90.47    0.92   75.27  138.75  -3.78   3.31   0.00   0.00   88.78  138.80   15.82  138.80  0.89 
1 1 1    2    5   43 o 16   31.87    1.01   17.54  338.65   0.52  -0.19   0.00   0.00    0.05  159.52   17.02  159.52  0.27 
1 1 1    2    5   45 o 10   58.68    0.86   52.36  331.34   3.62  -1.98   0.00   0.00   51.69  331.27    1.49  331.27  0.87 
1 1 1    2    5   47 f  0   38.07    0.91   26.62  228.76  -1.46  -1.66   0.00   0.00   25.54  228.55    0.00    0.00  0.00 
1 1 1    2    5   49 o 19   32.81    0.94   27.62   26.66   2.65   1.33   0.00   0.00   26.50   26.66    0.00  206.60  0.81 
1 1 1    2    5   51 o  3   34.16    0.92   23.10  159.68  -3.47   1.28   0.00   0.00   36.02  159.68   13.91  159.68  0.85 
1 1 1    2    5   53 o 14   20.47    1.25   11.86  237.39  -1.08  -1.69   0.00   0.00   17.26  237.38    5.94  237.38  0.70 
1 1 1    2    5   55 o  5   22.01    1.23   28.13  134.34  -4.74   4.85   0.00   0.00   14.00  134.34   12.63  314.34  0.92 
1 1 1    2    5   57 o 10   24.61    1.40   36.23  321.72   9.54  -7.53   0.00   0.00   13.21  321.71   20.73  141.71  0.96 
1 1 1    2    5   59 o 11    5.62    1.77    7.80  103.30  -0.17   0.72   0.00   0.00    3.35  283.31   10.58  283.31  0.34 
1 1 1    2    5   61 o  7   15.09    1.40   12.87  324.75   3.08  -2.18   0.00   0.00   14.02  324.75    2.25  324.75  0.85 
1 1 1    2    5   63 o  5   28.58    0.93   15.17  149.73  -8.67   5.06   0.00   0.00   40.55  149.73   26.86  149.73  0.95 
1 1 1    2    5   65 o 18    6.45    1.74    3.26  354.52   0.50  -0.05   0.00   0.00    0.11  354.52    2.92  174.52  0.24 
1 1 1    2    5   67 o 16    7.03    1.72    6.77  351.04   1.22  -0.19   0.00   0.00    0.90  351.04    5.55  171.04  0.52 
1 1 1    2    5   69 o  5    7.11    1.84    4.15  292.48   0.31  -0.76   0.00   0.00    1.33  292.48    2.73  112.48  0.38 
1 1 1    2    6    0 o  2  699.79    2.24  597.89  360.00  23.88   0.00   0.00   0.00  924.32    0.00  449.06    0.00  1.00 
1 1 1    2    6    2 o 10  223.90    1.23  402.65  161.66  -9.29  -1.61   0.00   0.00  131.17  189.84  161.00    9.84  0.95 
1 1 1    2    6    4 o  4  427.67    1.58  289.64  287.43  14.91 -24.46   0.00   0.00  379.69  301.37   80.89  121.37  0.98 
1 1 1    2    6    6 o  1  718.15    2.28  501.54  121.74 -42.96  45.69   0.00   0.00  833.49  133.23  242.16  133.23  0.99 
1 1 1    2    6    8 o 12  161.43    1.22  396.09  309.39   5.13   1.72   0.00   0.00   69.25   18.52  152.77  198.52  0.90 
1 1 1    2    6   10 o  6   21.92    1.58  405.36  211.22  -0.20  -0.05   0.00   0.00   54.88   13.28  114.15   13.28  0.10 
1 1 1    2    6   12 o  9  223.13    1.21  184.56   57.74   3.16   8.59   0.00   0.00  165.32   69.79   90.49  249.79  0.94 
1 1 1    2    6   14 o  9  227.98    1.35  271.70  244.51  -5.96 -11.05   0.00   0.00  106.86  241.66  223.70   61.66  0.96 
1 1 1    2    6   16 o 13  241.95    1.38  323.52  147.36 -10.34   8.19   0.00   0.00  152.18  141.59  160.83  321.59  0.96 
1 1 1    2    6   18 o 18  256.20    1.25  342.25  310.22   9.18 -14.06   0.00   0.00  138.80  303.16  219.30  123.16  0.97 
1 1 1    2    6   20 o  2  345.97    1.53  421.85  223.82 -19.40 -15.79   0.00   0.00  304.16  219.15   69.64   39.15  0.98 
1 1 1    2    6   22 o  2  420.96    1.63  514.33   25.47  29.70  21.82   0.00   0.00  403.84   36.30   22.76  216.30  0.99 
1 1 1    2    6   24 o 17  446.16    1.58  345.75  332.44  29.20 -13.19   0.00   0.00  544.73  335.68  211.18  335.68  0.98 
1 1 1    2    6   26 o  1  248.33    1.17  152.92  107.04   0.12   7.22   0.00   0.00  332.75   89.04  204.67   89.04  0.93 
1 1 1    2    6   28 o  7  384.63    1.43  322.39  289.39   8.51 -27.90   0.00   0.00  440.03  286.96  124.10  286.96  0.98 
1 1 1    2    6   30 o  1  563.61    1.85  492.70  112.12 -29.73  68.71   0.00   0.00  599.11  113.39   78.55  113.39  0.99 
1 1 1    2    6   32 o 17  107.70    1.00  125.44  298.50   2.62  -3.41   0.00   0.00   41.98  307.50  104.34  127.50  0.87 
1 1 1    2    6   34 o  3   83.33    1.02   38.21   69.72  -0.05   0.93   0.00   0.00   35.34   93.10    0.59   93.10  0.42 
1 1 1    2    6   36 f  0   94.47    1.12   91.85  334.48   3.30  -1.72   0.00   0.00   95.88  332.45    0.00    0.00  0.00 
1 1 1    2    6   38 o 12   84.11    1.07  105.78  177.01  -4.50   0.22   0.00   0.00   47.18  177.22   53.75  357.22  0.88 
1 1 1    2    6   40 o 16   53.02    0.93   29.06   10.51   1.11   0.22   0.00   0.00   25.21   11.08    1.47  191.08  0.49 
1 1 1    2    6   42 o  9   36.36    1.08   21.67   90.73  -0.01   0.76   0.00   0.00    5.65   90.48   14.57  270.48  0.36 
1 1 1    2    6   44 o 19   85.71    0.90   60.88  316.59   5.17  -4.87   0.00   0.00  100.49  316.74   42.13  316.74  0.93 
1 1 1    2    6   46 o  7   10.79    1.94    3.26  123.26  -0.04   0.06   0.00   0.00    2.32  303.53    5.47  303.53  0.04 
1 1 1    2    6   48 o 18    7.42    1.94   11.80  129.44  -0.18   0.22   0.00   0.00    9.24  309.44   20.57  309.44  0.14 
1 1 1    2    6   50 o  7   27.90    1.09    8.60  225.74  -0.78  -0.80   0.00   0.00   18.79  225.75   10.56  225.75  0.48 
1 1 1    2    6   52 o 17   31.54    1.03   21.27   16.33   5.17   1.51   0.00   0.00   36.57   16.33   16.26   16.33  0.90 
1 1 1    2    6   54 o  4   24.50    1.24   28.89  303.38   4.21  -6.39   0.00   0.00   18.33  303.38    9.03  123.38  0.93 
1 1 1    2    6   56 o  5   17.60    1.83   28.38  156.16  -5.99   2.65   0.00   0.00    5.77  156.16   20.84  336.16  0.92 
1 1 1    2    6   58 o  1   13.28    1.72   15.03   16.12   3.19   0.92   0.00   0.00    8.14   16.12    5.80  196.12  0.83 
1 1 1    2    6   60 f  0   25.99    0.97   20.24  170.90  -9.46   1.52   0.00   0.00   18.54  170.90    0.00    0.00  0.00 
1 1 1    2    6   62 o  5    6.54    1.78    6.01  322.25   0.67  -0.52   0.00   0.00    0.35  142.26    5.78  142.26  0.39 
1 1 1    2    6   64 o  6    6.01    1.69    6.80  158.30  -0.90   0.36   0.00   0.00    1.07  338.30    7.35  338.30  0.43 
1 1 1    2    6   66 o  9    7.98    1.71   11.65  330.84   2.08  -1.16   0.00   0.00    0.93  330.84   10.14  150.84  0.75 
1 1 1    2    6   68 f  0   10.09    1.63   15.35  140.55  -3.43   2.82   0.00   0.00   14.98  140.55    0.00    0.00  0.00 
1 1 1    2    7    1 o 12  152.92    1.28  456.39  149.27  -0.82   3.46   0.00   0.00  109.78  103.31   38.61  283.31  0.84 
1 1 1    2    7    3 o 12  148.16    1.26  373.78  335.28   4.37  -0.38   0.00   0.00   72.22  355.07  115.41  175.07  0.88 
1 1 1    2    7    5 o 13   88.29    1.22  104.29  123.61  -0.36   1.38   0.00   0.00    0.77  104.63  100.50  284.63  0.58 
1 1 1    2    7    7 o  1  122.91    1.19  461.92   97.17  -0.22   4.38   0.00   0.00    3.93  272.85  223.42  272.85  0.88 
1 1 1    2    7    9 o  1  121.48    1.10  253.46  252.85  -0.62  -4.81   0.00   0.00   23.73   82.70  263.67   82.70  0.89 
1 1 1    2    7   11 o  8  325.50    1.57  249.97  145.47 -12.40   3.23   0.00   0.00  395.44  165.38  165.82  165.38  0.96 
1 1 1    2    7   13 o 18  188.07    1.20  129.06  323.36   5.69  -1.14   0.00   0.00  168.17  348.68    5.64  168.68  0.91 
1 1 1    2    7   15 f  0  201.63    1.22  110.81  222.87  -0.99  -5.62   0.00   0.00  153.53  260.01    0.00    0.00  0.00 
1 1 1    2    7   17 f  0  417.61    1.54  456.87   38.84  24.35  18.86   0.00   0.00  460.68   37.76    0.00    0.00  0.00 
1 1 1    2    7   19 f  0  407.52    1.75  508.33   93.78  -2.22  29.75   0.00   0.00  433.11   94.26    0.00    0.00  0.00 
1 1 1    2    7   21 o  7  329.72    1.44  369.79  270.49   3.23 -26.83   0.00   0.00  262.27  276.86  122.59   96.86  0.98 
1 1 1    2    7   23 f  0  193.29    1.10  113.48  198.48  -4.65  -3.02   0.00   0.00  128.71  213.04    0.00    0.00  0.00 
1 1 1    2    7   25 o  8  144.45    1.04  258.78    1.18   7.92  -0.80   0.00   0.00   34.92  354.23  200.27  174.23  0.93 
1 1 1    2    7   27 o  4  244.34    1.17  202.99  149.24 -11.23   5.79   0.00   0.00  260.10  152.71   51.27  152.71  0.96 
1 1 1    2    7   29 o 10  160.94    1.04   45.93  275.00  -0.71  -2.45   0.00   0.00  187.65  253.93  127.42  253.93  0.77 
1 1 1    2    7   31 o  9   56.43    1.04   69.19  286.83   0.21  -0.98   0.00   0.00   11.53  102.22   73.57  102.22  0.45 
1 1 1    2    7   33 o 10   44.12    1.21   54.81  148.35  -0.91   0.51   0.00   0.00   28.05  330.54   96.75  330.54  0.46 
1 1 1    2    7   35 o 13   99.63    1.19   76.69  283.75   0.85  -2.84   0.00   0.00   91.69  286.71   22.52  286.71  0.81 
1 1 1    2    7   37 o 18   62.22    1.03   67.84  177.28  -2.34   0.17   0.00   0.00   27.84  175.77   37.32  355.77  0.75 
1 1 1    2    7   39 o  9   48.08    1.12   22.26  121.71  -0.47   0.73   0.00   0.00   17.20  122.89    3.99  302.89  0.40 
1 1 1    2    7   41 o  1  151.18    1.01  127.61  280.63   3.74 -19.63   0.00   0.00  173.33  280.80   51.96  280.80  0.97 
1 1 1    2    7   43 o 10   20.41    1.43   14.53  293.13   0.17  -0.39   0.00   0.00    5.42  113.39   19.35  113.39  0.21 
1 1 1    2    7   45 o  9  110.06    0.88  116.01   92.71  -1.43  29.88   0.00   0.00  105.01   92.73    6.39  272.73  0.98 
1 1 1    2    7   47 o 18   22.67    1.25   41.68  215.62  -2.58  -1.85   0.00   0.00    2.72   35.62   42.71   35.62  0.82 
1 1 1    2    7   49 o  2   39.85    0.92   13.71  337.38   2.41  -1.00   0.00   0.00   48.78  337.38   35.66  337.38  0.78 
1 1 1    2    7   51 o  3   10.51    1.97    7.10   21.32   0.56   0.22   0.00   0.00    0.68  201.33    7.46  201.33  0.29 
1 1 1    2    7   53 o  7    6.36    1.95    4.64   75.89   0.08   0.30   0.00   0.00    2.42  255.87    6.82  255.87  0.15 
1 1 1    2    7   55 o  4    9.51    2.08    9.23  107.17  -0.34   1.09   0.00   0.00    0.73  107.17    7.93  287.17  0.49 
1 1 1    2    7   57 o  1   17.15    1.52   20.75  310.59   3.90  -4.55   0.00   0.00   12.03  310.59    7.23  130.59  0.91 
1 1 1    2    7   59 o 18    6.21    1.80    7.97  165.26  -0.89   0.23   0.00   0.00    2.11  345.26    9.42  345.26  0.42 
1 1 1    2    7   61 o 16    8.30    1.82    6.78   91.69  -0.04   1.20   0.00   0.00    2.37   91.70    3.77  271.70  0.51 
1 1 1    2    7   63 o  4   18.31    1.12   11.78  331.59   4.66  -2.52   0.00   0.00   22.07  331.59   11.20  331.59  0.90 
1 1 1    2    7   65 o  8    8.92    1.77    8.34  135.23  -1.34   1.33   0.00   0.00    4.19  135.23    3.72  315.23  0.68 
1 1 1    2    7   67 o  5    6.89    1.77    6.94  269.93  -0.00  -1.32   0.00   0.00    0.79  269.93    5.97   89.93  0.55 
1 1 1    2    8    0 o 10  519.98    1.80  675.49    0.00  19.16   0.00   0.00   0.00  613.18    0.00  186.40    0.00  1.00 
1 1 1    2    8    2 o  8  183.97    1.15  139.84  207.58  -6.22   0.24   0.00   0.00  141.52  177.83   53.91  357.83  0.92 
1 1 1    2    8    4 o  5  129.10    1.17   97.35  137.77  -0.69   1.79   0.00   0.00   91.53  111.04    6.66  111.04  0.68 
1 1 1    2    8    6 o  8  369.68    1.63  363.64  296.15   3.83 -17.49   0.00   0.00  445.17  282.36  171.92  282.36  0.97 
1 1 1    2    8    8 o 19  282.12    1.49  495.88  127.95  -9.29  16.62   0.00   0.00  176.19  119.19  196.83  299.19  0.97 
1 1 1    2    8   10 o 14  140.62    1.17  277.42   35.97   5.14   1.48   0.00   0.00   48.66   16.12  156.02  196.12  0.90 
1 1 1    2    8   12 o  6   92.71    1.11  170.74   89.39  -0.94   3.22   0.00   0.00   34.02  286.30  222.49  286.30  0.83 
1 1 1    2    8   14 o 13  266.00    1.34  192.57   27.44   9.24   4.94   0.00   0.00  308.17   28.13  110.37   28.13  0.95 
1 1 1    2    8   16 o 14  462.19    1.88  445.84  188.92 -44.83  -4.46   0.00   0.00  443.00  185.69   28.07    5.69  0.99 
1 1 1    2    8   18 o 17  524.59    2.10  618.63  278.47   5.41 -60.63   0.00   0.00  499.22  275.10   42.08   95.10  0.99 
1 1 1    2    8   20 o  7  125.71    1.18   79.55  144.73  -1.55   1.84   0.00   0.00  103.89  130.21   18.07  130.21  0.75 
1 1 1    2    8   22 o 16  273.60    1.25  296.78   79.04   4.31  19.63   0.00   0.00  218.43   77.61   96.55  257.61  0.97 
1 1 1    2    8   24 o  7  286.28    1.26  334.07  206.18 -18.98 -11.27   0.00   0.00  244.29  210.69   70.85   30.69  0.98 
1 1 1    2    8   26 o  5   88.71    1.04   59.96  108.62  -0.49   1.55   0.00   0.00   40.01  107.71   30.85  287.71  0.62 
1 1 1    2    8   28 o 12  155.40    1.05  141.81  327.78   6.71  -3.16   0.00   0.00  114.47  334.76   60.08  154.76  0.93 
1 1 1    2    8   30 o  4   34.02    1.32   61.44  125.17  -0.33   0.57   0.00   0.00   40.09  300.17  101.43  300.17  0.31 
1 1 1    2    8   32 o 12  197.34    1.15  142.36  262.33  -0.75  -9.95   0.00   0.00  241.66  265.67  108.98  265.67  0.95 
1 1 1    2    8   34 o 16  210.25    1.30  162.15   61.31   8.09  14.00   0.00   0.00  248.40   59.96   89.51   59.96  0.97 
1 1 1    2    8   36 o  9  102.94    1.02  100.21  215.23  -5.53  -3.78   0.00   0.00   92.60  214.34    4.61   34.34  0.92 
1 1 1    2    8   38 o  9  183.28    1.17  162.17   31.88  22.15  13.76   0.00   0.00  205.31   31.85   51.16   31.85  0.98 
1 1 1    2    8   40 o 13   32.63    1.21   53.21  234.48  -1.14  -1.60   0.00   0.00    5.56   54.43   56.27   54.43  0.69 
1 1 1    2    8   42 o 18  124.47    0.96  124.03   98.77  -3.73  24.42   0.00   0.00  125.18   98.68    6.52   98.68  0.98 
1 1 1    2    8   44 o  7   29.48    1.11   60.07  268.48  -0.13  -4.85   0.00   0.00    5.29   88.48   63.03   88.48  0.89 
1 1 1    2    8   46 o 15   58.93    0.90   47.86  246.49  -4.02  -9.25   0.00   0.00   65.96  246.50   20.06  246.50  0.95 
1 1 1    2    8   48 f  0   55.18    0.89   87.26   16.95  20.23   6.17   0.00   0.00   83.49   16.95    0.00    0.00  0.00 
1 1 1    2    8   50 o  3   35.22    1.07   45.05  191.22 -14.54  -2.88   0.00   0.00   25.02  191.23   17.98   11.23  0.97 
1 1 1    2    8   52 o  2   14.19    2.05    7.47  150.57  -1.00   0.56   0.00   0.00    6.99  150.58    0.08  330.57  0.50 
1 1 1    2    8   54 o 17   10.27    2.24   10.22  252.67  -0.41  -1.32   0.00   0.00    2.03  252.67    7.54   72.67  0.56 
1 1 1    2    8   56 o 18   24.93    1.39   16.34   56.12   3.88   5.78   0.00   0.00   30.98   56.12   15.83   56.12  0.93 
1 1 1    2    8   58 o 17    7.69    2.03   13.92  174.26  -1.96   0.20   0.00   0.00    2.08  354.26   14.83  354.26  0.69 
1 1 1    2    8   60 o  3   10.53    1.89   21.63  337.47   4.47  -1.86   0.00   0.00    0.81  157.47   20.36  157.47  0.89 
1 1 1    2    8   62 f  0    4.79    1.55    8.09  180.74  -0.91  -0.01   0.00   0.00    7.47  180.74    0.00    0.00  0.00 
1 1 1    2    8   64 o  4    7.40    1.79    1.85    5.76   0.34   0.03   0.00   0.00    0.77    5.76    0.99  185.76  0.17 
1 1 1    2    8   66 o  4   10.86    1.67    7.58  175.67  -2.28   0.17   0.00   0.00    8.69  175.67    1.30  175.67  0.74 
1 1 1    2    9    1 o 19  196.10    1.36  125.29  310.06  -0.05  -1.24   0.00   0.00  173.52  267.55  140.54  267.55  0.53 
1 1 1    2    9    3 o 18   69.08    1.28  383.95  158.06  -2.07   0.75   0.00   0.00   63.87  340.04  228.33  340.04  0.73 
1 1 1    2    9    5 o  6   86.15    1.16  268.36  357.24   1.70   0.18   0.00   0.00    9.69    6.11   91.55  186.11  0.64 
1 1 1    2    9    7 o 11   99.81    1.11  209.60  180.42  -3.06  -0.23   0.00   0.00    8.38  184.25  145.97    4.25  0.82 
1 1 1    2    9    9 o 14  410.62    1.56  602.48  324.32  29.04 -31.74   0.00   0.00  298.31  312.46  215.02  132.46  0.99 
1 1 1    2    9   11 o  2  190.15    1.21  248.98  190.81  -8.31  -3.74   0.00   0.00  128.75  204.23  101.30   24.23  0.94 
1 1 1    2    9   13 o 18   63.61    1.25   99.99  294.15  -0.10  -1.09   0.00   0.00   19.72   84.66  100.54   84.66  0.48 
1 1 1    2    9   15 o  4  291.25    1.59  191.53  272.52   0.26 -13.11   0.00   0.00  355.25  271.13  150.68  271.13  0.96 
1 1 1    2    9   17 o  2  645.35    2.42  598.26   60.93  40.50  77.24   0.00   0.00  688.76   62.33   94.25   62.33  0.99 
1 1 1    2    9   19 o  5   85.76    1.18  123.09  230.75  -1.68  -1.85   0.00   0.00    7.96  227.82  115.24   47.82  0.76 
1 1 1    2    9   21 o 15  155.27    1.10  137.91  142.93  -3.28   2.58   0.00   0.00  161.01  141.84   51.87  141.84  0.87 
1 1 1    2    9   23 o  9  118.64    1.07  115.89    4.28   2.74   0.90   0.00   0.00   95.87   18.23    1.59   18.23  0.80 
1 1 1    2    9   25 o  1   54.57    1.17   12.91  258.60   0.01  -0.25   0.00   0.00    3.27   92.31   19.90   92.31  0.12 
1 1 1    2    9   27 o 10   18.11    2.11   99.64  176.73  -0.57   0.02   0.00   0.00   93.38  358.17  196.71  358.17  0.27 
1 1 1    2    9   29 o 13   76.19    1.17  110.13  309.44   1.81  -2.36   0.00   0.00   14.82  307.46   93.44  127.46  0.81 
1 1 1    2    9   31 o 12   68.88    1.11   62.49  126.61  -1.09   1.30   0.00   0.00   32.62  129.97   23.02  309.97  0.64 
1 1 1    2    9   33 o  4   15.17    2.37   32.34  109.52  -0.13   0.25   0.00   0.00   27.64  297.17   59.46  297.17  0.14 
1 1 1    2    9   35 o  6    9.28    2.32   45.94  231.75  -0.20  -0.27   0.00   0.00   40.88   53.60   84.86   53.60  0.17 
1 1 1    2    9   37 o 19   19.29    1.80   38.81   19.19   0.69   0.24   0.00   0.00   23.64  199.25   60.55  199.25  0.34 
1 1 1    2    9   39 o 18   13.89    2.00   19.52  316.17   0.25  -0.24   0.00   0.00   13.88  136.21   32.56  136.21  0.17 
1 1 1    2    9   41 o  2   36.97    1.17    9.09  300.64   0.33  -0.55   0.00   0.00   13.83  300.47    5.09  300.47  0.31 
1 1 1    2    9   43 o  5   23.81    1.30   24.51   82.93   0.21   1.72   0.00   0.00    7.37   82.94   16.17  262.94  0.65 
1 1 1    2    9   45 o  8   37.86    1.03   32.35  318.11   3.60  -3.23   0.00   0.00   36.34  318.11    5.35  318.11  0.89 
1 1 1    2    9   47 o  4   22.87    1.30   29.38  164.08  -3.78   1.08   0.00   0.00   11.29  164.08   16.80  344.08  0.86 
1 1 1    2    9   49 o  9   63.66    0.95   58.26  171.05 -35.93   5.66   0.00   0.00   70.06  171.05   14.57  171.05  0.99 
1 1 1    2    9   51 o 10   46.89    0.92   45.64  345.76  24.31  -6.17   0.00   0.00   48.82  345.76    5.75  345.76  0.98 
1 1 1    2    9   53 o  6   11.98    2.00   14.30  105.44  -0.64   2.31   0.00   0.00    4.67  105.44    8.70  285.44  0.75 
1 1 1    2    9   55 o 15   10.66    2.29   14.31  249.29  -0.88  -2.34   0.00   0.00    3.07  249.29   10.17   69.29  0.76 
1 1 1    2    9   57 o  8    4.91    1.62    5.01   39.69   0.37   0.30   0.00   0.00    2.31  219.70    6.89  219.70  0.23 
1 1 1    2    9   59 o 17    5.25    1.69    5.53  123.66  -0.35   0.53   0.00   0.00    1.79  303.65    6.78  303.65  0.30 
1 1 1    2    9   61 o 10    8.28    1.75    6.05  181.42  -1.19  -0.03   0.00   0.00    2.81  181.42    2.79    1.42  0.51 
1 1 1    2    9   63 o  6    6.60    1.80    1.82  192.68  -0.30  -0.07   0.00   0.00    0.26  192.68    1.46   12.68  0.15 
1 1 1    2    9   65 o 16   10.12    1.74    7.34  354.48   2.05  -0.20   0.00   0.00    7.16  354.48    0.01  354.48  0.71 
1 1 1    2   10    0 o  7  391.65    1.53  239.14    0.00   9.36   0.00   0.00   0.00  559.21    0.00  335.13    0.00  1.00 
1 1 1    2   10    2 o  9  131.01    1.15  104.72  106.86  -1.50   0.46   0.00   0.00  104.57  163.03   48.49  163.03  0.61 
1 1 1    2   10    4 o 14  155.39    1.16  126.66  318.88   3.26  -1.48   0.00   0.00  155.60  335.65   48.55  335.65  0.85 
1 1 1    2   10    6 o  8  202.48    1.21  176.37  277.69   1.02 -10.27   0.00   0.00  150.42  275.67   83.96   95.67  0.95 
1 1 1    2   10    8 o 14  158.89    1.16  156.47  169.77  -4.58   3.80   0.00   0.00  119.95  140.36   49.79  320.36  0.91 
1 1 1    2   10   10 o 16  163.97    1.24  116.27  143.30  -3.05   4.19   0.00   0.00  153.67  126.03   13.03  126.03  0.90 
1 1 1    2   10   12 o  6   76.13    1.19   98.00  326.62   1.68  -1.08   0.00   0.00    7.94  147.27  122.11  147.27  0.70 
1 1 1    2   10   14 o  1  308.40    1.57  215.60   42.79  13.83  13.44   0.00   0.00  335.94   44.17   71.28   44.17  0.97 
1 1 1    2   10   16 o 11  468.28    1.74  352.93  201.49 -37.24 -16.62   0.00   0.00  567.89  204.05  210.78  204.05  0.99 
1 1 1    2   10   18 o 10  261.46    1.35  150.14    1.90  10.21  -1.34   0.00   0.00  341.09  352.50  185.33  352.50  0.95 
1 1 1    2   10   20 o 19  102.15    1.11   78.57  140.75  -2.06   1.87   0.00   0.00   58.42  137.73   45.14  317.73  0.79 
1 1 1    2   10   22 f  0  118.76    1.09  161.95  321.06   3.85  -3.44   0.00   0.00  156.47  318.20    0.00    0.00  0.00 
1 1 1    2   10   24 o  8   96.32    1.08   87.27  348.73   2.46  -0.83   0.00   0.00   62.62  341.34   24.04  161.34  0.77 
1 1 1    2   10   26 o 10   67.74    1.16   27.12  294.55   0.40  -0.22   0.00   0.00   11.41  331.58    7.20  151.58  0.22 
1 1 1    2   10   28 o  5  143.48    1.14  135.23  125.10  -4.62   6.71   0.00   0.00  137.62  124.52    6.52  124.52  0.94 
1 1 1    2   10   30 o 16   62.08    1.15   40.64  348.37   1.27  -0.29   0.00   0.00   29.14  347.20    9.15  167.20  0.54 
1 1 1    2   10   32 o  1  150.94    1.15  159.12  128.21 -10.49  13.55   0.00   0.00  142.19  127.74    8.56  307.74  0.97 
1 1 1    2   10   34 o  2  104.08    1.12   88.76  297.34   3.80  -7.50   0.00   0.00  111.12  296.90   26.88  296.90  0.94 
1 1 1    2   10   36 f  0  127.12    1.10   86.28   13.57  11.17   2.70   0.00   0.00   82.21   13.60    0.00    0.00  0.00 
1 1 1    2   10   38 o 17  172.37    1.06  143.39  203.76 -35.68 -15.71   0.00   0.00  203.01  203.77   65.73  203.77  0.99 
1 1 1    2   10   40 o 13   69.05    1.04   71.59   64.20   5.41  11.19   0.00   0.00   63.66   64.21    5.10  244.21  0.96 
1 1 1    2   10   42 o  9   64.75    0.96   59.14  241.46  -6.15 -11.31   0.00   0.00   67.62  241.46   10.88  241.46  0.96 
1 1 1    2   10   44 o 16   28.03    1.23   20.41  199.92  -2.46  -0.89   0.00   0.00   24.01  199.92    4.48  199.92  0.78 
1 1 1    2   10   46 o  8   49.20    0.97   36.43   94.08  -0.92  12.98   0.00   0.00   59.73   94.07   24.93   94.07  0.96 
1 1 1    2   10   48 o  3   30.08    1.25   39.32  301.07   6.29 -10.45   0.00   0.00   20.31  301.07   17.01  121.07  0.96 
1 1 1    2   10   50 o  3   12.68    2.06   21.21   31.68   2.74   1.69   0.00   0.00    0.97   31.68   18.99  211.68  0.82 
1 1 1    2   10   52 o  4    7.38    2.20   11.30  251.83  -0.38  -1.17   0.00   0.00    2.82   71.83   13.36   71.83  0.52 
1 1 1    2   10   54 o  8   20.80    1.58   12.64  117.74  -2.17   4.12   0.00   0.00   25.16  117.74   13.50  117.74  0.88 
1 1 1    2   10   56 o 17   10.10    1.91    3.28  319.70   0.49  -0.42   0.00   0.00    3.21  319.70    0.22  319.70  0.31 
1 1 1    2   10   58 o  6   13.89    1.84   12.45  277.29   0.49  -3.79   0.00   0.00   12.51  277.29    1.23  277.29  0.86 
1 1 1    2   10   60 o 16    9.49    1.98   11.58  125.42  -1.50   2.10   0.00   0.00    3.91  125.42    6.87  305.41  0.77 
1 1 1    2   10   62 o 17    6.35    1.82   11.11  343.29   1.74  -0.52   0.00   0.00    2.17  163.29   12.77  163.29  0.66 
1 1 1    2   10   64 o  2    5.23    1.63    6.12  169.55  -0.89   0.16   0.00   0.00    1.68  349.56    7.67  349.56  0.41 
1 1 1    2   11    1 o  7  183.36    1.21  192.13  159.77  -7.77   1.84   0.00   0.00  157.51  166.67   27.91  346.67  0.94 
1 1 1    2   11    3 o 19  118.38    1.19  118.95  325.18   3.03  -0.69   0.00   0.00   82.36  347.10   28.80  167.10  0.82 
1 1 1    2   11    5 o  9  208.12    1.28  219.50   24.84   8.56   4.87   0.00   0.00  195.64   29.62    3.21  209.62  0.95 
1 1 1    2   11    7 o  3  366.39    1.66  391.42  112.69 -11.49  31.44   0.00   0.00  342.32  110.07   37.12  290.07  0.98 
1 1 1    2   11    9 o  8  395.73    1.67  283.55  304.64  15.30 -21.77   0.00   0.00  501.89  305.09  227.33  305.09  0.98 
1 1 1    2   11   11 o  2  103.62    1.37  185.47  162.83  -3.84   1.94   0.00   0.00   15.22  153.14  150.75  333.14  0.87 
1 1 1    2   11   13 o 10  198.55    1.31   45.31  178.48  -3.84  -0.98   0.00   0.00  264.56  194.30  186.71  194.30  0.86 
1 1 1    2   11   15 o  9   15.13    3.12   68.82  239.28  -0.05  -0.15   0.00   0.00   37.48   72.24   77.36   72.24  0.08 
1 1 1    2   11   17 o 10  165.87    1.35  150.03  342.72   6.71  -2.92   0.00   0.00  147.00  336.49   14.17  156.49  0.93 
1 1 1    2   11   19 o  9  211.74    1.20  183.71  179.37 -11.70  -0.98   0.00   0.00  218.55  184.79   32.08  184.79  0.96 
1 1 1    2   11   21 o  3  183.55    1.15  146.53  351.61   8.61  -1.51   0.00   0.00  202.50  350.08   59.59  350.08  0.94 
1 1 1    2   11   23 o  9  217.74    1.28  217.75  166.28 -17.31   3.64   0.00   0.00  210.44  168.13    2.11  348.13  0.97 
1 1 1    2   11   25 o 18   64.75    1.20   33.67   84.65   0.20   1.01   0.00   0.00   24.02   78.76   11.00  258.76  0.46 
1 1 1    2   11   27 o 15  103.77    1.15   69.43   39.92   2.96   2.55   0.00   0.00  111.56   40.79   44.68   40.79  0.86 
1 1 1    2   11   29 o 13  156.01    1.29   98.42  266.56  -0.69 -11.07   0.00   0.00  203.19  266.44  108.78  266.44  0.95 
1 1 1    2   11   31 o 15   62.79    1.17   77.65    4.10   4.37   0.35   0.00   0.00   36.04    4.58   38.02  184.58  0.88 
1 1 1    2   11   33 o  6  170.63    1.19  175.89  279.89   5.72 -32.54   0.00   0.00  168.81  279.97    1.57  279.97  0.98 
1 1 1    2   11   35 o  4  157.79    1.11  141.08   91.13  -0.61  32.25   0.00   0.00  175.75   91.08   40.85   91.08  0.98 
1 1 1    2   11   37 o  9   50.82    1.12   57.33  220.18  -4.75  -3.99   0.00   0.00   38.05  220.07   16.95   40.07  0.92 
1 1 1    2   11   39 o  4   37.29    1.28   29.85   50.51   2.17   2.63   0.00   0.00   33.72   50.50    5.05   50.50  0.84 
1 1 1    2   11   41 o  5   60.42    1.00   49.29  260.80  -1.90 -11.70   0.00   0.00   68.40  260.80   21.16  260.80  0.96 
1 1 1    2   11   43 o 17   65.34    0.97   50.25   68.92   6.75  17.51   0.00   0.00   79.09   68.92   31.04   68.92  0.97 
1 1 1    2   11   45 o 19   29.98    1.30   28.32  279.48   1.33  -7.97   0.00   0.00   29.11  279.49    2.11  279.49  0.94 
1 1 1    2   11   47 o 19   46.15    1.22   35.10  100.61  -3.33  17.78   0.00   0.00   56.52  100.61   23.34  100.61  0.97 
1 1 1    2   11   49 o  5   39.52    1.10   24.01  322.44  10.24  -7.87   0.00   0.00   53.41  322.44   30.90  322.44  0.96 
1 1 1    2   11   51 o  8   29.73    1.51   22.36  183.42 -11.06  -0.66   0.00   0.00   35.95  183.42   15.18  183.42  0.95 
1 1 1    2   11   53 f  0    6.77    2.14    7.69   54.01   0.54   0.74   0.00   0.00    7.06   54.01    0.00    0.00  0.00 
1 1 1    2   11   55 o 17   14.73    2.02    8.67  314.84   1.81  -1.82   0.00   0.00   14.86  314.84    7.00  314.84  0.77 
1 1 1    2   11   57 o 14    9.92    2.27   13.62  114.45  -1.21   2.66   0.00   0.00    3.51  114.45    8.94  294.45  0.80 
1 1 1    2   11   59 o 16    6.11    1.85    9.38  286.87   0.40  -1.33   0.00   0.00    1.85  106.87   10.64  106.87  0.57 
1 1 1    2   11   61 o 13    6.29    1.82    2.72   74.05   0.12   0.43   0.00   0.00    0.14   74.05    2.47  254.05  0.22 
1 1 1    2   11   63 o  9    5.84    1.67    1.82    1.66   0.31   0.01   0.00   0.00    0.03  181.66    1.82  181.66  0.15 
1 1 1    2   12    0 o  7  381.34    1.78  527.19  360.00  25.83  -0.00   0.00   0.00  243.71  360.00  275.25  180.00  1.00 
1 1 1    2   12    2 o 19  145.37    1.48  270.04  189.05  -9.76  -1.51   0.00   0.00   15.87  188.81  243.85    8.81  0.95 
1 1 1    2   12    4 o  3  178.69    1.43  226.46  224.07  -7.92  -6.72   0.00   0.00  118.91  220.30  101.89   40.30  0.95 
1 1 1    2   12    6 o  4   56.46    1.60   69.33  104.09   0.08   0.94   0.00   0.00   14.74  265.31   77.64  265.31  0.43 
1 1 1    2   12    8 o 19   75.36    1.53   85.11  323.49   1.48  -1.36   0.00   0.00    6.57  317.46   92.40  137.46  0.70 
1 1 1    2   12   10 o  9  292.03    1.59  202.03  157.96 -15.07   6.71   0.00   0.00  361.02  156.00  155.98  156.00  0.97 
1 1 1    2   12   12 o 12  311.68    1.49  233.91  351.63  22.02  -3.77   0.00   0.00  362.83  350.30  116.42  350.30  0.98 
1 1 1    2   12   14 o  3  248.04    1.38  201.56  155.90 -14.47   5.40   0.00   0.00  280.36  159.52   80.98  159.52  0.97 
1 1 1    2   12   16 o 16  254.12    1.28  207.92   20.46  15.48   6.99   0.00   0.00  297.02   24.31  101.00   24.31  0.97 
1 1 1    2   12   18 o  3  104.91    1.16   53.82  165.28  -1.90   0.78   0.00   0.00   96.63  157.55   45.01  157.55  0.71 
1 1 1    2   12   20 o  1  113.26    1.14  124.47  350.54   5.86  -0.82   0.00   0.00   85.66  352.07   35.07  172.07  0.91 
1 1 1    2   12   22 o  3   29.39    1.77   60.79  190.19  -0.83  -0.17   0.00   0.00   33.80   11.49   90.59   11.49  0.39 
1 1 1    2   12   24 o  2   74.83    1.23   90.44  317.36   2.97  -2.77   0.00   0.00   43.60  316.92   42.36  136.92  0.87 
1 1 1    2   12   26 o  8   16.62    2.58   15.46  187.72  -0.20  -0.04   0.00   0.00   11.11   10.27   25.52   10.27  0.10 
1 1 1    2   12   28 o 15   58.70    1.39   72.72  205.06  -3.57  -1.69   0.00   0.00   32.22  205.29   36.70   25.29  0.86 
1 1 1    2   12   30 o  6   39.31    1.53   53.42   47.05   1.60   1.73   0.00   0.00    8.08   47.15   42.67  227.15  0.75 
1 1 1    2   12   32 o  6  101.85    1.08   64.52  132.04  -6.37   7.06   0.00   0.00  131.02  132.06   69.37  132.06  0.95 
1 1 1    2   12   34 o  2   22.02    1.94    3.08  160.20  -0.13   0.04   0.00   0.00    0.08  161.17    2.90  341.17  0.07 
1 1 1    2   12   36 o 15   17.01    2.36   35.74  192.35  -1.74  -0.38   0.00   0.00   11.96   12.35   46.29   12.35  0.66 
1 1 1    2   12   38 o  1   75.52    1.15   55.34  354.45  15.50  -1.51   0.00   0.00   93.06  354.45   40.01  354.45  0.97 
1 1 1    2   12   40 o  4   13.30    2.37   10.85   64.06   0.31   0.64   0.00   0.00    1.43  244.05   11.81  244.05  0.34 
1 1 1    2   12   42 o  4   25.41    1.55   15.57  344.36   3.04  -0.85   0.00   0.00   26.85  344.37   11.99  344.37  0.82 
1 1 1    2   12   44 o 17   28.49    1.40   29.95  137.86  -6.59   5.96   0.00   0.00   25.25  137.86    3.16  317.86  0.94 
1 1 1    2   12   46 o  5   49.39    1.16   60.36  299.79  18.39 -32.12   0.00   0.00   40.65  299.79   16.14  119.79  0.99 
1 1 1    2   12   48 o 17   32.46    1.25   32.21  133.55 -11.01  11.58   0.00   0.00   32.79  133.55    2.73  133.55  0.97 
1 1 1    2   12   50 f  0   12.32    2.37   16.13  147.24  -2.83   1.82   0.00   0.00   14.90  147.24    0.00    0.00  0.00 
1 1 1    2   12   52 o  1   12.03    2.60   17.42   49.66   2.42   2.84   0.00   0.00    4.60   49.66   11.32  229.66  0.85 
1 1 1    2   12   54 o 18   30.07    1.27   25.63  252.20  -5.30 -16.51   0.00   0.00   35.23  252.20   12.08  252.20  0.97 
1 1 1    2   12   56 f  0   11.22    2.08    9.51   53.59   1.47   1.99   0.00   0.00    8.77   53.59    0.00    0.00  0.00 
1 1 1    2   12   58 o 16    7.29    2.05    1.19  161.88  -0.20   0.07   0.00   0.00    0.41  161.87    0.72  341.87  0.11 
1 1 1    2   12   60 o  8    6.74    1.90    8.55  359.13   1.54  -0.02   0.00   0.00    0.13  179.13    8.40  179.13  0.60 
1 1 1    2   13    1 o 13  187.92    1.30  206.46  235.18  -6.88 -10.62   0.00   0.00  152.13  237.07   56.42   57.07  0.96 
1 1 1    2   13    3 o  2  579.51    2.06  544.74   54.98  59.11  82.43   0.00   0.00  616.89   54.36   80.49   54.36  1.00 
1 1 1    2   13    5 o  3  460.37    2.01  381.75  216.91 -46.04 -36.68   0.00   0.00  530.15  218.55  147.40  218.55  0.99 
1 1 1    2   13    7 o 18  180.73    1.34  168.25  299.67   5.55  -8.96   0.00   0.00  175.65  301.76    7.45  301.76  0.95 
1 1 1    2   13    9 o  7  213.25    1.36  198.59  119.14  -7.87  12.89   0.00   0.00  217.74  121.41   23.35  121.41  0.97 
1 1 1    2   13   11 o 10  245.82    1.46  207.95    3.31  19.72   0.87   0.00   0.00  272.52    2.52   66.02    2.52  0.97 
1 1 1    2   13   13 o  3  108.23    1.26  154.23  209.18  -6.31  -3.06   0.00   0.00   47.08  205.87  106.21   25.87  0.93 
1 1 1    2   13   15 o 19  152.55    1.19  223.50   21.45  14.77   5.01   0.00   0.00   77.40   18.73  140.36  198.73  0.97 
1 1 1    2   13   17 o  8  228.07    1.30  256.85  217.90 -23.90 -18.09   0.00   0.00  203.35  217.12   41.76   37.12  0.98 
1 1 1    2   13   19 o  3  108.29    1.21   77.81   78.03   0.80   5.02   0.00   0.00  120.09   80.98   46.28   80.98  0.90 
1 1 1    2   13   21 o 17   50.67    1.59   15.55   73.43   0.15   0.55   0.00   0.00   13.73   74.72    0.49  254.72  0.28 
1 1 1    2   13   23 o 13   26.73    2.00   38.42  150.40  -0.77   0.47   0.00   0.00   14.69  328.71   51.38  328.71  0.41 
1 1 1    2   13   25 o  6   53.93    1.51   54.68  344.46   2.86  -0.80   0.00   0.00   35.64  344.31   15.87  164.31  0.81 
1 1 1    2   13   27 o  4   43.81    1.44   78.58  154.83  -3.83   1.78   0.00   0.00    1.49  155.07   73.40  335.07  0.87 
1 1 1    2   13   29 o 18   54.44    1.43  109.06  357.40   9.31  -0.41   0.00   0.00    1.56  177.46  105.99  177.46  0.94 
1 1 1    2   13   31 o  7   89.11    1.08   73.32  227.17  -9.80 -10.56   0.00   0.00  101.53  227.13   31.15  227.13  0.96 
1 1 1    2   13   33 o  3  120.80    1.17  106.44  125.27 -22.34  31.59   0.00   0.00  136.24  125.27   34.02  125.27  0.99 
1 1 1    2   13   35 o  5  110.63    1.16  124.72  325.45  42.28 -29.11   0.00   0.00   99.52  325.45   20.05  145.45  0.99 
1 1 1    2   13   37 o 18   23.63    1.84   42.46  147.51  -4.12   2.63   0.00   0.00    1.47  147.51   39.16  327.51  0.89 
1 1 1    2   13   39 o 13    8.06    2.37    7.81    4.11   0.45   0.03   0.00   0.00    3.92  184.11   11.38  184.11  0.22 
1 1 1    2   13   41 o  9   12.21    2.58   14.20   75.01   0.43   1.61   0.00   0.00    1.99   75.01   11.51  255.01  0.63 
1 1 1    2   13   43 o  7   18.20    2.21   19.12  262.20  -0.53  -3.90   0.00   0.00   13.31  262.20    4.72   82.20  0.86 
1 1 1    2   13   45 o  1   16.26    2.60   12.46   79.31   0.49   2.62   0.00   0.00   13.78   79.31    2.12   79.31  0.78 
1 1 1    2   13   47 o 19   15.98    2.41   32.51  119.68  -4.08   7.16   0.00   0.00    0.20  299.68   30.35  299.68  0.94 
1 1 1    2   13   49 o  4   21.33    1.89   40.02  292.47   5.92 -14.32   0.00   0.00    4.54  292.47   32.19  112.47  0.97 
1 1 1    2   13   51 o 11   11.88    2.58   10.70   13.15   2.34   0.55   0.00   0.00    8.21   13.14    1.51  193.14  0.75 
1 1 1    2   13   53 o 19    9.28    2.27   12.43  233.66  -1.47  -2.00   0.00   0.00    2.83  233.66    8.50   53.66  0.76 
1 1 1    2   13   55 o 15   18.00    1.69   21.04   85.94   0.65   9.19   0.00   0.00   14.35   85.94    5.29  265.94  0.94 
1 1 1    2   13   57 o 16   10.31    2.18   16.35  261.31  -0.63  -4.13   0.00   0.00    2.31  261.31   13.30   81.31  0.87 
1 1 1    2   13   59 o  1    8.75    2.08   14.17   96.15  -0.36   3.32   0.00   0.00    0.71   96.15   13.14  276.15  0.83 
1 1 1    2   14    0 o 19  108.70    1.47   66.39  180.00  -1.84  -0.00   0.00   0.00  136.16  180.00   65.67  180.00  0.95 
1 1 1    2   14    2 o  6   63.55    1.80   77.08  280.28   0.44  -2.25   0.00   0.00   19.42  281.14   55.25  101.14  0.74 
1 1 1    2   14    4 o 13  137.04    1.47  109.28  285.62   2.34  -7.03   0.00   0.00  145.63  288.43   36.42  288.43  0.93 
1 1 1    2   14    6 o  6  245.25    1.52  288.19   44.36  25.01  24.54   0.00   0.00  206.58   44.45   70.28  224.45  0.99 
1 1 1    2   14    8 o  7   97.39    1.39   78.82  248.69  -1.57  -3.76   0.00   0.00   92.54  247.29   16.36  247.29  0.87 
1 1 1    2   14   10 o  3   88.45    1.38  118.06  282.49   1.47  -5.93   0.00   0.00   45.96  283.89   69.76  103.89  0.91 
1 1 1    2   14   12 o  9   63.84    1.45   99.63  166.46  -3.95   0.93   0.00   0.00   15.28  166.78   79.97  346.78  0.87 
1 1 1    2   14   14 o 11   35.90    1.98   24.11  228.59  -0.49  -0.45   0.00   0.00    1.36   42.75   25.52   42.75  0.32 
1 1 1    2   14   16 o 10   47.53    1.60   78.80  172.62  -3.09   0.39   0.00   0.00    2.83  172.80   72.12  352.80  0.82 
1 1 1    2   14   18 f  0   43.56    1.76   76.46  341.95   2.99  -0.99   0.00   0.00   72.66  341.63    0.00    0.00  0.00 
1 1 1    2   14   20 o 13   65.72    1.33   27.13  143.51  -1.44   1.14   0.00   0.00   62.32  141.61   36.65  141.61  0.67 
1 1 1    2   14   22 o  7   29.16    2.02   25.16  265.19  -0.08  -0.89   0.00   0.00    0.51   84.82   24.72   84.82  0.41 
1 1 1    2   14   24 o  7   87.69    1.25   80.25  101.03  -1.97  10.14   0.00   0.00   89.75  101.01   12.83  101.01  0.95 
1 1 1    2   14   26 o 14   85.04    1.30   88.01  332.76  12.58  -6.48   0.00   0.00   79.60  332.75    4.77  152.75  0.96 
1 1 1    2   14   28 o  9   27.77    2.24   42.12  170.84  -3.12   0.50   0.00   0.00    5.10  170.84   35.39  350.84  0.82 
1 1 1    2   14   30 o  6   52.18    1.43   23.06   27.57   3.43   1.79   0.00   0.00   67.43   27.58   45.30   27.58  0.86 
1 1 1    2   14   32 o  6   50.12    1.35   29.83  319.23   4.47  -3.85   0.00   0.00   62.71  319.22   34.12  319.22  0.91 
1 1 1    2   14   34 o 14   32.74    1.57   27.62  239.62  -2.36  -4.02   0.00   0.00   31.52  239.62    5.10  239.62  0.88 
1 1 1    2   14   36 o 12   11.87    2.98   26.09   87.38   0.10   2.23   0.00   0.00    7.51  267.39   32.42  267.39  0.73 
1 1 1    2   14   38 o  8    8.61    2.50    9.68   90.44  -0.01   0.80   0.00   0.00    2.78  270.44   11.97  270.44  0.37 
1 1 1    2   14   40 o  6   46.03    1.31   45.91  220.30 -18.72 -15.88   0.00   0.00   46.84  220.30    3.52  220.30  0.98 
1 1 1    2   14   42 f  0   10.86    2.82    7.91  150.50  -0.93   0.52   0.00   0.00    7.41  150.51    0.00    0.00  0.00 
1 1 1    2   14   44 o 18   14.06    2.62   14.94   55.35   1.83   2.65   0.00   0.00    9.31   55.35    4.57  235.35  0.82 
1 1 1    2   14   46 o  7   23.61    1.97   10.07  297.04   1.90  -3.72   0.00   0.00   31.83  297.04   22.57  297.04  0.87 
1 1 1    2   14   48 o  1    9.26    2.39    9.61  231.56  -1.03  -1.30   0.00   0.00    2.99  231.55    5.76   51.55  0.63 
1 1 1    2   14   50 o  2   10.85    2.68   11.57  110.24  -0.87   2.37   0.00   0.00    6.19  110.24    4.27  290.24  0.77 
1 1 1    2   14   52 o  6   10.43    2.51    6.71  154.93  -1.38   0.65   0.00   0.00    6.35  154.94    0.14  154.94  0.60 
1 1 1    2   14   54 o  5   12.58    2.22   15.13   15.12   4.41   1.19   0.00   0.00    7.88   15.12    6.43  195.12  0.88 
1 1 1    2   14   56 o 16   11.84    2.30   12.71  206.93  -3.40  -1.73   0.00   0.00    7.98  206.93    4.30   26.93  0.86 
1 1 1    2   15    1 o 15   56.12    1.58   62.18  318.18   2.14  -1.94   0.00   0.00   30.94  317.89   28.08  137.89  0.80 
1 1 1    2   15    3 o  9  225.19    1.32  209.63  229.70 -25.60 -29.91   0.00   0.00  246.58  229.44   48.53  229.44  0.99 
1 1 1    2   15    5 o  9  215.58    1.36  190.61   69.20  12.39  32.99   0.00   0.00  243.96   69.41   62.92   69.41  0.99 
1 1 1    2   15    7 o 12  141.77    1.36  127.71  222.32 -11.96 -10.75   0.00   0.00  153.19  221.95   31.81  221.95  0.97 
1 1 1    2   15    9 o 15   93.82    1.40   79.61  115.50  -2.93   6.31   0.00   0.00   97.95  114.87   22.33  114.87  0.93 
1 1 1    2   15   11 o  5   45.15    2.07   10.27  131.98  -0.28   0.34   0.00   0.00    9.97  129.81    0.68  129.81  0.21 
1 1 1    2   15   13 o  6   54.18    1.64   36.71   93.78  -0.11   2.14   0.00   0.00   43.01   93.00    8.00   93.00  0.72 
1 1 1    2   15   15 o 18  178.19    1.33  154.42  305.73  19.23 -26.58   0.00   0.00  203.73  305.89   56.56  305.89  0.98 
1 1 1    2   15   17 o  5  167.25    1.27  158.42   78.61   7.13  35.25   0.00   0.00  178.58   78.57   27.34   78.57  0.99 
1 1 1    2   15   19 o  6   91.13    1.42   83.40  214.68 -10.01  -6.93   0.00   0.00   94.78  214.70   14.95  214.70  0.96 
1 1 1    2   15   21 o  9   63.95    1.42   65.78    0.30   8.38   0.04   0.00   0.00   56.88    0.26    6.26  180.26  0.94 
1 1 1    2   15   23 o 15   29.25    2.21   28.84  263.23  -0.27  -2.24   0.00   0.00   15.33  263.23   12.40   83.23  0.74 
1 1 1    2   15   25 o  1   39.86    1.82   27.13  257.86  -0.70  -3.28   0.00   0.00   40.35  257.86   14.31  257.86  0.83 
1 1 1    2   15   27 o  3   45.02    1.50   20.64  166.82  -3.31   0.78   0.00   0.00   55.45  166.82   35.65  166.82  0.84 
1 1 1    2   15   29 o 12   54.20    1.40   41.54  180.69 -10.16  -0.12   0.00   0.00   63.15  180.69   23.38  180.69  0.95 
1 1 1    2   15   31 o 12   52.36    1.36   39.64   99.75  -2.10  12.21   0.00   0.00   62.51   99.75   24.60   99.75  0.96 
1 1 1    2   15   33 o 13   39.99    1.58   30.47  350.78  10.77  -1.75   0.00   0.00   47.14  350.78   18.05  350.78  0.95 
1 1 1    2   15   35 o  3    9.91    2.91   13.72  282.60   0.29  -1.28   0.00   0.00    2.18  102.60   15.19  102.60  0.55 
1 1 1    2   15   37 o 17   19.98    2.40   26.76  182.88  -6.03  -0.30   0.00   0.00   11.24  182.88   13.98    2.88  0.91 
1 1 1    2   15   39 o  5   38.72    1.45   49.60  336.92  24.45 -10.42   0.00   0.00   29.53  336.92   16.92  156.92  0.98 
1 1 1    2   15   41 o 18   29.70    1.81   35.74  111.87  -6.44  16.04   0.00   0.00   24.43  111.87    8.79  291.87  0.97 
1 1 1    2   15   43 o 14   25.49    1.85   21.88  333.52   8.80  -4.38   0.00   0.00   28.17  333.52    8.02  333.52  0.95 
1 1 1    2   15   45 o 12   30.70    1.71   36.74  198.14 -20.94  -6.86   0.00   0.00   26.48  198.14    7.03   18.14  0.98 
1 1 1    2   15   47 o  7   16.07    2.64   25.02    9.02   7.88   1.25   0.00   0.00    7.46    9.02   15.13  189.02  0.94 
1 1 1    2   15   49 o 16   17.11    2.38    6.90   91.48  -0.07   2.57   0.00   0.00   20.08   91.48   13.73   91.48  0.77 
1 1 1    2   15   51 o  2   11.21    2.35    4.47  301.00   0.60  -0.99   0.00   0.00    7.02  301.00    2.82  301.00  0.50 
1 1 1    2   15   53 o 15    8.00    2.25    7.83  202.44  -1.45  -0.60   0.00   0.00    2.27  202.44    5.24   22.44  0.61 
1 1 1    2   15   55 o 14    6.11    1.96    1.00  280.41   0.03  -0.17   0.00   0.00    0.05  280.42    0.94  100.42  0.08 
1 1 1    2   16    0 o 18  119.93    1.30  140.81  360.00  11.01  -0.00   0.00   0.00  105.80  360.00   28.27  180.00  1.00 
1 1 1    2   16    2 o 10  205.40    1.32  213.71  105.48 -15.35  55.73   0.00   0.00  203.10  105.40    1.03  285.40  0.99 
1 1 1    2   16    4 o 15   69.49    1.47    7.84  120.37  -0.39   0.62   0.00   0.00   40.45  121.89   32.96  121.89  0.34 
1 1 1    2   16    6 o 10  139.22    1.33  128.26  248.42  -9.25 -23.41   0.00   0.00  150.29  248.44   27.74  248.44  0.98 
1 1 1    2   16    8 o  5   65.19    1.58   54.03   11.63   5.18   1.07   0.00   0.00   65.61   11.65   13.91   11.65  0.90 
1 1 1    2   16   10 o  3   84.84    1.44   86.42  134.88  -8.49   8.53   0.00   0.00   79.61  134.89    3.25  314.89  0.96 
1 1 1    2   16   12 o 10  165.94    1.36  164.31  327.66  42.42 -26.88   0.00   0.00  171.17  327.64   13.78  327.64  0.99 
1 1 1    2   16   14 o 17  164.01    1.40  160.20  156.31 -51.86  22.73   0.00   0.00  171.35  156.33   17.59  156.33  0.99 
1 1 1    2   16   16 o 19   35.75    2.17   35.71   14.36   3.28   0.84   0.00   0.00   25.35   14.35    8.97  194.35  0.83 
1 1 1    2   16   18 o  5   45.55    1.69   37.05  308.75   3.13  -3.91   0.00   0.00   45.82  308.75   10.24  308.75  0.89 
1 1 1    2   16   20 o 15   22.91    2.88   25.50  322.20   1.50  -1.17   0.00   0.00    6.76  322.20   17.71  142.20  0.68 
1 1 1    2   16   22 f  0   47.91    1.78   55.67  158.12  -8.79   3.53   0.00   0.00   53.36  158.12    0.00    0.00  0.00 
1 1 1    2   16   24 o 13   65.41    1.51   66.12  355.53  19.63  -1.53   0.00   0.00   64.16  355.53    0.85  355.53  0.97 
1 1 1    2   16   26 o  4   81.93    1.33  113.38  166.57 -51.92  12.40   0.00   0.00   53.90  166.57   54.52  346.57  0.99 
1 1 1    2   16   28 o  5   89.26    1.40  100.99   15.46  68.78  19.03   0.00   0.00   80.83   15.46   15.61  195.46  0.99 
1 1 1    2   16   30 o  2   74.20    1.50   61.88  243.69 -20.09 -40.63   0.00   0.00   87.90  243.69   29.04  243.69  0.99 
1 1 1    2   16   32 o  6   53.58    1.46   58.51  336.44  31.61 -13.78   0.00   0.00   50.24  336.44    5.10  156.44  0.99 
1 1 1    2   16   34 o  4   70.45    1.39   77.91  137.51 -50.70  46.44   0.00   0.00   66.61  137.51    6.64  317.51  0.99 
1 1 1    2   16   36 o  1   10.28    2.95   22.07  324.83   2.45  -1.73   0.00   0.00    3.97  144.84   24.59  144.84  0.81 
1 1 1    2   16   38 o 18   14.82    3.04   18.92  182.24  -4.19  -0.16   0.00   0.00    8.25  182.23    9.30    2.23  0.87 
1 1 1    2   16   40 o  1   13.19    3.07   17.71   69.16   1.33   3.48   0.00   0.00    6.20   69.16   10.09  249.16  0.85 
1 1 1    2   16   42 o  1   27.95    1.83   19.10  282.15   2.19 -10.15   0.00   0.00   35.73  282.15   18.33  282.15  0.95 
1 1 1    2   16   44 o  4    8.92    2.61   11.98  348.49   2.08  -0.42   0.00   0.00    1.98  348.49    8.84  168.49  0.72 
1 1 1    2   16   46 o  5   15.89    3.00   23.58  129.95  -4.83   5.77   0.00   0.00    7.93  129.95   13.72  309.95  0.93 
1 1 1    2   16   48 o 13   11.09    2.70   13.83  286.94   0.98  -3.23   0.00   0.00    5.55  286.94    7.41  106.94  0.83 
1 1 1    2   16   50 o  7    9.03    2.44   12.39  144.70  -2.20   1.56   0.00   0.00    2.33  144.70    9.52  324.70  0.79 
1 1 1    2   16   52 o 17   10.06    2.50   13.84  340.46   3.34  -1.18   0.00   0.00    3.46  340.46   10.04  160.46  0.84 
1 1 1    2   17    1 o 19  103.54    1.65   81.47  132.11 -16.01  17.71   0.00   0.00  124.41  132.11   46.12  132.11  0.98 
1 1 1    2   17    3 o 11  191.62    1.70  165.65  289.66  30.54 -85.45   0.00   0.00  221.96  289.67   62.81  289.67  0.99 
1 1 1    2   17    5 o  9   95.06    1.75   74.92   77.26   4.59  20.29   0.00   0.00  113.54   77.26   41.57   77.26  0.98 
1 1 1    2   17    7 o  4   90.55    1.54   87.11  130.02 -15.35  18.29   0.00   0.00   93.63  130.02    9.99  130.02  0.98 
1 1 1    2   17    9 o  8  145.67    1.50  129.48  313.14  40.92 -43.67   0.00   0.00  164.60  313.14   40.31  313.14  0.99 
1 1 1    2   17   11 o 14  102.92    1.54   92.42  120.38 -16.22  27.67   0.00   0.00  113.92  120.38   25.25  120.38  0.98 
1 1 1    2   17   13 o 15   38.30    2.22   31.14  326.13   3.58  -2.40   0.00   0.00   37.11  326.13    7.25  326.13  0.87 
1 1 1    2   17   15 o 17   36.98    2.12   30.93   89.39   0.05   4.56   0.00   0.00   35.59   89.38    5.96   89.38  0.88 
1 1 1    2   17   17 o 19   78.78    1.53   90.10  215.06 -26.49 -18.59   0.00   0.00   68.85  215.06   17.42   35.06  0.98 
1 1 1    2   17   19 f  0   47.73    1.83   41.09   22.98   8.93   3.79   0.00   0.00   39.31   22.98    0.00    0.00  0.00 
1 1 1    2   17   21 o  7   13.39    3.48   15.58   52.42   0.79   1.02   0.00   0.00    0.41  232.42   15.29  232.42  0.54 
1 1 1    2   17   23 o 17   28.09    2.66   28.03  158.62  -6.25   2.45   0.00   0.00   25.05  158.62    1.71  338.62  0.92 
1 1 1    2   17   25 o  2   11.17    3.27   16.36  306.77   1.00  -1.34   0.00   0.00    1.34  126.77   16.89  126.77  0.64 
1 1 1    2   17   27 o  4   60.66    1.51   56.53  315.39  26.63 -26.27   0.00   0.00   66.20  315.39   12.72  315.39  0.99 
1 1 1    2   17   29 o  7   28.70    2.35   34.76  100.47  -2.11  11.42   0.00   0.00   22.15  100.48   10.57  280.48  0.96 
1 1 1    2   17   31 o  4   33.61    2.13   24.88  172.69 -11.06   1.42   0.00   0.00   40.84  172.69   17.55  172.69  0.95 
1 1 1    2   17   33 o 19   12.40    3.24   12.38  182.12  -2.16  -0.08   0.00   0.00    6.40  182.13    5.12    2.13  0.72 
1 1 1    2   17   35 o 16   22.95    2.68   33.99  290.29   4.31 -11.66   0.00   0.00   12.61  290.29   18.80  110.29  0.96 
1 1 1    2   17   37 o  4   44.91    1.68   46.89   46.35  26.99  28.29   0.00   0.00   45.66   46.35    2.66   46.35  0.99 
1 1 1    2   17   39 o 12   30.13    1.78   22.71  208.88 -12.00  -6.62   0.00   0.00   37.38  208.89   16.73  208.89  0.96 
1 1 1    2   17   41 o 15   11.84    2.99    9.31  275.77   0.21  -2.11   0.00   0.00    8.57  275.77    0.16  275.77  0.72 
1 1 1    2   17   43 o  3   12.72    3.01   18.31  133.65  -3.24   3.40   0.00   0.00    5.69  133.65   11.15  313.65  0.89 
1 1 1    2   17   45 o  6   10.93    2.54   14.15  338.27   3.24  -1.29   0.00   0.00    5.10  338.27    8.17  158.27  0.84 
1 1 1    2   17   47 o  2    8.27    2.48    3.26  332.94   0.57  -0.29   0.00   0.00    1.96  332.94    1.15  152.94  0.31 
1 1 1    2   17   49 o  6   11.90    2.59    6.39  146.19  -1.58   1.06   0.00   0.00    9.99  146.19    3.76  146.19  0.68 
1 1 1    2   18    0 o 18   14.62    3.93    5.28  180.00  -0.18  -0.00   0.00   0.00    0.08  180.00    4.98    0.00  0.18 
1 1 1    2   18    2 o  1   52.17    2.02   49.69  284.55   3.07 -11.84   0.00   0.00   52.43  284.55    4.87  284.55  0.96 
1 1 1    2   18    4 o 16   66.98    1.77   57.18  106.06  -5.15  17.90   0.00   0.00   75.58  106.06   20.86  106.06  0.97 
1 1 1    2   18    6 o  1   45.45    2.30   49.08  284.90   2.88 -10.84   0.00   0.00   39.78  284.90    7.17  104.90  0.95 
1 1 1    2   18    8 o  5   25.15    3.50   26.69   78.56   0.69   3.40   0.00   0.00   16.70   78.57    8.83  258.57  0.84 
1 1 1    2   18   10 o 12   52.51    1.91   52.30  233.42  -9.72 -13.09   0.00   0.00   51.74  233.43    1.74  233.43  0.97 
1 1 1    2   18   12 o  6   65.19    1.70   57.63  171.03 -25.06   3.96   0.00   0.00   72.71  171.03   17.64  171.03  0.98 
1 1 1    2   18   14 o 14   88.94    1.53   93.05  341.59  63.05 -20.98   0.00   0.00   87.68  341.59    1.17  161.59  0.99 
1 1 1    2   18   16 o 18   19.49    3.79   13.95  222.06  -1.71  -1.54   0.00   0.00   15.60  222.06    2.30  222.06  0.74 
1 1 1    2   18   18 o  9   45.16    2.03   50.78   44.02  16.19  15.64   0.00   0.00   40.03   44.02    8.24  224.02  0.98 
1 1 1    2   18   20 o 14   39.26    2.30   46.51  175.11 -18.80   1.61   0.00   0.00   32.35  175.11   11.71  355.11  0.97 
1 1 1    2   18   22 o 16   14.94    3.66   26.35  251.94  -1.24  -3.80   0.00   0.00    0.94  251.94   23.93   71.94  0.86 
1 1 1    2   18   24 f  0   39.08    2.08   49.89   17.16  19.56   6.04   0.00   0.00   46.88   17.16    0.00    0.00  0.00 
1 1 1    2   18   26 o  5   28.86    2.78   40.78  145.60 -12.64   8.66   0.00   0.00   17.65  145.60   20.49  325.60  0.97 
1 1 1    2   18   28 o  6   33.93    2.18   44.52  275.03   2.04 -23.21   0.00   0.00   24.93  275.03   16.52   95.03  0.98 
1 1 1    2   18   30 o  9   54.29    1.71   46.98  116.64 -19.49  38.85   0.00   0.00   63.85  116.64   20.38  116.64  0.99 
1 1 1    2   18   32 o 13   23.31    2.83   26.69  333.85   9.21  -4.52   0.00   0.00   19.77  333.85    4.75  153.85  0.95 
1 1 1    2   18   34 o  6   11.16    3.15   11.07   76.34   0.49   2.03   0.00   0.00    5.80   76.34    4.30  256.34  0.71 
1 1 1    2   18   36 o 17   13.63    3.31   14.04  219.31  -2.64  -2.16   0.00   0.00   10.08  219.31    2.63   39.31  0.84 
1 1 1    2   18   38 o  6   12.03    3.03    5.71  258.26  -0.27  -1.32   0.00   0.00    8.16  258.26    2.96  258.26  0.56 
1 1 1    2   18   40 o 15   13.02    3.00    8.89  289.90   0.81  -2.23   0.00   0.00   11.33  289.90    3.10  289.90  0.75 
1 1 1    2   18   42 o 13   19.02    2.73   19.24   61.50   3.89   7.17   0.00   0.00   17.49   61.50    0.64  241.50  0.94 
1 1 1    2   18   44 o 15   12.21    2.98   16.21  232.62  -2.72  -3.56   0.00   0.00    5.94  232.62    9.60   52.62  0.88 
1 1 1    2   18   46 o 11    9.98    2.80   11.22   74.08   0.75   2.63   0.00   0.00    4.78   74.08    6.17  254.08  0.79 
1 1 1    2   19    1 o 12   33.75    2.90   43.01   78.81   2.65  13.38   0.00   0.00   24.10   78.81   16.78  258.81  0.96 
1 1 1    2   19    3 o 15   18.87    3.80    2.70  199.39  -0.43  -0.15   0.00   0.00    5.79  199.41    3.22  199.41  0.22 
1 1 1    2   19    5 o 16   26.39    3.62   19.18  205.05  -4.19  -1.96   0.00   0.00   28.45  205.06   10.24  205.06  0.88 
1 1 1    2   19    7 o 10   48.48    2.28   35.82    8.57  17.34   2.61   0.00   0.00   60.17    8.57   26.20    8.57  0.97 
1 1 1    2   19    9 o 17   77.37    1.82   60.83  174.64 -49.63   4.66   0.00   0.00   95.58  174.64   37.97  174.64  0.99 
1 1 1    2   19   11 o 18   87.45    1.56   75.01   16.20  69.86  20.30   0.00   0.00  102.79   16.20   31.88   16.20  0.99 
1 1 1    2   19   13 o 13   47.97    2.08   44.36  210.06 -20.88 -12.09   0.00   0.00   52.09  210.06   10.24  210.06  0.98 
1 1 1    2   19   15 o 14   58.17    1.97   50.25  116.33 -15.59  31.50   0.00   0.00   67.40  116.33   20.12  116.33  0.99 
1 1 1    2   19   17 o 16   66.40    1.86   47.17  320.45  31.19 -25.75   0.00   0.00   86.90  320.45   42.64  320.45  0.99 
1 1 1    2   19   19 o  6   59.35    1.93   48.13  192.24 -38.84  -8.43   0.00   0.00   72.18  192.24   27.17  192.24  0.99 
1 1 1    2   19   21 o  2   52.94    2.02   41.45   15.61  32.13   8.98   0.00   0.00   65.66   15.61   27.04   15.61  0.98 
1 1 1    2   19   23 o 12   22.68    3.72   27.14  220.15  -6.55  -5.53   0.00   0.00   17.45  220.15    7.74   40.15  0.94 
1 1 1    2   19   25 o  5   13.08    3.62   11.71  344.76   2.16  -0.59   0.00   0.00    8.38  344.76    2.43  164.76  0.73 
1 1 1    2   19   27 o  3   29.56    2.79   34.64  113.59  -6.87  15.74   0.00   0.00   25.59  113.59    6.19  293.59  0.97 
1 1 1    2   19   29 o 13   12.37    3.52   18.10  306.48   2.16  -2.93   0.00   0.00    4.47  306.48   12.04  126.48  0.85 
1 1 1    2   19   31 o  1   17.67    3.30   18.07  290.46   1.98  -5.30   0.00   0.00   15.67  290.45    0.70  110.45  0.91 
1 1 1    2   19   33 o 14   11.78    3.27    4.81   45.08   0.75   0.75   0.00   0.00    6.67   45.08    2.31   45.08  0.47 
1 1 1    2   19   35 o 15   12.69    3.22    6.96  138.29  -1.29   1.15   0.00   0.00   10.06  138.29    3.65  138.29  0.65 
1 1 1    2   19   37 o  1    9.56    2.87    0.60  203.22  -0.11  -0.05   0.00   0.00    0.61  203.23    0.05  203.23  0.06 
1 1 1    2   19   39 o  1    9.80    2.96   10.30  113.60  -0.89   2.05   0.00   0.00    4.57  113.60    5.21  293.60  0.73 
1 1 1    2   19   41 o  8   12.99    3.22    5.16  307.09   0.90  -1.19   0.00   0.00   10.48  307.09    5.50  307.09  0.59 
1 1 1    2   19   43 o 12    8.96    2.72    0.01  117.50  -0.00   0.00   0.00   0.00    0.01  116.74    0.00  116.74  0.00 
1 1 1    2   20    0 o  4   12.51    3.81    1.81  180.00  -0.15  -0.00   0.00   0.00    1.94  180.00    0.25  180.00  0.15 
1 1 1    2   20    2 o 15   31.63    3.08   21.69  127.20  -5.22   6.88   0.00   0.00   39.19  127.20   18.89  127.20  0.94 
1 1 1    2   20    4 o 12   34.98    2.86   29.39  322.81  10.63  -8.07   0.00   0.00   39.80  322.81   12.31  322.81  0.96 
1 1 1    2   20    6 o  8   32.34    3.14   41.36  184.31 -17.28  -1.30   0.00   0.00   24.13  184.31   14.52    4.31  0.97 
1 1 1    2   20    8 o  2   27.80    3.58   48.05    6.35  17.00   1.89   0.00   0.00    9.10    6.35   35.75  186.35  0.97 
1 1 1    2   20   10 o 12   14.03    4.01   23.61  167.63  -4.11   0.90   0.00   0.00    2.45  167.63   19.55  347.63  0.87 
1 1 1    2   20   12 o  3   24.62    4.17   20.05  313.18   4.39  -4.68   0.00   0.00   26.57  313.18    7.92  313.18  0.92 
1 1 1    2   20   14 o 18   17.49    4.31    5.85   92.14  -0.05   1.33   0.00   0.00   13.90   92.14    8.48   92.14  0.55 
1 1 1    2   20   16 o  5   12.41    3.72   15.30  203.57  -2.49  -1.09   0.00   0.00    5.38  203.57    8.76   23.57  0.79 
1 1 1    2   20   18 o 19   14.93    4.06   18.36  140.86  -3.00   2.44   0.00   0.00    8.72  140.86    8.19  320.86  0.86 
1 1 1    2   20   20 o  3   32.26    3.00   47.47    3.30  25.21   1.45   0.00   0.00   19.70    3.30   23.83  183.30  0.98 
1 1 1    2   20   22 o 17   15.11    3.89   18.24  177.93  -4.24   0.15   0.00   0.00    9.72  177.94    6.93  357.94  0.87 
1 1 1    2   20   24 o 16   17.00    3.99   13.04  147.68  -2.96   1.87   0.00   0.00   16.74  147.68    4.90  147.68  0.84 
1 1 1    2   20   26 o  3   16.70    3.83   22.60  306.18   3.77  -5.15   0.00   0.00   10.24  306.18   10.18  126.18  0.92 
1 1 1    2   20   28 o 19   14.77    3.63   15.30  174.98  -4.06   0.36   0.00   0.00   11.67  174.98    2.26  354.98  0.87 
1 1 1    2   20   30 o 10   20.50    3.31   23.21   25.73   8.34   4.02   0.00   0.00   17.31   25.73    4.10  205.73  0.94 
1 1 1    2   20   32 o 16   14.22    3.34   21.99  188.29  -6.21  -0.91   0.00   0.00    5.51  188.29   15.04    8.29  0.92 
1 1 1    2   20   34 o 13   13.19    3.24    9.65   44.26   1.92   1.88   0.00   0.00   11.53   44.26    2.39   44.26  0.78 
1 1 1    2   20   36 o  2   11.68    3.17   12.29  275.45   0.30  -3.17   0.00   0.00    7.42  275.45    4.40   95.45  0.82 
1 1 1    2   20   38 o  8   15.12    3.21    8.11   83.10   0.34   2.80   0.00   0.00   16.15   83.10    8.24   83.10  0.80 
1 1 1    2   21    1 o  5   40.76    2.73   44.09  274.56   2.38 -29.80   0.00   0.00   39.62  274.56    0.90   94.56  0.98 
1 1 1    2   21    3 o  9   12.56    3.88   12.58  102.61  -0.51   2.26   0.00   0.00    7.12  102.61    4.44  282.61  0.74 
1 1 1    2   21    5 o 11   18.92    4.43   14.59   79.07   0.72   3.73   0.00   0.00   18.96   79.07    5.57   79.07  0.86 
1 1 1    2   21    7 o  7   17.64    4.42    7.94  199.43  -1.83  -0.65   0.00   0.00   17.02  199.43    9.74  199.43  0.69 
1 1 1    2   21    9 o 12   14.10    4.14    9.57  277.41   0.25  -1.96   0.00   0.00   10.79  277.41    2.04  277.41  0.69 
1 1 1    2   21   11 o 10   15.09    4.18    3.27  133.47  -0.50   0.53   0.00   0.00    7.34  133.47    4.36  133.47  0.34 
1 1 1    2   21   13 o 11   16.66    4.35   10.69   94.58  -0.21   2.61   0.00   0.00   16.17   94.58    6.44   94.58  0.78 
1 1 1    2   21   15 o  2   15.00    4.18   14.11  258.82  -0.63  -3.20   0.00   0.00   12.02  258.82    0.79   78.82  0.83 
1 1 1    2   21   17 o  2   18.14    4.18   24.29   26.97   6.23   3.17   0.00   0.00   11.59   26.97   10.39  206.97  0.93 
1 1 1    2   21   19 o 11   20.32    3.90   21.19  217.83  -5.79  -4.50   0.00   0.00   18.62  217.83    0.53   37.83  0.93 
1 1 1    2   21   21 o 18   13.22    3.78    6.91  143.80  -1.31   0.96   0.00   0.00   10.20  143.80    3.89  143.80  0.62 
1 1 1    2   21   23 o 13   15.41    3.83   15.14  337.01   3.86  -1.64   0.00   0.00   12.89  337.01    1.05  157.01  0.87 
1 1 1    2   21   25 o 12   20.85    3.54   20.61  115.32  -3.54   7.49   0.00   0.00   19.91  115.31    0.74  115.31  0.94 
1 1 1    2   21   27 o 13   18.51    3.64   16.92  295.45   2.63  -5.52   0.00   0.00   17.92  295.45    2.01  295.45  0.91 
1 1 1    2   21   29 o  1   11.42    3.29    6.69  123.16  -0.89   1.36   0.00   0.00    7.89  123.16    1.52  123.16  0.62 
1 1 1    2   21   31 o  5   11.69    3.20    1.42  241.81  -0.17  -0.33   0.00   0.00    2.87  241.81    1.51  241.81  0.18 
1 1 1    2   21   33 o 17   12.90    3.38    2.42  359.64   0.70  -0.00   0.00   0.00    6.15  359.64    3.79  359.64  0.33 
1 1 1    2   22    0 o 19   14.72    4.37    1.48  180.00  -0.21  -0.00   0.00   0.00    4.70  180.00    3.37  180.00  0.21 
1 1 1    2   22    2 o 19   17.79    4.47   12.43   75.39   0.88   3.36   0.00   0.00   18.62   75.39    7.36   75.39  0.84 
1 1 1    2   22    4 o  1   16.99    4.52   10.24  232.94  -1.64  -2.17   0.00   0.00   17.45  232.94    8.16  232.94  0.79 
1 1 1    2   22    6 o 11   16.09    4.49   13.49  329.66   2.96  -1.73   0.00   0.00   14.68  329.66    2.42  329.66  0.84 
1 1 1    2   22    8 o 10   13.54    4.07   10.40  156.35  -2.18   0.96   0.00   0.00   10.88  156.35    1.40  156.35  0.75 
1 1 1    2   22   10 o  7   13.75    4.09    5.10  333.75   1.07  -0.53   0.00   0.00    9.39  333.75    4.72  333.75  0.51 
1 1 1    2   22   12 o 17   12.61    3.85    5.87  123.91  -0.74   1.10   0.00   0.00    8.46  123.91    3.06  123.91  0.55 
1 1 1    2   22   14 o 12   11.93    3.72   10.25  315.48   1.61  -1.59   0.00   0.00    8.10  315.48    1.39  135.48  0.74 
1 1 1    2   22   16 o 16   16.34    4.09   14.03  111.88  -1.52   3.78   0.00   0.00   15.24  111.88    2.18  111.88  0.87 
1 1 1    2   22   18 o  5   14.22    3.94   14.81  279.31   0.63  -3.84   0.00   0.00   10.56  279.31    3.33   99.31  0.86 
1 1 1    2   22   20 o 14   12.27    3.64   10.13  110.73  -0.87   2.30   0.00   0.00    9.08  110.73    0.49  290.73  0.76 
1 1 1    2   22   22 o  9   11.44    3.49    2.19  119.94  -0.26   0.45   0.00   0.00    3.66  119.93    1.57  119.93  0.25 
1 1 1    2   22   24 o 12   14.56    3.82   10.38  232.39  -1.86  -2.41   0.00   0.00   13.68  232.39    3.70  232.39  0.81 
1 1 1    2   22   26 o 19   11.94    3.41   12.32    4.41   3.24   0.25   0.00   0.00    7.77    4.41    4.21  184.41  0.83 
1 1 1    2   22   28 o 11   16.13    3.81    8.65  111.24  -1.08   2.77   0.00   0.00   17.57  111.24    9.08  111.24  0.81 
1 1 1    2   23    1 o 19   14.94    4.24    9.49  110.76  -0.90   2.38   0.00   0.00   14.05  110.77    5.09  110.77  0.77 
1 1 1    2   23    3 o  6   13.92    4.10   10.38  291.65   0.98  -2.47   0.00   0.00   11.94  291.65    2.13  291.65  0.78 
1 1 1    2   23    5 o  9   17.54    4.56    8.26  108.01  -0.77   2.37   0.00   0.00   18.97  108.01   11.15  108.01  0.76 
1 1 1    2   23    7 f  0   15.26    4.32    5.70    9.02   1.53   0.24   0.00   0.00    5.41    9.02    0.00    0.00  0.00 
1 1 1    2   23    9 o  9   15.73    4.17    8.79  195.61  -2.47  -0.69   0.00   0.00   15.90  195.61    7.52  195.61  0.77 
1 1 1    2   23   11 o 19   13.23    3.94    4.51   39.06   0.90   0.73   0.00   0.00    8.92   39.06    4.61   39.06  0.50 
1 1 1    2   23   13 o  4   16.33    4.35    6.03  203.00  -1.67  -0.71   0.00   0.00   15.91  203.00   10.12  203.00  0.66 
1 1 1    2   23   15 o  8   13.77    3.98    9.31  323.59   2.05  -1.51   0.00   0.00   12.19  323.59    3.20  323.59  0.77 
1 1 1    2   23   17 o 11   14.42    3.89    8.89  149.48  -2.26   1.33   0.00   0.00   13.80  149.48    5.15  149.48  0.78 
1 1 1    2   23   19 o 15   15.39    4.04    8.34   44.13   1.87   1.82   0.00   0.00   15.75   44.13    7.58   44.13  0.78 
1 1 1    2   24    0 o 16   17.69    4.40    0.06    0.01   0.01   0.00   0.00   0.00    0.39    0.01    0.33    0.01  0.01 
1 1 1    2   24    2 o 15   11.83    3.74   12.90  266.65  -0.19  -3.30   0.00   0.00    6.94  266.65    5.75   86.65  0.83 
1 1 1    2   24    4 o  6   14.13    4.10   17.17   75.04   1.28   4.79   0.00   0.00    8.31   75.04    8.60  255.04  0.89 
1 1 1    3    0    1 o 12  568.23    2.03 1458.11    0.00  15.82  -0.00   0.00   0.00  641.71  360.00  146.95  360.00  1.00 
1 1 1    3    0    3 o 17  568.22    1.89 1672.41  180.00 -20.92   0.00   0.00   0.00  488.43  180.00  159.58  360.00  1.00 
1 1 1    3    0    5 o  1  180.65    1.18  491.15    0.00  -0.01   0.00   0.00   0.00    3.05  180.00    1.95  180.00  0.01 
1 1 1    3    0    7 o  8   26.11    1.08   41.30    0.00   0.02   0.00   0.00   0.00   12.44  180.00   25.98  180.00  0.02 
1 1 1    3    0    9 o  5    6.82    1.70  292.84  180.00   0.02  -0.00   0.00   0.00   57.14  180.00  114.60  180.00  0.02 
1 1 1    3    0   11 o  5  226.29    1.16  767.17  180.00  -2.59  -0.00   0.00   0.00  267.63  180.00   87.70  180.00  0.99 
1 1 1    3    0   13 o  4   22.87    1.10  710.85  180.00   0.06  -0.00   0.00   0.00   39.38  180.00   81.70  180.00  0.06 
1 1 1    3    0   15 o 11   60.39    0.99  289.80    0.00   0.10  -0.00   0.00   0.00   11.85  180.00   35.84  180.00  0.10 
1 1 1    3    0   17 o  5  216.69    1.43  840.77  180.00  -1.51  -0.00   0.00   0.00  297.86  180.00  203.03  180.00  0.91 
1 1 1    3    0   19 o  9   66.50    1.04  190.90    0.00  -0.54  -0.00   0.00   0.00   38.89    0.00  142.87    0.00  0.49 
1 1 1    3    0   21 o 17   21.88    1.40   45.93    0.00   0.21   0.00   0.00   0.00  108.60  180.00  226.33  180.00  0.21 
1 1 1    3    0   23 o 13   42.67    0.98   10.52  360.00  -0.26  -0.00   0.00   0.00   46.87    0.00  115.05    0.00  0.25 
1 1 1    3    0   25 o 16  938.38    2.83 1124.54    0.00  76.36  -0.00   0.00   0.00 1010.96  360.00  145.17  360.00  1.00 
1 1 1    3    0   27 o 15  121.84    1.04  139.93  180.00  -1.69  -0.00   0.00   0.00   91.07  180.00   45.43    0.00  0.93 
1 1 1    3    0   29 o 12   67.77    0.94   80.84  180.00  -0.24  -0.00   0.00   0.00    0.96    0.00   34.21    0.00  0.24 
1 1 1    3    0   31 o  3  165.86    1.00  154.85    0.00   1.73  -0.00   0.00   0.00  220.61  360.00  129.79  360.00  0.94 
1 1 1    3    0   33 o  7   84.69    0.93    4.96  180.00  -0.18  -0.00   0.00   0.00   12.84  180.00    4.47    0.00  0.18 
1 1 1    3    0   35 o 14   70.91    0.92   54.07    0.00   0.25  -0.00   0.00   0.00    8.14  360.00   19.11  180.00  0.25 
1 1 1    3    0   37 o  9  130.07    1.07   49.41    0.00   1.09   0.00   0.00   0.00  151.30    0.00   95.05    0.00  0.80 
1 1 1    3    0   39 o  9   21.80    1.23   57.42    0.00   0.16  -0.00   0.00   0.00   31.31  180.00   69.32  180.00  0.15 
1 1 1    3    0   41 o  2    7.07    1.99   46.73  180.00  -0.08   0.00   0.00   0.00   46.42  360.00   94.04  360.00  0.08 
1 1 1    3    0   43 o  7   88.47    0.92  100.80    0.00   3.22   0.00   0.00   0.00   80.65    0.00   15.09  180.00  1.00 
1 1 1    3    0   45 o 18    9.24    1.90   18.73  180.00  -0.09  -0.00   0.00   0.00   16.33    0.00   34.22    0.00  0.09 
1 1 1    3    0   47 o  7    9.30    1.86   35.76    0.00   0.23   0.00   0.00   0.00   29.92  180.00   64.02  180.00  0.23 
1 1 1    3    0   49 o 14   73.86    0.92   89.24  180.00  -7.69  -0.00   0.00   0.00   62.04  180.00   23.63    0.00  1.00 
1 1 1    3    0   51 o 18   85.15    0.85   74.83    0.00  10.99   0.00   0.00   0.00   98.51    0.00   26.73    0.00  1.00 
1 1 1    3    0   53 o  7    6.11    1.79    2.74  180.00  -0.04   0.00   0.00   0.00    2.10  360.00    4.71  360.00  0.04 
1 1 1    3    0   55 o 13   20.73    1.53    0.45    0.00   0.04   0.00   0.00   0.00    1.41    0.00    0.98    0.00  0.04 
1 1 1    3    0   57 o  3    8.90    2.14   10.09    0.00   0.51   0.00   0.00   0.00    1.13  180.00   10.65  180.00  0.47 
1 1 1    3    0   59 o 10   19.85    1.16   11.66  180.00  -1.73  -0.00   0.00   0.00   26.40  180.00   15.51  180.00  0.94 
1 1 1    3    0   61 o 17   10.40    1.86    9.26  180.00  -0.86  -0.00   0.00   0.00    5.93  180.00    2.62    0.00  0.70 
1 1 1    3    0   63 o  6    7.77    1.89    5.65  360.00   0.45  -0.00   0.00   0.00    1.38  360.00    3.76  180.00  0.42 
1 1 1    3    0   65 o 12   13.79    1.36   10.21  180.00  -1.68  -0.00   0.00   0.00   16.42  180.00    7.12  180.00  0.93 
1 1 1    3    0   67 o 17    7.77    1.75    1.91    0.00   0.19  -0.00   0.00   0.00    1.12  360.00    0.67  180.00  0.19 
1 1 1    3    0   69 o  2    6.18    1.70    1.14  180.00  -0.10  -0.00   0.00   0.00    0.11  180.00    0.99    0.00  0.10 
1 1 1    3    1    0 o  7 1472.10    4.32 2557.06  180.00 -109.62   0.00   0.00   0.00 1632.21  180.00  320.23  180.00  1.00 
1 1 1    3    1    2 o 15  456.74    1.63  360.29  302.40  23.99  -2.51   0.00   0.00  431.71  354.02   30.91  174.02  0.98 
1 1 1    3    1    4 f  0   55.73    1.00  245.11   19.36   0.06  -0.49   0.00   0.00   73.77  276.57    0.00    0.00  0.00 
1 1 1    3    1    6 f  0  385.84    1.52  714.76   79.37   1.57   8.86   0.00   0.00  210.12   79.96    0.00    0.00  0.00 
1 1 1    3    1    8 o  6   54.71    1.00  473.28  311.01   0.57  -0.04   0.00   0.00   55.82  176.08  141.73  176.08  0.27 
1 1 1    3    1   10 o  3  244.26    1.19  479.56   60.56  -1.01   8.10   0.00   0.00  192.23   97.12   73.08  277.12  0.94 
1 1 1    3    1   12 o  8   47.94    1.00  206.48  358.70   0.20  -0.42   0.00   0.00   53.01  115.79  128.00  115.79  0.23 
1 1 1    3    1   14 o 12  145.08    1.04  466.76    6.97   1.08   0.78   0.00   0.00   93.00   35.77   26.07   35.77  0.55 
1 1 1    3    1   16 o 10  116.16    1.17  193.22  223.57   0.47   0.82   0.00   0.00   42.48   60.42   14.04  240.42  0.43 
1 1 1    3    1   18 o 12   90.56    1.14  196.04  291.73   0.69  -1.12   0.00   0.00    3.23  301.72   92.67  121.72  0.55 
1 1 1    3    1   20 f  0  291.99    1.68  506.50   70.85   1.75   7.46   0.00   0.00  170.54   76.82    0.00    0.00  0.00 
1 1 1    3    1   22 o 19  269.33    1.34  224.07  308.70   5.69  -8.04   0.00   0.00  296.39  305.27   82.27  305.27  0.95 
1 1 1    3    1   24 o 10  143.55    1.04  334.77  185.34  -6.99  -1.04   0.00   0.00    3.65    8.44  273.23    8.44  0.93 
1 1 1    3    1   26 o  5  529.15    1.82  399.49  221.46 -35.43 -19.39   0.00   0.00  656.46  208.69  267.79  208.69  0.99 
1 1 1    3    1   28 o 11  108.93    1.07  158.68   72.04   1.25   2.13   0.00   0.00   58.01   59.68   49.97  239.68  0.76 
1 1 1    3    1   30 o  5  229.98    1.19  214.44  300.33   6.41  -8.79   0.00   0.00  226.34  306.10   14.39  306.10  0.95 
1 1 1    3    1   32 o 12   60.36    1.01  137.62  109.88  -0.64   1.97   0.00   0.00   58.41  288.03  202.40  288.03  0.71 
1 1 1    3    1   34 o  2   96.25    0.96   30.49    8.27   1.00  -0.21   0.00   0.00   45.76  348.03    4.35  348.03  0.45 
1 1 1    3    1   36 o 18   62.54    1.07   59.34  145.66  -1.17   0.70   0.00   0.00    9.06  328.99   88.24  328.99  0.56 
1 1 1    3    1   38 o  1   96.51    1.21   96.23  299.43   1.73  -2.68   0.00   0.00   60.58  302.86   37.75  122.86  0.82 
1 1 1    3    1   40 o  5   47.01    1.18   73.88  124.11  -0.80   1.22   0.00   0.00   16.18  303.39   87.40  303.39  0.59 
1 1 1    3    1   42 o 19   78.00    0.89   71.32  269.42  -0.04  -3.28   0.00   0.00   61.22  269.26    6.80   89.26  0.83 
1 1 1    3    1   44 o  6  100.33    0.85  103.84   94.65  -0.71   8.98   0.00   0.00   90.91   94.52    7.36  274.52  0.94 
1 1 1    3    1   46 o  3   30.51    0.96   53.87  291.11   0.69  -1.80   0.00   0.00    9.73  110.94   61.28  110.94  0.69 
1 1 1    3    1   48 o  5   32.05    0.93   34.02   88.91   0.04   1.94   0.00   0.00   11.47   88.93   21.15  268.93  0.69 
1 1 1    3    1   50 o  6   21.66    1.14   28.57  341.73   1.76  -0.58   0.00   0.00    1.66  341.74   25.78  161.74  0.67 
1 1 1    3    1   52 o 18   90.15    0.79   65.00  183.15 -24.52  -1.35   0.00   0.00  114.33  183.15   52.07  183.15  0.98 
1 1 1    3    1   54 o 16   14.59    1.54   13.47  301.79   0.71  -1.15   0.00   0.00    3.42  301.79    9.45  121.79  0.56 
1 1 1    3    1   56 o  3   29.66    1.07   16.85  102.91  -1.18   5.13   0.00   0.00   37.36  102.91   21.38  102.91  0.90 
1 1 1    3    1   58 o  1    5.71    1.79    7.74  351.14   0.56  -0.09   0.00   0.00    4.17  171.14   11.43  171.14  0.27 
1 1 1    3    1   60 o  8    8.36    1.91    7.28  115.19  -0.42   0.90   0.00   0.00    0.66  115.19    6.11  295.19  0.44 
1 1 1    3    1   62 o 10    6.93    1.84    6.73  295.17   0.37  -0.78   0.00   0.00    0.68  115.17    6.84  115.17  0.40 
1 1 1    3    1   64 o  5    7.83    1.80    5.76  156.50  -0.88   0.38   0.00   0.00    1.59  156.50    3.62  336.50  0.43 
1 1 1    3    1   66 o  2    5.75    1.54    9.49  354.96   1.30  -0.12   0.00   0.00    2.51  174.96   11.29  174.96  0.55 
1 1 1    3    1   68 o  6    6.20    1.64    3.78  140.71  -0.47   0.38   0.00   0.00    0.01  140.71    3.59  320.71  0.29 
1 1 1    3    1   70 o  6    7.09    1.76    1.25  312.70   0.17  -0.18   0.00   0.00    0.52  312.70    0.70  132.70  0.12 
1 1 1    3    2    1 o 12  377.72    1.68  697.10  339.04  16.22  -0.65   0.00   0.00  364.81  357.72    2.18  177.72  0.97 
1 1 1    3    2    3 o 17  162.67    1.25 1014.11  343.39   3.24  -2.10   0.00   0.00   78.27  327.04  122.58  147.04  0.86 
1 1 1    3    2    5 o  2  633.58    2.20 1638.04  155.70 -26.78  15.29   0.00   0.00  841.17  150.29  435.89  150.29  0.98 
1 1 1    3    2    7 o  7  117.10    1.14  229.18  230.82  -0.79  -1.54   0.00   0.00   31.69  242.83   88.45   62.83  0.65 
1 1 1    3    2    9 f  0  143.42    1.05  650.43  168.18  -3.73   1.65   0.00   0.00  218.64  156.12    0.00    0.00  0.00 
1 1 1    3    2   11 o 12   57.36    1.01  382.58   19.65   1.37   0.33   0.00   0.00  120.86  193.74  307.32  193.74  0.57 
1 1 1    3    2   13 o 17   82.61    1.02  306.26  225.19  -1.53  -1.37   0.00   0.00   64.72   41.84  246.06   41.84  0.71 
1 1 1    3    2   15 o  6  116.91    1.17  251.27   22.77   0.40   1.12   0.00   0.00   48.06   70.41   22.87  250.41  0.51 
1 1 1    3    2   17 o  4   93.09    1.07  207.27  336.82  -0.33   0.06   0.00   0.00    6.89  169.36   17.19  349.36  0.17 
1 1 1    3    2   19 o 11   95.61    1.25  148.81   50.66   0.72   0.49   0.00   0.00   18.92   34.16   38.11  214.16  0.40 
1 1 1    3    2   21 o 10   35.82    1.12   66.59   73.99   0.14  -0.11   0.00   0.00   23.54  140.77   53.54  140.77  0.09 
1 1 1    3    2   23 o  8  632.14    2.17  770.96  180.36 -67.20  -3.33   0.00   0.00  662.77  182.84   70.68  182.84  0.99 
1 1 1    3    2   25 o 17  732.43    2.28  748.84  352.20 101.20 -11.96   0.00   0.00  735.90  353.26   14.15  353.26  1.00 
1 1 1    3    2   27 o  9  300.52    1.25  353.89  177.61 -16.53   2.31   0.00   0.00  314.37  172.03   45.99  172.03  0.97 
1 1 1    3    2   29 o 18  196.01    1.06  219.32  358.26   7.97  -1.06   0.00   0.00  179.94  352.41    6.88  172.41  0.94 
1 1 1    3    2   31 f  0  433.61    1.52  202.45  179.76 -21.13  -0.27   0.00   0.00  245.18  180.72    0.00    0.00  0.00 
1 1 1    3    2   33 o  3   40.92    1.01   46.31  351.54   0.55   0.04   0.00   0.00   31.99  184.62   85.62  184.62  0.26 
1 1 1    3    2   35 o  6  124.01    0.97   53.09   28.40   1.33   1.12   0.00   0.00  109.03   40.02   56.86   40.02  0.65 
1 1 1    3    2   37 o 17   81.55    1.22   30.53  233.71  -0.44  -0.85   0.00   0.00   32.78  242.65    4.52   62.65  0.43 
1 1 1    3    2   39 o  3  153.54    1.19  126.02  188.02  -7.44  -0.69   0.00   0.00  163.05  185.28   40.39  185.28  0.93 
1 1 1    3    2   41 o 17  180.40    1.08  162.40  351.43  15.39  -2.38   0.00   0.00  189.21  351.22   29.41  351.22  0.97 
1 1 1    3    2   43 o  4   60.15    0.90   82.56  149.68  -3.42   2.01   0.00   0.00   25.25  149.53   53.22  329.53  0.86 
1 1 1    3    2   45 o 14   66.56    0.91   58.16  197.57  -3.83  -1.23   0.00   0.00   59.77  197.74    4.47  197.74  0.86 
1 1 1    3    2   47 f  0   15.87    1.39   46.10   21.79   1.00   0.40   0.00   0.00   44.23   21.64    0.00    0.00  0.00 
1 1 1    3    2   49 o 10   66.96    0.87   76.28  183.15 -13.54  -0.75   0.00   0.00   55.57  183.15   17.73    3.15  0.96 
1 1 1    3    2   51 o  8   76.63    0.82   76.45  355.75  21.32  -1.59   0.00   0.00   76.33  355.75    3.03  355.75  0.98 
1 1 1    3    2   53 o 14   23.96    1.16    6.21   64.87   0.35   0.75   0.00   0.00   12.35   64.88    6.41   64.88  0.38 
1 1 1    3    2   55 o 12    9.39    2.10   10.08  327.93   0.76  -0.48   0.00   0.00    1.92  147.93   11.52  147.93  0.41 
1 1 1    3    2   57 o 15   20.76    1.47   19.53  175.67  -4.78   0.36   0.00   0.00   18.48  175.67    0.07  175.67  0.89 
1 1 1    3    2   59 o  6   16.58    1.35    4.80   23.76   1.12   0.49   0.00   0.00   12.73   23.76    8.26   23.76  0.52 
1 1 1    3    2   61 o  8   25.32    0.95    8.33  337.89   3.61  -1.47   0.00   0.00   35.84  337.89   28.17  337.89  0.86 
1 1 1    3    2   63 o  9    9.76    1.71    3.18   87.63   0.03   0.63   0.00   0.00    2.97   87.64    0.08   87.64  0.30 
1 1 1    3    2   65 o 10    4.94    1.55    2.91  242.54  -0.15  -0.30   0.00   0.00    1.03   62.55    3.70   62.55  0.16 
1 1 1    3    2   67 o 10    7.49    1.68    1.39  116.88  -0.12   0.23   0.00   0.00    0.62  116.88    0.69  296.88  0.13 
1 1 1    3    2   69 f  0    5.03    1.50    4.81  181.71  -0.67  -0.02   0.00   0.00    4.65  181.71    0.00    0.00  0.00 
1 1 1    3    3    0 o 19  499.56    2.46  601.16    0.00   4.07   0.00   0.00   0.00  865.32    0.00  732.10    0.00  1.00 
1 1 1    3    3    2 o  2   25.69    4.07  311.71  190.50   0.22   0.05   0.00   0.00   66.74  193.76  139.33  193.76  0.11 
1 1 1    3    3    4 o  2  434.21    1.63  693.99  107.31 -10.36  19.88   0.00   0.00  433.36  117.52   17.89  117.52  0.98 
1 1 1    3    3    6 o 17 1152.15    3.43 1568.05  284.16  33.20 -131.19   0.00   0.00 1366.99  284.20  438.21  284.20  1.00 
1 1 1    3    3    8 o 17  149.04    1.07   49.90   71.99  -1.51  -0.07   0.00   0.00  100.44  182.52   22.38  182.52  0.60 
1 1 1    3    3   10 o 16  243.02    1.20  363.60  247.77  -4.97  -6.90   0.00   0.00  195.31  234.21   65.87   54.21  0.94 
1 1 1    3    3   12 o 13   56.58    1.06   21.07   31.05  -0.02   0.03   0.00   0.00    2.28  304.17    6.40  304.17  0.02 
1 1 1    3    3   14 o 12  126.98    1.25  324.35  201.83  -0.71  -0.95   0.00   0.00   64.69  233.39    0.10  233.39  0.51 
1 1 1    3    3   16 o 19  105.09    1.10  200.91   77.24   0.75   0.61   0.00   0.00   30.70   39.50   29.90  219.50  0.43 
1 1 1    3    3   18 o  5  186.30    1.46  467.12   86.58  -1.73   5.69   0.00   0.00  139.75  106.92   60.15  286.92  0.91 
1 1 1    3    3   20 o  2  475.00    2.21  823.58  269.67   2.33 -36.00   0.00   0.00  487.06  273.70   37.39  273.70  0.99 
1 1 1    3    3   22 o 10  540.65    2.11  586.68   52.27  25.41  45.94   0.00   0.00  530.29   61.05   10.38  241.05  0.99 
1 1 1    3    3   24 o  1  245.63    1.25  175.15    7.39   5.32   2.50   0.00   0.00  322.67   25.18  198.05   25.18  0.91 
1 1 1    3    3   26 o 15  542.13    2.05  349.55  143.90 -37.88  22.78   0.00   0.00  675.83  148.97  279.74  148.97  0.99 
1 1 1    3    3   28 f  0   53.71    1.05  117.52   40.82   0.89   0.82   0.00   0.00  104.64   42.88    0.00    0.00  0.00 
1 1 1    3    3   30 o 12   85.81    1.11   29.21  288.55  -0.31   0.64   0.00   0.00   21.75  115.91   14.24  295.91  0.34 
1 1 1    3    3   32 o 17  114.32    0.99   95.06  232.74  -1.47  -3.45   0.00   0.00   62.27  246.86   70.57   66.86  0.85 
1 1 1    3    3   34 o 14   40.09    1.07   36.57   41.18   0.20   0.24   0.00   0.00   16.87  230.70   46.02  230.70  0.15 
1 1 1    3    3   36 o  5   34.16    1.21   15.20  150.26  -0.22   0.07   0.00   0.00   14.41  342.73   36.54  342.73  0.11 
1 1 1    3    3   38 o 10  146.17    1.05  161.51   13.62   8.24   1.92   0.00   0.00  120.24   13.09   34.01  193.09  0.94 
1 1 1    3    3   40 o  5  132.34    1.06   78.25  164.42  -4.78   1.30   0.00   0.00  161.14  164.74   86.11  164.74  0.89 
1 1 1    3    3   42 o  4   72.74    0.97   61.42  116.58  -1.39   2.82   0.00   0.00   61.37  116.31    3.46  116.31  0.82 
1 1 1    3    3   44 o  4  123.94    0.88  123.58  262.52  -1.95 -14.65   0.00   0.00  121.88  262.43    4.42  262.43  0.97 
1 1 1    3    3   46 o 10   19.69    1.21   21.33  110.89  -0.19   0.53   0.00   0.00    9.80  289.60   30.35  289.60  0.27 
1 1 1    3    3   48 o  2   49.84    0.88   26.26  310.80   1.87  -2.17   0.00   0.00   54.51  310.74   29.29  310.74  0.80 
1 1 1    3    3   50 o 10   28.31    0.97    9.31  148.17  -0.74   0.46   0.00   0.00   13.76  148.16    4.83  148.16  0.40 
1 1 1    3    3   52 o  9   20.59    1.13   22.29  159.21  -2.07   0.78   0.00   0.00    8.71  159.21   12.62  339.21  0.73 
1 1 1    3    3   54 o 14   10.63    2.21   19.05   90.18  -0.01   1.73   0.00   0.00    4.41  270.17   22.60  270.17  0.65 
1 1 1    3    3   56 o 16   29.68    0.99   20.44  284.22   1.67  -6.61   0.00   0.00   35.49  284.22   16.16  284.22  0.92 
1 1 1    3    3   58 o  5    5.64    1.75    2.39  286.41   0.05  -0.18   0.00   0.00    1.20  106.40    3.44  106.40  0.09 
1 1 1    3    3   60 f  0   18.69    1.29   11.20  245.49  -1.56  -3.42   0.00   0.00   10.36  245.49    0.00    0.00  0.00 
1 1 1    3    3   62 o 19    5.11    1.58    9.13  114.21  -0.37   0.83   0.00   0.00    4.10  294.21   12.43  294.21  0.41 
1 1 1    3    3   64 o 10    7.46    1.73   11.39  335.01   1.71  -0.80   0.00   0.00    0.18  155.01   10.49  155.01  0.68 
1 1 1    3    3   66 o  6    5.87    1.56   10.89  150.39  -1.36   0.77   0.00   0.00    2.96  330.39   13.11  330.39  0.61 
1 1 1    3    3   68 o  5    7.00    1.65   10.03  296.96   0.84  -1.65   0.00   0.00    0.20  116.96    9.82  116.96  0.67 
1 1 1    3    3   70 o  3    4.85    1.54    4.24  114.09  -0.24   0.55   0.00   0.00    1.39  294.09    5.56  294.09  0.29 
1 1 1    3    4    1 o  5  551.56    2.64  422.03  256.87 -31.92 -15.03   0.00   0.00  593.60  205.21   99.84  205.21  0.99 
1 1 1    3    4    3 o  2  898.74    3.18  866.12  198.89 -64.86 -41.39   0.00   0.00 1129.28  212.54  472.79  212.54  0.99 
1 1 1    3    4    5 o 10 1138.53    3.66 1257.42   34.01 108.60  83.05   0.00   0.00 1360.15   37.41  451.58   37.41  1.00 
1 1 1    3    4    7 o 18  282.42    1.31  410.91   10.18   7.00   8.35   0.00   0.00  252.69   50.02   32.89  230.02  0.95 
1 1 1    3    4    9 o 10  406.63    1.64  417.42  116.55   2.23  16.29   0.00   0.00  496.56   82.19  205.00   82.19  0.97 
1 1 1    3    4   11 o 12   72.63    1.21  168.26   13.47   1.31  -0.45   0.00   0.00   50.98  160.94  184.31  160.94  0.57 
1 1 1    3    4   13 o 14  115.46    1.20   72.61  231.99  -0.05   1.32   0.00   0.00   49.79   92.02   27.24  272.02  0.55 
1 1 1    3    4   15 o 17   52.95    1.22  107.88  303.30  -0.38  -0.39   0.00   0.00   38.18   45.99  104.01   45.99  0.26 
1 1 1    3    4   17 o  7   98.71    1.23  217.19  283.22   1.03  -2.28   0.00   0.00    4.67  114.27  160.47  114.27  0.77 
1 1 1    3    4   19 o 14  181.86    1.12  297.81  225.91  -3.00  -2.36   0.00   0.00  189.21  218.17   67.11  218.17  0.86 
1 1 1    3    4   21 o  6  152.30    1.17  189.08  155.25  -5.08   0.94   0.00   0.00   86.91  169.46   99.43  349.46  0.90 
1 1 1    3    4   23 o 15  200.62    1.22  225.40  295.59   2.32  -8.13   0.00   0.00  159.65  285.92   57.40  105.92  0.94 
1 1 1    3    4   25 o 19  452.51    1.59  600.77  181.57 -44.83  -1.45   0.00   0.00  416.05  181.86   62.77    1.86  0.99 
1 1 1    3    4   27 o 19  404.27    1.47  413.41  332.15  34.63 -15.38   0.00   0.00  368.99  336.06   59.82  156.06  0.99 
1 1 1    3    4   29 o 19   19.00    1.47   19.68   93.11  -0.19  -0.16   0.00   0.00   52.26   40.41  109.24   40.41  0.12 
1 1 1    3    4   31 o 12  388.21    1.52  283.32   33.05  25.52  17.82   0.00   0.00  439.06   34.92  114.28   34.92  0.98 
1 1 1    3    4   33 o 14  166.43    1.00   91.16  221.26  -2.47  -3.15   0.00   0.00  196.44  231.87  105.40  231.87  0.86 
1 1 1    3    4   35 o 13  147.82    1.12  114.27  311.91   3.39  -3.48   0.00   0.00  152.37  314.23   41.62  314.23  0.89 
1 1 1    3    4   37 o 18  154.98    1.03  146.69  155.21  -7.70   3.63   0.00   0.00  141.44  154.77    8.26  334.77  0.94 
1 1 1    3    4   39 o 19   96.99    1.09   83.43  341.12   3.57  -1.28   0.00   0.00   84.49  340.27    3.10  340.27  0.86 
1 1 1    3    4   41 f  0   83.01    0.91   57.32  221.40  -2.55  -2.10   0.00   0.00   55.30  219.50    0.00    0.00  0.00 
1 1 1    3    4   43 o 19   25.43    1.15   47.34   48.36   0.73   0.83   0.00   0.00   20.22  228.65   65.08  228.65  0.48 
1 1 1    3    4   45 o 10   65.45    0.85   56.45   16.77   4.44   1.32   0.00   0.00   62.16   16.52    8.59   16.52  0.88 
1 1 1    3    4   47 o  6   30.50    1.00   32.65  149.24  -1.69   1.00   0.00   0.00   10.84  149.25   20.52  329.25  0.69 
1 1 1    3    4   49 o  3   26.59    1.04   17.09  339.51   1.33  -0.50   0.00   0.00   14.29  339.51    2.12  159.51  0.58 
1 1 1    3    4   51 o  9   33.92    0.98   12.60  181.41  -1.89  -0.05   0.00   0.00   33.99  181.40   21.92  181.40  0.68 
1 1 1    3    4   53 o 12   13.44    1.76   14.26  209.44  -1.23  -0.70   0.00   0.00    1.84  209.44   11.78   29.44  0.57 
1 1 1    3    4   55 o 19   20.14    1.33   24.19  233.33  -3.10  -4.16   0.00   0.00   13.22  233.33    9.71   53.33  0.90 
1 1 1    3    4   57 o 13   34.25    1.26   39.76   53.31  10.80  14.50   0.00   0.00   29.28   53.31    8.02  233.31  0.97 
1 1 1    3    4   59 o 14    6.16    1.86   11.76  231.54  -0.74  -0.93   0.00   0.00    4.63   51.54   15.54   51.54  0.51 
1 1 1    3    4   61 o 10   15.67    1.40   14.48   38.36   3.40   2.69   0.00   0.00   14.18   38.36    0.92   38.36  0.88 
1 1 1    3    4   63 o 18   29.56    0.88   17.37  184.09 -11.66  -0.83   0.00   0.00   40.83  184.09   25.13  184.09  0.96 
1 1 1    3    4   65 o  8   11.34    1.56    5.41  301.60   0.77  -1.25   0.00   0.00    8.35  301.60    3.35  301.60  0.59 
1 1 1    3    4   67 o 13    8.16    1.75   10.61   46.89   1.51   1.62   0.00   0.00    1.82   46.89    8.26  226.89  0.73 
1 1 1    3    4   69 o 16    5.11    1.58    0.62  323.26   0.07  -0.05   0.00   0.00    0.15  143.27    0.76  143.27  0.04 
1 1 1    3    5    0 o  5 1429.25    4.49  515.38    0.00 109.41   0.00   0.00   0.00 1751.32    0.00  644.14    0.00  1.00 
1 1 1    3    5    2 o  9  300.09    1.36  685.36  169.05 -12.57   3.36   0.00   0.00  264.54  165.03   47.56  345.03  0.96 
1 1 1    3    5    4 f  0  827.08    2.65  763.26    2.88  40.08   8.66   0.00   0.00  652.34   12.19    0.00    0.00  0.00 
1 1 1    3    5    6 o  1 1337.49    4.21 1379.79  191.58 -235.08 -41.48   0.00   0.00 1414.25  190.01  159.13  190.01  1.00 
1 1 1    3    5    8 o  9  245.48    1.40  310.21  210.24   8.49  -2.99   0.00   0.00  211.17  340.61   40.49  160.61  0.94 
1 1 1    3    5   10 o  7   69.78    1.13  136.95   61.50  -0.52   1.08   0.00   0.00   43.29  295.58  158.22  295.58  0.51 
1 1 1    3    5   12 o  8  145.63    1.14  175.26  212.21  -0.11  -3.51   0.00   0.00   89.52  268.16   66.13   88.16  0.84 
1 1 1    3    5   14 o 13  232.37    1.36  221.11   92.71   1.09   6.25   0.00   0.00  256.90   80.10   87.47   80.10  0.92 
1 1 1    3    5   16 o 18  127.27    1.04  154.98  332.60   0.34  -2.00   0.00   0.00   84.14  279.52   10.60   99.52  0.70 
1 1 1    3    5   18 o  3  172.30    1.16  259.55   85.64   1.61   5.30   0.00   0.00  129.98   73.10   51.77  253.10  0.90 
1 1 1    3    5   20 o 13  120.09    1.19   70.07  315.46   0.81   0.66   0.00   0.00   64.48   39.01   17.98   39.01  0.46 
1 1 1    3    5   22 o 12  191.56    1.14  116.79   45.83   1.86   0.59   0.00   0.00  212.82   17.55  161.74   17.55  0.69 
1 1 1    3    5   24 o  1  652.76    2.16  644.66    0.18  76.36  -1.16   0.00   0.00  740.20  359.13  183.45  359.13  0.99 
1 1 1    3    5   26 o  1   92.47    0.98   34.18  329.96   1.05  -0.87   0.00   0.00   37.11  320.13   29.38  140.13  0.56 
1 1 1    3    5   28 o 13  293.95    1.24  154.63   66.25   2.11   9.04   0.00   0.00  420.50   76.84  285.71   76.84  0.94 
1 1 1    3    5   30 o  4  438.65    1.54  425.72  209.25 -41.90 -22.95   0.00   0.00  430.87  208.71    6.33   28.71  0.99 
1 1 1    3    5   32 o 17  163.12    1.05  150.68   64.89   2.77   6.60   0.00   0.00  137.79   67.26   26.91  247.26  0.93 
1 1 1    3    5   34 o 16  129.68    1.11   32.99  283.51  -0.69  -1.30   0.00   0.00  114.85  241.98   77.23  241.98  0.59 
1 1 1    3    5   36 o 10   96.82    1.04  113.91   14.20   3.64   0.81   0.00   0.00   60.94   12.49   43.15  192.49  0.85 
1 1 1    3    5   38 o 16  178.20    1.11  150.89  179.27 -12.04   0.30   0.00   0.00  201.15  178.55   61.03  178.55  0.96 
1 1 1    3    5   40 o 18   83.38    1.09   65.60  331.92   3.00  -1.81   0.00   0.00   79.82  328.89   19.33  328.89  0.84 
1 1 1    3    5   42 o  9   40.10    1.08   17.42   43.95   0.48   0.45   0.00   0.00    8.07   42.98    8.98  222.98  0.31 
1 1 1    3    5   44 o  9   34.11    1.02   10.54   46.35   0.32   0.32   0.00   0.00    4.84   45.30    5.51  225.30  0.22 
1 1 1    3    5   46 o 14   10.45    1.82    8.08   56.39   0.09   0.13   0.00   0.00    6.08  236.49   13.81  236.49  0.08 
1 1 1    3    5   48 o 15   11.05    1.85    6.51  200.45  -0.20  -0.08   0.00   0.00    3.86   20.44   10.10   20.44  0.11 
1 1 1    3    5   50 o  6   25.36    1.08   15.60  143.60  -1.35   0.99   0.00   0.00   17.30  143.60    2.36  143.60  0.64 
1 1 1    3    5   52 o 16   51.11    0.92   42.39  349.92  14.74  -2.62   0.00   0.00   58.23  349.92   17.73  349.92  0.97 
1 1 1    3    5   54 o 11   18.73    1.49   20.15   31.38   3.32   2.03   0.00   0.00   13.05   31.38    6.07  211.38  0.86 
1 1 1    3    5   56 f  0    5.09    1.70   21.29  187.37  -1.33  -0.17   0.00   0.00   20.01  187.37    0.00    0.00  0.00 
1 1 1    3    5   58 o 16    7.52    1.87    4.65  287.05   0.17  -0.54   0.00   0.00    0.25  107.06    4.57  107.06  0.27 
1 1 1    3    5   60 o  5   25.58    1.01   17.26  166.07  -8.16   2.02   0.00   0.00   32.17  166.06   16.33  166.06  0.94 
1 1 1    3    5   62 o 12    9.27    1.82    9.23  340.70   1.68  -0.59   0.00   0.00    3.84  340.70    4.52  160.70  0.66 
1 1 1    3    5   64 o  2    6.12    1.67    3.66  324.42   0.43  -0.30   0.00   0.00    0.27  144.42    3.64  144.42  0.25 
1 1 1    3    5   66 o 10    6.03    1.67    3.46   45.25   0.37   0.38   0.00   0.00    0.19  225.25    3.46  225.25  0.26 
1 1 1    3    5   68 f  0   16.92    1.10   13.30  195.24  -6.16  -1.68   0.00   0.00   12.92  195.25    0.00    0.00  0.00 
1 1 1    3    6    1 o 10  196.90    1.33  401.36   54.12   0.14   4.73   0.00   0.00  188.45   88.35   27.67   88.35  0.89 
1 1 1    3    6    3 o  3  475.89    2.04  824.15  214.93 -23.13 -12.66   0.00   0.00  565.05  208.70  196.53  208.70  0.98 
1 1 1    3    6    5 o 13  449.40    1.88  552.36   12.81  27.20   5.43   0.00   0.00  477.00   11.29   71.56   11.29  0.98 
1 1 1    3    6    7 o 15   68.64    1.06  223.61  120.57   0.38   0.19   0.00   0.00   11.43  206.33   51.47  206.33  0.21 
1 1 1    3    6    9 o  8    9.83    1.92  247.44   17.60  -0.09  -0.11   0.00   0.00   86.42   51.01  174.18   51.01  0.07 
1 1 1    3    6   11 o 18  123.24    1.26   35.55  131.02  -1.13  -0.18   0.00   0.00   65.28  189.15    8.59  189.15  0.49 
1 1 1    3    6   13 f  0   35.20    1.16  128.38  214.46  -0.71  -0.14   0.00   0.00  121.14  191.50    0.00    0.00  0.00 
1 1 1    3    6   15 o  9  214.19    1.20  193.72   14.65   5.48   0.93   0.00   0.00  240.77    9.62   93.93    9.62  0.90 
1 1 1    3    6   17 o  3  397.56    1.60  466.28  184.22 -26.61  -1.11   0.00   0.00  418.03  182.39   56.02  182.39  0.98 
1 1 1    3    6   19 o  4  437.31    1.70  436.87   27.20  32.59  12.23   0.00   0.00  453.70   20.57   45.44   20.57  0.99 
1 1 1    3    6   21 f  0  221.12    1.15  165.65  179.44  -7.78  -0.82   0.00   0.00  179.47  186.04    0.00    0.00  0.00 
1 1 1    3    6   23 o 18  160.46    1.13   37.17  291.69   0.27  -2.12   0.00   0.00  168.97  277.28  107.29  277.28  0.72 
1 1 1    3    6   25 o  9  583.06    1.91  406.87  170.91 -52.21   4.12   0.00   0.00  758.71  175.49  362.49  175.49  0.99 
1 1 1    3    6   27 o 17  147.57    1.03  110.10   45.55   2.63   4.70   0.00   0.00  113.79   60.73   38.52  240.73  0.90 
1 1 1    3    6   29 o  7   79.93    1.03   28.51  350.50  -0.16  -0.63   0.00   0.00   17.44  255.36   14.69   75.36  0.31 
1 1 1    3    6   31 o 17  116.57    0.98  150.27  344.89   5.54  -1.28   0.00   0.00   31.49  347.00  148.53  167.00  0.91 
1 1 1    3    6   33 o  2   15.12    2.11   66.85  192.20  -0.36  -0.00   0.00   0.00   71.70    0.54  148.83    0.54  0.18 
1 1 1    3    6   35 o 10   28.62    1.27   23.58   90.01  -0.04   0.23   0.00   0.00   14.62  279.22   35.91  279.22  0.12 
1 1 1    3    6   37 o  1   64.32    1.10   41.49  322.45   1.17  -0.78   0.00   0.00   30.15  326.22   13.22  146.22  0.57 
1 1 1    3    6   39 o 10   38.59    1.19   40.96   47.52   0.76   0.86   0.00   0.00    2.48  228.21   43.26  228.21  0.50 
1 1 1    3    6   41 o 15   69.59    0.93   68.47  327.93   3.80  -2.39   0.00   0.00   56.98  327.81    8.50  147.81  0.88 
1 1 1    3    6   43 o  8   36.72    1.04   34.97  146.24  -1.35   0.90   0.00   0.00   12.35  146.38   21.15  326.38  0.62 
1 1 1    3    6   45 o 13   45.33    0.98   17.67  175.28  -1.52   0.13   0.00   0.00   37.76  175.15   20.90  175.15  0.60 
1 1 1    3    6   47 o  7   12.69    1.89   21.52  191.53  -0.81  -0.17   0.00   0.00   10.96   11.53   31.62   11.53  0.38 
1 1 1    3    6   49 f  0   58.32    0.85   52.45  342.13  11.12  -3.58   0.00   0.00   50.24  342.13    0.00    0.00  0.00 
1 1 1    3    6   51 o  7   35.19    1.01   43.90  178.00 -10.43   0.36   0.00   0.00   24.96  178.00   16.99  358.00  0.95 
1 1 1    3    6   53 f  0    9.15    2.07    2.19   70.58   0.07   0.21   0.00   0.00    2.08   70.62    0.00    0.00  0.00 
1 1 1    3    6   55 o 17   33.65    1.04   12.64  160.38  -5.08   1.81   0.00   0.00   48.81  160.39   36.93  160.39  0.90 
1 1 1    3    6   57 o  7    9.89    2.11   15.79  350.28   2.40  -0.41   0.00   0.00    0.29  350.28   14.41  170.28  0.76 
1 1 1    3    6   59 o  6    6.55    1.83    4.36  288.62   0.16  -0.49   0.00   0.00    0.75  108.62    4.75  108.62  0.25 
1 1 1    3    6   61 o 18    7.40    1.88    2.09  346.26   0.31  -0.07   0.00   0.00    0.41  346.26    1.49  166.26  0.16 
1 1 1    3    6   63 o 16    5.87    1.74    2.30   64.15   0.14   0.28   0.00   0.00    0.31  244.14    2.42  244.14  0.15 
1 1 1    3    6   65 o 18   10.23    1.66   10.68  178.52  -2.74   0.07   0.00   0.00    6.08  178.52    3.99  358.52  0.79 
1 1 1    3    6   67 o  2    5.35    1.63    4.01  343.82   0.56  -0.16   0.00   0.00    0.87  163.82    4.75  163.82  0.28 
1 1 1    3    7    0 o 12  264.15    1.35   92.15    0.00   1.13  -0.00   0.00   0.00  376.30  360.00  323.57  360.00  0.81 
1 1 1    3    7    2 o 16  140.73    1.21  319.99   12.16   1.65   1.64   0.00   0.00  108.33   44.78    7.13   44.78  0.74 
1 1 1    3    7    4 o  5   99.19    1.21  233.84  111.88  -2.75  -0.40   0.00   0.00   12.90    8.24  182.92    8.24  0.79 
1 1 1    3    7    6 o  8  254.78    1.43  222.48  262.97  -1.94  -5.02   0.00   0.00  332.89  248.86  206.35  248.86  0.90 
1 1 1    3    7    8 o  1  105.99    1.28  116.61   24.86  -0.05   1.37   0.00   0.00   43.42   92.28   32.47  272.28  0.56 
1 1 1    3    7   10 o 14  245.21    1.22  290.90  317.93   8.19  -6.25   0.00   0.00  226.01  322.65   13.97  142.65  0.95 
1 1 1    3    7   12 f  0  198.45    1.15  228.66  141.67  -2.69   6.36   0.00   0.00  197.69  112.91    0.00    0.00  0.00 
1 1 1    3    7   14 o  5  223.98    1.18  292.40  278.08   2.66 -11.24   0.00   0.00  153.61  283.32  120.87  103.32  0.96 
1 1 1    3    7   16 o 18  431.28    1.69  439.41   70.80   9.19  32.90   0.00   0.00  446.17   74.39   42.49   74.39  0.99 
1 1 1    3    7   18 o 14  413.54    1.59  599.24  293.47  15.84 -41.33   0.00   0.00  297.00  290.97  223.67  110.97  0.99 
1 1 1    3    7   20 o  8  257.26    1.41  263.97  186.85 -17.14   0.36   0.00   0.00  187.76  178.81  123.77  358.81  0.97 
1 1 1    3    7   22 o 10  362.77    1.51  319.26   59.95  13.08  25.28   0.00   0.00  361.62   62.65   10.57   62.65  0.98 
1 1 1    3    7   24 o 14  335.56    1.35  363.74  229.62 -20.41 -20.09   0.00   0.00  295.41  224.56   68.48   44.56  0.98 
1 1 1    3    7   26 o 14   61.45    1.06   24.30  225.46   0.18   0.28   0.00   0.00    1.71  237.61   23.38  237.61  0.16 
1 1 1    3    7   28 o 14  198.02    1.10  207.76  315.80   7.82  -8.24   0.00   0.00  159.10  313.52   59.98  133.52  0.95 
1 1 1    3    7   30 o  4  117.80    1.01  171.01  144.04  -4.24   3.58   0.00   0.00   46.25  139.82  120.69  319.82  0.90 
1 1 1    3    7   32 o 12  165.46    1.18   95.31  265.67  -0.07  -5.42   0.00   0.00  200.99  269.29  103.38  269.29  0.90 
1 1 1    3    7   34 o 12  140.05    1.05  110.19   80.43   0.74   6.15   0.00   0.00  150.03   83.17   43.71   83.17  0.92 
1 1 1    3    7   36 o 18   68.63    1.12   74.56  258.15  -0.62  -2.77   0.00   0.00   34.12  257.29   41.20   77.29  0.80 
1 1 1    3    7   38 o  1  101.51    1.00   59.38    9.90   4.51   0.79   0.00   0.00  123.80    9.88   68.40    9.88  0.88 
1 1 1    3    7   40 o 15   16.89    1.74   37.72  142.63  -0.50   0.38   0.00   0.00   25.78  322.51   61.65  322.51  0.30 
1 1 1    3    7   42 o 13  149.91    1.05  123.31  152.65 -21.85  11.30   0.00   0.00  175.98  152.65   58.31  152.65  0.98 
1 1 1    3    7   44 o 11  101.68    0.89   71.30  311.08   9.81 -11.26   0.00   0.00  128.06  311.05   59.69  311.05  0.97 
1 1 1    3    7   46 o 11   80.46    0.86   41.90  239.62  -5.37  -9.17   0.00   0.00  112.92  239.62   72.70  239.62  0.95 
1 1 1    3    7   48 o 19   47.54    0.91   54.09   81.08   1.73  11.03   0.00   0.00   38.91   81.08   12.89  261.08  0.95 
1 1 1    3    7   50 o  1   29.09    1.05   27.51  223.91  -4.04  -3.89   0.00   0.00   26.43  223.91    0.14  223.91  0.91 
1 1 1    3    7   52 o  4   10.41    2.15   10.15  110.35  -0.37   0.99   0.00   0.00    0.09  110.35    9.54  290.35  0.47 
1 1 1    3    7   54 o  7   28.07    1.24   25.68  328.96   7.82  -4.71   0.00   0.00   28.82  328.96    4.68  328.96  0.94 
1 1 1    3    7   56 o  6   26.30    1.39   21.24  171.00  -8.98   1.42   0.00   0.00   29.85  171.00   10.08  171.00  0.94 
1 1 1    3    7   58 o 11   25.75    1.04   14.01   12.51   6.60   1.46   0.00   0.00   34.64   12.51   21.75   12.51  0.92 
1 1 1    3    7   60 o  7   10.30    2.01   10.48  160.74  -2.05   0.71   0.00   0.00    5.38  160.74    4.14  340.74  0.72 
1 1 1    3    7   62 o  2    6.49    1.83    8.19  334.78   1.09  -0.51   0.00   0.00    0.82  154.78    8.32  154.78  0.52 
1 1 1    3    7   64 o  2    5.83    1.69    0.82  294.04   0.05  -0.11   0.00   0.00    0.08  114.04    0.85  114.04  0.06 
1 1 1    3    7   66 o 14    4.96    1.51    3.04  359.03   0.41  -0.01   0.00   0.00    0.92  179.03    3.86  179.03  0.20 
1 1 1    3    8    1 o  8  184.12    1.20  185.59  200.50  -4.31   0.15   0.00   0.00  191.33  177.95   60.60  177.95  0.87 
1 1 1    3    8    3 o 12  321.27    1.38  307.41   22.65  20.95   0.00   0.00   0.00  265.22    0.01   96.58  180.01  0.98 
1 1 1    3    8    5 o  3  191.56    1.17  189.74  126.44  -2.13   3.79   0.00   0.00  210.99  119.32   86.46  119.32  0.88 
1 1 1    3    8    7 o  4  169.21    1.14  211.48  355.97   6.47   1.69   0.00   0.00   99.10   14.68  113.79  194.68  0.92 
1 1 1    3    8    9 o 17  274.59    1.29  428.15  190.06 -15.73  -3.92   0.00   0.00  221.28  194.00   89.38   14.00  0.97 
1 1 1    3    8   11 o 18  109.04    1.08   23.38  198.09   0.57  -0.16   0.00   0.00   34.27  344.48    6.39  344.48  0.28 
1 1 1    3    8   13 o  8   87.00    1.07   92.30   87.09  -1.50   2.27   0.00   0.00   17.40  303.44  171.75  303.44  0.79 
1 1 1    3    8   15 o  2  360.62    1.54  499.16  296.13  17.22 -29.78   0.00   0.00  254.36  300.05  201.97  120.05  0.99 
1 1 1    3    8   17 o 18  539.78    1.98  472.85  154.07 -49.74  24.76   0.00   0.00  593.39  153.54  116.97  153.54  0.99 
1 1 1    3    8   19 o 17  209.66    1.41  193.41   14.06   9.08   0.80   0.00   0.00  201.89    5.06    8.19    5.06  0.94 
1 1 1    3    8   21 o 15  113.83    1.14  117.36  204.19  -2.80  -1.49   0.00   0.00   68.06  208.12   50.99   28.12  0.82 
1 1 1    3    8   23 o  7  102.55    1.12  100.31   10.08   3.28  -0.44   0.00   0.00   38.71  352.34   92.90  172.34  0.83 
1 1 1    3    8   25 f  0  309.09    1.30  242.04    9.04  16.46   4.37   0.00   0.00  245.83   14.85    0.00    0.00  0.00 
1 1 1    3    8   27 o  3  176.21    1.08  135.26  154.90  -6.32   2.66   0.00   0.00  183.01  157.20   40.43  157.20  0.92 
1 1 1    3    8   29 o 15   56.99    1.16   40.17   85.35   0.14   0.62   0.00   0.00    1.30  257.43   37.00  257.43  0.30 
1 1 1    3    8   31 o  2   61.55    1.16   84.27  311.83   1.18  -1.28   0.00   0.00    4.12  312.72   71.92  132.72  0.65 
1 1 1    3    8   33 o 12   94.23    1.04  115.09   88.12   0.15   4.58   0.00   0.00   62.42   88.07   41.53  268.07  0.88 
1 1 1    3    8   35 o  7   93.61    1.11   99.31  236.49  -2.94  -4.43   0.00   0.00   78.89  236.45   10.77   56.45  0.90 
1 1 1    3    8   37 o 13   24.96    1.38   61.90   29.50   1.13   0.65   0.00   0.00   31.44  209.73   90.00  209.73  0.54 
1 1 1    3    8   39 o 17   86.21    1.04   79.66  161.91  -7.03   2.29   0.00   0.00   84.32  161.97    8.34  161.97  0.93 
1 1 1    3    8   41 o 16  118.66    0.99   80.17  327.43  11.87  -7.56   0.00   0.00  152.07  327.50   75.41  327.50  0.96 
1 1 1    3    8   43 o  6   18.46    1.54   13.91  325.11   0.50  -0.35   0.00   0.00    2.60  145.01   15.97  145.01  0.29 
1 1 1    3    8   45 o 17   31.81    1.16   57.52  110.45  -2.14   5.73   0.00   0.00    2.97  110.45   52.22  290.45  0.91 
1 1 1    3    8   47 o  7   15.90    1.64   37.57  317.27   2.03  -1.88   0.00   0.00   10.82  137.27   46.78  137.27  0.79 
1 1 1    3    8   49 o 11   37.99    0.98   48.24  206.84 -12.73  -6.44   0.00   0.00   27.19  206.84   18.88   26.84  0.96 
1 1 1    3    8   51 o 17   45.95    0.97   56.46   19.04  26.22   9.05   0.00   0.00   36.71   19.04   16.81  199.04  0.98 
1 1 1    3    8   53 o 15   10.60    2.27   17.87  154.14  -2.11   1.02   0.00   0.00    0.96  334.14   17.73  334.14  0.75 
1 1 1    3    8   55 o  3    6.43    1.99    4.34  331.55   0.39  -0.21   0.00   0.00    1.23  151.56    5.27  151.56  0.22 
1 1 1    3    8   57 o  7    8.45    2.08    3.11  279.17   0.07  -0.46   0.00   0.00    0.97  279.17    1.89   99.17  0.23 
1 1 1    3    8   59 o  2    6.77    1.92    2.54  162.22  -0.33   0.11   0.00   0.00    0.03  162.22    2.27  342.22  0.17 
1 1 1    3    8   61 o  4   10.96    1.89    6.52  230.41  -1.03  -1.25   0.00   0.00    7.70  230.41    1.72  230.41  0.62 
1 1 1    3    8   63 f  0    8.29    1.86    9.99  124.71  -1.17   1.68   0.00   0.00    9.40  124.71    0.00    0.00  0.00 
1 1 1    3    8   65 o  8   10.79    1.66    8.96  342.68   2.50  -0.78   0.00   0.00    8.12  342.68    0.53  162.68  0.78 
1 1 1    3    9    0 o  5  159.56    1.15    8.60  180.00  -0.45   0.00   0.00   0.00  106.71  180.00   78.35  180.00  0.42 
1 1 1    3    9    2 o 12  111.88    1.13  211.18  244.76  -3.55  -1.91   0.00   0.00   13.50  208.36  166.47   28.36  0.86 
1 1 1    3    9    4 f  0  202.32    1.19  215.04  303.42   3.11  -5.87   0.00   0.00  166.30  297.92    0.00    0.00  0.00 
1 1 1    3    9    6 o 19  259.86    1.28  267.41  203.65 -12.48  -4.66   0.00   0.00  249.32  200.45    1.19   20.45  0.96 
1 1 1    3    9    8 o 12  197.97    1.18  156.69  304.64   4.95  -1.44   0.00   0.00  229.79  343.77  104.52  343.77  0.90 
1 1 1    3    9   10 o 17   16.89    2.22   67.37  324.56   0.35  -0.00   0.00   0.00   91.94  179.88  189.70  179.88  0.17 
1 1 1    3    9   12 o  3  194.16    1.21  107.89   96.84  -0.89   3.97   0.00   0.00  239.56  102.60  142.81  102.60  0.87 
1 1 1    3    9   14 o  3   76.24    1.24   83.45   38.97   1.45   0.10   0.00   0.00    3.47    3.92   82.10  183.92  0.58 
1 1 1    3    9   16 o  1  517.18    1.85  473.63  128.29 -36.38  41.99   0.00   0.00  556.87  130.91   88.73  130.91  0.99 
1 1 1    3    9   18 o  4  457.82    1.93  401.58  338.87  42.19 -17.81   0.00   0.00  484.90  337.11   64.21  337.11  0.99 
1 1 1    3    9   20 o  2  107.06    1.13  168.49  176.83  -4.52   0.43   0.00   0.00   17.56  174.61  153.62  354.61  0.88 
1 1 1    3    9   22 o 16  163.04    1.19  136.07  335.41   5.47  -2.88   0.00   0.00  151.91  332.20    5.40  332.20  0.92 
1 1 1    3    9   24 o  8   83.58    1.08   68.28  171.81  -1.77   0.52   0.00   0.00   30.92  163.62   50.39  343.62  0.67 
1 1 1    3    9   26 o 16  107.90    1.13   46.74  111.84   0.18   1.20   0.00   0.00   74.68   81.49   37.62   81.49  0.52 
1 1 1    3    9   28 o  1   41.41    1.32   70.95  127.65  -0.66   0.83   0.00   0.00   33.18  308.83  105.06  308.83  0.47 
1 1 1    3    9   30 o 16   50.75    1.19   74.16   24.62   1.44   0.63   0.00   0.00    9.29  203.69   80.92  203.69  0.61 
1 1 1    3    9   32 o 12   76.68    1.08   47.06  266.46  -0.14  -1.86   0.00   0.00   59.84  265.61   16.21  265.61  0.67 
1 1 1    3    9   34 o 16   17.26    2.24   33.92   53.48   0.25   0.34   0.00   0.00   24.04  233.26   55.27  233.26  0.21 
1 1 1    3    9   36 o 19   24.64    1.45   59.02   11.86   1.34   0.27   0.00   0.00   28.18  191.22   84.07  191.22  0.56 
1 1 1    3    9   38 o 17  106.12    1.10  141.78  198.57 -17.56  -5.86   0.00   0.00   70.62  198.47   65.19   18.47  0.97 
1 1 1    3    9   40 o  3   43.27    1.04   36.95    1.49   2.80   0.07   0.00   0.00   33.24    1.40    2.25  181.40  0.79 
1 1 1    3    9   42 o  6   15.49    1.89   25.82  271.24   0.02  -1.13   0.00   0.00    9.63   91.23   34.44   91.23  0.49 
1 1 1    3    9   44 o  3   27.34    1.21   25.31   46.80   1.74   1.86   0.00   0.00   17.84   46.80    6.42  226.80  0.77 
1 1 1    3    9   46 o 11   32.56    1.13   39.46  191.87  -6.63  -1.39   0.00   0.00   22.35  191.87   15.39   11.87  0.92 
1 1 1    3    9   48 o  8   63.07    0.93   64.12   44.53  27.23  26.79   0.00   0.00   63.27   44.53    2.07   44.53  0.99 
1 1 1    3    9   50 o 15   21.35    1.46   21.75  254.74  -1.34  -4.93   0.00   0.00   17.67  254.74    2.90   74.74  0.90 
1 1 1    3    9   52 o 16   17.36    1.94   15.10  224.43  -2.47  -2.42   0.00   0.00   14.98  224.43    0.82  224.43  0.84 
1 1 1    3    9   54 o 18   15.75    1.82    7.18  190.02  -1.84  -0.32   0.00   0.00   14.58  190.03    7.91  190.03  0.67 
1 1 1    3    9   56 o  7    9.14    2.18    8.88   89.68   0.01   1.45   0.00   0.00    2.54   89.68    5.60  269.68  0.58 
1 1 1    3    9   58 o  9   11.86    1.96   11.48  279.57   0.47  -2.78   0.00   0.00    8.47  279.57    1.92   99.57  0.80 
1 1 1    3    9   60 o 18   11.68    1.80    9.62   88.01   0.09   2.59   0.00   0.00    9.25   88.01    0.41   88.01  0.77 
1 1 1    3    9   62 o 13    9.05    1.90   10.63  333.64   2.12  -1.05   0.00   0.00    3.54  333.65    6.48  153.65  0.75 
1 1 1    3    9   64 o  8    5.03    1.51    6.93  164.75  -0.93   0.25   0.00   0.00    2.34  344.75    9.05  344.75  0.43 
1 1 1    3   10    1 o 14  108.21    1.15   18.51  319.33   1.90  -1.00   0.00   0.00   65.39  332.32   25.10  152.32  0.72 
1 1 1    3   10    3 o  8  185.12    1.19  223.85  160.76  -5.10   4.69   0.00   0.00  172.33  137.38    2.29  137.38  0.92 
1 1 1    3   10    5 o  1  157.44    1.16   93.51   58.65   2.60   3.40   0.00   0.00  152.45   52.58   29.80   52.58  0.87 
1 1 1    3   10    7 o 11  151.29    1.16  229.67  107.71  -2.41   5.52   0.00   0.00   98.98  113.59   78.22  293.59  0.91 
1 1 1    3   10    9 o  7  196.64    1.24  307.31   46.60   8.94   6.95   0.00   0.00  123.39   37.85  128.72  217.85  0.95 
1 1 1    3   10   11 o  2  328.57    1.45  271.57  216.58 -19.27 -11.48   0.00   0.00  349.64  210.80   56.97  210.80  0.98 
1 1 1    3   10   13 f  0   98.26    1.23  150.71  128.58  -1.56   2.71   0.00   0.00  129.32  119.92    0.00    0.00  0.00 
1 1 1    3   10   15 o  3  349.24    1.53  387.80  314.21  22.59 -24.26   0.00   0.00  302.61  312.96   82.64  132.96  0.98 
1 1 1    3   10   17 f  0   52.81    1.43  127.32  127.07  -1.01   1.42   0.00   0.00  129.89  125.35    0.00    0.00  0.00 
1 1 1    3   10   19 o  3   46.52    1.41   38.45  275.61   0.03  -0.53   0.00   0.00   19.41   92.80   62.87   92.80  0.26 
1 1 1    3   10   21 o 11  187.79    1.19  140.01   80.64  -0.19   7.30   0.00   0.00  208.58   91.49   68.33   91.49  0.93 
1 1 1    3   10   23 o  3  183.44    1.14  162.59  245.81  -3.45  -8.46   0.00   0.00  186.55  247.83   26.92  247.83  0.94 
1 1 1    3   10   25 o 10  101.28    1.12  126.27  143.44  -3.97   2.60   0.00   0.00   49.63  146.76   80.41  326.76  0.89 
1 1 1    3   10   27 o 12  132.44    1.26  197.71  322.30   8.74  -7.13   0.00   0.00   54.46  320.77  143.93  140.77  0.95 
1 1 1    3   10   29 o  9  142.45    1.21  111.56  187.91  -8.46  -1.25   0.00   0.00  155.80  188.42   43.89  188.42  0.94 
1 1 1    3   10   31 o 12   58.11    1.18   31.07   52.06   0.83   1.06   0.00   0.00   32.65   52.05    0.66   52.05  0.56 
1 1 1    3   10   33 o  9  125.26    1.13  129.80  257.12  -3.29 -14.08   0.00   0.00  118.29  256.86    5.12   76.86  0.96 
1 1 1    3   10   35 o  4  125.91    1.00   73.73  135.74  -7.30   7.16   0.00   0.00  169.39  135.56   99.62  135.56  0.95 
1 1 1    3   10   37 o 12  105.70    1.09   98.74   14.41  15.02   3.90   0.00   0.00  109.96   14.55   15.45   14.55  0.97 
1 1 1    3   10   39 o 14   15.32    2.04   41.88   34.56   1.19   0.82   0.00   0.00   22.38  214.61   62.60  214.61  0.58 
1 1 1    3   10   41 o 10   27.66    1.41   16.87  179.45  -1.49   0.01   0.00   0.00   16.61  179.46    0.41  179.46  0.59 
1 1 1    3   10   43 o  9   13.08    2.16   15.52   71.74   0.27   0.81   0.00   0.00    4.65  251.74   19.51  251.74  0.39 
1 1 1    3   10   45 o  6   18.45    1.64   28.94  308.92   2.13  -2.63   0.00   0.00    3.15  308.92   24.51  128.92  0.83 
1 1 1    3   10   47 o 16   19.09    1.72   13.31  252.16  -0.76  -2.37   0.00   0.00   16.49  252.17    3.83  252.17  0.76 
1 1 1    3   10   49 o 16   13.50    2.17    5.53  130.71  -0.55   0.64   0.00   0.00    5.31  130.70    0.09  130.70  0.39 
1 1 1    3   10   51 o  6   19.88    1.77   22.49  145.20  -5.24   3.64   0.00   0.00   15.47  145.20    5.55  325.20  0.92 
1 1 1    3   10   53 o 18   10.88    2.25   12.54   29.28   1.96   1.10   0.00   0.00    4.37   29.28    7.23  209.28  0.73 
1 1 1    3   10   55 o 13   23.70    1.44   28.75  302.63   7.15 -11.17   0.00   0.00   19.29  302.63    7.00  122.63  0.96 
1 1 1    3   10   57 o  9   21.21    1.45   23.99  115.29  -4.83  10.21   0.00   0.00   18.82  115.29    2.84  295.29  0.95 
1 1 1    3   10   59 o 13    9.94    2.10    8.62  303.06   1.06  -1.63   0.00   0.00    5.72  303.06    2.24  123.06  0.69 
1 1 1    3   10   61 o 13    5.12    1.64    4.08  163.38  -0.51   0.15   0.00   0.00    1.22  343.38    5.09  343.38  0.26 
1 1 1    3   10   63 o  4    5.72    1.72    2.53  248.74  -0.14  -0.37   0.00   0.00    0.23   68.74    2.68   68.74  0.19 
1 1 1    3   11    0 o 15  121.05    1.19  154.94    0.00   1.20   0.00   0.00   0.00  119.58    0.00   37.38    0.00  0.83 
1 1 1    3   11    2 o 14   13.96    3.22  111.81   31.17   0.16   0.07   0.00   0.00   50.62  203.05  103.72  203.05  0.09 
1 1 1    3   11    4 o 19  157.23    1.19  142.41  158.37  -5.53   1.90   0.00   0.00  133.19  161.02   19.73  341.02  0.91 
1 1 1    3   11    6 o 17  304.68    1.38  251.44  301.81   9.42 -16.76   0.00   0.00  336.40  299.34   79.52  299.34  0.97 
1 1 1    3   11    8 o 11  166.18    1.19  136.18  192.56  -6.02  -1.54   0.00   0.00  154.33  194.31    4.38  194.31  0.92 
1 1 1    3   11   10 o 18  176.51    1.28  101.28   80.40   1.37   5.18   0.00   0.00  198.69   75.20   79.33   75.20  0.90 
1 1 1    3   11   12 o 13  274.06    1.32  217.61  345.22  15.44  -4.12   0.00   0.00  306.55  345.07   82.41  345.07  0.97 
1 1 1    3   11   14 o  8   60.94    1.47   92.05  162.97  -1.58   0.31   0.00   0.00   22.94  348.90  121.73  348.90  0.62 
1 1 1    3   11   16 o  8   74.24    1.30   31.72  321.48   0.19  -0.10   0.00   0.00    5.44  332.66    5.11  152.66  0.11 
1 1 1    3   11   18 o  7   90.66    1.21   79.08  245.01  -0.80  -1.56   0.00   0.00   54.49  242.83    9.57   62.83  0.65 
1 1 1    3   11   20 o 12  194.85    1.22  152.30  247.35  -3.03  -8.52   0.00   0.00  229.98  250.43   92.48  250.43  0.94 
1 1 1    3   11   22 o  7  187.40    1.20  184.06   75.92   2.85  13.41   0.00   0.00  171.12   77.98   18.63  257.98  0.96 
1 1 1    3   11   24 f  0  130.60    1.17  140.39  326.06   6.72  -4.54   0.00   0.00  143.69  325.99    0.00    0.00  0.00 
1 1 1    3   11   26 f  0  137.94    1.26  138.54  129.13  -6.08   7.58   0.00   0.00  135.65  128.73    0.00    0.00  0.00 
1 1 1    3   11   28 o  2  138.33    1.15   91.43  252.30  -2.68  -8.39   0.00   0.00  174.17  252.30   87.89  252.30  0.94 
1 1 1    3   11   30 o 17   61.46    1.24   91.77  335.11   4.52  -2.10   0.00   0.00   22.30  335.13   65.16  155.13  0.89 
1 1 1    3   11   32 o 10  152.92    1.21  127.92  124.03 -11.82  17.48   0.00   0.00  176.16  124.07   53.81  124.07  0.98 
1 1 1    3   11   34 o 11    9.70    2.30   37.11   63.27   0.22   0.44   0.00   0.00   30.56  243.27   65.76  243.27  0.24 
1 1 1    3   11   36 o  5   77.59    1.13   68.57  279.25   1.70 -10.41   0.00   0.00   81.86  279.27   16.09  279.27  0.95 
1 1 1    3   11   38 o 16   34.33    1.32   54.92  184.05  -5.55  -0.39   0.00   0.00    9.39  184.05   43.36    4.05  0.90 
1 1 1    3   11   40 o 18   38.07    1.32   55.77  348.34   7.81  -1.61   0.00   0.00   17.72  348.34   35.74  168.34  0.94 
1 1 1    3   11   42 o 13   29.51    1.39   38.04  131.06  -3.84   4.41   0.00   0.00   17.32  131.06   19.07  311.06  0.91 
1 1 1    3   11   44 f  0   21.93    1.64   26.77  191.42  -5.00  -1.01   0.00   0.00   25.56  191.42    0.00    0.00  0.00 
1 1 1    3   11   46 o 17   13.10    2.39   34.27   16.69   4.41   1.32   0.00   0.00    9.33  196.69   41.80  196.69  0.88 
1 1 1    3   11   48 o 18   30.59    1.25   34.08  200.46 -12.57  -4.69   0.00   0.00   26.83  200.46    5.18   20.46  0.96 
1 1 1    3   11   50 o  6    8.41    2.25    4.19  294.24   0.22  -0.49   0.00   0.00    0.47  294.23    3.43  114.23  0.26 
1 1 1    3   11   52 o  6   27.97    1.37   23.64  348.51  11.75  -2.39   0.00   0.00   31.79  348.51   10.01  348.51  0.96 
1 1 1    3   11   54 o  5   32.36    1.19   30.13  157.59 -18.56   7.65   0.00   0.00   35.65  157.59    8.22  157.59  0.97 
1 1 1    3   11   56 o 17   10.63    2.37    9.34    8.56   2.06   0.31   0.00   0.00    6.64    8.56    1.84  188.56  0.71 
1 1 1    3   11   58 o 16    6.66    2.00    5.98  266.63  -0.05  -0.93   0.00   0.00    0.06  266.63    5.51   86.63  0.42 
1 1 1    3   11   60 o  8    9.22    2.03    3.46   63.13   0.36   0.71   0.00   0.00    3.54   63.13    0.24   63.13  0.37 
1 1 1    3   11   62 o 13   10.78    1.83    4.72  183.46  -1.40  -0.08   0.00   0.00    7.71  183.46    3.11  183.46  0.57 
1 1 1    3   12    1 o  4  130.32    1.22  188.75  231.40  -3.96  -4.09   0.00   0.00   73.75  225.94   88.97   45.94  0.91 
1 1 1    3   12    3 o  4  236.08    1.29  364.85   32.01  20.07  10.81   0.00   0.00  103.37   28.30  254.94  208.30  0.98 
1 1 1    3   12    5 o 12  153.70    1.21  133.85  245.14  -2.86  -5.15   0.00   0.00  138.92  240.98    2.09   60.98  0.91 
1 1 1    3   12    7 o  7   26.67    2.79   45.55  347.93   0.34   0.04   0.00   0.00   38.25  186.98   85.61  186.98  0.17 
1 1 1    3   12    9 o  9   94.50    1.29  159.56  242.46  -1.46  -4.08   0.00   0.00    4.94  250.31  155.57   70.31  0.88 
1 1 1    3   12   11 f  0   44.72    1.73   44.66  262.51  -0.14  -0.67   0.00   0.00   51.14  257.99    0.00    0.00  0.00 
1 1 1    3   12   13 o  5  103.75    1.34   56.95   61.62   0.57   1.78   0.00   0.00   84.28   72.21   28.46   72.21  0.68 
1 1 1    3   12   15 o  1  160.89    1.18  129.95  135.75  -5.28   6.02   0.00   0.00  159.24  131.26   17.53  131.26  0.94 
1 1 1    3   12   17 o 13  149.52    1.25  126.90  255.23  -2.06  -7.48   0.00   0.00  145.63  254.61   12.19  254.61  0.93 
1 1 1    3   12   19 o  5  154.13    1.24  160.01   75.78   2.88  10.07   0.00   0.00  139.28   74.04   14.60  254.04  0.95 
1 1 1    3   12   21 o 18   68.78    1.34   72.94  333.02   2.18  -1.16   0.00   0.00   35.43  332.08   33.90  152.08  0.76 
1 1 1    3   12   23 o  3  127.19    1.32  168.22  191.00 -12.74  -2.62   0.00   0.00   83.59  191.63   77.23   11.63  0.96 
1 1 1    3   12   25 o  6   64.26    1.53   50.70   13.79   2.50   0.66   0.00   0.00   51.29   14.87    3.10   14.87  0.77 
1 1 1    3   12   27 o 17  114.22    1.21  137.61  327.42  12.18  -7.74   0.00   0.00   89.92  327.56   40.54  147.56  0.96 
1 1 1    3   12   29 o  5  206.91    1.29  201.93  127.04 -27.96  36.94   0.00   0.00  216.77  127.12   24.22  127.12  0.99 
1 1 1    3   12   31 o  4   69.13    1.15   92.68  310.60   5.91  -6.85   0.00   0.00   41.43  310.78   47.51  130.78  0.94 
1 1 1    3   12   33 o 13   28.46    1.55   18.16   94.07  -0.08   1.00   0.00   0.00    8.07   94.33    9.41  274.33  0.45 
1 1 1    3   12   35 o 15   62.91    1.20   50.97  304.14   5.18  -7.64   0.00   0.00   69.82  304.13   20.85  304.13  0.94 
1 1 1    3   12   37 f  0   86.19    1.09   59.48   70.12   5.45  15.07   0.00   0.00   57.04   70.12    0.00    0.00  0.00 
1 1 1    3   12   39 o  5   91.42    1.04   72.33  185.08 -31.37  -2.79   0.00   0.00  110.67  185.08   41.44  185.08  0.98 
1 1 1    3   12   41 o  9   21.17    1.90   24.22    3.74   3.63   0.24   0.00   0.00   12.76    3.74   10.38  183.74  0.85 
1 1 1    3   12   43 o 11   29.62    1.42   36.84  250.66  -3.64 -10.38   0.00   0.00   21.48  250.66   13.53   70.66  0.95 
1 1 1    3   12   45 o  2   11.89    2.56   24.43   67.45   1.25   3.00   0.00   0.00    3.37  247.45   26.40  247.45  0.83 
1 1 1    3   12   47 o  6   39.91    1.36   39.01  165.49 -21.72   5.62   0.00   0.00   41.54  165.49    5.07  165.49  0.98 
1 1 1    3   12   49 o 16   36.59    1.22   45.26  335.94  26.22 -11.71   0.00   0.00   29.98  335.94   11.94  155.94  0.98 
1 1 1    3   12   51 o  3   12.46    2.52   17.91  124.48  -2.21   3.22   0.00   0.00    5.01  124.48   11.40  304.48  0.86 
1 1 1    3   12   53 o  1    7.04    2.11   15.29  271.26   0.05  -2.19   0.00   0.00    3.62   91.25   17.48   91.25  0.73 
1 1 1    3   12   55 o 14   11.03    2.41   15.78   56.66   2.05   3.12   0.00   0.00    4.34   56.66   10.12  236.66  0.85 
1 1 1    3   12   57 o 19   13.15    1.96   16.37  242.76  -2.38  -4.62   0.00   0.00    8.25  242.76    7.12   62.76  0.90 
1 1 1    3   12   59 o  9   14.60    1.69   10.16   94.14  -0.28   3.94   0.00   0.00   15.38   94.14    5.61   94.14  0.86 
1 1 1    3   12   61 o  2    9.31    1.92    6.10  270.29   0.01  -1.59   0.00   0.00    5.52  270.29    0.49   90.29  0.62 
1 1 1    3   13    0 o  4  169.72    1.59  140.58  360.00   3.77  -0.00   0.00   0.00  211.02  360.00   82.97  360.00  1.00 
1 1 1    3   13    2 o 18  195.19    1.71  141.27  204.09  -8.42  -3.44   0.00   0.00  234.81  202.21  101.37  202.21  0.94 
1 1 1    3   13    4 f  0  242.48    1.60  246.32  247.59  -6.97 -16.73   0.00   0.00  243.22  247.39    0.00    0.00  0.00 
1 1 1    3   13    6 o 19  385.92    1.74  412.02   73.06  16.28  56.81   0.00   0.00  348.20   74.01   68.88  254.01  0.99 
1 1 1    3   13    8 o 13  127.65    1.55   90.73  315.74   2.62  -2.83   0.00   0.00  140.43  312.80   61.94  312.80  0.86 
1 1 1    3   13   10 o 15   92.46    1.46   42.36   71.11   0.47   1.30   0.00   0.00   67.97   70.00   31.43   70.00  0.57 
1 1 1    3   13   12 o  9  240.71    1.34  167.91  162.49 -16.30   5.54   0.00   0.00  305.62  161.24  144.02  161.24  0.97 
1 1 1    3   13   14 o 18  203.79    1.34  172.61  279.48   2.95 -17.00   0.00   0.00  222.65  279.84   49.72  279.84  0.97 
1 1 1    3   13   16 o 12   91.40    1.32   52.93   30.22   2.29   1.18   0.00   0.00   90.72   27.16   40.14   27.16  0.77 
1 1 1    3   13   18 o 12   52.91    1.46   97.62   72.78   0.96   3.12   0.00   0.00    6.23  252.98  100.04  252.98  0.83 
1 1 1    3   13   20 o 18   49.68    1.46   57.25  205.34  -2.01  -0.93   0.00   0.00   18.21  204.98   36.10   24.98  0.73 
1 1 1    3   13   22 o 14   62.27    1.40   87.87  331.80   4.25  -2.32   0.00   0.00   27.25  331.35   56.29  151.35  0.89 
1 1 1    3   13   24 o  3   40.51    1.55   32.43  123.54  -0.72   1.13   0.00   0.00   14.04  122.45   16.72  302.45  0.55 
1 1 1    3   13   26 o 13   41.96    1.52   50.08  134.11  -1.77   1.84   0.00   0.00   17.23  133.87   30.18  313.87  0.77 
1 1 1    3   13   28 o 16   51.09    1.36   31.51  209.02  -2.17  -1.21   0.00   0.00   47.85  209.18   17.74  209.18  0.76 
1 1 1    3   13   30 o  9   61.40    1.34   43.06  359.37   5.62  -0.07   0.00   0.00   69.92  359.34   28.60  359.34  0.91 
1 1 1    3   13   32 o 13   28.12    1.75   24.93  227.02  -1.40  -1.50   0.00   0.00   15.78  227.03    8.17   47.03  0.71 
1 1 1    3   13   34 o  9   19.57    2.24    6.89  325.74   0.40  -0.27   0.00   0.00    2.51  325.72    4.09  145.72  0.23 
1 1 1    3   13   36 o 16   75.74    1.14   63.68  147.58 -19.08  12.12   0.00   0.00   87.14  147.58   26.18  147.58  0.98 
1 1 1    3   13   38 o  9   66.26    1.13   76.80  318.74  26.02 -22.83   0.00   0.00   57.21  318.74   16.18  138.74  0.99 
1 1 1    3   13   40 o  9   41.37    1.30   38.70  159.55 -14.79   5.52   0.00   0.00   43.25  159.55    6.42  159.55  0.97 
1 1 1    3   13   42 o 11   35.57    1.41   27.02   32.21   9.23   5.81   0.00   0.00   42.27   32.21   16.74   32.21  0.95 
1 1 1    3   13   44 o 17   22.97    1.85   17.70  197.02  -5.15  -1.58   0.00   0.00   24.82  197.02    8.23  197.02  0.90 
1 1 1    3   13   46 o  2   31.02    1.49   31.86  322.32  12.95 -10.00   0.00   0.00   30.49  322.32    0.88  322.32  0.97 
1 1 1    3   13   48 o 10   16.10    2.21   15.97   68.20   1.65   4.13   0.00   0.00   13.60   68.20    1.10  248.20  0.88 
1 1 1    3   13   50 o  3   14.43    2.55   18.82  171.83  -4.97   0.71   0.00   0.00    8.67  171.83    8.46  351.83  0.89 
1 1 1    3   13   52 o 13    7.44    2.24    5.79  358.59   0.91  -0.02   0.00   0.00    0.93  358.59    4.32  178.59  0.42 
1 1 1    3   13   54 o 15   10.67    2.40    3.30  124.13  -0.44   0.65   0.00   0.00    4.71  124.13    1.65  124.13  0.36 
1 1 1    3   13   56 o  6   11.17    2.29    4.33  273.21   0.07  -1.16   0.00   0.00    7.08  273.21    2.97  273.21  0.50 
1 1 1    3   13   58 o  2    9.83    2.12    4.35   90.75  -0.01   1.12   0.00   0.00    5.38   90.75    1.16   90.75  0.49 
1 1 1    3   14    1 o 19   48.76    1.79   67.44   65.71   0.70   1.58   0.00   0.00    3.28  246.13   69.64  246.13  0.65 
1 1 1    3   14    3 o  6   87.42    1.46   77.39  108.83  -1.21   3.38   0.00   0.00   72.21  109.64    3.39  289.64  0.85 
1 1 1    3   14    5 o  7   66.22    1.59  106.54  200.47  -3.62  -1.37   0.00   0.00    9.79  200.73   94.09   20.73  0.86 
1 1 1    3   14    7 o  4  151.95    1.38  183.43  309.47  10.31 -12.36   0.00   0.00  116.38  309.83   61.53  129.83  0.97 
1 1 1    3   14    9 o 14  270.54    1.46  290.39  161.62 -46.00  15.52   0.00   0.00  257.13  161.35   21.23  341.35  0.99 
1 1 1    3   14   11 o 12  233.57    1.46  267.11  346.06  41.49 -10.12   0.00   0.00  207.24  346.29   47.16  166.29  0.99 
1 1 1    3   14   13 o 14  122.50    1.48   51.15  156.05  -4.49   2.07   0.00   0.00  170.04  155.31  121.52  155.31  0.89 
1 1 1    3   14   15 o  8  149.49    1.56  101.78   34.12  10.91   7.38   0.00   0.00  189.36   34.05   91.31   34.05  0.96 
1 1 1    3   14   17 o 16   35.04    1.98   52.76  116.92  -0.80   1.54   0.00   0.00    4.69  297.33   54.87  297.33  0.65 
1 1 1    3   14   19 o  5   83.43    1.45   86.82  285.33   2.03  -7.40   0.00   0.00   72.74  285.33   10.08  105.33  0.93 
1 1 1    3   14   21 o 17   34.00    1.76   58.62  194.24  -2.37  -0.60   0.00   0.00    4.52   14.22   60.62   14.22  0.76 
1 1 1    3   14   23 f  0   33.02    1.82   58.55   21.30   2.72   1.05   0.00   0.00   55.86   21.20    0.00    0.00  0.00 
1 1 1    3   14   25 o 14   13.47    3.02   19.24  178.12  -0.48   0.02   0.00   0.00   12.14  358.08   30.58  358.08  0.23 
1 1 1    3   14   27 o  7   36.41    1.54   51.61  217.52  -3.97  -3.05   0.00   0.00   15.46  217.54   34.15   37.54  0.89 
1 1 1    3   14   29 o  8   14.46    2.88    6.71  208.30  -0.27  -0.14   0.00   0.00    2.13   28.27    8.57   28.27  0.15 
1 1 1    3   14   31 o  4   27.07    1.83   10.94  343.12   1.09  -0.33   0.00   0.00   16.16  343.13    5.67  343.13  0.49 
1 1 1    3   14   33 o 18   23.61    2.04   32.78  190.41  -3.74  -0.69   0.00   0.00    9.03  190.41   22.34   10.41  0.86 
1 1 1    3   14   35 o 10   35.34    1.54   36.39   17.56   8.70   2.75   0.00   0.00   31.93   17.56    2.83  197.56  0.94 
1 1 1    3   14   37 o 16   43.64    1.36   50.65  196.38 -20.95  -6.16   0.00   0.00   37.06  196.38   11.13   16.38  0.98 
1 1 1    3   14   39 o 12   64.20    1.16   56.25   17.17  39.17  12.11   0.00   0.00   73.67   17.18   20.53   17.18  0.99 
1 1 1    3   14   41 o  1    7.82    2.44    5.93  279.38   0.09  -0.57   0.00   0.00    1.20   99.38    6.76   99.38  0.28 
1 1 1    3   14   43 o  4   10.98    2.71    4.26  171.89  -0.68   0.10   0.00   0.00    3.20  171.89    0.76  351.89  0.33 
1 1 1    3   14   45 o 12    8.83    2.52   10.45  349.34   1.49  -0.28   0.00   0.00    0.98  349.34    8.66  169.34  0.60 
1 1 1    3   14   47 o 17   15.27    2.41   25.35  154.89  -6.39   2.99   0.00   0.00    5.14  154.89   18.00  334.89  0.93 
1 1 1    3   14   49 o  5   19.53    2.00   12.44  319.96   3.92  -3.30   0.00   0.00   23.76  319.96   12.52  319.96  0.90 
1 1 1    3   14   51 o 11   10.85    2.45    8.08   52.20   1.16   1.49   0.00   0.00    7.31   52.19    0.12  232.19  0.68 
1 1 1    3   14   53 o 14   11.22    2.35    9.34  230.82  -1.54  -1.89   0.00   0.00    8.23  230.82    0.55   50.82  0.76 
1 1 1    3   14   55 o  3    6.88    2.03    3.44  203.85  -0.56  -0.25   0.00   0.00    0.70  203.85    2.61   23.85  0.29 
1 1 1    3   14   57 o 11    8.59    2.21   10.82   36.58   2.01   1.49   0.00   0.00    2.53   36.58    8.09  216.58  0.77 
1 1 1    3   15    0 o  7  157.64    1.47   36.73  180.00  -2.63  -0.00   0.00   0.00  276.41  180.00  240.83  180.00  0.99 
1 1 1    3   15    2 o  5  188.04    1.44  148.93   50.38  15.97  19.27   0.00   0.00  227.12   50.35   85.76   50.35  0.98 
1 1 1    3   15    4 o  7   47.98    2.06   90.58  297.00   1.80  -3.52   0.00   0.00    3.49  117.14   89.69  117.14  0.86 
1 1 1    3   15    6 o  5  101.06    1.44   87.91  163.15  -8.02   2.34   0.00   0.00  105.94  163.73   22.26  163.73  0.94 
1 1 1    3   15    8 o 10   58.04    1.84   15.91   68.08   0.37   0.85   0.00   0.00   33.16   66.41   17.72   66.41  0.42 
1 1 1    3   15   10 o 10   51.52    1.92   36.81  284.75   0.50  -1.92   0.00   0.00   36.40  284.57    1.22  284.57  0.69 
1 1 1    3   15   12 o  7  111.95    1.39  103.59   52.79   7.90  10.43   0.00   0.00  116.29   52.85   17.41   52.85  0.96 
1 1 1    3   15   14 o 16  104.27    1.45  119.24  188.53 -15.31  -2.32   0.00   0.00   87.63  188.61   26.42    8.61  0.97 
1 1 1    3   15   16 o  3   26.80    2.56   40.21  290.94   0.53  -1.41   0.00   0.00    6.36  110.72   44.74  110.72  0.60 
1 1 1    3   15   18 o  8   46.28    1.73   53.36  258.39  -0.82  -4.00   0.00   0.00   29.07  258.43   22.08   78.43  0.87 
1 1 1    3   15   20 o  4   45.66    1.70   64.71   61.14   2.91   5.29   0.00   0.00   21.26   61.22   40.85  241.22  0.91 
1 1 1    3   15   22 o  3   40.41    1.82   53.10  138.95  -4.42   3.85   0.00   0.00   22.52  138.95   28.51  318.95  0.91 
1 1 1    3   15   24 o  9   64.71    1.39   43.98  261.74  -1.27  -8.77   0.00   0.00   79.67  261.73   37.45  261.73  0.94 
1 1 1    3   15   26 o 10    9.91    2.84   21.46  265.44  -0.06  -0.76   0.00   0.00   13.55   85.43   34.12   85.43  0.35 
1 1 1    3   15   28 o 17  100.11    1.35  100.81   26.39  40.23  19.96   0.00   0.00  101.46   26.39    4.93   26.39  0.99 
1 1 1    3   15   30 o  6   56.30    1.45   43.86  213.21 -11.96  -7.83   0.00   0.00   66.65  213.21   24.70  213.21  0.96 
1 1 1    3   15   32 o 17    9.43    2.82    3.77  269.22  -0.00  -0.29   0.00   0.00    0.92   89.23    4.52   89.23  0.14 
1 1 1    3   15   34 f  0   24.41    2.37   21.51   88.96   0.09   5.19   0.00   0.00   20.43   88.96    0.00    0.00  0.00 
1 1 1    3   15   36 o 10   30.52    1.99   18.02   20.56   5.82   2.18   0.00   0.00   38.87   20.56   21.86   20.56  0.92 
1 1 1    3   15   38 o 17   12.97    3.07    2.49  247.61  -0.15  -0.36   0.00   0.00    2.67  247.60    0.33  247.60  0.19 
1 1 1    3   15   40 o 18   23.95    2.28   30.78  169.87 -11.15   1.99   0.00   0.00   17.08  169.87   11.58  349.87  0.95 
1 1 1    3   15   42 o  6   25.21    1.96   23.40  288.50   3.21  -9.61   0.00   0.00   26.28  288.50    4.69  288.50  0.95 
1 1 1    3   15   44 f  0   26.27    1.88   22.94   85.02   0.91  10.43   0.00   0.00   20.97   85.02    0.00    0.00  0.00 
1 1 1    3   15   46 o  8    8.91    2.50   13.77  230.32  -1.54  -1.86   0.00   0.00    0.99  230.32   11.47   50.32  0.76 
1 1 1    3   15   48 o  3   11.51    2.76   13.42   22.22   2.93   1.20   0.00   0.00    6.63   22.22    5.65  202.22  0.82 
1 1 1    3   15   50 o 17   11.61    2.66   15.03  213.83  -3.19  -2.14   0.00   0.00    5.85  213.83    8.19   33.83  0.86 
1 1 1    3   15   52 o 10    8.60    2.31    4.64  358.26   0.97  -0.03   0.00   0.00    3.09  358.26    1.35  178.26  0.44 
1 1 1    3   15   54 f  0   11.39    2.40   11.95   45.06   2.54   2.55   0.00   0.00   11.65   45.06    0.00    0.00  0.00 
1 1 1    3   16    1 o 14   61.76    1.75   55.93  135.64  -3.60   3.52   0.00   0.00   56.88  135.71    3.31  135.71  0.89 
1 1 1    3   16    3 f  0  184.99    1.45  178.20  247.40 -15.27 -36.79   0.00   0.00  170.60  247.46    0.00    0.00  0.00 
1 1 1    3   16    5 o  4  194.89    1.46  192.27   46.58  39.72  42.00   0.00   0.00  202.28   46.59   18.17   46.59  0.99 
1 1 1    3   16    7 o 15   67.45    1.51   50.77  220.94  -4.24  -3.67   0.00   0.00   73.48  220.86   24.77  220.86  0.91 
1 1 1    3   16    9 o 12  122.23    1.42  119.07  350.06  25.49  -4.48   0.00   0.00  125.58  350.03   11.47  350.03  0.98 
1 1 1    3   16   11 o  5  142.06    1.35  136.73  180.05 -38.72  -0.03   0.00   0.00  149.34  180.05   18.24  180.05  0.99 
1 1 1    3   16   13 o 12   49.12    1.73   27.89    9.44   3.13   0.52   0.00   0.00   54.03    9.45   27.29    9.45  0.82 
1 1 1    3   16   15 o 16   49.80    1.80   62.64   13.43   8.42   2.01   0.00   0.00   33.45   13.43   26.74  193.43  0.94 
1 1 1    3   16   17 f  0   59.77    1.55   79.74  210.64 -11.16  -6.61   0.00   0.00   76.57  210.64    0.00    0.00  0.00 
1 1 1    3   16   19 o 10   69.74    1.36   48.44   86.05   0.79  11.42   0.00   0.00   86.76   86.05   40.29   86.05  0.96 
1 1 1    3   16   21 o 15   55.24    1.46   41.36  310.05   5.69  -6.77   0.00   0.00   64.39  310.06   24.75  310.06  0.94 
1 1 1    3   16   23 o  6   10.33    2.99   26.08  183.84  -1.19  -0.08   0.00   0.00   14.39    3.83   39.36    3.83  0.51 
1 1 1    3   16   25 o  7   57.80    1.47   77.13   50.85  16.09  19.77   0.00   0.00   39.55   50.85   34.20  230.85  0.98 
1 1 1    3   16   27 o 14   39.88    1.77   38.22  233.90  -6.92  -9.50   0.00   0.00   39.79  233.90    3.28  233.90  0.96 
1 1 1    3   16   29 o 16   48.21    1.61   36.73  217.41 -13.73 -10.51   0.00   0.00   58.63  217.42   23.68  217.42  0.97 
1 1 1    3   16   31 o 16   89.73    1.25   72.97   84.06   7.42  71.29   0.00   0.00  109.15   84.06   40.10   84.06  0.99 
1 1 1    3   16   33 f  0   36.40    1.81   35.68  279.29   2.25 -13.78   0.00   0.00   33.57  279.29    0.00    0.00  0.00 
1 1 1    3   16   35 o  6   31.91    1.93   25.52  260.10  -1.95 -11.14   0.00   0.00   37.07  260.10   13.20  260.10  0.95 
1 1 1    3   16   37 o  2   16.85    3.18   18.34   47.10   3.07   3.30   0.00   0.00   12.64   47.10    4.40  227.10  0.88 
1 1 1    3   16   39 o 19   24.45    2.08   13.92  237.03  -3.20  -4.93   0.00   0.00   31.68  237.03   18.85  237.03  0.91 
1 1 1    3   16   41 o  3   17.72    2.74    9.25  114.08  -1.18   2.63   0.00   0.00   19.94  114.08   11.49  114.08  0.80 
1 1 1    3   16   43 o  6    7.49    2.40    6.73   42.09   0.75   0.67   0.00   0.00    0.63   42.09    5.47  222.09  0.45 
1 1 1    3   16   45 o 14    9.29    2.54    5.76  229.34  -0.73  -0.85   0.00   0.00    3.81  229.34    1.45   49.34  0.49 
1 1 1    3   16   47 o  1    9.00    2.53   15.51  342.27   2.96  -0.95   0.00   0.00    0.25  342.26   14.21  162.26  0.82 
1 1 1    3   16   49 o 18    6.90    2.17   11.81  163.19  -1.91   0.58   0.00   0.00    1.61  343.19   12.85  343.19  0.70 
1 1 1    3   16   51 o  2   11.45    2.25    8.93   26.50   2.37   1.18   0.00   0.00    9.19   26.50    0.52   26.50  0.78 
1 1 1    3   17    0 f  0  177.47    1.52  236.49    0.00  41.00   0.00   0.00   0.00  227.10    0.00    0.00    0.00  0.00 
1 1 1    3   17    2 o 11   87.27    1.60   97.15  167.74 -25.25   5.49   0.00   0.00   77.83  167.74   15.46  347.74  0.98 
1 1 1    3   17    4 f  0   19.28    3.88   17.24  312.40   0.66  -0.72   0.00   0.00   16.55  312.41    0.00    0.00  0.00 
1 1 1    3   17    6 o 17   33.62    2.53   17.22  225.70  -1.27  -1.31   0.00   0.00   28.32  225.71   11.79  225.71  0.67 
1 1 1    3   17    8 o  6   28.37    2.95   31.28   87.08   0.15   2.89   0.00   0.00   15.48   87.08   14.53  267.08  0.80 
1 1 1    3   17   10 o 18   39.54    2.21   27.60  176.81  -3.81   0.21   0.00   0.00   41.25  176.81   14.77  176.81  0.86 
1 1 1    3   17   12 o 18   42.33    2.05   48.59  283.57   1.82  -7.55   0.00   0.00   32.43  283.57   14.15  103.57  0.93 
1 1 1    3   17   14 o 10   13.04    3.42   20.41  263.67  -0.12  -1.06   0.00   0.00    7.28   83.67   26.83   83.67  0.47 
1 1 1    3   17   16 o  9   31.11    2.30   31.56   39.76   3.52   2.93   0.00   0.00   24.70   39.76    5.51  219.76  0.88 
1 1 1    3   17   18 o 12   10.78    3.16   23.90   83.74   0.15   1.36   0.00   0.00   10.77  263.74   33.63  263.74  0.56 
1 1 1    3   17   20 o 10   23.13    2.98    9.93  340.04   1.40  -0.51   0.00   0.00   18.00  340.03    8.51  340.03  0.59 
1 1 1    3   17   22 o  7   63.80    1.51   66.45  213.26 -32.21 -21.13   0.00   0.00   62.50  213.27    0.93   33.27  0.99 
1 1 1    3   17   24 o  3  108.63    1.42   99.34    7.79 107.03  14.65   0.00   0.00  121.82    7.79   27.38    7.79  1.00 
1 1 1    3   17   26 o 13  128.80    1.28  128.61  189.20 -179.28 -29.05   0.00   0.00  135.18  189.20   13.48  189.20  1.00 
1 1 1    3   17   28 o 18   88.04    1.41   81.49   28.39  76.32  41.24   0.00   0.00   98.32   28.39   21.59   28.39  0.99 
1 1 1    3   17   30 o  6   40.95    1.83   53.06  215.61 -23.67 -16.95   0.00   0.00   30.78  215.61   18.93   35.61  0.98 
1 1 1    3   17   32 o  3   49.61    1.58   47.98  351.37  36.99  -5.61   0.00   0.00   53.19  351.37    8.49  351.37  0.99 
1 1 1    3   17   34 o  1   30.34    2.13   32.58  139.57 -12.46  10.61   0.00   0.00   28.66  139.57    1.49  319.57  0.97 
1 1 1    3   17   36 o 17   22.82    2.73    7.55  215.93  -2.34  -1.70   0.00   0.00   29.66  215.93   22.73  215.93  0.80 
1 1 1    3   17   38 o  9   10.70    2.89    7.52  164.77  -1.38   0.38   0.00   0.00    5.51  164.77    1.34  344.77  0.58 
1 1 1    3   17   40 o 18   11.32    2.98   16.76  342.74   3.45  -1.07   0.00   0.00    4.04  342.74   11.09  162.74  0.85 
1 1 1    3   17   42 o 14   16.57    2.76   13.76   93.55  -0.29   4.69   0.00   0.00   16.75   93.55    4.13   93.55  0.89 
1 1 1    3   17   44 o 16   28.39    1.80   18.79  263.90  -1.37 -12.80   0.00   0.00   36.98  263.90   19.43  263.90  0.96 
1 1 1    3   17   46 o  7   17.24    2.37   17.22  125.18  -4.11   5.82   0.00   0.00   15.58  125.18    0.81  305.18  0.93 
1 1 1    3   17   48 o 12   11.68    2.65    6.42  286.96   0.54  -1.76   0.00   0.00    9.40  286.96    3.17  286.96  0.67 
1 1 1    3   18    1 o 12   63.49    1.82   69.05  184.45 -23.01  -1.79   0.00   0.00   58.15  184.45    7.91    4.45  0.98 
1 1 1    3   18    3 o  8  106.98    1.55  103.10   30.74  51.11  30.40   0.00   0.00  113.54   30.74   14.93   30.74  0.99 
1 1 1    3   18    5 o  1   45.40    2.21   51.54  206.35 -11.59  -5.74   0.00   0.00   37.92  206.34   11.37   26.34  0.96 
1 1 1    3   18    7 o  7   57.87    1.87   47.06  282.11   3.39 -15.78   0.00   0.00   67.10  282.10   22.11  282.10  0.97 
1 1 1    3   18    9 o 10   75.80    1.57   57.71  142.35 -22.58  17.42   0.00   0.00   93.78  142.35   38.63  142.35  0.98 
1 1 1    3   18   11 o 16  117.76    1.40   93.59   19.32  76.95  26.99   0.00   0.00  144.68   19.32   55.29   19.32  0.99 
1 1 1    3   18   13 o  6   84.29    1.49   64.66  221.07 -35.96 -31.33   0.00   0.00  105.07  221.07   43.34  221.07  0.99 
1 1 1    3   18   15 o 12   92.96    1.52   77.92   78.12  14.33  68.14   0.00   0.00  110.35   78.12   36.12   78.12  0.99 
1 1 1    3   18   17 o  6   77.70    1.52   57.92  251.95 -14.12 -43.34   0.00   0.00   98.67  251.95   43.65  251.95  0.99 
1 1 1    3   18   19 o  4   16.69    3.40   22.72   85.26   0.31   3.68   0.00   0.00    6.89   85.27   14.62  265.27  0.85 
1 1 1    3   18   21 o 18   25.54    3.08   31.96  344.99   8.41  -2.26   0.00   0.00   17.89  344.99   12.26  164.99  0.94 
1 1 1    3   18   23 o  9   33.05    2.40   39.67  151.68 -13.98   7.53   0.00   0.00   26.71  151.68   10.57  331.68  0.97 
1 1 1    3   18   25 o  1   19.59    3.33   19.33  258.33  -0.95  -4.61   0.00   0.00   16.63  258.33    1.46   78.33  0.89 
1 1 1    3   18   27 o  4   19.38    3.60   34.04   25.77   8.02   3.87   0.00   0.00    4.82   25.77   26.88  205.77  0.94 
1 1 1    3   18   29 o  2   21.07    3.24   14.23  212.03  -3.79  -2.37   0.00   0.00   23.88  212.03   10.70  212.03  0.88 
1 1 1    3   18   31 o  6   11.49    3.15   15.37  286.86   0.81  -2.68   0.00   0.00    4.11  286.86   10.02  106.86  0.79 
1 1 1    3   18   33 o  8   11.05    3.33   15.22  150.32  -2.40   1.37   0.00   0.00    3.59  150.32   10.31  330.32  0.79 
1 1 1    3   18   35 f  0   13.27    3.05    5.55   14.00   1.28   0.32   0.00   0.00    5.04   14.00    0.00    0.00  0.00 
1 1 1    3   18   37 o  6   18.08    2.99   13.48  344.73   4.59  -1.25   0.00   0.00   19.84  344.73    7.60  344.73  0.89 
1 1 1    3   18   39 o 17   14.48    3.05   15.68  137.22  -3.37   3.12   0.00   0.00   11.10  137.22    3.38  317.22  0.88 
1 1 1    3   18   41 o  2   13.51    2.98    9.31  279.57   0.45  -2.65   0.00   0.00   12.44  279.57    3.70  279.57  0.78 
1 1 1    3   18   43 o 18    8.24    2.57    1.85  240.89  -0.18  -0.31   0.00   0.00    1.16  240.90    0.61   60.90  0.18 
1 1 1    3   18   45 o 10    8.71    2.54    5.80   76.37   0.30   1.23   0.00   0.00    3.64   76.37    2.00  256.37  0.53 
1 1 1    3   19    0 o 10   22.67    3.75   11.24  360.00   1.26  -0.00   0.00   0.00   27.96  360.00   17.30  360.00  0.85 
1 1 1    3   19    2 o 11   15.54    3.92    4.49   75.24   0.16   0.62   0.00   0.00    5.19   75.24    0.93   75.24  0.30 
1 1 1    3   19    4 o 12   51.05    2.06   46.33  257.78  -5.18 -23.92   0.00   0.00   56.09  257.78   12.18  257.78  0.98 
1 1 1    3   19    6 o 15   79.65    1.72   81.99   89.22   0.95  69.76   0.00   0.00   80.52   89.22    2.89   89.22  0.99 
1 1 1    3   19    8 o 13   47.53    2.35   53.82  293.78  10.97 -24.90   0.00   0.00   42.40  293.78    8.49  113.78  0.98 
1 1 1    3   19   10 o 11   13.63    3.83   23.73  302.52   1.73  -2.71   0.00   0.00    0.07  302.52   22.34  122.52  0.82 
1 1 1    3   19   12 o 17   45.64    2.15   55.91  127.12 -17.80  23.53   0.00   0.00   37.04  127.12   15.64  307.12  0.98 
1 1 1    3   19   14 o  1   28.83    3.10   25.37  322.07   6.59  -5.14   0.00   0.00   30.24  322.07    6.39  322.07  0.94 
1 1 1    3   19   16 o  1   19.05    3.81   27.45  197.33  -5.68  -1.77   0.00   0.00    8.99  197.33   16.75   17.33  0.91 
1 1 1    3   19   18 o  5   15.61    3.92   19.97  348.81   3.67  -0.73   0.00   0.00    7.96  348.81   10.70  168.81  0.85 
1 1 1    3   19   20 o  2   15.87    3.97    6.61  303.38   0.74  -1.13   0.00   0.00   11.55  303.38    5.39  303.38  0.56 
1 1 1    3   19   22 o 16   18.03    3.82   11.47  113.61  -1.14   2.62   0.00   0.00   18.16  113.61    7.52  113.61  0.80 
1 1 1    3   19   24 o  2   15.90    3.81   11.06   16.97   2.41   0.73   0.00   0.00   14.17   16.97    3.96   16.97  0.77 
1 1 1    3   19   26 o 18   11.54    3.46    7.06  250.01  -0.43  -1.19   0.00   0.00    5.82  250.01    0.66   70.01  0.53 
1 1 1    3   19   28 o 10   23.28    3.16   20.59  231.64  -5.03  -6.36   0.00   0.00   24.80  231.64    6.02  231.64  0.94 
1 1 1    3   19   30 o 19   24.61    3.08   31.63   60.40   6.96  12.25   0.00   0.00   18.77   60.40    9.90  240.40  0.96 
1 1 1    3   19   32 o  3   24.60    2.65   22.58  180.19 -11.23  -0.04   0.00   0.00   26.51  180.19    6.06  180.19  0.95 
1 1 1    3   19   34 o 12   18.77    3.08   19.63  342.05   6.98  -2.26   0.00   0.00   16.84  342.05    1.19  162.05  0.93 
1 1 1    3   19   36 o 13    9.59    2.82   13.35  178.01  -2.74   0.10   0.00   0.00    2.69  178.01    9.76  358.01  0.79 
1 1 1    3   19   38 o  5   11.71    3.07    6.04  350.87   1.51  -0.24   0.00   0.00    8.41  350.87    2.69  350.87  0.60 
1 1 1    3   19   40 o 19   11.68    2.80    4.85  247.60  -0.51  -1.23   0.00   0.00    8.19  247.60    3.53  247.60  0.55 
1 1 1    3   19   42 o 12    9.62    2.81    7.15   81.68   0.24   1.67   0.00   0.00    5.31   81.68    1.67  261.68  0.64 
1 1 1    3   20    1 o 14   25.21    3.75   28.75  315.26   6.40  -6.34   0.00   0.00   20.69  315.26    6.16  135.26  0.94 
1 1 1    3   20    3 o 16   27.69    3.54   15.22  195.06  -5.20  -1.40   0.00   0.00   35.72  195.06   21.51  195.06  0.90 
1 1 1    3   20    5 o 10   17.80    4.24   13.01   97.43  -0.36   2.78   0.00   0.00   16.13   97.43    3.99   97.43  0.79 
1 1 1    3   20    7 o  2   24.78    3.92   29.09  307.79   5.66  -7.30   0.00   0.00   19.70  307.79    7.41  127.79  0.94 
1 1 1    3   20    9 o  2   47.95    2.17   56.38  138.42 -31.60  28.03   0.00   0.00   42.30  138.42   10.17  318.42  0.99 
1 1 1    3   20   11 o 16   30.88    3.08   29.62  317.42   9.95  -9.15   0.00   0.00   31.93  317.42    4.42  317.42  0.96 
1 1 1    3   20   13 o 11   13.49    3.85   18.98  256.06  -0.86  -3.45   0.00   0.00    5.19  256.06   12.39   76.06  0.84 
1 1 1    3   20   15 o  9   15.46    3.95   17.67   66.02   1.56   3.50   0.00   0.00   10.17   66.01    6.15  246.01  0.86 
1 1 1    3   20   17 o  7   29.09    3.36   27.62  326.03  10.28  -6.92   0.00   0.00   30.37  326.03    4.95  326.03  0.96 
1 1 1    3   20   19 o 18   43.73    2.40   49.21  154.12 -34.09  16.54   0.00   0.00   41.19  154.12    3.91  334.12  0.99 
1 1 1    3   20   21 o  6   14.21    3.82   18.93  320.30   3.22  -2.68   0.00   0.00    7.47  320.30    9.81  140.30  0.87 
1 1 1    3   20   23 o  3   14.10    3.76   16.16  180.82  -3.72  -0.05   0.00   0.00    9.35  180.82    5.32    0.82  0.85 
1 1 1    3   20   25 o  2   29.32    2.89   23.05    4.72  12.92   1.07   0.00   0.00   35.51    4.72   14.68    4.72  0.96 
1 1 1    3   20   27 o  5   15.11    3.70   13.59  143.64  -2.94   2.17   0.00   0.00   13.28  143.64    0.91  143.64  0.85 
1 1 1    3   20   29 o 10   12.30    3.47   11.12  294.85   1.09  -2.36   0.00   0.00    8.81  294.85    1.43  114.85  0.78 
1 1 1    3   20   31 o 13   15.66    3.68    4.01  126.87  -0.72   0.96   0.00   0.00   12.28  126.87    8.54  126.87  0.51 
1 1 1    3   20   33 o  1   12.22    3.34    6.41  311.83   1.08  -1.21   0.00   0.00    9.21  311.83    3.15  311.83  0.63 
1 1 1    3   20   35 o  6   11.21    3.17    8.48  151.28  -1.84   1.01   0.00   0.00    7.85  151.28    0.28  331.28  0.71 
1 1 1    3   20   37 o 10   13.23    3.26   10.29  357.87   3.08  -0.11   0.00   0.00   11.58  357.87    1.57  357.87  0.82 
1 1 1    3   21    0 o 10   45.74    2.35   49.11  180.00 -20.94   0.00   0.00   0.00   46.46  180.00    1.44  180.00  1.00 
1 1 1    3   21    2 o 19   46.19    2.34   40.21   52.51  20.02  26.09   0.00   0.00   54.11   52.51   17.26   52.51  0.98 
1 1 1    3   21    4 o 17   32.12    3.15   26.04  258.31  -2.78 -13.43   0.00   0.00   38.01  258.31   14.16  258.31  0.96 
1 1 1    3   21    6 o  8   15.06    4.23   12.98   60.25   1.40   2.46   0.00   0.00   12.11   60.24    0.24   60.24  0.80 
1 1 1    3   21    8 o  1   12.15    3.81    6.48  317.22   0.89  -0.83   0.00   0.00    6.67  317.22    0.76  317.22  0.52 
1 1 1    3   21   10 o  5   17.28    3.73   12.85  247.43  -1.35  -3.25   0.00   0.00   17.39  247.43    5.67  247.43  0.84 
1 1 1    3   21   12 o  6   16.19    4.27   17.25  112.19  -1.58   3.88   0.00   0.00   12.50  112.19    3.18  292.19  0.87 
1 1 1    3   21   14 o 16   12.56    3.85   15.23  312.45   2.11  -2.30   0.00   0.00    6.74  312.45    7.07  132.45  0.82 
1 1 1    3   21   16 o 19   19.42    4.13   18.42  123.16  -3.15   4.82   0.00   0.00   18.62  123.16    1.97  123.16  0.91 
1 1 1    3   21   18 o  7   10.99    3.45    3.27  263.87  -0.07  -0.65   0.00   0.00    3.87  263.87    0.91  263.87  0.31 
1 1 1    3   21   20 o  9   11.84    3.58   15.18  351.03   3.25  -0.51   0.00   0.00    5.78  351.04    8.08  171.04  0.83 
1 1 1    3   21   22 o  3   14.17    4.00    4.68  145.71  -0.96   0.66   0.00   0.00    9.91  145.71    5.59  145.71  0.50 
1 1 1    3   21   24 o  8   14.04    3.79   10.36  228.96  -1.77  -2.04   0.00   0.00   12.40  228.96    2.76  228.96  0.79 
1 1 1    3   21   26 o 19   11.97    3.46    1.66  340.29   0.38  -0.13   0.00   0.00    3.12  340.28    1.56  340.28  0.20 
1 1 1    3   21   28 o 19   20.17    3.64   15.42   96.94  -0.75   6.20   0.00   0.00   22.29   96.94    7.62   96.94  0.92 
1 1 1    3   21   30 o  2   18.90    3.31   13.56  265.12  -0.47  -5.56   0.00   0.00   21.18  265.12    8.13  265.12  0.91 
1 1 1    3   21   32 o  8   11.38    3.23    4.92   78.54   0.25   1.25   0.00   0.00    7.41   78.54    2.62   78.54  0.54 
1 1 1    3   22    1 o  6   22.84    3.89   23.87  281.94   1.96  -9.26   0.00   0.00   21.45  281.94    0.28  101.94  0.95 
1 1 1    3   22    3 o  6   15.11    4.13    9.17  152.50  -2.06   1.07   0.00   0.00   14.13  152.50    5.77  152.50  0.74 
1 1 1    3   22    5 o  7   14.07    4.04    7.98   42.28   1.42   1.29   0.00   0.00   11.96   42.27    4.68   42.27  0.68 
1 1 1    3   22    7 o  7   13.29    3.94   16.17  220.90  -2.83  -2.45   0.00   0.00    7.87  220.90    6.93   40.90  0.85 
1 1 1    3   22    9 o 15   15.22    4.16   19.26   62.06   2.34   4.40   0.00   0.00    9.49   62.06    8.21  242.06  0.89 
1 1 1    3   22   11 o 10   10.32    3.41   10.36  307.00   1.24  -1.64   0.00   0.00    5.02  307.00    4.53  127.00  0.71 
1 1 1    3   22   13 o 17   12.32    3.75    8.11  107.93  -0.57   1.76   0.00   0.00    9.03  107.93    1.51  107.93  0.67 
1 1 1    3   22   15 o  1   12.02    3.67   11.26  209.62  -2.24  -1.27   0.00   0.00    8.08  209.62    2.42   29.62  0.77 
1 1 1    3   22   17 o 19   11.96    3.64   12.53  321.49   2.28  -1.81   0.00   0.00    7.45  321.49    4.32  141.49  0.80 
1 1 1    3   22   19 o  2   12.20    3.71   11.55  122.90  -1.50   2.32   0.00   0.00    8.38  122.90    2.55  302.90  0.79 
1 1 1    3   22   21 o  3   12.18    3.61   10.79  271.81   0.08  -2.67   0.00   0.00    8.77  271.81    1.53   91.81  0.78 
1 1 1    3   22   23 o 11   10.95    3.46   13.31   60.84   1.51   2.71   0.00   0.00    5.09   60.84    7.72  240.84  0.82 
1 1 1    3   22   25 o 10   11.54    3.60    2.88  234.29  -0.42  -0.58   0.00   0.00    4.94  234.28    2.14  234.28  0.34 
1 1 1    3   22   27 o 17   12.64    3.54    6.18  213.27  -1.45  -0.95   0.00   0.00   10.36  213.27    4.29  213.27  0.65 
1 1 1    3   23    0 o 19   13.18    4.01    2.84  180.00  -0.42  -0.00   0.00   0.00    7.77  180.00    5.08  180.00  0.40 
1 1 1    3   23    2 f  0   11.90    3.78    5.59    5.19   1.28   0.12   0.00   0.00    5.31    5.19    0.00    0.00  0.00 
1 1 1    3   23    4 o  1   17.21    4.49    5.19  136.62  -1.14   1.08   0.00   0.00   16.13  136.62   11.20  136.62  0.61 
1 1 1    3   23    6 o 13   13.96    4.12    5.39  246.74  -0.56  -1.29   0.00   0.00   10.86  246.74    5.72  246.74  0.57 
1 1 1    3   23    8 o  7   16.91    4.37   11.20   35.76   2.78   2.00   0.00   0.00   17.62   35.76    6.92   35.76  0.84 
1 1 1    3   23   10 o 19   17.31    4.28   16.09  219.61  -3.97  -3.29   0.00   0.00   15.63  219.61    0.20  219.61  0.90 
1 1 1    3   23   12 o  1   19.59    4.42    9.78   22.24   3.25   1.33   0.00   0.00   23.55   22.24   14.12   22.24  0.84 
1 1 1    3   23   14 o 15   14.75    4.25    3.97  186.70  -1.11  -0.13   0.00   0.00   10.51  186.69    6.67  186.69  0.49 
1 1 1    3   23   16 o 13   14.46    4.01    4.74   72.52   0.42   1.32   0.00   0.00   11.75   72.52    7.13   72.52  0.57 
1 1 1    3   23   18 o  3   16.03    4.19    4.46  270.64   0.02  -1.42   0.00   0.00   14.09  270.64    9.72  270.64  0.58 
1 1 1    4    0    0 o  7  926.60    4.00 2615.31    0.00  22.32   0.00   0.00   0.00 1059.16    0.00  265.12    0.00  1.00 
1 1 1    4    0    2 o  3  248.15    1.22  754.34    0.00   4.20  -0.00   0.00   0.00  218.14  360.00   59.81  180.00  1.00 
1 1 1    4    0    4 o  3  418.63    1.55  655.99    0.00  11.13  -0.00   0.00   0.00  406.12  360.00   25.03  180.00  1.00 
1 1 1    4    0    6 o  3  698.67    2.23  757.33  180.00 -24.52  -0.00   0.00   0.00  838.59  180.00  279.83  180.00  1.00 
1 1 1    4    0    8 o 12   73.63    1.02  217.00  180.00  -0.29   0.00   0.00   0.00   19.61  360.00   80.86  360.00  0.28 
1 1 1    4    0   10 o 17  215.99    1.15  746.08    0.00   1.61  -0.00   0.00   0.00  286.73  360.00  174.73  360.00  0.92 
1 1 1    4    0   12 o 15   17.07    1.37   33.70  180.00  -0.27  -0.00   0.00   0.00  223.27    0.00  455.65    0.00  0.27 
1 1 1    4    0   14 o  5    6.26    1.74   13.38    0.00   0.02  -0.00   0.00   0.00   39.31  180.00   78.84  180.00  0.02 
1 1 1    4    0   16 f  0  129.85    1.30  340.29    0.00   0.71  -0.00   0.00   0.00   72.99  360.00    0.00    0.00  0.00 
1 1 1    4    0   18 o  9   32.62    1.55  161.37    0.00  -0.12  -0.00   0.00   0.00   38.98    0.00   85.84    0.00  0.12 
1 1 1    4    0   20 o  8  379.78    1.66  388.24    0.00  11.26  -0.00   0.00   0.00  406.51  360.00   53.47  360.00  1.00 
1 1 1    4    0   22 o 10  303.23    1.27  279.31  180.00  -7.16  -0.00   0.00   0.00  341.92  180.00   77.37  180.00  1.00 
1 1 1    4    0   24 o  2   94.40    0.98   68.37  180.00   0.65  -0.00   0.00   0.00   35.90  360.00   36.62  180.00  0.57 
1 1 1    4    0   26 o  9  788.68    2.60  622.55  180.00 -55.65  -0.00   0.00   0.00  888.86  180.00  200.36  180.00  1.00 
1 1 1    4    0   28 o  5  189.01    1.05  317.52    0.00   7.58  -0.00   0.00   0.00    8.26  360.00  361.50  180.00  1.00 
1 1 1    4    0   30 o  2  376.11    1.40  372.05  180.00 -14.53  -0.00   0.00   0.00  417.15  180.00   82.09  180.00  1.00 
1 1 1    4    0   32 o  6  298.40    1.22   35.20  180.00  -0.94   0.00   0.00   0.00  413.62  180.00  387.96  180.00  0.74 
1 1 1    4    0   34 o  1   30.09    1.16  168.80  180.00  -0.72   0.00   0.00   0.00  143.14  360.00  323.24  360.00  0.61 
1 1 1    4    0   36 o 18   53.49    1.09   76.80  180.00  -0.53  -0.00   0.00   0.00   14.49    0.00   80.58    0.00  0.48 
1 1 1    4    0   38 o  9  138.49    1.09  184.64    0.00   4.58  -0.00   0.00   0.00   98.14  360.00   80.66  180.00  1.00 
1 1 1    4    0   40 o  7  238.97    1.52  195.22  180.00 -10.83  -0.00   0.00   0.00  293.02  180.00  108.09  180.00  1.00 
1 1 1    4    0   42 o 19   76.51    0.87   73.63    0.00   1.93  -0.00   0.00   0.00   77.31  360.00    7.88  360.00  0.96 
1 1 1    4    0   44 o 16  263.44    1.10  243.92  180.00 -30.58  -0.00   0.00   0.00  295.22  180.00   63.55  180.00  1.00 
1 1 1    4    0   46 o  4    6.49    1.84   31.89    0.00   0.14   0.00   0.00   0.00   28.83  180.00   59.43  180.00  0.14 
1 1 1    4    0   48 o 16   17.33    1.28    5.66  180.00  -0.10  -0.00   0.00   0.00    1.82    0.00    7.25    0.00  0.10 
1 1 1    4    0   50 o 13    5.75    1.72    2.24    0.00   0.02   0.00   0.00   0.00    1.91  180.00    4.06  180.00  0.02 
1 1 1    4    0   52 o 11   22.32    1.07   41.31  180.00  -2.19  -0.00   0.00   0.00    3.99  180.00   35.55    0.00  0.98 
1 1 1    4    0   54 o 11    7.68    2.03   21.12    0.00   0.69  -0.00   0.00   0.00   10.99  180.00   31.15  180.00  0.60 
1 1 1    4    0   56 o 19   22.05    1.27    6.21  180.00  -0.76  -0.00   0.00   0.00   22.53  180.00   16.66  180.00  0.64 
1 1 1    4    0   58 o 16    8.52    2.12   18.60  180.00  -1.10  -0.00   0.00   0.00    3.79    0.00   21.20    0.00  0.80 
1 1 1    4    0   60 o  8   22.23    1.03   15.28  360.00   3.02  -0.00   0.00   0.00   30.10  360.00   15.95  360.00  1.00 
1 1 1    4    0   62 o 17    6.64    1.85    1.22  180.00  -0.08  -0.00   0.00   0.00    0.05    0.00    1.17    0.00  0.08 
1 1 1    4    0   64 o 12   21.46    0.95   15.81    0.00   4.01  -0.00   0.00   0.00   28.58  360.00   14.28  360.00  1.00 
1 1 1    4    0   66 o  7    5.18    1.56    7.93  180.00  -0.52  -0.00   0.00   0.00    2.44    0.00    9.82    0.00  0.48 
1 1 1    4    0   68 o  3    9.52    1.55    2.65  180.00  -0.35  -0.00   0.00   0.00    3.82  180.00    1.28  180.00  0.33 
1 1 1    4    0   70 o 14   11.17    1.83    3.83  360.00   0.63  -0.00   0.00   0.00    8.77  360.00    5.01  360.00  0.56 
1 1 1    4    1    1 o 13  312.83    1.33  616.87  143.09  -7.09 -12.56   0.00   0.00  227.38  240.54  148.80   60.54  0.96 
1 1 1    4    1    3 o 13  765.33    2.40  847.64  130.72 -35.95  62.34   0.00   0.00  758.25  119.97    3.51  299.97  0.99 
1 1 1    4    1    5 o 15 1076.83    3.24 1697.64  288.32  39.69 -123.89   0.00   0.00 1180.71  287.76  216.05  287.76  1.00 
1 1 1    4    1    7 o  3   68.34    1.03  267.97   98.64  -0.30  -0.04   0.00   0.00   14.05    7.98   48.47    7.98  0.15 
1 1 1    4    1    9 o  7  491.29    1.71  628.57  255.23  -0.42 -29.60   0.00   0.00  508.73  269.19   51.62  269.19  0.98 
1 1 1    4    1   11 o 16   49.51    1.03  157.83  184.42   1.21   1.29   0.00   0.00  197.04  226.87  459.04  226.87  0.66 
1 1 1    4    1   13 o 15   39.64    1.04  179.86   70.16  -0.24   0.21   0.00   0.00   44.39  318.65  101.30  318.65  0.16 
1 1 1    4    1   15 o  4   23.46    1.38  133.23  245.39  -0.21  -0.37   0.00   0.00  112.03   60.39  233.78   60.39  0.21 
1 1 1    4    1   17 o 16  166.76    1.19  285.24   74.42   1.32   3.23   0.00   0.00  145.83   67.77   11.25   67.77  0.84 
1 1 1    4    1   19 o 14  176.93    1.58  287.55  236.81  -3.17  -6.70   0.00   0.00   73.85  244.66  181.35   64.66  0.93 
1 1 1    4    1   21 o 13   59.89    1.06  204.29  273.66   0.37  -0.74   0.00   0.00   33.64  116.51  113.10  116.51  0.38 
1 1 1    4    1   23 o  9  464.80    1.62  498.14  131.48 -26.68  29.68   0.00   0.00  455.48  131.95    6.92  311.95  0.99 
1 1 1    4    1   25 o 17  466.99    1.68  328.47   14.98  39.86   5.25   0.00   0.00  490.00    7.50   57.72    7.50  0.99 
1 1 1    4    1   27 o  1  141.71    1.04  147.81  121.87  -1.49   3.99   0.00   0.00  105.39  110.48   36.62  290.48  0.87 
1 1 1    4    1   29 o  5  144.41    1.03  115.09   16.03   3.56   1.91   0.00   0.00  125.30   28.25    0.78   28.25  0.86 
1 1 1    4    1   31 o  9   52.54    0.99  131.45  273.62  -0.00  -1.42   0.00   0.00   52.41   89.93  165.25   89.93  0.58 
1 1 1    4    1   33 o  5   96.89    0.98   65.86    9.63   1.94   0.00   0.00   0.00   55.01    0.12   23.19  180.12  0.69 
1 1 1    4    1   35 o  5   60.39    0.96   63.86  340.95   1.23  -0.11   0.00   0.00   11.11  174.90   85.55  174.90  0.52 
1 1 1    4    1   37 o  4  117.18    1.07   66.39  164.78  -2.58   0.97   0.00   0.00  114.79  159.39   44.39  159.39  0.79 
1 1 1    4    1   39 o  6   14.59    2.24   49.14  208.97  -0.25  -0.13   0.00   0.00   41.09   27.08   86.26   27.08  0.14 
1 1 1    4    1   41 o 12  160.32    1.05  121.65   29.61   9.75   5.68   0.00   0.00  188.37   30.22   70.65   30.22  0.95 
1 1 1    4    1   43 o 16   65.01    0.87   67.67  299.04   1.81  -3.29   0.00   0.00   46.21  298.75   18.55  118.75  0.85 
1 1 1    4    1   45 o  4  100.46    0.88   24.78  293.19   1.09  -2.54   0.00   0.00  135.53  293.23  112.22  293.23  0.79 
1 1 1    4    1   47 o 12   40.03    0.92   29.39  349.18   1.93  -0.37   0.00   0.00   27.19  349.01    0.98  169.01  0.69 
1 1 1    4    1   49 o 18   42.25    0.93   47.35  172.07  -5.71   0.79   0.00   0.00   31.27  172.08   14.22  352.08  0.91 
1 1 1    4    1   51 o 11   39.60    0.90   57.78    2.38   9.01   0.37   0.00   0.00   19.30    2.38   36.07  182.38  0.94 
1 1 1    4    1   53 o 16    9.98    1.83   10.87  130.44  -0.43   0.51   0.00   0.00    4.07  310.44   14.46  310.44  0.32 
1 1 1    4    1   55 o  1    7.60    2.05   12.33   83.11   0.11   0.92   0.00   0.00    5.36  263.12   17.08  263.12  0.42 
1 1 1    4    1   57 o 13   28.13    1.32   27.87  286.96   2.84  -9.32   0.00   0.00   27.08  286.96    0.86  286.96  0.95 
1 1 1    4    1   59 o  1    8.08    2.02   10.07  136.35  -0.92   0.88   0.00   0.00    0.74  316.35   10.12  316.35  0.53 
1 1 1    4    1   61 o  8   17.42    1.24   14.21  326.05   3.83  -2.58   0.00   0.00   17.74  326.05    4.68  326.05  0.88 
1 1 1    4    1   63 o 18   24.05    0.97   17.96  161.58  -8.94   2.98   0.00   0.00   29.19  161.58   12.91  161.58  0.95 
1 1 1    4    1   65 o  3   11.14    1.58    6.31  350.83   1.63  -0.26   0.00   0.00    8.25  350.83    2.46  350.83  0.63 
1 1 1    4    1   67 o  2    5.62    1.63    0.62  344.30   0.08  -0.02   0.00   0.00    0.09  164.28    0.67  164.28  0.04 
1 1 1    4    1   69 o  4    5.42    1.63    6.38  259.29  -0.18  -0.94   0.00   0.00    1.52   79.29    7.71   79.29  0.43 
1 1 1    4    2    0 o  6  421.26    1.56  403.53  180.00   7.77   0.00   0.00   0.00  548.69    0.00  254.87    0.00  1.00 
1 1 1    4    2    2 o 17  255.82    1.23  432.58  131.54  -6.37   3.12   0.00   0.00  253.89  153.91   33.69  153.91  0.93 
1 1 1    4    2    4 o  7  588.58    2.02 1114.08  197.99 -32.40 -12.05   0.00   0.00  698.81  200.40  237.62  200.40  0.99 
1 1 1    4    2    6 o 10 1189.23    3.55 1619.28   25.34 124.32 103.58   0.00   0.00 1320.38   39.80  269.66   39.80  1.00 
1 1 1    4    2    8 o  3  188.72    1.12  414.66  172.49  -4.14  -2.74   0.00   0.00  138.75  213.52   59.44   33.52  0.89 
1 1 1    4    2   10 o  8   93.70    1.02  233.63  256.18  -2.17   0.44   0.00   0.00   35.58  348.47  207.90  348.47  0.73 
1 1 1    4    2   12 o  6   74.16    1.09  118.22   83.69   0.27   0.15   0.00   0.00    6.76  209.10   36.35  209.10  0.15 
1 1 1    4    2   14 o  6  134.00    1.20   61.92  229.22   1.73  -0.02   0.00   0.00   86.36  359.18    0.83  179.18  0.65 
1 1 1    4    2   16 o 13   64.71    1.08  379.43  186.78  -0.26   0.38   0.00   0.00   16.97  304.77   63.04  304.77  0.22 
1 1 1    4    2   18 o  9  117.60    1.20  240.58  253.53  -1.09  -2.21   0.00   0.00   50.42  243.67   78.11   63.67  0.76 
1 1 1    4    2   20 o  9  285.05    1.44  206.10  136.02  -4.65   7.31   0.00   0.00  359.66  122.45  183.20  122.45  0.94 
1 1 1    4    2   22 o 16  351.75    1.53  247.40  314.28  10.13 -10.93   0.00   0.00  448.15  312.83  216.83  312.83  0.97 
1 1 1    4    2   24 o  3  534.20    1.85  615.39  347.90  49.70  -8.97   0.00   0.00  575.06  349.77   92.35  349.77  0.99 
1 1 1    4    2   26 o  2  386.93    1.55  225.20  164.43 -23.14   1.30   0.00   0.00  470.11  176.79  183.24  176.79  0.98 
1 1 1    4    2   28 o  1  160.69    1.10  278.68  228.68  -5.80  -6.61   0.00   0.00   54.79  228.71  192.95   48.71  0.94 
1 1 1    4    2   30 o 14  264.77    1.27  286.62   37.47  11.28   9.61   0.00   0.00  272.97   40.43   34.60   40.43  0.97 
1 1 1    4    2   32 o 17   76.25    1.03  123.95  207.92  -1.23  -0.73   0.00   0.00   13.33  210.83   61.66   30.83  0.58 
1 1 1    4    2   34 o 14   32.78    1.16   94.44   11.83   0.66   0.18   0.00   0.00   56.39  194.96  134.00  194.96  0.32 
1 1 1    4    2   36 o 16   31.49    1.58   54.54  271.72  -0.12  -0.54   0.00   0.00   39.27   77.09   95.23   77.09  0.27 
1 1 1    4    2   38 o 10   64.24    1.07   45.99   23.00   1.16   0.43   0.00   0.00   18.20   20.50   30.89  200.50  0.52 
1 1 1    4    2   40 o 13   28.65    1.22   10.85  205.48  -0.17  -0.09   0.00   0.00    7.09   27.80   19.56   27.80  0.09 
1 1 1    4    2   42 o  4   96.11    0.94  110.14  196.89  -7.78  -2.33   0.00   0.00   75.46  196.65   29.06   16.65  0.94 
1 1 1    4    2   44 o 14  163.44    0.93  159.06   19.69  24.72   8.81   0.00   0.00  168.94   19.62   17.29   19.62  0.98 
1 1 1    4    2   46 o 10   33.77    0.98   27.47  194.05  -1.28  -0.31   0.00   0.00   10.73  193.81   15.47   13.81  0.55 
1 1 1    4    2   48 o  5   33.17    0.94   23.40   30.13   1.61   0.93   0.00   0.00   22.22   30.11    0.24  210.11  0.67 
1 1 1    4    2   50 o 18   14.03    1.51   14.39  219.42  -0.54  -0.44   0.00   0.00    4.58   39.42   18.38   39.42  0.33 
1 1 1    4    2   52 o  3    9.85    1.86    5.78   57.11   0.16   0.24   0.00   0.00    2.73  237.11    8.26  237.11  0.14 
1 1 1    4    2   54 o 16    7.33    2.05   23.02  190.77  -1.53  -0.29   0.00   0.00   13.03   10.77   34.99   10.77  0.61 
1 1 1    4    2   56 o  6   10.90    2.01   12.69   30.82   1.32   0.79   0.00   0.00    1.21   30.82   10.78  210.82  0.61 
1 1 1    4    2   58 o  2    5.70    1.71   16.15   14.81   1.27   0.34   0.00   0.00    8.88  194.81   23.98  194.81  0.55 
1 1 1    4    2   60 o 17   21.46    1.11   19.47  173.70  -7.42   0.82   0.00   0.00   21.94  173.70    3.95  173.70  0.93 
1 1 1    4    2   62 o  9    6.80    1.82    4.40  327.72   0.49  -0.31   0.00   0.00    0.20  147.72    4.21  147.72  0.28 
1 1 1    4    2   64 o  3    7.27    1.80    3.59   35.68   0.47   0.34   0.00   0.00    0.80   35.69    2.46  215.69  0.28 
1 1 1    4    2   66 o 17   10.08    1.65    7.69  218.47  -1.49  -1.18   0.00   0.00    6.54  218.47    0.66   38.47  0.68 
1 1 1    4    2   68 o  1    7.87    1.61   10.18   42.07   1.59   1.44   0.00   0.00    1.55   42.07    8.22  222.07  0.72 
1 1 1    4    3    1 o  5  374.28    1.68  337.30    4.97 -11.37   2.47   0.00   0.00  477.62  167.77  239.62  167.77  0.96 
1 1 1    4    3    3 o  2 1137.15    3.78 1337.47  330.64 134.77 -62.56   0.00   0.00 1271.97  335.10  277.32  335.10  1.00 
1 1 1    4    3    5 o 10  812.05    2.81  484.93  139.39 -57.60  46.84   0.00   0.00  927.24  140.88  241.35  140.88  0.99 
1 1 1    4    3    7 o 18  349.97    1.51  465.17  136.34  -9.91   8.69   0.00   0.00  396.10  138.76  119.37  138.76  0.96 
1 1 1    4    3    9 o 10  255.50    1.27  523.44   49.65   7.85   7.95   0.00   0.00  174.63   45.39  138.30  225.39  0.95 
1 1 1    4    3   11 o 12   99.58    1.18  288.39  171.20  -0.78  -1.69   0.00   0.00    4.65  245.14  124.86   65.14  0.67 
1 1 1    4    3   13 o 14  189.85    1.12  498.46  357.97   6.07  -0.46   0.00   0.00  132.96  355.64   81.01  175.64  0.91 
1 1 1    4    3   15 o 17  122.07    1.19  254.76  183.52  -4.51  -0.34   0.00   0.00   21.75    4.30  258.55    4.30  0.88 
1 1 1    4    3   17 o  7  162.43    1.15  313.69    0.34   5.70  -1.58   0.00   0.00   73.77  344.54  148.42  164.54  0.91 
1 1 1    4    3   19 o 14  107.06    1.09  276.52   64.27   2.11   2.75   0.00   0.00    7.75  232.51  195.27  232.51  0.84 
1 1 1    4    3   21 o  6   91.56    1.07  163.49  191.50  -1.39   1.01   0.00   0.00   15.89  143.87   86.39  323.87  0.65 
1 1 1    4    3   23 o 15  295.02    1.35  143.06  202.54  -9.81  -8.12   0.00   0.00  345.51  219.63  124.65  219.63  0.96 
1 1 1    4    3   25 o 19  400.26    1.47  571.59  173.32 -37.32   4.03   0.00   0.00  338.95  173.83  111.88  353.83  0.99 
1 1 1    4    3   27 o 19  385.13    1.43  361.59  349.85  32.68  -7.16   0.00   0.00  363.08  347.64   32.50  167.64  0.98 
1 1 1    4    3   29 o 19   57.07    1.01  128.94  130.06  -0.45   0.79   0.00   0.00   21.23  299.44   89.65  299.44  0.41 
1 1 1    4    3   31 o 12  189.19    1.08  204.17  145.31  -7.77   5.25   0.00   0.00  157.81  145.97   41.99  325.97  0.95 
1 1 1    4    3   33 o 14   69.14    0.96   48.08  290.59   0.23  -0.87   0.00   0.00    7.67  284.59   41.32  104.59  0.41 
1 1 1    4    3   35 o 13   51.15    1.18   13.84  106.18   0.09   0.00   0.00   0.00    1.24  180.96    6.99  180.96  0.04 
1 1 1    4    3   37 o 18   55.44    1.11   59.50  173.26  -1.33   0.16   0.00   0.00    3.51  352.93   68.45  352.93  0.55 
1 1 1    4    3   39 o 19   94.72    1.17   71.50   28.22   3.03   1.43   0.00   0.00   85.56   25.20   13.37   25.20  0.83 
1 1 1    4    3   41 f  0   69.40    0.96   46.78  218.02  -1.83  -1.42   0.00   0.00   45.85  217.81    0.00    0.00  0.00 
1 1 1    4    3   43 o 19   28.24    1.16    9.94  170.72  -0.27   0.04   0.00   0.00    2.14  351.93   11.88  351.93  0.13 
1 1 1    4    3   45 o 10   49.52    0.92   84.61  163.93  -5.16   1.49   0.00   0.00    8.67  163.87   71.93  343.87  0.90 
1 1 1    4    3   47 o  6   16.22    1.49   25.83  336.27   0.77  -0.34   0.00   0.00   12.12  156.25   36.83  156.25  0.39 
1 1 1    4    3   49 o  3   24.29    1.10    1.69  116.66  -0.06   0.12   0.00   0.00    1.54  116.68    0.08  296.68  0.07 
1 1 1    4    3   51 o  9   28.57    1.05   18.73  255.21  -0.61  -2.33   0.00   0.00   25.17  255.21    7.23  255.21  0.75 
1 1 1    4    3   53 o 12   11.36    2.02    5.56   65.00   0.20   0.43   0.00   0.00    0.03  245.01    5.35  245.01  0.23 
1 1 1    4    3   55 o 19   25.19    1.09   24.16  310.38   4.26  -5.01   0.00   0.00   23.48  310.38    0.59  310.38  0.92 
1 1 1    4    3   57 o 13   24.36    1.39   22.93  128.72  -4.66   5.82   0.00   0.00   23.82  128.72    2.32  128.72  0.93 
1 1 1    4    3   59 o 14    7.13    1.94    4.74  284.08   0.14  -0.54   0.00   0.00    0.58  104.08    4.98  104.08  0.27 
1 1 1    4    3   61 o 10   21.81    1.04   19.67   12.91   8.18   1.88   0.00   0.00   22.92   12.91    4.91   12.91  0.94 
1 1 1    4    3   63 o 18   20.84    1.01   18.89  195.79  -8.62  -2.44   0.00   0.00   22.21  195.79    5.15  195.79  0.94 
1 1 1    4    3   65 o  8   10.81    1.57   11.20    9.11   2.87   0.46   0.00   0.00    6.98    9.11    3.39  189.11  0.80 
1 1 1    4    3   67 o 13    5.04    1.52    7.11  166.56  -0.91   0.22   0.00   0.00    2.50  346.55    9.26  346.55  0.42 
1 1 1    4    3   69 o 16    4.86    1.55    4.66   81.71   0.09   0.64   0.00   0.00    1.57  261.71    6.13  261.71  0.31 
1 1 1    4    4    0 o 16  819.21    4.17  390.72    0.00  28.66   0.00   0.00   0.00 1128.98    0.00  619.53    0.00  1.00 
1 1 1    4    4    2 o 11  370.74    1.68  275.92  200.73 -13.15   1.04   0.00   0.00  454.78  175.47  196.77  175.47  0.96 
1 1 1    4    4    4 f  0  632.77    2.21 1048.93  122.48 -12.31  36.88   0.00   0.00  541.88  108.46    0.00    0.00  0.00 
1 1 1    4    4    6 o 13 1047.08    3.98 1027.10  281.01   5.95 -162.05   0.00   0.00  991.56  272.10  104.57   92.10  1.00 
1 1 1    4    4    8 o  2  190.17    1.36  126.75  231.35  -2.26  -0.53   0.00   0.00  198.69  193.13  114.31  193.13  0.74 
1 1 1    4    4   10 o 17   84.23    1.07   91.10   51.74   0.16  -0.22   0.00   0.00    1.01  306.98   20.79  126.98  0.14 
1 1 1    4    4   12 o 18  101.69    1.19   12.18  127.70  -1.23  -1.31   0.00   0.00   19.65  226.90   95.38   46.90  0.66 
1 1 1    4    4   14 f  0   65.84    1.31   87.10   52.18  -0.32   1.27   0.00   0.00  126.23  103.98    0.00    0.00  0.00 
1 1 1    4    4   16 o 18  132.48    1.13  272.40  120.44  -2.44   1.97   0.00   0.00   75.69  141.02   65.81  321.02  0.82 
1 1 1    4    4   18 o 14  146.13    1.33  158.83  277.34  -1.21   0.98   0.00   0.00  117.64  141.17   57.14  141.17  0.61 
1 1 1    4    4   20 o  2   94.19    1.23  408.43  107.64  -1.24   3.99   0.00   0.00   74.54  287.24  312.96  287.24  0.87 
1 1 1    4    4   22 o 16  124.13    1.16  219.05  313.41   1.44  -3.85   0.00   0.00   47.94  290.57  119.51  110.57  0.87 
1 1 1    4    4   24 o 16  475.22    1.83  446.55   21.63  41.30  14.16   0.00   0.00  500.44   18.93   61.39   18.93  0.99 
1 1 1    4    4   26 o 17  141.07    1.06  289.59  245.14  -3.33  -5.70   0.00   0.00   47.67  239.68  164.44   59.68  0.92 
1 1 1    4    4   28 f  0  274.88    1.30  300.49   97.13  -0.49  17.09   0.00   0.00  306.76   91.65    0.00    0.00  0.00 
1 1 1    4    4   30 o 12  597.52    2.09  503.52  270.58  -2.15 -75.20   0.00   0.00  679.18  268.36  171.28  268.36  0.99 
1 1 1    4    4   32 o 16   81.07    1.01   73.75   87.71   0.36   1.59   0.00   0.00   25.78   77.38   49.93  257.38  0.63 
1 1 1    4    4   34 o  2  146.00    1.18   92.19  116.55  -1.62   3.56   0.00   0.00  160.95  114.49   70.70  114.49  0.86 
1 1 1    4    4   36 o 15  117.39    1.02   80.31    4.32   3.22   0.06   0.00   0.00  118.57    1.05   43.47    1.05  0.82 
1 1 1    4    4   38 o 19  117.19    1.12   99.45  197.54  -5.05  -1.52   0.00   0.00  115.91  196.77   21.03  196.77  0.90 
1 1 1    4    4   40 o 12   63.13    1.12   18.49  325.89   0.69  -0.46   0.00   0.00   28.90  326.23    9.64  326.23  0.38 
1 1 1    4    4   42 o 13   61.00    1.00   54.16   23.11   2.76   1.21   0.00   0.00   47.12   23.66    4.70  203.66  0.81 
1 1 1    4    4   44 o  6   47.49    0.91   38.73    7.59   2.22   0.31   0.00   0.00   32.61    7.98    4.50  187.98  0.73 
1 1 1    4    4   46 o 19   33.31    0.98   29.23  222.06  -1.33  -1.21   0.00   0.00   16.03  222.27   11.99   42.27  0.66 
1 1 1    4    4   48 o 19   24.15    1.09   21.38   29.72   1.35   0.77   0.00   0.00    8.93   29.73   11.61  209.73  0.61 
1 1 1    4    4   50 o  6   37.76    0.91   30.54  170.16  -4.73   0.82   0.00   0.00   37.84  170.16    8.58  170.16  0.89 
1 1 1    4    4   52 o  6   60.66    0.81   42.40  355.48  17.30  -1.37   0.00   0.00   77.26  355.48   36.74  355.48  0.97 
1 1 1    4    4   54 o  5   11.74    1.92   24.59  127.95  -1.79   2.30   0.00   0.00    4.49  307.96   27.84  307.96  0.80 
1 1 1    4    4   56 o 10   16.99    1.73   11.77  277.15   0.31  -2.47   0.00   0.00   14.88  277.16    3.82  277.16  0.76 
1 1 1    4    4   58 o  6    8.88    2.04    7.39  257.60  -0.22  -1.02   0.00   0.00    1.30  257.59    5.58   77.59  0.46 
1 1 1    4    4   60 o 13    8.61    1.95    6.20  171.96  -0.95   0.13   0.00   0.00    1.72  171.96    3.97  351.96  0.43 
1 1 1    4    4   62 o  9    7.86    1.80    7.56  152.94  -1.10   0.56   0.00   0.00    1.36  152.94    5.49  332.94  0.52 
1 1 1    4    4   64 o  6    7.81    1.67   15.30  353.45   2.76  -0.32   0.00   0.00    1.67  173.45   15.73  173.45  0.79 
1 1 1    4    4   66 o 16   11.26    1.48   12.38  159.88  -3.36   1.23   0.00   0.00    7.33  159.88    4.36  339.88  0.85 
1 1 1    4    4   68 o 18   11.46    1.60   15.28  305.72   2.83  -3.94   0.00   0.00    5.57  305.72    9.26  125.72  0.89 
1 1 1    4    5    1 o  5  185.04    2.32  308.94  242.38  -0.80  -1.35   0.00   0.00  168.67  239.25  110.90  239.25  0.61 
1 1 1    4    5    3 o  8  293.72    1.85  522.90   18.93   3.25 -10.59   0.00   0.00  304.49  287.06   48.71  287.06  0.95 
1 1 1    4    5    5 o  8  316.81    1.46  100.30   99.17   8.79   8.51   0.00   0.00  348.37   44.07   89.59   44.07  0.96 
1 1 1    4    5    7 o  7  119.93    1.08  214.00   37.07   1.18   1.13   0.00   0.00   60.93   43.78   28.39  223.78  0.63 
1 1 1    4    5    9 o 12  178.60    1.35  158.19  267.31   0.48   6.59   0.00   0.00   91.59   85.80  145.75  265.80  0.92 
1 1 1    4    5   11 o 19  128.05    1.28  337.88  230.43  -3.56  -1.86   0.00   0.00   25.89  207.51  169.52   27.51  0.86 
1 1 1    4    5   13 o  9   79.31    1.13   55.85  296.38   0.76  -0.35   0.00   0.00    2.35  155.16   66.23  155.16  0.39 
1 1 1    4    5   15 o  7  104.78    1.19   50.04  168.88   1.39   1.31   0.00   0.00   37.86   43.28   67.27  223.28  0.68 
1 1 1    4    5   17 o 17  203.79    1.27  372.90  324.81   6.31  -7.72   0.00   0.00  117.22  309.25  152.12  129.25  0.95 
1 1 1    4    5   19 o 18  270.12    1.28  339.10  266.70   0.24 -19.50   0.00   0.00  148.96  270.72  228.29   90.72  0.97 
1 1 1    4    5   21 o 19  157.39    1.23  109.14   71.39   1.51   3.94   0.00   0.00  142.32   69.05   10.37   69.05  0.87 
1 1 1    4    5   23 o  3  265.40    1.30  303.95  169.60 -12.40   3.68   0.00   0.00  280.78  163.49   51.70  163.49  0.96 
1 1 1    4    5   25 o  7  369.32    1.41  101.37  180.97 -11.38   2.90   0.00   0.00  564.32  165.73  422.19  165.73  0.96 
1 1 1    4    5   27 o 19   62.02    1.06  119.22  236.04  -0.77  -1.61   0.00   0.00   40.09   64.64  161.97   64.64  0.66 
1 1 1    4    5   29 o  8  156.90    1.03  125.40   48.18   2.60   3.82   0.00   0.00  159.77   55.72   42.19   55.72  0.88 
1 1 1    4    5   31 o 16  190.86    1.06  153.46   76.14   1.66   9.25   0.00   0.00  176.60   79.80    7.61  259.80  0.95 
1 1 1    4    5   33 o 18   57.89    1.14   63.98  250.05  -0.17  -1.18   0.00   0.00    9.16   81.93   77.50   81.93  0.51 
1 1 1    4    5   35 o 17   48.31    1.02   28.39  231.21  -0.33  -0.30   0.00   0.00    3.98   42.86   29.06   42.86  0.22 
1 1 1    4    5   37 o 16   24.55    1.50    7.46  326.26   0.06  -0.02   0.00   0.00    4.08  159.02    9.81  159.02  0.03 
1 1 1    4    5   39 o  2   44.86    1.15   57.95  345.98   1.67  -0.38   0.00   0.00    1.58  347.18   54.59  167.18  0.64 
1 1 1    4    5   41 o 10   80.68    0.90   76.75   99.20  -0.87   5.46   0.00   0.00   73.57   99.04    1.20   99.04  0.90 
1 1 1    4    5   43 o  1   81.47    0.91   54.09  226.37  -3.66  -3.83   0.00   0.00   94.73  226.37   42.84  226.37  0.90 
1 1 1    4    5   45 o  6   43.34    0.92   42.35  265.62  -0.25  -3.26   0.00   0.00   31.19  265.59    9.40   85.59  0.83 
1 1 1    4    5   47 o 15   28.29    1.11   36.44  160.71  -2.87   1.00   0.00   0.00   10.98  160.71   24.03  340.71  0.81 
1 1 1    4    5   49 o 10   48.27    0.90   55.15    0.40  10.67   0.08   0.00   0.00   39.05    0.40   13.80  180.40  0.95 
1 1 1    4    5   51 o  7   34.10    0.97   40.94  178.82  -8.76   0.18   0.00   0.00   25.04  178.82   14.10  358.82  0.94 
1 1 1    4    5   53 o 13    6.13    1.85    2.40  341.09   0.14  -0.05   0.00   0.00    1.39  161.08    3.67  161.08  0.07 
1 1 1    4    5   55 o 17   31.31    1.10   17.62  237.51  -3.65  -5.74   0.00   0.00   41.24  237.51   24.65  237.51  0.92 
1 1 1    4    5   57 o 14   24.04    1.27   23.75   54.20   5.28   7.32   0.00   0.00   23.20   54.20    1.07   54.20  0.94 
1 1 1    4    5   59 o 19   10.26    2.00    4.59  236.53  -0.45  -0.69   0.00   0.00    3.59  236.53    0.64   56.53  0.38 
1 1 1    4    5   61 o  7    8.18    1.79    6.47  325.44   0.88  -0.61   0.00   0.00    1.83  325.44    4.05  145.44  0.47 
1 1 1    4    5   63 o 10    6.40    1.79    4.53   37.29   0.52   0.40   0.00   0.00    0.15  217.29    4.29  217.29  0.31 
1 1 1    4    5   65 o 14   10.57    1.66   11.43  204.77  -2.73  -1.26   0.00   0.00    6.40  204.77    4.33   24.77  0.81 
1 1 1    4    5   67 o 15    8.20    1.78    8.36   47.18   1.24   1.34   0.00   0.00    2.88   47.18    5.19  227.18  0.67 
1 1 1    4    6    0 o  6  229.23    2.45  219.13  180.00  -3.20   0.00   0.00   0.00  279.94  180.00  102.95  180.00  1.00 
1 1 1    4    6    2 o 19  135.99    1.80  248.77    9.81   3.50   0.18   0.00   0.00   65.62    2.89   97.61  182.89  0.84 
1 1 1    4    6    4 f  0   59.03    1.37  270.63  280.50  -0.23   0.22   0.00   0.00   30.57  136.72    0.00    0.00  0.00 
1 1 1    4    6    6 o 10  152.95    1.34  125.54  112.32  -2.70   3.52   0.00   0.00   89.41  127.43   89.92  307.43  0.88 
1 1 1    4    6    8 o 11   14.81    1.61  212.97  101.05  -0.00  -0.07   0.00   0.00   27.48   86.83   55.99   86.83  0.03 
1 1 1    4    6   10 o 17  192.44    1.14  306.80   14.58   7.37   2.38   0.00   0.00  121.90   17.91  115.30  197.91  0.93 
1 1 1    4    6   12 o  2  212.52    1.21  168.64  236.31  -0.89  -5.62   0.00   0.00  232.78  261.01   79.92  261.01  0.91 
1 1 1    4    6   14 o 15  254.72    1.23  295.27   99.43  -0.79  10.04   0.00   0.00  266.27   94.50   49.09   94.50  0.95 
1 1 1    4    6   16 o  6  369.29    1.44  336.99  287.19   5.37 -19.70   0.00   0.00  429.45  285.24  138.65  285.24  0.98 
1 1 1    4    6   18 o 10  304.26    1.35  455.21   71.26   5.97  23.51   0.00   0.00  196.81   75.75  202.23  255.75  0.98 
1 1 1    4    6   20 o 17  308.15    1.52  267.62  161.02 -15.21   3.33   0.00   0.00  354.61  167.65  113.05  167.65  0.97 
1 1 1    4    6   22 o  1  372.31    1.48  378.09  297.79  11.72 -25.25   0.00   0.00  388.97  294.91   46.83  294.91  0.98 
1 1 1    4    6   24 o 15  210.17    1.21  218.70  139.47  -6.99   6.58   0.00   0.00  198.64  136.72    0.52  316.72  0.95 
1 1 1    4    6   26 o  9   29.50    1.31   30.30  203.78  -0.00  -0.21   0.00   0.00   23.23   88.86   52.60   88.86  0.10 
1 1 1    4    6   28 o  9  258.49    1.23  199.41   45.99  10.20   9.57   0.00   0.00  286.68   43.16   75.22   43.16  0.96 
1 1 1    4    6   30 o 15  254.95    1.21  224.29  204.17 -14.03  -7.13   0.00   0.00  266.76  206.94   40.10  206.94  0.97 
1 1 1    4    6   32 o 12  121.67    1.13   65.93   93.63   0.39   2.60   0.00   0.00  120.87   81.38   52.31   81.38  0.78 
1 1 1    4    6   34 o 14  112.67    1.07   89.69  282.48   0.72  -3.81   0.00   0.00  104.33  280.68   15.16  280.68  0.86 
1 1 1    4    6   36 o 11   68.96    1.17   49.46  105.35  -0.49   1.77   0.00   0.00   39.05  105.42   14.04  285.42  0.67 
1 1 1    4    6   38 o  8   48.14    1.02   24.43  280.64   0.08  -0.79   0.00   0.00   12.39  275.96   10.55   95.96  0.37 
1 1 1    4    6   40 o  8   37.16    1.22   21.12  226.29  -0.50  -0.52   0.00   0.00    5.13  225.93   14.84   45.93  0.34 
1 1 1    4    6   42 f  0  107.61    1.00  120.82  207.45 -12.50  -6.45   0.00   0.00  115.17  207.31    0.00    0.00  0.00 
1 1 1    4    6   44 f  0  100.46    0.91   75.94   32.27  10.55   6.65   0.00   0.00   72.79   32.21    0.00    0.00  0.00 
1 1 1    4    6   46 o 12   54.45    0.98   45.25  117.68  -3.39   6.46   0.00   0.00   57.67  117.68   14.21  117.68  0.93 
1 1 1    4    6   48 o 18   24.77    1.17   37.86  279.70   0.63  -3.69   0.00   0.00    5.97  279.70   30.31   99.70  0.85 
1 1 1    4    6   50 o 16   32.12    1.02   22.55  138.04  -3.33   2.99   0.00   0.00   34.96  138.04   13.41  138.04  0.88 
1 1 1    4    6   52 o 19    8.04    2.08   10.45  321.98   0.64  -0.50   0.00   0.00    3.87  141.97   13.80  141.97  0.38 
1 1 1    4    6   54 o  1   28.48    1.24   28.74   33.65   8.26   5.50   0.00   0.00   26.94   33.65    0.13  213.65  0.95 
1 1 1    4    6   56 o  8   23.92    1.25   24.16  209.78  -7.77  -4.44   0.00   0.00   22.55  209.78    0.02  209.78  0.94 
1 1 1    4    6   58 o 11   24.74    1.06   15.90    9.12   7.11   1.14   0.00   0.00   31.24    9.12   16.58    9.12  0.93 
1 1 1    4    6   60 f  0   17.09    1.44   15.04  200.44  -4.95  -1.84   0.00   0.00   13.68  200.44    0.00    0.00  0.00 
1 1 1    4    6   62 f  0    8.47    1.86   11.70   29.45   1.96   1.11   0.00   0.00   10.66   29.45    0.00    0.00  0.00 
1 1 1    4    6   64 o  2    5.43    1.63    4.38  206.26  -0.53  -0.26   0.00   0.00    1.05   26.25    5.15   26.25  0.28 
1 1 1    4    6   66 o  9    5.52    1.62   11.16   12.25   1.61   0.35   0.00   0.00    3.76  192.25   14.49  192.25  0.63 
1 1 1    4    7    1 o  3  233.90    1.34  138.12  240.97  -6.57  -4.13   0.00   0.00  242.93  212.18   49.32  212.18  0.93 
1 1 1    4    7    3 o  3  252.62    1.35   79.22   68.64   5.42   6.48   0.00   0.00  280.33   50.11   86.32   50.11  0.94 
1 1 1    4    7    5 o  3  132.55    1.14  142.30  275.99   0.35  -3.28   0.00   0.00   77.48  276.12   65.00   96.12  0.83 
1 1 1    4    7    7 f  0   32.08    1.23  236.24  287.66   0.55  -0.41   0.00   0.00  119.81  323.39    0.00    0.00  0.00 
1 1 1    4    7    9 o  1  188.71    1.15  467.34  164.63  -8.74  -0.55   0.00   0.00   99.93  183.63  155.31    3.63  0.94 
1 1 1    4    7   11 o  9   34.62    1.24  111.58   21.32   0.14   0.40   0.00   0.00   51.25  250.39  116.89  250.39  0.21 
1 1 1    4    7   13 o  8   31.53    1.28  132.55   64.87  -0.01   0.19   0.00   0.00   25.05  273.78   56.05  273.78  0.09 
1 1 1    4    7   15 o  7  244.29    1.22  303.98  336.59  12.32  -1.22   0.00   0.00  217.43  354.33   33.54  174.33  0.96 
1 1 1    4    7   17 o 16 1059.80    3.41 1058.48  172.66 -233.26  22.33   0.00   0.00 1057.08  174.53    0.91  354.53  1.00 
1 1 1    4    7   19 o 14  503.80    1.87  442.01  331.90  50.47 -17.58   0.00   0.00  510.03  340.80   21.94  340.80  0.99 
1 1 1    4    7   21 o 17  175.69    1.18  112.40  129.37  -3.82   3.38   0.00   0.00  186.71  138.53   58.71  138.53  0.90 
1 1 1    4    7   23 o  4  210.08    1.22  140.43   17.64   9.07   1.61   0.00   0.00  211.99   10.09   27.34   10.09  0.94 
1 1 1    4    7   25 o 17  343.13    1.37  251.41   15.29  21.85   5.28   0.00   0.00  408.44   13.57  146.06   13.57  0.98 
1 1 1    4    7   27 o  8  170.81    1.11  209.17  204.13  -8.28  -4.55   0.00   0.00  113.52  208.82   95.96   28.82  0.95 
1 1 1    4    7   29 o  1   39.20    1.26   72.52  349.74   0.64  -0.15   0.00   0.00   33.81  167.09   91.96  167.09  0.31 
1 1 1    4    7   31 o 14   65.25    1.09   46.67  353.40   1.19  -0.18   0.00   0.00   12.71  351.19   41.59  171.19  0.51 
1 1 1    4    7   33 o 10  166.90    1.14  115.72  342.35   7.39  -2.58   0.00   0.00  199.50  340.73   87.31  340.73  0.93 
1 1 1    4    7   35 o 11  201.33    1.14   90.59  156.30  -8.88   3.46   0.00   0.00  294.54  158.71  208.16  158.71  0.95 
1 1 1    4    7   37 o  9   45.78    1.03   52.67    6.64   1.88   0.19   0.00   0.00   10.66    5.90   40.90  185.90  0.68 
1 1 1    4    7   39 o  7  119.49    1.09  102.11  179.29 -11.86   0.16   0.00   0.00  131.45  179.23   34.22  179.23  0.96 
1 1 1    4    7   41 o 18  138.13    0.94  141.17    6.49  25.11   2.82   0.00   0.00  136.05    6.41    1.36    6.41  0.98 
1 1 1    4    7   43 o  4    6.36    1.94   16.00   72.65   0.06   0.19   0.00   0.00   14.12  252.65   29.50  252.65  0.10 
1 1 1    4    7   45 o  1   19.11    1.50   33.18  237.11  -1.05  -1.62   0.00   0.00    5.64   57.11   37.50   57.11  0.69 
1 1 1    4    7   47 o 16   45.06    0.94   48.33   17.34   8.60   2.69   0.00   0.00   38.67   17.34    7.63  197.34  0.94 
1 1 1    4    7   49 o 15    8.39    2.08   19.69  157.20  -0.96   0.40   0.00   0.00   11.09  337.20   29.91  337.20  0.46 
1 1 1    4    7   51 o 10   34.97    1.04   32.91  336.55  10.70  -4.64   0.00   0.00   35.59  336.56    4.31  336.56  0.96 
1 1 1    4    7   53 f  0   21.62    1.45   15.95  156.72  -3.92   1.69   0.00   0.00   15.01  156.71    0.00    0.00  0.00 
1 1 1    4    7   55 o  1    8.87    2.13    2.51  221.80  -0.25  -0.22   0.00   0.00    0.54  221.78    1.80   41.78  0.16 
1 1 1    4    7   57 o 12    6.25    1.90    3.06   72.35   0.10   0.32   0.00   0.00    0.77  252.35    3.58  252.35  0.16 
1 1 1    4    7   59 o 14    9.46    2.01    2.02  278.98   0.06  -0.37   0.00   0.00    1.63  278.99    0.21   98.99  0.18 
1 1 1    4    7   61 o  5    5.47    1.71    5.76   79.04   0.14   0.70   0.00   0.00    1.58  259.04    6.82  259.04  0.33 
1 1 1    4    7   63 o 12    6.79    1.76   14.56  204.19  -2.19  -0.98   0.00   0.00    3.36   24.19   16.97   24.19  0.75 
1 1 1    4    7   65 o  9    4.99    1.57    4.57   37.87   0.48   0.37   0.00   0.00    1.48  217.87    5.86  217.87  0.29 
1 1 1    4    7   67 o 17    8.14    1.81    4.23  174.24  -0.97   0.10   0.00   0.00    2.97  174.24    1.19  354.24  0.44 
1 1 1    4    8    0 o  4  503.76    1.77  538.11    0.00  21.08   0.00   0.00   0.00  563.51    0.00  119.50    0.00  1.00 
1 1 1    4    8    2 o  9  335.60    1.51  431.67  190.53 -18.77  -3.50   0.00   0.00  352.35  190.56   51.32  190.56  0.97 
1 1 1    4    8    4 o  9   30.20    1.30  112.80   96.98  -0.23  -0.03   0.00   0.00   33.30    8.57   73.55    8.57  0.12 
1 1 1    4    8    6 o  2  363.29    1.46  451.09  173.58 -27.76   2.57   0.00   0.00  316.76  174.71   79.90  354.71  0.98 
1 1 1    4    8    8 o  3  382.15    1.50  558.81  354.69  33.86  -5.01   0.00   0.00  299.52  351.59  154.00  171.59  0.99 
1 1 1    4    8   10 o 13  105.53    1.08  184.63  314.86   1.99  -1.81   0.00   0.00   39.83  317.78   85.85  137.78  0.78 
1 1 1    4    8   12 o 16  259.10    1.26  385.52  160.26 -15.31   3.84   0.00   0.00  208.36  165.92   84.79  345.92  0.97 
1 1 1    4    8   14 o  5  255.60    1.30  218.11  238.28  -5.94 -10.12   0.00   0.00  273.98  239.58   59.04  239.58  0.96 
1 1 1    4    8   16 o  8  698.51    2.39  684.21   35.83  79.52  53.58   0.00   0.00  766.31   33.97  142.90   33.97  0.99 
1 1 1    4    8   18 o  8  450.25    1.69  302.09  335.64  33.65 -15.66   0.00   0.00  527.18  335.04  166.07  335.04  0.99 
1 1 1    4    8   20 o  7  197.89    1.29  195.95  158.17  -7.46   6.04   0.00   0.00  170.38  141.03   33.80  321.03  0.95 
1 1 1    4    8   22 o 10  103.37    1.10  128.52  307.47  -0.15  -2.62   0.00   0.00   58.56  266.74   43.74   86.74  0.78 
1 1 1    4    8   24 o 15  271.23    1.35  204.69  162.50 -14.35   4.39   0.00   0.00  311.98  163.00   99.91  163.00  0.97 
1 1 1    4    8   26 o 15  174.60    1.10  155.10  318.95   5.79  -4.77   0.00   0.00  168.99  320.55   12.97  320.55  0.93 
1 1 1    4    8   28 o 19   63.28    1.15   51.60  120.78  -0.99   0.89   0.00   0.00    3.48  137.93   62.82  317.93  0.55 
1 1 1    4    8   30 o  2   70.21    1.10   30.50   43.59   0.90   0.49   0.00   0.00   25.37   28.41   13.24  208.41  0.46 
1 1 1    4    8   32 o 10   41.44    1.25   91.27  175.24  -1.85   0.17   0.00   0.00   39.16  354.75  134.15  354.75  0.67 
1 1 1    4    8   34 o 18   32.63    1.25   19.00  191.27  -0.40  -0.07   0.00   0.00    6.68   10.04   26.46   10.04  0.20 
1 1 1    4    8   36 o 16   53.90    1.10   70.54   24.27   2.96   1.28   0.00   0.00   21.55   23.34   45.85  203.34  0.83 
1 1 1    4    8   38 o  8   55.53    1.07   42.33  234.43  -1.46  -2.02   0.00   0.00   44.58  234.09    4.24  234.09  0.76 
1 1 1    4    8   40 o  6   41.66    1.11   12.29  133.69  -0.52   0.52   0.00   0.00   17.02  134.57    5.34  134.57  0.34 
1 1 1    4    8   42 o  9   22.28    1.56   10.93  227.12  -0.37  -0.40   0.00   0.00    1.29  227.19    9.14   47.19  0.26 
1 1 1    4    8   44 o  3   22.16    1.32   25.41   32.94   1.53   0.99   0.00   0.00    5.18   32.94   19.21  212.94  0.67 
1 1 1    4    8   46 o 11   32.34    1.08   20.16  240.20  -1.44  -2.52   0.00   0.00   32.60  240.21   13.29  240.21  0.80 
1 1 1    4    8   48 o  2   22.91    1.29   42.82  150.61  -6.06   3.41   0.00   0.00    1.47  150.61   39.44  330.61  0.93 
1 1 1    4    8   50 o  7   16.70    1.81   26.63  338.59   4.20  -1.65   0.00   0.00    4.15  338.58   21.13  158.58  0.88 
1 1 1    4    8   52 o  8   46.21    0.99   32.36  187.33 -18.70  -2.40   0.00   0.00   59.51  187.33   29.08  187.33  0.97 
1 1 1    4    8   54 o  5   10.24    2.19   17.36  335.26   2.44  -1.13   0.00   0.00    0.12  155.26   16.29  155.26  0.78 
1 1 1    4    8   56 o 18    8.13    2.17    9.31  168.28  -1.28   0.26   0.00   0.00    0.27  168.28    8.31  348.28  0.54 
1 1 1    4    8   58 o  3    9.04    2.00   10.98  358.43   1.95  -0.05   0.00   0.00    2.50  358.43    7.48  178.43  0.69 
1 1 1    4    8   60 o 18    8.69    2.01   10.76  166.02  -2.00   0.50   0.00   0.00    2.48  166.02    7.32  346.02  0.71 
1 1 1    4    8   62 o  2   18.88    1.19   13.17  359.20   6.33  -0.09   0.00   0.00   22.31  359.20   10.00  359.20  0.92 
1 1 1    4    8   64 o  6    5.77    1.72    2.16  310.31   0.21  -0.25   0.00   0.00    0.20  130.31    2.27  130.31  0.16 
1 1 1    4    8   66 o  1    7.34    1.84    8.98  181.87  -1.87  -0.06   0.00   0.00    1.06  181.87    7.78    1.87  0.67 
1 1 1    4    9    1 o 16  103.66    1.13   76.54  253.62   0.12  -0.64   0.00   0.00   34.12  280.15    3.88  280.15  0.31 
1 1 1    4    9    3 o  3  180.70    1.17  291.48    3.11   8.92  -0.22   0.00   0.00  104.50  358.57  131.50  178.57  0.94 
1 1 1    4    9    5 o 17   99.11    1.12  205.18   83.53   1.69   3.83   0.00   0.00   27.79  246.17  228.13  246.17  0.87 
1 1 1    4    9    7 o 10  106.02    1.15  147.59  343.31   2.15  -0.51   0.00   0.00   57.19  346.63   40.19  166.63  0.73 
1 1 1    4    9    9 f  0  392.24    1.53  545.29  140.40 -27.65  19.49   0.00   0.00  483.41  144.83    0.00    0.00  0.00 
1 1 1    4    9   11 o  5  277.70    1.30  113.53  357.64   7.03   1.17   0.00   0.00  399.13    9.44  283.43    9.44  0.93 
1 1 1    4    9   13 o 18  196.29    1.18  268.62    0.49  10.10   0.69   0.00   0.00  145.99    3.92   80.67  183.92  0.95 
1 1 1    4    9   15 o  8  370.67    1.58  256.05  237.23  -8.26 -16.91   0.00   0.00  504.68  243.96  287.98  243.96  0.97 
1 1 1    4    9   17 o 19  232.22    1.27  228.71  203.40 -14.07  -5.39   0.00   0.00  180.95  200.97   86.85   20.97  0.97 
1 1 1    4    9   19 o 15  138.72    1.24   52.32  182.81  -1.74  -0.62   0.00   0.00  133.21  199.48   80.38  199.48  0.67 
1 1 1    4    9   21 o  7  377.57    1.47  254.85   31.95  19.35  15.10   0.00   0.00  492.09   37.97  244.59   37.97  0.98 
1 1 1    4    9   23 o  4  103.18    1.16  178.02  190.32  -4.40  -1.97   0.00   0.00   13.93  204.16  155.60   24.16  0.89 
1 1 1    4    9   25 o  2   97.82    1.13   43.13  301.11   1.08  -1.11   0.00   0.00   68.27  314.29   17.54  314.29  0.61 
1 1 1    4    9   27 o 14   15.59    2.41   71.14  150.80  -0.38   0.26   0.00   0.00   74.01  324.94  155.00  324.94  0.22 
1 1 1    4    9   29 o 14   34.60    1.39   38.84  240.27  -0.29  -0.51   0.00   0.00   18.75   60.74   56.88   60.74  0.28 
1 1 1    4    9   31 o 16   48.03    1.25   14.40  354.44   0.47   0.01   0.00   0.00    4.71    1.03   12.53  181.03  0.23 
1 1 1    4    9   33 o 14   78.01    1.11   80.60  203.79  -4.35  -1.85   0.00   0.00   62.60  203.01   13.11   23.01  0.89 
1 1 1    4    9   35 o  2   60.82    1.11   64.78    0.08   3.66   0.04   0.00   0.00   42.72    0.67   17.86  180.67  0.85 
1 1 1    4    9   37 o 18   32.02    1.25   27.97  239.55  -0.54  -0.94   0.00   0.00    3.82  239.95   22.83   59.95  0.48 
1 1 1    4    9   39 o 18   83.63    1.02   70.70   33.35   8.43   5.56   0.00   0.00   91.01   33.39   23.27   33.39  0.95 
1 1 1    4    9   41 o 12   10.28    2.33    8.68  242.40  -0.11  -0.22   0.00   0.00    5.83   62.41   14.17   62.41  0.12 
1 1 1    4    9   43 o  6   69.26    0.97   63.65  185.67 -15.72  -1.56   0.00   0.00   73.02  185.67   11.97  185.67  0.97 
1 1 1    4    9   45 o  1    8.31    2.17    4.21   67.95   0.06   0.16   0.00   0.00    2.60  247.94    6.62  247.94  0.09 
1 1 1    4    9   47 o 12   32.17    1.21   38.56  316.91   7.72  -7.22   0.00   0.00   24.40  316.91   12.41  136.91  0.95 
1 1 1    4    9   49 o 13   21.33    1.48    9.92  203.11  -2.09  -0.89   0.00   0.00   22.05  203.11   12.65  203.11  0.74 
1 1 1    4    9   51 o 15   20.79    1.60   13.86  107.78  -1.14   3.55   0.00   0.00   22.43  107.78    9.42  107.78  0.85 
1 1 1    4    9   53 o  4   18.06    1.96    8.72   66.06   1.03   2.31   0.00   0.00   19.65   66.06   11.54   66.06  0.77 
1 1 1    4    9   55 o  4   12.35    2.08   15.10  334.74   2.98  -1.41   0.00   0.00    6.62  334.74    7.25  154.74  0.83 
1 1 1    4    9   57 o  9   17.14    1.68   10.65  137.10  -2.75   2.56   0.00   0.00   19.60  137.10    9.93  137.10  0.85 
1 1 1    4    9   59 o  4    7.74    2.05    2.57  298.74   0.21  -0.39   0.00   0.00    0.98  298.73    1.37  118.73  0.22 
1 1 1    4    9   61 o  8    8.63    1.95    5.78  249.39  -0.42  -1.13   0.00   0.00    3.45  249.39    1.97   69.39  0.51 
1 1 1    4    9   63 o 19    7.54    1.70    3.65  118.79  -0.35   0.64   0.00   0.00    1.69  118.79    1.82  298.79  0.34 
1 1 1    4   10    0 o 15   55.59    1.31   74.42  360.00  -0.06  -0.00   0.00   0.00    2.92    0.00   12.68    0.00  0.06 
1 1 1    4   10    2 o 13   81.68    1.19    4.76  182.80  -0.25   0.38   0.00   0.00   11.78  123.88   12.74  303.88  0.22 
1 1 1    4   10    4 o 18  119.60    1.15  188.42  104.30  -2.35   3.97   0.00   0.00   43.10  120.60  125.11  300.60  0.88 
1 1 1    4   10    6 o 14  202.00    1.21  298.64  326.48  10.12  -6.29   0.00   0.00  131.94  328.13  122.78  148.13  0.96 
1 1 1    4   10    8 o  6  304.00    1.41  331.15  223.25 -17.22 -14.85   0.00   0.00  276.06  220.77   42.37   40.77  0.98 
1 1 1    4   10   10 o 10  350.74    1.45  246.50  322.37  20.24 -13.06   0.00   0.00  399.86  327.17  112.96  327.17  0.98 
1 1 1    4   10   12 f  0  182.98    1.18   72.59   92.38  -1.04   3.49   0.00   0.00   78.95  106.66    0.00    0.00  0.00 
1 1 1    4   10   14 o  4  241.35    1.35  166.23  193.43  -8.86  -3.07   0.00   0.00  301.93  199.09  147.69  199.09  0.95 
1 1 1    4   10   16 o 11  317.29    1.43  177.74   80.52   0.25  17.64   0.00   0.00  402.44   89.20  188.55   89.20  0.97 
1 1 1    4   10   18 o  6   89.63    1.35  177.55  296.35   1.70  -4.03   0.00   0.00   23.74  112.84  204.60  112.84  0.88 
1 1 1    4   10   20 o 17  146.93    1.12  171.57  217.77  -5.13  -4.92   0.00   0.00  104.37  223.78   63.59   43.78  0.93 
1 1 1    4   10   22 o 11   85.86    1.21   75.06   82.44   0.28   2.21   0.00   0.00   45.51   82.88   34.62  262.88  0.73 
1 1 1    4   10   24 o 13  124.36    1.16   77.37   40.74   2.76   2.56   0.00   0.00  131.03   42.83   49.66   42.83  0.85 
1 1 1    4   10   26 o  2   52.61    1.26   29.13  130.44  -0.39   0.46   0.00   0.00    4.48  130.09   21.34  310.09  0.29 
1 1 1    4   10   28 o  1   88.28    1.18   65.92  314.04   2.30  -2.31   0.00   0.00   79.29  314.77   12.48  314.77  0.83 
1 1 1    4   10   30 o 16   69.94    1.15   66.91  206.46  -2.96  -1.47   0.00   0.00   52.65  206.41   10.86   26.41  0.83 
1 1 1    4   10   32 o 15  166.55    1.06  166.94   16.29  23.88   6.77   0.00   0.00  168.15   15.83    9.99   15.83  0.98 
1 1 1    4   10   34 o 11   61.07    1.14   75.89  145.59  -4.23   2.94   0.00   0.00   37.11  145.19   35.31  325.19  0.90 
1 1 1    4   10   36 o 15   23.29    1.60   39.25  248.15  -0.51  -1.25   0.00   0.00   11.70   67.91   49.32   67.91  0.56 
1 1 1    4   10   38 o 14   70.23    1.11   42.26  168.94  -6.45   1.26   0.00   0.00   88.72  168.92   48.17  168.92  0.92 
1 1 1    4   10   40 o  2   41.69    1.17   16.21  193.64  -2.06  -0.50   0.00   0.00   44.21  193.63   28.65  193.63  0.72 
1 1 1    4   10   42 f  0   19.21    1.84   29.82   18.96   2.25   0.77   0.00   0.00   28.57   18.96    0.00    0.00  0.00 
1 1 1    4   10   44 o 15   12.38    2.24    1.07  351.21   0.08  -0.01   0.00   0.00    0.05  171.25    1.08  171.25  0.04 
1 1 1    4   10   46 o  3   21.38    1.76   17.13   78.39   0.71   3.44   0.00   0.00   19.68   78.39    3.37   78.39  0.84 
1 1 1    4   10   48 f  0   24.75    1.41   36.20  184.35  -9.52  -0.72   0.00   0.00   34.18  184.35    0.00    0.00  0.00 
1 1 1    4   10   50 o  9   19.47    1.72   26.70  340.03   6.75  -2.45   0.00   0.00   11.12  340.03   13.87  160.03  0.93 
1 1 1    4   10   52 o 12   25.25    1.53   13.71  326.07   4.88  -3.28   0.00   0.00   33.27  326.07   20.56  326.07  0.91 
1 1 1    4   10   54 f  0   20.29    1.48   23.31  143.81  -6.86   5.02   0.00   0.00   21.36  143.81    0.00    0.00  0.00 
1 1 1    4   10   56 o 17    7.23    1.95    5.04  269.87  -0.00  -0.76   0.00   0.00    0.55  269.87    4.01   89.87  0.35 
1 1 1    4   10   58 o 19    6.39    1.94    3.34  278.40   0.07  -0.48   0.00   0.00    0.05   98.41    3.12   98.41  0.24 
1 1 1    4   10   60 o 19    6.60    1.86    2.87  349.95   0.46  -0.08   0.00   0.00    0.30  349.95    2.40  169.95  0.23 
1 1 1    4   10   62 o 16    9.76    1.95    6.20  127.72  -0.98   1.26   0.00   0.00    6.09  127.72    0.10  127.72  0.62 
1 1 1    4   11    1 o  6  151.77    1.20  149.44   97.39  -0.14   5.12   0.00   0.00  137.18   91.53    2.38   91.53  0.90 
1 1 1    4   11    3 o  2  477.15    1.74  419.65  265.30  -0.43 -49.93   0.00   0.00  528.13  269.50  111.58  269.50  0.99 
1 1 1    4   11    5 o 16  322.75    1.42  214.98  152.92 -15.26   9.31   0.00   0.00  408.64  148.61  190.11  148.61  0.97 
1 1 1    4   11    7 o  9  189.73    1.22  148.26  342.75   7.50  -2.33   0.00   0.00  193.19  342.75   31.98  342.75  0.93 
1 1 1    4   11    9 o 16  176.71    1.20  119.17  101.31  -0.63   6.24   0.00   0.00  188.00   95.74   52.15   95.74  0.92 
1 1 1    4   11   11 o  2  116.53    1.23  122.60  226.12  -3.28  -3.35   0.00   0.00   55.66  225.64   95.08   45.64  0.89 
1 1 1    4   11   13 o  7   61.93    1.43   16.00  163.29  -0.30   0.30   0.00   0.00    0.68  134.45   24.35  314.45  0.21 
1 1 1    4   11   15 o 10   64.15    1.32   49.85  335.45   1.28  -0.60   0.00   0.00    2.09  154.85   77.91  154.85  0.57 
1 1 1    4   11   17 o  4   75.64    1.35  121.31  101.99  -0.72   2.71   0.00   0.00    3.56  104.80  113.06  284.80  0.79 
1 1 1    4   11   19 o 13  157.78    1.19  213.16   58.67   6.23  10.28   0.00   0.00   86.86   58.77  128.41  238.77  0.96 
1 1 1    4   11   21 o 15   25.23    2.27   54.17   99.33  -0.12   0.47   0.00   0.00   35.56  284.92   82.92  284.92  0.23 
1 1 1    4   11   23 o  6  214.05    1.31  239.00  277.94   3.26 -23.33   0.00   0.00  187.06  277.95   44.78   97.95  0.98 
1 1 1    4   11   25 o  1  109.52    1.31  134.76  137.24  -6.14   5.51   0.00   0.00   76.40  138.09   52.50  318.09  0.94 
1 1 1    4   11   27 o  1  119.33    1.26  171.31  330.49  13.01  -7.38   0.00   0.00   68.20  330.45   94.14  150.45  0.97 
1 1 1    4   11   29 o  5  228.62    1.28  236.80  116.33 -21.33  43.50   0.00   0.00  227.60  116.13    2.69  116.13  0.99 
1 1 1    4   11   31 o 14   80.29    1.10   73.69  278.33   0.89  -6.38   0.00   0.00   77.30  277.91    7.08  277.91  0.92 
1 1 1    4   11   33 o  4   40.70    1.33   20.25  207.07  -1.01  -0.53   0.00   0.00   21.03  207.45    1.89  207.45  0.49 
1 1 1    4   11   35 o 13   11.90    2.30   15.72  150.87  -0.32   0.18   0.00   0.00   10.82  330.70   25.95  330.70  0.18 
1 1 1    4   11   37 o  8   82.88    1.04   96.75    1.72  23.53   0.71   0.00   0.00   69.26    1.72   23.69  181.72  0.98 
1 1 1    4   11   39 o  5   64.01    1.09   68.78  182.74 -16.30  -0.78   0.00   0.00   58.08  182.74    7.86    2.74  0.97 
1 1 1    4   11   41 o 15   13.77    2.40   22.15  307.90   0.93  -1.19   0.00   0.00    4.69  127.90   25.89  127.90  0.60 
1 1 1    4   11   43 o  3   16.44    2.00   22.62  285.51   0.80  -2.87   0.00   0.00    4.98  285.51   16.62  105.51  0.81 
1 1 1    4   11   45 o  8   21.84    1.86   16.58  109.23  -1.23   3.53   0.00   0.00   21.51  109.23    5.79  109.23  0.85 
1 1 1    4   11   47 o  9   11.95    2.48   15.81  292.42   0.85  -2.06   0.00   0.00    2.64  292.42   12.22  112.42  0.73 
1 1 1    4   11   49 o  1   29.12    1.35   37.00   49.47  10.88  12.72   0.00   0.00   21.98   49.47   12.52  229.47  0.97 
1 1 1    4   11   51 o 16   27.97    1.49   25.64  173.00 -12.61   1.55   0.00   0.00   30.03  173.00    6.37  173.00  0.96 
1 1 1    4   11   53 f  0   10.39    2.24   14.24  319.15   2.15  -1.86   0.00   0.00   12.99  319.15    0.00    0.00  0.00 
1 1 1    4   11   55 o 10   10.62    2.23    5.09  297.06   0.52  -1.01   0.00   0.00    5.87  297.05    1.27  297.05  0.49 
1 1 1    4   11   57 o 15    6.70    1.97    2.99   76.36   0.11   0.45   0.00   0.00    0.26   76.36    2.51  256.36  0.23 
1 1 1    4   11   59 o 14    5.86    1.84    2.23  176.71  -0.33   0.02   0.00   0.00    0.22  356.71    2.33  356.71  0.16 
1 1 1    4   11   61 o 16    7.64    1.99    4.02   41.28   0.62   0.54   0.00   0.00    1.89   41.28    2.01  221.28  0.38 
1 1 1    4   12    0 o  9  102.93    1.33   47.05    0.00   0.13   0.00   0.00   0.00   17.53    0.00    8.63    0.00  0.13 
1 1 1    4   12    2 o 12  126.58    1.37  160.35  114.55  -1.99   5.12   0.00   0.00   75.71  111.28   77.34  291.28  0.90 
1 1 1    4   12    4 o  6   33.89    2.19   96.06  357.24   0.92  -0.03   0.00   0.00   66.39  178.08  161.15  178.08  0.42 
1 1 1    4   12    6 o 14  159.60    1.32  186.65  122.49  -4.83   6.42   0.00   0.00  128.34  126.95   41.94  306.95  0.94 
1 1 1    4   12    8 o  9   34.15    2.14   37.35   99.08  -0.12   0.42   0.00   0.00   27.42  286.30   69.58  286.30  0.22 
1 1 1    4   12   10 o  7  153.96    1.35  160.59   31.32   6.84   4.61   0.00   0.00  122.86   33.96   42.88  213.96  0.94 
1 1 1    4   12   12 o  5  303.02    1.50  250.79  183.54 -25.07  -1.44   0.00   0.00  353.70  183.29  113.54  183.29  0.98
[truncated: 966,155 more chars]
