# Supplementary material for: Coiled coils 9-to-5: rational de novo design of α-helical barrels with tunable oligomeric states
Source: Chem Sci. 2021 Apr 13;12(20):6923–8. doi: 10.1039/d1sc00460c (PMC8503928; doi:10.1039/d1sc00460c)
Supplement: SC-012-D1SC00460C-s010 [file SC-012-D1SC00460C-s010.cif]

data_UNNAMED
# 
loop_
_atom_site.group_PDB 
_atom_site.id 
_atom_site.auth_atom_id 
_atom_site.label_atom_id 
_atom_site.label_alt_id 
_atom_site.auth_comp_id 
_atom_site.label_comp_id 
_atom_site.pdbx_auth_comp_id 
_atom_site.auth_asym_id 
_atom_site.label_asym_id 
_atom_site.auth_seq_id 
_atom_site.label_seq_id 
_atom_site.pdbx_PDB_ins_code 
_atom_site.Cartn_x 
_atom_site.Cartn_y 
_atom_site.Cartn_z 
_atom_site.occupancy 
_atom_site.B_iso_or_equiv 
_atom_site.pdbx_PDB_model_num 
_atom_site.label_entity_id 
_atom_site.type_symbol 
_atom_site.pdbx_formal_charge 
HETATM 1    C   C   . ACE ACE ACE A A 0   0   . 59.579 -14.407 22.139  1.00 15.41 1 . C  ? 
HETATM 2    O   O   . ACE ACE ACE A A 0   0   . 59.226 -15.088 23.059  1.00 14.61 1 . O  ? 
HETATM 3    CH3 CH3 . ACE ACE ACE A A 0   0   . 59.287 -14.762 20.668  1.00 17.07 1 . C  ? 
ATOM   4    N   N   . GLY GLY GLY A A 1   1   . 60.237 -13.267 22.317  1.00 13.36 1 . N  ? 
ATOM   5    CA  CA  . GLY GLY GLY A A 1   1   . 60.512 -12.764 23.668  1.00 13.54 1 . C  ? 
ATOM   6    C   C   . GLY GLY GLY A A 1   1   . 59.271 -12.258 24.369  1.00 14.47 1 . C  ? 
ATOM   7    O   O   . GLY GLY GLY A A 1   1   . 58.274 -12.008 23.703  1.00 15.28 1 . O  ? 
ATOM   8    N   N   . GLU GLU GLU A A 2   2   . 59.349 -12.069 25.673  1.00 12.64 1 . N  ? 
ATOM   9    CA  CA  . GLU GLU GLU A A 2   2   . 58.181 -11.726 26.533  1.00 14.36 1 . C  ? 
ATOM   10   CB  CB  . GLU GLU GLU A A 2   2   . 58.624 -11.691 27.984  1.00 18.25 1 . C  ? 
ATOM   11   CG  CG  . GLU GLU GLU A A 2   2   . 57.562 -11.450 29.013  1.00 24.79 1 . C  ? 
ATOM   12   CD  CD  . GLU GLU GLU A A 2   2   . 58.198 -11.599 30.415  1.00 30.53 1 . C  ? 
ATOM   13   OE1 OE1 . GLU GLU GLU A A 2   2   . 59.469 -11.396 30.547  1.00 37.82 1 . O  ? 
ATOM   14   OE2 OE2 . GLU GLU GLU A A 2   2   . 57.467 -11.923 31.398  1.00 43.47 1 . O  ? 
ATOM   15   C   C   . GLU GLU GLU A A 2   2   . 57.549 -10.399 26.100  1.00 13.14 1 . C  ? 
ATOM   16   O   O   . GLU GLU GLU A A 2   2   . 56.327 -10.332 26.008  1.00 14.58 1 . O  ? 
ATOM   17   N   N   . ILE ILE ILE A A 3   3   . 58.332 -9.362  25.812  1.00 13.73 1 . N  ? 
ATOM   18   CA  CA  . ILE ILE ILE A A 3   3   . 57.742 -8.050  25.412  1.00 12.63 1 . C  ? 
ATOM   19   CB  CB  . ILE ILE ILE A A 3   3   . 58.797 -6.943  25.351  1.00 13.64 1 . C  ? 
ATOM   20   CG1 CG1 . ILE ILE ILE A A 3   3   . 59.456 -6.666  26.707  1.00 16.56 1 . C  ? 
ATOM   21   CG2 CG2 . ILE ILE ILE A A 3   3   . 58.199 -5.683  24.761  1.00 15.15 1 . C  ? 
ATOM   22   CD1 CD1 . ILE ILE ILE A A 3   3   . 58.504 -6.138  27.737  1.00 19.54 1 . C  ? 
ATOM   23   C   C   . ILE ILE ILE A A 3   3   . 57.035 -8.233  24.066  1.00 13.12 1 . C  ? 
ATOM   24   O   O   . ILE ILE ILE A A 3   3   . 55.892 -7.798  23.917  1.00 14.38 1 . O  ? 
ATOM   25   N   N   . ALA ALA ALA A A 4   4   . 57.693 -8.827  23.078  1.00 12.42 1 . N  ? 
ATOM   26   CA  CA  . ALA ALA ALA A A 4   4   . 57.106 -9.044  21.739  1.00 14.01 1 . C  ? 
ATOM   27   CB  CB  . ALA ALA ALA A A 4   4   . 58.071 -9.737  20.822  1.00 15.39 1 . C  ? 
ATOM   28   C   C   . ALA ALA ALA A A 4   4   . 55.825 -9.857  21.883  1.00 13.52 1 . C  ? 
ATOM   29   O   O   . ALA ALA ALA A A 4   4   . 54.850 -9.519  21.223  1.00 14.89 1 . O  ? 
ATOM   30   N   N   . GLN GLN GLN A A 5   5   . 55.826 -10.899 22.701  1.00 12.81 1 . N  ? 
ATOM   31   CA  CA  . GLN GLN GLN A A 5   5   . 54.655 -11.815 22.796  1.00 12.25 1 . C  ? 
ATOM   32   CB  CB  . GLN GLN GLN A A 5   5   . 54.987 -13.088 23.566  1.00 14.49 1 . C  ? 
ATOM   33   CG  CG  . GLN GLN GLN A A 5   5   . 55.936 -14.041 22.855  1.00 15.58 1 . C  ? 
ATOM   34   CD  CD  . GLN GLN GLN A A 5   5   . 55.347 -14.778 21.687  1.00 16.42 1 . C  ? 
ATOM   35   OE1 OE1 . GLN GLN GLN A A 5   5   . 54.373 -14.341 21.089  1.00 20.54 1 . O  ? 
ATOM   36   NE2 NE2 . GLN GLN GLN A A 5   5   . 55.898 -15.936 21.395  1.00 18.69 1 . N  ? 
ATOM   37   C   C   . GLN GLN GLN A A 5   5   . 53.498 -11.040 23.436  1.00 12.87 1 . C  ? 
ATOM   38   O   O   . GLN GLN GLN A A 5   5   . 52.366 -11.228 22.980  1.00 15.85 1 . O  ? 
ATOM   39   N   N   . THR THR THR A A 6   6   . 53.756 -10.224 24.443  1.00 12.40 1 . N  ? 
ATOM   40   CA  CA  . THR THR THR A A 6   6   . 52.691 -9.474  25.132  1.00 13.33 1 . C  ? 
ATOM   41   CB  CB  . THR THR THR A A 6   6   . 53.134 -8.830  26.441  1.00 13.40 1 . C  ? 
ATOM   42   OG1 OG1 . THR THR THR A A 6   6   . 53.608 -9.881  27.275  1.00 16.67 1 . O  ? 
ATOM   43   CG2 CG2 . THR THR THR A A 6   6   . 51.983 -8.111  27.121  1.00 15.65 1 . C  ? 
ATOM   44   C   C   . THR THR THR A A 6   6   . 52.096 -8.465  24.157  1.00 14.04 1 . C  ? 
ATOM   45   O   O   . THR THR THR A A 6   6   . 50.854 -8.317  24.122  1.00 14.45 1 . O  ? 
ATOM   46   N   N   . ILE ILE ILE A A 7   7   . 52.916 -7.753  23.412  1.00 12.75 1 . N  ? 
ATOM   47   CA  CA  . ILE ILE ILE A A 7   7   . 52.412 -6.750  22.440  1.00 13.89 1 . C  ? 
ATOM   48   CB  CB  . ILE ILE ILE A A 7   7   . 53.538 -5.896  21.853  1.00 16.77 1 . C  ? 
ATOM   49   CG1 CG1 . ILE ILE ILE A A 7   7   . 54.208 -5.027  22.929  1.00 17.95 1 . C  ? 
ATOM   50   CG2 CG2 . ILE ILE ILE A A 7   7   . 53.029 -5.034  20.719  1.00 18.89 1 . C  ? 
ATOM   51   CD1 CD1 . ILE ILE ILE A A 7   7   . 55.504 -4.404  22.518  1.00 22.13 1 . C  ? 
ATOM   52   C   C   . ILE ILE ILE A A 7   7   . 51.583 -7.461  21.356  1.00 15.04 1 . C  ? 
ATOM   53   O   O   . ILE ILE ILE A A 7   7   . 50.536 -6.904  20.947  1.00 16.31 1 . O  ? 
ATOM   54   N   N   . LYS LYS LYS A A 8   8   . 52.016 -8.630  20.899  1.00 14.38 1 . N  ? 
ATOM   55   CA  CA  . LYS LYS LYS A A 8   8   . 51.241 -9.433  19.916  1.00 15.21 1 . C  ? 
ATOM   56   CB  CB  . LYS LYS LYS A A 8   8   . 52.003 -10.701 19.514  1.00 17.04 1 . C  ? 
ATOM   57   CG  CG  . LYS LYS LYS A A 8   8   . 51.320 -11.617 18.533  1.00 21.27 1 . C  ? 
ATOM   58   CD  CD  . LYS LYS LYS A A 8   8   . 51.782 -13.063 18.612  1.00 25.86 1 . C  ? 
ATOM   59   C   C   . LYS LYS LYS A A 8   8   . 49.879 -9.786  20.515  1.00 14.91 1 . C  ? 
ATOM   60   O   O   . LYS LYS LYS A A 8   8   . 48.881 -9.692  19.773  1.00 16.60 1 . O  ? 
ATOM   61   N   N   . GLU GLU GLU A A 9   9   . 49.838 -10.201 21.771  1.00 13.97 1 . N  ? 
ATOM   62   CA  CA  . GLU GLU GLU A A 9   9   . 48.596 -10.602 22.467  1.00 16.21 1 . C  ? 
ATOM   63   CB  CB  . GLU GLU GLU A A 9   9   . 48.879 -11.139 23.873  1.00 19.75 1 . C  ? 
ATOM   64   CG  CG  . GLU GLU GLU A A 9   9   . 47.666 -11.865 24.405  1.00 25.89 1 . C  ? 
ATOM   65   CD  CD  . GLU GLU GLU A A 9   9   . 47.235 -13.065 23.555  1.00 31.59 1 . C  ? 
ATOM   66   OE1 OE1 . GLU GLU GLU A A 9   9   . 48.160 -13.839 23.083  1.00 35.20 1 . O  ? 
ATOM   67   OE2 OE2 . GLU GLU GLU A A 9   9   . 46.005 -13.243 23.346  1.00 44.89 1 . O  ? 
ATOM   68   C   C   . GLU GLU GLU A A 9   9   . 47.673 -9.391  22.535  1.00 14.82 1 . C  ? 
ATOM   69   O   O   . GLU GLU GLU A A 9   9   . 46.455 -9.534  22.262  1.00 16.21 1 . O  ? 
ATOM   70   N   N   . ILE ILE ILE A A 10  10  . 48.202 -8.226  22.868  1.00 13.47 1 . N  ? 
ATOM   71   CA  CA  . ILE ILE ILE A A 10  10  . 47.402 -6.971  22.922  1.00 13.86 1 . C  ? 
ATOM   72   CB  CB  . ILE ILE ILE A A 10  10  . 48.240 -5.795  23.434  1.00 13.47 1 . C  ? 
ATOM   73   CG1 CG1 . ILE ILE ILE A A 10  10  . 48.548 -5.968  24.926  1.00 14.02 1 . C  ? 
ATOM   74   CG2 CG2 . ILE ILE ILE A A 10  10  . 47.545 -4.479  23.149  1.00 14.99 1 . C  ? 
ATOM   75   CD1 CD1 . ILE ILE ILE A A 10  10  . 49.611 -5.050  25.458  1.00 15.24 1 . C  ? 
ATOM   76   C   C   . ILE ILE ILE A A 10  10  . 46.827 -6.721  21.533  1.00 13.66 1 . C  ? 
ATOM   77   O   O   . ILE ILE ILE A A 10  10  . 45.599 -6.426  21.433  1.00 15.09 1 . O  ? 
ATOM   78   N   N   . ALA ALA ALA A A 11  11  . 47.643 -6.790  20.488  1.00 14.20 1 . N  ? 
ATOM   79   CA  CA  . ALA ALA ALA A A 11  11  . 47.183 -6.487  19.116  1.00 14.27 1 . C  ? 
ATOM   80   CB  CB  . ALA ALA ALA A A 11  11  . 48.302 -6.607  18.129  1.00 14.98 1 . C  ? 
ATOM   81   C   C   . ALA ALA ALA A A 11  11  . 46.035 -7.426  18.747  1.00 15.08 1 . C  ? 
ATOM   82   O   O   . ALA ALA ALA A A 11  11  . 45.014 -6.954  18.177  1.00 16.61 1 . O  ? 
ATOM   83   N   N   . LYS LYS LYS A A 12  12  . 46.158 -8.709  19.077  1.00 14.79 1 . N  ? 
ATOM   84   CA  CA  . LYS LYS LYS A A 12  12  . 45.126 -9.716  18.714  1.00 15.33 1 . C  ? 
ATOM   85   CB  CB  . LYS LYS LYS A A 12  12  . 45.660 -11.110 19.048  1.00 18.31 1 . C  ? 
ATOM   86   CG  CG  . LYS LYS LYS A A 12  12  . 44.771 -12.272 18.689  1.00 24.80 1 . C  ? 
ATOM   87   C   C   . LYS LYS LYS A A 12  12  . 43.841 -9.403  19.475  1.00 15.03 1 . C  ? 
ATOM   88   O   O   . LYS LYS LYS A A 12  12  . 42.755 -9.482  18.882  1.00 16.64 1 . O  ? 
ATOM   89   N   N   . THR THR THR A A 13  13  . 43.940 -9.108  20.756  1.00 15.20 1 . N  ? 
ATOM   90   CA  CA  . THR THR THR A A 13  13  . 42.747 -8.860  21.590  1.00 14.17 1 . C  ? 
ATOM   91   CB  CB  . THR THR THR A A 13  13  . 43.079 -8.820  23.074  1.00 14.04 1 . C  ? 
ATOM   92   OG1 OG1 . THR THR THR A A 13  13  . 43.765 -10.024 23.428  1.00 16.49 1 . O  ? 
ATOM   93   CG2 CG2 . THR THR THR A A 13  13  . 41.825 -8.728  23.909  1.00 15.99 1 . C  ? 
ATOM   94   C   C   . THR THR THR A A 13  13  . 42.054 -7.593  21.113  1.00 13.89 1 . C  ? 
ATOM   95   O   O   . THR THR THR A A 13  13  . 40.805 -7.569  21.078  1.00 14.44 1 . O  ? 
ATOM   96   N   N   . ILE ILE ILE A A 14  14  . 42.804 -6.556  20.759  1.00 13.09 1 . N  ? 
ATOM   97   CA  CA  . ILE ILE ILE A A 14  14  . 42.186 -5.295  20.272  1.00 13.67 1 . C  ? 
ATOM   98   CB  CB  . ILE ILE ILE A A 14  14  . 43.198 -4.145  20.179  1.00 15.19 1 . C  ? 
ATOM   99   CG1 CG1 . ILE ILE ILE A A 14  14  . 43.734 -3.792  21.570  1.00 19.07 1 . C  ? 
ATOM   100  CG2 CG2 . ILE ILE ILE A A 14  14  . 42.584 -2.934  19.515  1.00 17.93 1 . C  ? 
ATOM   101  CD1 CD1 . ILE ILE ILE A A 14  14  . 42.716 -3.219  22.529  1.00 27.29 1 . C  ? 
ATOM   102  C   C   . ILE ILE ILE A A 14  14  . 41.455 -5.585  18.960  1.00 14.37 1 . C  ? 
ATOM   103  O   O   . ILE ILE ILE A A 14  14  . 40.365 -4.998  18.738  1.00 14.48 1 . O  ? 
ATOM   104  N   N   . LYS LYS LYS A A 15  15  . 42.001 -6.438  18.099  1.00 14.25 1 . N  ? 
ATOM   105  CA  CA  . LYS LYS LYS A A 15  15  . 41.304 -6.816  16.846  1.00 15.81 1 . C  ? 
ATOM   106  CB  CB  . LYS LYS LYS A A 15  15  . 42.241 -7.651  15.964  1.00 17.38 1 . C  ? 
ATOM   107  CG  CG  . LYS LYS LYS A A 15  15  . 43.242 -6.815  15.205  1.00 21.32 1 . C  ? 
ATOM   108  CD  CD  . LYS LYS LYS A A 15  15  . 42.631 -6.102  14.020  1.00 28.68 1 . C  ? 
ATOM   109  C   C   . LYS LYS LYS A A 15  15  . 40.012 -7.572  17.178  1.00 15.78 1 . C  ? 
ATOM   110  O   O   . LYS LYS LYS A A 15  15  . 39.046 -7.367  16.485  1.00 16.55 1 . O  ? 
ATOM   111  N   N   . GLU GLU GLU A A 16  16  . 39.997 -8.422  18.198  1.00 16.14 1 . N  ? 
ATOM   112  CA  CA  . GLU GLU GLU A A 16  16  . 38.752 -9.125  18.638  1.00 16.23 1 . C  ? 
ATOM   113  CB  CB  . GLU GLU GLU A A 16  16  . 39.019 -10.060 19.815  1.00 18.06 1 . C  ? 
ATOM   114  CG  CG  . GLU GLU GLU A A 16  16  . 39.783 -11.311 19.437  1.00 23.38 1 . C  ? 
ATOM   115  CD  CD  . GLU GLU GLU A A 16  16  . 40.202 -12.169 20.625  1.00 28.92 1 . C  ? 
ATOM   116  OE1 OE1 . GLU GLU GLU A A 16  16  . 39.581 -12.040 21.728  1.00 34.34 1 . O  ? 
ATOM   117  OE2 OE2 . GLU GLU GLU A A 16  16  . 41.160 -12.954 20.447  1.00 36.74 1 . O  ? 
ATOM   118  C   C   . GLU GLU GLU A A 16  16  . 37.723 -8.076  19.059  1.00 15.11 1 . C  ? 
ATOM   119  O   O   . GLU GLU GLU A A 16  16  . 36.559 -8.181  18.672  1.00 14.97 1 . O  ? 
ATOM   120  N   N   . ILE ILE ILE A A 17  17  . 38.129 -7.104  19.848  1.00 13.39 1 . N  ? 
ATOM   121  CA  CA  . ILE ILE ILE A A 17  17  . 37.219 -6.020  20.317  1.00 13.38 1 . C  ? 
ATOM   122  CB  CB  . ILE ILE ILE A A 17  17  . 37.916 -5.085  21.312  1.00 12.71 1 . C  ? 
ATOM   123  CG1 CG1 . ILE ILE ILE A A 17  17  . 38.213 -5.814  22.621  1.00 13.93 1 . C  ? 
ATOM   124  CG2 CG2 . ILE ILE ILE A A 17  17  . 37.097 -3.824  21.539  1.00 14.06 1 . C  ? 
ATOM   125  CD1 CD1 . ILE ILE ILE A A 17  17  . 39.170 -5.094  23.527  1.00 14.24 1 . C  ? 
ATOM   126  C   C   . ILE ILE ILE A A 17  17  . 36.682 -5.272  19.094  1.00 13.54 1 . C  ? 
ATOM   127  O   O   . ILE ILE ILE A A 17  17  . 35.484 -4.957  19.048  1.00 13.63 1 . O  ? 
ATOM   128  N   N   . ALA ALA ALA A A 18  18  . 37.533 -4.946  18.136  1.00 13.63 1 . N  ? 
ATOM   129  CA  CA  . ALA ALA ALA A A 18  18  . 37.132 -4.211  16.914  1.00 14.49 1 . C  ? 
ATOM   130  CB  CB  . ALA ALA ALA A A 18  18  . 38.318 -3.928  16.038  1.00 16.39 1 . C  ? 
ATOM   131  C   C   . ALA ALA ALA A A 18  18  . 36.075 -5.017  16.160  1.00 15.73 1 . C  ? 
ATOM   132  O   O   . ALA ALA ALA A A 18  18  . 35.111 -4.412  15.728  1.00 15.84 1 . O  ? 
HETATM 133  CD1 CD1 . 4BF 4BF 4BF A A 19  19  . 34.765 -9.931  13.425  1.00 26.52 1 . C  ? 
HETATM 134  CE1 CE1 . 4BF 4BF 4BF A A 19  19  . 33.856 -10.863 12.937  1.00 30.92 1 . C  ? 
HETATM 135  CZ  CZ  . 4BF 4BF 4BF A A 19  19  . 32.980 -11.461 13.817  1.00 33.61 1 . C  ? 
HETATM 136  BR  BR  . 4BF 4BF 4BF A A 19  19  . 31.707 -12.713 13.173  1.00 48.90 1 . BR ? 
HETATM 137  CE2 CE2 . 4BF 4BF 4BF A A 19  19  . 33.016 -11.185 15.158  1.00 27.75 1 . C  ? 
HETATM 138  CD2 CD2 . 4BF 4BF 4BF A A 19  19  . 33.942 -10.261 15.624  1.00 23.73 1 . C  ? 
HETATM 139  CG  CG  . 4BF 4BF 4BF A A 19  19  . 34.811 -9.613  14.761  1.00 22.08 1 . C  ? 
HETATM 140  CB  CB  . 4BF 4BF 4BF A A 19  19  . 35.772 -8.592  15.267  1.00 19.29 1 . C  ? 
HETATM 141  CA  CA  . 4BF 4BF 4BF A A 19  19  . 35.208 -7.179  15.401  1.00 17.60 1 . C  ? 
HETATM 142  N   N   . 4BF 4BF 4BF A A 19  19  . 36.176 -6.314  16.131  1.00 15.23 1 . N  ? 
HETATM 143  C   C   . 4BF 4BF 4BF A A 19  19  . 33.907 -7.135  16.199  1.00 15.84 1 . C  ? 
HETATM 144  O   O   . 4BF 4BF 4BF A A 19  19  . 32.854 -6.914  15.570  1.00 18.53 1 . O  ? 
ATOM   145  N   N   . THR THR THR A A 20  20  . 33.949 -7.262  17.491  1.00 14.02 1 . N  ? 
ATOM   146  CA  CA  . THR THR THR A A 20  20  . 32.723 -7.340  18.306  1.00 14.56 1 . C  ? 
ATOM   147  CB  CB  . THR THR THR A A 20  20  . 33.021 -7.719  19.761  1.00 15.84 1 . C  ? 
ATOM   148  OG1 OG1 . THR THR THR A A 20  20  . 33.734 -8.948  19.789  1.00 17.38 1 . O  ? 
ATOM   149  CG2 CG2 . THR THR THR A A 20  20  . 31.780 -7.861  20.604  1.00 17.37 1 . C  ? 
ATOM   150  C   C   . THR THR THR A A 20  20  . 32.016 -5.997  18.216  1.00 14.77 1 . C  ? 
ATOM   151  O   O   . THR THR THR A A 20  20  . 30.791 -5.987  18.090  1.00 15.34 1 . O  ? 
ATOM   152  N   N   . ILE ILE ILE A A 21  21  . 32.728 -4.885  18.299  1.00 13.19 1 . N  ? 
ATOM   153  CA  CA  . ILE ILE ILE A A 21  21  . 32.048 -3.564  18.281  1.00 14.18 1 . C  ? 
ATOM   154  CB  CB  . ILE ILE ILE A A 21  21  . 32.973 -2.423  18.727  1.00 16.61 1 . C  ? 
ATOM   155  CG1 CG1 . ILE ILE ILE A A 21  21  . 32.147 -1.183  19.059  1.00 20.23 1 . C  ? 
ATOM   156  CG2 CG2 . ILE ILE ILE A A 21  21  . 34.020 -2.103  17.698  1.00 17.59 1 . C  ? 
ATOM   157  CD1 CD1 . ILE ILE ILE A A 21  21  . 31.358 -1.299  20.346  1.00 25.56 1 . C  ? 
ATOM   158  C   C   . ILE ILE ILE A A 21  21  . 31.433 -3.351  16.894  1.00 14.27 1 . C  ? 
ATOM   159  O   O   . ILE ILE ILE A A 21  21  . 30.367 -2.739  16.785  1.00 14.42 1 . O  ? 
ATOM   160  N   N   . LYS LYS LYS A A 22  22  . 32.052 -3.827  15.835  1.00 14.97 1 . N  ? 
ATOM   161  CA  CA  . LYS LYS LYS A A 22  22  . 31.448 -3.751  14.477  1.00 16.82 1 . C  ? 
ATOM   162  CB  CB  . LYS LYS LYS A A 22  22  . 32.453 -4.207  13.425  1.00 18.87 1 . C  ? 
ATOM   163  CG  CG  . LYS LYS LYS A A 22  22  . 33.496 -3.167  13.076  1.00 23.68 1 . C  ? 
ATOM   164  C   C   . LYS LYS LYS A A 22  22  . 30.164 -4.586  14.438  1.00 17.79 1 . C  ? 
ATOM   165  O   O   . LYS LYS LYS A A 22  22  . 29.186 -4.154  13.825  1.00 19.29 1 . O  ? 
ATOM   166  N   N   . GLU GLU GLU A A 23  23  . 30.148 -5.750  15.064  1.00 17.99 1 . N  ? 
ATOM   167  CA  CA  . GLU GLU GLU A A 23  23  . 28.916 -6.586  15.133  1.00 19.05 1 . C  ? 
ATOM   168  CB  CB  . GLU GLU GLU A A 23  23  . 29.188 -7.908  15.833  1.00 21.96 1 . C  ? 
ATOM   169  CG  CG  . GLU GLU GLU A A 23  23  . 29.977 -8.882  14.990  1.00 27.92 1 . C  ? 
ATOM   170  CD  CD  . GLU GLU GLU A A 23  23  . 29.335 -9.177  13.645  1.00 34.14 1 . C  ? 
ATOM   171  OE1 OE1 . GLU GLU GLU A A 23  23  . 28.191 -9.676  13.628  1.00 39.67 1 . O  ? 
ATOM   172  OE2 OE2 . GLU GLU GLU A A 23  23  . 29.962 -8.859  12.622  1.00 39.04 1 . O  ? 
ATOM   173  C   C   . GLU GLU GLU A A 23  23  . 27.823 -5.804  15.879  1.00 17.36 1 . C  ? 
ATOM   174  O   O   . GLU GLU GLU A A 23  23  . 26.685 -5.856  15.498  1.00 18.36 1 . O  ? 
ATOM   175  N   N   . ILE ILE ILE A A 24  24  . 28.169 -5.137  16.963  1.00 16.04 1 . N  ? 
ATOM   176  CA  CA  . ILE ILE ILE A A 24  24  . 27.196 -4.285  17.724  1.00 15.27 1 . C  ? 
ATOM   177  CB  CB  . ILE ILE ILE A A 24  24  . 27.812 -3.744  19.028  1.00 15.38 1 . C  ? 
ATOM   178  CG1 CG1 . ILE ILE ILE A A 24  24  . 28.064 -4.871  20.021  1.00 15.94 1 . C  ? 
ATOM   179  CG2 CG2 . ILE ILE ILE A A 24  24  . 26.906 -2.682  19.616  1.00 16.26 1 . C  ? 
ATOM   180  CD1 CD1 . ILE ILE ILE A A 24  24  . 28.904 -4.498  21.195  1.00 15.82 1 . C  ? 
ATOM   181  C   C   . ILE ILE ILE A A 24  24  . 26.699 -3.169  16.804  1.00 15.93 1 . C  ? 
ATOM   182  O   O   . ILE ILE ILE A A 24  24  . 25.508 -2.947  16.739  1.00 16.75 1 . O  ? 
ATOM   183  N   N   . ALA ALA ALA A A 25  25  . 27.571 -2.455  16.117  1.00 15.84 1 . N  ? 
ATOM   184  CA  CA  . ALA ALA ALA A A 25  25  . 27.174 -1.365  15.188  1.00 16.98 1 . C  ? 
ATOM   185  CB  CB  . ALA ALA ALA A A 25  25  . 28.369 -0.735  14.528  1.00 17.96 1 . C  ? 
ATOM   186  C   C   . ALA ALA ALA A A 25  25  . 26.213 -1.914  14.132  1.00 19.32 1 . C  ? 
ATOM   187  O   O   . ALA ALA ALA A A 25  25  . 25.258 -1.229  13.794  1.00 19.72 1 . O  ? 
ATOM   188  N   N   . GLN GLN GLN A A 26  26  . 26.447 -3.105  13.624  1.00 21.42 1 . N  ? 
ATOM   189  CA  CA  . GLN GLN GLN A A 26  26  . 25.559 -3.733  12.604  1.00 25.61 1 . C  ? 
ATOM   190  CB  CB  . GLN GLN GLN A A 26  26  . 26.253 -4.945  11.999  1.00 30.28 1 . C  ? 
ATOM   191  CG  CG  . GLN GLN GLN A A 26  26  . 27.421 -4.544  11.125  1.00 35.39 1 . C  ? 
ATOM   192  CD  CD  . GLN GLN GLN A A 26  26  . 28.245 -5.737  10.707  1.00 42.29 1 . C  ? 
ATOM   193  OE1 OE1 . GLN GLN GLN A A 26  26  . 27.763 -6.871  10.721  1.00 49.53 1 . O  ? 
ATOM   194  NE2 NE2 . GLN GLN GLN A A 26  26  . 29.473 -5.490  10.265  1.00 44.42 1 . N  ? 
ATOM   195  C   C   . GLN GLN GLN A A 26  26  . 24.183 -4.059  13.210  1.00 25.02 1 . C  ? 
ATOM   196  O   O   . GLN GLN GLN A A 26  26  . 23.179 -3.833  12.568  1.00 30.18 1 . O  ? 
ATOM   197  N   N   . THR THR THR A A 27  27  . 24.144 -4.579  14.429  1.00 22.50 1 . N  ? 
ATOM   198  CA  CA  . THR THR THR A A 27  27  . 22.879 -4.966  15.124  1.00 24.02 1 . C  ? 
ATOM   199  CB  CB  . THR THR THR A A 27  27  . 23.156 -5.700  16.449  1.00 23.47 1 . C  ? 
ATOM   200  OG1 OG1 . THR THR THR A A 27  27  . 23.903 -6.876  16.176  1.00 25.22 1 . O  ? 
ATOM   201  CG2 CG2 . THR THR THR A A 27  27  . 21.905 -6.053  17.206  1.00 26.04 1 . C  ? 
ATOM   202  C   C   . THR THR THR A A 27  27  . 22.057 -3.689  15.361  1.00 24.31 1 . C  ? 
ATOM   203  O   O   . THR THR THR A A 27  27  . 20.860 -3.741  15.290  1.00 28.38 1 . O  ? 
ATOM   204  N   N   . ILE ILE ILE A A 28  28  . 22.710 -2.586  15.710  1.00 24.77 1 . N  ? 
ATOM   205  CA  CA  . ILE ILE ILE A A 28  28  . 22.027 -1.328  16.129  1.00 27.13 1 . C  ? 
ATOM   206  CB  CB  . ILE ILE ILE A A 28  28  . 22.942 -0.531  17.077  1.00 29.34 1 . C  ? 
ATOM   207  CG1 CG1 . ILE ILE ILE A A 28  28  . 23.101 -1.226  18.434  1.00 31.82 1 . C  ? 
ATOM   208  CG2 CG2 . ILE ILE ILE A A 28  28  . 22.454 0.902   17.236  1.00 33.46 1 . C  ? 
ATOM   209  CD1 CD1 . ILE ILE ILE A A 28  28  . 21.845 -1.290  19.286  1.00 36.72 1 . C  ? 
ATOM   210  C   C   . ILE ILE ILE A A 28  28  . 21.622 -0.495  14.893  1.00 27.38 1 . C  ? 
ATOM   211  O   O   . ILE ILE ILE A A 28  28  . 20.508 -0.035  14.864  1.00 30.59 1 . O  ? 
ATOM   212  N   N   . LYS LYS LYS A A 29  29  . 22.542 -0.282  13.930  1.00 27.96 1 . N  ? 
ATOM   213  CA  CA  . LYS LYS LYS A A 29  29  . 22.378 0.531   12.677  1.00 29.97 1 . C  ? 
ATOM   214  CB  CB  . LYS LYS LYS A A 29  29  . 23.732 1.113   12.222  1.00 33.07 1 . C  ? 
ATOM   215  CG  CG  . LYS LYS LYS A A 29  29  . 24.512 1.835   13.312  1.00 34.27 1 . C  ? 
ATOM   216  CD  CD  . LYS LYS LYS A A 29  29  . 25.393 2.967   12.834  1.00 36.78 1 . C  ? 
ATOM   217  CE  CE  . LYS LYS LYS A A 29  29  . 24.601 4.078   12.182  1.00 39.85 1 . C  ? 
ATOM   218  NZ  NZ  . LYS LYS LYS A A 29  29  . 25.202 5.397   12.485  1.00 43.72 1 . N  ? 
ATOM   219  C   C   . LYS LYS LYS A A 29  29  . 21.843 -0.343  11.534  1.00 34.57 1 . C  ? 
ATOM   220  O   O   . LYS LYS LYS A A 29  29  . 22.377 -1.467  11.331  1.00 38.58 1 . O  ? 
ATOM   221  N   N   . GLU GLU GLU B B 2   2   . 58.116 -6.750  14.098  1.00 44.66 1 . N  ? 
ATOM   222  CA  CA  . GLU GLU GLU B B 2   2   . 58.613 -5.378  14.351  1.00 40.60 1 . C  ? 
ATOM   223  CB  CB  . GLU GLU GLU B B 2   2   . 58.753 -4.601  13.031  1.00 44.14 1 . C  ? 
ATOM   224  CG  CG  . GLU GLU GLU B B 2   2   . 58.905 -3.094  13.132  1.00 41.95 1 . C  ? 
ATOM   225  CD  CD  . GLU GLU GLU B B 2   2   . 59.740 -2.503  11.990  1.00 47.97 1 . C  ? 
ATOM   226  OE1 OE1 . GLU GLU GLU B B 2   2   . 60.713 -3.166  11.605  1.00 53.87 1 . O  ? 
ATOM   227  OE2 OE2 . GLU GLU GLU B B 2   2   . 59.406 -1.396  11.445  1.00 52.20 1 . O  ? 
ATOM   228  C   C   . GLU GLU GLU B B 2   2   . 57.749 -4.716  15.450  1.00 36.40 1 . C  ? 
ATOM   229  O   O   . GLU GLU GLU B B 2   2   . 56.498 -4.661  15.415  1.00 36.45 1 . O  ? 
ATOM   230  N   N   . ILE ILE ILE B B 3   3   . 58.429 -4.201  16.459  1.00 38.98 1 . N  ? 
ATOM   231  CA  CA  . ILE ILE ILE B B 3   3   . 57.746 -3.517  17.601  1.00 38.07 1 . C  ? 
ATOM   232  CB  CB  . ILE ILE ILE B B 3   3   . 58.736 -3.178  18.733  1.00 40.08 1 . C  ? 
ATOM   233  CG1 CG1 . ILE ILE ILE B B 3   3   . 59.264 -4.445  19.405  1.00 43.57 1 . C  ? 
ATOM   234  CG2 CG2 . ILE ILE ILE B B 3   3   . 58.090 -2.250  19.751  1.00 41.33 1 . C  ? 
ATOM   235  CD1 CD1 . ILE ILE ILE B B 3   3   . 58.185 -5.249  20.115  1.00 46.14 1 . C  ? 
ATOM   236  C   C   . ILE ILE ILE B B 3   3   . 57.034 -2.278  17.074  1.00 34.58 1 . C  ? 
ATOM   237  O   O   . ILE ILE ILE B B 3   3   . 55.843 -2.114  17.390  1.00 34.95 1 . O  ? 
ATOM   238  N   N   . ALA ALA ALA B B 4   4   . 57.720 -1.427  16.304  1.00 32.33 1 . N  ? 
ATOM   239  CA  CA  . ALA ALA ALA B B 4   4   . 57.126 -0.178  15.783  1.00 33.04 1 . C  ? 
ATOM   240  CB  CB  . ALA ALA ALA B B 4   4   . 58.127 0.582   14.951  1.00 36.29 1 . C  ? 
ATOM   241  C   C   . ALA ALA ALA B B 4   4   . 55.895 -0.541  14.957  1.00 32.08 1 . C  ? 
ATOM   242  O   O   . ALA ALA ALA B B 4   4   . 54.879 0.134   15.098  1.00 32.73 1 . O  ? 
ATOM   243  N   N   . GLN GLN GLN B B 5   5   . 55.988 -1.563  14.107  1.00 31.02 1 . N  ? 
ATOM   244  CA  CA  . GLN GLN GLN B B 5   5   . 54.882 -1.891  13.181  1.00 31.86 1 . C  ? 
ATOM   245  CB  CB  . GLN GLN GLN B B 5   5   . 55.346 -2.874  12.112  1.00 38.34 1 . C  ? 
ATOM   246  CG  CG  . GLN GLN GLN B B 5   5   . 56.148 -2.175  11.009  1.00 44.58 1 . C  ? 
ATOM   247  CD  CD  . GLN GLN GLN B B 5   5   . 55.294 -1.284  10.132  1.00 46.96 1 . C  ? 
ATOM   248  OE1 OE1 . GLN GLN GLN B B 5   5   . 54.110 -1.535  9.938   1.00 49.08 1 . O  ? 
ATOM   249  NE2 NE2 . GLN GLN GLN B B 5   5   . 55.894 -0.230  9.600   1.00 56.72 1 . N  ? 
ATOM   250  C   C   . GLN GLN GLN B B 5   5   . 53.690 -2.402  13.983  1.00 26.41 1 . C  ? 
ATOM   251  O   O   . GLN GLN GLN B B 5   5   . 52.570 -2.057  13.629  1.00 24.65 1 . O  ? 
ATOM   252  N   N   . THR THR THR B B 6   6   . 53.908 -3.209  15.004  1.00 23.87 1 . N  ? 
ATOM   253  CA  CA  . THR THR THR B B 6   6   . 52.797 -3.782  15.809  1.00 22.32 1 . C  ? 
ATOM   254  CB  CB  . THR THR THR B B 6   6   . 53.226 -4.909  16.737  1.00 25.23 1 . C  ? 
ATOM   255  OG1 OG1 . THR THR THR B B 6   6   . 53.815 -5.909  15.913  1.00 28.58 1 . O  ? 
ATOM   256  CG2 CG2 . THR THR THR B B 6   6   . 52.037 -5.498  17.461  1.00 24.94 1 . C  ? 
ATOM   257  C   C   . THR THR THR B B 6   6   . 52.109 -2.645  16.552  1.00 18.66 1 . C  ? 
ATOM   258  O   O   . THR THR THR B B 6   6   . 50.852 -2.629  16.599  1.00 19.48 1 . O  ? 
ATOM   259  N   N   . ILE ILE ILE B B 7   7   . 52.853 -1.739  17.143  1.00 19.76 1 . N  ? 
ATOM   260  CA  CA  . ILE ILE ILE B B 7   7   . 52.258 -0.589  17.872  1.00 18.79 1 . C  ? 
ATOM   261  CB  CB  . ILE ILE ILE B B 7   7   . 53.333 0.192   18.655  1.00 20.31 1 . C  ? 
ATOM   262  CG1 CG1 . ILE ILE ILE B B 7   7   . 53.911 -0.664  19.785  1.00 22.32 1 . C  ? 
ATOM   263  CG2 CG2 . ILE ILE ILE B B 7   7   . 52.813 1.522   19.155  1.00 20.49 1 . C  ? 
ATOM   264  CD1 CD1 . ILE ILE ILE B B 7   7   . 55.159 -0.088  20.403  1.00 24.73 1 . C  ? 
ATOM   265  C   C   . ILE ILE ILE B B 7   7   . 51.465 0.290   16.881  1.00 18.24 1 . C  ? 
ATOM   266  O   O   . ILE ILE ILE B B 7   7   . 50.410 0.801   17.245  1.00 18.83 1 . O  ? 
ATOM   267  N   N   . LYS LYS LYS B B 8   8   . 51.977 0.502   15.676  1.00 19.77 1 . N  ? 
ATOM   268  CA  CA  . LYS LYS LYS B B 8   8   . 51.249 1.265   14.620  1.00 20.68 1 . C  ? 
ATOM   269  CB  CB  . LYS LYS LYS B B 8   8   . 52.101 1.429   13.359  1.00 24.75 1 . C  ? 
ATOM   270  CG  CG  . LYS LYS LYS B B 8   8   . 53.306 2.351   13.488  1.00 29.60 1 . C  ? 
ATOM   271  CD  CD  . LYS LYS LYS B B 8   8   . 52.973 3.815   13.657  1.00 34.24 1 . C  ? 
ATOM   272  C   C   . LYS LYS LYS B B 8   8   . 49.926 0.547   14.303  1.00 18.42 1 . C  ? 
ATOM   273  O   O   . LYS LYS LYS B B 8   8   . 48.912 1.221   14.119  1.00 17.89 1 . O  ? 
ATOM   274  N   N   . GLU GLU GLU B B 9   9   . 49.941 -0.773  14.192  1.00 18.32 1 . N  ? 
ATOM   275  CA  CA  . GLU GLU GLU B B 9   9   . 48.730 -1.576  13.882  1.00 19.44 1 . C  ? 
ATOM   276  CB  CB  . GLU GLU GLU B B 9   9   . 49.087 -3.026  13.608  1.00 22.92 1 . C  ? 
ATOM   277  CG  CG  . GLU GLU GLU B B 9   9   . 49.799 -3.194  12.251  1.00 27.91 1 . C  ? 
ATOM   278  CD  CD  . GLU GLU GLU B B 9   9   . 49.100 -2.548  11.056  1.00 29.78 1 . C  ? 
ATOM   279  OE1 OE1 . GLU GLU GLU B B 9   9   . 47.896 -2.799  10.939  1.00 34.40 1 . O  ? 
ATOM   280  OE2 OE2 . GLU GLU GLU B B 9   9   . 49.742 -1.771  10.264  1.00 31.86 1 . O  ? 
ATOM   281  C   C   . GLU GLU GLU B B 9   9   . 47.732 -1.424  15.026  1.00 15.74 1 . C  ? 
ATOM   282  O   O   . GLU GLU GLU B B 9   9   . 46.515 -1.259  14.783  1.00 15.79 1 . O  ? 
ATOM   283  N   N   . ILE ILE ILE B B 10  10  . 48.198 -1.444  16.255  1.00 14.38 1 . N  ? 
ATOM   284  CA  CA  . ILE ILE ILE B B 10  10  . 47.327 -1.209  17.445  1.00 14.15 1 . C  ? 
ATOM   285  CB  CB  . ILE ILE ILE B B 10  10  . 48.109 -1.405  18.751  1.00 14.86 1 . C  ? 
ATOM   286  CG1 CG1 . ILE ILE ILE B B 10  10  . 48.429 -2.889  18.955  1.00 16.03 1 . C  ? 
ATOM   287  CG2 CG2 . ILE ILE ILE B B 10  10  . 47.349 -0.810  19.917  1.00 15.57 1 . C  ? 
ATOM   288  CD1 CD1 . ILE ILE ILE B B 10  10  . 49.426 -3.181  20.031  1.00 17.62 1 . C  ? 
ATOM   289  C   C   . ILE ILE ILE B B 10  10  . 46.711 0.188   17.315  1.00 14.13 1 . C  ? 
ATOM   290  O   O   . ILE ILE ILE B B 10  10  . 45.486 0.341   17.515  1.00 13.54 1 . O  ? 
ATOM   291  N   N   . ALA ALA ALA B B 11  11  . 47.498 1.204   17.021  1.00 13.94 1 . N  ? 
ATOM   292  CA  CA  . ALA ALA ALA B B 11  11  . 46.990 2.591   16.905  1.00 13.88 1 . C  ? 
ATOM   293  CB  CB  . ALA ALA ALA B B 11  11  . 48.122 3.538   16.600  1.00 14.85 1 . C  ? 
ATOM   294  C   C   . ALA ALA ALA B B 11  11  . 45.888 2.659   15.830  1.00 13.43 1 . C  ? 
ATOM   295  O   O   . ALA ALA ALA B B 11  11  . 44.865 3.308   16.059  1.00 13.51 1 . O  ? 
ATOM   296  N   N   . LYS LYS LYS B B 12  12  . 46.080 2.003   14.700  1.00 14.06 1 . N  ? 
ATOM   297  CA  CA  . LYS LYS LYS B B 12  12  . 45.076 2.004   13.600  1.00 15.89 1 . C  ? 
ATOM   298  CB  CB  . LYS LYS LYS B B 12  12  . 45.629 1.300   12.364  1.00 17.02 1 . C  ? 
ATOM   299  CG  CG  . LYS LYS LYS B B 12  12  . 46.730 2.031   11.642  1.00 19.71 1 . C  ? 
ATOM   300  CD  CD  . LYS LYS LYS B B 12  12  . 47.248 1.214   10.489  1.00 24.31 1 . C  ? 
ATOM   301  CE  CE  . LYS LYS LYS B B 12  12  . 48.566 1.685   9.925   1.00 28.75 1 . C  ? 
ATOM   302  NZ  NZ  . LYS LYS LYS B B 12  12  . 48.995 0.783   8.833   1.00 30.86 1 . N  ? 
ATOM   303  C   C   . LYS LYS LYS B B 12  12  . 43.790 1.313   14.067  1.00 13.80 1 . C  ? 
ATOM   304  O   O   . LYS LYS LYS B B 12  12  . 42.678 1.842   13.799  1.00 14.11 1 . O  ? 
ATOM   305  N   N   . THR THR THR B B 13  13  . 43.908 0.166   14.718  1.00 12.75 1 . N  ? 
ATOM   306  CA  CA  . THR THR THR B B 13  13  . 42.725 -0.585  15.182  1.00 13.02 1 . C  ? 
ATOM   307  CB  CB  . THR THR THR B B 13  13  . 43.086 -1.961  15.742  1.00 15.11 1 . C  ? 
ATOM   308  OG1 OG1 . THR THR THR B B 13  13  . 43.908 -2.660  14.814  1.00 17.58 1 . O  ? 
ATOM   309  CG2 CG2 . THR THR THR B B 13  13  . 41.851 -2.770  16.084  1.00 16.51 1 . C  ? 
ATOM   310  C   C   . THR THR THR B B 13  13  . 41.977 0.254   16.225  1.00 11.17 1 . C  ? 
ATOM   311  O   O   . THR THR THR B B 13  13  . 40.726 0.264   16.211  1.00 12.84 1 . O  ? 
ATOM   312  N   N   . ILE ILE ILE B B 14  14  . 42.680 0.918   17.126  1.00 12.09 1 . N  ? 
ATOM   313  CA  CA  . ILE ILE ILE B B 14  14  . 42.023 1.733   18.179  1.00 12.60 1 . C  ? 
ATOM   314  CB  CB  . ILE ILE ILE B B 14  14  . 43.030 2.176   19.260  1.00 16.44 1 . C  ? 
ATOM   315  CG1 CG1 . ILE ILE ILE B B 14  14  . 43.563 0.955   20.016  1.00 17.75 1 . C  ? 
ATOM   316  CG2 CG2 . ILE ILE ILE B B 14  14  . 42.436 3.195   20.204  1.00 18.00 1 . C  ? 
ATOM   317  CD1 CD1 . ILE ILE ILE B B 14  14  . 42.553 0.234   20.848  1.00 25.42 1 . C  ? 
ATOM   318  C   C   . ILE ILE ILE B B 14  14  . 41.291 2.899   17.512  1.00 12.60 1 . C  ? 
ATOM   319  O   O   . ILE ILE ILE B B 14  14  . 40.195 3.266   17.986  1.00 12.42 1 . O  ? 
ATOM   320  N   N   . LYS LYS LYS B B 15  15  . 41.833 3.478   16.449  1.00 11.03 1 . N  ? 
ATOM   321  CA  CA  . LYS LYS LYS B B 15  15  . 41.128 4.553   15.706  1.00 12.55 1 . C  ? 
ATOM   322  CB  CB  . LYS LYS LYS B B 15  15  . 42.043 5.175   14.661  1.00 16.00 1 . C  ? 
ATOM   323  CG  CG  . LYS LYS LYS B B 15  15  . 43.056 6.134   15.227  1.00 21.68 1 . C  ? 
ATOM   324  CD  CD  . LYS LYS LYS B B 15  15  . 44.003 6.651   14.201  1.00 27.31 1 . C  ? 
ATOM   325  CE  CE  . LYS LYS LYS B B 15  15  . 43.389 7.803   13.443  1.00 33.69 1 . C  ? 
ATOM   326  NZ  NZ  . LYS LYS LYS B B 15  15  . 44.374 8.439   12.543  1.00 40.15 1 . N  ? 
ATOM   327  C   C   . LYS LYS LYS B B 15  15  . 39.852 3.990   15.075  1.00 13.42 1 . C  ? 
ATOM   328  O   O   . LYS LYS LYS B B 15  15  . 38.832 4.716   15.102  1.00 14.82 1 . O  ? 
ATOM   329  N   N   . GLU GLU GLU B B 16  16  . 39.880 2.766   14.559  1.00 12.67 1 . N  ? 
ATOM   330  CA  CA  . GLU GLU GLU B B 16  16  . 38.654 2.114   14.005  1.00 14.52 1 . C  ? 
ATOM   331  CB  CB  . GLU GLU GLU B B 16  16  . 38.954 0.716   13.450  1.00 16.30 1 . C  ? 
ATOM   332  CG  CG  . GLU GLU GLU B B 16  16  . 37.726 0.034   12.880  1.00 20.99 1 . C  ? 
ATOM   333  CD  CD  . GLU GLU GLU B B 16  16  . 37.865 -1.444  12.593  1.00 25.41 1 . C  ? 
ATOM   334  OE1 OE1 . GLU GLU GLU B B 16  16  . 39.008 -1.872  12.285  1.00 31.66 1 . O  ? 
ATOM   335  OE2 OE2 . GLU GLU GLU B B 16  16  . 36.829 -2.153  12.708  1.00 32.03 1 . O  ? 
ATOM   336  C   C   . GLU GLU GLU B B 16  16  . 37.625 1.996   15.125  1.00 13.07 1 . C  ? 
ATOM   337  O   O   . GLU GLU GLU B B 16  16  . 36.459 2.328   14.905  1.00 15.29 1 . O  ? 
ATOM   338  N   N   . ILE ILE ILE B B 17  17  . 38.033 1.518   16.287  1.00 11.88 1 . N  ? 
ATOM   339  CA  CA  . ILE ILE ILE B B 17  17  . 37.128 1.346   17.454  1.00 11.68 1 . C  ? 
ATOM   340  CB  CB  . ILE ILE ILE B B 17  17  . 37.852 0.695   18.645  1.00 11.98 1 . C  ? 
ATOM   341  CG1 CG1 . ILE ILE ILE B B 17  17  . 38.166 -0.769  18.338  1.00 13.07 1 . C  ? 
ATOM   342  CG2 CG2 . ILE ILE ILE B B 17  17  . 37.054 0.838   19.932  1.00 13.07 1 . C  ? 
ATOM   343  CD1 CD1 . ILE ILE ILE B B 17  17  . 39.129 -1.414  19.280  1.00 14.24 1 . C  ? 
ATOM   344  C   C   . ILE ILE ILE B B 17  17  . 36.534 2.707   17.813  1.00 12.16 1 . C  ? 
ATOM   345  O   O   . ILE ILE ILE B B 17  17  . 35.317 2.759   18.076  1.00 13.89 1 . O  ? 
ATOM   346  N   N   . ALA ALA ALA B B 18  18  . 37.343 3.763   17.864  1.00 11.91 1 . N  ? 
ATOM   347  CA  CA  . ALA ALA ALA B B 18  18  . 36.850 5.104   18.247  1.00 12.13 1 . C  ? 
ATOM   348  CB  CB  . ALA ALA ALA B B 18  18  . 37.988 6.095   18.275  1.00 12.24 1 . C  ? 
ATOM   349  C   C   . ALA ALA ALA B B 18  18  . 35.753 5.553   17.274  1.00 13.25 1 . C  ? 
ATOM   350  O   O   . ALA ALA ALA B B 18  18  . 34.716 6.068   17.761  1.00 13.17 1 . O  ? 
HETATM 351  CD1 CD1 . 4BF 4BF 4BF B B 19  19  . 34.060 4.149   12.070  1.00 17.75 1 . C  ? 
HETATM 352  CE1 CE1 . 4BF 4BF 4BF B B 19  19  . 33.029 4.028   11.154  1.00 19.85 1 . C  ? 
HETATM 353  CZ  CZ  . 4BF 4BF 4BF B B 19  19  . 32.444 5.163   10.669  1.00 20.52 1 . C  ? 
HETATM 354  BR  BR  . 4BF 4BF 4BF B B 19  19  . 31.060 4.983   9.407   1.00 26.71 1 . BR ? 
HETATM 355  CE2 CE2 . 4BF 4BF 4BF B B 19  19  . 32.794 6.411   11.107  1.00 20.40 1 . C  ? 
HETATM 356  CD2 CD2 . 4BF 4BF 4BF B B 19  19  . 33.828 6.516   12.031  1.00 19.03 1 . C  ? 
HETATM 357  CG  CG  . 4BF 4BF 4BF B B 19  19  . 34.483 5.393   12.497  1.00 17.18 1 . C  ? 
HETATM 358  CB  CB  . 4BF 4BF 4BF B B 19  19  . 35.495 5.496   13.600  1.00 15.22 1 . C  ? 
HETATM 359  CA  CA  . 4BF 4BF 4BF B B 19  19  . 34.909 5.661   15.004  1.00 12.59 1 . C  ? 
HETATM 360  N   N   . 4BF 4BF 4BF B B 19  19  . 35.896 5.240   16.021  1.00 12.07 1 . N  ? 
HETATM 361  C   C   . 4BF 4BF 4BF B B 19  19  . 33.627 4.844   15.242  1.00 12.33 1 . C  ? 
HETATM 362  O   O   . 4BF 4BF 4BF B B 19  19  . 32.543 5.445   15.283  1.00 13.66 1 . O  ? 
ATOM   363  N   N   . THR THR THR B B 20  20  . 33.770 3.560   15.392  1.00 12.07 1 . N  ? 
ATOM   364  CA  CA  . THR THR THR B B 20  20  . 32.599 2.663   15.507  1.00 12.36 1 . C  ? 
ATOM   365  CB  CB  . THR THR THR B B 20  20  . 33.018 1.189   15.502  1.00 13.79 1 . C  ? 
ATOM   366  OG1 OG1 . THR THR THR B B 20  20  . 33.746 0.929   14.305  1.00 15.56 1 . O  ? 
ATOM   367  CG2 CG2 . THR THR THR B B 20  20  . 31.865 0.224   15.579  1.00 14.87 1 . C  ? 
ATOM   368  C   C   . THR THR THR B B 20  20  . 31.839 3.021   16.774  1.00 12.50 1 . C  ? 
ATOM   369  O   O   . THR THR THR B B 20  20  . 30.611 3.065   16.709  1.00 12.95 1 . O  ? 
ATOM   370  N   N   . ILE ILE ILE B B 21  21  . 32.527 3.262   17.890  1.00 11.17 1 . N  ? 
ATOM   371  CA  CA  . ILE ILE ILE B B 21  21  . 31.799 3.533   19.147  1.00 12.01 1 . C  ? 
ATOM   372  CB  CB  . ILE ILE ILE B B 21  21  . 32.693 3.452   20.393  1.00 13.90 1 . C  ? 
ATOM   373  CG1 CG1 . ILE ILE ILE B B 21  21  . 31.847 3.350   21.657  1.00 16.76 1 . C  ? 
ATOM   374  CG2 CG2 . ILE ILE ILE B B 21  21  . 33.668 4.618   20.451  1.00 15.72 1 . C  ? 
ATOM   375  CD1 CD1 . ILE ILE ILE B B 21  21  . 31.160 2.005   21.812  1.00 23.22 1 . C  ? 
ATOM   376  C   C   . ILE ILE ILE B B 21  21  . 31.061 4.870   19.015  1.00 12.33 1 . C  ? 
ATOM   377  O   O   . ILE ILE ILE B B 21  21  . 29.948 4.994   19.556  1.00 12.90 1 . O  ? 
ATOM   378  N   N   . LYS LYS LYS B B 22  22  . 31.615 5.841   18.323  1.00 12.37 1 . N  ? 
ATOM   379  CA  CA  . LYS LYS LYS B B 22  22  . 30.914 7.119   18.076  1.00 13.89 1 . C  ? 
ATOM   380  CB  CB  . LYS LYS LYS B B 22  22  . 31.844 8.128   17.414  1.00 16.52 1 . C  ? 
ATOM   381  CG  CG  . LYS LYS LYS B B 22  22  . 32.836 8.791   18.347  1.00 22.17 1 . C  ? 
ATOM   382  CD  CD  . LYS LYS LYS B B 22  22  . 33.747 9.726   17.590  1.00 26.87 1 . C  ? 
ATOM   383  CE  CE  . LYS LYS LYS B B 22  22  . 34.942 10.158  18.395  1.00 34.19 1 . C  ? 
ATOM   384  NZ  NZ  . LYS LYS LYS B B 22  22  . 34.583 11.240  19.339  1.00 38.73 1 . N  ? 
ATOM   385  C   C   . LYS LYS LYS B B 22  22  . 29.662 6.873   17.236  1.00 13.61 1 . C  ? 
ATOM   386  O   O   . LYS LYS LYS B B 22  22  . 28.620 7.476   17.555  1.00 14.07 1 . O  ? 
ATOM   387  N   N   . GLU GLU GLU B B 23  23  . 29.747 6.013   16.233  1.00 12.85 1 . N  ? 
ATOM   388  CA  CA  . GLU GLU GLU B B 23  23  . 28.560 5.676   15.398  1.00 14.05 1 . C  ? 
ATOM   389  CB  CB  . GLU GLU GLU B B 23  23  . 28.948 4.713   14.286  1.00 15.19 1 . C  ? 
ATOM   390  CG  CG  . GLU GLU GLU B B 23  23  . 29.736 5.350   13.172  1.00 15.85 1 . C  ? 
ATOM   391  CD  CD  . GLU GLU GLU B B 23  23  . 29.078 6.537   12.531  1.00 19.75 1 . C  ? 
ATOM   392  OE1 OE1 . GLU GLU GLU B B 23  23  . 27.962 6.394   12.040  1.00 24.62 1 . O  ? 
ATOM   393  OE2 OE2 . GLU GLU GLU B B 23  23  . 29.672 7.614   12.585  1.00 26.93 1 . O  ? 
ATOM   394  C   C   . GLU GLU GLU B B 23  23  . 27.477 5.052   16.283  1.00 13.93 1 . C  ? 
ATOM   395  O   O   . GLU GLU GLU B B 23  23  . 26.291 5.386   16.119  1.00 14.17 1 . O  ? 
ATOM   396  N   N   . ILE ILE ILE B B 24  24  . 27.868 4.144   17.174  1.00 13.57 1 . N  ? 
ATOM   397  CA  CA  . ILE ILE ILE B B 24  24  . 26.910 3.484   18.110  1.00 14.05 1 . C  ? 
ATOM   398  CB  CB  . ILE ILE ILE B B 24  24  . 27.598 2.382   18.933  1.00 14.92 1 . C  ? 
ATOM   399  CG1 CG1 . ILE ILE ILE B B 24  24  . 27.965 1.195   18.050  1.00 15.71 1 . C  ? 
ATOM   400  CG2 CG2 . ILE ILE ILE B B 24  24  . 26.751 1.963   20.117  1.00 16.92 1 . C  ? 
ATOM   401  CD1 CD1 . ILE ILE ILE B B 24  24  . 28.934 0.209   18.693  1.00 15.78 1 . C  ? 
ATOM   402  C   C   . ILE ILE ILE B B 24  24  . 26.287 4.564   18.993  1.00 13.81 1 . C  ? 
ATOM   403  O   O   . ILE ILE ILE B B 24  24  . 25.049 4.578   19.135  1.00 14.76 1 . O  ? 
ATOM   404  N   N   . ALA ALA ALA B B 25  25  . 27.086 5.436   19.597  1.00 13.77 1 . N  ? 
ATOM   405  CA  CA  . ALA ALA ALA B B 25  25  . 26.580 6.473   20.520  1.00 15.27 1 . C  ? 
ATOM   406  CB  CB  . ALA ALA ALA B B 25  25  . 27.697 7.316   21.054  1.00 16.16 1 . C  ? 
ATOM   407  C   C   . ALA ALA ALA B B 25  25  . 25.597 7.359   19.771  1.00 15.60 1 . C  ? 
ATOM   408  O   O   . ALA ALA ALA B B 25  25  . 24.590 7.748   20.376  1.00 16.58 1 . O  ? 
ATOM   409  N   N   . GLN GLN GLN B B 26  26  . 25.856 7.683   18.510  1.00 16.02 1 . N  ? 
ATOM   410  CA  CA  . GLN GLN GLN B B 26  26  . 24.977 8.584   17.731  1.00 18.68 1 . C  ? 
ATOM   411  CB  CB  . GLN GLN GLN B B 26  26  . 25.692 9.020   16.465  1.00 22.24 1 . C  ? 
ATOM   412  CG  CG  . GLN GLN GLN B B 26  26  . 26.780 10.024  16.771  1.00 26.76 1 . C  ? 
ATOM   413  CD  CD  . GLN GLN GLN B B 26  26  . 27.635 10.320  15.560  1.00 34.84 1 . C  ? 
ATOM   414  OE1 OE1 . GLN GLN GLN B B 26  26  . 27.568 9.631   14.544  1.00 38.74 1 . O  ? 
ATOM   415  NE2 NE2 . GLN GLN GLN B B 26  26  . 28.487 11.331  15.675  1.00 42.01 1 . N  ? 
ATOM   416  C   C   . GLN GLN GLN B B 26  26  . 23.642 7.882   17.463  1.00 19.51 1 . C  ? 
ATOM   417  O   O   . GLN GLN GLN B B 26  26  . 22.586 8.548   17.574  1.00 21.65 1 . O  ? 
ATOM   418  N   N   . THR THR THR B B 27  27  . 23.665 6.599   17.130  1.00 20.12 1 . N  ? 
ATOM   419  CA  CA  . THR THR THR B B 27  27  . 22.438 5.843   16.798  1.00 22.58 1 . C  ? 
ATOM   420  CB  CB  . THR THR THR B B 27  27  . 22.737 4.449   16.227  1.00 24.83 1 . C  ? 
ATOM   421  OG1 OG1 . THR THR THR B B 27  27  . 23.593 4.571   15.095  1.00 36.32 1 . O  ? 
ATOM   422  CG2 CG2 . THR THR THR B B 27  27  . 21.461 3.729   15.854  1.00 28.15 1 . C  ? 
ATOM   423  C   C   . THR THR THR B B 27  27  . 21.580 5.734   18.063  1.00 18.17 1 . C  ? 
ATOM   424  O   O   . THR THR THR B B 27  27  . 20.348 5.804   17.957  1.00 21.42 1 . O  ? 
ATOM   425  N   N   . ILE ILE ILE B B 28  28  . 22.194 5.542   19.221  1.00 17.83 1 . N  ? 
ATOM   426  CA  CA  . ILE ILE ILE B B 28  28  . 21.453 5.317   20.496  1.00 19.01 1 . C  ? 
ATOM   427  CB  CB  . ILE ILE ILE B B 28  28  . 22.386 4.699   21.553  1.00 20.18 1 . C  ? 
ATOM   428  CG1 CG1 . ILE ILE ILE B B 28  28  . 22.731 3.258   21.190  1.00 21.41 1 . C  ? 
ATOM   429  CG2 CG2 . ILE ILE ILE B B 28  28  . 21.772 4.800   22.947  1.00 23.73 1 . C  ? 
ATOM   430  CD1 CD1 . ILE ILE ILE B B 28  28  . 23.794 2.665   22.064  1.00 23.59 1 . C  ? 
ATOM   431  C   C   . ILE ILE ILE B B 28  28  . 20.865 6.653   20.980  1.00 21.07 1 . C  ? 
ATOM   432  O   O   . ILE ILE ILE B B 28  28  . 19.682 6.653   21.374  1.00 21.91 1 . O  ? 
ATOM   433  N   N   . LYS LYS LYS B B 29  29  . 21.626 7.757   20.844  1.00 19.28 1 . N  ? 
ATOM   434  CA  CA  . LYS LYS LYS B B 29  29  . 21.218 9.047   21.463  1.00 22.68 1 . C  ? 
ATOM   435  CB  CB  . LYS LYS LYS B B 29  29  . 22.453 9.798   21.980  1.00 23.93 1 . C  ? 
ATOM   436  CG  CG  . LYS LYS LYS B B 29  29  . 23.109 9.174   23.207  1.00 25.62 1 . C  ? 
ATOM   437  CD  CD  . LYS LYS LYS B B 29  29  . 24.566 9.626   23.453  1.00 28.09 1 . C  ? 
ATOM   438  CE  CE  . LYS LYS LYS B B 29  29  . 24.687 11.077  23.865  1.00 31.72 1 . C  ? 
ATOM   439  NZ  NZ  . LYS LYS LYS B B 29  29  . 23.847 11.361  25.048  1.00 36.40 1 . N  ? 
ATOM   440  C   C   . LYS LYS LYS B B 29  29  . 20.404 9.894   20.479  1.00 25.73 1 . C  ? 
ATOM   441  O   O   . LYS LYS LYS B B 29  29  . 19.815 10.873  20.928  1.00 29.84 1 . O  ? 
ATOM   442  N   N   . GLY GLY GLY B B 30  30  . 20.369 9.506   19.199  1.00 26.11 1 . N  ? 
ATOM   443  CA  CA  . GLY GLY GLY B B 30  30  . 19.825 10.343  18.110  1.00 28.48 1 . C  ? 
ATOM   444  C   C   . GLY GLY GLY B B 30  30  . 18.306 10.313  18.080  1.00 32.43 1 . C  ? 
ATOM   445  O   O   . GLY GLY GLY B B 30  30  . 17.694 9.277   18.398  1.00 28.92 1 . O  ? 
ATOM   446  N   N   . GLU GLU GLU C C 2   2   . 59.387 7.815   16.587  1.00 31.26 1 . N  ? 
ATOM   447  CA  CA  . GLU GLU GLU C C 2   2   . 58.152 7.195   16.104  1.00 28.39 1 . C  ? 
ATOM   448  CB  CB  . GLU GLU GLU C C 2   2   . 58.447 6.300   14.898  1.00 34.18 1 . C  ? 
ATOM   449  CG  CG  . GLU GLU GLU C C 2   2   . 58.684 4.812   15.139  1.00 31.79 1 . C  ? 
ATOM   450  CD  CD  . GLU GLU GLU C C 2   2   . 57.378 4.047   15.299  1.00 31.29 1 . C  ? 
ATOM   451  C   C   . GLU GLU GLU C C 2   2   . 57.427 6.497   17.263  1.00 21.93 1 . C  ? 
ATOM   452  O   O   . GLU GLU GLU C C 2   2   . 56.218 6.602   17.304  1.00 24.36 1 . O  ? 
ATOM   453  N   N   . ILE ILE ILE C C 3   3   . 58.077 5.671   18.069  1.00 20.75 1 . N  ? 
ATOM   454  CA  CA  . ILE ILE ILE C C 3   3   . 57.370 4.876   19.106  1.00 18.81 1 . C  ? 
ATOM   455  CB  CB  . ILE ILE ILE C C 3   3   . 58.281 3.864   19.808  1.00 20.60 1 . C  ? 
ATOM   456  CG1 CG1 . ILE ILE ILE C C 3   3   . 58.745 2.770   18.846  1.00 25.73 1 . C  ? 
ATOM   457  CG2 CG2 . ILE ILE ILE C C 3   3   . 57.578 3.245   21.008  1.00 20.80 1 . C  ? 
ATOM   458  CD1 CD1 . ILE ILE ILE C C 3   3   . 59.783 1.867   19.460  1.00 26.70 1 . C  ? 
ATOM   459  C   C   . ILE ILE ILE C C 3   3   . 56.697 5.825   20.099  1.00 16.59 1 . C  ? 
ATOM   460  O   O   . ILE ILE ILE C C 3   3   . 55.524 5.609   20.401  1.00 16.81 1 . O  ? 
ATOM   461  N   N   . ALA ALA ALA C C 4   4   . 57.396 6.810   20.642  1.00 16.34 1 . N  ? 
ATOM   462  CA  CA  . ALA ALA ALA C C 4   4   . 56.812 7.766   21.610  1.00 15.77 1 . C  ? 
ATOM   463  CB  CB  . ALA ALA ALA C C 4   4   . 57.803 8.817   22.025  1.00 18.11 1 . C  ? 
ATOM   464  C   C   . ALA ALA ALA C C 4   4   . 55.571 8.422   21.001  1.00 15.38 1 . C  ? 
ATOM   465  O   O   . ALA ALA ALA C C 4   4   . 54.537 8.491   21.694  1.00 15.36 1 . O  ? 
ATOM   466  N   N   . GLN GLN GLN C C 5   5   . 55.656 8.863   19.760  1.00 16.14 1 . N  ? 
ATOM   467  CA  CA  . GLN GLN GLN C C 5   5   . 54.540 9.619   19.138  1.00 18.08 1 . C  ? 
ATOM   468  CB  CB  . GLN GLN GLN C C 5   5   . 54.972 10.283  17.824  1.00 22.06 1 . C  ? 
ATOM   469  CG  CG  . GLN GLN GLN C C 5   5   . 53.884 11.122  17.148  1.00 26.97 1 . C  ? 
ATOM   470  CD  CD  . GLN GLN GLN C C 5   5   . 53.437 12.316  17.971  1.00 32.43 1 . C  ? 
ATOM   471  OE1 OE1 . GLN GLN GLN C C 5   5   . 54.197 12.862  18.771  1.00 42.37 1 . O  ? 
ATOM   472  NE2 NE2 . GLN GLN GLN C C 5   5   . 52.171 12.683  17.839  1.00 43.71 1 . N  ? 
ATOM   473  C   C   . GLN GLN GLN C C 5   5   . 53.350 8.678   18.941  1.00 16.58 1 . C  ? 
ATOM   474  O   O   . GLN GLN GLN C C 5   5   . 52.210 9.109   19.185  1.00 16.52 1 . O  ? 
ATOM   475  N   N   . THR THR THR C C 6   6   . 53.589 7.450   18.523  1.00 16.25 1 . N  ? 
ATOM   476  CA  CA  . THR THR THR C C 6   6   . 52.509 6.479   18.248  1.00 16.35 1 . C  ? 
ATOM   477  CB  CB  . THR THR THR C C 6   6   . 52.998 5.223   17.532  1.00 17.70 1 . C  ? 
ATOM   478  OG1 OG1 . THR THR THR C C 6   6   . 53.615 5.638   16.321  1.00 20.75 1 . O  ? 
ATOM   479  CG2 CG2 . THR THR THR C C 6   6   . 51.881 4.257   17.235  1.00 18.46 1 . C  ? 
ATOM   480  C   C   . THR THR THR C C 6   6   . 51.811 6.148   19.568  1.00 13.50 1 . C  ? 
ATOM   481  O   O   . THR THR THR C C 6   6   . 50.588 6.075   19.605  1.00 15.30 1 . O  ? 
ATOM   482  N   N   . ILE ILE ILE C C 7   7   . 52.563 5.895   20.635  1.00 12.99 1 . N  ? 
ATOM   483  CA  CA  . ILE ILE ILE C C 7   7   . 51.911 5.530   21.905  1.00 13.05 1 . C  ? 
ATOM   484  CB  CB  . ILE ILE ILE C C 7   7   . 52.820 4.747   22.860  1.00 14.63 1 . C  ? 
ATOM   485  CG1 CG1 . ILE ILE ILE C C 7   7   . 53.941 5.590   23.404  1.00 16.21 1 . C  ? 
ATOM   486  CG2 CG2 . ILE ILE ILE C C 7   7   . 53.279 3.446   22.217  1.00 16.83 1 . C  ? 
ATOM   487  CD1 CD1 . ILE ILE ILE C C 7   7   . 54.601 4.936   24.618  1.00 17.37 1 . C  ? 
ATOM   488  C   C   . ILE ILE ILE C C 7   7   . 51.185 6.753   22.472  1.00 13.33 1 . C  ? 
ATOM   489  O   O   . ILE ILE ILE C C 7   7   . 50.141 6.549   23.093  1.00 13.32 1 . O  ? 
ATOM   490  N   N   . LYS LYS LYS C C 8   8   . 51.662 7.973   22.268  1.00 13.74 1 . N  ? 
ATOM   491  CA  CA  . LYS LYS LYS C C 8   8   . 50.909 9.193   22.668  1.00 14.77 1 . C  ? 
ATOM   492  CB  CB  . LYS LYS LYS C C 8   8   . 51.714 10.469  22.425  1.00 15.69 1 . C  ? 
ATOM   493  CG  CG  . LYS LYS LYS C C 8   8   . 51.003 11.747  22.860  1.00 19.91 1 . C  ? 
ATOM   494  CD  CD  . LYS LYS LYS C C 8   8   . 51.856 12.988  22.734  1.00 25.88 1 . C  ? 
ATOM   495  CE  CE  . LYS LYS LYS C C 8   8   . 51.048 14.255  22.546  1.00 33.16 1 . C  ? 
ATOM   496  NZ  NZ  . LYS LYS LYS C C 8   8   . 50.304 14.196  21.268  1.00 36.57 1 . N  ? 
ATOM   497  C   C   . LYS LYS LYS C C 8   8   . 49.576 9.228   21.911  1.00 13.31 1 . C  ? 
ATOM   498  O   O   . LYS LYS LYS C C 8   8   . 48.544 9.573   22.542  1.00 14.28 1 . O  ? 
ATOM   499  N   N   . GLU GLU GLU C C 9   9   . 49.594 8.933   20.620  1.00 14.69 1 . N  ? 
ATOM   500  CA  CA  . GLU GLU GLU C C 9   9   . 48.377 8.931   19.766  1.00 17.09 1 . C  ? 
ATOM   501  CB  CB  . GLU GLU GLU C C 9   9   . 48.704 8.657   18.301  1.00 20.28 1 . C  ? 
ATOM   502  CG  CG  . GLU GLU GLU C C 9   9   . 49.434 9.777   17.605  1.00 25.77 1 . C  ? 
ATOM   503  CD  CD  . GLU GLU GLU C C 9   9   . 49.923 9.486   16.190  1.00 32.61 1 . C  ? 
ATOM   504  OE1 OE1 . GLU GLU GLU C C 9   9   . 49.776 8.338   15.656  1.00 42.38 1 . O  ? 
ATOM   505  OE2 OE2 . GLU GLU GLU C C 9   9   . 50.429 10.420  15.589  1.00 39.63 1 . O  ? 
ATOM   506  C   C   . GLU GLU GLU C C 9   9   . 47.414 7.875   20.318  1.00 13.31 1 . C  ? 
ATOM   507  O   O   . GLU GLU GLU C C 9   9   . 46.196 8.148   20.418  1.00 14.56 1 . O  ? 
ATOM   508  N   N   . ILE ILE ILE C C 10  10  . 47.909 6.699   20.666  1.00 13.46 1 . N  ? 
ATOM   509  CA  CA  . ILE ILE ILE C C 10  10  . 47.080 5.619   21.259  1.00 13.22 1 . C  ? 
ATOM   510  CB  CB  . ILE ILE ILE C C 10  10  . 47.912 4.346   21.503  1.00 13.84 1 . C  ? 
ATOM   511  CG1 CG1 . ILE ILE ILE C C 10  10  . 48.278 3.669   20.189  1.00 14.93 1 . C  ? 
ATOM   512  CG2 CG2 . ILE ILE ILE C C 10  10  . 47.196 3.407   22.469  1.00 14.61 1 . C  ? 
ATOM   513  CD1 CD1 . ILE ILE ILE C C 10  10  . 49.328 2.608   20.283  1.00 16.11 1 . C  ? 
ATOM   514  C   C   . ILE ILE ILE C C 10  10  . 46.452 6.158   22.548  1.00 10.89 1 . C  ? 
ATOM   515  O   O   . ILE ILE ILE C C 10  10  . 45.226 5.974   22.744  1.00 11.91 1 . O  ? 
ATOM   516  N   N   . ALA ALA ALA C C 11  11  . 47.237 6.769   23.437  1.00 12.02 1 . N  ? 
ATOM   517  CA  CA  . ALA ALA ALA C C 11  11  . 46.721 7.264   24.731  1.00 12.71 1 . C  ? 
ATOM   518  CB  CB  . ALA ALA ALA C C 11  11  . 47.805 7.910   25.536  1.00 12.87 1 . C  ? 
ATOM   519  C   C   . ALA ALA ALA C C 11  11  . 45.568 8.250   24.479  1.00 11.76 1 . C  ? 
ATOM   520  O   O   . ALA ALA ALA C C 11  11  . 44.524 8.176   25.168  1.00 13.11 1 . O  ? 
ATOM   521  N   N   . LYS LYS LYS C C 12  12  . 45.736 9.151   23.523  1.00 12.51 1 . N  ? 
ATOM   522  CA  CA  . LYS LYS LYS C C 12  12  . 44.713 10.187  23.236  1.00 13.95 1 . C  ? 
ATOM   523  CB  CB  . LYS LYS LYS C C 12  12  . 45.303 11.207  22.275  1.00 16.41 1 . C  ? 
ATOM   524  CG  CG  . LYS LYS LYS C C 12  12  . 46.312 12.118  22.960  1.00 18.82 1 . C  ? 
ATOM   525  CD  CD  . LYS LYS LYS C C 12  12  . 46.826 13.199  22.064  1.00 21.71 1 . C  ? 
ATOM   526  CE  CE  . LYS LYS LYS C C 12  12  . 47.577 14.270  22.821  1.00 27.41 1 . C  ? 
ATOM   527  NZ  NZ  . LYS LYS LYS C C 12  12  . 47.877 15.416  21.947  1.00 31.08 1 . N  ? 
ATOM   528  C   C   . LYS LYS LYS C C 12  12  . 43.445 9.526   22.691  1.00 12.84 1 . C  ? 
ATOM   529  O   O   . LYS LYS LYS C C 12  12  . 42.324 9.903   23.098  1.00 14.15 1 . O  ? 
ATOM   530  N   N   . THR THR THR C C 13  13  . 43.597 8.586   21.787  1.00 12.42 1 . N  ? 
ATOM   531  CA  CA  . THR THR THR C C 13  13  . 42.441 7.906   21.159  1.00 11.72 1 . C  ? 
ATOM   532  CB  CB  . THR THR THR C C 13  13  . 42.835 7.029   19.982  1.00 13.74 1 . C  ? 
ATOM   533  OG1 OG1 . THR THR THR C C 13  13  . 43.611 7.800   19.062  1.00 16.22 1 . O  ? 
ATOM   534  CG2 CG2 . THR THR THR C C 13  13  . 41.609 6.516   19.258  1.00 15.13 1 . C  ? 
ATOM   535  C   C   . THR THR THR C C 13  13  . 41.698 7.110   22.226  1.00 10.90 1 . C  ? 
ATOM   536  O   O   . THR THR THR C C 13  13  . 40.447 7.093   22.217  1.00 12.76 1 . O  ? 
ATOM   537  N   N   . ILE ILE ILE C C 14  14  . 42.407 6.434   23.118  1.00 11.39 1 . N  ? 
ATOM   538  CA  CA  . ILE ILE ILE C C 14  14  . 41.746 5.642   24.188  1.00 12.02 1 . C  ? 
ATOM   539  CB  CB  . ILE ILE ILE C C 14  14  . 42.747 4.740   24.930  1.00 13.84 1 . C  ? 
ATOM   540  CG1 CG1 . ILE ILE ILE C C 14  14  . 43.308 3.675   23.983  1.00 15.80 1 . C  ? 
ATOM   541  CG2 CG2 . ILE ILE ILE C C 14  14  . 42.134 4.088   26.134  1.00 15.85 1 . C  ? 
ATOM   542  CD1 CD1 . ILE ILE ILE C C 14  14  . 44.453 2.906   24.600  1.00 18.99 1 . C  ? 
ATOM   543  C   C   . ILE ILE ILE C C 14  14  . 40.974 6.590   25.100  1.00 11.62 1 . C  ? 
ATOM   544  O   O   . ILE ILE ILE C C 14  14  . 39.896 6.214   25.573  1.00 12.23 1 . O  ? 
ATOM   545  N   N   . LYS LYS LYS C C 15  15  . 41.491 7.783   25.376  1.00 12.06 1 . N  ? 
ATOM   546  CA  CA  . LYS LYS LYS C C 15  15  . 40.739 8.776   26.188  1.00 13.59 1 . C  ? 
ATOM   547  CB  CB  . LYS LYS LYS C C 15  15  . 41.634 9.950   26.529  1.00 16.90 1 . C  ? 
ATOM   548  CG  CG  . LYS LYS LYS C C 15  15  . 42.592 9.606   27.668  1.00 18.81 1 . C  ? 
ATOM   549  CD  CD  . LYS LYS LYS C C 15  15  . 43.711 10.593  27.856  1.00 23.18 1 . C  ? 
ATOM   550  CE  CE  . LYS LYS LYS C C 15  15  . 44.467 10.359  29.149  1.00 30.02 1 . C  ? 
ATOM   551  NZ  NZ  . LYS LYS LYS C C 15  15  . 43.565 10.357  30.330  1.00 35.84 1 . N  ? 
ATOM   552  C   C   . LYS LYS LYS C C 15  15  . 39.455 9.199   25.448  1.00 12.92 1 . C  ? 
ATOM   553  O   O   . LYS LYS LYS C C 15  15  . 38.423 9.376   26.114  1.00 13.45 1 . O  ? 
ATOM   554  N   N   . GLU GLU GLU C C 16  16  . 39.496 9.347   24.139  1.00 13.57 1 . N  ? 
ATOM   555  CA  CA  . GLU GLU GLU C C 16  16  . 38.282 9.653   23.337  1.00 14.61 1 . C  ? 
ATOM   556  CB  CB  . GLU GLU GLU C C 16  16  . 38.580 9.793   21.853  1.00 16.89 1 . C  ? 
ATOM   557  CG  CG  . GLU GLU GLU C C 16  16  . 39.386 11.010  21.472  1.00 24.57 1 . C  ? 
ATOM   558  CD  CD  . GLU GLU GLU C C 16  16  . 39.816 11.021  20.007  1.00 32.38 1 . C  ? 
ATOM   559  OE1 OE1 . GLU GLU GLU C C 16  16  . 39.117 10.369  19.147  1.00 39.03 1 . O  ? 
ATOM   560  OE2 OE2 . GLU GLU GLU C C 16  16  . 40.831 11.687  19.700  1.00 41.05 1 . O  ? 
ATOM   561  C   C   . GLU GLU GLU C C 16  16  . 37.260 8.522   23.516  1.00 12.89 1 . C  ? 
ATOM   562  O   O   . GLU GLU GLU C C 16  16  . 36.036 8.787   23.757  1.00 14.44 1 . O  ? 
ATOM   563  N   N   . ILE ILE ILE C C 17  17  . 37.712 7.290   23.395  1.00 13.05 1 . N  ? 
ATOM   564  CA  CA  . ILE ILE ILE C C 17  17  . 36.830 6.097   23.556  1.00 12.96 1 . C  ? 
ATOM   565  CB  CB  . ILE ILE ILE C C 17  17  . 37.613 4.794   23.285  1.00 12.34 1 . C  ? 
ATOM   566  CG1 CG1 . ILE ILE ILE C C 17  17  . 37.971 4.689   21.801  1.00 14.64 1 . C  ? 
ATOM   567  CG2 CG2 . ILE ILE ILE C C 17  17  . 36.817 3.581   23.763  1.00 12.23 1 . C  ? 
ATOM   568  CD1 CD1 . ILE ILE ILE C C 17  17  . 38.981 3.627   21.490  1.00 14.57 1 . C  ? 
ATOM   569  C   C   . ILE ILE ILE C C 17  17  . 36.231 6.120   24.964  1.00 11.88 1 . C  ? 
ATOM   570  O   O   . ILE ILE ILE C C 17  17  . 35.032 5.817   25.120  1.00 12.60 1 . O  ? 
ATOM   571  N   N   . ALA ALA ALA C C 18  18  . 37.036 6.402   25.982  1.00 11.48 1 . N  ? 
ATOM   572  CA  CA  . ALA ALA ALA C C 18  18  . 36.567 6.415   27.388  1.00 13.46 1 . C  ? 
ATOM   573  CB  CB  . ALA ALA ALA C C 18  18  . 37.695 6.716   28.328  1.00 13.49 1 . C  ? 
ATOM   574  C   C   . ALA ALA ALA C C 18  18  . 35.436 7.439   27.539  1.00 12.62 1 . C  ? 
ATOM   575  O   O   . ALA ALA ALA C C 18  18  . 34.443 7.088   28.204  1.00 14.60 1 . O  ? 
HETATM 576  CD1 CD1 . 4BF 4BF 4BF C C 19  19  . 32.891 12.343  25.754  1.00 20.99 1 . C  ? 
HETATM 577  CE1 CE1 . 4BF 4BF 4BF C C 19  19  . 31.952 13.317  26.063  1.00 23.04 1 . C  ? 
HETATM 578  CZ  CZ  . 4BF 4BF 4BF C C 19  19  . 32.074 14.013  27.251  1.00 27.26 1 . C  ? 
HETATM 579  BR  BR  . 4BF 4BF 4BF C C 19  19  . 30.802 15.351  27.721  1.00 31.55 1 . BR ? 
HETATM 580  CE2 CE2 . 4BF 4BF 4BF C C 19  19  . 33.069 13.715  28.143  1.00 30.92 1 . C  ? 
HETATM 581  CD2 CD2 . 4BF 4BF 4BF C C 19  19  . 33.975 12.715  27.822  1.00 29.63 1 . C  ? 
HETATM 582  CG  CG  . 4BF 4BF 4BF C C 19  19  . 33.908 12.009  26.635  1.00 20.51 1 . C  ? 
HETATM 583  CB  CB  . 4BF 4BF 4BF C C 19  19  . 34.912 10.913  26.374  1.00 15.35 1 . C  ? 
HETATM 584  CA  CA  . 4BF 4BF 4BF C C 19  19  . 34.457 9.582   26.979  1.00 14.21 1 . C  ? 
HETATM 585  N   N   . 4BF 4BF 4BF C C 19  19  . 35.515 8.553   26.857  1.00 12.87 1 . N  ? 
HETATM 586  C   C   . 4BF 4BF 4BF C C 19  19  . 33.187 9.061   26.285  1.00 12.80 1 . C  ? 
HETATM 587  O   O   . 4BF 4BF 4BF C C 19  19  . 32.090 9.114   26.895  1.00 13.29 1 . O  ? 
ATOM   588  N   N   . THR THR THR C C 20  20  . 33.313 8.467   25.143  1.00 11.81 1 . N  ? 
ATOM   589  CA  CA  . THR THR THR C C 20  20  . 32.148 8.037   24.343  1.00 13.29 1 . C  ? 
ATOM   590  CB  CB  . THR THR THR C C 20  20  . 32.542 7.607   22.937  1.00 14.47 1 . C  ? 
ATOM   591  OG1 OG1 . THR THR THR C C 20  20  . 33.285 8.651   22.299  1.00 15.68 1 . O  ? 
ATOM   592  CG2 CG2 . THR THR THR C C 20  20  . 31.336 7.239   22.101  1.00 16.74 1 . C  ? 
ATOM   593  C   C   . THR THR THR C C 20  20  . 31.462 6.902   25.109  1.00 11.77 1 . C  ? 
ATOM   594  O   O   . THR THR THR C C 20  20  . 30.204 6.862   25.178  1.00 12.75 1 . O  ? 
ATOM   595  N   N   . ILE ILE ILE C C 21  21  . 32.230 5.961   25.673  1.00 11.87 1 . N  ? 
ATOM   596  CA  CA  . ILE ILE ILE C C 21  21  . 31.583 4.806   26.355  1.00 11.84 1 . C  ? 
ATOM   597  CB  CB  . ILE ILE ILE C C 21  21  . 32.582 3.682   26.666  1.00 14.42 1 . C  ? 
ATOM   598  CG1 CG1 . ILE ILE ILE C C 21  21  . 31.856 2.399   27.056  1.00 18.64 1 . C  ? 
ATOM   599  CG2 CG2 . ILE ILE ILE C C 21  21  . 33.558 4.053   27.734  1.00 15.40 1 . C  ? 
ATOM   600  CD1 CD1 . ILE ILE ILE C C 21  21  . 31.147 1.709   25.896  1.00 27.57 1 . C  ? 
ATOM   601  C   C   . ILE ILE ILE C C 21  21  . 30.849 5.326   27.599  1.00 10.57 1 . C  ? 
ATOM   602  O   O   . ILE ILE ILE C C 21  21  . 29.759 4.783   27.933  1.00 12.11 1 . O  ? 
ATOM   603  N   N   . LYS LYS LYS C C 22  22  . 31.392 6.340   28.282  1.00 12.11 1 . N  ? 
ATOM   604  CA  CA  . LYS LYS LYS C C 22  22  . 30.712 6.924   29.454  1.00 12.56 1 . C  ? 
ATOM   605  CB  CB  . LYS LYS LYS C C 22  22  . 31.608 7.976   30.109  1.00 14.79 1 . C  ? 
ATOM   606  CG  CG  . LYS LYS LYS C C 22  22  . 32.663 7.447   31.051  1.00 21.76 1 . C  ? 
ATOM   607  CD  CD  . LYS LYS LYS C C 22  22  . 33.094 8.486   32.102  1.00 28.65 1 . C  ? 
ATOM   608  CE  CE  . LYS LYS LYS C C 22  22  . 33.224 7.945   33.517  1.00 35.73 1 . C  ? 
ATOM   609  NZ  NZ  . LYS LYS LYS C C 22  22  . 34.455 7.132   33.656  1.00 42.77 1 . N  ? 
ATOM   610  C   C   . LYS LYS LYS C C 22  22  . 29.405 7.573   28.983  1.00 12.47 1 . C  ? 
ATOM   611  O   O   . LYS LYS LYS C C 22  22  . 28.413 7.433   29.722  1.00 12.63 1 . O  ? 
ATOM   612  N   N   . GLU GLU GLU C C 23  23  . 29.380 8.245   27.827  1.00 12.47 1 . N  ? 
ATOM   613  CA  CA  . GLU GLU GLU C C 23  23  . 28.129 8.847   27.314  1.00 13.40 1 . C  ? 
ATOM   614  CB  CB  . GLU GLU GLU C C 23  23  . 28.356 9.537   25.985  1.00 14.72 1 . C  ? 
ATOM   615  CG  CG  . GLU GLU GLU C C 23  23  . 29.134 10.832  26.055  1.00 18.51 1 . C  ? 
ATOM   616  CD  CD  . GLU GLU GLU C C 23  23  . 29.294 11.465  24.676  1.00 23.64 1 . C  ? 
ATOM   617  OE1 OE1 . GLU GLU GLU C C 23  23  . 29.982 10.850  23.830  1.00 29.88 1 . O  ? 
ATOM   618  OE2 OE2 . GLU GLU GLU C C 23  23  . 28.682 12.514  24.414  1.00 29.94 1 . O  ? 
ATOM   619  C   C   . GLU GLU GLU C C 23  23  . 27.071 7.750   27.123  1.00 11.63 1 . C  ? 
ATOM   620  O   O   . GLU GLU GLU C C 23  23  . 25.872 7.952   27.508  1.00 13.18 1 . O  ? 
ATOM   621  N   N   . ILE ILE ILE C C 24  24  . 27.465 6.619   26.548  1.00 11.90 1 . N  ? 
ATOM   622  CA  CA  . ILE ILE ILE C C 24  24  . 26.540 5.485   26.327  1.00 11.85 1 . C  ? 
ATOM   623  CB  CB  . ILE ILE ILE C C 24  24  . 27.197 4.370   25.504  1.00 14.68 1 . C  ? 
ATOM   624  CG1 CG1 . ILE ILE ILE C C 24  24  . 27.488 4.832   24.081  1.00 15.94 1 . C  ? 
ATOM   625  CG2 CG2 . ILE ILE ILE C C 24  24  . 26.327 3.120   25.534  1.00 15.71 1 . C  ? 
ATOM   626  CD1 CD1 . ILE ILE ILE C C 24  24  . 28.403 3.933   23.305  1.00 15.78 1 . C  ? 
ATOM   627  C   C   . ILE ILE ILE C C 24  24  . 26.028 4.983   27.686  1.00 11.97 1 . C  ? 
ATOM   628  O   O   . ILE ILE ILE C C 24  24  . 24.795 4.831   27.864  1.00 13.96 1 . O  ? 
ATOM   629  N   N   . ALA ALA ALA C C 25  25  . 26.928 4.731   28.629  1.00 12.12 1 . N  ? 
ATOM   630  CA  CA  . ALA ALA ALA C C 25  25  . 26.560 4.206   29.960  1.00 11.65 1 . C  ? 
ATOM   631  CB  CB  . ALA ALA ALA C C 25  25  . 27.765 4.079   30.857  1.00 12.82 1 . C  ? 
ATOM   632  C   C   . ALA ALA ALA C C 25  25  . 25.559 5.158   30.627  1.00 11.64 1 . C  ? 
ATOM   633  O   O   . ALA ALA ALA C C 25  25  . 24.583 4.682   31.247  1.00 14.59 1 . O  ? 
ATOM   634  N   N   . GLN GLN GLN C C 26  26  . 25.791 6.471   30.495  1.00 12.02 1 . N  ? 
ATOM   635  CA  CA  . GLN GLN GLN C C 26  26  . 24.948 7.473   31.198  1.00 13.19 1 . C  ? 
ATOM   636  CB  CB  . GLN GLN GLN C C 26  26  . 25.622 8.829   31.182  1.00 13.36 1 . C  ? 
ATOM   637  CG  CG  . GLN GLN GLN C C 26  26  . 26.811 8.827   32.148  1.00 14.06 1 . C  ? 
ATOM   638  CD  CD  . GLN GLN GLN C C 26  26  . 27.702 10.040  32.079  1.00 16.21 1 . C  ? 
ATOM   639  OE1 OE1 . GLN GLN GLN C C 26  26  . 28.613 10.188  32.908  1.00 22.42 1 . O  ? 
ATOM   640  NE2 NE2 . GLN GLN GLN C C 26  26  . 27.514 10.866  31.064  1.00 15.96 1 . N  ? 
ATOM   641  C   C   . GLN GLN GLN C C 26  26  . 23.567 7.507   30.564  1.00 11.95 1 . C  ? 
ATOM   642  O   O   . GLN GLN GLN C C 26  26  . 22.579 7.645   31.370  1.00 11.49 1 . O  ? 
ATOM   643  N   N   . THR THR THR C C 27  27  . 23.445 7.358   29.251  1.00 12.31 1 . N  ? 
ATOM   644  CA  CA  . THR THR THR C C 27  27  . 22.125 7.480   28.593  1.00 12.79 1 . C  ? 
ATOM   645  CB  CB  . THR THR THR C C 27  27  . 22.211 7.585   27.073  1.00 15.30 1 . C  ? 
ATOM   646  OG1 OG1 . THR THR THR C C 27  27  . 20.934 8.182   26.741  1.00 19.23 1 . O  ? 
ATOM   647  CG2 CG2 . THR THR THR C C 27  27  . 22.448 6.295   26.339  1.00 17.05 1 . C  ? 
ATOM   648  C   C   . THR THR THR C C 27  27  . 21.208 6.339   29.052  1.00 12.51 1 . C  ? 
ATOM   649  O   O   . THR THR THR C C 27  27  . 19.991 6.567   29.189  1.00 12.45 1 . O  ? 
ATOM   650  N   N   . ILE ILE ILE C C 28  28  . 21.752 5.164   29.282  1.00 13.01 1 . N  ? 
ATOM   651  CA  CA  . ILE ILE ILE C C 28  28  . 20.961 3.956   29.590  1.00 12.82 1 . C  ? 
ATOM   652  CB  CB  . ILE ILE ILE C C 28  28  . 21.548 2.698   28.926  1.00 14.74 1 . C  ? 
ATOM   653  CG1 CG1 . ILE ILE ILE C C 28  28  . 22.948 2.359   29.431  1.00 15.50 1 . C  ? 
ATOM   654  CG2 CG2 . ILE ILE ILE C C 28  28  . 21.534 2.851   27.422  1.00 17.15 1 . C  ? 
ATOM   655  CD1 CD1 . ILE ILE ILE C C 28  28  . 23.394 0.989   29.029  1.00 17.18 1 . C  ? 
ATOM   656  C   C   . ILE ILE ILE C C 28  28  . 20.739 3.800   31.082  1.00 13.82 1 . C  ? 
ATOM   657  O   O   . ILE ILE ILE C C 28  28  . 20.010 2.883   31.420  1.00 16.49 1 . O  ? 
ATOM   658  N   N   . LYS LYS LYS C C 29  29  . 21.387 4.546   31.961  1.00 13.94 1 . N  ? 
ATOM   659  CA  CA  . LYS LYS LYS C C 29  29  . 21.362 4.384   33.421  1.00 16.54 1 . C  ? 
ATOM   660  CB  CB  . LYS LYS LYS C C 29  29  . 22.700 4.843   34.008  1.00 19.94 1 . C  ? 
ATOM   661  C   C   . LYS LYS LYS C C 29  29  . 20.210 5.213   34.007  1.00 17.25 1 . C  ? 
ATOM   662  O   O   . LYS LYS LYS C C 29  29  . 20.123 6.390   33.699  1.00 16.39 1 . O  ? 
ATOM   663  N   N   . GLY GLY GLY C C 30  30  . 19.373 4.635   34.863  1.00 19.16 1 . N  ? 
ATOM   664  CA  CA  . GLY GLY GLY C C 30  30  . 18.317 5.365   35.599  1.00 22.02 1 . C  ? 
ATOM   665  C   C   . GLY GLY GLY C C 30  30  . 18.882 6.187   36.738  1.00 24.60 1 . C  ? 
ATOM   666  O   O   . GLY GLY GLY C C 30  30  . 19.932 5.835   37.326  1.00 30.34 1 . O  ? 
HETATM 667  N   N   . NH2 NH2 NH2 C C 31  31  . 17.949 6.851   37.318  1.00 30.18 1 . N  ? 
ATOM   668  N   N   . GLY GLY GLY D D 1   1   . 59.786 -7.081  35.911  1.00 34.48 1 . N  ? 
ATOM   669  CA  CA  . GLY GLY GLY D D 1   1   . 60.345 -5.776  35.399  1.00 31.88 1 . C  ? 
ATOM   670  C   C   . GLY GLY GLY D D 1   1   . 59.231 -4.846  34.972  1.00 27.80 1 . C  ? 
ATOM   671  O   O   . GLY GLY GLY D D 1   1   . 58.248 -5.371  34.447  1.00 34.01 1 . O  ? 
ATOM   672  N   N   . GLU GLU GLU D D 2   2   . 59.366 -3.542  35.229  1.00 26.37 1 . N  ? 
ATOM   673  CA  CA  . GLU GLU GLU D D 2   2   . 58.271 -2.559  35.183  1.00 26.91 1 . C  ? 
ATOM   674  CB  CB  . GLU GLU GLU D D 2   2   . 58.692 -1.152  35.631  1.00 30.40 1 . C  ? 
ATOM   675  CG  CG  . GLU GLU GLU D D 2   2   . 57.504 -0.231  35.776  1.00 37.29 1 . C  ? 
ATOM   676  CD  CD  . GLU GLU GLU D D 2   2   . 57.646 0.905   36.776  1.00 36.13 1 . C  ? 
ATOM   677  OE1 OE1 . GLU GLU GLU D D 2   2   . 58.469 0.775   37.688  1.00 34.95 1 . O  ? 
ATOM   678  OE2 OE2 . GLU GLU GLU D D 2   2   . 56.957 1.919   36.614  1.00 43.62 1 . O  ? 
ATOM   679  C   C   . GLU GLU GLU D D 2   2   . 57.608 -2.562  33.805  1.00 21.29 1 . C  ? 
ATOM   680  O   O   . GLU GLU GLU D D 2   2   . 56.393 -2.646  33.819  1.00 22.24 1 . O  ? 
ATOM   681  N   N   . ILE ILE ILE D D 3   3   . 58.327 -2.468  32.687  1.00 20.85 1 . N  ? 
ATOM   682  CA  CA  . ILE ILE ILE D D 3   3   . 57.638 -2.389  31.366  1.00 18.79 1 . C  ? 
ATOM   683  CB  CB  . ILE ILE ILE D D 3   3   . 58.579 -2.064  30.195  1.00 20.49 1 . C  ? 
ATOM   684  CG1 CG1 . ILE ILE ILE D D 3   3   . 59.193 -0.676  30.339  1.00 24.35 1 . C  ? 
ATOM   685  CG2 CG2 . ILE ILE ILE D D 3   3   . 57.880 -2.238  28.857  1.00 21.21 1 . C  ? 
ATOM   686  CD1 CD1 . ILE ILE ILE D D 3   3   . 58.219 0.437   30.205  1.00 26.44 1 . C  ? 
ATOM   687  C   C   . ILE ILE ILE D D 3   3   . 56.877 -3.690  31.114  1.00 16.96 1 . C  ? 
ATOM   688  O   O   . ILE ILE ILE D D 3   3   . 55.682 -3.619  30.765  1.00 17.62 1 . O  ? 
ATOM   689  N   N   . ALA ALA ALA D D 4   4   . 57.522 -4.842  31.288  1.00 15.94 1 . N  ? 
ATOM   690  CA  CA  . ALA ALA ALA D D 4   4   . 56.893 -6.152  31.024  1.00 16.82 1 . C  ? 
ATOM   691  CB  CB  . ALA ALA ALA D D 4   4   . 57.846 -7.277  31.308  1.00 19.26 1 . C  ? 
ATOM   692  C   C   . ALA ALA ALA D D 4   4   . 55.642 -6.276  31.884  1.00 17.05 1 . C  ? 
ATOM   693  O   O   . ALA ALA ALA D D 4   4   . 54.611 -6.689  31.344  1.00 17.16 1 . O  ? 
ATOM   694  N   N   . GLN GLN GLN D D 5   5   . 55.744 -5.921  33.167  1.00 17.89 1 . N  ? 
ATOM   695  CA  CA  . GLN GLN GLN D D 5   5   . 54.623 -6.157  34.109  1.00 18.82 1 . C  ? 
ATOM   696  CB  CB  . GLN GLN GLN D D 5   5   . 55.058 -5.916  35.554  1.00 24.21 1 . C  ? 
ATOM   697  CG  CG  . GLN GLN GLN D D 5   5   . 54.008 -6.246  36.604  1.00 28.03 1 . C  ? 
ATOM   698  CD  CD  . GLN GLN GLN D D 5   5   . 54.581 -6.269  38.005  1.00 35.79 1 . C  ? 
ATOM   699  OE1 OE1 . GLN GLN GLN D D 5   5   . 55.767 -6.549  38.225  1.00 43.41 1 . O  ? 
ATOM   700  NE2 NE2 . GLN GLN GLN D D 5   5   . 53.733 -5.981  38.983  1.00 44.45 1 . N  ? 
ATOM   701  C   C   . GLN GLN GLN D D 5   5   . 53.463 -5.239  33.722  1.00 16.69 1 . C  ? 
ATOM   702  O   O   . GLN GLN GLN D D 5   5   . 52.305 -5.706  33.763  1.00 17.82 1 . O  ? 
ATOM   703  N   N   . THR THR THR D D 6   6   . 53.743 -3.995  33.360  1.00 17.12 1 . N  ? 
ATOM   704  CA  CA  . THR THR THR D D 6   6   . 52.678 -3.017  33.050  1.00 17.89 1 . C  ? 
ATOM   705  CB  CB  . THR THR THR D D 6   6   . 53.203 -1.581  32.960  1.00 19.40 1 . C  ? 
ATOM   706  OG1 OG1 . THR THR THR D D 6   6   . 53.785 -1.279  34.234  1.00 24.71 1 . O  ? 
ATOM   707  CG2 CG2 . THR THR THR D D 6   6   . 52.104 -0.592  32.663  1.00 20.85 1 . C  ? 
ATOM   708  C   C   . THR THR THR D D 6   6   . 51.981 -3.459  31.775  1.00 15.07 1 . C  ? 
ATOM   709  O   O   . THR THR THR D D 6   6   . 50.731 -3.383  31.713  1.00 15.14 1 . O  ? 
ATOM   710  N   N   . ILE ILE ILE D D 7   7   . 52.724 -3.867  30.751  1.00 14.09 1 . N  ? 
ATOM   711  CA  CA  . ILE ILE ILE D D 7   7   . 52.044 -4.252  29.487  1.00 13.11 1 . C  ? 
ATOM   712  CB  CB  . ILE ILE ILE D D 7   7   . 52.953 -4.166  28.250  1.00 14.93 1 . C  ? 
ATOM   713  CG1 CG1 . ILE ILE ILE D D 7   7   . 54.036 -5.222  28.283  1.00 16.30 1 . C  ? 
ATOM   714  CG2 CG2 . ILE ILE ILE D D 7   7   . 53.493 -2.750  28.096  1.00 16.65 1 . C  ? 
ATOM   715  CD1 CD1 . ILE ILE ILE D D 7   7   . 54.739 -5.360  26.933  1.00 19.49 1 . C  ? 
ATOM   716  C   C   . ILE ILE ILE D D 7   7   . 51.303 -5.574  29.709  1.00 13.43 1 . C  ? 
ATOM   717  O   O   . ILE ILE ILE D D 7   7   . 50.260 -5.730  29.083  1.00 14.02 1 . O  ? 
ATOM   718  N   N   . LYS LYS LYS D D 8   8   . 51.739 -6.475  30.565  1.00 14.50 1 . N  ? 
ATOM   719  CA  CA  . LYS LYS LYS D D 8   8   . 50.965 -7.701  30.913  1.00 15.27 1 . C  ? 
ATOM   720  CB  CB  . LYS LYS LYS D D 8   8   . 51.756 -8.637  31.837  1.00 18.59 1 . C  ? 
ATOM   721  CG  CG  . LYS LYS LYS D D 8   8   . 51.023 -9.914  32.239  1.00 21.44 1 . C  ? 
ATOM   722  CD  CD  . LYS LYS LYS D D 8   8   . 51.924 -10.941 32.853  1.00 25.31 1 . C  ? 
ATOM   723  CE  CE  . LYS LYS LYS D D 8   8   . 51.180 -12.056 33.549  1.00 30.01 1 . C  ? 
ATOM   724  NZ  NZ  . LYS LYS LYS D D 8   8   . 52.132 -12.991 34.189  1.00 35.56 1 . N  ? 
ATOM   725  C   C   . LYS LYS LYS D D 8   8   . 49.656 -7.274  31.577  1.00 14.61 1 . C  ? 
ATOM   726  O   O   . LYS LYS LYS D D 8   8   . 48.629 -7.894  31.262  1.00 16.43 1 . O  ? 
ATOM   727  N   N   . GLU GLU GLU D D 9   9   . 49.693 -6.297  32.473  1.00 15.37 1 . N  ? 
ATOM   728  CA  CA  . GLU GLU GLU D D 9   9   . 48.479 -5.794  33.175  1.00 16.35 1 . C  ? 
ATOM   729  CB  CB  . GLU GLU GLU D D 9   9   . 48.840 -4.756  34.242  1.00 18.91 1 . C  ? 
ATOM   730  CG  CG  . GLU GLU GLU D D 9   9   . 49.497 -5.380  35.455  1.00 27.16 1 . C  ? 
ATOM   731  CD  CD  . GLU GLU GLU D D 9   9   . 50.081 -4.447  36.511  1.00 37.32 1 . C  ? 
ATOM   732  OE1 OE1 . GLU GLU GLU D D 9   9   . 50.105 -3.194  36.326  1.00 48.18 1 . O  ? 
ATOM   733  OE2 OE2 . GLU GLU GLU D D 9   9   . 50.521 -4.988  37.532  1.00 41.85 1 . O  ? 
ATOM   734  C   C   . GLU GLU GLU D D 9   9   . 47.521 -5.213  32.120  1.00 15.28 1 . C  ? 
ATOM   735  O   O   . GLU GLU GLU D D 9   9   . 46.302 -5.477  32.185  1.00 17.11 1 . O  ? 
ATOM   736  N   N   . ILE ILE ILE D D 10  10  . 48.046 -4.450  31.173  1.00 13.82 1 . N  ? 
ATOM   737  CA  CA  . ILE ILE ILE D D 10  10  . 47.232 -3.894  30.062  1.00 13.59 1 . C  ? 
ATOM   738  CB  CB  . ILE ILE ILE D D 10  10  . 48.074 -2.974  29.164  1.00 13.90 1 . C  ? 
ATOM   739  CG1 CG1 . ILE ILE ILE D D 10  10  . 48.428 -1.674  29.881  1.00 14.66 1 . C  ? 
ATOM   740  CG2 CG2 . ILE ILE ILE D D 10  10  . 47.382 -2.734  27.830  1.00 15.58 1 . C  ? 
ATOM   741  CD1 CD1 . ILE ILE ILE D D 10  10  . 49.504 -0.861  29.213  1.00 15.89 1 . C  ? 
ATOM   742  C   C   . ILE ILE ILE D D 10  10  . 46.590 -5.053  29.293  1.00 13.15 1 . C  ? 
ATOM   743  O   O   . ILE ILE ILE D D 10  10  . 45.380 -5.021  29.006  1.00 13.01 1 . O  ? 
ATOM   744  N   N   . ALA ALA ALA D D 11  11  . 47.361 -6.066  28.930  1.00 12.76 1 . N  ? 
ATOM   745  CA  CA  . ALA ALA ALA D D 11  11  . 46.842 -7.216  28.149  1.00 14.53 1 . C  ? 
ATOM   746  CB  CB  . ALA ALA ALA D D 11  11  . 47.924 -8.187  27.828  1.00 14.95 1 . C  ? 
ATOM   747  C   C   . ALA ALA ALA D D 11  11  . 45.697 -7.887  28.910  1.00 14.75 1 . C  ? 
ATOM   748  O   O   . ALA ALA ALA D D 11  11  . 44.674 -8.231  28.296  1.00 15.82 1 . O  ? 
ATOM   749  N   N   . LYS LYS LYS D D 12  12  . 45.834 -8.068  30.208  1.00 15.69 1 . N  ? 
ATOM   750  CA  CA  . LYS LYS LYS D D 12  12  . 44.799 -8.744  31.035  1.00 16.72 1 . C  ? 
ATOM   751  CB  CB  . LYS LYS LYS D D 12  12  . 45.369 -9.018  32.421  1.00 20.99 1 . C  ? 
ATOM   752  CG  CG  . LYS LYS LYS D D 12  12  . 46.353 -10.177 32.385  1.00 24.26 1 . C  ? 
ATOM   753  CD  CD  . LYS LYS LYS D D 12  12  . 46.907 -10.594 33.698  1.00 28.75 1 . C  ? 
ATOM   754  CE  CE  . LYS LYS LYS D D 12  12  . 47.710 -11.868 33.548  1.00 34.21 1 . C  ? 
ATOM   755  NZ  NZ  . LYS LYS LYS D D 12  12  . 48.059 -12.485 34.850  1.00 42.06 1 . N  ? 
ATOM   756  C   C   . LYS LYS LYS D D 12  12  . 43.537 -7.878  31.070  1.00 15.87 1 . C  ? 
ATOM   757  O   O   . LYS LYS LYS D D 12  12  . 42.419 -8.427  30.946  1.00 16.12 1 . O  ? 
ATOM   758  N   N   . THR THR THR D D 13  13  . 43.694 -6.580  31.258  1.00 15.43 1 . N  ? 
ATOM   759  CA  CA  . THR THR THR D D 13  13  . 42.529 -5.673  31.319  1.00 14.25 1 . C  ? 
ATOM   760  CB  CB  . THR THR THR D D 13  13  . 42.904 -4.260  31.740  1.00 15.00 1 . C  ? 
ATOM   761  OG1 OG1 . THR THR THR D D 13  13  . 43.670 -4.314  32.937  1.00 19.48 1 . O  ? 
ATOM   762  CG2 CG2 . THR THR THR D D 13  13  . 41.673 -3.391  31.913  1.00 16.46 1 . C  ? 
ATOM   763  C   C   . THR THR THR D D 13  13  . 41.801 -5.689  29.958  1.00 13.28 1 . C  ? 
ATOM   764  O   O   . THR THR THR D D 13  13  . 40.545 -5.675  29.921  1.00 14.44 1 . O  ? 
ATOM   765  N   N   . ILE ILE ILE D D 14  14  . 42.541 -5.651  28.861  1.00 12.17 1 . N  ? 
ATOM   766  CA  CA  . ILE ILE ILE D D 14  14  . 41.915 -5.648  27.512  1.00 12.57 1 . C  ? 
ATOM   767  CB  CB  . ILE ILE ILE D D 14  14  . 42.946 -5.362  26.413  1.00 13.81 1 . C  ? 
ATOM   768  CG1 CG1 . ILE ILE ILE D D 14  14  . 43.533 -3.967  26.563  1.00 15.94 1 . C  ? 
ATOM   769  CG2 CG2 . ILE ILE ILE D D 14  14  . 42.354 -5.523  25.044  1.00 18.18 1 . C  ? 
ATOM   770  CD1 CD1 . ILE ILE ILE D D 14  14  . 44.732 -3.728  25.661  1.00 19.13 1 . C  ? 
ATOM   771  C   C   . ILE ILE ILE D D 14  14  . 41.155 -6.979  27.310  1.00 12.27 1 . C  ? 
ATOM   772  O   O   . ILE ILE ILE D D 14  14  . 40.101 -6.988  26.672  1.00 13.75 1 . O  ? 
ATOM   773  N   N   . LYS LYS LYS D D 15  15  . 41.674 -8.096  27.807  1.00 13.52 1 . N  ? 
ATOM   774  CA  CA  . LYS LYS LYS D D 15  15  . 40.950 -9.388  27.737  1.00 14.56 1 . C  ? 
ATOM   775  CB  CB  . LYS LYS LYS D D 15  15  . 41.848 -10.521 28.211  1.00 18.19 1 . C  ? 
ATOM   776  CG  CG  . LYS LYS LYS D D 15  15  . 42.862 -10.940 27.155  1.00 21.49 1 . C  ? 
ATOM   777  CD  CD  . LYS LYS LYS D D 15  15  . 43.988 -11.780 27.708  1.00 29.18 1 . C  ? 
ATOM   778  CE  CE  . LYS LYS LYS D D 15  15  . 45.033 -12.064 26.647  1.00 34.33 1 . C  ? 
ATOM   779  NZ  NZ  . LYS LYS LYS D D 15  15  . 44.432 -12.826 25.528  1.00 39.44 1 . N  ? 
ATOM   780  C   C   . LYS LYS LYS D D 15  15  . 39.649 -9.310  28.545  1.00 14.67 1 . C  ? 
ATOM   781  O   O   . LYS LYS LYS D D 15  15  . 38.645 -9.887  28.079  1.00 16.11 1 . O  ? 
ATOM   782  N   N   . GLU GLU GLU D D 16  16  . 39.637 -8.642  29.691  1.00 15.86 1 . N  ? 
ATOM   783  CA  CA  . GLU GLU GLU D D 16  16  . 38.393 -8.450  30.486  1.00 17.37 1 . C  ? 
ATOM   784  CB  CB  . GLU GLU GLU D D 16  16  . 38.632 -7.635  31.756  1.00 21.40 1 . C  ? 
ATOM   785  CG  CG  . GLU GLU GLU D D 16  16  . 39.419 -8.350  32.829  1.00 25.11 1 . C  ? 
ATOM   786  CD  CD  . GLU GLU GLU D D 16  16  . 39.835 -7.452  33.991  1.00 30.01 1 . C  ? 
ATOM   787  OE1 OE1 . GLU GLU GLU D D 16  16  . 39.194 -6.366  34.220  1.00 30.44 1 . O  ? 
ATOM   788  OE2 OE2 . GLU GLU GLU D D 16  16  . 40.782 -7.846  34.686  1.00 38.52 1 . O  ? 
ATOM   789  C   C   . GLU GLU GLU D D 16  16  . 37.386 -7.687  29.619  1.00 14.25 1 . C  ? 
ATOM   790  O   O   . GLU GLU GLU D D 16  16  . 36.178 -8.099  29.537  1.00 16.60 1 . O  ? 
ATOM   791  N   N   . ILE ILE ILE D D 17  17  . 37.836 -6.607  28.994  1.00 13.36 1 . N  ? 
ATOM   792  CA  CA  . ILE ILE ILE D D 17  17  . 36.967 -5.769  28.134  1.00 12.31 1 . C  ? 
ATOM   793  CB  CB  . ILE ILE ILE D D 17  17  . 37.724 -4.549  27.601  1.00 11.85 1 . C  ? 
ATOM   794  CG1 CG1 . ILE ILE ILE D D 17  17  . 38.056 -3.578  28.729  1.00 12.74 1 . C  ? 
ATOM   795  CG2 CG2 . ILE ILE ILE D D 17  17  . 36.948 -3.877  26.473  1.00 12.61 1 . C  ? 
ATOM   796  CD1 CD1 . ILE ILE ILE D D 17  17  . 39.048 -2.508  28.367  1.00 13.11 1 . C  ? 
ATOM   797  C   C   . ILE ILE ILE D D 17  17  . 36.413 -6.644  26.995  1.00 12.77 1 . C  ? 
ATOM   798  O   O   . ILE ILE ILE D D 17  17  . 35.212 -6.535  26.688  1.00 12.99 1 . O  ? 
ATOM   799  N   N   . ALA ALA ALA D D 18  18  . 37.251 -7.459  26.358  1.00 12.15 1 . N  ? 
ATOM   800  CA  CA  . ALA ALA ALA D D 18  18  . 36.842 -8.303  25.221  1.00 12.56 1 . C  ? 
ATOM   801  CB  CB  . ALA ALA ALA D D 18  18  . 38.003 -9.084  24.681  1.00 13.71 1 . C  ? 
ATOM   802  C   C   . ALA ALA ALA D D 18  18  . 35.713 -9.245  25.662  1.00 13.07 1 . C  ? 
ATOM   803  O   O   . ALA ALA ALA D D 18  18  . 34.707 -9.349  24.880  1.00 14.84 1 . O  ? 
HETATM 804  CD1 CD1 . 4BF 4BF 4BF D D 19  19  . 33.106 -12.368 29.777  1.00 20.39 1 . C  ? 
HETATM 805  CE1 CE1 . 4BF 4BF 4BF D D 19  19  . 32.196 -13.383 29.982  1.00 22.63 1 . C  ? 
HETATM 806  CZ  CZ  . 4BF 4BF 4BF D D 19  19  . 32.390 -14.615 29.397  1.00 26.30 1 . C  ? 
HETATM 807  BR  BR  . 4BF 4BF 4BF D D 19  19  . 31.051 -15.975 29.605  1.00 30.80 1 . BR ? 
HETATM 808  CE2 CE2 . 4BF 4BF 4BF D D 19  19  . 33.489 -14.829 28.594  1.00 26.79 1 . C  ? 
HETATM 809  CD2 CD2 . 4BF 4BF 4BF D D 19  19  . 34.390 -13.791 28.396  1.00 24.17 1 . C  ? 
HETATM 810  CG  CG  . 4BF 4BF 4BF D D 19  19  . 34.205 -12.535 28.948  1.00 19.49 1 . C  ? 
HETATM 811  CB  CB  . 4BF 4BF 4BF D D 19  19  . 35.168 -11.414 28.629  1.00 17.11 1 . C  ? 
HETATM 812  CA  CA  . 4BF 4BF 4BF D D 19  19  . 34.748 -10.699 27.329  1.00 14.72 1 . C  ? 
HETATM 813  N   N   . 4BF 4BF 4BF D D 19  19  . 35.769 -9.742  26.875  1.00 12.53 1 . N  ? 
HETATM 814  C   C   . 4BF 4BF 4BF D D 19  19  . 33.440 -9.918  27.552  1.00 13.41 1 . C  ? 
HETATM 815  O   O   . 4BF 4BF 4BF D D 19  19  . 32.369 -10.336 27.016  1.00 13.23 1 . O  ? 
ATOM   816  N   N   . THR THR THR D D 20  20  . 33.522 -8.779  28.171  1.00 13.59 1 . N  ? 
ATOM   817  CA  CA  . THR THR THR D D 20  20  . 32.334 -8.006  28.562  1.00 14.88 1 . C  ? 
ATOM   818  CB  CB  . THR THR THR D D 20  20  . 32.681 -6.840  29.498  1.00 16.40 1 . C  ? 
ATOM   819  OG1 OG1 . THR THR THR D D 20  20  . 33.390 -7.343  30.632  1.00 19.08 1 . O  ? 
ATOM   820  CG2 CG2 . THR THR THR D D 20  20  . 31.441 -6.115  29.985  1.00 18.66 1 . C  ? 
ATOM   821  C   C   . THR THR THR D D 20  20  . 31.668 -7.501  27.291  1.00 13.16 1 . C  ? 
ATOM   822  O   O   . THR THR THR D D 20  20  . 30.434 -7.546  27.209  1.00 13.45 1 . O  ? 
ATOM   823  N   N   . ILE ILE ILE D D 21  21  . 32.438 -7.021  26.315  1.00 12.88 1 . N  ? 
ATOM   824  CA  CA  . ILE ILE ILE D D 21  21  . 31.807 -6.444  25.097  1.00 12.73 1 . C  ? 
ATOM   825  CB  CB  . ILE ILE ILE D D 21  21  . 32.809 -5.662  24.226  1.00 14.49 1 . C  ? 
ATOM   826  CG1 CG1 . ILE ILE ILE D D 21  21  . 32.078 -4.807  23.203  1.00 19.29 1 . C  ? 
ATOM   827  CG2 CG2 . ILE ILE ILE D D 21  21  . 33.804 -6.581  23.556  1.00 15.35 1 . C  ? 
ATOM   828  CD1 CD1 . ILE ILE ILE D D 21  21  . 32.949 -4.026  22.282  1.00 21.60 1 . C  ? 
ATOM   829  C   C   . ILE ILE ILE D D 21  21  . 31.092 -7.568  24.342  1.00 12.34 1 . C  ? 
ATOM   830  O   O   . ILE ILE ILE D D 21  21  . 29.997 -7.299  23.775  1.00 12.47 1 . O  ? 
ATOM   831  N   N   . LYS LYS LYS D D 22  22  . 31.626 -8.778  24.346  1.00 12.86 1 . N  ? 
ATOM   832  CA  CA  . LYS LYS LYS D D 22  22  . 30.958 -9.904  23.684  1.00 13.66 1 . C  ? 
ATOM   833  CB  CB  . LYS LYS LYS D D 22  22  . 31.878 -11.117 23.633  1.00 16.26 1 . C  ? 
ATOM   834  CG  CG  . LYS LYS LYS D D 22  22  . 31.352 -12.232 22.718  1.00 20.56 1 . C  ? 
ATOM   835  CD  CD  . LYS LYS LYS D D 22  22  . 32.330 -13.362 22.538  1.00 27.47 1 . C  ? 
ATOM   836  CE  CE  . LYS LYS LYS D D 22  22  . 33.593 -12.991 21.788  1.00 30.28 1 . C  ? 
ATOM   837  NZ  NZ  . LYS LYS LYS D D 22  22  . 34.122 -14.169 21.073  1.00 38.01 1 . N  ? 
ATOM   838  C   C   . LYS LYS LYS D D 22  22  . 29.653 -10.218 24.412  1.00 13.76 1 . C  ? 
ATOM   839  O   O   . LYS LYS LYS D D 22  22  . 28.651 -10.500 23.709  1.00 14.75 1 . O  ? 
ATOM   840  N   N   . GLU GLU GLU D D 23  23  . 29.645 -10.164 25.744  1.00 12.89 1 . N  ? 
ATOM   841  CA  CA  . GLU GLU GLU D D 23  23  . 28.410 -10.418 26.523  1.00 14.65 1 . C  ? 
ATOM   842  CB  CB  . GLU GLU GLU D D 23  23  . 28.636 -10.248 28.020  1.00 19.10 1 . C  ? 
ATOM   843  CG  CG  . GLU GLU GLU D D 23  23  . 29.413 -11.321 28.683  1.00 23.45 1 . C  ? 
ATOM   844  CD  CD  . GLU GLU GLU D D 23  23  . 29.493 -11.124 30.200  1.00 30.18 1 . C  ? 
ATOM   845  OE1 OE1 . GLU GLU GLU D D 23  23  . 28.445 -11.284 30.838  1.00 38.76 1 . O  ? 
ATOM   846  OE2 OE2 . GLU GLU GLU D D 23  23  . 30.578 -10.763 30.743  1.00 38.50 1 . O  ? 
ATOM   847  C   C   . GLU GLU GLU D D 23  23  . 27.350 -9.386  26.095  1.00 13.21 1 . C  ? 
ATOM   848  O   O   . GLU GLU GLU D D 23  23  . 26.139 -9.769  25.906  1.00 15.32 1 . O  ? 
ATOM   849  N   N   . ILE ILE ILE D D 24  24  . 27.751 -8.111  25.989  1.00 13.13 1 . N  ? 
ATOM   850  CA  CA  . ILE ILE ILE D D 24  24  . 26.812 -7.037  25.583  1.00 13.37 1 . C  ? 
ATOM   851  CB  CB  . ILE ILE ILE D D 24  24  . 27.457 -5.659  25.685  1.00 13.70 1 . C  ? 
ATOM   852  CG1 CG1 . ILE ILE ILE D D 24  24  . 27.731 -5.289  27.141  1.00 14.30 1 . C  ? 
ATOM   853  CG2 CG2 . ILE ILE ILE D D 24  24  . 26.601 -4.622  24.986  1.00 15.17 1 . C  ? 
ATOM   854  CD1 CD1 . ILE ILE ILE D D 24  24  . 28.656 -4.102  27.316  1.00 15.80 1 . C  ? 
ATOM   855  C   C   . ILE ILE ILE D D 24  24  . 26.277 -7.341  24.185  1.00 13.29 1 . C  ? 
ATOM   856  O   O   . ILE ILE ILE D D 24  24  . 25.030 -7.299  23.979  1.00 14.83 1 . O  ? 
ATOM   857  N   N   . ALA ALA ALA D D 25  25  . 27.161 -7.632  23.237  1.00 12.35 1 . N  ? 
ATOM   858  CA  CA  . ALA ALA ALA D D 25  25  . 26.745 -7.887  21.838  1.00 13.56 1 . C  ? 
ATOM   859  CB  CB  . ALA ALA ALA D D 25  25  . 27.942 -8.228  20.988  1.00 14.13 1 . C  ? 
ATOM   860  C   C   . ALA ALA ALA D D 25  25  . 25.730 -9.037  21.798  1.00 13.03 1 . C  ? 
ATOM   861  O   O   . ALA ALA ALA D D 25  25  . 24.757 -8.962  21.038  1.00 15.70 1 . O  ? 
ATOM   862  N   N   . GLN GLN GLN D D 26  26  . 25.973 -10.079 22.592  1.00 12.53 1 . N  ? 
ATOM   863  CA  CA  . GLN GLN GLN D D 26  26  . 25.122 -11.286 22.548  1.00 13.24 1 . C  ? 
ATOM   864  CB  CB  . GLN GLN GLN D D 26  26  . 25.807 -12.419 23.282  1.00 13.96 1 . C  ? 
ATOM   865  CG  CG  . GLN GLN GLN D D 26  26  . 26.950 -12.954 22.426  1.00 14.71 1 . C  ? 
ATOM   866  CD  CD  . GLN GLN GLN D D 26  26  . 27.796 -13.964 23.145  1.00 16.50 1 . C  ? 
ATOM   867  OE1 OE1 . GLN GLN GLN D D 26  26  . 27.672 -14.134 24.351  1.00 17.82 1 . O  ? 
ATOM   868  NE2 NE2 . GLN GLN GLN D D 26  26  . 28.667 -14.603 22.382  1.00 20.33 1 . N  ? 
ATOM   869  C   C   . GLN GLN GLN D D 26  26  . 23.749 -10.986 23.133  1.00 12.92 1 . C  ? 
ATOM   870  O   O   . GLN GLN GLN D D 26  26  . 22.756 -11.521 22.554  1.00 14.21 1 . O  ? 
ATOM   871  N   N   . THR THR THR D D 27  27  . 23.659 -10.166 24.177  1.00 13.33 1 . N  ? 
ATOM   872  CA  CA  . THR THR THR D D 27  27  . 22.364 -9.896  24.838  1.00 14.91 1 . C  ? 
ATOM   873  CB  CB  . THR THR THR D D 27  27  . 22.525 -9.167  26.167  1.00 18.09 1 . C  ? 
ATOM   874  OG1 OG1 . THR THR THR D D 27  27  . 21.284 -9.480  26.841  1.00 21.95 1 . O  ? 
ATOM   875  CG2 CG2 . THR THR THR D D 27  27  . 22.734 -7.682  26.083  1.00 17.93 1 . C  ? 
ATOM   876  C   C   . THR THR THR D D 27  27  . 21.427 -9.181  23.862  1.00 14.81 1 . C  ? 
ATOM   877  O   O   . THR THR THR D D 27  27  . 20.210 -9.414  23.910  1.00 15.39 1 . O  ? 
ATOM   878  N   N   . ILE ILE ILE D D 28  28  . 21.967 -8.310  23.026  1.00 14.10 1 . N  ? 
ATOM   879  CA  CA  . ILE ILE ILE D D 28  28  . 21.156 -7.468  22.124  1.00 15.75 1 . C  ? 
ATOM   880  CB  CB  . ILE ILE ILE D D 28  28  . 21.722 -6.043  22.019  1.00 17.79 1 . C  ? 
ATOM   881  CG1 CG1 . ILE ILE ILE D D 28  28  . 23.118 -6.009  21.410  1.00 19.37 1 . C  ? 
ATOM   882  CG2 CG2 . ILE ILE ILE D D 28  28  . 21.705 -5.379  23.385  1.00 19.50 1 . C  ? 
ATOM   883  CD1 CD1 . ILE ILE ILE D D 28  28  . 23.517 -4.634  20.989  1.00 21.37 1 . C  ? 
ATOM   884  C   C   . ILE ILE ILE D D 28  28  . 20.933 -8.118  20.773  1.00 14.24 1 . C  ? 
ATOM   885  O   O   . ILE ILE ILE D D 28  28  . 20.189 -7.531  20.014  1.00 17.04 1 . O  ? 
ATOM   886  N   N   . LYS LYS LYS D D 29  29  . 21.563 -9.220  20.431  1.00 15.08 1 . N  ? 
ATOM   887  CA  CA  . LYS LYS LYS D D 29  29  . 21.508 -9.870  19.102  1.00 17.47 1 . C  ? 
ATOM   888  CB  CB  . LYS LYS LYS D D 29  29  . 22.808 -10.645 18.854  1.00 18.64 1 . C  ? 
ATOM   889  CG  CG  . LYS LYS LYS D D 29  29  . 22.963 -11.284 17.477  1.00 23.51 1 . C  ? 
ATOM   890  CD  CD  . LYS LYS LYS D D 29  29  . 24.255 -12.032 17.277  1.00 28.66 1 . C  ? 
ATOM   891  C   C   . LYS LYS LYS D D 29  29  . 20.334 -10.860 19.047  1.00 15.88 1 . C  ? 
ATOM   892  O   O   . LYS LYS LYS D D 29  29  . 20.194 -11.674 19.981  1.00 16.53 1 . O  ? 
ATOM   893  N   N   . GLY GLY GLY D D 30  30  . 19.503 -10.793 17.998  1.00 18.55 1 . N  ? 
ATOM   894  CA  CA  . GLY GLY GLY D D 30  30  . 18.289 -11.616 17.859  1.00 23.24 1 . C  ? 
ATOM   895  C   C   . GLY GLY GLY D D 30  30  . 18.593 -13.031 17.422  1.00 25.36 1 . C  ? 
ATOM   896  O   O   . GLY GLY GLY D D 30  30  . 17.600 -13.739 17.322  1.00 34.09 1 . O  ? 
HETATM 897  N   N   . NH2 NH2 NH2 D D 31  31  . 19.800 -13.297 17.082  1.00 23.33 1 . N  ? 
HETATM 898  C   C   . ACE ACE ACE E E 0   0   . 59.516 9.915   33.374  1.00 14.09 1 . C  ? 
HETATM 899  O   O   . ACE ACE ACE E E 0   0   . 59.190 10.995  32.982  1.00 14.82 1 . O  ? 
HETATM 900  CH3 CH3 . ACE ACE ACE E E 0   0   . 59.298 9.513   34.828  1.00 16.09 1 . C  ? 
ATOM   901  N   N   . GLY GLY GLY E E 1   1   . 60.179 9.040   32.624  1.00 12.67 1 . N  ? 
ATOM   902  CA  CA  . GLY GLY GLY E E 1   1   . 60.408 9.260   31.212  1.00 12.29 1 . C  ? 
ATOM   903  C   C   . GLY GLY GLY E E 1   1   . 59.137 9.221   30.389  1.00 11.42 1 . C  ? 
ATOM   904  O   O   . GLY GLY GLY E E 1   1   . 58.113 8.650   30.862  1.00 12.52 1 . O  ? 
ATOM   905  N   N   . GLU GLU GLU E E 2   2   . 59.193 9.770   29.183  1.00 11.40 1 . N  ? 
ATOM   906  CA  CA  . GLU GLU GLU E E 2   2   . 57.974 9.951   28.335  1.00 12.56 1 . C  ? 
ATOM   907  CB  CB  . GLU GLU GLU E E 2   2   . 58.236 10.757  27.070  1.00 14.58 1 . C  ? 
ATOM   908  CG  CG  . GLU GLU GLU E E 2   2   . 56.962 11.074  26.333  1.00 18.82 1 . C  ? 
ATOM   909  CD  CD  . GLU GLU GLU E E 2   2   . 57.140 11.698  24.977  1.00 25.17 1 . C  ? 
ATOM   910  OE1 OE1 . GLU GLU GLU E E 2   2   . 58.269 12.166  24.690  1.00 28.32 1 . O  ? 
ATOM   911  OE2 OE2 . GLU GLU GLU E E 2   2   . 56.127 11.706  24.229  1.00 29.22 1 . O  ? 
ATOM   912  C   C   . GLU GLU GLU E E 2   2   . 57.342 8.592   28.005  1.00 13.19 1 . C  ? 
ATOM   913  O   O   . GLU GLU GLU E E 2   2   . 56.126 8.481   28.104  1.00 13.71 1 . O  ? 
ATOM   914  N   N   . ILE ILE ILE E E 3   3   . 58.115 7.576   27.631  1.00 11.78 1 . N  ? 
ATOM   915  CA  CA  . ILE ILE ILE E E 3   3   . 57.523 6.254   27.284  1.00 12.35 1 . C  ? 
ATOM   916  CB  CB  . ILE ILE ILE E E 3   3   . 58.557 5.291   26.697  1.00 14.34 1 . C  ? 
ATOM   917  CG1 CG1 . ILE ILE ILE E E 3   3   . 59.143 5.794   25.375  1.00 16.52 1 . C  ? 
ATOM   918  CG2 CG2 . ILE ILE ILE E E 3   3   . 57.959 3.898   26.559  1.00 15.34 1 . C  ? 
ATOM   919  CD1 CD1 . ILE ILE ILE E E 3   3   . 58.199 5.837   24.266  1.00 20.10 1 . C  ? 
ATOM   920  C   C   . ILE ILE ILE E E 3   3   . 56.839 5.668   28.531  1.00 10.87 1 . C  ? 
ATOM   921  O   O   . ILE ILE ILE E E 3   3   . 55.692 5.236   28.435  1.00 12.56 1 . O  ? 
ATOM   922  N   N   . ALA ALA ALA E E 4   4   . 57.509 5.630   29.666  1.00 11.73 1 . N  ? 
ATOM   923  CA  CA  . ALA ALA ALA E E 4   4   . 56.971 5.069   30.914  1.00 11.90 1 . C  ? 
ATOM   924  CB  CB  . ALA ALA ALA E E 4   4   . 57.958 5.164   32.033  1.00 13.59 1 . C  ? 
ATOM   925  C   C   . ALA ALA ALA E E 4   4   . 55.681 5.813   31.276  1.00 11.87 1 . C  ? 
ATOM   926  O   O   . ALA ALA ALA E E 4   4   . 54.689 5.147   31.654  1.00 12.32 1 . O  ? 
ATOM   927  N   N   . GLN GLN GLN E E 5   5   . 55.688 7.137   31.171  1.00 11.81 1 . N  ? 
ATOM   928  CA  CA  . GLN GLN GLN E E 5   5   . 54.518 7.942   31.624  1.00 12.15 1 . C  ? 
ATOM   929  CB  CB  . GLN GLN GLN E E 5   5   . 54.839 9.423   31.693  1.00 13.75 1 . C  ? 
ATOM   930  CG  CG  . GLN GLN GLN E E 5   5   . 55.850 9.800   32.763  1.00 16.09 1 . C  ? 
ATOM   931  CD  CD  . GLN GLN GLN E E 5   5   . 55.297 9.841   34.156  1.00 20.05 1 . C  ? 
ATOM   932  OE1 OE1 . GLN GLN GLN E E 5   5   . 54.481 9.008   34.518  1.00 22.76 1 . O  ? 
ATOM   933  NE2 NE2 . GLN GLN GLN E E 5   5   . 55.807 10.774  34.973  1.00 20.18 1 . N  ? 
ATOM   934  C   C   . GLN GLN GLN E E 5   5   . 53.340 7.657   30.679  1.00 10.98 1 . C  ? 
ATOM   935  O   O   . GLN GLN GLN E E 5   5   . 52.198 7.561   31.172  1.00 12.56 1 . O  ? 
ATOM   936  N   N   . THR THR THR E E 6   6   . 53.579 7.557   29.380  1.00 9.98  1 . N  ? 
ATOM   937  CA  CA  . THR THR THR E E 6   6   . 52.489 7.315   28.399  1.00 11.25 1 . C  ? 
ATOM   938  CB  CB  . THR THR THR E E 6   6   . 52.937 7.514   26.949  1.00 12.24 1 . C  ? 
ATOM   939  OG1 OG1 . THR THR THR E E 6   6   . 53.391 8.862   26.842  1.00 13.82 1 . O  ? 
ATOM   940  CG2 CG2 . THR THR THR E E 6   6   . 51.806 7.279   25.966  1.00 14.27 1 . C  ? 
ATOM   941  C   C   . THR THR THR E E 6   6   . 51.911 5.936   28.645  1.00 10.79 1 . C  ? 
ATOM   942  O   O   . THR THR THR E E 6   6   . 50.676 5.801   28.600  1.00 12.57 1 . O  ? 
ATOM   943  N   N   . ILE ILE ILE E E 7   7   . 52.729 4.923   28.861  1.00 10.88 1 . N  ? 
ATOM   944  CA  CA  . ILE ILE ILE E E 7   7   . 52.216 3.545   29.113  1.00 12.86 1 . C  ? 
ATOM   945  CB  CB  . ILE ILE ILE E E 7   7   . 53.362 2.513   29.155  1.00 14.05 1 . C  ? 
ATOM   946  CG1 CG1 . ILE ILE ILE E E 7   7   . 54.027 2.373   27.783  1.00 15.39 1 . C  ? 
ATOM   947  CG2 CG2 . ILE ILE ILE E E 7   7   . 52.912 1.166   29.703  1.00 16.03 1 . C  ? 
ATOM   948  CD1 CD1 . ILE ILE ILE E E 7   7   . 55.311 1.603   27.791  1.00 18.43 1 . C  ? 
ATOM   949  C   C   . ILE ILE ILE E E 7   7   . 51.389 3.546   30.411  1.00 13.00 1 . C  ? 
ATOM   950  O   O   . ILE ILE ILE E E 7   7   . 50.363 2.859   30.442  1.00 13.87 1 . O  ? 
ATOM   951  N   N   . LYS LYS LYS E E 8   8   . 51.828 4.265   31.451  1.00 13.59 1 . N  ? 
ATOM   952  CA  CA  . LYS LYS LYS E E 8   8   . 51.045 4.373   32.706  1.00 12.98 1 . C  ? 
ATOM   953  CB  CB  . LYS LYS LYS E E 8   8   . 51.808 5.182   33.754  1.00 16.84 1 . C  ? 
ATOM   954  CG  CG  . LYS LYS LYS E E 8   8   . 52.980 4.449   34.386  1.00 22.33 1 . C  ? 
ATOM   955  CD  CD  . LYS LYS LYS E E 8   8   . 53.742 5.300   35.378  1.00 25.11 1 . C  ? 
ATOM   956  CE  CE  . LYS LYS LYS E E 8   8   . 55.013 4.599   35.841  1.00 29.43 1 . C  ? 
ATOM   957  NZ  NZ  . LYS LYS LYS E E 8   8   . 55.486 5.105   37.142  1.00 33.34 1 . N  ? 
ATOM   958  C   C   . LYS LYS LYS E E 8   8   . 49.674 4.995   32.405  1.00 12.42 1 . C  ? 
ATOM   959  O   O   . LYS LYS LYS E E 8   8   . 48.674 4.495   32.966  1.00 13.29 1 . O  ? 
ATOM   960  N   N   . GLU GLU GLU E E 9   9   . 49.644 6.051   31.589  1.00 12.56 1 . N  ? 
ATOM   961  CA  CA  . GLU GLU GLU E E 9   9   . 48.391 6.758   31.235  1.00 13.49 1 . C  ? 
ATOM   962  CB  CB  . GLU GLU GLU E E 9   9   . 48.653 7.983   30.380  1.00 16.57 1 . C  ? 
ATOM   963  CG  CG  . GLU GLU GLU E E 9   9   . 47.427 8.869   30.351  1.00 22.10 1 . C  ? 
ATOM   964  CD  CD  . GLU GLU GLU E E 9   9   . 46.987 9.381   31.726  1.00 28.37 1 . C  ? 
ATOM   965  OE1 OE1 . GLU GLU GLU E E 9   9   . 47.897 9.780   32.526  1.00 32.44 1 . O  ? 
ATOM   966  OE2 OE2 . GLU GLU GLU E E 9   9   . 45.757 9.382   32.009  1.00 36.74 1 . O  ? 
ATOM   967  C   C   . GLU GLU GLU E E 9   9   . 47.468 5.780   30.507  1.00 12.15 1 . C  ? 
ATOM   968  O   O   . GLU GLU GLU E E 9   9   . 46.240 5.726   30.816  1.00 12.88 1 . O  ? 
ATOM   969  N   N   . ILE ILE ILE E E 10  10  . 48.013 5.006   29.581  1.00 12.11 1 . N  ? 
ATOM   970  CA  CA  . ILE ILE ILE E E 10  10  . 47.237 3.995   28.824  1.00 11.29 1 . C  ? 
ATOM   971  CB  CB  . ILE ILE ILE E E 10  10  . 48.086 3.333   27.740  1.00 11.65 1 . C  ? 
ATOM   972  CG1 CG1 . ILE ILE ILE E E 10  10  . 48.373 4.322   26.606  1.00 13.28 1 . C  ? 
ATOM   973  CG2 CG2 . ILE ILE ILE E E 10  10  . 47.430 2.063   27.247  1.00 14.13 1 . C  ? 
ATOM   974  CD1 CD1 . ILE ILE ILE E E 10  10  . 49.443 3.891   25.630  1.00 15.06 1 . C  ? 
ATOM   975  C   C   . ILE ILE ILE E E 10  10  . 46.648 3.001   29.827  1.00 12.03 1 . C  ? 
ATOM   976  O   O   . ILE ILE ILE E E 10  10  . 45.430 2.699   29.749  1.00 12.86 1 . O  ? 
ATOM   977  N   N   . ALA ALA ALA E E 11  11  . 47.471 2.478   30.741  1.00 12.02 1 . N  ? 
ATOM   978  CA  CA  . ALA ALA ALA E E 11  11  . 47.010 1.447   31.691  1.00 12.73 1 . C  ? 
ATOM   979  CB  CB  . ALA ALA ALA E E 11  11  . 48.134 1.002   32.584  1.00 14.33 1 . C  ? 
ATOM   980  C   C   . ALA ALA ALA E E 11  11  . 45.848 1.995   32.515  1.00 12.05 1 . C  ? 
ATOM   981  O   O   . ALA ALA ALA E E 11  11  . 44.823 1.254   32.708  1.00 14.91 1 . O  ? 
ATOM   982  N   N   . LYS LYS LYS E E 12  12  . 45.960 3.242   32.973  1.00 12.59 1 . N  ? 
ATOM   983  CA  CA  . LYS LYS LYS E E 12  12  . 44.915 3.844   33.843  1.00 14.40 1 . C  ? 
ATOM   984  CB  CB  . LYS LYS LYS E E 12  12  . 45.414 5.190   34.361  1.00 18.33 1 . C  ? 
ATOM   985  CG  CG  . LYS LYS LYS E E 12  12  . 44.480 5.942   35.294  1.00 22.59 1 . C  ? 
ATOM   986  CD  CD  . LYS LYS LYS E E 12  12  . 45.120 7.196   35.807  1.00 30.25 1 . C  ? 
ATOM   987  CE  CE  . LYS LYS LYS E E 12  12  . 44.391 7.801   36.988  1.00 39.81 1 . C  ? 
ATOM   988  NZ  NZ  . LYS LYS LYS E E 12  12  . 42.961 8.038   36.689  1.00 45.50 1 . N  ? 
ATOM   989  C   C   . LYS LYS LYS E E 12  12  . 43.623 3.994   33.042  1.00 13.19 1 . C  ? 
ATOM   990  O   O   . LYS LYS LYS E E 12  12  . 42.514 3.666   33.583  1.00 14.21 1 . O  ? 
ATOM   991  N   N   . THR THR THR E E 13  13  . 43.734 4.497   31.820  1.00 12.62 1 . N  ? 
ATOM   992  CA  CA  . THR THR THR E E 13  13  . 42.542 4.756   30.990  1.00 12.83 1 . C  ? 
ATOM   993  CB  CB  . THR THR THR E E 13  13  . 42.872 5.562   29.745  1.00 13.50 1 . C  ? 
ATOM   994  OG1 OG1 . THR THR THR E E 13  13  . 43.536 6.765   30.150  1.00 15.90 1 . O  ? 
ATOM   995  CG2 CG2 . THR THR THR E E 13  13  . 41.615 5.930   28.979  1.00 15.64 1 . C  ? 
ATOM   996  C   C   . THR THR THR E E 13  13  . 41.868 3.430   30.669  1.00 12.12 1 . C  ? 
ATOM   997  O   O   . THR THR THR E E 13  13  . 40.609 3.392   30.673  1.00 13.40 1 . O  ? 
ATOM   998  N   N   . ILE ILE ILE E E 14  14  . 42.616 2.390   30.361  1.00 11.42 1 . N  ? 
ATOM   999  CA  CA  . ILE ILE ILE E E 14  14  . 42.013 1.076   30.012  1.00 12.01 1 . C  ? 
ATOM   1000 CB  CB  . ILE ILE ILE E E 14  14  . 43.076 0.099   29.455  1.00 14.64 1 . C  ? 
ATOM   1001 CG1 CG1 . ILE ILE ILE E E 14  14  . 43.604 0.604   28.118  1.00 17.14 1 . C  ? 
ATOM   1002 CG2 CG2 . ILE ILE ILE E E 14  14  . 42.514 -1.295  29.309  1.00 21.54 1 . C  ? 
ATOM   1003 CD1 CD1 . ILE ILE ILE E E 14  14  . 44.758 -0.196  27.590  1.00 19.33 1 . C  ? 
ATOM   1004 C   C   . ILE ILE ILE E E 14  14  . 41.269 0.538   31.234  1.00 12.43 1 . C  ? 
ATOM   1005 O   O   . ILE ILE ILE E E 14  14  . 40.190 -0.072  31.030  1.00 12.94 1 . O  ? 
ATOM   1006 N   N   . LYS LYS LYS E E 15  15  . 41.786 0.741   32.452  1.00 12.47 1 . N  ? 
ATOM   1007 CA  CA  . LYS LYS LYS E E 15  15  . 41.081 0.304   33.666  1.00 13.96 1 . C  ? 
ATOM   1008 CB  CB  . LYS LYS LYS E E 15  15  . 41.961 0.484   34.889  1.00 17.76 1 . C  ? 
ATOM   1009 CG  CG  . LYS LYS LYS E E 15  15  . 43.006 -0.599  35.025  1.00 22.68 1 . C  ? 
ATOM   1010 CD  CD  . LYS LYS LYS E E 15  15  . 42.415 -1.825  35.664  1.00 30.05 1 . C  ? 
ATOM   1011 CE  CE  . LYS LYS LYS E E 15  15  . 42.197 -1.658  37.153  1.00 35.89 1 . C  ? 
ATOM   1012 NZ  NZ  . LYS LYS LYS E E 15  15  . 42.132 -2.972  37.826  1.00 39.77 1 . N  ? 
ATOM   1013 C   C   . LYS LYS LYS E E 15  15  . 39.752 1.069   33.793  1.00 12.82 1 . C  ? 
ATOM   1014 O   O   . LYS LYS LYS E E 15  15  . 38.731 0.435   34.186  1.00 13.11 1 . O  ? 
ATOM   1015 N   N   . GLU GLU GLU E E 16  16  . 39.736 2.369   33.480  1.00 12.98 1 . N  ? 
ATOM   1016 CA  CA  . GLU GLU GLU E E 16  16  . 38.488 3.171   33.517  1.00 14.17 1 . C  ? 
ATOM   1017 CB  CB  . GLU GLU GLU E E 16  16  . 38.744 4.623   33.110  1.00 18.84 1 . C  ? 
ATOM   1018 CG  CG  . GLU GLU GLU E E 16  16  . 39.497 5.441   34.110  1.00 22.53 1 . C  ? 
ATOM   1019 CD  CD  . GLU GLU GLU E E 16  16  . 39.880 6.833   33.606  1.00 28.80 1 . C  ? 
ATOM   1020 OE1 OE1 . GLU GLU GLU E E 16  16  . 39.199 7.372   32.672  1.00 36.19 1 . O  ? 
ATOM   1021 OE2 OE2 . GLU GLU GLU E E 16  16  . 40.853 7.394   34.151  1.00 40.29 1 . O  ? 
ATOM   1022 C   C   . GLU GLU GLU E E 16  16  . 37.486 2.559   32.529  1.00 11.40 1 . C  ? 
ATOM   1023 O   O   . GLU GLU GLU E E 16  16  . 36.299 2.390   32.884  1.00 13.64 1 . O  ? 
ATOM   1024 N   N   . ILE ILE ILE E E 17  17  . 37.925 2.283   31.318  1.00 11.09 1 . N  ? 
ATOM   1025 CA  CA  . ILE ILE ILE E E 17  17  . 37.060 1.716   30.257  1.00 11.34 1 . C  ? 
ATOM   1026 CB  CB  . ILE ILE ILE E E 17  17  . 37.787 1.597   28.915  1.00 11.30 1 . C  ? 
ATOM   1027 CG1 CG1 . ILE ILE ILE E E 17  17  . 38.062 2.997   28.337  1.00 12.86 1 . C  ? 
ATOM   1028 CG2 CG2 . ILE ILE ILE E E 17  17  . 36.979 0.754   27.942  1.00 11.60 1 . C  ? 
ATOM   1029 CD1 CD1 . ILE ILE ILE E E 17  17  . 39.009 3.015   27.176  1.00 14.25 1 . C  ? 
ATOM   1030 C   C   . ILE ILE ILE E E 17  17  . 36.512 0.386   30.742  1.00 11.27 1 . C  ? 
ATOM   1031 O   O   . ILE ILE ILE E E 17  17  . 35.305 0.102   30.518  1.00 12.18 1 . O  ? 
ATOM   1032 N   N   . ALA ALA ALA E E 18  18  . 37.348 -0.466  31.328  1.00 11.15 1 . N  ? 
ATOM   1033 CA  CA  . ALA ALA ALA E E 18  18  . 36.904 -1.798  31.804  1.00 12.22 1 . C  ? 
ATOM   1034 CB  CB  . ALA ALA ALA E E 18  18  . 38.053 -2.562  32.389  1.00 13.56 1 . C  ? 
ATOM   1035 C   C   . ALA ALA ALA E E 18  18  . 35.785 -1.629  32.833  1.00 12.46 1 . C  ? 
ATOM   1036 O   O   . ALA ALA ALA E E 18  18  . 34.810 -2.380  32.728  1.00 11.97 1 . O  ? 
HETATM 1037 CD1 CD1 . 4BF 4BF 4BF E E 19  19  . 33.485 1.577   37.122  1.00 17.46 1 . C  ? 
HETATM 1038 CE1 CE1 . 4BF 4BF 4BF E E 19  19  . 32.557 1.631   38.162  1.00 20.42 1 . C  ? 
HETATM 1039 CZ  CZ  . 4BF 4BF 4BF E E 19  19  . 32.223 0.473   38.821  1.00 20.32 1 . C  ? 
HETATM 1040 BR  BR  . 4BF 4BF 4BF E E 19  19  . 30.842 0.484   40.132  1.00 26.02 1 . BR ? 
HETATM 1041 CE2 CE2 . 4BF 4BF 4BF E E 19  19  . 32.872 -0.705  38.537  1.00 18.47 1 . C  ? 
HETATM 1042 CD2 CD2 . 4BF 4BF 4BF E E 19  19  . 33.859 -0.708  37.563  1.00 16.23 1 . C  ? 
HETATM 1043 CG  CG  . 4BF 4BF 4BF E E 19  19  . 34.259 0.461   36.935  1.00 15.50 1 . C  ? 
HETATM 1044 CB  CB  . 4BF 4BF 4BF E E 19  19  . 35.284 0.461   35.817  1.00 13.37 1 . C  ? 
HETATM 1045 CA  CA  . 4BF 4BF 4BF E E 19  19  . 34.815 -0.455  34.698  1.00 12.51 1 . C  ? 
HETATM 1046 N   N   . 4BF 4BF 4BF E E 19  19  . 35.845 -0.641  33.656  1.00 11.56 1 . N  ? 
HETATM 1047 C   C   . 4BF 4BF 4BF E E 19  19  . 33.572 0.098   34.017  1.00 12.22 1 . C  ? 
HETATM 1048 O   O   . 4BF 4BF 4BF E E 19  19  . 32.506 -0.416  34.299  1.00 12.18 1 . O  ? 
ATOM   1049 N   N   . THR THR THR E E 20  20  . 33.640 0.966   33.093  1.00 11.11 1 . N  ? 
ATOM   1050 CA  CA  . THR THR THR E E 20  20  . 32.466 1.579   32.423  1.00 10.99 1 . C  ? 
ATOM   1051 CB  CB  . THR THR THR E E 20  20  . 32.838 2.752   31.518  1.00 11.60 1 . C  ? 
ATOM   1052 OG1 OG1 . THR THR THR E E 20  20  . 33.510 3.730   32.297  1.00 14.28 1 . O  ? 
ATOM   1053 CG2 CG2 . THR THR THR E E 20  20  . 31.622 3.398   30.892  1.00 14.13 1 . C  ? 
ATOM   1054 C   C   . THR THR THR E E 20  20  . 31.780 0.464   31.634  1.00 11.52 1 . C  ? 
ATOM   1055 O   O   . THR THR THR E E 20  20  . 30.549 0.398   31.674  1.00 12.29 1 . O  ? 
ATOM   1056 N   N   . ILE ILE ILE E E 21  21  . 32.518 -0.384  30.921  1.00 11.92 1 . N  ? 
ATOM   1057 CA  CA  . ILE ILE ILE E E 21  21  . 31.836 -1.430  30.116  1.00 12.61 1 . C  ? 
ATOM   1058 CB  CB  . ILE ILE ILE E E 21  21  . 32.787 -2.071  29.091  1.00 16.12 1 . C  ? 
ATOM   1059 CG1 CG1 . ILE ILE ILE E E 21  21  . 31.980 -2.846  28.048  1.00 19.57 1 . C  ? 
ATOM   1060 CG2 CG2 . ILE ILE ILE E E 21  21  . 33.804 -2.945  29.749  1.00 18.37 1 . C  ? 
ATOM   1061 CD1 CD1 . ILE ILE ILE E E 21  21  . 32.797 -3.277  26.872  1.00 23.40 1 . C  ? 
ATOM   1062 C   C   . ILE ILE ILE E E 21  21  . 31.170 -2.441  31.056  1.00 12.79 1 . C  ? 
ATOM   1063 O   O   . ILE ILE ILE E E 21  21  . 30.080 -2.958  30.741  1.00 13.55 1 . O  ? 
ATOM   1064 N   N   . LYS LYS LYS E E 22  22  . 31.761 -2.720  32.203  1.00 12.58 1 . N  ? 
ATOM   1065 CA  CA  . LYS LYS LYS E E 22  22  . 31.128 -3.590  33.229  1.00 14.05 1 . C  ? 
ATOM   1066 CB  CB  . LYS LYS LYS E E 22  22  . 32.095 -3.833  34.395  1.00 15.99 1 . C  ? 
ATOM   1067 CG  CG  . LYS LYS LYS E E 22  22  . 31.739 -4.964  35.319  1.00 19.04 1 . C  ? 
ATOM   1068 CD  CD  . LYS LYS LYS E E 22  22  . 32.741 -5.101  36.432  1.00 22.20 1 . C  ? 
ATOM   1069 CE  CE  . LYS LYS LYS E E 22  22  . 32.385 -6.239  37.352  1.00 27.93 1 . C  ? 
ATOM   1070 NZ  NZ  . LYS LYS LYS E E 22  22  . 33.476 -6.496  38.310  1.00 31.41 1 . N  ? 
ATOM   1071 C   C   . LYS LYS LYS E E 22  22  . 29.841 -2.924  33.719  1.00 14.16 1 . C  ? 
ATOM   1072 O   O   . LYS LYS LYS E E 22  22  . 28.837 -3.638  33.902  1.00 14.55 1 . O  ? 
ATOM   1073 N   N   . GLU GLU GLU E E 23  23  . 29.840 -1.617  33.944  1.00 13.96 1 . N  ? 
ATOM   1074 CA  CA  . GLU GLU GLU E E 23  23  . 28.606 -0.903  34.386  1.00 14.75 1 . C  ? 
ATOM   1075 CB  CB  . GLU GLU GLU E E 23  23  . 28.880 0.579   34.617  1.00 18.16 1 . C  ? 
ATOM   1076 CG  CG  . GLU GLU GLU E E 23  23  . 29.659 0.885   35.890  1.00 22.70 1 . C  ? 
ATOM   1077 CD  CD  . GLU GLU GLU E E 23  23  . 29.854 2.387   36.052  1.00 27.93 1 . C  ? 
ATOM   1078 OE1 OE1 . GLU GLU GLU E E 23  23  . 30.537 2.997   35.178  1.00 32.83 1 . O  ? 
ATOM   1079 OE2 OE2 . GLU GLU GLU E E 23  23  . 29.285 2.961   37.022  1.00 39.03 1 . O  ? 
ATOM   1080 C   C   . GLU GLU GLU E E 23  23  . 27.566 -1.004  33.293  1.00 13.61 1 . C  ? 
ATOM   1081 O   O   . GLU GLU GLU E E 23  23  . 26.438 -1.140  33.644  1.00 14.92 1 . O  ? 
ATOM   1082 N   N   . ILE ILE ILE E E 24  24  . 27.913 -0.899  32.023  1.00 12.37 1 . N  ? 
ATOM   1083 CA  CA  . ILE ILE ILE E E 24  24  . 26.954 -1.042  30.894  1.00 11.97 1 . C  ? 
ATOM   1084 CB  CB  . ILE ILE ILE E E 24  24  . 27.585 -0.741  29.525  1.00 13.07 1 . C  ? 
ATOM   1085 CG1 CG1 . ILE ILE ILE E E 24  24  . 27.916 0.743   29.392  1.00 13.07 1 . C  ? 
ATOM   1086 CG2 CG2 . ILE ILE ILE E E 24  24  . 26.647 -1.201  28.411  1.00 14.84 1 . C  ? 
ATOM   1087 CD1 CD1 . ILE ILE ILE E E 24  24  . 28.785 1.084   28.212  1.00 13.46 1 . C  ? 
ATOM   1088 C   C   . ILE ILE ILE E E 24  24  . 26.382 -2.451  30.957  1.00 12.60 1 . C  ? 
ATOM   1089 O   O   . ILE ILE ILE E E 24  24  . 25.143 -2.585  30.910  1.00 14.36 1 . O  ? 
ATOM   1090 N   N   . ALA ALA ALA E E 25  25  . 27.210 -3.486  31.067  1.00 13.29 1 . N  ? 
ATOM   1091 CA  CA  . ALA ALA ALA E E 25  25  . 26.711 -4.874  31.117  1.00 15.43 1 . C  ? 
ATOM   1092 CB  CB  . ALA ALA ALA E E 25  25  . 27.867 -5.828  31.219  1.00 16.53 1 . C  ? 
ATOM   1093 C   C   . ALA ALA ALA E E 25  25  . 25.760 -5.041  32.300  1.00 16.10 1 . C  ? 
ATOM   1094 O   O   . ALA ALA ALA E E 25  25  . 24.742 -5.713  32.152  1.00 17.18 1 . O  ? 
ATOM   1095 N   N   . GLN GLN GLN E E 26  26  . 26.068 -4.444  33.440  1.00 15.48 1 . N  ? 
ATOM   1096 CA  CA  . GLN GLN GLN E E 26  26  . 25.220 -4.569  34.664  1.00 17.26 1 . C  ? 
ATOM   1097 CB  CB  . GLN GLN GLN E E 26  26  . 25.975 -3.994  35.872  1.00 17.63 1 . C  ? 
ATOM   1098 CG  CG  . GLN GLN GLN E E 26  26  . 25.086 -3.762  37.108  1.00 21.52 1 . C  ? 
ATOM   1099 CD  CD  . GLN GLN GLN E E 26  26  . 24.760 -5.063  37.794  1.00 22.51 1 . C  ? 
ATOM   1100 OE1 OE1 . GLN GLN GLN E E 26  26  . 25.404 -6.086  37.549  1.00 25.36 1 . O  ? 
ATOM   1101 NE2 NE2 . GLN GLN GLN E E 26  26  . 23.722 -5.048  38.624  1.00 28.03 1 . N  ? 
ATOM   1102 C   C   . GLN GLN GLN E E 26  26  . 23.877 -3.862  34.437  1.00 18.10 1 . C  ? 
ATOM   1103 O   O   . GLN GLN GLN E E 26  26  . 22.842 -4.392  34.845  1.00 18.34 1 . O  ? 
ATOM   1104 N   N   . THR THR THR E E 27  27  . 23.891 -2.678  33.831  1.00 16.18 1 . N  ? 
ATOM   1105 CA  CA  . THR THR THR E E 27  27  . 22.657 -1.865  33.610  1.00 16.98 1 . C  ? 
ATOM   1106 CB  CB  . THR THR THR E E 27  27  . 22.989 -0.465  33.058  1.00 17.31 1 . C  ? 
ATOM   1107 OG1 OG1 . THR THR THR E E 27  27  . 23.790 0.207   34.018  1.00 19.15 1 . O  ? 
ATOM   1108 CG2 CG2 . THR THR THR E E 27  27  . 21.767 0.364   32.734  1.00 19.00 1 . C  ? 
ATOM   1109 C   C   . THR THR THR E E 27  27  . 21.754 -2.628  32.652  1.00 18.66 1 . C  ? 
ATOM   1110 O   O   . THR THR THR E E 27  27  . 20.546 -2.570  32.822  1.00 20.86 1 . O  ? 
ATOM   1111 N   N   . ILE ILE ILE E E 28  28  . 22.318 -3.285  31.649  1.00 18.15 1 . N  ? 
ATOM   1112 CA  CA  . ILE ILE ILE E E 28  28  . 21.513 -3.935  30.586  1.00 20.19 1 . C  ? 
ATOM   1113 CB  CB  . ILE ILE ILE E E 28  28  . 22.314 -4.107  29.301  1.00 21.18 1 . C  ? 
ATOM   1114 CG1 CG1 . ILE ILE ILE E E 28  28  . 22.644 -2.758  28.649  1.00 23.38 1 . C  ? 
ATOM   1115 CG2 CG2 . ILE ILE ILE E E 28  28  . 21.556 -5.023  28.357  1.00 22.62 1 . C  ? 
ATOM   1116 CD1 CD1 . ILE ILE ILE E E 28  28  . 21.486 -1.968  28.113  1.00 30.84 1 . C  ? 
ATOM   1117 C   C   . ILE ILE ILE E E 28  28  . 20.971 -5.263  31.114  1.00 21.65 1 . C  ? 
ATOM   1118 O   O   . ILE ILE ILE E E 28  28  . 19.725 -5.480  30.952  1.00 22.34 1 . O  ? 
ATOM   1119 N   N   . LYS LYS LYS E E 29  29  . 21.752 -6.004  31.894  1.00 20.01 1 . N  ? 
ATOM   1120 CA  CA  . LYS LYS LYS E E 29  29  . 21.391 -7.447  32.112  1.00 24.99 1 . C  ? 
ATOM   1121 CB  CB  . LYS LYS LYS E E 29  29  . 22.070 -8.364  31.083  1.00 29.15 1 . C  ? 
ATOM   1122 CG  CG  . LYS LYS LYS E E 29  29  . 23.593 -8.398  31.113  1.00 30.37 1 . C  ? 
ATOM   1123 CD  CD  . LYS LYS LYS E E 29  29  . 24.215 -9.219  30.009  1.00 34.75 1 . C  ? 
ATOM   1124 C   C   . LYS LYS LYS E E 29  29  . 21.698 -7.909  33.531  1.00 28.19 1 . C  ? 
ATOM   1125 O   O   . LYS LYS LYS E E 29  29  . 21.136 -8.951  33.900  1.00 36.29 1 . O  ? 
ATOM   1126 N   N   . GLY GLY GLY E E 30  30  . 22.537 -7.211  34.288  1.00 30.22 1 . N  ? 
ATOM   1127 CA  CA  . GLY GLY GLY E E 30  30  . 22.873 -7.578  35.677  1.00 30.26 1 . C  ? 
ATOM   1128 C   C   . GLY GLY GLY E E 30  30  . 23.945 -8.653  35.712  1.00 34.18 1 . C  ? 
ATOM   1129 O   O   . GLY GLY GLY E E 30  30  . 24.981 -8.531  35.032  1.00 36.89 1 . O  ? 
HETATM 1130 N   N   . NH2 NH2 NH2 E E 31  31  . 23.779 -9.264  36.818  1.00 40.97 1 . N  ? 
ATOM   1131 N   N   . GLU GLU GLU F F 2   2   . 1.649  -5.754  -11.586 1.00 28.92 1 . N  ? 
ATOM   1132 CA  CA  . GLU GLU GLU F F 2   2   . 2.849  -5.047  -12.007 1.00 27.15 1 . C  ? 
ATOM   1133 CB  CB  . GLU GLU GLU F F 2   2   . 2.583  -4.154  -13.211 1.00 34.61 1 . C  ? 
ATOM   1134 CG  CG  . GLU GLU GLU F F 2   2   . 2.093  -2.752  -12.930 1.00 38.18 1 . C  ? 
ATOM   1135 CD  CD  . GLU GLU GLU F F 2   2   . 1.575  -2.076  -14.184 1.00 44.69 1 . C  ? 
ATOM   1136 OE1 OE1 . GLU GLU GLU F F 2   2   . 1.200  -2.800  -15.149 1.00 55.49 1 . O  ? 
ATOM   1137 OE2 OE2 . GLU GLU GLU F F 2   2   . 1.539  -0.817  -14.209 1.00 50.30 1 . O  ? 
ATOM   1138 C   C   . GLU GLU GLU F F 2   2   . 3.499  -4.344  -10.812 1.00 22.41 1 . C  ? 
ATOM   1139 O   O   . GLU GLU GLU F F 2   2   . 4.708  -4.437  -10.755 1.00 23.57 1 . O  ? 
ATOM   1140 N   N   . ILE ILE ILE F F 3   3   . 2.806  -3.557  -10.002 1.00 21.82 1 . N  ? 
ATOM   1141 CA  CA  . ILE ILE ILE F F 3   3   . 3.505  -2.761  -8.950  1.00 20.03 1 . C  ? 
ATOM   1142 CB  CB  . ILE ILE ILE F F 3   3   . 2.589  -1.742  -8.269  1.00 21.52 1 . C  ? 
ATOM   1143 CG1 CG1 . ILE ILE ILE F F 3   3   . 2.234  -0.623  -9.250  1.00 24.84 1 . C  ? 
ATOM   1144 CG2 CG2 . ILE ILE ILE F F 3   3   . 3.219  -1.153  -7.029  1.00 21.25 1 . C  ? 
ATOM   1145 CD1 CD1 . ILE ILE ILE F F 3   3   . 1.148  0.284   -8.716  1.00 27.36 1 . C  ? 
ATOM   1146 C   C   . ILE ILE ILE F F 3   3   . 4.193  -3.701  -7.953  1.00 17.10 1 . C  ? 
ATOM   1147 O   O   . ILE ILE ILE F F 3   3   . 5.376  -3.477  -7.662  1.00 17.17 1 . O  ? 
ATOM   1148 N   N   . ALA ALA ALA F F 4   4   . 3.504  -4.701  -7.434  1.00 16.48 1 . N  ? 
ATOM   1149 CA  CA  . ALA ALA ALA F F 4   4   . 4.086  -5.655  -6.457  1.00 16.13 1 . C  ? 
ATOM   1150 CB  CB  . ALA ALA ALA F F 4   4   . 3.109  -6.728  -6.055  1.00 17.44 1 . C  ? 
ATOM   1151 C   C   . ALA ALA ALA F F 4   4   . 5.332  -6.298  -7.067  1.00 15.49 1 . C  ? 
ATOM   1152 O   O   . ALA ALA ALA F F 4   4   . 6.364  -6.378  -6.377  1.00 16.58 1 . O  ? 
ATOM   1153 N   N   . GLN GLN GLN F F 5   5   . 5.246  -6.737  -8.321  1.00 16.90 1 . N  ? 
ATOM   1154 CA  CA  . GLN GLN GLN F F 5   5   . 6.354  -7.497  -8.947  1.00 17.70 1 . C  ? 
ATOM   1155 CB  CB  . GLN GLN GLN F F 5   5   . 5.900  -8.123  -10.261 1.00 21.44 1 . C  ? 
ATOM   1156 CG  CG  . GLN GLN GLN F F 5   5   . 6.943  -8.865  -11.093 1.00 27.42 1 . C  ? 
ATOM   1157 CD  CD  . GLN GLN GLN F F 5   5   . 6.345  -9.318  -12.417 1.00 34.37 1 . C  ? 
ATOM   1158 OE1 OE1 . GLN GLN GLN F F 5   5   . 5.135  -9.554  -12.565 1.00 42.08 1 . O  ? 
ATOM   1159 NE2 NE2 . GLN GLN GLN F F 5   5   . 7.197  -9.470  -13.428 1.00 40.09 1 . N  ? 
ATOM   1160 C   C   . GLN GLN GLN F F 5   5   . 7.544  -6.555  -9.131  1.00 17.03 1 . C  ? 
ATOM   1161 O   O   . GLN GLN GLN F F 5   5   . 8.691  -6.997  -8.894  1.00 17.20 1 . O  ? 
ATOM   1162 N   N   . THR THR THR F F 6   6   . 7.307  -5.317  -9.541  1.00 17.38 1 . N  ? 
ATOM   1163 CA  CA  . THR THR THR F F 6   6   . 8.402  -4.363  -9.817  1.00 16.69 1 . C  ? 
ATOM   1164 CB  CB  . THR THR THR F F 6   6   . 7.932  -3.101  -10.538 1.00 17.95 1 . C  ? 
ATOM   1165 OG1 OG1 . THR THR THR F F 6   6   . 7.339  -3.526  -11.766 1.00 21.95 1 . O  ? 
ATOM   1166 CG2 CG2 . THR THR THR F F 6   6   . 9.053  -2.132  -10.817 1.00 19.86 1 . C  ? 
ATOM   1167 C   C   . THR THR THR F F 6   6   . 9.089  -4.031  -8.493  1.00 15.24 1 . C  ? 
ATOM   1168 O   O   . THR THR THR F F 6   6   . 10.322 -3.969  -8.465  1.00 15.82 1 . O  ? 
ATOM   1169 N   N   . ILE ILE ILE F F 7   7   . 8.330  -3.780  -7.426  1.00 14.45 1 . N  ? 
ATOM   1170 CA  CA  . ILE ILE ILE F F 7   7   . 8.996  -3.420  -6.157  1.00 15.20 1 . C  ? 
ATOM   1171 CB  CB  . ILE ILE ILE F F 7   7   . 8.101  -2.633  -5.196  1.00 15.64 1 . C  ? 
ATOM   1172 CG1 CG1 . ILE ILE ILE F F 7   7   . 6.970  -3.473  -4.660  1.00 17.59 1 . C  ? 
ATOM   1173 CG2 CG2 . ILE ILE ILE F F 7   7   . 7.646  -1.321  -5.838  1.00 19.01 1 . C  ? 
ATOM   1174 CD1 CD1 . ILE ILE ILE F F 7   7   . 6.302  -2.817  -3.451  1.00 17.57 1 . C  ? 
ATOM   1175 C   C   . ILE ILE ILE F F 7   7   . 9.719  -4.642  -5.592  1.00 14.04 1 . C  ? 
ATOM   1176 O   O   . ILE ILE ILE F F 7   7   . 10.763 -4.443  -4.973  1.00 13.94 1 . O  ? 
ATOM   1177 N   N   . LYS LYS LYS F F 8   8   . 9.239  -5.863  -5.798  1.00 14.62 1 . N  ? 
ATOM   1178 CA  CA  . LYS LYS LYS F F 8   8   . 9.991  -7.081  -5.399  1.00 14.32 1 . C  ? 
ATOM   1179 CB  CB  . LYS LYS LYS F F 8   8   . 9.189  -8.354  -5.654  1.00 15.86 1 . C  ? 
ATOM   1180 CG  CG  . LYS LYS LYS F F 8   8   . 9.878  -9.644  -5.228  1.00 20.42 1 . C  ? 
ATOM   1181 CD  CD  . LYS LYS LYS F F 8   8   . 8.874  -10.786 -5.051  1.00 25.71 1 . C  ? 
ATOM   1182 CE  CE  . LYS LYS LYS F F 8   8   . 8.925  -11.858 -6.111  1.00 32.92 1 . C  ? 
ATOM   1183 NZ  NZ  . LYS LYS LYS F F 8   8   . 10.271 -12.460 -6.171  1.00 36.73 1 . N  ? 
ATOM   1184 C   C   . LYS LYS LYS F F 8   8   . 11.324 -7.120  -6.160  1.00 13.92 1 . C  ? 
ATOM   1185 O   O   . LYS LYS LYS F F 8   8   . 12.360 -7.469  -5.533  1.00 14.61 1 . O  ? 
ATOM   1186 N   N   . GLU GLU GLU F F 9   9   . 11.303 -6.818  -7.448  1.00 15.41 1 . N  ? 
ATOM   1187 CA  CA  . GLU GLU GLU F F 9   9   . 12.521 -6.819  -8.299  1.00 16.44 1 . C  ? 
ATOM   1188 CB  CB  . GLU GLU GLU F F 9   9   . 12.194 -6.563  -9.767  1.00 18.75 1 . C  ? 
ATOM   1189 CG  CG  . GLU GLU GLU F F 9   9   . 11.519 -7.747  -10.425 1.00 25.78 1 . C  ? 
ATOM   1190 CD  CD  . GLU GLU GLU F F 9   9   . 10.992 -7.564  -11.832 1.00 34.37 1 . C  ? 
ATOM   1191 OE1 OE1 . GLU GLU GLU F F 9   9   . 11.000 -6.424  -12.385 1.00 43.90 1 . O  ? 
ATOM   1192 OE2 OE2 . GLU GLU GLU F F 9   9   . 10.557 -8.575  -12.371 1.00 44.03 1 . O  ? 
ATOM   1193 C   C   . GLU GLU GLU F F 9   9   . 13.490 -5.769  -7.752  1.00 14.34 1 . C  ? 
ATOM   1194 O   O   . GLU GLU GLU F F 9   9   . 14.710 -6.051  -7.657  1.00 14.32 1 . O  ? 
ATOM   1195 N   N   . ILE ILE ILE F F 10  10  . 12.992 -4.592  -7.411  1.00 12.54 1 . N  ? 
ATOM   1196 CA  CA  . ILE ILE ILE F F 10  10  . 13.820 -3.518  -6.810  1.00 12.30 1 . C  ? 
ATOM   1197 CB  CB  . ILE ILE ILE F F 10  10  . 12.997 -2.239  -6.587  1.00 12.70 1 . C  ? 
ATOM   1198 CG1 CG1 . ILE ILE ILE F F 10  10  . 12.672 -1.568  -7.912  1.00 15.04 1 . C  ? 
ATOM   1199 CG2 CG2 . ILE ILE ILE F F 10  10  . 13.706 -1.294  -5.619  1.00 13.42 1 . C  ? 
ATOM   1200 CD1 CD1 . ILE ILE ILE F F 10  10  . 11.593 -0.514  -7.821  1.00 15.82 1 . C  ? 
ATOM   1201 C   C   . ILE ILE ILE F F 10  10  . 14.446 -4.055  -5.524  1.00 10.87 1 . C  ? 
ATOM   1202 O   O   . ILE ILE ILE F F 10  10  . 15.667 -3.863  -5.327  1.00 12.17 1 . O  ? 
ATOM   1203 N   N   . ALA ALA ALA F F 11  11  . 13.674 -4.660  -4.646  1.00 12.07 1 . N  ? 
ATOM   1204 CA  CA  . ALA ALA ALA F F 11  11  . 14.186 -5.160  -3.343  1.00 12.53 1 . C  ? 
ATOM   1205 CB  CB  . ALA ALA ALA F F 11  11  . 13.089 -5.790  -2.533  1.00 12.77 1 . C  ? 
ATOM   1206 C   C   . ALA ALA ALA F F 11  11  . 15.337 -6.148  -3.592  1.00 12.28 1 . C  ? 
ATOM   1207 O   O   . ALA ALA ALA F F 11  11  . 16.374 -6.071  -2.906  1.00 12.98 1 . O  ? 
ATOM   1208 N   N   . LYS LYS LYS F F 12  12  . 15.158 -7.050  -4.539  1.00 12.82 1 . N  ? 
ATOM   1209 CA  CA  . LYS LYS LYS F F 12  12  . 16.178 -8.093  -4.830  1.00 13.63 1 . C  ? 
ATOM   1210 CB  CB  . LYS LYS LYS F F 12  12  . 15.594 -9.107  -5.796  1.00 16.77 1 . C  ? 
ATOM   1211 CG  CG  . LYS LYS LYS F F 12  12  . 14.603 -10.025 -5.097  1.00 20.32 1 . C  ? 
ATOM   1212 CD  CD  . LYS LYS LYS F F 12  12  . 14.044 -11.085 -6.002  1.00 24.74 1 . C  ? 
ATOM   1213 CE  CE  . LYS LYS LYS F F 12  12  . 13.182 -12.057 -5.240  1.00 29.55 1 . C  ? 
ATOM   1214 NZ  NZ  . LYS LYS LYS F F 12  12  . 12.927 -13.266 -6.046  1.00 34.89 1 . N  ? 
ATOM   1215 C   C   . LYS LYS LYS F F 12  12  . 17.448 -7.427  -5.374  1.00 13.38 1 . C  ? 
ATOM   1216 O   O   . LYS LYS LYS F F 12  12  . 18.578 -7.810  -4.983  1.00 15.22 1 . O  ? 
ATOM   1217 N   N   . THR THR THR F F 13  13  . 17.296 -6.485  -6.281  1.00 12.87 1 . N  ? 
ATOM   1218 CA  CA  . THR THR THR F F 13  13  . 18.446 -5.809  -6.909  1.00 11.69 1 . C  ? 
ATOM   1219 CB  CB  . THR THR THR F F 13  13  . 18.047 -4.941  -8.096  1.00 12.98 1 . C  ? 
ATOM   1220 OG1 OG1 . THR THR THR F F 13  13  . 17.302 -5.746  -9.021  1.00 15.35 1 . O  ? 
ATOM   1221 CG2 CG2 . THR THR THR F F 13  13  . 19.269 -4.392  -8.804  1.00 15.22 1 . C  ? 
ATOM   1222 C   C   . THR THR THR F F 13  13  . 19.193 -5.011  -5.846  1.00 11.84 1 . C  ? 
ATOM   1223 O   O   . THR THR THR F F 13  13  . 20.445 -5.004  -5.860  1.00 13.99 1 . O  ? 
ATOM   1224 N   N   . ILE ILE ILE F F 14  14  . 18.487 -4.334  -4.954  1.00 11.84 1 . N  ? 
ATOM   1225 CA  CA  A ILE ILE ILE F F 14  14  . 19.152 -3.537  -3.884  0.50 11.28 1 . C  ? 
ATOM   1226 CA  CA  B ILE ILE ILE F F 14  14  . 19.180 -3.542  -3.908  0.50 12.04 1 . C  ? 
ATOM   1227 CB  CB  A ILE ILE ILE F F 14  14  . 18.150 -2.644  -3.128  0.50 11.76 1 . C  ? 
ATOM   1228 CB  CB  B ILE ILE ILE F F 14  14  . 18.247 -2.553  -3.209  0.50 13.08 1 . C  ? 
ATOM   1229 CG1 CG1 A ILE ILE ILE F F 14  14  . 17.562 -1.589  -4.058  0.50 13.67 1 . C  ? 
ATOM   1230 CG1 CG1 B ILE ILE ILE F F 14  14  . 17.111 -3.192  -2.441  0.50 14.89 1 . C  ? 
ATOM   1231 CG2 CG2 A ILE ILE ILE F F 14  14  . 18.800 -1.974  -1.939  0.50 11.30 1 . C  ? 
ATOM   1232 CG2 CG2 B ILE ILE ILE F F 14  14  . 17.748 -1.509  -4.198  0.50 15.06 1 . C  ? 
ATOM   1233 CD1 CD1 A ILE ILE ILE F F 14  14  . 16.430 -0.816  -3.439  0.50 14.40 1 . C  ? 
ATOM   1234 CD1 CD1 B ILE ILE ILE F F 14  14  . 16.582 -2.226  -1.431  0.50 16.10 1 . C  ? 
ATOM   1235 C   C   . ILE ILE ILE F F 14  14  . 19.931 -4.488  -2.970  1.00 11.39 1 . C  ? 
ATOM   1236 O   O   . ILE ILE ILE F F 14  14  . 21.008 -4.110  -2.506  1.00 12.08 1 . O  ? 
ATOM   1237 N   N   . LYS LYS LYS F F 15  15  . 19.425 -5.678  -2.708  1.00 12.42 1 . N  ? 
ATOM   1238 CA  CA  . LYS LYS LYS F F 15  15  . 20.164 -6.673  -1.895  1.00 12.88 1 . C  ? 
ATOM   1239 CB  CB  . LYS LYS LYS F F 15  15  . 19.265 -7.841  -1.550  1.00 15.53 1 . C  ? 
ATOM   1240 CG  CG  . LYS LYS LYS F F 15  15  . 18.303 -7.506  -0.416  1.00 18.44 1 . C  ? 
ATOM   1241 CD  CD  . LYS LYS LYS F F 15  15  . 17.195 -8.512  -0.245  1.00 22.57 1 . C  ? 
ATOM   1242 CE  CE  . LYS LYS LYS F F 15  15  . 16.356 -8.247  0.994   1.00 29.09 1 . C  ? 
ATOM   1243 NZ  NZ  . LYS LYS LYS F F 15  15  . 17.169 -8.075  2.230   1.00 31.87 1 . N  ? 
ATOM   1244 C   C   . LYS LYS LYS F F 15  15  . 21.447 -7.102  -2.632  1.00 12.60 1 . C  ? 
ATOM   1245 O   O   . LYS LYS LYS F F 15  15  . 22.480 -7.287  -1.961  1.00 14.84 1 . O  ? 
ATOM   1246 N   N   . GLU GLU GLU F F 16  16  . 21.405 -7.251  -3.945  1.00 13.77 1 . N  ? 
ATOM   1247 CA  CA  . GLU GLU GLU F F 16  16  . 22.623 -7.559  -4.747  1.00 15.40 1 . C  ? 
ATOM   1248 CB  CB  . GLU GLU GLU F F 16  16  . 22.324 -7.691  -6.235  1.00 18.36 1 . C  ? 
ATOM   1249 CG  CG  . GLU GLU GLU F F 16  16  . 21.523 -8.916  -6.612  1.00 24.91 1 . C  ? 
ATOM   1250 CD  CD  . GLU GLU GLU F F 16  16  . 21.090 -8.949  -8.071  1.00 32.89 1 . C  ? 
ATOM   1251 OE1 OE1 . GLU GLU GLU F F 16  16  . 21.795 -8.342  -8.933  1.00 42.00 1 . O  ? 
ATOM   1252 OE2 OE2 . GLU GLU GLU F F 16  16  . 20.077 -9.600  -8.370  1.00 43.71 1 . O  ? 
ATOM   1253 C   C   . GLU GLU GLU F F 16  16  . 23.644 -6.429  -4.558  1.00 14.07 1 . C  ? 
ATOM   1254 O   O   . GLU GLU GLU F F 16  16  . 24.871 -6.694  -4.321  1.00 14.89 1 . O  ? 
ATOM   1255 N   N   . ILE ILE ILE F F 17  17  . 23.182 -5.196  -4.683  1.00 12.92 1 . N  ? 
ATOM   1256 CA  CA  . ILE ILE ILE F F 17  17  . 24.064 -4.003  -4.531  1.00 11.93 1 . C  ? 
ATOM   1257 CB  CB  . ILE ILE ILE F F 17  17  . 23.295 -2.702  -4.817  1.00 11.42 1 . C  ? 
ATOM   1258 CG1 CG1 . ILE ILE ILE F F 17  17  . 22.927 -2.608  -6.298  1.00 12.87 1 . C  ? 
ATOM   1259 CG2 CG2 . ILE ILE ILE F F 17  17  . 24.064 -1.486  -4.337  1.00 14.00 1 . C  ? 
ATOM   1260 CD1 CD1 . ILE ILE ILE F F 17  17  . 21.913 -1.536  -6.607  1.00 14.20 1 . C  ? 
ATOM   1261 C   C   . ILE ILE ILE F F 17  17  . 24.665 -4.018  -3.120  1.00 11.72 1 . C  ? 
ATOM   1262 O   O   . ILE ILE ILE F F 17  17  . 25.865 -3.714  -2.962  1.00 12.87 1 . O  ? 
ATOM   1263 N   N   . ALA ALA ALA F F 18  18  . 23.864 -4.304  -2.101  1.00 11.11 1 . N  ? 
ATOM   1264 CA  CA  . ALA ALA ALA F F 18  18  . 24.324 -4.315  -0.695  1.00 12.34 1 . C  ? 
ATOM   1265 CB  CB  . ALA ALA ALA F F 18  18  . 23.198 -4.622  0.247   1.00 13.78 1 . C  ? 
ATOM   1266 C   C   . ALA ALA ALA F F 18  18  . 25.465 -5.333  -0.546  1.00 12.60 1 . C  ? 
ATOM   1267 O   O   . ALA ALA ALA F F 18  18  . 26.456 -4.974  0.123   1.00 14.10 1 . O  ? 
HETATM 1268 CD1 CD1 . 4BF 4BF 4BF F F 19  19  . 28.006 -10.243 -2.304  1.00 24.14 1 . C  ? 
HETATM 1269 CE1 CE1 . 4BF 4BF 4BF F F 19  19  . 28.941 -11.214 -1.991  1.00 26.90 1 . C  ? 
HETATM 1270 CZ  CZ  . 4BF 4BF 4BF F F 19  19  . 28.817 -11.908 -0.802  1.00 31.07 1 . C  ? 
HETATM 1271 BR  BR  . 4BF 4BF 4BF F F 19  19  . 30.075 -13.263 -0.320  1.00 32.86 1 . BR ? 
HETATM 1272 CE2 CE2 . 4BF 4BF 4BF F F 19  19  . 27.819 -11.609 0.082   1.00 34.02 1 . C  ? 
HETATM 1273 CD2 CD2 . 4BF 4BF 4BF F F 19  19  . 26.909 -10.609 -0.242  1.00 32.53 1 . C  ? 
HETATM 1274 CG  CG  . 4BF 4BF 4BF F F 19  19  . 26.984 -9.904  -1.428  1.00 21.40 1 . C  ? 
HETATM 1275 CB  CB  . 4BF 4BF 4BF F F 19  19  . 25.986 -8.806  -1.692  1.00 15.30 1 . C  ? 
HETATM 1276 CA  CA  . 4BF 4BF 4BF F F 19  19  . 26.446 -7.471  -1.096  1.00 14.46 1 . C  ? 
HETATM 1277 N   N   . 4BF 4BF 4BF F F 19  19  . 25.396 -6.442  -1.221  1.00 12.57 1 . N  ? 
HETATM 1278 C   C   . 4BF 4BF 4BF F F 19  19  . 27.715 -6.958  -1.791  1.00 13.39 1 . C  ? 
HETATM 1279 O   O   . 4BF 4BF 4BF F F 19  19  . 28.813 -7.013  -1.166  1.00 13.14 1 . O  ? 
ATOM   1280 N   N   . THR THR THR F F 20  20  . 27.588 -6.365  -2.936  1.00 11.84 1 . N  ? 
ATOM   1281 CA  CA  . THR THR THR F F 20  20  . 28.751 -5.937  -3.729  1.00 12.76 1 . C  ? 
ATOM   1282 CB  CB  . THR THR THR F F 20  20  . 28.358 -5.499  -5.139  1.00 13.94 1 . C  ? 
ATOM   1283 OG1 OG1 . THR THR THR F F 20  20  . 27.642 -6.548  -5.779  1.00 16.69 1 . O  ? 
ATOM   1284 CG2 CG2 . THR THR THR F F 20  20  . 29.558 -5.116  -5.982  1.00 15.29 1 . C  ? 
ATOM   1285 C   C   . THR THR THR F F 20  20  . 29.440 -4.802  -2.963  1.00 11.62 1 . C  ? 
ATOM   1286 O   O   . THR THR THR F F 20  20  . 30.698 -4.772  -2.898  1.00 12.09 1 . O  ? 
ATOM   1287 N   N   . ILE ILE ILE F F 21  21  . 28.676 -3.855  -2.413  1.00 11.76 1 . N  ? 
ATOM   1288 CA  CA  . ILE ILE ILE F F 21  21  . 29.309 -2.697  -1.739  1.00 11.95 1 . C  ? 
ATOM   1289 CB  CB  . ILE ILE ILE F F 21  21  . 28.312 -1.572  -1.434  1.00 13.94 1 . C  ? 
ATOM   1290 CG1 CG1 . ILE ILE ILE F F 21  21  . 29.039 -0.292  -1.037  1.00 16.84 1 . C  ? 
ATOM   1291 CG2 CG2 . ILE ILE ILE F F 21  21  . 27.334 -1.941  -0.371  1.00 15.04 1 . C  ? 
ATOM   1292 CD1 CD1 . ILE ILE ILE F F 21  21  . 28.162 0.890   -0.787  1.00 21.75 1 . C  ? 
ATOM   1293 C   C   . ILE ILE ILE F F 21  21  . 30.045 -3.217  -0.487  1.00 12.14 1 . C  ? 
ATOM   1294 O   O   . ILE ILE ILE F F 21  21  . 31.122 -2.668  -0.138  1.00 12.55 1 . O  ? 
ATOM   1295 N   N   . LYS LYS LYS F F 22  22  . 29.502 -4.221  0.199   1.00 12.08 1 . N  ? 
ATOM   1296 CA  CA  . LYS LYS LYS F F 22  22  . 30.181 -4.809  1.371   1.00 12.17 1 . C  ? 
ATOM   1297 CB  CB  . LYS LYS LYS F F 22  22  . 29.283 -5.836  2.063   1.00 15.58 1 . C  ? 
ATOM   1298 CG  CG  . LYS LYS LYS F F 22  22  . 28.204 -5.250  2.948   1.00 22.26 1 . C  ? 
ATOM   1299 CD  CD  . LYS LYS LYS F F 22  22  . 27.695 -6.216  3.999   1.00 28.72 1 . C  ? 
ATOM   1300 CE  CE  . LYS LYS LYS F F 22  22  . 28.635 -6.323  5.177   1.00 36.02 1 . C  ? 
ATOM   1301 NZ  NZ  . LYS LYS LYS F F 22  22  . 28.554 -5.141  6.076   1.00 44.35 1 . N  ? 
ATOM   1302 C   C   . LYS LYS LYS F F 22  22  . 31.486 -5.458  0.916   1.00 12.59 1 . C  ? 
ATOM   1303 O   O   . LYS LYS LYS F F 22  22  . 32.477 -5.313  1.655   1.00 13.57 1 . O  ? 
ATOM   1304 N   N   . GLU GLU GLU F F 23  23  . 31.514 -6.138  -0.232  1.00 13.04 1 . N  ? 
ATOM   1305 CA  CA  . GLU GLU GLU F F 23  23  . 32.771 -6.744  -0.745  1.00 14.33 1 . C  ? 
ATOM   1306 CB  CB  . GLU GLU GLU F F 23  23  . 32.547 -7.442  -2.073  1.00 15.60 1 . C  ? 
ATOM   1307 CG  CG  . GLU GLU GLU F F 23  23  . 31.774 -8.740  -1.997  1.00 19.64 1 . C  ? 
ATOM   1308 CD  CD  . GLU GLU GLU F F 23  23  . 31.608 -9.368  -3.381  1.00 23.14 1 . C  ? 
ATOM   1309 OE1 OE1 . GLU GLU GLU F F 23  23  . 30.916 -8.751  -4.225  1.00 30.34 1 . O  ? 
ATOM   1310 OE2 OE2 . GLU GLU GLU F F 23  23  . 32.226 -10.407 -3.662  1.00 30.23 1 . O  ? 
ATOM   1311 C   C   . GLU GLU GLU F F 23  23  . 33.818 -5.640  -0.944  1.00 12.38 1 . C  ? 
ATOM   1312 O   O   . GLU GLU GLU F F 23  23  . 35.011 -5.849  -0.553  1.00 13.47 1 . O  ? 
ATOM   1313 N   N   . ILE ILE ILE F F 24  24  . 33.418 -4.509  -1.522  1.00 13.09 1 . N  ? 
ATOM   1314 CA  CA  . ILE ILE ILE F F 24  24  . 34.342 -3.379  -1.745  1.00 12.49 1 . C  ? 
ATOM   1315 CB  CB  . ILE ILE ILE F F 24  24  . 33.691 -2.262  -2.569  1.00 13.45 1 . C  ? 
ATOM   1316 CG1 CG1 . ILE ILE ILE F F 24  24  . 33.382 -2.721  -3.988  1.00 14.71 1 . C  ? 
ATOM   1317 CG2 CG2 . ILE ILE ILE F F 24  24  . 34.552 -1.003  -2.524  1.00 14.56 1 . C  ? 
ATOM   1318 CD1 CD1 . ILE ILE ILE F F 24  24  . 32.497 -1.801  -4.761  1.00 15.18 1 . C  ? 
ATOM   1319 C   C   . ILE ILE ILE F F 24  24  . 34.861 -2.878  -0.389  1.00 13.00 1 . C  ? 
ATOM   1320 O   O   . ILE ILE ILE F F 24  24  . 36.085 -2.723  -0.211  1.00 14.42 1 . O  ? 
ATOM   1321 N   N   . ALA ALA ALA F F 25  25  . 33.965 -2.630  0.559   1.00 11.43 1 . N  ? 
ATOM   1322 CA  CA  . ALA ALA ALA F F 25  25  . 34.337 -2.095  1.890   1.00 12.53 1 . C  ? 
ATOM   1323 CB  CB  . ALA ALA ALA F F 25  25  . 33.130 -1.952  2.775   1.00 13.75 1 . C  ? 
ATOM   1324 C   C   . ALA ALA ALA F F 25  25  . 35.341 -3.046  2.553   1.00 12.63 1 . C  ? 
ATOM   1325 O   O   . ALA ALA ALA F F 25  25  . 36.306 -2.566  3.177   1.00 14.20 1 . O  ? 
ATOM   1326 N   N   . GLN GLN GLN F F 26  26  . 35.107 -4.358  2.429   1.00 12.41 1 . N  ? 
ATOM   1327 CA  CA  . GLN GLN GLN F F 26  26  . 35.949 -5.353  3.134   1.00 12.06 1 . C  ? 
ATOM   1328 CB  CB  . GLN GLN GLN F F 26  26  . 35.271 -6.711  3.102   1.00 13.36 1 . C  ? 
ATOM   1329 CG  CG  . GLN GLN GLN F F 26  26  . 34.089 -6.730  4.058   1.00 13.84 1 . C  ? 
ATOM   1330 CD  CD  . GLN GLN GLN F F 26  26  . 33.248 -7.969  3.928   1.00 15.57 1 . C  ? 
ATOM   1331 OE1 OE1 . GLN GLN GLN F F 26  26  . 33.378 -8.726  2.969   1.00 16.73 1 . O  ? 
ATOM   1332 NE2 NE2 . GLN GLN GLN F F 26  26  . 32.347 -8.136  4.884   1.00 20.01 1 . N  ? 
ATOM   1333 C   C   . GLN GLN GLN F F 26  26  . 37.334 -5.386  2.497   1.00 12.03 1 . C  ? 
ATOM   1334 O   O   . GLN GLN GLN F F 26  26  . 38.303 -5.532  3.296   1.00 12.11 1 . O  ? 
ATOM   1335 N   N   . THR THR THR F F 27  27  . 37.452 -5.243  1.186   1.00 11.67 1 . N  ? 
ATOM   1336 CA  CA  . THR THR THR F F 27  27  . 38.759 -5.370  0.518   1.00 12.10 1 . C  ? 
ATOM   1337 CB  CB  . THR THR THR F F 27  27  . 38.670 -5.476  -0.995  1.00 15.69 1 . C  ? 
ATOM   1338 OG1 OG1 . THR THR THR F F 27  27  . 39.954 -6.064  -1.326  1.00 19.06 1 . O  ? 
ATOM   1339 CG2 CG2 . THR THR THR F F 27  27  . 38.425 -4.188  -1.731  1.00 17.89 1 . C  ? 
ATOM   1340 C   C   . THR THR THR F F 27  27  . 39.684 -4.236  0.973   1.00 11.88 1 . C  ? 
ATOM   1341 O   O   . THR THR THR F F 27  27  . 40.921 -4.472  1.125   1.00 12.42 1 . O  ? 
ATOM   1342 N   N   . ILE ILE ILE F F 28  28  . 39.139 -3.059  1.208   1.00 12.71 1 . N  ? 
ATOM   1343 CA  CA  . ILE ILE ILE F F 28  28  . 39.930 -1.856  1.515   1.00 11.63 1 . C  ? 
ATOM   1344 CB  CB  . ILE ILE ILE F F 28  28  . 39.350 -0.599  0.845   1.00 13.93 1 . C  ? 
ATOM   1345 CG1 CG1 . ILE ILE ILE F F 28  28  . 37.957 -0.247  1.363   1.00 14.52 1 . C  ? 
ATOM   1346 CG2 CG2 . ILE ILE ILE F F 28  28  . 39.353 -0.766  -0.654  1.00 15.33 1 . C  ? 
ATOM   1347 CD1 CD1 . ILE ILE ILE F F 28  28  . 37.516 1.122   0.941   1.00 15.82 1 . C  ? 
ATOM   1348 C   C   . ILE ILE ILE F F 28  28  . 40.157 -1.700  3.005   1.00 13.39 1 . C  ? 
ATOM   1349 O   O   . ILE ILE ILE F F 28  28  . 40.891 -0.797  3.338   1.00 15.17 1 . O  ? 
ATOM   1350 N   N   . LYS LYS LYS F F 29  29  . 39.505 -2.432  3.887   1.00 14.07 1 . N  ? 
ATOM   1351 CA  CA  . LYS LYS LYS F F 29  29  . 39.534 -2.274  5.348   1.00 15.49 1 . C  ? 
ATOM   1352 CB  CB  . LYS LYS LYS F F 29  29  . 38.190 -2.725  5.930   1.00 19.19 1 . C  ? 
ATOM   1353 C   C   . LYS LYS LYS F F 29  29  . 40.679 -3.108  5.932   1.00 15.93 1 . C  ? 
ATOM   1354 O   O   . LYS LYS LYS F F 29  29  . 40.770 -4.281  5.618   1.00 15.95 1 . O  ? 
ATOM   1355 N   N   . GLY GLY GLY F F 30  30  . 41.503 -2.526  6.792   1.00 18.35 1 . N  ? 
ATOM   1356 CA  CA  . GLY GLY GLY F F 30  30  . 42.582 -3.235  7.515   1.00 21.75 1 . C  ? 
ATOM   1357 C   C   . GLY GLY GLY F F 30  30  . 42.041 -4.098  8.642   1.00 23.68 1 . C  ? 
ATOM   1358 O   O   . GLY GLY GLY F F 30  30  . 40.955 -3.836  9.202   1.00 30.91 1 . O  ? 
HETATM 1359 N   N   . NH2 NH2 NH2 F F 31  31  . 42.943 -4.785  9.214   1.00 31.83 1 . N  ? 
ATOM   1360 N   N   . GLY GLY GLY G G 1   1   . 0.417  5.826   -17.129 1.00 55.84 1 . N  ? 
ATOM   1361 CA  CA  . GLY GLY GLY G G 1   1   . 0.366  5.257   -15.734 1.00 46.39 1 . C  ? 
ATOM   1362 C   C   . GLY GLY GLY G G 1   1   . 1.524  5.726   -14.871 1.00 39.26 1 . C  ? 
ATOM   1363 O   O   . GLY GLY GLY G G 1   1   . 2.464  4.952   -14.736 1.00 34.31 1 . O  ? 
ATOM   1364 N   N   . GLU GLU GLU G G 2   2   . 1.424  6.931   -14.316 1.00 39.51 1 . N  ? 
ATOM   1365 CA  CA  . GLU GLU GLU G G 2   2   . 2.576  7.685   -13.762 1.00 34.96 1 . C  ? 
ATOM   1366 CB  CB  . GLU GLU GLU G G 2   2   . 2.195  9.073   -13.240 1.00 36.09 1 . C  ? 
ATOM   1367 CG  CG  . GLU GLU GLU G G 2   2   . 1.606  10.069  -14.203 1.00 35.69 1 . C  ? 
ATOM   1368 CD  CD  . GLU GLU GLU G G 2   2   . 0.846  11.158  -13.454 1.00 38.53 1 . C  ? 
ATOM   1369 OE1 OE1 . GLU GLU GLU G G 2   2   . 0.733  11.084  -12.193 1.00 38.86 1 . O  ? 
ATOM   1370 OE2 OE2 . GLU GLU GLU G G 2   2   . 0.341  12.076  -14.122 1.00 43.38 1 . O  ? 
ATOM   1371 C   C   . GLU GLU GLU G G 2   2   . 3.231  6.895   -12.623 1.00 33.79 1 . C  ? 
ATOM   1372 O   O   . GLU GLU GLU G G 2   2   . 4.454  6.809   -12.642 1.00 34.01 1 . O  ? 
ATOM   1373 N   N   . ILE ILE ILE G G 3   3   . 2.499  6.339   -11.659 1.00 38.50 1 . N  ? 
ATOM   1374 CA  CA  . ILE ILE ILE G G 3   3   . 3.155  5.656   -10.506 1.00 38.91 1 . C  ? 
ATOM   1375 CB  CB  . ILE ILE ILE G G 3   3   . 2.162  5.286   -9.393  1.00 41.72 1 . C  ? 
ATOM   1376 CG1 CG1 . ILE ILE ILE G G 3   3   . 1.519  6.531   -8.766  1.00 44.36 1 . C  ? 
ATOM   1377 CG2 CG2 . ILE ILE ILE G G 3   3   . 2.817  4.344   -8.377  1.00 43.96 1 . C  ? 
ATOM   1378 CD1 CD1 . ILE ILE ILE G G 3   3   . 2.216  7.125   -7.547  1.00 49.39 1 . C  ? 
ATOM   1379 C   C   . ILE ILE ILE G G 3   3   . 3.873  4.416   -11.040 1.00 35.02 1 . C  ? 
ATOM   1380 O   O   . ILE ILE ILE G G 3   3   . 5.082  4.235   -10.712 1.00 35.14 1 . O  ? 
ATOM   1381 N   N   . ALA ALA ALA G G 4   4   . 3.183  3.581   -11.838 1.00 33.67 1 . N  ? 
ATOM   1382 CA  CA  . ALA ALA ALA G G 4   4   . 3.781  2.340   -12.369 1.00 33.55 1 . C  ? 
ATOM   1383 CB  CB  . ALA ALA ALA G G 4   4   . 2.791  1.604   -13.224 1.00 40.24 1 . C  ? 
ATOM   1384 C   C   . ALA ALA ALA G G 4   4   . 5.031  2.704   -13.170 1.00 32.65 1 . C  ? 
ATOM   1385 O   O   . ALA ALA ALA G G 4   4   . 6.040  2.020   -13.025 1.00 33.19 1 . O  ? 
ATOM   1386 N   N   . GLN GLN GLN G G 5   5   . 4.951  3.738   -14.003 1.00 29.39 1 . N  ? 
ATOM   1387 CA  CA  . GLN GLN GLN G G 5   5   . 6.062  4.072   -14.923 1.00 31.06 1 . C  ? 
ATOM   1388 CB  CB  . GLN GLN GLN G G 5   5   . 5.626  5.088   -15.979 1.00 36.69 1 . C  ? 
ATOM   1389 CG  CG  . GLN GLN GLN G G 5   5   . 4.722  4.467   -17.053 1.00 42.31 1 . C  ? 
ATOM   1390 CD  CD  . GLN GLN GLN G G 5   5   . 5.461  3.502   -17.963 1.00 42.77 1 . C  ? 
ATOM   1391 OE1 OE1 . GLN GLN GLN G G 5   5   . 6.675  3.592   -18.143 1.00 49.44 1 . O  ? 
ATOM   1392 NE2 NE2 . GLN GLN GLN G G 5   5   . 4.729  2.528   -18.477 1.00 50.34 1 . N  ? 
ATOM   1393 C   C   . GLN GLN GLN G G 5   5   . 7.251  4.562   -14.111 1.00 26.24 1 . C  ? 
ATOM   1394 O   O   . GLN GLN GLN G G 5   5   . 8.366  4.211   -14.460 1.00 24.81 1 . O  ? 
ATOM   1395 N   N   . THR THR THR G G 6   6   . 7.037  5.355   -13.075 1.00 23.94 1 . N  ? 
ATOM   1396 CA  CA  . THR THR THR G G 6   6   . 8.144  5.913   -12.258 1.00 22.62 1 . C  ? 
ATOM   1397 CB  CB  . THR THR THR G G 6   6   . 7.711  7.032   -11.317 1.00 26.02 1 . C  ? 
ATOM   1398 OG1 OG1 . THR THR THR G G 6   6   . 7.147  8.050   -12.140 1.00 29.58 1 . O  ? 
ATOM   1399 CG2 CG2 . THR THR THR G G 6   6   . 8.893  7.604   -10.568 1.00 27.73 1 . C  ? 
ATOM   1400 C   C   . THR THR THR G G 6   6   . 8.820  4.768   -11.529 1.00 19.23 1 . C  ? 
ATOM   1401 O   O   . THR THR THR G G 6   6   . 10.066 4.748   -11.483 1.00 20.04 1 . O  ? 
ATOM   1402 N   N   . ILE ILE ILE G G 7   7   . 8.066  3.858   -10.949 1.00 19.22 1 . N  ? 
ATOM   1403 CA  CA  . ILE ILE ILE G G 7   7   . 8.660  2.699   -10.230 1.00 18.40 1 . C  ? 
ATOM   1404 CB  CB  . ILE ILE ILE G G 7   7   . 7.575  1.919   -9.464  1.00 20.07 1 . C  ? 
ATOM   1405 CG1 CG1 . ILE ILE ILE G G 7   7   . 7.011  2.774   -8.320  1.00 22.50 1 . C  ? 
ATOM   1406 CG2 CG2 . ILE ILE ILE G G 7   7   . 8.047  0.570   -8.990  1.00 20.06 1 . C  ? 
ATOM   1407 CD1 CD1 . ILE ILE ILE G G 7   7   . 5.772  2.224   -7.676  1.00 25.72 1 . C  ? 
ATOM   1408 C   C   . ILE ILE ILE G G 7   7   . 9.449  1.825   -11.228 1.00 17.31 1 . C  ? 
ATOM   1409 O   O   . ILE ILE ILE G G 7   7   . 10.499 1.312   -10.862 1.00 17.94 1 . O  ? 
ATOM   1410 N   N   . LYS LYS LYS G G 8   8   . 8.943  1.629   -12.437 1.00 19.55 1 . N  ? 
ATOM   1411 CA  CA  . LYS LYS LYS G G 8   8   . 9.669  0.868   -13.498 1.00 19.65 1 . C  ? 
ATOM   1412 CB  CB  . LYS LYS LYS G G 8   8   . 8.824  0.717   -14.765 1.00 24.96 1 . C  ? 
ATOM   1413 CG  CG  . LYS LYS LYS G G 8   8   . 7.596  -0.172  -14.644 1.00 30.41 1 . C  ? 
ATOM   1414 CD  CD  . LYS LYS LYS G G 8   8   . 7.856  -1.637  -14.454 1.00 36.04 1 . C  ? 
ATOM   1415 CE  CE  . LYS LYS LYS G G 8   8   . 6.578  -2.375  -14.131 1.00 40.42 1 . C  ? 
ATOM   1416 NZ  NZ  . LYS LYS LYS G G 8   8   . 5.576  -2.291  -15.218 1.00 44.37 1 . N  ? 
ATOM   1417 C   C   . LYS LYS LYS G G 8   8   . 10.992 1.587   -13.804 1.00 18.27 1 . C  ? 
ATOM   1418 O   O   . LYS LYS LYS G G 8   8   . 12.001 0.900   -13.979 1.00 18.78 1 . O  ? 
ATOM   1419 N   N   . GLU GLU GLU G G 9   9   . 10.985 2.911   -13.907 1.00 18.10 1 . N  ? 
ATOM   1420 CA  CA  . GLU GLU GLU G G 9   9   . 12.196 3.713   -14.213 1.00 19.61 1 . C  ? 
ATOM   1421 CB  CB  . GLU GLU GLU G G 9   9   . 11.856 5.183   -14.427 1.00 24.16 1 . C  ? 
ATOM   1422 CG  CG  . GLU GLU GLU G G 9   9   . 13.047 5.933   -15.015 1.00 30.93 1 . C  ? 
ATOM   1423 CD  CD  . GLU GLU GLU G G 9   9   . 13.550 5.404   -16.353 1.00 35.03 1 . C  ? 
ATOM   1424 OE1 OE1 . GLU GLU GLU G G 9   9   . 12.696 5.024   -17.206 1.00 37.03 1 . O  ? 
ATOM   1425 OE2 OE2 . GLU GLU GLU G G 9   9   . 14.828 5.319   -16.516 1.00 46.43 1 . O  ? 
ATOM   1426 C   C   . GLU GLU GLU G G 9   9   . 13.182 3.534   -13.055 1.00 16.05 1 . C  ? 
ATOM   1427 O   O   . GLU GLU GLU G G 9   9   . 14.389 3.370   -13.293 1.00 16.73 1 . O  ? 
ATOM   1428 N   N   . ILE ILE ILE G G 10  10  . 12.719 3.560   -11.824 1.00 14.25 1 . N  ? 
ATOM   1429 CA  CA  . ILE ILE ILE G G 10  10  . 13.583 3.317   -10.629 1.00 13.18 1 . C  ? 
ATOM   1430 CB  CB  . ILE ILE ILE G G 10  10  . 12.796 3.502   -9.323  1.00 13.79 1 . C  ? 
ATOM   1431 CG1 CG1 . ILE ILE ILE G G 10  10  . 12.473 4.980   -9.101  1.00 15.85 1 . C  ? 
ATOM   1432 CG2 CG2 . ILE ILE ILE G G 10  10  . 13.544 2.894   -8.166  1.00 14.51 1 . C  ? 
ATOM   1433 CD1 CD1 . ILE ILE ILE G G 10  10  . 11.431 5.237   -8.042  1.00 16.67 1 . C  ? 
ATOM   1434 C   C   . ILE ILE ILE G G 10  10  . 14.192 1.918   -10.768 1.00 13.66 1 . C  ? 
ATOM   1435 O   O   . ILE ILE ILE G G 10  10  . 15.413 1.763   -10.559 1.00 13.87 1 . O  ? 
ATOM   1436 N   N   . ALA ALA ALA G G 11  11  . 13.407 0.904   -11.071 1.00 14.20 1 . N  ? 
ATOM   1437 CA  CA  . ALA ALA ALA G G 11  11  . 13.904 -0.486  -11.187 1.00 14.45 1 . C  ? 
ATOM   1438 CB  CB  . ALA ALA ALA G G 11  11  . 12.775 -1.431  -11.509 1.00 15.66 1 . C  ? 
ATOM   1439 C   C   . ALA ALA ALA G G 11  11  . 15.015 -0.546  -12.250 1.00 13.58 1 . C  ? 
ATOM   1440 O   O   . ALA ALA ALA G G 11  11  . 16.033 -1.195  -12.023 1.00 14.01 1 . O  ? 
ATOM   1441 N   N   . LYS LYS LYS G G 12  12  . 14.828 0.114   -13.383 1.00 13.61 1 . N  ? 
ATOM   1442 CA  CA  . LYS LYS LYS G G 12  12  . 15.827 0.107   -14.483 1.00 15.05 1 . C  ? 
ATOM   1443 CB  CB  . LYS LYS LYS G G 12  12  . 15.272 0.809   -15.713 1.00 17.23 1 . C  ? 
ATOM   1444 CG  CG  . LYS LYS LYS G G 12  12  . 14.176 0.073   -16.439 1.00 20.21 1 . C  ? 
ATOM   1445 CD  CD  . LYS LYS LYS G G 12  12  . 13.623 0.893   -17.584 1.00 25.09 1 . C  ? 
ATOM   1446 CE  CE  . LYS LYS LYS G G 12  12  . 12.455 0.228   -18.263 1.00 29.90 1 . C  ? 
ATOM   1447 NZ  NZ  . LYS LYS LYS G G 12  12  . 11.940 1.082   -19.354 1.00 34.23 1 . N  ? 
ATOM   1448 C   C   . LYS LYS LYS G G 12  12  . 17.115 0.794   -14.013 1.00 13.41 1 . C  ? 
ATOM   1449 O   O   . LYS LYS LYS G G 12  12  . 18.222 0.269   -14.287 1.00 14.27 1 . O  ? 
ATOM   1450 N   N   . THR THR THR G G 13  13  . 17.001 1.938   -13.360 1.00 13.26 1 . N  ? 
ATOM   1451 CA  CA  . THR THR THR G G 13  13  . 18.173 2.689   -12.887 1.00 13.56 1 . C  ? 
ATOM   1452 CB  CB  . THR THR THR G G 13  13  . 17.813 4.067   -12.340 1.00 15.17 1 . C  ? 
ATOM   1453 OG1 OG1 . THR THR THR G G 13  13  . 16.992 4.760   -13.275 1.00 17.51 1 . O  ? 
ATOM   1454 CG2 CG2 . THR THR THR G G 13  13  . 19.051 4.877   -12.010 1.00 16.36 1 . C  ? 
ATOM   1455 C   C   . THR THR THR G G 13  13  . 18.924 1.848   -11.854 1.00 10.95 1 . C  ? 
ATOM   1456 O   O   . THR THR THR G G 13  13  . 20.176 1.844   -11.869 1.00 12.17 1 . O  ? 
ATOM   1457 N   N   . ILE ILE ILE G G 14  14  . 18.229 1.191   -10.947 1.00 11.45 1 . N  ? 
ATOM   1458 CA  CA  . ILE ILE ILE G G 14  14  . 18.881 0.369   -9.897  1.00 11.47 1 . C  ? 
ATOM   1459 CB  CB  . ILE ILE ILE G G 14  14  . 17.869 -0.077  -8.818  1.00 15.14 1 . C  ? 
ATOM   1460 CG1 CG1 . ILE ILE ILE G G 14  14  . 17.352 1.150   -8.059  1.00 17.02 1 . C  ? 
ATOM   1461 CG2 CG2 . ILE ILE ILE G G 14  14  . 18.472 -1.100  -7.881  1.00 18.24 1 . C  ? 
ATOM   1462 CD1 CD1 . ILE ILE ILE G G 14  14  . 18.351 1.846   -7.206  1.00 26.65 1 . C  ? 
ATOM   1463 C   C   . ILE ILE ILE G G 14  14  . 19.608 -0.801  -10.574 1.00 12.55 1 . C  ? 
ATOM   1464 O   O   . ILE ILE ILE G G 14  14  . 20.696 -1.169  -10.102 1.00 13.05 1 . O  ? 
ATOM   1465 N   N   . LYS LYS LYS G G 15  15  . 19.062 -1.375  -11.643 1.00 12.50 1 . N  ? 
ATOM   1466 CA  CA  . LYS LYS LYS G G 15  15  . 19.760 -2.456  -12.383 1.00 13.17 1 . C  ? 
ATOM   1467 CB  CB  . LYS LYS LYS G G 15  15  . 18.841 -3.071  -13.434 1.00 16.19 1 . C  ? 
ATOM   1468 CG  CG  . LYS LYS LYS G G 15  15  . 17.840 -4.036  -12.843 1.00 21.72 1 . C  ? 
ATOM   1469 CD  CD  . LYS LYS LYS G G 15  15  . 16.651 -4.379  -13.716 1.00 29.44 1 . C  ? 
ATOM   1470 CE  CE  . LYS LYS LYS G G 15  15  . 15.766 -5.459  -13.116 1.00 37.23 1 . C  ? 
ATOM   1471 NZ  NZ  . LYS LYS LYS G G 15  15  . 14.408 -5.019  -12.654 1.00 34.89 1 . N  ? 
ATOM   1472 C   C   . LYS LYS LYS G G 15  15  . 21.037 -1.890  -13.010 1.00 12.67 1 . C  ? 
ATOM   1473 O   O   . LYS LYS LYS G G 15  15  . 22.072 -2.616  -12.992 1.00 14.41 1 . O  ? 
ATOM   1474 N   N   . GLU GLU GLU G G 16  16  . 21.008 -0.665  -13.528 1.00 12.37 1 . N  ? 
ATOM   1475 CA  CA  . GLU GLU GLU G G 16  16  . 22.236 -0.018  -14.074 1.00 13.81 1 . C  ? 
ATOM   1476 CB  CB  . GLU GLU GLU G G 16  16  . 21.950 1.377   -14.633 1.00 15.82 1 . C  ? 
ATOM   1477 CG  CG  . GLU GLU GLU G G 16  16  . 23.163 2.064   -15.210 1.00 20.51 1 . C  ? 
ATOM   1478 CD  CD  . GLU GLU GLU G G 16  16  . 23.016 3.561   -15.420 1.00 27.40 1 . C  ? 
ATOM   1479 OE1 OE1 . GLU GLU GLU G G 16  16  . 21.858 4.020   -15.666 1.00 33.77 1 . O  ? 
ATOM   1480 OE2 OE2 . GLU GLU GLU G G 16  16  . 24.061 4.257   -15.325 1.00 31.33 1 . O  ? 
ATOM   1481 C   C   . GLU GLU GLU G G 16  16  . 23.268 0.104   -12.953 1.00 13.50 1 . C  ? 
ATOM   1482 O   O   . GLU GLU GLU G G 16  16  . 24.437 -0.227  -13.178 1.00 16.18 1 . O  ? 
ATOM   1483 N   N   . ILE ILE ILE G G 17  17  . 22.867 0.579   -11.794 1.00 11.44 1 . N  ? 
ATOM   1484 CA  CA  . ILE ILE ILE G G 17  17  . 23.765 0.761   -10.624 1.00 11.88 1 . C  ? 
ATOM   1485 CB  CB  . ILE ILE ILE G G 17  17  . 23.048 1.412   -9.428  1.00 12.98 1 . C  ? 
ATOM   1486 CG1 CG1 . ILE ILE ILE G G 17  17  . 22.708 2.872   -9.728  1.00 13.24 1 . C  ? 
ATOM   1487 CG2 CG2 . ILE ILE ILE G G 17  17  . 23.889 1.284   -8.157  1.00 14.18 1 . C  ? 
ATOM   1488 CD1 CD1 . ILE ILE ILE G G 17  17  . 21.743 3.495   -8.770  1.00 15.06 1 . C  ? 
ATOM   1489 C   C   . ILE ILE ILE G G 17  17  . 24.362 -0.599  -10.265 1.00 12.77 1 . C  ? 
ATOM   1490 O   O   . ILE ILE ILE G G 17  17  . 25.581 -0.646  -9.999  1.00 13.66 1 . O  ? 
ATOM   1491 N   N   . ALA ALA ALA G G 18  18  . 23.554 -1.658  -10.218 1.00 11.31 1 . N  ? 
ATOM   1492 CA  CA  . ALA ALA ALA G G 18  18  . 24.046 -2.995  -9.830  1.00 11.48 1 . C  ? 
ATOM   1493 CB  CB  . ALA ALA ALA G G 18  18  . 22.924 -3.998  -9.814  1.00 12.55 1 . C  ? 
ATOM   1494 C   C   . ALA ALA ALA G G 18  18  . 25.149 -3.441  -10.801 1.00 12.70 1 . C  ? 
ATOM   1495 O   O   . ALA ALA ALA G G 18  18  . 26.197 -3.953  -10.314 1.00 13.78 1 . O  ? 
HETATM 1496 CD1 CD1 . 4BF 4BF 4BF G G 19  19  . 26.844 -2.040  -16.003 1.00 17.16 1 . C  ? 
HETATM 1497 CE1 CE1 . 4BF 4BF 4BF G G 19  19  . 27.876 -1.901  -16.916 1.00 20.03 1 . C  ? 
HETATM 1498 CZ  CZ  . 4BF 4BF 4BF G G 19  19  . 28.477 -3.029  -17.413 1.00 21.49 1 . C  ? 
HETATM 1499 BR  BR  . 4BF 4BF 4BF G G 19  19  . 29.857 -2.831  -18.683 1.00 27.48 1 . BR ? 
HETATM 1500 CE2 CE2 . 4BF 4BF 4BF G G 19  19  . 28.127 -4.284  -16.985 1.00 20.93 1 . C  ? 
HETATM 1501 CD2 CD2 . 4BF 4BF 4BF G G 19  19  . 27.114 -4.400  -16.043 1.00 18.58 1 . C  ? 
HETATM 1502 CG  CG  . 4BF 4BF 4BF G G 19  19  . 26.432 -3.289  -15.586 1.00 15.33 1 . C  ? 
HETATM 1503 CB  CB  . 4BF 4BF 4BF G G 19  19  . 25.420 -3.408  -14.482 1.00 14.40 1 . C  ? 
HETATM 1504 CA  CA  . 4BF 4BF 4BF G G 19  19  . 25.998 -3.556  -13.072 1.00 12.58 1 . C  ? 
HETATM 1505 N   N   . 4BF 4BF 4BF G G 19  19  . 25.008 -3.132  -12.064 1.00 11.37 1 . N  ? 
HETATM 1506 C   C   . 4BF 4BF 4BF G G 19  19  . 27.271 -2.737  -12.830 1.00 12.73 1 . C  ? 
HETATM 1507 O   O   . 4BF 4BF 4BF G G 19  19  . 28.364 -3.331  -12.790 1.00 13.74 1 . O  ? 
ATOM   1508 N   N   . THR THR THR G G 20  20  . 27.124 -1.448  -12.682 1.00 12.37 1 . N  ? 
ATOM   1509 CA  CA  . THR THR THR G G 20  20  . 28.297 -0.552  -12.565 1.00 12.79 1 . C  ? 
ATOM   1510 CB  CB  . THR THR THR G G 20  20  . 27.886 0.921   -12.569 1.00 14.21 1 . C  ? 
ATOM   1511 OG1 OG1 . THR THR THR G G 20  20  . 27.135 1.180   -13.765 1.00 16.10 1 . O  ? 
ATOM   1512 CG2 CG2 . THR THR THR G G 20  20  . 29.076 1.856   -12.541 1.00 15.93 1 . C  ? 
ATOM   1513 C   C   . THR THR THR G G 20  20  . 29.061 -0.919  -11.300 1.00 11.87 1 . C  ? 
ATOM   1514 O   O   . THR THR THR G G 20  20  . 30.292 -0.962  -11.360 1.00 13.16 1 . O  ? 
ATOM   1515 N   N   . ILE ILE ILE G G 21  21  . 28.376 -1.153  -10.181 1.00 11.26 1 . N  ? 
ATOM   1516 CA  CA  . ILE ILE ILE G G 21  21  . 29.104 -1.426  -8.923  1.00 12.39 1 . C  ? 
ATOM   1517 CB  CB  . ILE ILE ILE G G 21  21  . 28.204 -1.353  -7.680  1.00 14.13 1 . C  ? 
ATOM   1518 CG1 CG1 . ILE ILE ILE G G 21  21  . 29.068 -1.253  -6.413  1.00 17.05 1 . C  ? 
ATOM   1519 CG2 CG2 . ILE ILE ILE G G 21  21  . 27.234 -2.522  -7.627  1.00 16.14 1 . C  ? 
ATOM   1520 CD1 CD1 . ILE ILE ILE G G 21  21  . 28.326 -1.196  -5.140  1.00 23.65 1 . C  ? 
ATOM   1521 C   C   . ILE ILE ILE G G 21  21  . 29.845 -2.759  -9.058  1.00 12.09 1 . C  ? 
ATOM   1522 O   O   . ILE ILE ILE G G 21  21  . 30.959 -2.879  -8.520  1.00 13.53 1 . O  ? 
ATOM   1523 N   N   . LYS LYS LYS G G 22  22  . 29.290 -3.737  -9.754  1.00 12.53 1 . N  ? 
ATOM   1524 CA  CA  . LYS LYS LYS G G 22  22  . 29.990 -5.015  -9.993  1.00 13.35 1 . C  ? 
ATOM   1525 CB  CB  . LYS LYS LYS G G 22  22  . 29.060 -6.015  -10.669 1.00 17.38 1 . C  ? 
ATOM   1526 CG  CG  . LYS LYS LYS G G 22  22  . 28.084 -6.683  -9.729  1.00 21.58 1 . C  ? 
ATOM   1527 CD  CD  . LYS LYS LYS G G 22  22  . 27.115 -7.579  -10.492 1.00 28.40 1 . C  ? 
ATOM   1528 CE  CE  . LYS LYS LYS G G 22  22  . 25.941 -8.019  -9.665  1.00 35.64 1 . C  ? 
ATOM   1529 NZ  NZ  . LYS LYS LYS G G 22  22  . 26.330 -9.108  -8.744  1.00 37.75 1 . N  ? 
ATOM   1530 C   C   . LYS LYS LYS G G 22  22  . 31.245 -4.759  -10.836 1.00 13.47 1 . C  ? 
ATOM   1531 O   O   . LYS LYS LYS G G 22  22  . 32.291 -5.361  -10.532 1.00 14.47 1 . O  ? 
ATOM   1532 N   N   . GLU GLU GLU G G 23  23  . 31.157 -3.902  -11.844 1.00 13.24 1 . N  ? 
ATOM   1533 CA  CA  . GLU GLU GLU G G 23  23  . 32.349 -3.561  -12.680 1.00 13.63 1 . C  ? 
ATOM   1534 CB  CB  . GLU GLU GLU G G 23  23  . 31.968 -2.598  -13.789 1.00 14.89 1 . C  ? 
ATOM   1535 CG  CG  . GLU GLU GLU G G 23  23  . 31.173 -3.228  -14.903 1.00 17.01 1 . C  ? 
ATOM   1536 CD  CD  . GLU GLU GLU G G 23  23  . 31.851 -4.408  -15.554 1.00 20.56 1 . C  ? 
ATOM   1537 OE1 OE1 . GLU GLU GLU G G 23  23  . 32.983 -4.258  -16.056 1.00 23.59 1 . O  ? 
ATOM   1538 OE2 OE2 . GLU GLU GLU G G 23  23  . 31.259 -5.478  -15.515 1.00 26.73 1 . O  ? 
ATOM   1539 C   C   . GLU GLU GLU G G 23  23  . 33.435 -2.941  -11.789 1.00 13.68 1 . C  ? 
ATOM   1540 O   O   . GLU GLU GLU G G 23  23  . 34.627 -3.279  -11.950 1.00 14.30 1 . O  ? 
ATOM   1541 N   N   . ILE ILE ILE G G 24  24  . 33.041 -2.037  -10.902 1.00 14.02 1 . N  ? 
ATOM   1542 CA  CA  . ILE ILE ILE G G 24  24  . 33.988 -1.376  -9.958  1.00 13.69 1 . C  ? 
ATOM   1543 CB  CB  . ILE ILE ILE G G 24  24  . 33.300 -0.266  -9.153  1.00 14.94 1 . C  ? 
ATOM   1544 CG1 CG1 . ILE ILE ILE G G 24  24  . 32.968 0.919   -10.060 1.00 15.48 1 . C  ? 
ATOM   1545 CG2 CG2 . ILE ILE ILE G G 24  24  . 34.141 0.157   -7.971  1.00 17.21 1 . C  ? 
ATOM   1546 CD1 CD1 . ILE ILE ILE G G 24  24  . 31.995 1.928   -9.448  1.00 15.43 1 . C  ? 
ATOM   1547 C   C   . ILE ILE ILE G G 24  24  . 34.614 -2.453  -9.073  1.00 13.96 1 . C  ? 
ATOM   1548 O   O   . ILE ILE ILE G G 24  24  . 35.848 -2.474  -8.928  1.00 14.25 1 . O  ? 
ATOM   1549 N   N   . ALA ALA ALA G G 25  25  . 33.818 -3.320  -8.471  1.00 12.91 1 . N  ? 
ATOM   1550 CA  CA  . ALA ALA ALA G G 25  25  . 34.319 -4.369  -7.550  1.00 14.94 1 . C  ? 
ATOM   1551 CB  CB  . ALA ALA ALA G G 25  25  . 33.194 -5.209  -7.024  1.00 15.64 1 . C  ? 
ATOM   1552 C   C   . ALA ALA ALA G G 25  25  . 35.301 -5.251  -8.297  1.00 16.46 1 . C  ? 
ATOM   1553 O   O   . ALA ALA ALA G G 25  25  . 36.315 -5.643  -7.682  1.00 17.17 1 . O  ? 
ATOM   1554 N   N   . GLN GLN GLN G G 26  26  . 35.042 -5.581  -9.557  1.00 16.65 1 . N  ? 
ATOM   1555 CA  CA  . GLN GLN GLN G G 26  26  . 35.932 -6.479  -10.337 1.00 18.89 1 . C  ? 
ATOM   1556 CB  CB  . GLN GLN GLN G G 26  26  . 35.225 -6.906  -11.613 1.00 22.34 1 . C  ? 
ATOM   1557 CG  CG  . GLN GLN GLN G G 26  26  . 34.133 -7.908  -11.320 1.00 27.09 1 . C  ? 
ATOM   1558 CD  CD  . GLN GLN GLN G G 26  26  . 33.282 -8.201  -12.534 1.00 35.30 1 . C  ? 
ATOM   1559 OE1 OE1 . GLN GLN GLN G G 26  26  . 33.345 -7.504  -13.545 1.00 40.71 1 . O  ? 
ATOM   1560 NE2 NE2 . GLN GLN GLN G G 26  26  . 32.457 -9.234  -12.440 1.00 42.03 1 . N  ? 
ATOM   1561 C   C   . GLN GLN GLN G G 26  26  . 37.267 -5.776  -10.590 1.00 20.38 1 . C  ? 
ATOM   1562 O   O   . GLN GLN GLN G G 26  26  . 38.325 -6.443  -10.473 1.00 21.76 1 . O  ? 
ATOM   1563 N   N   . THR THR THR G G 27  27  . 37.244 -4.493  -10.926 1.00 19.44 1 . N  ? 
ATOM   1564 CA  CA  . THR THR THR G G 27  27  . 38.478 -3.739  -11.256 1.00 21.85 1 . C  ? 
ATOM   1565 CB  CB  . THR THR THR G G 27  27  . 38.179 -2.347  -11.831 1.00 25.73 1 . C  ? 
ATOM   1566 OG1 OG1 . THR THR THR G G 27  27  . 37.340 -2.481  -12.974 1.00 35.13 1 . O  ? 
ATOM   1567 CG2 CG2 . THR THR THR G G 27  27  . 39.447 -1.615  -12.192 1.00 30.10 1 . C  ? 
ATOM   1568 C   C   . THR THR THR G G 27  27  . 39.326 -3.628  -9.986  1.00 20.13 1 . C  ? 
ATOM   1569 O   O   . THR THR THR G G 27  27  . 40.561 -3.695  -10.084 1.00 23.07 1 . O  ? 
ATOM   1570 N   N   . ILE ILE ILE G G 28  28  . 38.706 -3.434  -8.832  1.00 18.47 1 . N  ? 
ATOM   1571 CA  CA  . ILE ILE ILE G G 28  28  . 39.438 -3.203  -7.555  1.00 18.85 1 . C  ? 
ATOM   1572 CB  CB  . ILE ILE ILE G G 28  28  . 38.499 -2.577  -6.509  1.00 20.12 1 . C  ? 
ATOM   1573 CG1 CG1 . ILE ILE ILE G G 28  28  . 38.159 -1.138  -6.875  1.00 20.14 1 . C  ? 
ATOM   1574 CG2 CG2 . ILE ILE ILE G G 28  28  . 39.114 -2.673  -5.110  1.00 23.32 1 . C  ? 
ATOM   1575 CD1 CD1 . ILE ILE ILE G G 28  28  . 37.099 -0.538  -5.998  1.00 23.79 1 . C  ? 
ATOM   1576 C   C   . ILE ILE ILE G G 28  28  . 40.029 -4.535  -7.060  1.00 19.95 1 . C  ? 
ATOM   1577 O   O   . ILE ILE ILE G G 28  28  . 41.205 -4.524  -6.664  1.00 21.36 1 . O  ? 
ATOM   1578 N   N   . LYS LYS LYS G G 29  29  . 39.271 -5.643  -7.198  1.00 19.72 1 . N  ? 
ATOM   1579 CA  CA  . LYS LYS LYS G G 29  29  . 39.691 -6.926  -6.576  1.00 22.07 1 . C  ? 
ATOM   1580 CB  CB  . LYS LYS LYS G G 29  29  . 38.471 -7.688  -6.061  1.00 23.96 1 . C  ? 
ATOM   1581 CG  CG  . LYS LYS LYS G G 29  29  . 37.785 -7.077  -4.843  1.00 26.30 1 . C  ? 
ATOM   1582 CD  CD  . LYS LYS LYS G G 29  29  . 36.428 -7.726  -4.524  1.00 30.29 1 . C  ? 
ATOM   1583 CE  CE  . LYS LYS LYS G G 29  29  . 36.596 -9.117  -3.943  1.00 37.68 1 . C  ? 
ATOM   1584 NZ  NZ  . LYS LYS LYS G G 29  29  . 35.340 -9.900  -4.013  1.00 43.57 1 . N  ? 
ATOM   1585 C   C   . LYS LYS LYS G G 29  29  . 40.514 -7.782  -7.549  1.00 24.61 1 . C  ? 
ATOM   1586 O   O   . LYS LYS LYS G G 29  29  . 41.126 -8.731  -7.081  1.00 27.80 1 . O  ? 
ATOM   1587 N   N   . GLY GLY GLY G G 30  30  . 40.527 -7.460  -8.845  1.00 26.17 1 . N  ? 
ATOM   1588 CA  CA  . GLY GLY GLY G G 30  30  . 40.970 -8.385  -9.906  1.00 31.38 1 . C  ? 
ATOM   1589 C   C   . GLY GLY GLY G G 30  30  . 40.557 -7.932  -11.294 1.00 36.11 1 . C  ? 
ATOM   1590 O   O   . GLY GLY GLY G G 30  30  . 41.340 -8.120  -12.246 1.00 50.06 1 . O  ? 
HETATM 1591 C   C   . ACE ACE ACE H H 0   0   . 1.290  16.504  -5.908  1.00 16.18 1 . C  ? 
HETATM 1592 O   O   . ACE ACE ACE H H 0   0   . 1.668  17.179  -5.010  1.00 15.14 1 . O  ? 
HETATM 1593 CH3 CH3 . ACE ACE ACE H H 0   0   . 1.529  16.889  -7.370  1.00 17.66 1 . C  ? 
ATOM   1594 N   N   . GLY GLY GLY H H 1   1   . 0.645  15.377  -5.736  1.00 13.82 1 . N  ? 
ATOM   1595 CA  CA  . GLY GLY GLY H H 1   1   . 0.356  14.853  -4.399  1.00 13.39 1 . C  ? 
ATOM   1596 C   C   . GLY GLY GLY H H 1   1   . 1.602  14.338  -3.706  1.00 12.96 1 . C  ? 
ATOM   1597 O   O   . GLY GLY GLY H H 1   1   . 2.629  14.116  -4.369  1.00 13.60 1 . O  ? 
ATOM   1598 N   N   . GLU GLU GLU H H 2   2   . 1.535  14.158  -2.400  1.00 13.00 1 . N  ? 
ATOM   1599 CA  CA  . GLU GLU GLU H H 2   2   . 2.711  13.813  -1.552  1.00 15.24 1 . C  ? 
ATOM   1600 CB  CB  . GLU GLU GLU H H 2   2   . 2.257  13.741  -0.096  1.00 19.11 1 . C  ? 
ATOM   1601 CG  CG  . GLU GLU GLU H H 2   2   . 3.345  13.540  0.924   1.00 25.10 1 . C  ? 
ATOM   1602 CD  CD  . GLU GLU GLU H H 2   2   . 2.775  13.834  2.327   1.00 32.22 1 . C  ? 
ATOM   1603 OE1 OE1 . GLU GLU GLU H H 2   2   . 1.527  13.638  2.526   1.00 39.04 1 . O  ? 
ATOM   1604 OE2 OE2 . GLU GLU GLU H H 2   2   . 3.539  14.288  3.232   1.00 41.19 1 . O  ? 
ATOM   1605 C   C   . GLU GLU GLU H H 2   2   . 3.343  12.492  -1.984  1.00 13.52 1 . C  ? 
ATOM   1606 O   O   . GLU GLU GLU H H 2   2   . 4.569  12.434  -2.080  1.00 14.70 1 . O  ? 
ATOM   1607 N   N   . ILE ILE ILE H H 3   3   . 2.570  11.450  -2.279  1.00 13.41 1 . N  ? 
ATOM   1608 CA  CA  . ILE ILE ILE H H 3   3   . 3.174  10.134  -2.669  1.00 13.32 1 . C  ? 
ATOM   1609 CB  CB  . ILE ILE ILE H H 3   3   . 2.118  9.024   -2.734  1.00 14.18 1 . C  ? 
ATOM   1610 CG1 CG1 . ILE ILE ILE H H 3   3   . 1.445  8.754   -1.385  1.00 16.22 1 . C  ? 
ATOM   1611 CG2 CG2 . ILE ILE ILE H H 3   3   . 2.754  7.766   -3.299  1.00 15.00 1 . C  ? 
ATOM   1612 CD1 CD1 . ILE ILE ILE H H 3   3   . 2.381  8.239   -0.333  1.00 18.10 1 . C  ? 
ATOM   1613 C   C   . ILE ILE ILE H H 3   3   . 3.863  10.329  -4.024  1.00 13.52 1 . C  ? 
ATOM   1614 O   O   . ILE ILE ILE H H 3   3   . 5.016  9.902   -4.176  1.00 14.01 1 . O  ? 
ATOM   1615 N   N   . ALA ALA ALA H H 4   4   . 3.196  10.925  -5.009  1.00 13.59 1 . N  ? 
ATOM   1616 CA  CA  . ALA ALA ALA H H 4   4   . 3.782  11.152  -6.348  1.00 14.51 1 . C  ? 
ATOM   1617 CB  CB  . ALA ALA ALA H H 4   4   . 2.825  11.875  -7.253  1.00 16.15 1 . C  ? 
ATOM   1618 C   C   . ALA ALA ALA H H 4   4   . 5.070  11.965  -6.204  1.00 13.57 1 . C  ? 
ATOM   1619 O   O   . ALA ALA ALA H H 4   4   . 6.064  11.631  -6.867  1.00 14.48 1 . O  ? 
ATOM   1620 N   N   . GLN GLN GLN H H 5   5   . 5.071  13.001  -5.382  1.00 13.34 1 . N  ? 
ATOM   1621 CA  CA  . GLN GLN GLN H H 5   5   . 6.234  13.912  -5.282  1.00 13.77 1 . C  ? 
ATOM   1622 CB  CB  . GLN GLN GLN H H 5   5   . 5.892  15.186  -4.527  1.00 14.76 1 . C  ? 
ATOM   1623 CG  CG  . GLN GLN GLN H H 5   5   . 4.930  16.125  -5.251  1.00 15.69 1 . C  ? 
ATOM   1624 CD  CD  . GLN GLN GLN H H 5   5   . 5.549  16.878  -6.400  1.00 17.16 1 . C  ? 
ATOM   1625 OE1 OE1 . GLN GLN GLN H H 5   5   . 6.562  16.464  -6.967  1.00 21.26 1 . O  ? 
ATOM   1626 NE2 NE2 . GLN GLN GLN H H 5   5   . 5.023  18.059  -6.677  1.00 19.39 1 . N  ? 
ATOM   1627 C   C   . GLN GLN GLN H H 5   5   . 7.401  13.146  -4.639  1.00 12.75 1 . C  ? 
ATOM   1628 O   O   . GLN GLN GLN H H 5   5   . 8.534  13.333  -5.087  1.00 14.55 1 . O  ? 
ATOM   1629 N   N   . THR THR THR H H 6   6   . 7.145  12.322  -3.630  1.00 11.91 1 . N  ? 
ATOM   1630 CA  CA  . THR THR THR H H 6   6   . 8.214  11.574  -2.938  1.00 13.72 1 . C  ? 
ATOM   1631 CB  CB  . THR THR THR H H 6   6   . 7.746  10.922  -1.642  1.00 14.69 1 . C  ? 
ATOM   1632 OG1 OG1 . THR THR THR H H 6   6   . 7.280  11.967  -0.807  1.00 17.36 1 . O  ? 
ATOM   1633 CG2 CG2 . THR THR THR H H 6   6   . 8.863  10.140  -0.961  1.00 15.97 1 . C  ? 
ATOM   1634 C   C   . THR THR THR H H 6   6   . 8.807  10.566  -3.916  1.00 13.81 1 . C  ? 
ATOM   1635 O   O   . THR THR THR H H 6   6   . 10.044 10.415  -3.947  1.00 14.62 1 . O  ? 
ATOM   1636 N   N   . ILE ILE ILE H H 7   7   . 7.982  9.858   -4.674  1.00 12.98 1 . N  ? 
ATOM   1637 CA  CA  . ILE ILE ILE H H 7   7   . 8.498  8.853   -5.638  1.00 14.65 1 . C  ? 
ATOM   1638 CB  CB  . ILE ILE ILE H H 7   7   . 7.367  7.997   -6.226  1.00 16.49 1 . C  ? 
ATOM   1639 CG1 CG1 . ILE ILE ILE H H 7   7   . 6.718  7.128   -5.136  1.00 18.41 1 . C  ? 
ATOM   1640 CG2 CG2 . ILE ILE ILE H H 7   7   . 7.864  7.153   -7.386  1.00 20.17 1 . C  ? 
ATOM   1641 CD1 CD1 . ILE ILE ILE H H 7   7   . 5.459  6.456   -5.512  1.00 22.48 1 . C  ? 
ATOM   1642 C   C   . ILE ILE ILE H H 7   7   . 9.324  9.567   -6.713  1.00 15.08 1 . C  ? 
ATOM   1643 O   O   . ILE ILE ILE H H 7   7   . 10.369 9.009   -7.127  1.00 15.96 1 . O  ? 
ATOM   1644 N   N   . LYS LYS LYS H H 8   8   . 8.887  10.738  -7.173  1.00 14.21 1 . N  ? 
ATOM   1645 CA  CA  . LYS LYS LYS H H 8   8   . 9.669  11.544  -8.152  1.00 15.37 1 . C  ? 
ATOM   1646 CB  CB  . LYS LYS LYS H H 8   8   . 8.920  12.818  -8.560  1.00 18.00 1 . C  ? 
ATOM   1647 CG  CG  . LYS LYS LYS H H 8   8   . 9.634  13.737  -9.534  1.00 22.66 1 . C  ? 
ATOM   1648 CD  CD  . LYS LYS LYS H H 8   8   . 9.216  15.197  -9.425  1.00 27.29 1 . C  ? 
ATOM   1649 CE  CE  . LYS LYS LYS H H 8   8   . 9.923  16.078  -10.434 1.00 34.91 1 . C  ? 
ATOM   1650 NZ  NZ  . LYS LYS LYS H H 8   8   . 11.403 16.016  -10.313 1.00 40.15 1 . N  ? 
ATOM   1651 C   C   . LYS LYS LYS H H 8   8   . 11.029 11.889  -7.550  1.00 14.70 1 . C  ? 
ATOM   1652 O   O   . LYS LYS LYS H H 8   8   . 12.030 11.796  -8.288  1.00 17.20 1 . O  ? 
ATOM   1653 N   N   . GLU GLU GLU H H 9   9   . 11.066 12.303  -6.288  1.00 14.09 1 . N  ? 
ATOM   1654 CA  CA  . GLU GLU GLU H H 9   9   . 12.313 12.707  -5.595  1.00 16.33 1 . C  ? 
ATOM   1655 CB  CB  . GLU GLU GLU H H 9   9   . 12.022 13.230  -4.189  1.00 19.66 1 . C  ? 
ATOM   1656 CG  CG  . GLU GLU GLU H H 9   9   . 13.223 13.944  -3.630  1.00 25.29 1 . C  ? 
ATOM   1657 CD  CD  . GLU GLU GLU H H 9   9   . 13.670 15.151  -4.453  1.00 33.54 1 . C  ? 
ATOM   1658 OE1 OE1 . GLU GLU GLU H H 9   9   . 12.769 15.936  -4.928  1.00 35.71 1 . O  ? 
ATOM   1659 OE2 OE2 . GLU GLU GLU H H 9   9   . 14.899 15.325  -4.622  1.00 44.17 1 . O  ? 
ATOM   1660 C   C   . GLU GLU GLU H H 9   9   . 13.233 11.489  -5.529  1.00 15.48 1 . C  ? 
ATOM   1661 O   O   . GLU GLU GLU H H 9   9   . 14.450 11.636  -5.807  1.00 17.12 1 . O  ? 
ATOM   1662 N   N   . ILE ILE ILE H H 10  10  . 12.701 10.322  -5.206  1.00 14.17 1 . N  ? 
ATOM   1663 CA  CA  . ILE ILE ILE H H 10  10  . 13.500 9.071   -5.149  1.00 13.16 1 . C  ? 
ATOM   1664 CB  CB  . ILE ILE ILE H H 10  10  . 12.661 7.891   -4.644  1.00 13.58 1 . C  ? 
ATOM   1665 CG1 CG1 . ILE ILE ILE H H 10  10  . 12.349 8.058   -3.149  1.00 14.26 1 . C  ? 
ATOM   1666 CG2 CG2 . ILE ILE ILE H H 10  10  . 13.351 6.570   -4.933  1.00 14.08 1 . C  ? 
ATOM   1667 CD1 CD1 . ILE ILE ILE H H 10  10  . 11.278 7.126   -2.640  1.00 15.48 1 . C  ? 
ATOM   1668 C   C   . ILE ILE ILE H H 10  10  . 14.075 8.816   -6.536  1.00 12.49 1 . C  ? 
ATOM   1669 O   O   . ILE ILE ILE H H 10  10  . 15.307 8.527   -6.640  1.00 14.51 1 . O  ? 
ATOM   1670 N   N   . ALA ALA ALA H H 11  11  . 13.263 8.886   -7.584  1.00 14.59 1 . N  ? 
ATOM   1671 CA  CA  . ALA ALA ALA H H 11  11  . 13.722 8.589   -8.959  1.00 14.91 1 . C  ? 
ATOM   1672 CB  CB  . ALA ALA ALA H H 11  11  . 12.594 8.716   -9.938  1.00 16.72 1 . C  ? 
ATOM   1673 C   C   . ALA ALA ALA H H 11  11  . 14.876 9.526   -9.321  1.00 15.69 1 . C  ? 
ATOM   1674 O   O   . ALA ALA ALA H H 11  11  . 15.901 9.052   -9.888  1.00 16.77 1 . O  ? 
ATOM   1675 N   N   . LYS LYS LYS H H 12  12  . 14.751 10.806  -8.991  1.00 15.47 1 . N  ? 
ATOM   1676 CA  CA  . LYS LYS LYS H H 12  12  . 15.776 11.816  -9.353  1.00 16.96 1 . C  ? 
ATOM   1677 CB  CB  . LYS LYS LYS H H 12  12  . 15.251 13.211  -9.022  1.00 21.62 1 . C  ? 
ATOM   1678 CG  CG  . LYS LYS LYS H H 12  12  . 16.140 14.353  -9.474  1.00 29.25 1 . C  ? 
ATOM   1679 CD  CD  . LYS LYS LYS H H 12  12  . 15.361 15.632  -9.748  1.00 36.18 1 . C  ? 
ATOM   1680 CE  CE  . LYS LYS LYS H H 12  12  . 14.601 16.109  -8.528  1.00 42.69 1 . C  ? 
ATOM   1681 NZ  NZ  . LYS LYS LYS H H 12  12  . 15.516 16.287  -7.373  1.00 47.84 1 . N  ? 
ATOM   1682 C   C   . LYS LYS LYS H H 12  12  . 17.066 11.508  -8.594  1.00 15.16 1 . C  ? 
ATOM   1683 O   O   . LYS LYS LYS H H 12  12  . 18.156 11.586  -9.190  1.00 16.57 1 . O  ? 
ATOM   1684 N   N   . THR THR THR H H 13  13  . 16.965 11.215  -7.311  1.00 13.98 1 . N  ? 
ATOM   1685 CA  CA  . THR THR THR H H 13  13  . 18.161 10.965  -6.480  1.00 14.71 1 . C  ? 
ATOM   1686 CB  CB  . THR THR THR H H 13  13  . 17.835 10.916  -4.994  1.00 14.96 1 . C  ? 
ATOM   1687 OG1 OG1 . THR THR THR H H 13  13  . 17.113 12.093  -4.630  1.00 17.55 1 . O  ? 
ATOM   1688 CG2 CG2 . THR THR THR H H 13  13  . 19.102 10.847  -4.167  1.00 17.50 1 . C  ? 
ATOM   1689 C   C   . THR THR THR H H 13  13  . 18.852 9.695   -6.952  1.00 13.93 1 . C  ? 
ATOM   1690 O   O   . THR THR THR H H 13  13  . 20.096 9.669   -6.992  1.00 14.41 1 . O  ? 
ATOM   1691 N   N   . ILE ILE ILE H H 14  14  . 18.102 8.662   -7.314  1.00 13.19 1 . N  ? 
ATOM   1692 CA  CA  . ILE ILE ILE H H 14  14  . 18.730 7.397   -7.791  1.00 13.28 1 . C  ? 
ATOM   1693 CB  CB  . ILE ILE ILE H H 14  14  . 17.712 6.248   -7.879  1.00 15.11 1 . C  ? 
ATOM   1694 CG1 CG1 . ILE ILE ILE H H 14  14  . 17.193 5.893   -6.487  1.00 15.95 1 . C  ? 
ATOM   1695 CG2 CG2 . ILE ILE ILE H H 14  14  . 18.323 5.038   -8.528  1.00 18.08 1 . C  ? 
ATOM   1696 CD1 CD1 . ILE ILE ILE H H 14  14  . 16.061 4.923   -6.490  1.00 20.78 1 . C  ? 
ATOM   1697 C   C   . ILE ILE ILE H H 14  14  . 19.453 7.681   -9.111  1.00 14.27 1 . C  ? 
ATOM   1698 O   O   . ILE ILE ILE H H 14  14  . 20.543 7.106   -9.328  1.00 14.42 1 . O  ? 
ATOM   1699 N   N   . LYS LYS LYS H H 15  15  . 18.905 8.532   -9.974  1.00 14.29 1 . N  ? 
ATOM   1700 CA  CA  . LYS LYS LYS H H 15  15  . 19.610 8.913   -11.226 1.00 16.49 1 . C  ? 
ATOM   1701 CB  CB  . LYS LYS LYS H H 15  15  . 18.676 9.750   -12.109 1.00 17.88 1 . C  ? 
ATOM   1702 CG  CG  . LYS LYS LYS H H 15  15  . 17.670 8.909   -12.863 1.00 22.65 1 . C  ? 
ATOM   1703 CD  CD  . LYS LYS LYS H H 15  15  . 18.283 8.279   -14.086 1.00 30.72 1 . C  ? 
ATOM   1704 CE  CE  . LYS LYS LYS H H 15  15  . 17.323 7.466   -14.935 1.00 37.57 1 . C  ? 
ATOM   1705 NZ  NZ  . LYS LYS LYS H H 15  15  . 18.035 6.349   -15.607 1.00 42.78 1 . N  ? 
ATOM   1706 C   C   . LYS LYS LYS H H 15  15  . 20.895 9.676   -10.889 1.00 17.00 1 . C  ? 
ATOM   1707 O   O   . LYS LYS LYS H H 15  15  . 21.860 9.476   -11.576 1.00 17.89 1 . O  ? 
ATOM   1708 N   N   . GLU GLU GLU H H 16  16  . 20.905 10.525  -9.867  1.00 16.14 1 . N  ? 
ATOM   1709 CA  CA  . GLU GLU GLU H H 16  16  . 22.152 11.231  -9.423  1.00 16.71 1 . C  ? 
ATOM   1710 CB  CB  . GLU GLU GLU H H 16  16  . 21.880 12.162  -8.241  1.00 19.96 1 . C  ? 
ATOM   1711 CG  CG  . GLU GLU GLU H H 16  16  . 23.086 12.892  -7.714  1.00 27.86 1 . C  ? 
ATOM   1712 CD  CD  . GLU GLU GLU H H 16  16  . 22.848 13.622  -6.404  1.00 33.28 1 . C  ? 
ATOM   1713 OE1 OE1 . GLU GLU GLU H H 16  16  . 21.651 14.038  -6.139  1.00 36.07 1 . O  ? 
ATOM   1714 OE2 OE2 . GLU GLU GLU H H 16  16  . 23.851 13.774  -5.643  1.00 31.89 1 . O  ? 
ATOM   1715 C   C   . GLU GLU GLU H H 16  16  . 23.178 10.181  -9.009  1.00 14.70 1 . C  ? 
ATOM   1716 O   O   . GLU GLU GLU H H 16  16  . 24.346 10.292  -9.394  1.00 14.97 1 . O  ? 
ATOM   1717 N   N   . ILE ILE ILE H H 17  17  . 22.780 9.214   -8.216  1.00 12.98 1 . N  ? 
ATOM   1718 CA  CA  . ILE ILE ILE H H 17  17  . 23.696 8.130   -7.757  1.00 12.90 1 . C  ? 
ATOM   1719 CB  CB  . ILE ILE ILE H H 17  17  . 23.011 7.205   -6.754  1.00 12.36 1 . C  ? 
ATOM   1720 CG1 CG1 . ILE ILE ILE H H 17  17  . 22.742 7.936   -5.439  1.00 13.19 1 . C  ? 
ATOM   1721 CG2 CG2 . ILE ILE ILE H H 17  17  . 23.777 5.920   -6.550  1.00 12.86 1 . C  ? 
ATOM   1722 CD1 CD1 . ILE ILE ILE H H 17  17  . 21.748 7.240   -4.539  1.00 13.67 1 . C  ? 
ATOM   1723 C   C   . ILE ILE ILE H H 17  17  . 24.226 7.374   -8.978  1.00 13.20 1 . C  ? 
ATOM   1724 O   O   . ILE ILE ILE H H 17  17  . 25.425 7.059   -9.022  1.00 12.76 1 . O  ? 
ATOM   1725 N   N   . ALA ALA ALA H H 18  18  . 23.373 7.052   -9.938  1.00 13.22 1 . N  ? 
ATOM   1726 CA  CA  . ALA ALA ALA H H 18  18  . 23.770 6.316   -11.156 1.00 14.78 1 . C  ? 
ATOM   1727 CB  CB  . ALA ALA ALA H H 18  18  . 22.594 6.030   -12.035 1.00 16.41 1 . C  ? 
ATOM   1728 C   C   . ALA ALA ALA H H 18  18  . 24.823 7.119   -11.908 1.00 15.40 1 . C  ? 
ATOM   1729 O   O   . ALA ALA ALA H H 18  18  . 25.803 6.513   -12.345 1.00 16.12 1 . O  ? 
HETATM 1730 CD1 CD1 . 4BF 4BF 4BF H H 19  19  . 26.966 12.411  -12.428 1.00 22.75 1 . C  ? 
HETATM 1731 CE1 CE1 . 4BF 4BF 4BF H H 19  19  . 27.915 13.295  -12.909 1.00 26.01 1 . C  ? 
HETATM 1732 CZ  CZ  . 4BF 4BF 4BF H H 19  19  . 27.929 13.594  -14.245 1.00 30.87 1 . C  ? 
HETATM 1733 BR  BR  . 4BF 4BF 4BF H H 19  19  . 29.220 14.838  -14.875 1.00 48.50 1 . BR ? 
HETATM 1734 CE2 CE2 . 4BF 4BF 4BF H H 19  19  . 27.078 12.964  -15.130 1.00 29.88 1 . C  ? 
HETATM 1735 CD2 CD2 . 4BF 4BF 4BF H H 19  19  . 26.183 12.024  -14.638 1.00 25.26 1 . C  ? 
HETATM 1736 CG  CG  . 4BF 4BF 4BF H H 19  19  . 26.119 11.726  -13.295 1.00 21.08 1 . C  ? 
HETATM 1737 CB  CB  . 4BF 4BF 4BF H H 19  19  . 25.141 10.701  -12.801 1.00 18.98 1 . C  ? 
HETATM 1738 CA  CA  . 4BF 4BF 4BF H H 19  19  . 25.691 9.279   -12.674 1.00 16.66 1 . C  ? 
HETATM 1739 N   N   . 4BF 4BF 4BF H H 19  19  . 24.726 8.425   -11.933 1.00 15.22 1 . N  ? 
HETATM 1740 C   C   . 4BF 4BF 4BF H H 19  19  . 26.993 9.226   -11.874 1.00 15.24 1 . C  ? 
HETATM 1741 O   O   . 4BF 4BF 4BF H H 19  19  . 28.046 9.004   -12.514 1.00 17.79 1 . O  ? 
ATOM   1742 N   N   . THR THR THR H H 20  20  . 26.949 9.367   -10.577 1.00 14.20 1 . N  ? 
ATOM   1743 CA  CA  . THR THR THR H H 20  20  . 28.188 9.444   -9.778  1.00 14.62 1 . C  ? 
ATOM   1744 CB  CB  . THR THR THR H H 20  20  . 27.894 9.811   -8.315  1.00 15.70 1 . C  ? 
ATOM   1745 OG1 OG1 . THR THR THR H H 20  20  . 27.149 11.020  -8.263  1.00 16.84 1 . O  ? 
ATOM   1746 CG2 CG2 . THR THR THR H H 20  20  . 29.145 9.947   -7.473  1.00 16.69 1 . C  ? 
ATOM   1747 C   C   . THR THR THR H H 20  20  . 28.895 8.095   -9.862  1.00 14.61 1 . C  ? 
ATOM   1748 O   O   . THR THR THR H H 20  20  . 30.110 8.089   -10.002 1.00 16.08 1 . O  ? 
ATOM   1749 N   N   . ILE ILE ILE H H 21  21  . 28.177 6.984   -9.775  1.00 14.11 1 . N  ? 
ATOM   1750 CA  CA  . ILE ILE ILE H H 21  21  . 28.860 5.665   -9.791  1.00 14.19 1 . C  ? 
ATOM   1751 CB  CB  . ILE ILE ILE H H 21  21  . 27.925 4.526   -9.346  1.00 15.95 1 . C  ? 
ATOM   1752 CG1 CG1 . ILE ILE ILE H H 21  21  . 28.733 3.280   -9.016  1.00 19.92 1 . C  ? 
ATOM   1753 CG2 CG2 . ILE ILE ILE H H 21  21  . 26.892 4.211   -10.377 1.00 16.90 1 . C  ? 
ATOM   1754 CD1 CD1 . ILE ILE ILE H H 21  21  . 29.531 3.382   -7.733  1.00 27.12 1 . C  ? 
ATOM   1755 C   C   . ILE ILE ILE H H 21  21  . 29.481 5.449   -11.181 1.00 14.01 1 . C  ? 
ATOM   1756 O   O   . ILE ILE ILE H H 21  21  . 30.543 4.833   -11.288 1.00 14.51 1 . O  ? 
ATOM   1757 N   N   . LYS LYS LYS H H 22  22  . 28.868 5.917   -12.244 1.00 14.86 1 . N  ? 
ATOM   1758 CA  CA  . LYS LYS LYS H H 22  22  . 29.460 5.836   -13.600 1.00 17.49 1 . C  ? 
ATOM   1759 CB  CB  . LYS LYS LYS H H 22  22  . 28.467 6.299   -14.659 1.00 21.04 1 . C  ? 
ATOM   1760 CG  CG  . LYS LYS LYS H H 22  22  . 27.414 5.266   -15.020 1.00 26.98 1 . C  ? 
ATOM   1761 CD  CD  . LYS LYS LYS H H 22  22  . 26.786 5.466   -16.395 1.00 35.78 1 . C  ? 
ATOM   1762 CE  CE  . LYS LYS LYS H H 22  22  . 25.859 6.663   -16.467 1.00 39.32 1 . C  ? 
ATOM   1763 NZ  NZ  . LYS LYS LYS H H 22  22  . 24.564 6.427   -15.780 1.00 39.66 1 . N  ? 
ATOM   1764 C   C   . LYS LYS LYS H H 22  22  . 30.747 6.675   -13.644 1.00 18.02 1 . C  ? 
ATOM   1765 O   O   . LYS LYS LYS H H 22  22  . 31.738 6.235   -14.255 1.00 21.12 1 . O  ? 
ATOM   1766 N   N   . GLU GLU GLU H H 23  23  . 30.759 7.843   -13.019 1.00 18.20 1 . N  ? 
ATOM   1767 CA  CA  . GLU GLU GLU H H 23  23  . 31.986 8.678   -12.952 1.00 20.06 1 . C  ? 
ATOM   1768 CB  CB  . GLU GLU GLU H H 23  23  . 31.710 10.001  -12.256 1.00 22.64 1 . C  ? 
ATOM   1769 CG  CG  . GLU GLU GLU H H 23  23  . 30.911 10.987  -13.082 1.00 27.82 1 . C  ? 
ATOM   1770 CD  CD  . GLU GLU GLU H H 23  23  . 31.523 11.277  -14.443 1.00 32.80 1 . C  ? 
ATOM   1771 OE1 OE1 . GLU GLU GLU H H 23  23  . 32.684 11.743  -14.490 1.00 37.87 1 . O  ? 
ATOM   1772 OE2 OE2 . GLU GLU GLU H H 23  23  . 30.871 10.955  -15.453 1.00 35.23 1 . O  ? 
ATOM   1773 C   C   . GLU GLU GLU H H 23  23  . 33.090 7.902   -12.211 1.00 17.34 1 . C  ? 
ATOM   1774 O   O   . GLU GLU GLU H H 23  23  . 34.249 7.950   -12.612 1.00 18.32 1 . O  ? 
ATOM   1775 N   N   . ILE ILE ILE H H 24  24  . 32.750 7.240   -11.126 1.00 15.59 1 . N  ? 
ATOM   1776 CA  CA  . ILE ILE ILE H H 24  24  . 33.708 6.386   -10.359 1.00 15.21 1 . C  ? 
ATOM   1777 CB  CB  . ILE ILE ILE H H 24  24  . 33.097 5.854   -9.057  1.00 14.73 1 . C  ? 
ATOM   1778 CG1 CG1 . ILE ILE ILE H H 24  24  . 32.839 6.987   -8.067  1.00 16.19 1 . C  ? 
ATOM   1779 CG2 CG2 . ILE ILE ILE H H 24  24  . 33.984 4.788   -8.457  1.00 15.73 1 . C  ? 
ATOM   1780 CD1 CD1 . ILE ILE ILE H H 24  24  . 31.970 6.589   -6.895  1.00 17.32 1 . C  ? 
ATOM   1781 C   C   . ILE ILE ILE H H 24  24  . 34.212 5.270   -11.270 1.00 15.95 1 . C  ? 
ATOM   1782 O   O   . ILE ILE ILE H H 24  24  . 35.411 5.054   -11.339 1.00 18.29 1 . O  ? 
ATOM   1783 N   N   . ALA ALA ALA H H 25  25  . 33.343 4.555   -11.956 1.00 16.65 1 . N  ? 
ATOM   1784 CA  CA  . ALA ALA ALA H H 25  25  . 33.739 3.453   -12.873 1.00 18.21 1 . C  ? 
ATOM   1785 CB  CB  . ALA ALA ALA H H 25  25  . 32.544 2.820   -13.528 1.00 18.48 1 . C  ? 
ATOM   1786 C   C   . ALA ALA ALA H H 25  25  . 34.693 3.990   -13.931 1.00 19.79 1 . C  ? 
ATOM   1787 O   O   . ALA ALA ALA H H 25  25  . 35.629 3.298   -14.261 1.00 21.42 1 . O  ? 
ATOM   1788 N   N   . GLN GLN GLN H H 26  26  . 34.474 5.184   -14.453 1.00 21.64 1 . N  ? 
ATOM   1789 CA  CA  . GLN GLN GLN H H 26  26  . 35.370 5.789   -15.480 1.00 25.37 1 . C  ? 
ATOM   1790 CB  CB  . GLN GLN GLN H H 26  26  . 34.670 6.998   -16.093 1.00 27.13 1 . C  ? 
ATOM   1791 C   C   . GLN GLN GLN H H 26  26  . 36.758 6.092   -14.876 1.00 26.06 1 . C  ? 
ATOM   1792 O   O   . GLN GLN GLN H H 26  26  . 37.771 5.810   -15.517 1.00 30.56 1 . O  ? 
ATOM   1793 N   N   . THR THR THR H H 27  27  . 36.794 6.640   -13.668 1.00 23.66 1 . N  ? 
ATOM   1794 CA  CA  . THR THR THR H H 27  27  . 38.058 7.013   -12.974 1.00 24.39 1 . C  ? 
ATOM   1795 CB  CB  . THR THR THR H H 27  27  . 37.795 7.764   -11.655 1.00 23.64 1 . C  ? 
ATOM   1796 OG1 OG1 . THR THR THR H H 27  27  . 37.010 8.921   -11.903 1.00 24.76 1 . O  ? 
ATOM   1797 CG2 CG2 . THR THR THR H H 27  27  . 39.074 8.137   -10.943 1.00 26.07 1 . C  ? 
ATOM   1798 C   C   . THR THR THR H H 27  27  . 38.863 5.728   -12.715 1.00 26.26 1 . C  ? 
ATOM   1799 O   O   . THR THR THR H H 27  27  . 40.070 5.759   -12.787 1.00 29.64 1 . O  ? 
ATOM   1800 N   N   . ILE ILE ILE H H 28  28  . 38.196 4.638   -12.351 1.00 24.71 1 . N  ? 
ATOM   1801 CA  CA  . ILE ILE ILE H H 28  28  . 38.875 3.380   -11.928 1.00 26.60 1 . C  ? 
ATOM   1802 CB  CB  . ILE ILE ILE H H 28  28  . 37.928 2.578   -11.019 1.00 27.24 1 . C  ? 
ATOM   1803 CG1 CG1 . ILE ILE ILE H H 28  28  . 37.787 3.249   -9.647  1.00 29.65 1 . C  ? 
ATOM   1804 CG2 CG2 . ILE ILE ILE H H 28  28  . 38.334 1.114   -10.923 1.00 32.06 1 . C  ? 
ATOM   1805 CD1 CD1 . ILE ILE ILE H H 28  28  . 39.005 3.186   -8.773  1.00 34.12 1 . C  ? 
ATOM   1806 C   C   . ILE ILE ILE H H 28  28  . 39.316 2.592   -13.170 1.00 27.05 1 . C  ? 
ATOM   1807 O   O   . ILE ILE ILE H H 28  28  . 40.420 2.080   -13.144 1.00 29.25 1 . O  ? 
ATOM   1808 N   N   . LYS LYS LYS H H 29  29  . 38.538 2.616   -14.248 1.00 28.20 1 . N  ? 
ATOM   1809 CA  CA  . LYS LYS LYS H H 29  29  . 38.758 1.637   -15.374 1.00 31.18 1 . C  ? 
ATOM   1810 CB  CB  . LYS LYS LYS H H 29  29  . 37.465 1.145   -16.036 1.00 35.45 1 . C  ? 
ATOM   1811 CG  CG  . LYS LYS LYS H H 29  29  . 36.613 0.157   -15.247 1.00 35.22 1 . C  ? 
ATOM   1812 CD  CD  . LYS LYS LYS H H 29  29  . 36.733 -1.330  -15.676 1.00 35.21 1 . C  ? 
ATOM   1813 CE  CE  . LYS LYS LYS H H 29  29  . 35.438 -2.058  -15.370 1.00 36.38 1 . C  ? 
ATOM   1814 NZ  NZ  . LYS LYS LYS H H 29  29  . 35.581 -3.508  -15.104 1.00 40.11 1 . N  ? 
ATOM   1815 C   C   . LYS LYS LYS H H 29  29  . 39.563 2.284   -16.490 1.00 34.24 1 . C  ? 
ATOM   1816 O   O   . LYS LYS LYS H H 29  29  . 40.231 1.502   -17.229 1.00 36.10 1 . O  ? 
ATOM   1817 N   N   . GLY GLY GLY H H 30  30  . 39.422 3.604   -16.666 1.00 40.01 1 . N  ? 
ATOM   1818 N   N   . GLY GLY GLY I I 1   1   . 1.221  9.105   8.107   1.00 31.42 1 . N  ? 
ATOM   1819 CA  CA  . GLY GLY GLY I I 1   1   . 0.581  7.934   7.396   1.00 31.09 1 . C  ? 
ATOM   1820 C   C   . GLY GLY GLY I I 1   1   . 1.647  6.979   6.909   1.00 30.05 1 . C  ? 
ATOM   1821 O   O   . GLY GLY GLY I I 1   1   . 2.624  7.504   6.368   1.00 36.00 1 . O  ? 
ATOM   1822 N   N   . GLU GLU GLU I I 2   2   . 1.496  5.668   7.158   1.00 28.97 1 . N  ? 
ATOM   1823 CA  CA  . GLU GLU GLU I I 2   2   . 2.601  4.690   7.115   1.00 28.80 1 . C  ? 
ATOM   1824 CB  CB  . GLU GLU GLU I I 2   2   . 2.161  3.289   7.541   1.00 32.95 1 . C  ? 
ATOM   1825 CG  CG  . GLU GLU GLU I I 2   2   . 3.344  2.353   7.685   1.00 40.10 1 . C  ? 
ATOM   1826 CD  CD  . GLU GLU GLU I I 2   2   . 3.280  1.174   8.640   1.00 38.99 1 . C  ? 
ATOM   1827 OE1 OE1 . GLU GLU GLU I I 2   2   . 3.979  0.170   8.360   1.00 51.22 1 . O  ? 
ATOM   1828 OE2 OE2 . GLU GLU GLU I I 2   2   . 2.584  1.249   9.670   1.00 33.28 1 . O  ? 
ATOM   1829 C   C   . GLU GLU GLU I I 2   2   . 3.263  4.691   5.734   1.00 20.17 1 . C  ? 
ATOM   1830 O   O   . GLU GLU GLU I I 2   2   . 4.484  4.754   5.739   1.00 22.11 1 . O  ? 
ATOM   1831 N   N   . ILE ILE ILE I I 3   3   . 2.550  4.603   4.614   1.00 20.06 1 . N  ? 
ATOM   1832 CA  CA  . ILE ILE ILE I I 3   3   . 3.249  4.505   3.296   1.00 19.12 1 . C  ? 
ATOM   1833 CB  CB  . ILE ILE ILE I I 3   3   . 2.312  4.153   2.130   1.00 21.13 1 . C  ? 
ATOM   1834 CG1 CG1 . ILE ILE ILE I I 3   3   . 1.721  2.755   2.296   1.00 24.38 1 . C  ? 
ATOM   1835 CG2 CG2 . ILE ILE ILE I I 3   3   . 3.002  4.324   0.791   1.00 21.55 1 . C  ? 
ATOM   1836 CD1 CD1 . ILE ILE ILE I I 3   3   . 2.709  1.661   2.187   1.00 28.54 1 . C  ? 
ATOM   1837 C   C   . ILE ILE ILE I I 3   3   . 4.003  5.801   3.037   1.00 18.11 1 . C  ? 
ATOM   1838 O   O   . ILE ILE ILE I I 3   3   . 5.206  5.725   2.676   1.00 18.30 1 . O  ? 
ATOM   1839 N   N   . ALA ALA ALA I I 4   4   . 3.351  6.953   3.204   1.00 16.35 1 . N  ? 
ATOM   1840 CA  CA  . ALA ALA ALA I I 4   4   . 3.992  8.261   2.944   1.00 17.14 1 . C  ? 
ATOM   1841 CB  CB  . ALA ALA ALA I I 4   4   . 3.033  9.388   3.228   1.00 19.56 1 . C  ? 
ATOM   1842 C   C   . ALA ALA ALA I I 4   4   . 5.242  8.379   3.806   1.00 16.76 1 . C  ? 
ATOM   1843 O   O   . ALA ALA ALA I I 4   4   . 6.277  8.793   3.278   1.00 16.62 1 . O  ? 
ATOM   1844 N   N   . GLN GLN GLN I I 5   5   . 5.139  8.020   5.087   1.00 18.46 1 . N  ? 
ATOM   1845 CA  CA  . GLN GLN GLN I I 5   5   . 6.258  8.250   6.031   1.00 20.15 1 . C  ? 
ATOM   1846 CB  CB  . GLN GLN GLN I I 5   5   . 5.824  8.013   7.476   1.00 25.10 1 . C  ? 
ATOM   1847 CG  CG  . GLN GLN GLN I I 5   5   . 6.890  8.325   8.524   1.00 29.67 1 . C  ? 
ATOM   1848 CD  CD  . GLN GLN GLN I I 5   5   . 6.327  8.332   9.930   1.00 36.89 1 . C  ? 
ATOM   1849 OE1 OE1 . GLN GLN GLN I I 5   5   . 5.136  8.590   10.166  1.00 43.89 1 . O  ? 
ATOM   1850 NE2 NE2 . GLN GLN GLN I I 5   5   . 7.185  8.057   10.896  1.00 44.10 1 . N  ? 
ATOM   1851 C   C   . GLN GLN GLN I I 5   5   . 7.420  7.328   5.644   1.00 17.86 1 . C  ? 
ATOM   1852 O   O   . GLN GLN GLN I I 5   5   . 8.581  7.792   5.687   1.00 18.19 1 . O  ? 
ATOM   1853 N   N   . THR THR THR I I 6   6   . 7.137  6.083   5.273   1.00 18.14 1 . N  ? 
ATOM   1854 CA  CA  . THR THR THR I I 6   6   . 8.202  5.110   4.967   1.00 17.11 1 . C  ? 
ATOM   1855 CB  CB  . THR THR THR I I 6   6   . 7.681  3.676   4.856   1.00 19.96 1 . C  ? 
ATOM   1856 OG1 OG1 . THR THR THR I I 6   6   . 7.060  3.347   6.102   1.00 23.68 1 . O  ? 
ATOM   1857 CG2 CG2 . THR THR THR I I 6   6   . 8.785  2.687   4.562   1.00 20.46 1 . C  ? 
ATOM   1858 C   C   . THR THR THR I I 6   6   . 8.902  5.555   3.691   1.00 14.18 1 . C  ? 
ATOM   1859 O   O   . THR THR THR I I 6   6   . 10.166 5.479   3.633   1.00 14.21 1 . O  ? 
ATOM   1860 N   N   . ILE ILE ILE I I 7   7   . 8.162  5.973   2.667   1.00 14.53 1 . N  ? 
ATOM   1861 CA  CA  . ILE ILE ILE I I 7   7   . 8.856  6.358   1.415   1.00 13.76 1 . C  ? 
ATOM   1862 CB  CB  . ILE ILE ILE I I 7   7   . 7.960  6.291   0.170   1.00 15.14 1 . C  ? 
ATOM   1863 CG1 CG1 . ILE ILE ILE I I 7   7   . 6.872  7.341   0.209   1.00 16.26 1 . C  ? 
ATOM   1864 CG2 CG2 . ILE ILE ILE I I 7   7   . 7.420  4.884   -0.011  1.00 16.43 1 . C  ? 
ATOM   1865 CD1 CD1 . ILE ILE ILE I I 7   7   . 6.217  7.533   -1.157  1.00 19.75 1 . C  ? 
ATOM   1866 C   C   . ILE ILE ILE I I 7   7   . 9.595  7.678   1.643   1.00 13.89 1 . C  ? 
ATOM   1867 O   O   . ILE ILE ILE I I 7   7   . 10.637 7.840   1.015   1.00 14.68 1 . O  ? 
ATOM   1868 N   N   . LYS LYS LYS I I 8   8   . 9.149  8.576   2.500   1.00 14.02 1 . N  ? 
ATOM   1869 CA  CA  . LYS LYS LYS I I 8   8   . 9.922  9.803   2.851   1.00 15.62 1 . C  ? 
ATOM   1870 CB  CB  . LYS LYS LYS I I 8   8   . 9.127  10.734  3.773   1.00 17.56 1 . C  ? 
ATOM   1871 CG  CG  . LYS LYS LYS I I 8   8   . 9.844  12.003  4.193   1.00 19.26 1 . C  ? 
ATOM   1872 CD  CD  . LYS LYS LYS I I 8   8   . 8.947  13.075  4.729   1.00 23.84 1 . C  ? 
ATOM   1873 CE  CE  . LYS LYS LYS I I 8   8   . 9.709  14.188  5.404   1.00 27.90 1 . C  ? 
ATOM   1874 NZ  NZ  . LYS LYS LYS I I 8   8   . 8.790  15.166  6.017   1.00 32.24 1 . N  ? 
ATOM   1875 C   C   . LYS LYS LYS I I 8   8   . 11.237 9.372   3.511   1.00 15.25 1 . C  ? 
ATOM   1876 O   O   . LYS LYS LYS I I 8   8   . 12.265 9.988   3.198   1.00 15.44 1 . O  ? 
ATOM   1877 N   N   . GLU GLU GLU I I 9   9   . 11.200 8.391   4.403   1.00 15.47 1 . N  ? 
ATOM   1878 CA  CA  . GLU GLU GLU I I 9   9   . 12.413 7.887   5.105   1.00 16.37 1 . C  ? 
ATOM   1879 CB  CB  . GLU GLU GLU I I 9   9   . 12.045 6.837   6.149   1.00 18.34 1 . C  ? 
ATOM   1880 C   C   . GLU GLU GLU I I 9   9   . 13.376 7.305   4.053   1.00 15.13 1 . C  ? 
ATOM   1881 O   O   . GLU GLU GLU I I 9   9   . 14.603 7.567   4.121   1.00 17.77 1 . O  ? 
ATOM   1882 N   N   . ILE ILE ILE I I 10  10  . 12.849 6.549   3.095   1.00 12.74 1 . N  ? 
ATOM   1883 CA  CA  . ILE ILE ILE I I 10  10  . 13.671 5.996   1.992   1.00 14.03 1 . C  ? 
ATOM   1884 CB  CB  . ILE ILE ILE I I 10  10  . 12.841 5.072   1.090   1.00 13.98 1 . C  ? 
ATOM   1885 CG1 CG1 . ILE ILE ILE I I 10  10  . 12.488 3.771   1.812   1.00 14.94 1 . C  ? 
ATOM   1886 CG2 CG2 . ILE ILE ILE I I 10  10  . 13.566 4.826   -0.234  1.00 14.37 1 . C  ? 
ATOM   1887 CD1 CD1 . ILE ILE ILE I I 10  10  . 11.408 2.963   1.137   1.00 15.31 1 . C  ? 
ATOM   1888 C   C   . ILE ILE ILE I I 10  10  . 14.312 7.158   1.228   1.00 13.14 1 . C  ? 
ATOM   1889 O   O   . ILE ILE ILE I I 10  10  . 15.524 7.126   0.934   1.00 14.21 1 . O  ? 
ATOM   1890 N   N   . ALA ALA ALA I I 11  11  . 13.535 8.167   0.860   1.00 12.70 1 . N  ? 
ATOM   1891 CA  CA  . ALA ALA ALA I I 11  11  . 14.056 9.320   0.084   1.00 14.62 1 . C  ? 
ATOM   1892 CB  CB  . ALA ALA ALA I I 11  11  . 12.970 10.301  -0.232  1.00 14.66 1 . C  ? 
ATOM   1893 C   C   . ALA ALA ALA I I 11  11  . 15.197 9.991   0.849   1.00 13.94 1 . C  ? 
ATOM   1894 O   O   . ALA ALA ALA I I 11  11  . 16.220 10.329  0.228   1.00 15.17 1 . O  ? 
ATOM   1895 N   N   . LYS LYS LYS I I 12  12  . 15.057 10.164  2.148   1.00 14.14 1 . N  ? 
ATOM   1896 CA  CA  . LYS LYS LYS I I 12  12  . 16.093 10.835  2.975   1.00 16.56 1 . C  ? 
ATOM   1897 CB  CB  . LYS LYS LYS I I 12  12  . 15.533 11.095  4.368   1.00 19.75 1 . C  ? 
ATOM   1898 CG  CG  . LYS LYS LYS I I 12  12  . 14.536 12.238  4.385   1.00 22.01 1 . C  ? 
ATOM   1899 CD  CD  . LYS LYS LYS I I 12  12  . 13.996 12.539  5.745   1.00 26.67 1 . C  ? 
ATOM   1900 CE  CE  . LYS LYS LYS I I 12  12  . 13.152 13.793  5.744   1.00 33.50 1 . C  ? 
ATOM   1901 NZ  NZ  . LYS LYS LYS I I 12  12  . 12.667 14.113  7.104   1.00 40.29 1 . N  ? 
ATOM   1902 C   C   . LYS LYS LYS I I 12  12  . 17.361 9.976   3.002   1.00 14.95 1 . C  ? 
ATOM   1903 O   O   . LYS LYS LYS I I 12  12  . 18.483 10.529  2.876   1.00 15.94 1 . O  ? 
ATOM   1904 N   N   . THR THR THR I I 13  13  . 17.211 8.672   3.186   1.00 14.03 1 . N  ? 
ATOM   1905 CA  CA  . THR THR THR I I 13  13  . 18.370 7.764   3.248   1.00 14.42 1 . C  ? 
ATOM   1906 CB  CB  . THR THR THR I I 13  13  . 17.991 6.354   3.666   1.00 15.95 1 . C  ? 
ATOM   1907 OG1 OG1 . THR THR THR I I 13  13  . 17.225 6.402   4.862   1.00 20.77 1 . O  ? 
ATOM   1908 CG2 CG2 . THR THR THR I I 13  13  . 19.218 5.481   3.845   1.00 17.85 1 . C  ? 
ATOM   1909 C   C   . THR THR THR I I 13  13  . 19.099 7.782   1.891   1.00 13.89 1 . C  ? 
ATOM   1910 O   O   . THR THR THR I I 13  13  . 20.354 7.769   1.852   1.00 14.68 1 . O  ? 
ATOM   1911 N   N   . ILE ILE ILE I I 14  14  . 18.357 7.755   0.793   1.00 12.29 1 . N  ? 
ATOM   1912 CA  CA  . ILE ILE ILE I I 14  14  . 18.985 7.751   -0.551  1.00 12.00 1 . C  ? 
ATOM   1913 CB  CB  . ILE ILE ILE I I 14  14  . 17.962 7.448   -1.652  1.00 14.90 1 . C  ? 
ATOM   1914 CG1 CG1 . ILE ILE ILE I I 14  14  . 17.371 6.050   -1.499  1.00 16.31 1 . C  ? 
ATOM   1915 CG2 CG2 . ILE ILE ILE I I 14  14  . 18.584 7.588   -3.019  1.00 16.92 1 . C  ? 
ATOM   1916 CD1 CD1 . ILE ILE ILE I I 14  14  . 16.182 5.822   -2.415  1.00 19.11 1 . C  ? 
ATOM   1917 C   C   . ILE ILE ILE I I 14  14  . 19.745 9.076   -0.757  1.00 11.04 1 . C  ? 
ATOM   1918 O   O   . ILE ILE ILE I I 14  14  . 20.796 9.080   -1.391  1.00 12.73 1 . O  ? 
ATOM   1919 N   N   . LYS LYS LYS I I 15  15  . 19.237 10.195  -0.261  1.00 12.98 1 . N  ? 
ATOM   1920 CA  CA  . LYS LYS LYS I I 15  15  . 19.952 11.491  -0.328  1.00 14.78 1 . C  ? 
ATOM   1921 CB  CB  . LYS LYS LYS I I 15  15  . 19.056 12.624  0.148   1.00 17.71 1 . C  ? 
ATOM   1922 CG  CG  . LYS LYS LYS I I 15  15  . 18.038 13.038  -0.906  1.00 21.41 1 . C  ? 
ATOM   1923 CD  CD  . LYS LYS LYS I I 15  15  . 16.900 13.876  -0.376  1.00 27.31 1 . C  ? 
ATOM   1924 CE  CE  . LYS LYS LYS I I 15  15  . 15.891 14.151  -1.472  1.00 33.68 1 . C  ? 
ATOM   1925 NZ  NZ  . LYS LYS LYS I I 15  15  . 16.522 14.892  -2.592  1.00 38.34 1 . N  ? 
ATOM   1926 C   C   . LYS LYS LYS I I 15  15  . 21.252 11.409  0.478   1.00 15.01 1 . C  ? 
ATOM   1927 O   O   . LYS LYS LYS I I 15  15  . 22.261 11.985  0.016   1.00 16.49 1 . O  ? 
ATOM   1928 N   N   . GLU GLU GLU I I 16  16  . 21.261 10.733  1.628   1.00 16.29 1 . N  ? 
ATOM   1929 CA  CA  . GLU GLU GLU I I 16  16  . 22.505 10.540  2.423   1.00 18.73 1 . C  ? 
ATOM   1930 CB  CB  . GLU GLU GLU I I 16  16  . 22.265 9.728   3.689   1.00 21.07 1 . C  ? 
ATOM   1931 CG  CG  . GLU GLU GLU I I 16  16  . 21.474 10.417  4.774   1.00 24.87 1 . C  ? 
ATOM   1932 CD  CD  . GLU GLU GLU I I 16  16  . 21.067 9.476   5.909   1.00 29.70 1 . C  ? 
ATOM   1933 OE1 OE1 . GLU GLU GLU I I 16  16  . 21.735 8.399   6.118   1.00 30.27 1 . O  ? 
ATOM   1934 OE2 OE2 . GLU GLU GLU I I 16  16  . 20.072 9.797   6.600   1.00 40.24 1 . O  ? 
ATOM   1935 C   C   . GLU GLU GLU I I 16  16  . 23.511 9.775   1.556   1.00 15.36 1 . C  ? 
ATOM   1936 O   O   . GLU GLU GLU I I 16  16  . 24.716 10.188  1.468   1.00 16.85 1 . O  ? 
ATOM   1937 N   N   . ILE ILE ILE I I 17  17  . 23.063 8.693   0.931   1.00 13.09 1 . N  ? 
ATOM   1938 CA  CA  . ILE ILE ILE I I 17  17  . 23.931 7.861   0.061   1.00 12.67 1 . C  ? 
ATOM   1939 CB  CB  . ILE ILE ILE I I 17  17  . 23.165 6.646   -0.485  1.00 12.75 1 . C  ? 
ATOM   1940 CG1 CG1 . ILE ILE ILE I I 17  17  . 22.823 5.664   0.636   1.00 14.73 1 . C  ? 
ATOM   1941 CG2 CG2 . ILE ILE ILE I I 17  17  . 23.954 5.972   -1.614  1.00 13.43 1 . C  ? 
ATOM   1942 CD1 CD1 . ILE ILE ILE I I 17  17  . 21.855 4.602   0.262   1.00 14.30 1 . C  ? 
ATOM   1943 C   C   . ILE ILE ILE I I 17  17  . 24.489 8.737   -1.073  1.00 12.47 1 . C  ? 
ATOM   1944 O   O   . ILE ILE ILE I I 17  17  . 25.678 8.633   -1.389  1.00 13.03 1 . O  ? 
ATOM   1945 N   N   . ALA ALA ALA I I 18  18  . 23.644 9.557   -1.709  1.00 12.42 1 . N  ? 
ATOM   1946 CA  CA  . ALA ALA ALA I I 18  18  . 24.049 10.399  -2.848  1.00 12.65 1 . C  ? 
ATOM   1947 CB  CB  . ALA ALA ALA I I 18  18  . 22.891 11.172  -3.379  1.00 13.79 1 . C  ? 
ATOM   1948 C   C   . ALA ALA ALA I I 18  18  . 25.184 11.342  -2.408  1.00 12.44 1 . C  ? 
ATOM   1949 O   O   . ALA ALA ALA I I 18  18  . 26.189 11.444  -3.197  1.00 14.53 1 . O  ? 
HETATM 1950 CD1 CD1 . 4BF 4BF 4BF I I 19  19  . 27.815 14.445  1.715   1.00 20.79 1 . C  ? 
HETATM 1951 CE1 CE1 . 4BF 4BF 4BF I I 19  19  . 28.726 15.464  1.923   1.00 22.65 1 . C  ? 
HETATM 1952 CZ  CZ  . 4BF 4BF 4BF I I 19  19  . 28.522 16.695  1.342   1.00 26.42 1 . C  ? 
HETATM 1953 BR  BR  . 4BF 4BF 4BF I I 19  19  . 29.845 18.068  1.554   1.00 30.95 1 . BR ? 
HETATM 1954 CE2 CE2 . 4BF 4BF 4BF I I 19  19  . 27.418 16.908  0.546   1.00 27.04 1 . C  ? 
HETATM 1955 CD2 CD2 . 4BF 4BF 4BF I I 19  19  . 26.514 15.871  0.357   1.00 24.42 1 . C  ? 
HETATM 1956 CG  CG  . 4BF 4BF 4BF I I 19  19  . 26.712 14.612  0.893   1.00 18.65 1 . C  ? 
HETATM 1957 CB  CB  . 4BF 4BF 4BF I I 19  19  . 25.748 13.498  0.574   1.00 16.18 1 . C  ? 
HETATM 1958 CA  CA  . 4BF 4BF 4BF I I 19  19  . 26.142 12.791  -0.735  1.00 14.72 1 . C  ? 
HETATM 1959 N   N   . 4BF 4BF 4BF I I 19  19  . 25.126 11.835  -1.191  1.00 12.71 1 . N  ? 
HETATM 1960 C   C   . 4BF 4BF 4BF I I 19  19  . 27.455 12.013  -0.524  1.00 13.30 1 . C  ? 
HETATM 1961 O   O   . 4BF 4BF 4BF I I 19  19  . 28.533 12.437  -1.059  1.00 14.52 1 . O  ? 
ATOM   1962 N   N   . THR THR THR I I 20  20  . 27.373 10.870  0.100   1.00 13.18 1 . N  ? 
ATOM   1963 CA  CA  . THR THR THR I I 20  20  . 28.564 10.100  0.486   1.00 15.32 1 . C  ? 
ATOM   1964 CB  CB  . THR THR THR I I 20  20  . 28.220 8.935   1.417   1.00 16.36 1 . C  ? 
ATOM   1965 OG1 OG1 . THR THR THR I I 20  20  . 27.499 9.416   2.547   1.00 20.64 1 . O  ? 
ATOM   1966 CG2 CG2 . THR THR THR I I 20  20  . 29.461 8.236   1.921   1.00 17.87 1 . C  ? 
ATOM   1967 C   C   . THR THR THR I I 20  20  . 29.234 9.603   -0.783  1.00 12.47 1 . C  ? 
ATOM   1968 O   O   . THR THR THR I I 20  20  . 30.464 9.655   -0.861  1.00 14.24 1 . O  ? 
ATOM   1969 N   N   . ILE ILE ILE I I 21  21  . 28.467 9.113   -1.762  1.00 12.56 1 . N  ? 
ATOM   1970 CA  CA  . ILE ILE ILE I I 21  21  . 29.094 8.543   -2.979  1.00 12.89 1 . C  ? 
ATOM   1971 CB  CB  . ILE ILE ILE I I 21  21  . 28.098 7.765   -3.849  1.00 15.30 1 . C  ? 
ATOM   1972 CG1 CG1 . ILE ILE ILE I I 21  21  . 28.842 6.912   -4.880  1.00 18.74 1 . C  ? 
ATOM   1973 CG2 CG2 . ILE ILE ILE I I 21  21  . 27.096 8.688   -4.521  1.00 15.81 1 . C  ? 
ATOM   1974 CD1 CD1 . ILE ILE ILE I I 21  21  . 27.952 6.197   -5.860  1.00 21.78 1 . C  ? 
ATOM   1975 C   C   . ILE ILE ILE I I 21  21  . 29.809 9.671   -3.731  1.00 11.89 1 . C  ? 
ATOM   1976 O   O   . ILE ILE ILE I I 21  21  . 30.910 9.405   -4.300  1.00 11.89 1 . O  ? 
ATOM   1977 N   N   . LYS LYS LYS I I 22  22  . 29.263 10.882  -3.734  1.00 12.63 1 . N  ? 
ATOM   1978 CA  CA  . LYS LYS LYS I I 22  22  . 29.935 12.011  -4.391  1.00 15.35 1 . C  ? 
ATOM   1979 CB  CB  . LYS LYS LYS I I 22  22  . 29.019 13.228  -4.432  1.00 18.03 1 . C  ? 
ATOM   1980 CG  CG  . LYS LYS LYS I I 22  22  . 29.537 14.339  -5.352  1.00 21.94 1 . C  ? 
ATOM   1981 CD  CD  . LYS LYS LYS I I 22  22  . 28.588 15.485  -5.507  1.00 27.82 1 . C  ? 
ATOM   1982 CE  CE  . LYS LYS LYS I I 22  22  . 27.385 15.133  -6.351  1.00 33.76 1 . C  ? 
ATOM   1983 NZ  NZ  . LYS LYS LYS I I 22  22  . 26.729 16.349  -6.878  1.00 42.31 1 . N  ? 
ATOM   1984 C   C   . LYS LYS LYS I I 22  22  . 31.243 12.327  -3.664  1.00 13.31 1 . C  ? 
ATOM   1985 O   O   . LYS LYS LYS I I 22  22  . 32.245 12.596  -4.371  1.00 14.31 1 . O  ? 
ATOM   1986 N   N   . GLU GLU GLU I I 23  23  . 31.250 12.273  -2.329  1.00 13.16 1 . N  ? 
ATOM   1987 CA  CA  . GLU GLU GLU I I 23  23  . 32.487 12.524  -1.555  1.00 15.15 1 . C  ? 
ATOM   1988 CB  CB  . GLU GLU GLU I I 23  23  . 32.276 12.353  -0.058  1.00 18.91 1 . C  ? 
ATOM   1989 CG  CG  . GLU GLU GLU I I 23  23  . 31.487 13.410  0.619   1.00 24.18 1 . C  ? 
ATOM   1990 CD  CD  . GLU GLU GLU I I 23  23  . 31.427 13.198  2.132   1.00 30.05 1 . C  ? 
ATOM   1991 OE1 OE1 . GLU GLU GLU I I 23  23  . 32.485 13.364  2.761   1.00 41.01 1 . O  ? 
ATOM   1992 OE2 OE2 . GLU GLU GLU I I 23  23  . 30.347 12.824  2.675   1.00 37.09 1 . O  ? 
ATOM   1993 C   C   . GLU GLU GLU I I 23  23  . 33.544 11.489  -1.977  1.00 13.98 1 . C  ? 
ATOM   1994 O   O   . GLU GLU GLU I I 23  23  . 34.743 11.875  -2.175  1.00 16.76 1 . O  ? 
ATOM   1995 N   N   . ILE ILE ILE I I 24  24  . 33.144 10.212  -2.085  1.00 13.28 1 . N  ? 
ATOM   1996 CA  CA  . ILE ILE ILE I I 24  24  . 34.092 9.141   -2.479  1.00 12.83 1 . C  ? 
ATOM   1997 CB  CB  . ILE ILE ILE I I 24  24  . 33.436 7.761   -2.379  1.00 12.90 1 . C  ? 
ATOM   1998 CG1 CG1 . ILE ILE ILE I I 24  24  . 33.158 7.390   -0.927  1.00 14.44 1 . C  ? 
ATOM   1999 CG2 CG2 . ILE ILE ILE I I 24  24  . 34.345 6.724   -3.054  1.00 15.69 1 . C  ? 
ATOM   2000 CD1 CD1 . ILE ILE ILE I I 24  24  . 32.233 6.202   -0.779  1.00 15.88 1 . C  ? 
ATOM   2001 C   C   . ILE ILE ILE I I 24  24  . 34.626 9.441   -3.881  1.00 12.94 1 . C  ? 
ATOM   2002 O   O   . ILE ILE ILE I I 24  24  . 35.870 9.392   -4.084  1.00 14.42 1 . O  ? 
ATOM   2003 N   N   . ALA ALA ALA I I 25  25  . 33.745 9.727   -4.835  1.00 13.38 1 . N  ? 
ATOM   2004 CA  CA  . ALA ALA ALA I I 25  25  . 34.162 9.981   -6.232  1.00 14.46 1 . C  ? 
ATOM   2005 CB  CB  . ALA ALA ALA I I 25  25  . 32.974 10.349  -7.087  1.00 13.84 1 . C  ? 
ATOM   2006 C   C   . ALA ALA ALA I I 25  25  . 35.172 11.130  -6.272  1.00 12.67 1 . C  ? 
ATOM   2007 O   O   . ALA ALA ALA I I 25  25  . 36.159 11.048  -7.025  1.00 14.42 1 . O  ? 
ATOM   2008 N   N   . GLN GLN GLN I I 26  26  . 34.922 12.179  -5.487  1.00 11.92 1 . N  ? 
ATOM   2009 CA  CA  . GLN GLN GLN I I 26  26  . 35.774 13.387  -5.522  1.00 13.16 1 . C  ? 
ATOM   2010 CB  CB  . GLN GLN GLN I I 26  26  . 35.078 14.515  -4.800  1.00 14.09 1 . C  ? 
ATOM   2011 CG  CG  . GLN GLN GLN I I 26  26  . 33.939 15.054  -5.665  1.00 15.48 1 . C  ? 
ATOM   2012 CD  CD  . GLN GLN GLN I I 26  26  . 33.100 16.063  -4.941  1.00 16.81 1 . C  ? 
ATOM   2013 OE1 OE1 . GLN GLN GLN I I 26  26  . 33.211 16.223  -3.728  1.00 17.51 1 . O  ? 
ATOM   2014 NE2 NE2 . GLN GLN GLN I I 26  26  . 32.248 16.730  -5.704  1.00 19.02 1 . N  ? 
ATOM   2015 C   C   . GLN GLN GLN I I 26  26  . 37.148 13.082  -4.935  1.00 12.60 1 . C  ? 
ATOM   2016 O   O   . GLN GLN GLN I I 26  26  . 38.134 13.612  -5.506  1.00 13.55 1 . O  ? 
ATOM   2017 N   N   . THR THR THR I I 27  27  . 37.233 12.263  -3.895  1.00 13.35 1 . N  ? 
ATOM   2018 CA  CA  . THR THR THR I I 27  27  . 38.515 11.988  -3.222  1.00 15.27 1 . C  ? 
ATOM   2019 CB  CB  . THR THR THR I I 27  27  . 38.354 11.214  -1.919  1.00 20.25 1 . C  ? 
ATOM   2020 OG1 OG1 . THR THR THR I I 27  27  . 37.414 11.830  -1.050  1.00 26.58 1 . O  ? 
ATOM   2021 CG2 CG2 . THR THR THR I I 27  27  . 39.659 11.275  -1.173  1.00 20.67 1 . C  ? 
ATOM   2022 C   C   . THR THR THR I I 27  27  . 39.459 11.264  -4.182  1.00 15.22 1 . C  ? 
ATOM   2023 O   O   . THR THR THR I I 27  27  . 40.675 11.514  -4.153  1.00 15.49 1 . O  ? 
ATOM   2024 N   N   . ILE ILE ILE I I 28  28  . 38.931 10.392  -5.027  1.00 13.42 1 . N  ? 
ATOM   2025 CA  CA  . ILE ILE ILE I I 28  28  . 39.760 9.555   -5.931  1.00 15.47 1 . C  ? 
ATOM   2026 CB  CB  . ILE ILE ILE I I 28  28  . 39.171 8.131   -6.042  1.00 18.63 1 . C  ? 
ATOM   2027 CG1 CG1 . ILE ILE ILE I I 28  28  . 37.775 8.105   -6.659  1.00 20.74 1 . C  ? 
ATOM   2028 CG2 CG2 . ILE ILE ILE I I 28  28  . 39.167 7.464   -4.678  1.00 19.22 1 . C  ? 
ATOM   2029 CD1 CD1 . ILE ILE ILE I I 28  28  . 37.360 6.754   -7.087  1.00 21.28 1 . C  ? 
ATOM   2030 C   C   . ILE ILE ILE I I 28  28  . 39.985 10.208  -7.280  1.00 15.29 1 . C  ? 
ATOM   2031 O   O   . ILE ILE ILE I I 28  28  . 40.690 9.620   -8.047  1.00 17.72 1 . O  ? 
ATOM   2032 N   N   . LYS LYS LYS I I 29  29  . 39.338 11.311  -7.623  1.00 15.00 1 . N  ? 
ATOM   2033 CA  CA  . LYS LYS LYS I I 29  29  . 39.397 11.965  -8.949  1.00 18.20 1 . C  ? 
ATOM   2034 CB  CB  . LYS LYS LYS I I 29  29  . 38.088 12.726  -9.194  1.00 19.60 1 . C  ? 
ATOM   2035 CG  CG  . LYS LYS LYS I I 29  29  . 37.914 13.310  -10.581 1.00 23.75 1 . C  ? 
ATOM   2036 CD  CD  . LYS LYS LYS I I 29  29  . 37.965 12.263  -11.678 1.00 28.72 1 . C  ? 
ATOM   2037 CE  CE  . LYS LYS LYS I I 29  29  . 37.912 12.849  -13.069 1.00 35.37 1 . C  ? 
ATOM   2038 NZ  NZ  . LYS LYS LYS I I 29  29  . 38.989 13.847  -13.262 1.00 36.80 1 . N  ? 
ATOM   2039 C   C   . LYS LYS LYS I I 29  29  . 40.573 12.947  -9.023  1.00 17.02 1 . C  ? 
ATOM   2040 O   O   . LYS LYS LYS I I 29  29  . 40.726 13.766  -8.104  1.00 16.53 1 . O  ? 
ATOM   2041 N   N   . GLY GLY GLY I I 30  30  . 41.395 12.868  -10.075 1.00 20.00 1 . N  ? 
ATOM   2042 CA  CA  . GLY GLY GLY I I 30  30  . 42.585 13.713  -10.264 1.00 23.34 1 . C  ? 
ATOM   2043 C   C   . GLY GLY GLY I I 30  30  . 42.246 15.115  -10.724 1.00 27.28 1 . C  ? 
ATOM   2044 O   O   . GLY GLY GLY I I 30  30  . 43.175 15.930  -10.602 1.00 34.89 1 . O  ? 
HETATM 2045 N   N   . NH2 NH2 NH2 I I 31  31  . 41.019 15.326  -10.998 1.00 23.40 1 . N  ? 
HETATM 2046 C   C   . ACE ACE ACE J J 0   0   . 1.349  -7.789  5.302   1.00 13.83 1 . C  ? 
HETATM 2047 O   O   . ACE ACE ACE J J 0   0   . 1.682  -8.853  4.899   1.00 14.56 1 . O  ? 
HETATM 2048 CH3 CH3 . ACE ACE ACE J J 0   0   . 1.559  -7.415  6.754   1.00 15.76 1 . C  ? 
ATOM   2049 N   N   . GLY GLY GLY J J 1   1   . 0.736  -6.895  4.542   1.00 12.69 1 . N  ? 
ATOM   2050 CA  CA  . GLY GLY GLY J J 1   1   . 0.510  -7.144  3.121   1.00 12.59 1 . C  ? 
ATOM   2051 C   C   . GLY GLY GLY J J 1   1   . 1.783  -7.137  2.304   1.00 11.68 1 . C  ? 
ATOM   2052 O   O   . GLY GLY GLY J J 1   1   . 2.792  -6.556  2.768   1.00 13.52 1 . O  ? 
ATOM   2053 N   N   . GLU GLU GLU J J 2   2   . 1.730  -7.681  1.101   1.00 12.63 1 . N  ? 
ATOM   2054 CA  CA  . GLU GLU GLU J J 2   2   . 2.940  -7.856  0.245   1.00 13.17 1 . C  ? 
ATOM   2055 CB  CB  . GLU GLU GLU J J 2   2   . 2.689  -8.681  -1.007  1.00 15.03 1 . C  ? 
ATOM   2056 CG  CG  . GLU GLU GLU J J 2   2   . 3.964  -8.965  -1.742  1.00 18.71 1 . C  ? 
ATOM   2057 CD  CD  . GLU GLU GLU J J 2   2   . 3.855  -9.669  -3.058  1.00 24.36 1 . C  ? 
ATOM   2058 OE1 OE1 . GLU GLU GLU J J 2   2   . 2.817  -10.273 -3.276  1.00 27.66 1 . O  ? 
ATOM   2059 OE2 OE2 . GLU GLU GLU J J 2   2   . 4.847  -9.600  -3.815  1.00 28.75 1 . O  ? 
ATOM   2060 C   C   . GLU GLU GLU J J 2   2   . 3.560  -6.492  -0.079  1.00 13.21 1 . C  ? 
ATOM   2061 O   O   . GLU GLU GLU J J 2   2   . 4.784  -6.391  0.024   1.00 13.30 1 . O  ? 
ATOM   2062 N   N   . ILE ILE ILE J J 3   3   . 2.787  -5.482  -0.472  1.00 12.01 1 . N  ? 
ATOM   2063 CA  CA  . ILE ILE ILE J J 3   3   . 3.388  -4.157  -0.807  1.00 12.50 1 . C  ? 
ATOM   2064 CB  CB  . ILE ILE ILE J J 3   3   . 2.355  -3.193  -1.403  1.00 14.10 1 . C  ? 
ATOM   2065 CG1 CG1 . ILE ILE ILE J J 3   3   . 1.793  -3.683  -2.731  1.00 17.62 1 . C  ? 
ATOM   2066 CG2 CG2 . ILE ILE ILE J J 3   3   . 2.935  -1.798  -1.529  1.00 15.71 1 . C  ? 
ATOM   2067 CD1 CD1 . ILE ILE ILE J J 3   3   . 2.718  -3.732  -3.832  1.00 19.46 1 . C  ? 
ATOM   2068 C   C   . ILE ILE ILE J J 3   3   . 4.068  -3.575  0.443   1.00 11.64 1 . C  ? 
ATOM   2069 O   O   . ILE ILE ILE J J 3   3   . 5.213  -3.138  0.358   1.00 12.98 1 . O  ? 
ATOM   2070 N   N   . ALA ALA ALA J J 4   4   . 3.393  -3.539  1.574   1.00 11.79 1 . N  ? 
ATOM   2071 CA  CA  . ALA ALA ALA J J 4   4   . 3.923  -2.981  2.830   1.00 12.04 1 . C  ? 
ATOM   2072 CB  CB  . ALA ALA ALA J J 4   4   . 2.930  -3.073  3.939   1.00 13.18 1 . C  ? 
ATOM   2073 C   C   . ALA ALA ALA J J 4   4   . 5.220  -3.721  3.198   1.00 11.96 1 . C  ? 
ATOM   2074 O   O   . ALA ALA ALA J J 4   4   . 6.207  -3.056  3.580   1.00 13.56 1 . O  ? 
ATOM   2075 N   N   . GLN GLN GLN J J 5   5   . 5.219  -5.040  3.094   1.00 12.11 1 . N  ? 
ATOM   2076 CA  CA  . GLN GLN GLN J J 5   5   . 6.368  -5.851  3.561   1.00 12.05 1 . C  ? 
ATOM   2077 CB  CB  . GLN GLN GLN J J 5   5   . 6.064  -7.335  3.619   1.00 13.69 1 . C  ? 
ATOM   2078 CG  CG  . GLN GLN GLN J J 5   5   . 5.054  -7.731  4.687   1.00 15.56 1 . C  ? 
ATOM   2079 CD  CD  . GLN GLN GLN J J 5   5   . 5.621  -7.757  6.083   1.00 19.37 1 . C  ? 
ATOM   2080 OE1 OE1 . GLN GLN GLN J J 5   5   . 6.434  -6.923  6.438   1.00 23.90 1 . O  ? 
ATOM   2081 NE2 NE2 . GLN GLN GLN J J 5   5   . 5.150  -8.694  6.909   1.00 19.94 1 . N  ? 
ATOM   2082 C   C   . GLN GLN GLN J J 5   5   . 7.560  -5.566  2.615   1.00 10.99 1 . C  ? 
ATOM   2083 O   O   . GLN GLN GLN J J 5   5   . 8.704  -5.471  3.102   1.00 13.34 1 . O  ? 
ATOM   2084 N   N   . THR THR THR J J 6   6   . 7.320  -5.458  1.314   1.00 10.70 1 . N  ? 
ATOM   2085 CA  CA  . THR THR THR J J 6   6   . 8.403  -5.220  0.339   1.00 11.08 1 . C  ? 
ATOM   2086 CB  CB  . THR THR THR J J 6   6   . 7.974  -5.421  -1.112  1.00 12.36 1 . C  ? 
ATOM   2087 OG1 OG1 . THR THR THR J J 6   6   . 7.525  -6.771  -1.220  1.00 13.85 1 . O  ? 
ATOM   2088 CG2 CG2 . THR THR THR J J 6   6   . 9.107  -5.196  -2.092  1.00 14.41 1 . C  ? 
ATOM   2089 C   C   . THR THR THR J J 6   6   . 8.989  -3.841  0.580   1.00 11.26 1 . C  ? 
ATOM   2090 O   O   . THR THR THR J J 6   6   . 10.227 -3.707  0.536   1.00 12.19 1 . O  ? 
ATOM   2091 N   N   . ILE ILE ILE J J 7   7   . 8.177  -2.831  0.792   1.00 11.08 1 . N  ? 
ATOM   2092 CA  CA  . ILE ILE ILE J J 7   7   . 8.687  -1.450  1.045   1.00 11.30 1 . C  ? 
ATOM   2093 CB  CB  . ILE ILE ILE J J 7   7   . 7.548  -0.416  1.070   1.00 13.94 1 . C  ? 
ATOM   2094 CG1 CG1 . ILE ILE ILE J J 7   7   . 6.887  -0.279  -0.302  1.00 15.86 1 . C  ? 
ATOM   2095 CG2 CG2 . ILE ILE ILE J J 7   7   . 7.976  0.920   1.633   1.00 16.29 1 . C  ? 
ATOM   2096 CD1 CD1 . ILE ILE ILE J J 7   7   . 5.567  0.482   -0.255  1.00 19.43 1 . C  ? 
ATOM   2097 C   C   . ILE ILE ILE J J 7   7   . 9.503  -1.447  2.350   1.00 13.08 1 . C  ? 
ATOM   2098 O   O   . ILE ILE ILE J J 7   7   . 10.541 -0.761  2.374   1.00 13.88 1 . O  ? 
ATOM   2099 N   N   . LYS LYS LYS J J 8   8   . 9.061  -2.174  3.385   1.00 12.56 1 . N  ? 
ATOM   2100 CA  CA  . LYS LYS LYS J J 8   8   . 9.846  -2.283  4.643   1.00 12.52 1 . C  ? 
ATOM   2101 CB  CB  . LYS LYS LYS J J 8   8   . 9.102  -3.102  5.695   1.00 14.90 1 . C  ? 
ATOM   2102 CG  CG  . LYS LYS LYS J J 8   8   . 7.916  -2.383  6.317   1.00 18.45 1 . C  ? 
ATOM   2103 CD  CD  . LYS LYS LYS J J 8   8   . 7.172  -3.225  7.325   1.00 22.72 1 . C  ? 
ATOM   2104 CE  CE  . LYS LYS LYS J J 8   8   . 6.073  -2.417  7.996   1.00 27.53 1 . C  ? 
ATOM   2105 NZ  NZ  . LYS LYS LYS J J 8   8   . 5.455  -3.173  9.104   1.00 32.70 1 . N  ? 
ATOM   2106 C   C   . LYS LYS LYS J J 8   8   . 11.225 -2.900  4.339   1.00 12.50 1 . C  ? 
ATOM   2107 O   O   . LYS LYS LYS J J 8   8   . 12.223 -2.398  4.895   1.00 13.49 1 . O  ? 
ATOM   2108 N   N   . GLU GLU GLU J J 9   9   . 11.256 -3.953  3.521   1.00 12.06 1 . N  ? 
ATOM   2109 CA  CA  . GLU GLU GLU J J 9   9   . 12.503 -4.669  3.170   1.00 13.63 1 . C  ? 
ATOM   2110 CB  CB  . GLU GLU GLU J J 9   9   . 12.242 -5.892  2.302   1.00 16.94 1 . C  ? 
ATOM   2111 CG  CG  . GLU GLU GLU J J 9   9   . 13.474 -6.775  2.250   1.00 21.28 1 . C  ? 
ATOM   2112 CD  CD  . GLU GLU GLU J J 9   9   . 13.909 -7.305  3.618   1.00 26.85 1 . C  ? 
ATOM   2113 OE1 OE1 . GLU GLU GLU J J 9   9   . 12.999 -7.700  4.435   1.00 33.50 1 . O  ? 
ATOM   2114 OE2 OE2 . GLU GLU GLU J J 9   9   . 15.140 -7.325  3.884   1.00 37.54 1 . O  ? 
ATOM   2115 C   C   . GLU GLU GLU J J 9   9   . 13.432 -3.690  2.446   1.00 11.71 1 . C  ? 
ATOM   2116 O   O   . GLU GLU GLU J J 9   9   . 14.660 -3.640  2.757   1.00 14.13 1 . O  ? 
ATOM   2117 N   N   . ILE ILE ILE J J 10  10  . 12.887 -2.914  1.513   1.00 11.61 1 . N  ? 
ATOM   2118 CA  CA  . ILE ILE ILE J J 10  10  . 13.671 -1.912  0.761   1.00 11.98 1 . C  ? 
ATOM   2119 CB  CB  . ILE ILE ILE J J 10  10  . 12.821 -1.245  -0.327  1.00 12.20 1 . C  ? 
ATOM   2120 CG1 CG1 . ILE ILE ILE J J 10  10  . 12.522 -2.223  -1.467  1.00 13.45 1 . C  ? 
ATOM   2121 CG2 CG2 . ILE ILE ILE J J 10  10  . 13.493 0.026   -0.823  1.00 13.97 1 . C  ? 
ATOM   2122 CD1 CD1 . ILE ILE ILE J J 10  10  . 11.437 -1.779  -2.413  1.00 13.02 1 . C  ? 
ATOM   2123 C   C   . ILE ILE ILE J J 10  10  . 14.255 -0.917  1.756   1.00 12.22 1 . C  ? 
ATOM   2124 O   O   . ILE ILE ILE J J 10  10  . 15.474 -0.619  1.671   1.00 13.50 1 . O  ? 
ATOM   2125 N   N   . ALA ALA ALA J J 11  11  . 13.439 -0.388  2.668   1.00 11.83 1 . N  ? 
ATOM   2126 CA  CA  . ALA ALA ALA J J 11  11  . 13.897 0.646   3.613   1.00 12.52 1 . C  ? 
ATOM   2127 CB  CB  . ALA ALA ALA J J 11  11  . 12.770 1.085   4.510   1.00 13.93 1 . C  ? 
ATOM   2128 C   C   . ALA ALA ALA J J 11  11  . 15.059 0.101   4.434   1.00 12.10 1 . C  ? 
ATOM   2129 O   O   . ALA ALA ALA J J 11  11  . 16.073 0.845   4.621   1.00 15.01 1 . O  ? 
ATOM   2130 N   N   . LYS LYS LYS J J 12  12  . 14.947 -1.141  4.900   1.00 12.13 1 . N  ? 
ATOM   2131 CA  CA  . LYS LYS LYS J J 12  12  . 15.981 -1.739  5.774   1.00 13.67 1 . C  ? 
ATOM   2132 CB  CB  . LYS LYS LYS J J 12  12  . 15.477 -3.079  6.298   1.00 18.04 1 . C  ? 
ATOM   2133 CG  CG  . LYS LYS LYS J J 12  12  . 16.398 -3.797  7.269   1.00 22.58 1 . C  ? 
ATOM   2134 CD  CD  . LYS LYS LYS J J 12  12  . 15.734 -4.980  7.898   1.00 28.81 1 . C  ? 
ATOM   2135 CE  CE  . LYS LYS LYS J J 12  12  . 16.508 -5.522  9.079   1.00 35.92 1 . C  ? 
ATOM   2136 NZ  NZ  . LYS LYS LYS J J 12  12  . 17.865 -5.946  8.675   1.00 40.18 1 . N  ? 
ATOM   2137 C   C   . LYS LYS LYS J J 12  12  . 17.271 -1.904  4.973   1.00 12.56 1 . C  ? 
ATOM   2138 O   O   . LYS LYS LYS J J 12  12  . 18.378 -1.565  5.510   1.00 13.58 1 . O  ? 
ATOM   2139 N   N   . THR THR THR J J 13  13  . 17.167 -2.411  3.756   1.00 11.54 1 . N  ? 
ATOM   2140 CA  CA  . THR THR THR J J 13  13  . 18.366 -2.680  2.933   1.00 12.46 1 . C  ? 
ATOM   2141 CB  CB  . THR THR THR J J 13  13  . 18.037 -3.490  1.685   1.00 13.50 1 . C  ? 
ATOM   2142 OG1 OG1 . THR THR THR J J 13  13  . 17.362 -4.690  2.093   1.00 16.20 1 . O  ? 
ATOM   2143 CG2 CG2 . THR THR THR J J 13  13  . 19.291 -3.867  0.924   1.00 15.74 1 . C  ? 
ATOM   2144 C   C   . THR THR THR J J 13  13  . 19.041 -1.357  2.602   1.00 12.53 1 . C  ? 
ATOM   2145 O   O   . THR THR THR J J 13  13  . 20.296 -1.316  2.610   1.00 13.09 1 . O  ? 
ATOM   2146 N   N   . ILE ILE ILE J J 14  14  . 18.287 -0.316  2.280   1.00 11.40 1 . N  ? 
ATOM   2147 CA  CA  . ILE ILE ILE J J 14  14  . 18.895 0.995   1.935   1.00 12.34 1 . C  ? 
ATOM   2148 CB  CB  . ILE ILE ILE J J 14  14  . 17.847 1.969   1.344   1.00 15.15 1 . C  ? 
ATOM   2149 CG1 CG1 . ILE ILE ILE J J 14  14  . 17.331 1.446   0.006   1.00 20.07 1 . C  ? 
ATOM   2150 CG2 CG2 . ILE ILE ILE J J 14  14  . 18.425 3.369   1.199   1.00 20.41 1 . C  ? 
ATOM   2151 CD1 CD1 . ILE ILE ILE J J 14  14  . 18.340 1.403   -1.094  1.00 28.44 1 . C  ? 
ATOM   2152 C   C   . ILE ILE ILE J J 14  14  . 19.623 1.541   3.153   1.00 11.45 1 . C  ? 
ATOM   2153 O   O   . ILE ILE ILE J J 14  14  . 20.698 2.157   2.953   1.00 12.83 1 . O  ? 
ATOM   2154 N   N   . LYS LYS LYS J J 15  15  . 19.107 1.349   4.364   1.00 12.62 1 . N  ? 
ATOM   2155 CA  CA  . LYS LYS LYS J J 15  15  . 19.813 1.798   5.588   1.00 13.54 1 . C  ? 
ATOM   2156 CB  CB  . LYS LYS LYS J J 15  15  . 18.920 1.623   6.812   1.00 16.23 1 . C  ? 
ATOM   2157 CG  CG  . LYS LYS LYS J J 15  15  . 17.879 2.704   6.944   1.00 20.55 1 . C  ? 
ATOM   2158 C   C   . LYS LYS LYS J J 15  15  . 21.139 1.034   5.715   1.00 13.36 1 . C  ? 
ATOM   2159 O   O   . LYS LYS LYS J J 15  15  . 22.148 1.675   6.109   1.00 13.67 1 . O  ? 
ATOM   2160 N   N   . GLU GLU GLU J J 16  16  . 21.156 -0.268  5.412   1.00 13.09 1 . N  ? 
ATOM   2161 CA  CA  . GLU GLU GLU J J 16  16  . 22.407 -1.064  5.455   1.00 13.27 1 . C  ? 
ATOM   2162 CB  CB  . GLU GLU GLU J J 16  16  . 22.155 -2.520  5.076   1.00 16.13 1 . C  ? 
ATOM   2163 CG  CG  . GLU GLU GLU J J 16  16  . 21.391 -3.316  6.089   1.00 20.79 1 . C  ? 
ATOM   2164 CD  CD  . GLU GLU GLU J J 16  16  . 20.982 -4.712  5.605   1.00 28.63 1 . C  ? 
ATOM   2165 OE1 OE1 . GLU GLU GLU J J 16  16  . 21.536 -5.223  4.572   1.00 35.10 1 . O  ? 
ATOM   2166 OE2 OE2 . GLU GLU GLU J J 16  16  . 20.052 -5.267  6.217   1.00 38.10 1 . O  ? 
ATOM   2167 C   C   . GLU GLU GLU J J 16  16  . 23.408 -0.466  4.465   1.00 13.45 1 . C  ? 
ATOM   2168 O   O   . GLU GLU GLU J J 16  16  . 24.592 -0.282  4.816   1.00 14.27 1 . O  ? 
ATOM   2169 N   N   . ILE ILE ILE J J 17  17  . 22.962 -0.190  3.252   1.00 11.23 1 . N  ? 
ATOM   2170 CA  CA  . ILE ILE ILE J J 17  17  . 23.840 0.372   2.198   1.00 12.06 1 . C  ? 
ATOM   2171 CB  CB  . ILE ILE ILE J J 17  17  . 23.119 0.482   0.852   1.00 11.78 1 . C  ? 
ATOM   2172 CG1 CG1 . ILE ILE ILE J J 17  17  . 22.832 -0.919  0.282   1.00 13.48 1 . C  ? 
ATOM   2173 CG2 CG2 . ILE ILE ILE J J 17  17  . 23.921 1.322   -0.122  1.00 12.72 1 . C  ? 
ATOM   2174 CD1 CD1 . ILE ILE ILE J J 17  17  . 21.864 -0.927  -0.869  1.00 14.11 1 . C  ? 
ATOM   2175 C   C   . ILE ILE ILE J J 17  17  . 24.382 1.712   2.674   1.00 11.67 1 . C  ? 
ATOM   2176 O   O   . ILE ILE ILE J J 17  17  . 25.591 2.004   2.452   1.00 11.73 1 . O  ? 
ATOM   2177 N   N   . ALA ALA ALA J J 18  18  . 23.543 2.567   3.254   1.00 10.94 1 . N  ? 
ATOM   2178 CA  CA  . ALA ALA ALA J J 18  18  . 23.985 3.903   3.719   1.00 12.44 1 . C  ? 
ATOM   2179 CB  CB  . ALA ALA ALA J J 18  18  . 22.830 4.668   4.294   1.00 13.32 1 . C  ? 
ATOM   2180 C   C   . ALA ALA ALA J J 18  18  . 25.096 3.740   4.760   1.00 12.19 1 . C  ? 
ATOM   2181 O   O   . ALA ALA ALA J J 18  18  . 26.081 4.496   4.653   1.00 11.89 1 . O  ? 
HETATM 2182 CD1 CD1 . 4BF 4BF 4BF J J 19  19  . 27.392 0.537   9.052   1.00 18.02 1 . C  ? 
HETATM 2183 CE1 CE1 . 4BF 4BF 4BF J J 19  19  . 28.332 0.493   10.082  1.00 19.61 1 . C  ? 
HETATM 2184 CZ  CZ  . 4BF 4BF 4BF J J 19  19  . 28.660 1.646   10.750  1.00 19.53 1 . C  ? 
HETATM 2185 BR  BR  . 4BF 4BF 4BF J J 19  19  . 30.049 1.618   12.064  1.00 25.30 1 . BR ? 
HETATM 2186 CE2 CE2 . 4BF 4BF 4BF J J 19  19  . 28.000 2.828   10.459  1.00 18.53 1 . C  ? 
HETATM 2187 CD2 CD2 . 4BF 4BF 4BF J J 19  19  . 26.990 2.813   9.507   1.00 16.89 1 . C  ? 
HETATM 2188 CG  CG  . 4BF 4BF 4BF J J 19  19  . 26.614 1.642   8.861   1.00 15.44 1 . C  ? 
HETATM 2189 CB  CB  . 4BF 4BF 4BF J J 19  19  . 25.602 1.644   7.738   1.00 13.86 1 . C  ? 
HETATM 2190 CA  CA  . 4BF 4BF 4BF J J 19  19  . 26.067 2.567   6.625   1.00 12.90 1 . C  ? 
HETATM 2191 N   N   . 4BF 4BF 4BF J J 19  19  . 25.033 2.741   5.586   1.00 11.73 1 . N  ? 
HETATM 2192 C   C   . 4BF 4BF 4BF J J 19  19  . 27.314 2.025   5.945   1.00 12.69 1 . C  ? 
HETATM 2193 O   O   . 4BF 4BF 4BF J J 19  19  . 28.385 2.541   6.233   1.00 12.68 1 . O  ? 
ATOM   2194 N   N   . THR THR THR J J 20  20  . 27.253 1.152   5.037   1.00 12.15 1 . N  ? 
ATOM   2195 CA  CA  . THR THR THR J J 20  20  . 28.419 0.536   4.365   1.00 10.76 1 . C  ? 
ATOM   2196 CB  CB  . THR THR THR J J 20  20  . 28.057 -0.645  3.457   1.00 11.55 1 . C  ? 
ATOM   2197 OG1 OG1 . THR THR THR J J 20  20  . 27.369 -1.615  4.234   1.00 14.24 1 . O  ? 
ATOM   2198 CG2 CG2 . THR THR THR J J 20  20  . 29.285 -1.293  2.856   1.00 13.92 1 . C  ? 
ATOM   2199 C   C   . THR THR THR J J 20  20  . 29.107 1.646   3.567   1.00 11.48 1 . C  ? 
ATOM   2200 O   O   . THR THR THR J J 20  20  . 30.343 1.711   3.596   1.00 12.35 1 . O  ? 
ATOM   2201 N   N   . ILE ILE ILE J J 21  21  . 28.372 2.490   2.852   1.00 11.61 1 . N  ? 
ATOM   2202 CA  CA  . ILE ILE ILE J J 21  21  . 29.052 3.535   2.037   1.00 13.08 1 . C  ? 
ATOM   2203 CB  CB  . ILE ILE ILE J J 21  21  . 28.104 4.186   1.018   1.00 16.47 1 . C  ? 
ATOM   2204 CG1 CG1 . ILE ILE ILE J J 21  21  . 28.924 4.951   -0.027  1.00 20.28 1 . C  ? 
ATOM   2205 CG2 CG2 . ILE ILE ILE J J 21  21  . 27.086 5.055   1.679   1.00 19.65 1 . C  ? 
ATOM   2206 CD1 CD1 . ILE ILE ILE J J 21  21  . 29.634 4.060   -1.006  1.00 26.03 1 . C  ? 
ATOM   2207 C   C   . ILE ILE ILE J J 21  21  . 29.731 4.539   2.978   1.00 12.12 1 . C  ? 
ATOM   2208 O   O   . ILE ILE ILE J J 21  21  . 30.822 5.053   2.659   1.00 13.32 1 . O  ? 
ATOM   2209 N   N   . LYS LYS LYS J J 22  22  . 29.138 4.825   4.130   1.00 12.17 1 . N  ? 
ATOM   2210 CA  CA  . LYS LYS LYS J J 22  22  . 29.792 5.693   5.145   1.00 13.39 1 . C  ? 
ATOM   2211 CB  CB  . LYS LYS LYS J J 22  22  . 28.822 5.943   6.310   1.00 16.31 1 . C  ? 
ATOM   2212 CG  CG  . LYS LYS LYS J J 22  22  . 29.183 7.077   7.237   1.00 20.15 1 . C  ? 
ATOM   2213 CD  CD  . LYS LYS LYS J J 22  22  . 28.172 7.192   8.351   1.00 23.16 1 . C  ? 
ATOM   2214 CE  CE  . LYS LYS LYS J J 22  22  . 28.447 8.347   9.278   1.00 27.17 1 . C  ? 
ATOM   2215 NZ  NZ  . LYS LYS LYS J J 22  22  . 27.348 8.494   10.256  1.00 29.74 1 . N  ? 
ATOM   2216 C   C   . LYS LYS LYS J J 22  22  . 31.079 5.019   5.637   1.00 13.23 1 . C  ? 
ATOM   2217 O   O   . LYS LYS LYS J J 22  22  . 32.069 5.718   5.816   1.00 16.31 1 . O  ? 
ATOM   2218 N   N   . GLU GLU GLU J J 23  23  . 31.075 3.715   5.858   1.00 13.02 1 . N  ? 
ATOM   2219 CA  CA  . GLU GLU GLU J J 23  23  . 32.297 2.986   6.307   1.00 14.37 1 . C  ? 
ATOM   2220 CB  CB  . GLU GLU GLU J J 23  23  . 32.003 1.510   6.540   1.00 16.77 1 . C  ? 
ATOM   2221 CG  CG  . GLU GLU GLU J J 23  23  . 31.223 1.213   7.804   1.00 21.27 1 . C  ? 
ATOM   2222 CD  CD  . GLU GLU GLU J J 23  23  . 31.001 -0.285  7.969   1.00 25.94 1 . C  ? 
ATOM   2223 OE1 OE1 . GLU GLU GLU J J 23  23  . 30.337 -0.903  7.097   1.00 34.86 1 . O  ? 
ATOM   2224 OE2 OE2 . GLU GLU GLU J J 23  23  . 31.494 -0.839  8.964   1.00 36.93 1 . O  ? 
ATOM   2225 C   C   . GLU GLU GLU J J 23  23  . 33.347 3.094   5.217   1.00 13.90 1 . C  ? 
ATOM   2226 O   O   . GLU GLU GLU J J 23  23  . 34.496 3.241   5.561   1.00 15.27 1 . O  ? 
ATOM   2227 N   N   . ILE ILE ILE J J 24  24  . 32.997 2.984   3.942   1.00 12.89 1 . N  ? 
ATOM   2228 CA  CA  . ILE ILE ILE J J 24  24  . 33.954 3.135   2.815   1.00 12.62 1 . C  ? 
ATOM   2229 CB  CB  . ILE ILE ILE J J 24  24  . 33.312 2.827   1.450   1.00 13.13 1 . C  ? 
ATOM   2230 CG1 CG1 . ILE ILE ILE J J 24  24  . 32.992 1.340   1.327   1.00 13.49 1 . C  ? 
ATOM   2231 CG2 CG2 . ILE ILE ILE J J 24  24  . 34.211 3.290   0.324   1.00 15.36 1 . C  ? 
ATOM   2232 CD1 CD1 . ILE ILE ILE J J 24  24  . 32.107 0.973   0.162   1.00 14.04 1 . C  ? 
ATOM   2233 C   C   . ILE ILE ILE J J 24  24  . 34.526 4.543   2.877   1.00 13.06 1 . C  ? 
ATOM   2234 O   O   . ILE ILE ILE J J 24  24  . 35.775 4.683   2.818   1.00 15.76 1 . O  ? 
ATOM   2235 N   N   . ALA ALA ALA J J 25  25  . 33.699 5.573   2.981   1.00 13.70 1 . N  ? 
ATOM   2236 CA  CA  . ALA ALA ALA J J 25  25  . 34.189 6.965   3.034   1.00 15.60 1 . C  ? 
ATOM   2237 CB  CB  . ALA ALA ALA J J 25  25  . 33.035 7.917   3.134   1.00 16.28 1 . C  ? 
ATOM   2238 C   C   . ALA ALA ALA J J 25  25  . 35.145 7.138   4.215   1.00 15.19 1 . C  ? 
ATOM   2239 O   O   . ALA ALA ALA J J 25  25  . 36.158 7.810   4.064   1.00 19.47 1 . O  ? 
ATOM   2240 N   N   . GLN GLN GLN J J 26  26  . 34.844 6.541   5.353   1.00 16.14 1 . N  ? 
ATOM   2241 CA  CA  . GLN GLN GLN J J 26  26  . 35.688 6.665   6.583   1.00 16.50 1 . C  ? 
ATOM   2242 CB  CB  . GLN GLN GLN J J 26  26  . 34.931 6.082   7.782   1.00 18.08 1 . C  ? 
ATOM   2243 CG  CG  . GLN GLN GLN J J 26  26  . 35.812 5.844   9.022   1.00 20.60 1 . C  ? 
ATOM   2244 CD  CD  . GLN GLN GLN J J 26  26  . 36.164 7.132   9.714   1.00 23.27 1 . C  ? 
ATOM   2245 OE1 OE1 . GLN GLN GLN J J 26  26  . 35.523 8.157   9.490   1.00 27.66 1 . O  ? 
ATOM   2246 NE2 NE2 . GLN GLN GLN J J 26  26  . 37.217 7.100   10.519  1.00 29.80 1 . N  ? 
ATOM   2247 C   C   . GLN GLN GLN J J 26  26  . 37.043 5.967   6.354   1.00 18.04 1 . C  ? 
ATOM   2248 O   O   . GLN GLN GLN J J 26  26  . 38.059 6.490   6.753   1.00 17.66 1 . O  ? 
ATOM   2249 N   N   . THR THR THR J J 27  27  . 37.038 4.793   5.745   1.00 16.38 1 . N  ? 
ATOM   2250 CA  CA  . THR THR THR J J 27  27  . 38.255 3.968   5.519   1.00 17.93 1 . C  ? 
ATOM   2251 CB  CB  . THR THR THR J J 27  27  . 37.911 2.572   4.976   1.00 19.07 1 . C  ? 
ATOM   2252 OG1 OG1 . THR THR THR J J 27  27  . 37.119 1.902   5.958   1.00 18.84 1 . O  ? 
ATOM   2253 CG2 CG2 . THR THR THR J J 27  27  . 39.120 1.742   4.632   1.00 21.55 1 . C  ? 
ATOM   2254 C   C   . THR THR THR J J 27  27  . 39.156 4.735   4.565   1.00 19.90 1 . C  ? 
ATOM   2255 O   O   . THR THR THR J J 27  27  . 40.370 4.665   4.727   1.00 23.15 1 . O  ? 
ATOM   2256 N   N   . ILE ILE ILE J J 28  28  . 38.591 5.398   3.560   1.00 19.62 1 . N  ? 
ATOM   2257 CA  CA  . ILE ILE ILE J J 28  28  . 39.408 6.057   2.509   1.00 20.79 1 . C  ? 
ATOM   2258 CB  CB  . ILE ILE ILE J J 28  28  . 38.589 6.241   1.233   1.00 21.58 1 . C  ? 
ATOM   2259 CG1 CG1 . ILE ILE ILE J J 28  28  . 38.292 4.911   0.546   1.00 23.19 1 . C  ? 
ATOM   2260 CG2 CG2 . ILE ILE ILE J J 28  28  . 39.298 7.191   0.291   1.00 24.01 1 . C  ? 
ATOM   2261 CD1 CD1 . ILE ILE ILE J J 28  28  . 37.239 5.052   -0.522  1.00 25.30 1 . C  ? 
ATOM   2262 C   C   . ILE ILE ILE J J 28  28  . 39.941 7.384   3.046   1.00 22.59 1 . C  ? 
ATOM   2263 O   O   . ILE ILE ILE J J 28  28  . 41.167 7.611   2.880   1.00 25.07 1 . O  ? 
ATOM   2264 N   N   . LYS LYS LYS J J 29  29  . 39.155 8.122   3.827   1.00 23.40 1 . N  ? 
ATOM   2265 CA  CA  . LYS LYS LYS J J 29  29  . 39.499 9.568   4.044   1.00 28.86 1 . C  ? 
ATOM   2266 CB  CB  . LYS LYS LYS J J 29  29  . 38.814 10.480  3.014   1.00 31.66 1 . C  ? 
ATOM   2267 CG  CG  . LYS LYS LYS J J 29  29  . 37.292 10.483  3.021   1.00 35.13 1 . C  ? 
ATOM   2268 CD  CD  . LYS LYS LYS J J 29  29  . 36.657 11.575  2.193   1.00 40.66 1 . C  ? 
ATOM   2269 CE  CE  . LYS LYS LYS J J 29  29  . 36.079 12.690  3.043   1.00 45.93 1 . C  ? 
ATOM   2270 NZ  NZ  . LYS LYS LYS J J 29  29  . 35.426 13.731  2.216   1.00 47.78 1 . N  ? 
ATOM   2271 C   C   . LYS LYS LYS J J 29  29  . 39.174 10.026  5.461   1.00 31.45 1 . C  ? 
ATOM   2272 O   O   . LYS LYS LYS J J 29  29  . 39.689 11.081  5.843   1.00 43.35 1 . O  ? 
ATOM   2273 N   N   . GLY GLY GLY J J 30  30  . 38.351 9.307   6.214   1.00 32.52 1 . N  ? 
ATOM   2274 CA  CA  . GLY GLY GLY J J 30  30  . 37.924 9.705   7.567   1.00 34.40 1 . C  ? 
ATOM   2275 C   C   . GLY GLY GLY J J 30  30  . 36.766 10.677  7.474   1.00 38.59 1 . C  ? 
ATOM   2276 O   O   . GLY GLY GLY J J 30  30  . 36.525 11.396  8.438   1.00 48.33 1 . O  ? 
HETATM 2277 O   O   . HOH HOH HOH L . 1   1   . 15.444 3.797   4.580   1.00 18.92 1 . O  ? 
HETATM 2278 O   O   . HOH HOH HOH L . 2   2   . 58.199 12.634  30.891  1.00 15.59 1 . O  ? 
HETATM 2279 O   O   . HOH HOH HOH L . 3   3   . 25.736 7.194   3.669   1.00 20.56 1 . O  ? 
HETATM 2280 O   O   . HOH HOH HOH L . 4   4   . 22.982 -13.940 21.347  1.00 14.40 1 . O  ? 
HETATM 2281 O   O   . HOH HOH HOH L . 5   5   . 37.904 16.059  -6.663  1.00 15.34 1 . O  ? 
HETATM 2282 O   O   . HOH HOH HOH L . 6   6   . 35.137 -5.103  31.731  1.00 20.21 1 . O  ? 
HETATM 2283 O   O   . HOH HOH HOH L . 7   7   . 25.745 -3.189  2.485   1.00 20.05 1 . O  ? 
HETATM 2284 O   O   . HOH HOH HOH L . 8   8   . 25.444 11.329  -6.051  1.00 18.18 1 . O  ? 
HETATM 2285 O   O   . HOH HOH HOH L . 9   9   . 35.465 -9.220  21.996  1.00 19.23 1 . O  ? 
HETATM 2286 O   O   . HOH HOH HOH L . 10  10  . 54.790 9.107   24.372  1.00 22.41 1 . O  ? 
HETATM 2287 O   O   . HOH HOH HOH L . 11  11  . 61.474 11.315  28.467  1.00 15.90 1 . O  ? 
HETATM 2288 O   O   . HOH HOH HOH L . 12  12  . 35.208 7.560   20.330  1.00 18.50 1 . O  ? 
HETATM 2289 O   O   . HOH HOH HOH L . 13  13  . 45.243 5.686   17.847  1.00 22.39 1 . O  ? 
HETATM 2290 O   O   . HOH HOH HOH L . 14  14  . 35.130 5.349   30.546  1.00 18.77 1 . O  ? 
HETATM 2291 O   O   . HOH HOH HOH L . 15  15  . 35.453 -9.825  1.583   1.00 15.61 1 . O  ? 
HETATM 2292 O   O   . HOH HOH HOH L . 16  16  . 42.045 2.956   11.393  1.00 23.04 1 . O  ? 
HETATM 2293 O   O   . HOH HOH HOH L . 17  17  . 25.733 -5.510  -7.733  1.00 19.69 1 . O  ? 
HETATM 2294 O   O   . HOH HOH HOH L . 18  18  . 25.792 11.624  3.946   1.00 23.74 1 . O  ? 
HETATM 2295 O   O   . HOH HOH HOH L . 19  19  . -0.648 -9.202  0.381   1.00 15.53 1 . O  ? 
HETATM 2296 O   O   . HOH HOH HOH L . 20  20  . 24.940 10.569  27.300  1.00 17.61 1 . O  ? 
HETATM 2297 O   O   . HOH HOH HOH L . 21  21  . 15.554 -3.547  -10.218 1.00 23.46 1 . O  ? 
HETATM 2298 O   O   . HOH HOH HOH L . 22  22  . 6.011  -6.903  -3.685  1.00 22.91 1 . O  ? 
HETATM 2299 O   O   . HOH HOH HOH L . 23  23  . 35.605 9.615   -9.459  1.00 22.31 1 . O  ? 
HETATM 2300 O   O   . HOH HOH HOH L . 24  24  . 25.416 11.966  29.635  1.00 15.55 1 . O  ? 
HETATM 2301 O   O   . HOH HOH HOH L . 25  25  . -0.925 15.074  -1.112  1.00 17.74 1 . O  ? 
HETATM 2302 O   O   . HOH HOH HOH L . 26  26  . 46.065 17.134  24.134  1.00 26.86 1 . O  ? 
HETATM 2303 O   O   . HOH HOH HOH L . 27  27  . 35.183 4.201   35.044  1.00 25.37 1 . O  ? 
HETATM 2304 O   O   . HOH HOH HOH L . 28  28  . 36.038 -8.389  -0.785  1.00 18.84 1 . O  ? 
HETATM 2305 O   O   . HOH HOH HOH L . 29  29  . 55.550 12.478  29.981  1.00 16.02 1 . O  ? 
HETATM 2306 O   O   . HOH HOH HOH L . 30  30  . 31.692 -10.702 2.117   1.00 26.17 1 . O  ? 
HETATM 2307 O   O   . HOH HOH HOH L . 31  31  . 29.997 -17.317 23.160  1.00 26.43 1 . O  ? 
HETATM 2308 O   O   . HOH HOH HOH L . 32  32  . 18.852 -0.789  -16.650 1.00 23.61 1 . O  ? 
HETATM 2309 O   O   . HOH HOH HOH L . 33  33  . 25.641 -2.119  6.883   1.00 22.79 1 . O  ? 
HETATM 2310 O   O   . HOH HOH HOH L . 34  34  . 15.262 6.560   -11.605 1.00 27.39 1 . O  ? 
HETATM 2311 O   O   . HOH HOH HOH L . 35  35  . 36.211 -3.280  35.985  1.00 22.08 1 . O  ? 
HETATM 2312 O   O   . HOH HOH HOH L . 36  36  . 9.812  -7.470  4.831   1.00 27.38 1 . O  ? 
HETATM 2313 O   O   . HOH HOH HOH L . 37  37  . 25.318 -7.511  18.598  1.00 24.54 1 . O  ? 
HETATM 2314 O   O   . HOH HOH HOH L . 38  38  . 24.753 5.391   7.944   1.00 22.55 1 . O  ? 
HETATM 2315 O   O   . HOH HOH HOH L . 39  39  . 32.062 -10.982 18.873  1.00 30.21 1 . O  ? 
HETATM 2316 O   O   . HOH HOH HOH L . 40  40  . 29.590 -15.131 26.162  1.00 28.86 1 . O  ? 
HETATM 2317 O   O   . HOH HOH HOH L . 41  41  . 31.449 17.047  -1.893  1.00 28.96 1 . O  ? 
HETATM 2318 O   O   . HOH HOH HOH L . 42  42  . 15.633 -4.770  -0.309  1.00 25.87 1 . O  ? 
HETATM 2319 O   O   . HOH HOH HOH L . 45  45  . 22.195 -5.305  -13.364 1.00 21.59 1 . O  ? 
HETATM 2320 O   O   . HOH HOH HOH L . 46  46  . 24.333 14.995  -2.652  1.00 29.88 1 . O  ? 
HETATM 2321 O   O   . HOH HOH HOH L . 47  47  . 53.845 11.143  28.238  1.00 23.37 1 . O  ? 
HETATM 2322 O   O   . HOH HOH HOH L . 48  48  . 9.681  15.869  -5.450  1.00 26.76 1 . O  ? 
HETATM 2323 O   O   . HOH HOH HOH L . 49  49  . 11.474 -2.141  -15.029 1.00 38.53 1 . O  ? 
HETATM 2324 O   O   . HOH HOH HOH L . 50  50  . 38.733 7.491   14.688  1.00 22.27 1 . O  ? 
HETATM 2325 O   O   . HOH HOH HOH L . 51  51  . 55.614 12.664  21.861  1.00 36.83 1 . O  ? 
HETATM 2326 O   O   . HOH HOH HOH L . 52  52  . 22.264 3.861   7.864   1.00 19.80 1 . O  ? 
HETATM 2327 O   O   . HOH HOH HOH L . 53  53  . 35.933 13.914  -0.582  1.00 26.49 1 . O  ? 
HETATM 2328 O   O   . HOH HOH HOH L . 54  54  . 45.327 6.850   27.688  1.00 25.22 1 . O  ? 
HETATM 2329 O   O   . HOH HOH HOH L . 55  55  . 35.419 -1.316  15.036  1.00 24.15 1 . O  ? 
HETATM 2330 O   O   . HOH HOH HOH L . 56  56  . 14.233 0.847   7.689   1.00 26.25 1 . O  ? 
HETATM 2331 O   O   . HOH HOH HOH L . 57  57  . 36.630 7.106   31.865  1.00 23.84 1 . O  ? 
HETATM 2332 O   O   . HOH HOH HOH L . 58  58  . 29.246 12.743  30.203  1.00 24.92 1 . O  ? 
HETATM 2333 O   O   . HOH HOH HOH L . 59  59  . 7.142  -9.132  0.155   1.00 22.53 1 . O  ? 
HETATM 2334 O   O   . HOH HOH HOH L . 60  60  . 30.004 12.843  33.363  1.00 30.13 1 . O  ? 
HETATM 2335 O   O   . HOH HOH HOH L . 61  61  . 28.770 13.124  -9.276  1.00 28.19 1 . O  ? 
HETATM 2336 O   O   . HOH HOH HOH L . 62  62  . 39.525 -1.195  -17.759 1.00 35.27 1 . O  ? 
HETATM 2337 O   O   . HOH HOH HOH L . 63  63  . 24.000 -1.789  8.998   1.00 27.91 1 . O  ? 
HETATM 2338 O   O   . HOH HOH HOH L . 64  64  . 39.955 8.906   16.491  1.00 33.25 1 . O  ? 
HETATM 2339 O   O   . HOH HOH HOH L . 65  65  . 25.505 3.449   -13.017 1.00 25.99 1 . O  ? 
HETATM 2340 O   O   . HOH HOH HOH L . 66  66  . 2.633  -7.224  -9.714  1.00 25.07 1 . O  ? 
HETATM 2341 O   O   . HOH HOH HOH L . 67  67  . 36.007 9.753   30.104  1.00 30.95 1 . O  ? 
HETATM 2342 O   O   . HOH HOH HOH L . 69  69  . 5.891  10.815  1.307   1.00 22.13 1 . O  ? 
HETATM 2343 O   O   . HOH HOH HOH L . 70  70  . 48.867 3.125   35.366  1.00 21.33 1 . O  ? 
HETATM 2344 O   O   . HOH HOH HOH L . 71  71  . 25.124 13.268  -9.612  1.00 24.81 1 . O  ? 
HETATM 2345 O   O   . HOH HOH HOH L . 72  72  . 26.947 14.100  28.796  1.00 26.06 1 . O  ? 
HETATM 2346 O   O   . HOH HOH HOH L . 73  73  . 38.609 -1.749  35.933  1.00 20.43 1 . O  ? 
HETATM 2347 O   O   . HOH HOH HOH L . 74  74  . 35.778 -11.040 18.443  1.00 24.67 1 . O  ? 
HETATM 2348 O   O   . HOH HOH HOH L . 75  75  . 6.517  14.618  -0.686  1.00 25.56 1 . O  ? 
HETATM 2349 O   O   . HOH HOH HOH L . 76  76  . 20.374 5.689   -15.383 1.00 35.24 1 . O  ? 
HETATM 2350 O   O   . HOH HOH HOH L . 77  77  . 5.422  -0.378  4.725   1.00 29.64 1 . O  ? 
HETATM 2351 O   O   . HOH HOH HOH L . 78  78  . 18.936 12.858  3.941   1.00 27.73 1 . O  ? 
HETATM 2352 O   O   . HOH HOH HOH L . 79  79  . 19.528 -8.647  15.958  1.00 31.10 1 . O  ? 
HETATM 2353 O   O   . HOH HOH HOH L . 80  80  . 3.181  -0.200  -15.803 1.00 36.08 1 . O  ? 
HETATM 2354 O   O   . HOH HOH HOH L . 82  82  . 39.981 8.951   30.742  1.00 35.30 1 . O  ? 
HETATM 2355 O   O   . HOH HOH HOH L . 83  83  . 22.742 -8.418  0.655   1.00 32.27 1 . O  ? 
HETATM 2356 O   O   . HOH HOH HOH L . 84  84  . 24.271 -5.061  3.740   1.00 22.68 1 . O  ? 
HETATM 2357 O   O   . HOH HOH HOH L . 85  85  . 39.470 -4.021  -14.801 1.00 46.53 1 . O  ? 
HETATM 2358 O   O   . HOH HOH HOH L . 86  86  . 12.137 -1.079  7.297   1.00 21.81 1 . O  ? 
HETATM 2359 O   O   . HOH HOH HOH L . 88  88  . 55.330 2.438   32.711  1.00 27.80 1 . O  ? 
HETATM 2360 O   O   . HOH HOH HOH L . 89  89  . 60.251 1.907   35.615  1.00 40.41 1 . O  ? 
HETATM 2361 O   O   . HOH HOH HOH L . 90  90  . 19.037 -1.767  8.378   1.00 33.08 1 . O  ? 
HETATM 2362 O   O   . HOH HOH HOH L . 91  91  . 20.864 -6.929  2.678   1.00 32.86 1 . O  ? 
HETATM 2363 O   O   . HOH HOH HOH L . 92  92  . 6.021  9.915   -9.218  1.00 29.49 1 . O  ? 
HETATM 2364 O   O   . HOH HOH HOH L . 93  93  . 6.165  1.055   6.842   1.00 25.67 1 . O  ? 
HETATM 2365 O   O   . HOH HOH HOH L . 94  94  . 28.749 -8.996  -5.761  1.00 30.73 1 . O  ? 
HETATM 2366 O   O   . HOH HOH HOH L . 95  95  . 25.695 -4.885  6.161   1.00 36.22 1 . O  ? 
HETATM 2367 O   O   . HOH HOH HOH L . 96  96  . 38.168 10.361  28.748  1.00 30.18 1 . O  ? 
HETATM 2368 O   O   . HOH HOH HOH L . 97  97  . 14.023 1.083   -21.210 1.00 29.18 1 . O  ? 
HETATM 2369 O   O   . HOH HOH HOH L . 98  98  . 15.298 8.262   7.062   1.00 38.57 1 . O  ? 
HETATM 2370 O   O   . HOH HOH HOH L . 99  99  . 28.651 11.785  4.133   1.00 38.27 1 . O  ? 
HETATM 2371 O   O   . HOH HOH HOH L . 100 100 . 20.905 6.303   7.193   1.00 36.04 1 . O  ? 
HETATM 2372 O   O   . HOH HOH HOH L . 101 101 . 38.561 -12.380 27.304  1.00 32.26 1 . O  ? 
HETATM 2373 O   O   . HOH HOH HOH L . 103 103 . 28.707 -6.504  34.574  1.00 30.20 1 . O  ? 
HETATM 2374 O   O   . HOH HOH HOH L . 104 104 . 36.634 -12.827 25.419  1.00 31.33 1 . O  ? 
HETATM 2375 O   O   . HOH HOH HOH L . 106 106 . 22.389 14.452  -0.945  1.00 31.78 1 . O  ? 
HETATM 2376 O   O   . HOH HOH HOH L . 108 108 . 40.644 -3.853  12.561  1.00 34.91 1 . O  ? 
HETATM 2377 O   O   . HOH HOH HOH L . 109 109 . 3.560  4.780   10.708  1.00 36.75 1 . O  ? 
HETATM 2378 O   O   . HOH HOH HOH L . 110 110 . 26.952 3.590   34.435  1.00 37.40 1 . O  ? 
HETATM 2379 O   O   . HOH HOH HOH L . 111 111 . 21.881 -14.540 18.827  1.00 27.11 1 . O  ? 
HETATM 2380 O   O   . HOH HOH HOH L . 112 112 . 6.408  15.363  2.063   1.00 29.38 1 . O  ? 
HETATM 2381 O   O   . HOH HOH HOH L . 113 113 . 20.749 -6.903  -11.511 1.00 29.62 1 . O  ? 
HETATM 2382 O   O   . HOH HOH HOH L . 115 115 . 28.664 -2.494  6.354   1.00 35.98 1 . O  ? 
HETATM 2383 O   O   . HOH HOH HOH L . 117 117 . 29.081 -5.860  -13.846 1.00 31.32 1 . O  ? 
HETATM 2384 O   O   . HOH HOH HOH L . 118 118 . 38.554 -6.132  8.114   1.00 29.56 1 . O  ? 
HETATM 2385 O   O   . HOH HOH HOH L . 119 119 . 32.336 11.013  22.308  1.00 33.02 1 . O  ? 
HETATM 2386 O   O   . HOH HOH HOH L . 120 120 . 31.855 8.067   14.187  1.00 30.17 1 . O  ? 
HETATM 2387 O   O   . HOH HOH HOH L . 121 121 . 28.545 15.469  -1.932  1.00 29.29 1 . O  ? 
HETATM 2388 O   O   . HOH HOH HOH L . 122 122 . 51.029 1.189   7.360   1.00 35.20 1 . O  ? 
HETATM 2389 O   O   . HOH HOH HOH L . 124 124 . 26.713 13.555  26.087  1.00 28.55 1 . O  ? 
HETATM 2390 O   O   . HOH HOH HOH L . 125 125 . 32.169 8.597   6.427   1.00 29.32 1 . O  ? 
HETATM 2391 O   O   . HOH HOH HOH L . 126 126 . 57.596 2.535   12.202  1.00 38.68 1 . O  ? 
HETATM 2392 O   O   . HOH HOH HOH L . 129 129 . 20.230 14.307  -3.303  1.00 37.11 1 . O  ? 
HETATM 2393 O   O   . HOH HOH HOH L . 130 130 . 37.972 -9.383  -9.547  1.00 37.02 1 . O  ? 
HETATM 2394 O   O   . HOH HOH HOH L . 132 132 . 39.022 16.645  -9.211  1.00 26.06 1 . O  ? 
HETATM 2395 O   O   . HOH HOH HOH L . 133 133 . 36.862 -11.589 22.351  1.00 27.26 1 . O  ? 
HETATM 2396 O   O   . HOH HOH HOH L . 134 134 . 39.077 -6.736  13.815  1.00 29.84 1 . O  ? 
HETATM 2397 O   O   . HOH HOH HOH L . 135 135 . 29.501 10.254  19.245  1.00 46.19 1 . O  ? 
HETATM 2398 O   O   . HOH HOH HOH L . 136 136 . 27.431 10.754  21.665  1.00 55.75 1 . O  ? 
HETATM 2399 O   O   . HOH HOH HOH L . 137 137 . 27.860 1.660   -16.554 1.00 36.43 1 . O  ? 
HETATM 2400 O   O   . HOH HOH HOH L . 139 139 . 49.323 4.087   12.831  1.00 36.58 1 . O  ? 
HETATM 2401 O   O   . HOH HOH HOH L . 140 140 . 37.498 -11.612 16.218  1.00 34.68 1 . O  ? 
HETATM 2402 O   O   . HOH HOH HOH L . 141 141 . 36.315 9.044   15.598  1.00 39.16 1 . O  ? 
HETATM 2403 O   O   . HOH HOH HOH L . 143 143 . 24.892 -7.766  2.061   1.00 33.64 1 . O  ? 
HETATM 2404 O   O   . HOH HOH HOH L . 144 144 . 22.779 11.354  30.460  1.00 14.98 1 . O  ? 
HETATM 2405 O   O   . HOH HOH HOH L . 145 145 . 39.496 3.574   10.707  1.00 37.61 1 . O  ? 
HETATM 2406 O   O   . HOH HOH HOH L . 146 146 . 5.417  -10.336 1.926   1.00 16.47 1 . O  ? 
HETATM 2407 O   O   . HOH HOH HOH L . 147 147 . 6.444  -1.606  -21.369 1.00 23.26 1 . O  ? 
HETATM 2408 O   O   . HOH HOH HOH L . 148 148 . 40.232 -6.701  37.569  1.00 40.55 1 . O  ? 
HETATM 2409 O   O   . HOH HOH HOH L . 149 149 . 2.712  -10.502 2.795   1.00 14.62 1 . O  ? 
HETATM 2410 O   O   . HOH HOH HOH L . 150 150 . 4.921  -1.697  -23.493 1.00 20.01 1 . O  ? 
HETATM 2411 O   O   . HOH HOH HOH L . 151 151 . -2.497 -9.254  2.366   1.00 14.54 1 . O  ? 
HETATM 2412 O   O   . HOH HOH HOH L . 152 152 . 23.009 9.188   33.639  1.00 15.24 1 . O  ? 
HETATM 2413 O   O   . HOH HOH HOH L . 153 153 . 61.820 -12.982 27.016  1.00 16.93 1 . O  ? 
HETATM 2414 O   O   . HOH HOH HOH L . 154 154 . 34.051 2.740   -4.270  1.00 30.17 1 . O  ? 
HETATM 2415 O   O   . HOH HOH HOH L . 155 155 . 55.043 -8.697  29.339  1.00 20.19 1 . O  ? 
HETATM 2416 O   O   . HOH HOH HOH L . 156 156 . 24.177 2.638   -4.147  1.00 29.11 1 . O  ? 
HETATM 2417 O   O   . HOH HOH HOH L . 157 157 . 36.760 -0.516  23.940  1.00 30.66 1 . O  ? 
HETATM 2418 O   O   . HOH HOH HOH L . 158 158 . 26.842 -0.716  23.716  1.00 32.30 1 . O  ? 
HETATM 2419 O   O   . HOH HOH HOH L . 159 159 . 45.624 -4.494  16.401  1.00 24.52 1 . O  ? 
HETATM 2420 O   O   . HOH HOH HOH L . 160 160 . 45.316 -8.677  25.575  1.00 31.70 1 . O  ? 
HETATM 2421 O   O   . HOH HOH HOH L . 163 163 . 37.968 -7.059  5.567   1.00 15.80 1 . O  ? 
HETATM 2422 O   O   . HOH HOH HOH L . 164 164 . 19.102 -10.511 -4.418  1.00 29.18 1 . O  ? 
HETATM 2423 O   O   . HOH HOH HOH L . 165 165 . 31.539 -3.773  5.898   1.00 43.48 1 . O  ? 
HETATM 2424 O   O   . HOH HOH HOH L . 166 166 . 33.624 15.927  1.953   1.00 38.60 1 . O  ? 
HETATM 2425 O   O   . HOH HOH HOH L . 167 167 . 36.837 3.817   -19.206 1.00 28.28 1 . O  ? 
HETATM 2426 O   O   . HOH HOH HOH L . 168 168 . 27.692 -14.190 30.206  1.00 43.57 1 . O  ? 
HETATM 2427 O   O   . HOH HOH HOH L . 170 170 . 21.363 -2.663  36.631  1.00 28.29 1 . O  ? 
HETATM 2428 O   O   . HOH HOH HOH L . 171 171 . 32.148 -13.313 26.214  1.00 29.99 1 . O  ? 
HETATM 2429 O   O   . HOH HOH HOH L . 172 172 . 1.748  -12.616 -1.190  1.00 35.59 1 . O  ? 
HETATM 2430 O   O   . HOH HOH HOH L . 173 173 . 35.062 11.171  22.563  1.00 28.38 1 . O  ? 
HETATM 2431 O   O   . HOH HOH HOH L . 174 174 . 8.475  -5.306  -13.585 1.00 40.13 1 . O  ? 
HETATM 2432 O   O   . HOH HOH HOH L . 175 175 . 24.733 6.683   10.087  1.00 34.15 1 . O  ? 
HETATM 2433 O   O   . HOH HOH HOH L . 176 176 . 41.730 12.529  23.419  1.00 28.78 1 . O  ? 
HETATM 2434 O   O   . HOH HOH HOH L . 177 177 . 55.943 -12.819 18.718  1.00 28.25 1 . O  ? 
HETATM 2435 O   O   . HOH HOH HOH L . 178 178 . 3.224  3.233   -3.644  1.00 42.61 1 . O  ? 
HETATM 2436 O   O   . HOH HOH HOH L . 179 179 . 5.533  2.470   -3.517  1.00 43.67 1 . O  ? 
HETATM 2437 O   O   . HOH HOH HOH L . 180 180 . 39.385 -0.412  24.009  1.00 35.12 1 . O  ? 
HETATM 2438 O   O   . HOH HOH HOH L . 181 181 . 42.099 -0.600  24.111  1.00 38.39 1 . O  ? 
HETATM 2439 O   O   . HOH HOH HOH L . 182 182 . 47.633 -0.546  24.108  1.00 38.97 1 . O  ? 
HETATM 2440 O   O   . HOH HOH HOH L . 183 183 . 53.772 -0.355  24.467  1.00 44.93 1 . O  ? 
HETATM 2441 O   O   . HOH HOH HOH L . 184 184 . 56.189 -0.465  24.414  1.00 37.15 1 . O  ? 
HETATM 2442 O   O   . HOH HOH HOH L . 185 185 . 46.887 12.373  30.697  1.00 26.60 1 . O  ? 
HETATM 2443 O   O   . HOH HOH HOH L . 186 186 . 29.066 2.576   -4.357  1.00 39.43 1 . O  ? 
HETATM 2444 O   O   . HOH HOH HOH L . 187 187 . 18.518 2.612   -3.956  1.00 43.61 1 . O  ? 
HETATM 2445 O   O   . HOH HOH HOH L . 188 188 . 26.708 -11.141 18.934  1.00 38.52 1 . O  ? 
HETATM 2446 O   O   . HOH HOH HOH L . 189 189 . 35.577 -0.083  4.405   1.00 21.76 1 . O  ? 
HETATM 2447 O   O   . HOH HOH HOH L . 190 190 . 25.278 2.116   32.515  1.00 22.65 1 . O  ? 
HETATM 2448 O   O   . HOH HOH HOH L . 191 191 . 4.840  -2.313  12.064  1.00 27.80 1 . O  ? 
HETATM 2449 O   O   . HOH HOH HOH L . 192 192 . 36.104 -4.675  38.125  1.00 30.96 1 . O  ? 
HETATM 2450 O   O   . HOH HOH HOH L . 193 193 . 24.356 7.484   6.081   1.00 24.47 1 . O  ? 
HETATM 2451 O   O   . HOH HOH HOH L . 194 194 . 39.997 -4.178  35.458  1.00 30.56 1 . O  ? 
HETATM 2452 O   O   . HOH HOH HOH L . 195 195 . 38.306 1.420   8.233   1.00 34.07 1 . O  ? 
HETATM 2453 O   O   . HOH HOH HOH L . 196 196 . 0.786  0.486   7.495   1.00 40.84 1 . O  ? 
HETATM 2454 O   O   . HOH HOH HOH L . 197 197 . 4.990  -10.919 -6.088  1.00 46.03 1 . O  ? 
HETATM 2455 O   O   . HOH HOH HOH L . 198 198 . 60.209 11.272  23.904  1.00 32.50 1 . O  ? 
HETATM 2456 O   O   . HOH HOH HOH L . 199 199 . 19.839 15.017  -7.733  1.00 34.60 1 . O  ? 
HETATM 2457 O   O   . HOH HOH HOH L . 200 200 . 58.525 1.689   32.904  1.00 28.05 1 . O  ? 
HETATM 2458 O   O   . HOH HOH HOH L . 201 201 . 56.252 14.924  28.632  1.00 24.99 1 . O  ? 
HETATM 2459 O   O   . HOH HOH HOH L . 202 202 . 21.550 2.430   -3.938  1.00 39.30 1 . O  ? 
HETATM 2460 O   O   . HOH HOH HOH L . 204 204 . 12.626 2.504   -4.016  1.00 38.02 1 . O  ? 
# 
loop_
_atom_site_anisotrop.id 
_atom_site_anisotrop.pdbx_auth_atom_id 
_atom_site_anisotrop.pdbx_label_atom_id 
_atom_site_anisotrop.pdbx_label_alt_id 
_atom_site_anisotrop.pdbx_auth_comp_id 
_atom_site_anisotrop.pdbx_label_comp_id 
_atom_site_anisotrop.pdbx_auth_asym_id 
_atom_site_anisotrop.pdbx_label_asym_id 
_atom_site_anisotrop.pdbx_auth_seq_id 
_atom_site_anisotrop.pdbx_label_seq_id 
_atom_site_anisotrop.pdbx_PDB_ins_code 
_atom_site_anisotrop.U[1][1] 
_atom_site_anisotrop.U[2][2] 
_atom_site_anisotrop.U[3][3] 
_atom_site_anisotrop.U[1][2] 
_atom_site_anisotrop.U[1][3] 
_atom_site_anisotrop.U[2][3] 
_atom_site_anisotrop.pdbx_PDB_model_num 
_atom_site_anisotrop.type_symbol 
1    C   C   . ACE ACE A A 0   0   . 0.1002 0.2001 0.2851 -0.0171 0.0120  -0.0177 1 . 
2    O   O   . ACE ACE A A 0   0   . 0.0725 0.2078 0.2747 0.0122  -0.0027 -0.0023 1 . 
3    CH3 CH3 . ACE ACE A A 0   0   . 0.1003 0.2466 0.3017 -0.0151 0.0021  -0.0525 1 . 
4    N   N   . GLY GLY A A 1   1   . 0.0635 0.1886 0.2552 0.0015  0.0175  -0.0110 1 . 
5    CA  CA  . GLY GLY A A 1   1   . 0.0675 0.1916 0.2553 0.0084  0.0188  -0.0160 1 . 
6    C   C   . GLY GLY A A 1   1   . 0.0951 0.2049 0.2497 0.0161  0.0397  -0.0073 1 . 
7    O   O   . GLY GLY A A 1   1   . 0.1052 0.2006 0.2745 0.0231  0.0210  0.0041  1 . 
8    N   N   . GLU GLU A A 2   2   . 0.0740 0.1568 0.2492 0.0186  0.0137  -0.0001 1 . 
9    CA  CA  . GLU GLU A A 2   2   . 0.0675 0.2048 0.2733 0.0138  0.0248  0.0061  1 . 
10   CB  CB  . GLU GLU A A 2   2   . 0.1147 0.2934 0.2850 0.0441  0.0142  0.0346  1 . 
11   CG  CG  . GLU GLU A A 2   2   . 0.1916 0.4200 0.3302 0.0818  0.0497  0.0039  1 . 
12   CD  CD  . GLU GLU A A 2   2   . 0.2028 0.5675 0.3896 0.1877  -0.0144 0.0217  1 . 
13   OE1 OE1 . GLU GLU A A 2   2   . 0.2683 0.6861 0.4824 0.0534  -0.0099 0.0216  1 . 
14   OE2 OE2 . GLU GLU A A 2   2   . 0.3581 0.7674 0.5259 0.0085  -0.0052 0.1289  1 . 
15   C   C   . GLU GLU A A 2   2   . 0.0455 0.1951 0.2586 0.0148  0.0280  -0.0150 1 . 
16   O   O   . GLU GLU A A 2   2   . 0.0449 0.2409 0.2678 -0.0082 0.0090  -0.0141 1 . 
17   N   N   . ILE ILE A A 3   3   . 0.0831 0.1736 0.2648 0.0041  -0.0013 -0.0204 1 . 
18   CA  CA  . ILE ILE A A 3   3   . 0.0566 0.1782 0.2449 0.0141  -0.0065 -0.0391 1 . 
19   CB  CB  . ILE ILE A A 3   3   . 0.0528 0.1859 0.2794 0.0076  -0.0203 -0.0385 1 . 
20   CG1 CG1 . ILE ILE A A 3   3   . 0.0349 0.2686 0.3256 0.0410  -0.0612 -0.0449 1 . 
21   CG2 CG2 . ILE ILE A A 3   3   . 0.0363 0.2134 0.3257 0.0170  -0.0331 -0.0254 1 . 
22   CD1 CD1 . ILE ILE A A 3   3   . 0.0925 0.3061 0.3438 0.0333  -0.0339 -0.0748 1 . 
23   C   C   . ILE ILE A A 3   3   . 0.0945 0.1558 0.2481 0.0239  -0.0243 -0.0319 1 . 
24   O   O   . ILE ILE A A 3   3   . 0.1007 0.1746 0.2711 0.0421  -0.0004 -0.0092 1 . 
25   N   N   . ALA ALA A A 4   4   . 0.0710 0.1815 0.2192 0.0209  -0.0160 -0.0040 1 . 
26   CA  CA  . ALA ALA A A 4   4   . 0.1195 0.1767 0.2359 0.0031  -0.0348 -0.0196 1 . 
27   CB  CB  . ALA ALA A A 4   4   . 0.0848 0.2367 0.2630 0.0135  -0.0240 -0.0157 1 . 
28   C   C   . ALA ALA A A 4   4   . 0.1060 0.1743 0.2334 0.0265  -0.0018 -0.0082 1 . 
29   O   O   . ALA ALA A A 4   4   . 0.1108 0.2029 0.2518 0.0139  -0.0232 -0.0083 1 . 
30   N   N   . GLN GLN A A 5   5   . 0.0864 0.1481 0.2519 -0.0131 -0.0117 -0.0252 1 . 
31   CA  CA  . GLN GLN A A 5   5   . 0.0688 0.1659 0.2307 -0.0090 -0.0087 -0.0382 1 . 
32   CB  CB  . GLN GLN A A 5   5   . 0.1109 0.1725 0.2670 0.0026  0.0038  -0.0260 1 . 
33   CG  CG  . GLN GLN A A 5   5   . 0.1090 0.1960 0.2867 0.0144  -0.0012 -0.0381 1 . 
34   CD  CD  . GLN GLN A A 5   5   . 0.1139 0.2001 0.3099 0.0423  -0.0121 -0.0584 1 . 
35   OE1 OE1 . GLN GLN A A 5   5   . 0.2179 0.2302 0.3323 0.0613  -0.0958 -0.0586 1 . 
36   NE2 NE2 . GLN GLN A A 5   5   . 0.1648 0.1868 0.3584 0.0230  0.0159  -0.0763 1 . 
37   C   C   . GLN GLN A A 5   5   . 0.1052 0.1582 0.2254 0.0071  -0.0021 -0.0310 1 . 
38   O   O   . GLN GLN A A 5   5   . 0.1133 0.1930 0.2957 0.0038  -0.0244 -0.0505 1 . 
39   N   N   . THR THR A A 6   6   . 0.0937 0.1609 0.2165 0.0186  0.0179  -0.0353 1 . 
40   CA  CA  . THR THR A A 6   6   . 0.0833 0.1937 0.2292 0.0497  -0.0043 -0.0293 1 . 
41   CB  CB  . THR THR A A 6   6   . 0.0506 0.2331 0.2254 0.0297  0.0099  -0.0343 1 . 
42   OG1 OG1 . THR THR A A 6   6   . 0.1293 0.2590 0.2450 0.0449  -0.0020 -0.0097 1 . 
43   CG2 CG2 . THR THR A A 6   6   . 0.0904 0.2663 0.2378 0.0436  0.0223  -0.0630 1 . 
44   C   C   . THR THR A A 6   6   . 0.0903 0.2061 0.2371 0.0393  -0.0167 -0.0117 1 . 
45   O   O   . THR THR A A 6   6   . 0.0809 0.1979 0.2702 0.0196  -0.0065 -0.0167 1 . 
46   N   N   . ILE ILE A A 7   7   . 0.0391 0.1973 0.2481 0.0395  -0.0351 -0.0128 1 . 
47   CA  CA  . ILE ILE A A 7   7   . 0.0830 0.1760 0.2685 0.0489  -0.0258 -0.0070 1 . 
48   CB  CB  . ILE ILE A A 7   7   . 0.1433 0.1799 0.3136 0.0070  -0.0311 0.0008  1 . 
49   CG1 CG1 . ILE ILE A A 7   7   . 0.1304 0.2229 0.3286 0.0001  -0.0568 -0.0070 1 . 
50   CG2 CG2 . ILE ILE A A 7   7   . 0.1447 0.2449 0.3279 -0.0135 -0.0570 0.0223  1 . 
51   CD1 CD1 . ILE ILE A A 7   7   . 0.1457 0.2924 0.4027 -0.0181 -0.0399 -0.0035 1 . 
52   C   C   . ILE ILE A A 7   7   . 0.1478 0.1724 0.2510 0.0294  -0.0400 0.0057  1 . 
53   O   O   . ILE ILE A A 7   7   . 0.1464 0.2191 0.2539 0.0410  -0.0447 -0.0071 1 . 
54   N   N   . LYS LYS A A 8   8   . 0.0900 0.2055 0.2508 0.0203  -0.0670 -0.0324 1 . 
55   CA  CA  . LYS LYS A A 8   8   . 0.0899 0.2216 0.2661 0.0188  -0.0679 -0.0435 1 . 
56   CB  CB  . LYS LYS A A 8   8   . 0.0733 0.2375 0.3363 0.0265  -0.0497 -0.0526 1 . 
57   CG  CG  . LYS LYS A A 8   8   . 0.1246 0.2708 0.4125 -0.0006 -0.0882 -0.0667 1 . 
58   CD  CD  . LYS LYS A A 8   8   . 0.1798 0.2976 0.5051 0.0339  -0.0817 -0.0692 1 . 
59   C   C   . LYS LYS A A 8   8   . 0.0983 0.2092 0.2589 0.0129  -0.0746 -0.0336 1 . 
60   O   O   . LYS LYS A A 8   8   . 0.1285 0.2495 0.2524 0.0415  -0.0925 -0.0583 1 . 
61   N   N   . GLU GLU A A 9   9   . 0.0595 0.2098 0.2613 0.0226  -0.0648 -0.0428 1 . 
62   CA  CA  . GLU GLU A A 9   9   . 0.0596 0.2260 0.3303 0.0048  -0.0571 -0.0096 1 . 
63   CB  CB  . GLU GLU A A 9   9   . 0.1266 0.2790 0.3447 0.0208  -0.0539 0.0004  1 . 
64   CG  CG  . GLU GLU A A 9   9   . 0.2182 0.3487 0.4168 -0.0133 0.0314  0.0136  1 . 
65   CD  CD  . GLU GLU A A 9   9   . 0.2676 0.3157 0.6169 -0.0620 -0.0246 -0.0080 1 . 
66   OE1 OE1 . GLU GLU A A 9   9   . 0.3153 0.3712 0.6508 0.0425  -0.1057 0.0165  1 . 
67   OE2 OE2 . GLU GLU A A 9   9   . 0.2996 0.5548 0.8509 -0.0970 -0.0418 -0.1099 1 . 
68   C   C   . GLU GLU A A 9   9   . 0.0503 0.1864 0.3262 -0.0257 -0.0313 -0.0274 1 . 
69   O   O   . GLU GLU A A 9   9   . 0.0525 0.2306 0.3325 -0.0184 -0.0486 0.0118  1 . 
70   N   N   . ILE ILE A A 10  10  . 0.0577 0.1633 0.2905 0.0082  -0.0245 -0.0559 1 . 
71   CA  CA  . ILE ILE A A 10  10  . 0.0872 0.1771 0.2623 0.0269  -0.0140 -0.0434 1 . 
72   CB  CB  . ILE ILE A A 10  10  . 0.0811 0.1648 0.2659 0.0247  -0.0070 -0.0373 1 . 
73   CG1 CG1 . ILE ILE A A 10  10  . 0.0899 0.1895 0.2533 0.0315  -0.0095 -0.0334 1 . 
74   CG2 CG2 . ILE ILE A A 10  10  . 0.1022 0.1713 0.2958 0.0267  -0.0495 -0.0359 1 . 
75   CD1 CD1 . ILE ILE A A 10  10  . 0.0984 0.2001 0.2805 0.0226  -0.0041 -0.0474 1 . 
76   C   C   . ILE ILE A A 10  10  . 0.0910 0.1626 0.2652 0.0175  -0.0312 -0.0550 1 . 
77   O   O   . ILE ILE A A 10  10  . 0.1005 0.1986 0.2740 0.0446  -0.0176 -0.0415 1 . 
78   N   N   . ALA ALA A A 11  11  . 0.0739 0.1983 0.2674 0.0413  -0.0339 -0.0454 1 . 
79   CA  CA  . ALA ALA A A 11  11  . 0.0686 0.2084 0.2650 0.0330  -0.0253 -0.0396 1 . 
80   CB  CB  . ALA ALA A A 11  11  . 0.0779 0.2380 0.2534 0.0407  -0.0208 -0.0064 1 . 
81   C   C   . ALA ALA A A 11  11  . 0.0905 0.2186 0.2635 0.0317  -0.0555 -0.0504 1 . 
82   O   O   . ALA ALA A A 11  11  . 0.0983 0.2806 0.2521 0.0335  -0.0569 -0.0211 1 . 
83   N   N   . LYS LYS A A 12  12  . 0.0559 0.2139 0.2920 0.0219  -0.0599 -0.0638 1 . 
84   CA  CA  . LYS LYS A A 12  12  . 0.0610 0.2368 0.2844 0.0033  -0.0436 -0.0878 1 . 
85   CB  CB  . LYS LYS A A 12  12  . 0.1104 0.2492 0.3358 0.0326  -0.0500 -0.0792 1 . 
86   CG  CG  . LYS LYS A A 12  12  . 0.1707 0.2961 0.4753 -0.0369 -0.0583 -0.0472 1 . 
87   C   C   . LYS LYS A A 12  12  . 0.0754 0.2163 0.2793 0.0019  -0.0267 -0.0610 1 . 
88   O   O   . LYS LYS A A 12  12  . 0.0765 0.2295 0.3263 0.0216  -0.0421 -0.0792 1 . 
89   N   N   . THR THR A A 13  13  . 0.1055 0.1918 0.2801 0.0218  -0.0155 -0.0370 1 . 
90   CA  CA  . THR THR A A 13  13  . 0.1144 0.1643 0.2596 0.0078  -0.0089 -0.0200 1 . 
91   CB  CB  . THR THR A A 13  13  . 0.0931 0.1799 0.2603 0.0217  -0.0153 0.0051  1 . 
92   OG1 OG1 . THR THR A A 13  13  . 0.1300 0.1943 0.3021 0.0285  -0.0361 0.0306  1 . 
93   CG2 CG2 . THR THR A A 13  13  . 0.0594 0.2328 0.3153 0.0401  -0.0195 0.0376  1 . 
94   C   C   . THR THR A A 13  13  . 0.1055 0.1736 0.2487 0.0014  -0.0069 -0.0066 1 . 
95   O   O   . THR THR A A 13  13  . 0.1033 0.1948 0.2504 0.0060  -0.0131 -0.0163 1 . 
96   N   N   . ILE ILE A A 14  14  . 0.0653 0.1626 0.2692 0.0117  -0.0113 -0.0184 1 . 
97   CA  CA  . ILE ILE A A 14  14  . 0.1062 0.1740 0.2392 0.0260  -0.0204 -0.0228 1 . 
98   CB  CB  . ILE ILE A A 14  14  . 0.1322 0.1709 0.2738 0.0176  -0.0268 -0.0164 1 . 
99   CG1 CG1 . ILE ILE A A 14  14  . 0.2090 0.2371 0.2783 0.0452  -0.0545 -0.0075 1 . 
100  CG2 CG2 . ILE ILE A A 14  14  . 0.1505 0.2139 0.3169 0.0054  -0.0564 0.0234  1 . 
101  CD1 CD1 . ILE ILE A A 14  14  . 0.3079 0.3616 0.3671 0.0518  -0.0028 -0.0534 1 . 
102  C   C   . ILE ILE A A 14  14  . 0.1201 0.2027 0.2232 0.0152  -0.0135 -0.0358 1 . 
103  O   O   . ILE ILE A A 14  14  . 0.1071 0.1979 0.2449 0.0007  -0.0296 -0.0521 1 . 
104  N   N   . LYS LYS A A 15  15  . 0.0544 0.2499 0.2371 0.0286  -0.0288 -0.0585 1 . 
105  CA  CA  . LYS LYS A A 15  15  . 0.0914 0.2687 0.2406 0.0338  -0.0363 -0.0723 1 . 
106  CB  CB  . LYS LYS A A 15  15  . 0.0785 0.3248 0.2569 0.0591  -0.0514 -0.0911 1 . 
107  CG  CG  . LYS LYS A A 15  15  . 0.1748 0.3605 0.2745 0.0378  -0.0195 -0.0838 1 . 
108  CD  CD  . LYS LYS A A 15  15  . 0.3066 0.4565 0.3266 0.0977  -0.0046 -0.0234 1 . 
109  C   C   . LYS LYS A A 15  15  . 0.1058 0.2460 0.2475 0.0294  -0.0478 -0.0429 1 . 
110  O   O   . LYS LYS A A 15  15  . 0.0522 0.3286 0.2479 -0.0045 -0.0283 -0.0693 1 . 
111  N   N   . GLU GLU A A 16  16  . 0.1085 0.2088 0.2960 0.0417  -0.0509 -0.0292 1 . 
112  CA  CA  . GLU GLU A A 16  16  . 0.1397 0.1767 0.3003 0.0121  -0.0618 -0.0288 1 . 
113  CB  CB  . GLU GLU A A 16  16  . 0.1162 0.2381 0.3318 0.0026  -0.0776 0.0127  1 . 
114  CG  CG  . GLU GLU A A 16  16  . 0.2560 0.2430 0.3892 0.0214  -0.0700 -0.0275 1 . 
115  CD  CD  . GLU GLU A A 16  16  . 0.2959 0.3399 0.4630 0.0703  -0.0725 0.0431  1 . 
116  OE1 OE1 . GLU GLU A A 16  16  . 0.4442 0.4110 0.4494 -0.0357 -0.0307 0.0263  1 . 
117  OE2 OE2 . GLU GLU A A 16  16  . 0.4186 0.3587 0.6187 0.1411  -0.0010 0.0496  1 . 
118  C   C   . GLU GLU A A 16  16  . 0.0964 0.1844 0.2933 -0.0150 -0.0599 -0.0484 1 . 
119  O   O   . GLU GLU A A 16  16  . 0.0976 0.1708 0.3002 -0.0159 -0.0652 -0.0384 1 . 
120  N   N   . ILE ILE A A 17  17  . 0.0806 0.1715 0.2566 0.0015  -0.0633 -0.0396 1 . 
121  CA  CA  . ILE ILE A A 17  17  . 0.0805 0.1993 0.2282 -0.0021 -0.0206 -0.0364 1 . 
122  CB  CB  . ILE ILE A A 17  17  . 0.0472 0.2127 0.2229 -0.0030 -0.0058 -0.0446 1 . 
123  CG1 CG1 . ILE ILE A A 17  17  . 0.0579 0.2213 0.2500 0.0106  -0.0130 -0.0210 1 . 
124  CG2 CG2 . ILE ILE A A 17  17  . 0.1098 0.1898 0.2344 -0.0001 -0.0349 -0.0472 1 . 
125  CD1 CD1 . ILE ILE A A 17  17  . 0.0926 0.2374 0.2111 0.0082  -0.0157 -0.0271 1 . 
126  C   C   . ILE ILE A A 17  17  . 0.0808 0.2059 0.2276 0.0079  -0.0222 -0.0376 1 . 
127  O   O   . ILE ILE A A 17  17  . 0.0716 0.1896 0.2564 -0.0114 -0.0426 -0.0163 1 . 
128  N   N   . ALA ALA A A 18  18  . 0.0546 0.2237 0.2395 -0.0159 -0.0243 -0.0304 1 . 
129  CA  CA  . ALA ALA A A 18  18  . 0.0605 0.2540 0.2360 -0.0035 -0.0302 -0.0255 1 . 
130  CB  CB  . ALA ALA A A 18  18  . 0.1003 0.2839 0.2384 -0.0182 -0.0121 -0.0005 1 . 
131  C   C   . ALA ALA A A 18  18  . 0.1141 0.2417 0.2416 -0.0358 -0.0346 -0.0141 1 . 
132  O   O   . ALA ALA A A 18  18  . 0.1492 0.2375 0.2150 -0.0205 -0.0515 -0.0266 1 . 
133  CD1 CD1 . 4BF 4BF A A 19  19  . 0.2693 0.4493 0.2888 -0.0124 -0.0898 -0.1125 1 . 
134  CE1 CE1 . 4BF 4BF A A 19  19  . 0.3223 0.5195 0.3327 -0.0280 -0.1445 -0.1718 1 . 
135  CZ  CZ  . 4BF 4BF A A 19  19  . 0.3609 0.5181 0.3979 -0.0253 -0.1288 -0.1203 1 . 
136  BR  BR  . 4BF 4BF A A 19  19  . 0.5409 0.7061 0.6106 -0.1614 -0.1580 -0.1599 1 . 
137  CE2 CE2 . 4BF 4BF A A 19  19  . 0.2824 0.3804 0.3913 -0.0274 -0.1044 -0.0987 1 . 
138  CD2 CD2 . 4BF 4BF A A 19  19  . 0.2141 0.3505 0.3368 -0.0217 -0.0678 -0.0577 1 . 
139  CG  CG  . 4BF 4BF A A 19  19  . 0.1946 0.3553 0.2889 -0.0087 -0.0620 -0.0939 1 . 
140  CB  CB  . 4BF 4BF A A 19  19  . 0.1615 0.3077 0.2635 0.0177  -0.0349 -0.0860 1 . 
141  CA  CA  . 4BF 4BF A A 19  19  . 0.1301 0.2943 0.2440 0.0077  -0.0227 -0.0587 1 . 
142  N   N   . 4BF 4BF A A 19  19  . 0.0684 0.2537 0.2563 0.0225  0.0005  -0.0410 1 . 
143  C   C   . 4BF 4BF A A 19  19  . 0.1038 0.2404 0.2576 0.0200  -0.0388 -0.0430 1 . 
144  O   O   . 4BF 4BF A A 19  19  . 0.1101 0.3080 0.2858 0.0325  -0.0551 -0.0400 1 . 
145  N   N   . THR THR A A 20  20  . 0.0889 0.1790 0.2647 0.0189  -0.0404 -0.0316 1 . 
146  CA  CA  . THR THR A A 20  20  . 0.0747 0.1933 0.2850 -0.0249 -0.0446 -0.0231 1 . 
147  CB  CB  . THR THR A A 20  20  . 0.1153 0.1983 0.2879 -0.0142 -0.0486 -0.0117 1 . 
148  OG1 OG1 . THR THR A A 20  20  . 0.1534 0.2286 0.2783 0.0243  -0.0740 -0.0175 1 . 
149  CG2 CG2 . THR THR A A 20  20  . 0.1130 0.2301 0.3167 -0.0160 -0.0462 0.0221  1 . 
150  C   C   . THR THR A A 20  20  . 0.0811 0.2101 0.2698 -0.0094 -0.0320 0.0038  1 . 
151  O   O   . THR THR A A 20  20  . 0.0774 0.2107 0.2947 -0.0078 -0.0273 0.0179  1 . 
152  N   N   . ILE ILE A A 21  21  . 0.0498 0.2157 0.2353 0.0013  -0.0446 -0.0221 1 . 
153  CA  CA  . ILE ILE A A 21  21  . 0.0846 0.2242 0.2299 0.0180  -0.0443 0.0043  1 . 
154  CB  CB  . ILE ILE A A 21  21  . 0.1214 0.2439 0.2655 0.0017  -0.0368 -0.0149 1 . 
155  CG1 CG1 . ILE ILE A A 21  21  . 0.1389 0.2940 0.3356 0.0534  -0.0255 0.0002  1 . 
156  CG2 CG2 . ILE ILE A A 21  21  . 0.1201 0.2715 0.2767 0.0107  -0.0315 -0.0002 1 . 
157  CD1 CD1 . ILE ILE A A 21  21  . 0.2233 0.3655 0.3822 0.0122  0.0173  0.0155  1 . 
158  C   C   . ILE ILE A A 21  21  . 0.0769 0.2269 0.2382 0.0066  -0.0557 -0.0105 1 . 
159  O   O   . ILE ILE A A 21  21  . 0.0430 0.2577 0.2469 -0.0115 -0.0615 -0.0221 1 . 
160  N   N   . LYS LYS A A 22  22  . 0.0690 0.2683 0.2312 -0.0121 -0.0564 -0.0222 1 . 
161  CA  CA  . LYS LYS A A 22  22  . 0.1171 0.2885 0.2335 0.0013  -0.0673 -0.0132 1 . 
162  CB  CB  . LYS LYS A A 22  22  . 0.1297 0.3514 0.2359 0.0143  -0.0621 -0.0193 1 . 
163  CG  CG  . LYS LYS A A 22  22  . 0.2062 0.3574 0.3359 -0.0006 -0.0205 0.0132  1 . 
164  C   C   . LYS LYS A A 22  22  . 0.1102 0.2993 0.2663 0.0015  -0.0660 -0.0378 1 . 
165  O   O   . LYS LYS A A 22  22  . 0.1066 0.3391 0.2873 -0.0147 -0.0823 -0.0187 1 . 
166  N   N   . GLU GLU A A 23  23  . 0.0962 0.2719 0.3152 0.0001  -0.0689 -0.0520 1 . 
167  CA  CA  . GLU GLU A A 23  23  . 0.1042 0.2762 0.3431 -0.0149 -0.0841 -0.0869 1 . 
168  CB  CB  . GLU GLU A A 23  23  . 0.1430 0.2982 0.3930 -0.0414 -0.0847 -0.0481 1 . 
169  CG  CG  . GLU GLU A A 23  23  . 0.2266 0.3814 0.4528 -0.0213 -0.0655 -0.1085 1 . 
170  CD  CD  . GLU GLU A A 23  23  . 0.2538 0.5509 0.4922 -0.0532 -0.1019 -0.1335 1 . 
171  OE1 OE1 . GLU GLU A A 23  23  . 0.2868 0.6908 0.5296 -0.1157 -0.0797 -0.1137 1 . 
172  OE2 OE2 . GLU GLU A A 23  23  . 0.3282 0.6705 0.4845 -0.0133 -0.0686 -0.1280 1 . 
173  C   C   . GLU GLU A A 23  23  . 0.0904 0.2533 0.3158 -0.0279 -0.0646 -0.0442 1 . 
174  O   O   . GLU GLU A A 23  23  . 0.0902 0.2333 0.3738 -0.0343 -0.0758 -0.0829 1 . 
175  N   N   . ILE ILE A A 24  24  . 0.0783 0.2172 0.3139 -0.0302 -0.0360 -0.0388 1 . 
176  CA  CA  . ILE ILE A A 24  24  . 0.0782 0.2080 0.2939 -0.0232 -0.0282 -0.0081 1 . 
177  CB  CB  . ILE ILE A A 24  24  . 0.0879 0.2099 0.2866 -0.0200 -0.0169 -0.0103 1 . 
178  CG1 CG1 . ILE ILE A A 24  24  . 0.0850 0.2253 0.2954 -0.0096 0.0057  0.0108  1 . 
179  CG2 CG2 . ILE ILE A A 24  24  . 0.0590 0.2499 0.3090 -0.0062 -0.0058 -0.0046 1 . 
180  CD1 CD1 . ILE ILE A A 24  24  . 0.0709 0.2517 0.2784 0.0127  0.0144  0.0179  1 . 
181  C   C   . ILE ILE A A 24  24  . 0.0961 0.2063 0.3029 -0.0291 -0.0308 -0.0013 1 . 
182  O   O   . ILE ILE A A 24  24  . 0.1044 0.2007 0.3310 -0.0124 -0.0441 -0.0032 1 . 
183  N   N   . ALA ALA A A 25  25  . 0.0757 0.2219 0.3041 -0.0005 -0.0283 0.0232  1 . 
184  CA  CA  . ALA ALA A A 25  25  . 0.1084 0.2366 0.3000 0.0059  -0.0591 0.0219  1 . 
185  CB  CB  . ALA ALA A A 25  25  . 0.1570 0.2331 0.2923 -0.0119 -0.0569 0.0604  1 . 
186  C   C   . ALA ALA A A 25  25  . 0.1073 0.3083 0.3184 0.0151  -0.0737 0.0076  1 . 
187  O   O   . ALA ALA A A 25  25  . 0.1332 0.3078 0.3082 0.0097  -0.1097 0.0240  1 . 
188  N   N   . GLN GLN A A 26  26  . 0.1364 0.3509 0.3264 0.0409  -0.1094 -0.0410 1 . 
189  CA  CA  . GLN GLN A A 26  26  . 0.1732 0.4369 0.3629 0.0526  -0.1457 -0.0762 1 . 
190  CB  CB  . GLN GLN A A 26  26  . 0.2763 0.4787 0.3953 0.0377  -0.1432 -0.1684 1 . 
191  CG  CG  . GLN GLN A A 26  26  . 0.3392 0.5660 0.4394 0.0167  -0.0879 -0.1823 1 . 
192  CD  CD  . GLN GLN A A 26  26  . 0.4564 0.5696 0.5805 0.0726  -0.1004 -0.1807 1 . 
193  OE1 OE1 . GLN GLN A A 26  26  . 0.6109 0.6101 0.6609 0.0049  -0.1192 -0.0803 1 . 
194  NE2 NE2 . GLN GLN A A 26  26  . 0.4574 0.5967 0.6337 -0.0332 -0.1404 -0.2090 1 . 
195  C   C   . GLN GLN A A 26  26  . 0.1854 0.4074 0.3575 0.0659  -0.1324 -0.0691 1 . 
196  O   O   . GLN GLN A A 26  26  . 0.1003 0.5464 0.5000 0.0139  -0.1395 -0.0854 1 . 
197  N   N   . THR THR A A 27  27  . 0.1040 0.3917 0.3591 0.0350  -0.1021 -0.0813 1 . 
198  CA  CA  . THR THR A A 27  27  . 0.1165 0.4231 0.3731 0.0185  -0.1108 -0.0204 1 . 
199  CB  CB  . THR THR A A 27  27  . 0.0747 0.4345 0.3823 -0.0284 -0.0603 0.0105  1 . 
200  OG1 OG1 . THR THR A A 27  27  . 0.1290 0.4290 0.4001 -0.0124 -0.0905 0.0082  1 . 
201  CG2 CG2 . THR THR A A 27  27  . 0.0823 0.4645 0.4425 -0.0411 -0.0480 0.0459  1 . 
202  C   C   . THR THR A A 27  27  . 0.0756 0.4214 0.4265 -0.0092 -0.0694 -0.0419 1 . 
203  O   O   . THR THR A A 27  27  . 0.0884 0.5048 0.4850 0.0479  -0.0275 -0.0851 1 . 
204  N   N   . ILE ILE A A 28  28  . 0.0447 0.4327 0.4638 0.0023  -0.0951 -0.0529 1 . 
205  CA  CA  . ILE ILE A A 28  28  . 0.1059 0.4573 0.4675 0.0330  -0.0416 -0.0380 1 . 
206  CB  CB  . ILE ILE A A 28  28  . 0.2472 0.4676 0.3998 0.0577  -0.0577 -0.0658 1 . 
207  CG1 CG1 . ILE ILE A A 28  28  . 0.2920 0.5271 0.3898 0.0480  -0.0333 -0.0545 1 . 
208  CG2 CG2 . ILE ILE A A 28  28  . 0.3061 0.4870 0.4780 0.0802  -0.0092 -0.0956 1 . 
209  CD1 CD1 . ILE ILE A A 28  28  . 0.3390 0.6435 0.4126 0.0727  -0.0022 -0.0441 1 . 
210  C   C   . ILE ILE A A 28  28  . 0.1177 0.4696 0.4527 0.0273  -0.0974 -0.0655 1 . 
211  O   O   . ILE ILE A A 28  28  . 0.1671 0.4814 0.5136 0.0938  -0.1051 -0.1484 1 . 
212  N   N   . LYS LYS A A 29  29  . 0.2065 0.4025 0.4531 0.0246  -0.0707 -0.0424 1 . 
213  CA  CA  . LYS LYS A A 29  29  . 0.1803 0.4613 0.4970 0.0276  -0.0568 0.0042  1 . 
214  CB  CB  . LYS LYS A A 29  29  . 0.1821 0.5092 0.5652 0.0682  -0.0125 0.0426  1 . 
215  CG  CG  . LYS LYS A A 29  29  . 0.2627 0.4484 0.5909 0.0648  -0.0161 0.0301  1 . 
216  CD  CD  . LYS LYS A A 29  29  . 0.2486 0.5126 0.6362 0.0789  0.0119  0.0779  1 . 
217  CE  CE  . LYS LYS A A 29  29  . 0.3381 0.5036 0.6723 0.1344  0.0783  0.1020  1 . 
218  NZ  NZ  . LYS LYS A A 29  29  . 0.3458 0.5072 0.8080 0.1223  0.0459  0.1468  1 . 
219  C   C   . LYS LYS A A 29  29  . 0.3150 0.5470 0.4516 0.0914  -0.0764 -0.0312 1 . 
220  O   O   . LYS LYS A A 29  29  . 0.5237 0.4416 0.5003 0.0233  -0.0223 -0.0068 1 . 
221  N   N   . GLU GLU B B 2   2   . 0.4531 0.6905 0.5530 0.0695  -0.0863 -0.1725 1 . 
222  CA  CA  . GLU GLU B B 2   2   . 0.4169 0.6599 0.4656 0.1311  -0.0779 -0.1861 1 . 
223  CB  CB  . GLU GLU B B 2   2   . 0.4432 0.7015 0.5323 0.0959  -0.0301 -0.1270 1 . 
224  CG  CG  . GLU GLU B B 2   2   . 0.4022 0.7144 0.4773 0.0223  -0.0879 -0.0695 1 . 
225  CD  CD  . GLU GLU B B 2   2   . 0.4555 0.7709 0.5961 0.0736  -0.0394 0.0043  1 . 
226  OE1 OE1 . GLU GLU B B 2   2   . 0.3065 0.9860 0.7542 0.0421  -0.0169 -0.0261 1 . 
227  OE2 OE2 . GLU GLU B B 2   2   . 0.3688 0.9596 0.6548 0.0395  -0.2296 0.1181  1 . 
228  C   C   . GLU GLU B B 2   2   . 0.2822 0.6404 0.4604 0.1648  -0.1207 -0.1399 1 . 
229  O   O   . GLU GLU B B 2   2   . 0.2923 0.6145 0.4778 0.2664  -0.1603 -0.0831 1 . 
230  N   N   . ILE ILE B B 3   3   . 0.3592 0.6829 0.4389 0.1487  -0.1372 -0.1326 1 . 
231  CA  CA  . ILE ILE B B 3   3   . 0.2839 0.6984 0.4640 0.1477  -0.1021 -0.1061 1 . 
232  CB  CB  . ILE ILE B B 3   3   . 0.3023 0.7388 0.4817 0.1474  -0.1331 -0.0738 1 . 
233  CG1 CG1 . ILE ILE B B 3   3   . 0.3609 0.7580 0.5363 0.1559  -0.1107 -0.0305 1 . 
234  CG2 CG2 . ILE ILE B B 3   3   . 0.3768 0.7478 0.4458 0.1396  -0.1188 -0.0695 1 . 
235  CD1 CD1 . ILE ILE B B 3   3   . 0.4354 0.8191 0.4985 0.1352  -0.0675 -0.0510 1 . 
236  C   C   . ILE ILE B B 3   3   . 0.2274 0.6758 0.4105 0.1307  -0.0486 -0.1196 1 . 
237  O   O   . ILE ILE B B 3   3   . 0.2399 0.6215 0.4665 0.2017  -0.0435 -0.1862 1 . 
238  N   N   . ALA ALA B B 4   4   . 0.1017 0.6989 0.4275 0.1444  -0.0425 -0.1158 1 . 
239  CA  CA  . ALA ALA B B 4   4   . 0.1990 0.6396 0.4167 0.1006  0.0009  -0.1144 1 . 
240  CB  CB  . ALA ALA B B 4   4   . 0.2101 0.6680 0.5007 0.0868  -0.0309 -0.0515 1 . 
241  C   C   . ALA ALA B B 4   4   . 0.1906 0.6328 0.3955 0.1151  -0.0007 -0.0925 1 . 
242  O   O   . ALA ALA B B 4   4   . 0.1785 0.6369 0.4283 0.0962  0.0296  -0.0822 1 . 
243  N   N   . GLN GLN B B 5   5   . 0.1786 0.6836 0.3162 0.0816  0.0425  -0.0929 1 . 
244  CA  CA  . GLN GLN B B 5   5   . 0.1532 0.6596 0.3975 0.0766  0.0177  -0.0740 1 . 
245  CB  CB  . GLN GLN B B 5   5   . 0.2379 0.7379 0.4810 0.1138  0.0835  -0.1186 1 . 
246  CG  CG  . GLN GLN B B 5   5   . 0.3660 0.8298 0.4979 0.0627  0.0526  -0.0347 1 . 
247  CD  CD  . GLN GLN B B 5   5   . 0.3417 0.8549 0.5877 0.0976  0.0492  -0.0326 1 . 
248  OE1 OE1 . GLN GLN B B 5   5   . 0.3307 0.8602 0.6739 0.0932  0.0987  -0.0187 1 . 
249  NE2 NE2 . GLN GLN B B 5   5   . 0.4887 0.9409 0.7251 -0.0227 0.0342  0.0090  1 . 
250  C   C   . GLN GLN B B 5   5   . 0.1141 0.5606 0.3287 0.1531  0.0082  -0.0890 1 . 
251  O   O   . GLN GLN B B 5   5   . 0.1100 0.5417 0.2846 0.1002  -0.0169 -0.0528 1 . 
252  N   N   . THR THR B B 6   6   . 0.0787 0.5239 0.3042 0.1143  -0.0216 -0.1243 1 . 
253  CA  CA  . THR THR B B 6   6   . 0.1235 0.4289 0.2955 0.1012  -0.0452 -0.1080 1 . 
254  CB  CB  . THR THR B B 6   6   . 0.1867 0.4230 0.3490 0.1223  -0.0440 -0.1089 1 . 
255  OG1 OG1 . THR THR B B 6   6   . 0.2253 0.4399 0.4205 0.1360  -0.0384 -0.1515 1 . 
256  CG2 CG2 . THR THR B B 6   6   . 0.2352 0.3922 0.3202 0.1048  -0.0665 -0.0737 1 . 
257  C   C   . THR THR B B 6   6   . 0.0552 0.3769 0.2765 0.0887  -0.0410 -0.0586 1 . 
258  O   O   . THR THR B B 6   6   . 0.0551 0.3785 0.3063 0.0742  -0.0322 -0.1090 1 . 
259  N   N   . ILE ILE B B 7   7   . 0.0496 0.4123 0.2886 0.0651  -0.0442 -0.0571 1 . 
260  CA  CA  . ILE ILE B B 7   7   . 0.0333 0.3950 0.2854 0.0631  -0.0458 -0.0462 1 . 
261  CB  CB  . ILE ILE B B 7   7   . 0.0650 0.4059 0.3008 0.0594  -0.0550 -0.0823 1 . 
262  CG1 CG1 . ILE ILE B B 7   7   . 0.0916 0.4386 0.3177 0.0667  -0.0722 -0.0746 1 . 
263  CG2 CG2 . ILE ILE B B 7   7   . 0.0486 0.3950 0.3346 0.0441  -0.0790 -0.0989 1 . 
264  CD1 CD1 . ILE ILE B B 7   7   . 0.1149 0.4875 0.3370 0.0621  -0.1002 -0.0886 1 . 
265  C   C   . ILE ILE B B 7   7   . 0.1010 0.3604 0.2316 0.0548  -0.0503 -0.0575 1 . 
266  O   O   . ILE ILE B B 7   7   . 0.0697 0.3293 0.3163 0.0539  -0.0463 -0.0093 1 . 
267  N   N   . LYS LYS B B 8   8   . 0.0804 0.3986 0.2722 0.0550  -0.0125 -0.0314 1 . 
268  CA  CA  . LYS LYS B B 8   8   . 0.1165 0.3991 0.2698 0.0473  -0.0345 -0.0340 1 . 
269  CB  CB  . LYS LYS B B 8   8   . 0.1436 0.4975 0.2990 0.0328  -0.0166 -0.0066 1 . 
270  CG  CG  . LYS LYS B B 8   8   . 0.2103 0.4813 0.4331 0.0168  -0.0802 0.0058  1 . 
271  CD  CD  . LYS LYS B B 8   8   . 0.3311 0.4885 0.4813 0.0360  -0.0578 -0.0085 1 . 
272  C   C   . LYS LYS B B 8   8   . 0.0995 0.3476 0.2527 0.0774  -0.0386 -0.0393 1 . 
273  O   O   . LYS LYS B B 8   8   . 0.0973 0.3097 0.2725 0.0677  -0.0219 -0.0250 1 . 
274  N   N   . GLU GLU B B 9   9   . 0.1099 0.3541 0.2319 0.0981  -0.0198 -0.0588 1 . 
275  CA  CA  . GLU GLU B B 9   9   . 0.1468 0.3808 0.2106 0.0717  -0.0289 -0.0771 1 . 
276  CB  CB  . GLU GLU B B 9   9   . 0.1832 0.3952 0.2921 0.0758  -0.0105 -0.1020 1 . 
277  CG  CG  . GLU GLU B B 9   9   . 0.2535 0.5157 0.2910 0.0482  -0.0028 -0.0991 1 . 
278  CD  CD  . GLU GLU B B 9   9   . 0.3285 0.5427 0.2603 0.0587  0.0478  -0.0549 1 . 
279  OE1 OE1 . GLU GLU B B 9   9   . 0.3741 0.5455 0.3872 0.0100  0.0154  -0.0558 1 . 
280  OE2 OE2 . GLU GLU B B 9   9   . 0.3440 0.5632 0.3031 0.0361  0.0380  -0.0236 1 . 
281  C   C   . GLU GLU B B 9   9   . 0.0785 0.3001 0.2193 0.0676  -0.0381 -0.0538 1 . 
282  O   O   . GLU GLU B B 9   9   . 0.0601 0.2970 0.2428 0.0406  -0.0116 -0.0654 1 . 
283  N   N   . ILE ILE B B 10  10  . 0.0419 0.2851 0.2191 0.0509  -0.0289 -0.0407 1 . 
284  CA  CA  . ILE ILE B B 10  10  . 0.0823 0.2478 0.2074 0.0325  -0.0269 -0.0371 1 . 
285  CB  CB  . ILE ILE B B 10  10  . 0.0811 0.2551 0.2282 0.0192  -0.0419 -0.0120 1 . 
286  CG1 CG1 . ILE ILE B B 10  10  . 0.0783 0.2581 0.2725 0.0254  -0.0490 -0.0183 1 . 
287  CG2 CG2 . ILE ILE B B 10  10  . 0.0882 0.2840 0.2190 0.0219  -0.0515 -0.0231 1 . 
288  CD1 CD1 . ILE ILE B B 10  10  . 0.0826 0.3013 0.2855 0.0107  -0.0587 -0.0052 1 . 
289  C   C   . ILE ILE B B 10  10  . 0.0788 0.2373 0.2206 0.0277  -0.0325 -0.0208 1 . 
290  O   O   . ILE ILE B B 10  10  . 0.0792 0.2170 0.2181 0.0146  -0.0319 -0.0223 1 . 
291  N   N   . ALA ALA B B 11  11  . 0.0495 0.2533 0.2267 0.0403  -0.0176 -0.0156 1 . 
292  CA  CA  . ALA ALA B B 11  11  . 0.0778 0.2348 0.2146 0.0170  -0.0224 -0.0146 1 . 
293  CB  CB  . ALA ALA B B 11  11  . 0.0638 0.2719 0.2283 0.0089  -0.0193 -0.0044 1 . 
294  C   C   . ALA ALA B B 11  11  . 0.0662 0.2439 0.1999 0.0229  -0.0094 -0.0360 1 . 
295  O   O   . ALA ALA B B 11  11  . 0.0422 0.2688 0.2021 0.0200  -0.0126 -0.0152 1 . 
296  N   N   . LYS LYS B B 12  12  . 0.0770 0.2754 0.1815 0.0248  0.0133  -0.0275 1 . 
297  CA  CA  . LYS LYS B B 12  12  . 0.1271 0.3009 0.1754 0.0100  -0.0014 -0.0108 1 . 
298  CB  CB  . LYS LYS B B 12  12  . 0.1226 0.3601 0.1637 -0.0196 -0.0048 -0.0355 1 . 
299  CG  CG  . LYS LYS B B 12  12  . 0.1375 0.4281 0.1830 -0.0094 0.0259  0.0026  1 . 
300  CD  CD  . LYS LYS B B 12  12  . 0.2093 0.4981 0.2160 0.0093  0.0273  -0.0411 1 . 
301  CE  CE  . LYS LYS B B 12  12  . 0.2237 0.5599 0.3085 -0.0045 0.0520  -0.0193 1 . 
302  NZ  NZ  . LYS LYS B B 12  12  . 0.2280 0.6403 0.3043 -0.0055 0.0501  -0.0566 1 . 
303  C   C   . LYS LYS B B 12  12  . 0.0978 0.2670 0.1592 0.0383  -0.0230 -0.0007 1 . 
304  O   O   . LYS LYS B B 12  12  . 0.1021 0.2473 0.1865 0.0477  -0.0034 0.0054  1 . 
305  N   N   . THR THR B B 13  13  . 0.0624 0.2370 0.1848 0.0185  -0.0087 -0.0159 1 . 
306  CA  CA  . THR THR B B 13  13  . 0.0745 0.2279 0.1920 0.0130  -0.0114 -0.0183 1 . 
307  CB  CB  . THR THR B B 13  13  . 0.0794 0.2321 0.2623 0.0314  -0.0199 -0.0185 1 . 
308  OG1 OG1 . THR THR B B 13  13  . 0.1141 0.2350 0.3185 0.0483  0.0070  -0.0414 1 . 
309  CG2 CG2 . THR THR B B 13  13  . 0.1333 0.2095 0.2843 0.0003  -0.0223 -0.0118 1 . 
310  C   C   . THR THR B B 13  13  . 0.0587 0.1725 0.1933 0.0078  -0.0145 -0.0068 1 . 
311  O   O   . THR THR B B 13  13  . 0.0577 0.1944 0.2356 0.0047  -0.0234 -0.0325 1 . 
312  N   N   . ILE ILE B B 14  14  . 0.0722 0.2074 0.1797 0.0264  -0.0178 -0.0261 1 . 
313  CA  CA  . ILE ILE B B 14  14  . 0.0757 0.2196 0.1832 0.0447  -0.0071 -0.0172 1 . 
314  CB  CB  . ILE ILE B B 14  14  . 0.1213 0.3185 0.1849 0.0434  -0.0335 -0.0270 1 . 
315  CG1 CG1 . ILE ILE B B 14  14  . 0.1311 0.3016 0.2416 0.0862  0.0081  -0.0367 1 . 
316  CG2 CG2 . ILE ILE B B 14  14  . 0.0635 0.3552 0.2648 0.0769  -0.0728 -0.0547 1 . 
317  CD1 CD1 . ILE ILE B B 14  14  . 0.2244 0.4161 0.3251 -0.0020 -0.0124 0.0183  1 . 
318  C   C   . ILE ILE B B 14  14  . 0.1026 0.2140 0.1620 0.0341  -0.0134 -0.0083 1 . 
319  O   O   . ILE ILE B B 14  14  . 0.0905 0.1731 0.2084 0.0155  -0.0032 -0.0263 1 . 
320  N   N   . LYS LYS B B 15  15  . 0.0399 0.1906 0.1884 0.0158  -0.0043 -0.0185 1 . 
321  CA  CA  . LYS LYS B B 15  15  . 0.0944 0.1853 0.1971 0.0252  -0.0021 -0.0062 1 . 
322  CB  CB  . LYS LYS B B 15  15  . 0.1434 0.2188 0.2458 0.0039  0.0235  0.0145  1 . 
323  CG  CG  . LYS LYS B B 15  15  . 0.2185 0.3024 0.3028 -0.0343 -0.0253 -0.0193 1 . 
324  CD  CD  . LYS LYS B B 15  15  . 0.2620 0.4044 0.3712 -0.0373 0.0144  0.0177  1 . 
325  CE  CE  . LYS LYS B B 15  15  . 0.3629 0.4288 0.4880 -0.0174 -0.0147 0.0515  1 . 
326  NZ  NZ  . LYS LYS B B 15  15  . 0.3864 0.5683 0.5705 -0.0119 0.0426  0.0698  1 . 
327  C   C   . LYS LYS B B 15  15  . 0.1057 0.1950 0.2090 0.0135  0.0029  -0.0106 1 . 
328  O   O   . LYS LYS B B 15  15  . 0.0793 0.2253 0.2583 0.0143  -0.0303 0.0332  1 . 
329  N   N   . GLU GLU B B 16  16  . 0.0837 0.1787 0.2189 0.0201  -0.0081 0.0009  1 . 
330  CA  CA  . GLU GLU B B 16  16  . 0.1141 0.2444 0.1930 -0.0066 -0.0221 -0.0015 1 . 
331  CB  CB  . GLU GLU B B 16  16  . 0.1507 0.2806 0.1877 0.0244  -0.0206 -0.0284 1 . 
332  CG  CG  . GLU GLU B B 16  16  . 0.1918 0.3363 0.2692 -0.0273 -0.0233 -0.0354 1 . 
333  CD  CD  . GLU GLU B B 16  16  . 0.2457 0.3689 0.3506 0.0597  0.0223  -0.0532 1 . 
334  OE1 OE1 . GLU GLU B B 16  16  . 0.3126 0.4705 0.4195 0.0906  0.1526  -0.0621 1 . 
335  OE2 OE2 . GLU GLU B B 16  16  . 0.3281 0.4734 0.4153 -0.0077 0.0851  -0.0142 1 . 
336  C   C   . GLU GLU B B 16  16  . 0.1029 0.2151 0.1785 0.0114  -0.0351 0.0114  1 . 
337  O   O   . GLU GLU B B 16  16  . 0.1115 0.2669 0.2023 0.0375  -0.0403 -0.0091 1 . 
338  N   N   . ILE ILE B B 17  17  . 0.0680 0.2128 0.1706 0.0187  -0.0335 0.0007  1 . 
339  CA  CA  . ILE ILE B B 17  17  . 0.0692 0.1949 0.1797 -0.0040 -0.0274 0.0084  1 . 
340  CB  CB  . ILE ILE B B 17  17  . 0.0684 0.2110 0.1754 -0.0163 -0.0299 0.0073  1 . 
341  CG1 CG1 . ILE ILE B B 17  17  . 0.0797 0.2180 0.1988 0.0023  -0.0292 -0.0035 1 . 
342  CG2 CG2 . ILE ILE B B 17  17  . 0.0831 0.2272 0.1862 0.0081  -0.0188 0.0052  1 . 
343  CD1 CD1 . ILE ILE B B 17  17  . 0.0732 0.2371 0.2307 0.0211  -0.0124 0.0205  1 . 
344  C   C   . ILE ILE B B 17  17  . 0.0801 0.1924 0.1892 -0.0019 -0.0284 -0.0095 1 . 
345  O   O   . ILE ILE B B 17  17  . 0.0902 0.2149 0.2225 0.0386  -0.0019 -0.0208 1 . 
346  N   N   . ALA ALA B B 18  18  . 0.0679 0.1832 0.2013 0.0113  0.0019  0.0015  1 . 
347  CA  CA  . ALA ALA B B 18  18  . 0.0816 0.1790 0.1999 -0.0035 -0.0063 -0.0081 1 . 
348  CB  CB  . ALA ALA B B 18  18  . 0.0654 0.1289 0.2704 0.0288  -0.0215 -0.0150 1 . 
349  C   C   . ALA ALA B B 18  18  . 0.0709 0.2128 0.2195 0.0278  0.0075  -0.0071 1 . 
350  O   O   . ALA ALA B B 18  18  . 0.0453 0.2470 0.2079 0.0302  -0.0020 0.0118  1 . 
351  CD1 CD1 . 4BF 4BF B B 19  19  . 0.1221 0.2837 0.2683 0.0062  -0.0141 0.0265  1 . 
352  CE1 CE1 . 4BF 4BF B B 19  19  . 0.1361 0.3423 0.2757 -0.0047 -0.0149 -0.0077 1 . 
353  CZ  CZ  . 4BF 4BF B B 19  19  . 0.0787 0.4122 0.2886 0.0420  -0.0186 0.0065  1 . 
354  BR  BR  . 4BF 4BF B B 19  19  . 0.1693 0.5736 0.2720 0.0614  -0.0484 -0.0136 1 . 
355  CE2 CE2 . 4BF 4BF B B 19  19  . 0.0863 0.3919 0.2966 0.0508  -0.0182 0.0277  1 . 
356  CD2 CD2 . 4BF 4BF B B 19  19  . 0.0931 0.3156 0.3141 0.0333  -0.0291 0.0293  1 . 
357  CG  CG  . 4BF 4BF B B 19  19  . 0.1321 0.2839 0.2366 0.0153  -0.0027 0.0196  1 . 
358  CB  CB  . 4BF 4BF B B 19  19  . 0.1088 0.2469 0.2224 0.0271  0.0080  0.0432  1 . 
359  CA  CA  . 4BF 4BF B B 19  19  . 0.0874 0.1944 0.1964 0.0028  -0.0208 0.0502  1 . 
360  N   N   . 4BF 4BF B B 19  19  . 0.0147 0.2380 0.2058 -0.0004 -0.0037 0.0253  1 . 
361  C   C   . 4BF 4BF B B 19  19  . 0.0945 0.1856 0.1884 0.0061  -0.0117 0.0423  1 . 
362  O   O   . 4BF 4BF B B 19  19  . 0.0825 0.2234 0.2127 0.0154  -0.0186 0.0332  1 . 
363  N   N   . THR THR B B 20  20  . 0.1297 0.1741 0.1547 -0.0113 -0.0499 -0.0170 1 . 
364  CA  CA  . THR THR B B 20  20  . 0.1112 0.1781 0.1800 0.0008  -0.0233 -0.0169 1 . 
365  CB  CB  . THR THR B B 20  20  . 0.1386 0.1841 0.2013 0.0094  -0.0185 -0.0241 1 . 
366  OG1 OG1 . THR THR B B 20  20  . 0.1389 0.2166 0.2357 0.0022  0.0160  -0.0422 1 . 
367  CG2 CG2 . THR THR B B 20  20  . 0.1444 0.1755 0.2452 0.0051  -0.0102 -0.0115 1 . 
368  C   C   . THR THR B B 20  20  . 0.0948 0.1999 0.1802 0.0087  -0.0252 -0.0116 1 . 
369  O   O   . THR THR B B 20  20  . 0.0884 0.1981 0.2052 0.0271  -0.0304 -0.0051 1 . 
370  N   N   . ILE ILE B B 21  21  . 0.0603 0.1782 0.1858 -0.0009 -0.0252 -0.0026 1 . 
371  CA  CA  . ILE ILE B B 21  21  . 0.1047 0.1725 0.1790 0.0084  -0.0059 0.0187  1 . 
372  CB  CB  . ILE ILE B B 21  21  . 0.1222 0.2215 0.1843 -0.0005 -0.0213 0.0131  1 . 
373  CG1 CG1 . ILE ILE B B 21  21  . 0.1186 0.2924 0.2255 0.0044  0.0059  0.0047  1 . 
374  CG2 CG2 . ILE ILE B B 21  21  . 0.0912 0.2595 0.2465 -0.0141 -0.0019 0.0391  1 . 
375  CD1 CD1 . ILE ILE B B 21  21  . 0.2433 0.3332 0.3058 -0.0316 0.0368  0.0471  1 . 
376  C   C   . ILE ILE B B 21  21  . 0.0917 0.1792 0.1974 0.0135  -0.0043 -0.0032 1 . 
377  O   O   . ILE ILE B B 21  21  . 0.0714 0.2111 0.2075 0.0428  -0.0191 -0.0054 1 . 
378  N   N   . LYS LYS B B 22  22  . 0.0509 0.1986 0.2204 0.0049  -0.0350 0.0164  1 . 
379  CA  CA  . LYS LYS B B 22  22  . 0.1194 0.1783 0.2300 0.0126  -0.0244 -0.0148 1 . 
380  CB  CB  . LYS LYS B B 22  22  . 0.0593 0.2482 0.3200 0.0030  -0.0089 0.0212  1 . 
381  CG  CG  . LYS LYS B B 22  22  . 0.2254 0.2643 0.3525 0.0196  -0.0800 -0.0127 1 . 
382  CD  CD  . LYS LYS B B 22  22  . 0.2700 0.2392 0.5116 -0.0322 -0.0839 0.0275  1 . 
383  CE  CE  . LYS LYS B B 22  22  . 0.3211 0.4370 0.5410 -0.0056 -0.1439 -0.0014 1 . 
384  NZ  NZ  . LYS LYS B B 22  22  . 0.4086 0.3911 0.6718 0.1107  -0.0747 0.0334  1 . 
385  C   C   . LYS LYS B B 22  22  . 0.1020 0.2029 0.2122 0.0400  -0.0186 0.0046  1 . 
386  O   O   . LYS LYS B B 22  22  . 0.0973 0.1992 0.2379 0.0362  -0.0172 -0.0097 1 . 
387  N   N   . GLU GLU B B 23  23  . 0.0729 0.2035 0.2115 0.0265  -0.0197 -0.0020 1 . 
388  CA  CA  . GLU GLU B B 23  23  . 0.1056 0.2319 0.1962 0.0232  -0.0333 -0.0058 1 . 
389  CB  CB  . GLU GLU B B 23  23  . 0.1154 0.2439 0.2179 0.0450  -0.0553 -0.0265 1 . 
390  CG  CG  . GLU GLU B B 23  23  . 0.0757 0.2924 0.2340 0.0483  -0.0557 -0.0302 1 . 
391  CD  CD  . GLU GLU B B 23  23  . 0.1651 0.2963 0.2891 0.0618  -0.0264 0.0048  1 . 
392  OE1 OE1 . GLU GLU B B 23  23  . 0.2186 0.4382 0.2784 0.0492  -0.0848 0.0363  1 . 
393  OE2 OE2 . GLU GLU B B 23  23  . 0.2747 0.3186 0.4300 0.0174  -0.0766 -0.0111 1 . 
394  C   C   . GLU GLU B B 23  23  . 0.0702 0.2278 0.2311 0.0249  -0.0481 0.0047  1 . 
395  O   O   . GLU GLU B B 23  23  . 0.0732 0.2309 0.2342 0.0451  -0.0448 0.0029  1 . 
396  N   N   . ILE ILE B B 24  24  . 0.0691 0.2171 0.2292 0.0301  -0.0572 -0.0038 1 . 
397  CA  CA  . ILE ILE B B 24  24  . 0.0638 0.2260 0.2440 0.0254  -0.0467 0.0000  1 . 
398  CB  CB  . ILE ILE B B 24  24  . 0.0706 0.2269 0.2691 0.0052  -0.0307 0.0354  1 . 
399  CG1 CG1 . ILE ILE B B 24  24  . 0.0529 0.2306 0.3133 0.0040  -0.0189 0.0233  1 . 
400  CG2 CG2 . ILE ILE B B 24  24  . 0.0379 0.2890 0.3159 -0.0134 -0.0090 0.0293  1 . 
401  CD1 CD1 . ILE ILE B B 24  24  . 0.0731 0.2084 0.3179 -0.0104 -0.0116 0.0512  1 . 
402  C   C   . ILE ILE B B 24  24  . 0.0418 0.2424 0.2403 0.0341  -0.0300 0.0145  1 . 
403  O   O   . ILE ILE B B 24  24  . 0.0389 0.2697 0.2522 0.0273  -0.0307 -0.0041 1 . 
404  N   N   . ALA ALA B B 25  25  . 0.0663 0.2283 0.2284 0.0429  -0.0561 0.0111  1 . 
405  CA  CA  . ALA ALA B B 25  25  . 0.0502 0.2833 0.2464 0.0436  -0.0139 -0.0104 1 . 
406  CB  CB  . ALA ALA B B 25  25  . 0.0757 0.2914 0.2469 0.0501  -0.0307 -0.0492 1 . 
407  C   C   . ALA ALA B B 25  25  . 0.0637 0.2592 0.2697 0.0473  -0.0209 -0.0211 1 . 
408  O   O   . ALA ALA B B 25  25  . 0.0385 0.3120 0.2795 0.0523  -0.0358 -0.0201 1 . 
409  N   N   . GLN GLN B B 26  26  . 0.0689 0.2509 0.2887 0.0559  -0.0184 0.0079  1 . 
410  CA  CA  . GLN GLN B B 26  26  . 0.0820 0.3137 0.3140 0.0799  -0.0297 0.0214  1 . 
411  CB  CB  . GLN GLN B B 26  26  . 0.1499 0.3098 0.3849 0.0627  0.0150  0.0551  1 . 
412  CG  CG  . GLN GLN B B 26  26  . 0.1656 0.3593 0.4919 0.0530  -0.0136 0.0292  1 . 
413  CD  CD  . GLN GLN B B 26  26  . 0.3705 0.4342 0.5189 -0.0404 0.0469  0.0337  1 . 
414  OE1 OE1 . GLN GLN B B 26  26  . 0.4437 0.5478 0.4804 -0.0768 -0.0398 0.0255  1 . 
415  NE2 NE2 . GLN GLN B B 26  26  . 0.4616 0.4657 0.6690 -0.1051 0.0613  0.0524  1 . 
416  C   C   . GLN GLN B B 26  26  . 0.0895 0.3347 0.3170 0.0719  -0.0372 0.0143  1 . 
417  O   O   . GLN GLN B B 26  26  . 0.1027 0.3468 0.3730 0.0871  -0.0063 0.0257  1 . 
418  N   N   . THR THR B B 27  27  . 0.1208 0.3292 0.3144 0.0464  -0.0375 0.0262  1 . 
419  CA  CA  . THR THR B B 27  27  . 0.1703 0.3873 0.3001 -0.0145 -0.0265 0.0097  1 . 
420  CB  CB  . THR THR B B 27  27  . 0.1493 0.4187 0.3751 -0.0123 -0.0320 -0.0492 1 . 
421  OG1 OG1 . THR THR B B 27  27  . 0.4369 0.5338 0.4092 -0.0626 0.0791  -0.0488 1 . 
422  CG2 CG2 . THR THR B B 27  27  . 0.1351 0.5209 0.4134 -0.0203 -0.0393 -0.0737 1 . 
423  C   C   . THR THR B B 27  27  . 0.0489 0.3304 0.3109 -0.0317 -0.0508 -0.0019 1 . 
424  O   O   . THR THR B B 27  27  . 0.0442 0.4061 0.3634 0.0016  -0.0107 -0.0224 1 . 
425  N   N   . ILE ILE B B 28  28  . 0.0481 0.3303 0.2990 -0.0256 -0.0331 0.0160  1 . 
426  CA  CA  . ILE ILE B B 28  28  . 0.0665 0.3286 0.3269 -0.0030 -0.0057 0.0168  1 . 
427  CB  CB  . ILE ILE B B 28  28  . 0.1060 0.3334 0.3272 0.0055  0.0021  0.0381  1 . 
428  CG1 CG1 . ILE ILE B B 28  28  . 0.1158 0.3309 0.3667 0.0091  0.0116  0.0325  1 . 
429  CG2 CG2 . ILE ILE B B 28  28  . 0.1484 0.4010 0.3521 0.0320  0.0256  0.0250  1 . 
430  CD1 CD1 . ILE ILE B B 28  28  . 0.1442 0.3765 0.3754 0.0242  0.0134  0.0535  1 . 
431  C   C   . ILE ILE B B 28  28  . 0.1397 0.3205 0.3403 -0.0077 0.0009  0.0048  1 . 
432  O   O   . ILE ILE B B 28  28  . 0.1510 0.3254 0.3558 -0.0102 0.0161  -0.0064 1 . 
433  N   N   . LYS LYS B B 29  29  . 0.0586 0.3534 0.3205 -0.0066 -0.0166 0.0057  1 . 
434  CA  CA  . LYS LYS B B 29  29  . 0.1067 0.3810 0.3736 0.0402  0.0314  -0.0025 1 . 
435  CB  CB  . LYS LYS B B 29  29  . 0.1250 0.3831 0.4008 0.0363  0.0387  -0.0457 1 . 
436  CG  CG  . LYS LYS B B 29  29  . 0.1406 0.4190 0.4138 0.0544  0.0518  -0.0290 1 . 
437  CD  CD  . LYS LYS B B 29  29  . 0.1757 0.4320 0.4593 0.0171  0.0230  -0.0443 1 . 
438  CE  CE  . LYS LYS B B 29  29  . 0.2526 0.4435 0.5088 0.0720  0.0517  -0.0797 1 . 
439  NZ  NZ  . LYS LYS B B 29  29  . 0.2923 0.5398 0.5509 0.1141  0.0875  -0.0905 1 . 
440  C   C   . LYS LYS B B 29  29  . 0.1870 0.3900 0.4005 0.0627  0.0299  0.0238  1 . 
441  O   O   . LYS LYS B B 29  29  . 0.2812 0.4001 0.4524 0.0790  0.0408  -0.0043 1 . 
442  N   N   . GLY GLY B B 30  30  . 0.2157 0.3954 0.3808 0.0767  0.0615  0.0509  1 . 
443  CA  CA  . GLY GLY B B 30  30  . 0.2110 0.4377 0.4333 0.0880  0.0352  0.0811  1 . 
444  C   C   . GLY GLY B B 30  30  . 0.2152 0.4956 0.5214 0.0918  0.0882  0.0735  1 . 
445  O   O   . GLY GLY B B 30  30  . 0.1614 0.4765 0.4607 0.0890  0.0044  0.0693  1 . 
446  N   N   . GLU GLU C C 2   2   . 0.2999 0.4360 0.4515 -0.0925 0.0820  0.0434  1 . 
447  CA  CA  . GLU GLU C C 2   2   . 0.1903 0.5217 0.3666 -0.0195 0.0902  0.0401  1 . 
448  CB  CB  . GLU GLU C C 2   2   . 0.2960 0.5803 0.4223 -0.0632 0.0196  -0.0286 1 . 
449  CG  CG  . GLU GLU C C 2   2   . 0.1401 0.5882 0.4794 -0.0680 -0.0119 -0.0120 1 . 
450  CD  CD  . GLU GLU C C 2   2   . 0.1236 0.6848 0.3804 -0.0826 0.0618  -0.0924 1 . 
451  C   C   . GLU GLU C C 2   2   . 0.1186 0.4346 0.2800 -0.0227 0.0071  0.0049  1 . 
452  O   O   . GLU GLU C C 2   2   . 0.1189 0.5183 0.2883 -0.0048 0.0226  0.0251  1 . 
453  N   N   . ILE ILE C C 3   3   . 0.0502 0.3873 0.3507 0.0178  0.0179  -0.0244 1 . 
454  CA  CA  . ILE ILE C C 3   3   . 0.0820 0.3264 0.3062 -0.0295 -0.0241 -0.0491 1 . 
455  CB  CB  . ILE ILE C C 3   3   . 0.1168 0.3138 0.3521 -0.0245 -0.0478 -0.0535 1 . 
456  CG1 CG1 . ILE ILE C C 3   3   . 0.2089 0.3508 0.4177 -0.0134 -0.0267 -0.0980 1 . 
457  CG2 CG2 . ILE ILE C C 3   3   . 0.1326 0.2836 0.3741 -0.0300 -0.0406 -0.0401 1 . 
458  CD1 CD1 . ILE ILE C C 3   3   . 0.2163 0.3330 0.4650 -0.0027 -0.0285 -0.1111 1 . 
459  C   C   . ILE ILE C C 3   3   . 0.0589 0.2901 0.2813 -0.0254 -0.0346 -0.0235 1 . 
460  O   O   . ILE ILE C C 3   3   . 0.0637 0.3016 0.2733 -0.0421 -0.0444 0.0124  1 . 
461  N   N   . ALA ALA C C 4   4   . 0.0896 0.2747 0.2565 -0.0162 -0.0188 -0.0405 1 . 
462  CA  CA  . ALA ALA C C 4   4   . 0.0907 0.2629 0.2455 -0.0182 -0.0208 -0.0345 1 . 
463  CB  CB  . ALA ALA C C 4   4   . 0.1156 0.2662 0.3063 -0.0316 -0.0127 -0.0525 1 . 
464  C   C   . ALA ALA C C 4   4   . 0.0817 0.2696 0.2331 -0.0302 -0.0180 -0.0255 1 . 
465  O   O   . ALA ALA C C 4   4   . 0.0694 0.2767 0.2374 -0.0052 -0.0256 -0.0198 1 . 
466  N   N   . GLN GLN C C 5   5   . 0.0754 0.2851 0.2525 -0.0304 0.0084  -0.0055 1 . 
467  CA  CA  . GLN GLN C C 5   5   . 0.0797 0.3271 0.2801 -0.0289 -0.0101 0.0081  1 . 
468  CB  CB  . GLN GLN C C 5   5   . 0.1392 0.4007 0.2982 -0.0239 -0.0110 0.0438  1 . 
469  CG  CG  . GLN GLN C C 5   5   . 0.1238 0.4888 0.4120 0.0005  -0.0295 0.0686  1 . 
470  CD  CD  . GLN GLN C C 5   5   . 0.1771 0.4942 0.5608 -0.0083 -0.0200 0.0216  1 . 
471  OE1 OE1 . GLN GLN C C 5   5   . 0.4311 0.4422 0.7363 -0.0681 -0.1132 -0.0702 1 . 
472  NE2 NE2 . GLN GLN C C 5   5   . 0.2927 0.5964 0.7716 0.1949  -0.0392 0.0134  1 . 
473  C   C   . GLN GLN C C 5   5   . 0.0747 0.3060 0.2491 -0.0184 0.0156  -0.0068 1 . 
474  O   O   . GLN GLN C C 5   5   . 0.0895 0.2962 0.2418 0.0014  0.0253  0.0279  1 . 
475  N   N   . THR THR C C 6   6   . 0.0544 0.3165 0.2462 0.0109  0.0230  -0.0038 1 . 
476  CA  CA  . THR THR C C 6   6   . 0.0934 0.3247 0.2030 -0.0072 0.0042  -0.0117 1 . 
477  CB  CB  . THR THR C C 6   6   . 0.0960 0.3495 0.2269 -0.0028 0.0063  -0.0383 1 . 
478  OG1 OG1 . THR THR C C 6   6   . 0.1071 0.4269 0.2544 -0.0251 0.0386  -0.0425 1 . 
479  CG2 CG2 . THR THR C C 6   6   . 0.0749 0.3827 0.2435 -0.0056 -0.0047 -0.0485 1 . 
480  C   C   . THR THR C C 6   6   . 0.0447 0.2757 0.1922 0.0013  -0.0126 -0.0211 1 . 
481  O   O   . THR THR C C 6   6   . 0.0426 0.3011 0.2374 0.0090  -0.0053 -0.0237 1 . 
482  N   N   . ILE ILE C C 7   7   . 0.0344 0.2467 0.2123 -0.0095 -0.0327 -0.0264 1 . 
483  CA  CA  . ILE ILE C C 7   7   . 0.0676 0.2140 0.2142 -0.0047 -0.0279 -0.0263 1 . 
484  CB  CB  . ILE ILE C C 7   7   . 0.0884 0.2347 0.2326 0.0301  -0.0251 -0.0237 1 . 
485  CG1 CG1 . ILE ILE C C 7   7   . 0.1100 0.2531 0.2529 0.0038  -0.0102 -0.0315 1 . 
486  CG2 CG2 . ILE ILE C C 7   7   . 0.1266 0.2298 0.2829 0.0407  -0.0204 -0.0255 1 . 
487  CD1 CD1 . ILE ILE C C 7   7   . 0.0655 0.3114 0.2830 0.0271  -0.0247 -0.0217 1 . 
488  C   C   . ILE ILE C C 7   7   . 0.0919 0.2055 0.2091 -0.0013 -0.0151 -0.0151 1 . 
489  O   O   . ILE ILE C C 7   7   . 0.0861 0.2098 0.2102 -0.0292 -0.0246 -0.0073 1 . 
490  N   N   . LYS LYS C C 8   8   . 0.0781 0.2176 0.2261 -0.0130 -0.0197 0.0000  1 . 
491  CA  CA  . LYS LYS C C 8   8   . 0.0869 0.2328 0.2412 -0.0080 -0.0309 -0.0229 1 . 
492  CB  CB  . LYS LYS C C 8   8   . 0.0773 0.2376 0.2809 -0.0120 -0.0280 -0.0108 1 . 
493  CG  CG  . LYS LYS C C 8   8   . 0.1258 0.2795 0.3510 -0.0018 0.0053  -0.0567 1 . 
494  CD  CD  . LYS LYS C C 8   8   . 0.2187 0.3358 0.4285 -0.0646 -0.0137 -0.0611 1 . 
495  CE  CE  . LYS LYS C C 8   8   . 0.3004 0.3944 0.5649 -0.0183 -0.0133 -0.0344 1 . 
496  NZ  NZ  . LYS LYS C C 8   8   . 0.3006 0.5200 0.5686 -0.0047 -0.0156 0.0183  1 . 
497  C   C   . LYS LYS C C 8   8   . 0.0755 0.2111 0.2189 -0.0169 -0.0147 0.0059  1 . 
498  O   O   . LYS LYS C C 8   8   . 0.0872 0.2227 0.2326 0.0157  -0.0179 0.0058  1 . 
499  N   N   . GLU GLU C C 9   9   . 0.0822 0.2637 0.2120 -0.0151 0.0056  0.0253  1 . 
500  CA  CA  . GLU GLU C C 9   9   . 0.0997 0.3154 0.2341 0.0012  -0.0133 0.0424  1 . 
501  CB  CB  . GLU GLU C C 9   9   . 0.1461 0.3997 0.2248 0.0129  -0.0172 0.0614  1 . 
502  CG  CG  . GLU GLU C C 9   9   . 0.2153 0.4524 0.3112 -0.0151 -0.0085 0.1055  1 . 
503  CD  CD  . GLU GLU C C 9   9   . 0.3857 0.5528 0.3003 -0.0551 0.0054  0.1060  1 . 
504  OE1 OE1 . GLU GLU C C 9   9   . 0.6475 0.6264 0.3362 0.0132  0.0210  0.0035  1 . 
505  OE2 OE2 . GLU GLU C C 9   9   . 0.2757 0.6619 0.5678 -0.1723 0.0250  0.1494  1 . 
506  C   C   . GLU GLU C C 9   9   . 0.0528 0.2568 0.1959 0.0222  -0.0187 -0.0017 1 . 
507  O   O   . GLU GLU C C 9   9   . 0.0544 0.2885 0.2101 0.0263  -0.0044 0.0165  1 . 
508  N   N   . ILE ILE C C 10  10  . 0.0769 0.2278 0.2066 0.0088  -0.0154 -0.0060 1 . 
509  CA  CA  . ILE ILE C C 10  10  . 0.0612 0.2418 0.1993 -0.0048 -0.0280 -0.0101 1 . 
510  CB  CB  . ILE ILE C C 10  10  . 0.0898 0.2170 0.2190 -0.0147 -0.0318 -0.0168 1 . 
511  CG1 CG1 . ILE ILE C C 10  10  . 0.0564 0.2607 0.2499 -0.0370 -0.0117 -0.0441 1 . 
512  CG2 CG2 . ILE ILE C C 10  10  . 0.1127 0.1742 0.2680 -0.0054 -0.0210 -0.0193 1 . 
513  CD1 CD1 . ILE ILE C C 10  10  . 0.1103 0.2639 0.2376 -0.0091 -0.0429 -0.0588 1 . 
514  C   C   . ILE ILE C C 10  10  . 0.0307 0.1880 0.1950 -0.0182 -0.0318 -0.0051 1 . 
515  O   O   . ILE ILE C C 10  10  . 0.0371 0.2023 0.2131 -0.0125 -0.0013 -0.0185 1 . 
516  N   N   . ALA ALA C C 11  11  . 0.0484 0.2135 0.1948 -0.0133 -0.0299 -0.0270 1 . 
517  CA  CA  . ALA ALA C C 11  11  . 0.0933 0.1863 0.2032 -0.0173 -0.0150 -0.0273 1 . 
518  CB  CB  . ALA ALA C C 11  11  . 0.0693 0.1847 0.2347 -0.0130 -0.0055 -0.0419 1 . 
519  C   C   . ALA ALA C C 11  11  . 0.0637 0.1897 0.1932 -0.0291 -0.0039 -0.0244 1 . 
520  O   O   . ALA ALA C C 11  11  . 0.0650 0.2140 0.2191 0.0198  0.0094  -0.0019 1 . 
521  N   N   . LYS LYS C C 12  12  . 0.0604 0.1611 0.2536 -0.0252 -0.0119 -0.0075 1 . 
522  CA  CA  . LYS LYS C C 12  12  . 0.0973 0.1631 0.2695 -0.0091 -0.0118 -0.0071 1 . 
523  CB  CB  . LYS LYS C C 12  12  . 0.1181 0.1682 0.3371 -0.0114 -0.0024 0.0289  1 . 
524  CG  CG  . LYS LYS C C 12  12  . 0.1517 0.1893 0.3740 -0.0334 -0.0153 0.0196  1 . 
525  CD  CD  . LYS LYS C C 12  12  . 0.1125 0.2833 0.4289 -0.0849 -0.0042 0.0621  1 . 
526  CE  CE  . LYS LYS C C 12  12  . 0.2365 0.3064 0.4986 -0.0827 -0.0290 0.0036  1 . 
527  NZ  NZ  . LYS LYS C C 12  12  . 0.2468 0.3753 0.5588 -0.0946 -0.0036 0.0637  1 . 
528  C   C   . LYS LYS C C 12  12  . 0.0808 0.1673 0.2396 -0.0095 0.0051  0.0007  1 . 
529  O   O   . LYS LYS C C 12  12  . 0.0985 0.1600 0.2789 0.0180  0.0031  -0.0230 1 . 
530  N   N   . THR THR C C 13  13  . 0.0585 0.1922 0.2211 -0.0045 -0.0217 -0.0086 1 . 
531  CA  CA  . THR THR C C 13  13  . 0.0490 0.2072 0.1888 -0.0084 -0.0172 0.0063  1 . 
532  CB  CB  . THR THR C C 13  13  . 0.0694 0.2577 0.1947 -0.0095 0.0005  -0.0075 1 . 
533  OG1 OG1 . THR THR C C 13  13  . 0.0852 0.3134 0.2176 -0.0116 0.0254  0.0197  1 . 
534  CG2 CG2 . THR THR C C 13  13  . 0.0762 0.2905 0.2079 0.0113  -0.0244 -0.0185 1 . 
535  C   C   . THR THR C C 13  13  . 0.0471 0.1897 0.1771 0.0166  -0.0102 0.0007  1 . 
536  O   O   . THR THR C C 13  13  . 0.0464 0.2047 0.2335 0.0194  -0.0214 0.0083  1 . 
537  N   N   . ILE ILE C C 14  14  . 0.0453 0.2026 0.1846 0.0152  -0.0170 0.0106  1 . 
538  CA  CA  . ILE ILE C C 14  14  . 0.1001 0.1742 0.1822 0.0005  -0.0094 -0.0018 1 . 
539  CB  CB  . ILE ILE C C 14  14  . 0.1341 0.1586 0.2329 0.0349  0.0073  0.0103  1 . 
540  CG1 CG1 . ILE ILE C C 14  14  . 0.1649 0.1793 0.2561 0.0472  0.0408  0.0112  1 . 
541  CG2 CG2 . ILE ILE C C 14  14  . 0.1012 0.2450 0.2557 0.0236  0.0148  0.0135  1 . 
542  CD1 CD1 . ILE ILE C C 14  14  . 0.1751 0.2393 0.3067 0.0446  0.0082  0.0338  1 . 
543  C   C   . ILE ILE C C 14  14  . 0.1010 0.1601 0.1801 0.0108  -0.0012 0.0207  1 . 
544  O   O   . ILE ILE C C 14  14  . 0.0649 0.1689 0.2308 0.0257  -0.0071 0.0280  1 . 
545  N   N   . LYS LYS C C 15  15  . 0.0656 0.1815 0.2110 -0.0021 0.0091  -0.0053 1 . 
546  CA  CA  . LYS LYS C C 15  15  . 0.0937 0.1827 0.2399 0.0131  0.0038  -0.0238 1 . 
547  CB  CB  . LYS LYS C C 15  15  . 0.1399 0.2066 0.2956 -0.0032 0.0004  -0.0476 1 . 
548  CG  CG  . LYS LYS C C 15  15  . 0.1056 0.2846 0.3243 -0.0280 -0.0051 -0.0257 1 . 
549  CD  CD  . LYS LYS C C 15  15  . 0.1902 0.2846 0.4056 -0.0714 0.0026  -0.0649 1 . 
550  CE  CE  . LYS LYS C C 15  15  . 0.3018 0.3998 0.4390 0.0080  -0.0377 -0.0665 1 . 
551  NZ  NZ  . LYS LYS C C 15  15  . 0.4379 0.4619 0.4619 -0.0334 0.0195  -0.0978 1 . 
552  C   C   . LYS LYS C C 15  15  . 0.1044 0.1631 0.2232 0.0153  0.0083  -0.0155 1 . 
553  O   O   . LYS LYS C C 15  15  . 0.0536 0.1998 0.2576 -0.0087 -0.0102 -0.0301 1 . 
554  N   N   . GLU GLU C C 16  16  . 0.0929 0.1900 0.2325 0.0093  0.0126  0.0191  1 . 
555  CA  CA  . GLU GLU C C 16  16  . 0.0716 0.2096 0.2739 0.0027  0.0047  0.0285  1 . 
556  CB  CB  . GLU GLU C C 16  16  . 0.0502 0.3050 0.2864 0.0267  0.0205  0.0455  1 . 
557  CG  CG  . GLU GLU C C 16  16  . 0.1801 0.3479 0.4053 -0.0371 0.0033  0.0753  1 . 
558  CD  CD  . GLU GLU C C 16  16  . 0.3178 0.5231 0.3891 -0.0264 -0.0209 0.1200  1 . 
559  OE1 OE1 . GLU GLU C C 16  16  . 0.4533 0.6789 0.3507 -0.0860 -0.0546 0.1178  1 . 
560  OE2 OE2 . GLU GLU C C 16  16  . 0.3393 0.6160 0.6042 -0.0353 -0.0075 0.2340  1 . 
561  C   C   . GLU GLU C C 16  16  . 0.0744 0.1930 0.2222 0.0083  0.0159  0.0154  1 . 
562  O   O   . GLU GLU C C 16  16  . 0.0757 0.2175 0.2552 0.0303  0.0044  0.0068  1 . 
563  N   N   . ILE ILE C C 17  17  . 0.0814 0.2080 0.2062 0.0247  -0.0106 0.0039  1 . 
564  CA  CA  . ILE ILE C C 17  17  . 0.0874 0.2024 0.2024 0.0182  -0.0198 -0.0152 1 . 
565  CB  CB  . ILE ILE C C 17  17  . 0.0520 0.2061 0.2105 0.0107  -0.0096 -0.0297 1 . 
566  CG1 CG1 . ILE ILE C C 17  17  . 0.0644 0.2637 0.2279 0.0185  0.0184  -0.0414 1 . 
567  CG2 CG2 . ILE ILE C C 17  17  . 0.0316 0.1862 0.2466 0.0260  -0.0240 -0.0230 1 . 
568  CD1 CD1 . ILE ILE C C 17  17  . 0.0718 0.2318 0.2498 0.0087  -0.0091 -0.0690 1 . 
569  C   C   . ILE ILE C C 17  17  . 0.0832 0.1827 0.1854 0.0000  -0.0359 -0.0257 1 . 
570  O   O   . ILE ILE C C 17  17  . 0.0879 0.1765 0.2142 -0.0101 -0.0183 -0.0189 1 . 
571  N   N   . ALA ALA C C 18  18  . 0.0394 0.2016 0.1949 -0.0158 -0.0343 -0.0088 1 . 
572  CA  CA  . ALA ALA C C 18  18  . 0.1132 0.2124 0.1857 0.0075  -0.0275 -0.0281 1 . 
573  CB  CB  . ALA ALA C C 18  18  . 0.0983 0.2124 0.2016 -0.0067 -0.0254 -0.0254 1 . 
574  C   C   . ALA ALA C C 18  18  . 0.0607 0.2349 0.1838 -0.0062 -0.0078 -0.0018 1 . 
575  O   O   . ALA ALA C C 18  18  . 0.0637 0.2219 0.2689 0.0121  0.0306  0.0086  1 . 
576  CD1 CD1 . 4BF 4BF C C 19  19  . 0.1795 0.2773 0.3408 0.0389  -0.0383 0.0333  1 . 
577  CE1 CE1 . 4BF 4BF C C 19  19  . 0.1613 0.3067 0.4071 0.0648  -0.0439 0.0478  1 . 
578  CZ  CZ  . 4BF 4BF C C 19  19  . 0.2507 0.2857 0.4992 0.0754  -0.0456 -0.0146 1 . 
579  BR  BR  . 4BF 4BF C C 19  19  . 0.3487 0.3370 0.5130 0.0950  0.0287  0.0051  1 . 
580  CE2 CE2 . 4BF 4BF C C 19  19  . 0.3149 0.3852 0.4747 0.1397  -0.0754 -0.0931 1 . 
581  CD2 CD2 . 4BF 4BF C C 19  19  . 0.3259 0.3241 0.4758 0.1217  -0.0949 -0.1052 1 . 
582  CG  CG  . 4BF 4BF C C 19  19  . 0.1626 0.2501 0.3663 0.0707  -0.0396 -0.0065 1 . 
583  CB  CB  . 4BF 4BF C C 19  19  . 0.0893 0.1852 0.3087 0.0025  -0.0499 0.0001  1 . 
584  CA  CA  . 4BF 4BF C C 19  19  . 0.1151 0.1789 0.2458 0.0015  -0.0257 -0.0255 1 . 
585  N   N   . 4BF 4BF C C 19  19  . 0.0445 0.2126 0.2319 -0.0157 -0.0319 -0.0055 1 . 
586  C   C   . 4BF 4BF C C 19  19  . 0.0889 0.1954 0.2018 0.0030  -0.0010 -0.0088 1 . 
587  O   O   . 4BF 4BF C C 19  19  . 0.1036 0.1875 0.2136 -0.0008 0.0154  -0.0216 1 . 
588  N   N   . THR THR C C 20  20  . 0.0656 0.2012 0.1817 -0.0198 0.0066  0.0112  1 . 
589  CA  CA  . THR THR C C 20  20  . 0.0932 0.2357 0.1760 -0.0014 -0.0212 0.0073  1 . 
590  CB  CB  . THR THR C C 20  20  . 0.1080 0.2677 0.1738 -0.0138 -0.0220 0.0076  1 . 
591  OG1 OG1 . THR THR C C 20  20  . 0.0948 0.3053 0.1955 -0.0156 -0.0166 0.0417  1 . 
592  CG2 CG2 . THR THR C C 20  20  . 0.1233 0.3299 0.1827 -0.0176 -0.0384 0.0069  1 . 
593  C   C   . THR THR C C 20  20  . 0.0820 0.1941 0.1710 0.0306  -0.0007 -0.0013 1 . 
594  O   O   . THR THR C C 20  20  . 0.0785 0.1871 0.2187 0.0359  -0.0036 -0.0064 1 . 
595  N   N   . ILE ILE C C 21  21  . 0.0679 0.1808 0.2021 0.0245  -0.0017 0.0042  1 . 
596  CA  CA  . ILE ILE C C 21  21  . 0.1068 0.1683 0.1745 0.0182  0.0007  -0.0178 1 . 
597  CB  CB  . ILE ILE C C 21  21  . 0.1297 0.1730 0.2450 0.0341  0.0219  -0.0024 1 . 
598  CG1 CG1 . ILE ILE C C 21  21  . 0.1351 0.2317 0.3413 0.0043  0.0570  0.0342  1 . 
599  CG2 CG2 . ILE ILE C C 21  21  . 0.1475 0.1611 0.2765 0.0243  0.0141  0.0037  1 . 
600  CD1 CD1 . ILE ILE C C 21  21  . 0.2707 0.3650 0.4118 -0.0103 0.0307  -0.0472 1 . 
601  C   C   . ILE ILE C C 21  21  . 0.0520 0.1532 0.1962 0.0311  -0.0063 -0.0222 1 . 
602  O   O   . ILE ILE C C 21  21  . 0.0689 0.1678 0.2234 0.0018  -0.0252 -0.0172 1 . 
603  N   N   . LYS LYS C C 22  22  . 0.0957 0.1574 0.2071 0.0238  -0.0021 -0.0283 1 . 
604  CA  CA  . LYS LYS C C 22  22  . 0.1137 0.1525 0.2108 0.0098  0.0024  -0.0293 1 . 
605  CB  CB  . LYS LYS C C 22  22  . 0.1116 0.1806 0.2696 -0.0015 0.0000  -0.0522 1 . 
606  CG  CG  . LYS LYS C C 22  22  . 0.2193 0.2558 0.3515 0.0435  -0.0668 -0.0311 1 . 
607  CD  CD  . LYS LYS C C 22  22  . 0.2591 0.3990 0.4303 -0.0227 -0.1480 -0.0923 1 . 
608  CE  CE  . LYS LYS C C 22  22  . 0.3613 0.5034 0.4928 0.0330  -0.1006 -0.0176 1 . 
609  NZ  NZ  . LYS LYS C C 22  22  . 0.4004 0.5599 0.6645 0.0943  -0.0099 -0.0358 1 . 
610  C   C   . LYS LYS C C 22  22  . 0.1127 0.1687 0.1921 0.0175  0.0270  -0.0112 1 . 
611  O   O   . LYS LYS C C 22  22  . 0.0747 0.1830 0.2222 0.0014  0.0095  -0.0006 1 . 
612  N   N   . GLU GLU C C 23  23  . 0.0947 0.1587 0.2204 0.0341  0.0065  0.0094  1 . 
613  CA  CA  . GLU GLU C C 23  23  . 0.1018 0.1480 0.2593 0.0226  -0.0106 0.0227  1 . 
614  CB  CB  . GLU GLU C C 23  23  . 0.0868 0.2010 0.2713 0.0475  -0.0144 0.0486  1 . 
615  CG  CG  . GLU GLU C C 23  23  . 0.1743 0.1896 0.3394 0.0385  -0.0113 0.0063  1 . 
616  CD  CD  . GLU GLU C C 23  23  . 0.2922 0.2350 0.3709 0.0604  0.0223  0.0481  1 . 
617  OE1 OE1 . GLU GLU C C 23  23  . 0.3993 0.3578 0.3779 0.1085  0.0625  0.0335  1 . 
618  OE2 OE2 . GLU GLU C C 23  23  . 0.4240 0.2443 0.4693 0.0915  -0.0186 0.0531  1 . 
619  C   C   . GLU GLU C C 23  23  . 0.0636 0.1672 0.2110 0.0319  -0.0115 0.0077  1 . 
620  O   O   . GLU GLU C C 23  23  . 0.0753 0.1666 0.2589 0.0450  0.0012  -0.0025 1 . 
621  N   N   . ILE ILE C C 24  24  . 0.0458 0.1854 0.2209 0.0149  -0.0174 -0.0182 1 . 
622  CA  CA  . ILE ILE C C 24  24  . 0.0815 0.1758 0.1927 0.0113  -0.0208 -0.0277 1 . 
623  CB  CB  . ILE ILE C C 24  24  . 0.1302 0.2054 0.2219 0.0292  -0.0068 -0.0490 1 . 
624  CG1 CG1 . ILE ILE C C 24  24  . 0.1670 0.2220 0.2165 0.0159  -0.0233 -0.0395 1 . 
625  CG2 CG2 . ILE ILE C C 24  24  . 0.1324 0.2275 0.2367 0.0211  -0.0209 -0.0702 1 . 
626  CD1 CD1 . ILE ILE C C 24  24  . 0.1516 0.2376 0.2103 -0.0025 -0.0166 -0.0526 1 . 
627  C   C   . ILE ILE C C 24  24  . 0.0852 0.1792 0.1902 0.0162  -0.0196 -0.0298 1 . 
628  O   O   . ILE ILE C C 24  24  . 0.0883 0.2336 0.2085 0.0120  0.0000  -0.0150 1 . 
629  N   N   . ALA ALA C C 25  25  . 0.0478 0.1872 0.2255 -0.0008 -0.0222 -0.0152 1 . 
630  CA  CA  . ALA ALA C C 25  25  . 0.0569 0.1656 0.2200 0.0154  -0.0149 -0.0240 1 . 
631  CB  CB  . ALA ALA C C 25  25  . 0.0635 0.1978 0.2257 0.0094  -0.0181 0.0095  1 . 
632  C   C   . ALA ALA C C 25  25  . 0.0464 0.1819 0.2140 0.0293  -0.0091 -0.0091 1 . 
633  O   O   . ALA ALA C C 25  25  . 0.0637 0.2077 0.2828 -0.0151 0.0186  -0.0397 1 . 
634  N   N   . GLN GLN C C 26  26  . 0.0402 0.1940 0.2224 -0.0033 -0.0046 -0.0401 1 . 
635  CA  CA  . GLN GLN C C 26  26  . 0.0870 0.1942 0.2199 0.0241  0.0041  -0.0264 1 . 
636  CB  CB  . GLN GLN C C 26  26  . 0.0881 0.2029 0.2164 0.0089  -0.0178 -0.0312 1 . 
637  CG  CG  . GLN GLN C C 26  26  . 0.0863 0.2122 0.2357 -0.0043 -0.0235 -0.0451 1 . 
638  CD  CD  . GLN GLN C C 26  26  . 0.0658 0.2617 0.2880 -0.0284 0.0016  -0.0386 1 . 
639  OE1 OE1 . GLN GLN C C 26  26  . 0.1790 0.3159 0.3567 -0.0583 -0.0868 -0.0292 1 . 
640  NE2 NE2 . GLN GLN C C 26  26  . 0.0683 0.2255 0.3124 -0.0165 -0.0029 -0.0357 1 . 
641  C   C   . GLN GLN C C 26  26  . 0.0901 0.1705 0.1931 0.0330  0.0080  -0.0096 1 . 
642  O   O   . GLN GLN C C 26  26  . 0.0485 0.2064 0.1816 0.0195  -0.0128 -0.0125 1 . 
643  N   N   . THR THR C C 27  27  . 0.0729 0.1987 0.1959 0.0391  0.0012  0.0111  1 . 
644  CA  CA  . THR THR C C 27  27  . 0.0935 0.1724 0.2200 0.0146  -0.0330 -0.0052 1 . 
645  CB  CB  . THR THR C C 27  27  . 0.1080 0.2478 0.2253 0.0051  -0.0300 0.0388  1 . 
646  OG1 OG1 . THR THR C C 27  27  . 0.1585 0.3100 0.2620 0.0337  -0.0900 0.0414  1 . 
647  CG2 CG2 . THR THR C C 27  27  . 0.1445 0.2921 0.2109 -0.0112 -0.0232 0.0031  1 . 
648  C   C   . THR THR C C 27  27  . 0.0586 0.1927 0.2238 0.0060  -0.0270 -0.0219 1 . 
649  O   O   . THR THR C C 27  27  . 0.0648 0.1892 0.2189 0.0034  -0.0065 -0.0183 1 . 
650  N   N   . ILE ILE C C 28  28  . 0.0644 0.1896 0.2401 0.0006  -0.0267 0.0067  1 . 
651  CA  CA  . ILE ILE C C 28  28  . 0.0588 0.1801 0.2482 0.0055  -0.0372 -0.0044 1 . 
652  CB  CB  . ILE ILE C C 28  28  . 0.1226 0.1799 0.2574 -0.0026 -0.0165 -0.0191 1 . 
653  CG1 CG1 . ILE ILE C C 28  28  . 0.1433 0.2049 0.2406 0.0176  -0.0223 0.0072  1 . 
654  CG2 CG2 . ILE ILE C C 28  28  . 0.1742 0.2168 0.2605 0.0025  -0.0303 -0.0389 1 . 
655  CD1 CD1 . ILE ILE C C 28  28  . 0.1696 0.2047 0.2783 0.0033  0.0069  0.0047  1 . 
656  C   C   . ILE ILE C C 28  28  . 0.0676 0.1870 0.2704 0.0086  0.0086  0.0017  1 . 
657  O   O   . ILE ILE C C 28  28  . 0.0989 0.2108 0.3168 -0.0141 0.0236  0.0063  1 . 
658  N   N   . LYS LYS C C 29  29  . 0.0739 0.2144 0.2411 0.0171  -0.0126 0.0089  1 . 
659  CA  CA  . LYS LYS C C 29  29  . 0.1347 0.2372 0.2564 0.0106  0.0061  0.0114  1 . 
660  CB  CB  . LYS LYS C C 29  29  . 0.1195 0.3285 0.3094 0.0357  -0.0182 -0.0116 1 . 
661  C   C   . LYS LYS C C 29  29  . 0.1565 0.2486 0.2501 0.0185  0.0158  0.0003  1 . 
662  O   O   . LYS LYS C C 29  29  . 0.1016 0.2384 0.2826 0.0247  0.0155  -0.0087 1 . 
663  N   N   . GLY GLY C C 30  30  . 0.1582 0.2960 0.2737 0.0208  0.0180  0.0316  1 . 
664  CA  CA  . GLY GLY C C 30  30  . 0.2097 0.3564 0.2704 0.0547  0.0356  0.0241  1 . 
665  C   C   . GLY GLY C C 30  30  . 0.2294 0.4623 0.2427 0.0733  0.0287  -0.0016 1 . 
666  O   O   . GLY GLY C C 30  30  . 0.2566 0.6026 0.2936 0.0742  -0.0349 -0.0418 1 . 
667  N   N   . NH2 NH2 C C 31  31  . 0.2333 0.6153 0.2979 0.1209  0.0072  -0.0635 1 . 
668  N   N   . GLY GLY D D 1   1   . 0.2168 0.5855 0.5076 0.0045  -0.1087 0.1591  1 . 
669  CA  CA  . GLY GLY D D 1   1   . 0.1647 0.6104 0.4359 -0.0170 -0.0564 0.1272  1 . 
670  C   C   . GLY GLY D D 1   1   . 0.1649 0.5578 0.3333 -0.0505 -0.0509 0.1083  1 . 
671  O   O   . GLY GLY D D 1   1   . 0.2386 0.6381 0.4154 -0.0396 -0.1212 0.0460  1 . 
672  N   N   . GLU GLU D D 2   2   . 0.1337 0.5644 0.3038 -0.0435 -0.0413 0.0569  1 . 
673  CA  CA  . GLU GLU D D 2   2   . 0.1427 0.5325 0.3470 -0.0682 -0.0697 0.0526  1 . 
674  CB  CB  . GLU GLU D D 2   2   . 0.2476 0.5552 0.3521 -0.0109 -0.0635 -0.0052 1 . 
675  CG  CG  . GLU GLU D D 2   2   . 0.3178 0.6306 0.4684 0.0475  -0.0652 0.0143  1 . 
676  CD  CD  . GLU GLU D D 2   2   . 0.2440 0.7073 0.4213 0.0979  -0.1242 -0.0123 1 . 
677  OE1 OE1 . GLU GLU D D 2   2   . 0.2048 0.7790 0.3438 0.0834  -0.0570 0.0524  1 . 
678  OE2 OE2 . GLU GLU D D 2   2   . 0.2192 0.8018 0.6361 0.1707  -0.0282 0.0409  1 . 
679  C   C   . GLU GLU D D 2   2   . 0.1325 0.3603 0.3160 -0.0255 -0.0241 0.0533  1 . 
680  O   O   . GLU GLU D D 2   2   . 0.1327 0.3708 0.3415 -0.0812 -0.0052 0.0479  1 . 
681  N   N   . ILE ILE D D 3   3   . 0.1495 0.3190 0.3236 -0.0185 -0.0129 0.0292  1 . 
682  CA  CA  . ILE ILE D D 3   3   . 0.1034 0.2826 0.3278 0.0070  -0.0101 0.0296  1 . 
683  CB  CB  . ILE ILE D D 3   3   . 0.0988 0.3165 0.3633 0.0128  0.0012  0.0515  1 . 
684  CG1 CG1 . ILE ILE D D 3   3   . 0.1655 0.3212 0.4382 -0.0043 -0.0570 0.0255  1 . 
685  CG2 CG2 . ILE ILE D D 3   3   . 0.1537 0.3199 0.3321 -0.0478 0.0398  0.0489  1 . 
686  CD1 CD1 . ILE ILE D D 3   3   . 0.1342 0.3557 0.5144 -0.0069 -0.0854 0.0029  1 . 
687  C   C   . ILE ILE D D 3   3   . 0.0941 0.2708 0.2794 0.0218  0.0010  0.0234  1 . 
688  O   O   . ILE ILE D D 3   3   . 0.0976 0.2864 0.2854 0.0166  -0.0132 -0.0048 1 . 
689  N   N   . ALA ALA D D 4   4   . 0.0368 0.2834 0.2853 0.0179  -0.0259 0.0211  1 . 
690  CA  CA  . ALA ALA D D 4   4   . 0.0805 0.2667 0.2919 0.0271  0.0157  0.0114  1 . 
691  CB  CB  . ALA ALA D D 4   4   . 0.0951 0.2957 0.3409 0.0430  -0.0074 0.0321  1 . 
692  C   C   . ALA ALA D D 4   4   . 0.0506 0.3008 0.2963 0.0348  -0.0038 -0.0051 1 . 
693  O   O   . ALA ALA D D 4   4   . 0.0900 0.3002 0.2615 0.0286  -0.0192 -0.0266 1 . 
694  N   N   . GLN GLN D D 5   5   . 0.0615 0.3407 0.2775 0.0171  0.0006  0.0209  1 . 
695  CA  CA  . GLN GLN D D 5   5   . 0.0635 0.3760 0.2754 -0.0103 -0.0152 0.0367  1 . 
696  CB  CB  . GLN GLN D D 5   5   . 0.1503 0.4831 0.2865 -0.0143 -0.0415 0.0328  1 . 
697  CG  CG  . GLN GLN D D 5   5   . 0.1532 0.5827 0.3291 -0.0104 -0.0186 0.0330  1 . 
698  CD  CD  . GLN GLN D D 5   5   . 0.3042 0.7188 0.3367 0.0087  -0.0326 0.0433  1 . 
699  OE1 OE1 . GLN GLN D D 5   5   . 0.3453 0.8041 0.4998 0.0334  -0.1228 0.0578  1 . 
700  NE2 NE2 . GLN GLN D D 5   5   . 0.4011 0.8401 0.4474 0.0126  0.0824  0.0512  1 . 
701  C   C   . GLN GLN D D 5   5   . 0.0803 0.3225 0.2312 -0.0133 -0.0355 0.0084  1 . 
702  O   O   . GLN GLN D D 5   5   . 0.0840 0.3373 0.2555 -0.0195 -0.0284 0.0506  1 . 
703  N   N   . THR THR D D 6   6   . 0.1111 0.3122 0.2270 -0.0253 -0.0237 -0.0148 1 . 
704  CA  CA  . THR THR D D 6   6   . 0.1099 0.3117 0.2581 -0.0170 -0.0259 -0.0163 1 . 
705  CB  CB  . THR THR D D 6   6   . 0.1534 0.3247 0.2590 -0.0483 -0.0413 -0.0702 1 . 
706  OG1 OG1 . THR THR D D 6   6   . 0.2498 0.4128 0.2763 -0.0486 -0.0875 -0.0629 1 . 
707  CG2 CG2 . THR THR D D 6   6   . 0.1882 0.3007 0.3032 -0.0489 -0.0490 -0.0569 1 . 
708  C   C   . THR THR D D 6   6   . 0.0931 0.2312 0.2480 -0.0060 -0.0100 -0.0082 1 . 
709  O   O   . THR THR D D 6   6   . 0.0918 0.2210 0.2623 -0.0041 -0.0452 -0.0055 1 . 
710  N   N   . ILE ILE D D 7   7   . 0.0746 0.2112 0.2495 0.0149  -0.0152 0.0026  1 . 
711  CA  CA  . ILE ILE D D 7   7   . 0.0522 0.2034 0.2421 0.0355  -0.0117 0.0143  1 . 
712  CB  CB  . ILE ILE D D 7   7   . 0.1050 0.2054 0.2566 0.0218  0.0105  0.0376  1 . 
713  CG1 CG1 . ILE ILE D D 7   7   . 0.1061 0.2194 0.2936 0.0320  0.0120  0.0331  1 . 
714  CG2 CG2 . ILE ILE D D 7   7   . 0.1477 0.2233 0.2614 -0.0046 0.0104  0.0376  1 . 
715  CD1 CD1 . ILE ILE D D 7   7   . 0.1643 0.2694 0.3069 0.0198  0.0291  0.0033  1 . 
716  C   C   . ILE ILE D D 7   7   . 0.0532 0.2214 0.2354 0.0217  -0.0002 0.0085  1 . 
717  O   O   . ILE ILE D D 7   7   . 0.0634 0.2228 0.2465 0.0214  -0.0144 0.0166  1 . 
718  N   N   . LYS LYS D D 8   8   . 0.0558 0.2272 0.2679 0.0405  -0.0032 0.0155  1 . 
719  CA  CA  . LYS LYS D D 8   8   . 0.0634 0.2300 0.2868 0.0287  -0.0004 0.0011  1 . 
720  CB  CB  . LYS LYS D D 8   8   . 0.1200 0.2554 0.3307 0.0337  -0.0131 0.0333  1 . 
721  CG  CG  . LYS LYS D D 8   8   . 0.1392 0.2779 0.3976 0.0097  -0.0151 0.0436  1 . 
722  CD  CD  . LYS LYS D D 8   8   . 0.1843 0.3021 0.4750 0.0202  -0.0407 0.0677  1 . 
723  CE  CE  . LYS LYS D D 8   8   . 0.2677 0.3368 0.5354 0.0211  -0.0324 0.1230  1 . 
724  NZ  NZ  . LYS LYS D D 8   8   . 0.3733 0.3535 0.6242 0.0512  -0.0737 0.1614  1 . 
725  C   C   . LYS LYS D D 8   8   . 0.0705 0.2276 0.2571 0.0181  0.0111  0.0189  1 . 
726  O   O   . LYS LYS D D 8   8   . 0.0535 0.2775 0.2933 0.0139  0.0024  0.0198  1 . 
727  N   N   . GLU GLU D D 9   9   . 0.0816 0.2739 0.2284 0.0360  -0.0160 0.0085  1 . 
728  CA  CA  . GLU GLU D D 9   9   . 0.0613 0.3149 0.2449 0.0127  -0.0060 0.0039  1 . 
729  CB  CB  . GLU GLU D D 9   9   . 0.0878 0.3680 0.2626 0.0201  0.0090  -0.0349 1 . 
730  CG  CG  . GLU GLU D D 9   9   . 0.2238 0.5149 0.2930 0.0143  -0.0528 -0.0132 1 . 
731  CD  CD  . GLU GLU D D 9   9   . 0.4585 0.6064 0.3529 0.0022  -0.0995 -0.0825 1 . 
732  OE1 OE1 . GLU GLU D D 9   9   . 0.7570 0.6129 0.4604 -0.0225 -0.0654 -0.0827 1 . 
733  OE2 OE2 . GLU GLU D D 9   9   . 0.5664 0.7219 0.3016 -0.0240 -0.0323 -0.0373 1 . 
734  C   C   . GLU GLU D D 9   9   . 0.0807 0.2590 0.2407 0.0062  -0.0132 -0.0095 1 . 
735  O   O   . GLU GLU D D 9   9   . 0.0732 0.2921 0.2846 0.0190  0.0068  -0.0036 1 . 
736  N   N   . ILE ILE D D 10  10  . 0.0504 0.2226 0.2519 0.0245  -0.0065 -0.0092 1 . 
737  CA  CA  . ILE ILE D D 10  10  . 0.0654 0.2003 0.2506 0.0287  -0.0059 -0.0080 1 . 
738  CB  CB  . ILE ILE D D 10  10  . 0.0847 0.1774 0.2658 0.0323  -0.0046 0.0003  1 . 
739  CG1 CG1 . ILE ILE D D 10  10  . 0.0659 0.2066 0.2844 0.0412  -0.0195 -0.0219 1 . 
740  CG2 CG2 . ILE ILE D D 10  10  . 0.1207 0.1903 0.2809 0.0193  -0.0260 -0.0016 1 . 
741  CD1 CD1 . ILE ILE D D 10  10  . 0.1023 0.2107 0.2906 0.0262  -0.0143 -0.0151 1 . 
742  C   C   . ILE ILE D D 10  10  . 0.0739 0.1605 0.2652 0.0445  -0.0386 0.0149  1 . 
743  O   O   . ILE ILE D D 10  10  . 0.0627 0.1582 0.2731 0.0254  -0.0305 0.0012  1 . 
744  N   N   . ALA ALA D D 11  11  . 0.0336 0.1977 0.2532 0.0371  -0.0309 -0.0104 1 . 
745  CA  CA  . ALA ALA D D 11  11  . 0.0881 0.1678 0.2959 0.0243  -0.0099 -0.0190 1 . 
746  CB  CB  . ALA ALA D D 11  11  . 0.0612 0.1903 0.3164 0.0183  -0.0143 -0.0470 1 . 
747  C   C   . ALA ALA D D 11  11  . 0.0664 0.2140 0.2800 0.0119  -0.0297 -0.0089 1 . 
748  O   O   . ALA ALA D D 11  11  . 0.0883 0.2168 0.2957 -0.0086 -0.0409 -0.0083 1 . 
749  N   N   . LYS LYS D D 12  12  . 0.0664 0.2325 0.2973 -0.0008 -0.0136 0.0408  1 . 
750  CA  CA  . LYS LYS D D 12  12  . 0.0504 0.2617 0.3232 0.0059  -0.0130 0.0604  1 . 
751  CB  CB  . LYS LYS D D 12  12  . 0.1115 0.3378 0.3483 -0.0013 -0.0197 0.1088  1 . 
752  CG  CG  . LYS LYS D D 12  12  . 0.1377 0.3461 0.4377 0.0112  -0.0344 0.1353  1 . 
753  CD  CD  . LYS LYS D D 12  12  . 0.1495 0.4609 0.4819 0.0133  -0.0903 0.1588  1 . 
754  CE  CE  . LYS LYS D D 12  12  . 0.2726 0.4327 0.5944 0.0346  -0.0804 0.1833  1 . 
755  NZ  NZ  . LYS LYS D D 12  12  . 0.3768 0.6071 0.6140 0.0016  -0.1234 0.2373  1 . 
756  C   C   . LYS LYS D D 12  12  . 0.0901 0.2096 0.3030 0.0159  -0.0010 0.0361  1 . 
757  O   O   . LYS LYS D D 12  12  . 0.1081 0.2308 0.2737 -0.0137 -0.0050 0.0519  1 . 
758  N   N   . THR THR D D 13  13  . 0.1159 0.2077 0.2626 0.0133  -0.0193 0.0490  1 . 
759  CA  CA  . THR THR D D 13  13  . 0.1077 0.2383 0.1951 0.0204  0.0010  0.0127  1 . 
760  CB  CB  . THR THR D D 13  13  . 0.0673 0.2743 0.2281 0.0009  -0.0224 -0.0253 1 . 
761  OG1 OG1 . THR THR D D 13  13  . 0.1305 0.3627 0.2469 0.0165  -0.0566 -0.0392 1 . 
762  CG2 CG2 . THR THR D D 13  13  . 0.0733 0.3021 0.2499 0.0071  -0.0042 -0.0529 1 . 
763  C   C   . THR THR D D 13  13  . 0.0588 0.2128 0.2327 0.0118  -0.0258 0.0133  1 . 
764  O   O   . THR THR D D 13  13  . 0.0570 0.2130 0.2785 0.0018  -0.0240 0.0277  1 . 
765  N   N   . ILE ILE D D 14  14  . 0.0521 0.1743 0.2358 0.0200  -0.0164 0.0116  1 . 
766  CA  CA  . ILE ILE D D 14  14  . 0.0985 0.1568 0.2222 -0.0071 -0.0184 0.0123  1 . 
767  CB  CB  . ILE ILE D D 14  14  . 0.0972 0.1861 0.2411 -0.0043 -0.0145 0.0281  1 . 
768  CG1 CG1 . ILE ILE D D 14  14  . 0.1361 0.2176 0.2518 -0.0439 -0.0024 0.0002  1 . 
769  CG2 CG2 . ILE ILE D D 14  14  . 0.1589 0.2776 0.2543 -0.0253 -0.0071 -0.0046 1 . 
770  CD1 CD1 . ILE ILE D D 14  14  . 0.1070 0.3025 0.3172 -0.0559 0.0015  0.0124  1 . 
771  C   C   . ILE ILE D D 14  14  . 0.0928 0.1503 0.2228 0.0053  -0.0406 0.0156  1 . 
772  O   O   . ILE ILE D D 14  14  . 0.0813 0.1929 0.2481 0.0042  -0.0422 -0.0109 1 . 
773  N   N   . LYS LYS D D 15  15  . 0.0977 0.1517 0.2641 0.0124  -0.0270 0.0263  1 . 
774  CA  CA  . LYS LYS D D 15  15  . 0.1029 0.1560 0.2942 0.0091  -0.0218 0.0095  1 . 
775  CB  CB  . LYS LYS D D 15  15  . 0.1352 0.1846 0.3712 0.0302  -0.0210 0.0390  1 . 
776  CG  CG  . LYS LYS D D 15  15  . 0.1753 0.1981 0.4430 0.0403  0.0175  0.0062  1 . 
777  CD  CD  . LYS LYS D D 15  15  . 0.2967 0.2660 0.5459 0.1004  -0.0443 0.0407  1 . 
778  CE  CE  . LYS LYS D D 15  15  . 0.3443 0.3531 0.6067 0.1185  -0.0119 -0.0031 1 . 
779  NZ  NZ  . LYS LYS D D 15  15  . 0.4963 0.3521 0.6499 0.0873  -0.0301 -0.0409 1 . 
780  C   C   . LYS LYS D D 15  15  . 0.1080 0.1683 0.2809 -0.0073 -0.0206 0.0240  1 . 
781  O   O   . LYS LYS D D 15  15  . 0.0474 0.2156 0.3491 -0.0018 0.0018  0.0154  1 . 
782  N   N   . GLU GLU D D 16  16  . 0.1080 0.2320 0.2627 -0.0080 -0.0376 0.0271  1 . 
783  CA  CA  . GLU GLU D D 16  16  . 0.1127 0.2931 0.2539 -0.0059 -0.0383 0.0302  1 . 
784  CB  CB  . GLU GLU D D 16  16  . 0.1920 0.3692 0.2517 -0.0272 -0.0450 0.0098  1 . 
785  CG  CG  . GLU GLU D D 16  16  . 0.2235 0.4095 0.3208 0.0061  -0.0680 0.0297  1 . 
786  CD  CD  . GLU GLU D D 16  16  . 0.2723 0.5001 0.3677 0.0004  -0.0940 -0.0221 1 . 
787  OE1 OE1 . GLU GLU D D 16  16  . 0.3356 0.5126 0.3081 0.0128  -0.0025 -0.0268 1 . 
788  OE2 OE2 . GLU GLU D D 16  16  . 0.4567 0.4978 0.5088 0.0496  -0.2007 0.0679  1 . 
789  C   C   . GLU GLU D D 16  16  . 0.0808 0.2374 0.2230 -0.0462 -0.0261 0.0271  1 . 
790  O   O   . GLU GLU D D 16  16  . 0.0632 0.2844 0.2830 -0.0306 -0.0177 0.0278  1 . 
791  N   N   . ILE ILE D D 17  17  . 0.0954 0.1907 0.2216 -0.0191 -0.0321 0.0099  1 . 
792  CA  CA  . ILE ILE D D 17  17  . 0.0737 0.1647 0.2293 0.0037  -0.0088 -0.0068 1 . 
793  CB  CB  . ILE ILE D D 17  17  . 0.0674 0.1474 0.2352 0.0132  -0.0190 -0.0118 1 . 
794  CG1 CG1 . ILE ILE D D 17  17  . 0.0528 0.1923 0.2387 0.0247  -0.0347 -0.0305 1 . 
795  CG2 CG2 . ILE ILE D D 17  17  . 0.0826 0.1513 0.2452 0.0155  -0.0284 -0.0070 1 . 
796  CD1 CD1 . ILE ILE D D 17  17  . 0.0493 0.2079 0.2409 0.0160  -0.0340 -0.0146 1 . 
797  C   C   . ILE ILE D D 17  17  . 0.0825 0.1632 0.2395 0.0138  -0.0143 -0.0183 1 . 
798  O   O   . ILE ILE D D 17  17  . 0.0771 0.1755 0.2408 0.0020  -0.0107 -0.0123 1 . 
799  N   N   . ALA ALA D D 18  18  . 0.0718 0.1480 0.2417 0.0089  -0.0185 -0.0211 1 . 
800  CA  CA  . ALA ALA D D 18  18  . 0.0671 0.1615 0.2486 -0.0083 -0.0242 -0.0202 1 . 
801  CB  CB  . ALA ALA D D 18  18  . 0.0952 0.1621 0.2633 -0.0001 -0.0237 -0.0431 1 . 
802  C   C   . ALA ALA D D 18  18  . 0.0777 0.1795 0.2391 -0.0179 -0.0338 -0.0088 1 . 
803  O   O   . ALA ALA D D 18  18  . 0.1190 0.1879 0.2567 -0.0099 -0.0714 0.0013  1 . 
804  CD1 CD1 . 4BF 4BF D D 19  19  . 0.2231 0.2557 0.2959 0.0366  0.0227  0.0701  1 . 
805  CE1 CE1 . 4BF 4BF D D 19  19  . 0.1981 0.3441 0.3176 -0.0065 0.0087  0.0641  1 . 
806  CZ  CZ  . 4BF 4BF D D 19  19  . 0.2845 0.2855 0.4290 0.0209  0.0446  0.1087  1 . 
807  BR  BR  . 4BF 4BF D D 19  19  . 0.3160 0.3864 0.4676 -0.0132 -0.0113 0.1443  1 . 
808  CE2 CE2 . 4BF 4BF D D 19  19  . 0.3098 0.2252 0.4826 0.0081  0.0763  0.0772  1 . 
809  CD2 CD2 . 4BF 4BF D D 19  19  . 0.2318 0.2401 0.4463 0.0169  0.0581  0.0114  1 . 
810  CG  CG  . 4BF 4BF D D 19  19  . 0.2050 0.2183 0.3170 -0.0058 0.0223  0.0508  1 . 
811  CB  CB  . 4BF 4BF D D 19  19  . 0.1391 0.1921 0.3187 0.0258  -0.0172 0.0412  1 . 
812  CA  CA  . 4BF 4BF D D 19  19  . 0.1277 0.1611 0.2704 -0.0064 0.0056  0.0159  1 . 
813  N   N   . 4BF 4BF D D 19  19  . 0.0452 0.1832 0.2476 0.0121  -0.0221 0.0091  1 . 
814  C   C   . 4BF 4BF D D 19  19  . 0.1008 0.1739 0.2347 -0.0110 -0.0279 0.0296  1 . 
815  O   O   . 4BF 4BF D D 19  19  . 0.1084 0.1585 0.2354 -0.0042 -0.0313 0.0010  1 . 
816  N   N   . THR THR D D 20  20  . 0.0895 0.2112 0.2153 -0.0159 -0.0355 0.0043  1 . 
817  CA  CA  . THR THR D D 20  20  . 0.1125 0.2358 0.2170 -0.0050 -0.0086 0.0057  1 . 
818  CB  CB  . THR THR D D 20  20  . 0.1132 0.2933 0.2167 -0.0149 -0.0269 -0.0124 1 . 
819  OG1 OG1 . THR THR D D 20  20  . 0.1191 0.3913 0.2144 0.0027  -0.0541 -0.0296 1 . 
820  CG2 CG2 . THR THR D D 20  20  . 0.0663 0.3668 0.2758 -0.0277 -0.0254 -0.0335 1 . 
821  C   C   . THR THR D D 20  20  . 0.0916 0.1834 0.2249 -0.0169 -0.0105 0.0006  1 . 
822  O   O   . THR THR D D 20  20  . 0.0885 0.1902 0.2322 -0.0227 0.0013  0.0184  1 . 
823  N   N   . ILE ILE D D 21  21  . 0.1104 0.1679 0.2110 -0.0125 -0.0237 0.0194  1 . 
824  CA  CA  . ILE ILE D D 21  21  . 0.0904 0.1708 0.2222 -0.0049 -0.0185 0.0283  1 . 
825  CB  CB  . ILE ILE D D 21  21  . 0.0930 0.1976 0.2597 -0.0342 -0.0238 0.0341  1 . 
826  CG1 CG1 . ILE ILE D D 21  21  . 0.1764 0.2511 0.3054 -0.0262 -0.0542 0.0736  1 . 
827  CG2 CG2 . ILE ILE D D 21  21  . 0.1504 0.1982 0.2346 0.0038  -0.0594 0.0273  1 . 
828  CD1 CD1 . ILE ILE D D 21  21  . 0.1182 0.3425 0.3600 -0.0159 -0.0547 0.1000  1 . 
829  C   C   . ILE ILE D D 21  21  . 0.0766 0.1625 0.2297 -0.0092 0.0083  0.0265  1 . 
830  O   O   . ILE ILE D D 21  21  . 0.0745 0.1601 0.2391 -0.0274 -0.0107 0.0101  1 . 
831  N   N   . LYS LYS D D 22  22  . 0.0656 0.1676 0.2554 -0.0015 -0.0101 0.0007  1 . 
832  CA  CA  . LYS LYS D D 22  22  . 0.0830 0.1693 0.2666 -0.0060 -0.0194 -0.0013 1 . 
833  CB  CB  . LYS LYS D D 22  22  . 0.0809 0.1855 0.3511 0.0079  -0.0296 -0.0239 1 . 
834  CG  CG  . LYS LYS D D 22  22  . 0.1531 0.2314 0.3965 0.0006  -0.0523 -0.0471 1 . 
835  CD  CD  . LYS LYS D D 22  22  . 0.2570 0.2748 0.5118 0.0677  -0.0168 -0.0494 1 . 
836  CE  CE  . LYS LYS D D 22  22  . 0.2471 0.3492 0.5539 0.0258  -0.0422 -0.0597 1 . 
837  NZ  NZ  . LYS LYS D D 22  22  . 0.3883 0.3531 0.7026 0.1040  -0.0549 -0.0934 1 . 
838  C   C   . LYS LYS D D 22  22  . 0.0973 0.1748 0.2505 -0.0017 -0.0207 0.0222  1 . 
839  O   O   . LYS LYS D D 22  22  . 0.1010 0.1849 0.2743 -0.0401 -0.0199 0.0167  1 . 
840  N   N   . GLU GLU D D 23  23  . 0.0594 0.1835 0.2466 0.0015  -0.0116 0.0361  1 . 
841  CA  CA  . GLU GLU D D 23  23  . 0.1072 0.1925 0.2567 -0.0116 0.0174  0.0768  1 . 
842  CB  CB  . GLU GLU D D 23  23  . 0.1498 0.3058 0.2700 -0.0022 0.0069  0.0655  1 . 
843  CG  CG  . GLU GLU D D 23  23  . 0.2161 0.3355 0.3394 -0.0069 -0.0582 0.0857  1 . 
844  CD  CD  . GLU GLU D D 23  23  . 0.3214 0.4856 0.3393 -0.0188 -0.0249 0.0673  1 . 
845  OE1 OE1 . GLU GLU D D 23  23  . 0.4265 0.6221 0.4238 -0.1283 0.0424  0.0316  1 . 
846  OE2 OE2 . GLU GLU D D 23  23  . 0.4331 0.5901 0.4395 -0.1545 -0.0620 0.0415  1 . 
847  C   C   . GLU GLU D D 23  23  . 0.0830 0.1618 0.2572 -0.0244 0.0143  0.0481  1 . 
848  O   O   . GLU GLU D D 23  23  . 0.0921 0.2135 0.2762 -0.0316 -0.0154 0.0405  1 . 
849  N   N   . ILE ILE D D 24  24  . 0.0717 0.1659 0.2613 -0.0290 0.0246  0.0185  1 . 
850  CA  CA  . ILE ILE D D 24  24  . 0.0769 0.1724 0.2586 -0.0185 0.0179  0.0026  1 . 
851  CB  CB  . ILE ILE D D 24  24  . 0.0745 0.1580 0.2877 -0.0027 0.0156  -0.0115 1 . 
852  CG1 CG1 . ILE ILE D D 24  24  . 0.0731 0.1882 0.2819 -0.0042 0.0217  -0.0055 1 . 
853  CG2 CG2 . ILE ILE D D 24  24  . 0.1010 0.1633 0.3120 -0.0069 -0.0303 -0.0169 1 . 
854  CD1 CD1 . ILE ILE D D 24  24  . 0.0853 0.1947 0.3203 -0.0179 0.0310  -0.0110 1 . 
855  C   C   . ILE ILE D D 24  24  . 0.0635 0.1798 0.2616 0.0003  0.0115  -0.0053 1 . 
856  O   O   . ILE ILE D D 24  24  . 0.0661 0.2090 0.2883 -0.0058 -0.0156 -0.0164 1 . 
857  N   N   . ALA ALA D D 25  25  . 0.0320 0.1964 0.2405 -0.0258 0.0036  0.0097  1 . 
858  CA  CA  . ALA ALA D D 25  25  . 0.0854 0.1921 0.2375 -0.0340 -0.0109 0.0152  1 . 
859  CB  CB  . ALA ALA D D 25  25  . 0.1127 0.1966 0.2273 -0.0430 0.0063  -0.0042 1 . 
860  C   C   . ALA ALA D D 25  25  . 0.0794 0.1922 0.2233 -0.0322 -0.0075 0.0225  1 . 
861  O   O   . ALA ALA D D 25  25  . 0.0818 0.2356 0.2791 -0.0021 -0.0339 0.0162  1 . 
862  N   N   . GLN GLN D D 26  26  . 0.0860 0.1565 0.2333 -0.0216 -0.0174 -0.0003 1 . 
863  CA  CA  . GLN GLN D D 26  26  . 0.0485 0.2004 0.2541 -0.0349 -0.0105 -0.0019 1 . 
864  CB  CB  . GLN GLN D D 26  26  . 0.0592 0.2090 0.2620 -0.0184 -0.0250 0.0000  1 . 
865  CG  CG  . GLN GLN D D 26  26  . 0.0681 0.2244 0.2662 -0.0191 -0.0117 -0.0057 1 . 
866  CD  CD  . GLN GLN D D 26  26  . 0.0780 0.2378 0.3108 0.0070  0.0038  0.0067  1 . 
867  OE1 OE1 . GLN GLN D D 26  26  . 0.1121 0.2463 0.3186 0.0094  0.0073  0.0417  1 . 
868  NE2 NE2 . GLN GLN D D 26  26  . 0.1336 0.2944 0.3444 0.0126  0.0480  -0.0197 1 . 
869  C   C   . GLN GLN D D 26  26  . 0.0462 0.1983 0.2464 -0.0386 -0.0059 -0.0041 1 . 
870  O   O   . GLN GLN D D 26  26  . 0.0809 0.1962 0.2626 -0.0536 -0.0384 -0.0008 1 . 
871  N   N   . THR THR D D 27  27  . 0.0508 0.2036 0.2518 -0.0568 0.0010  -0.0098 1 . 
872  CA  CA  . THR THR D D 27  27  . 0.0885 0.2235 0.2542 -0.0153 0.0249  0.0015  1 . 
873  CB  CB  . THR THR D D 27  27  . 0.1494 0.2856 0.2522 -0.0101 0.0155  -0.0122 1 . 
874  OG1 OG1 . THR THR D D 27  27  . 0.1697 0.3917 0.2725 -0.0016 0.0336  0.0072  1 . 
875  CG2 CG2 . THR THR D D 27  27  . 0.1198 0.2923 0.2691 -0.0227 -0.0071 -0.0475 1 . 
876  C   C   . THR THR D D 27  27  . 0.0843 0.2064 0.2720 -0.0256 0.0186  0.0025  1 . 
877  O   O   . THR THR D D 27  27  . 0.0875 0.1967 0.3005 -0.0344 0.0172  0.0080  1 . 
878  N   N   . ILE ILE D D 28  28  . 0.0825 0.1709 0.2823 -0.0261 0.0150  -0.0048 1 . 
879  CA  CA  . ILE ILE D D 28  28  . 0.1108 0.1979 0.2894 -0.0165 0.0124  0.0195  1 . 
880  CB  CB  . ILE ILE D D 28  28  . 0.1327 0.1978 0.3455 -0.0236 0.0053  0.0186  1 . 
881  CG1 CG1 . ILE ILE D D 28  28  . 0.1300 0.2144 0.3914 -0.0150 0.0137  0.0396  1 . 
882  CG2 CG2 . ILE ILE D D 28  28  . 0.1593 0.2140 0.3676 -0.0185 0.0249  -0.0115 1 . 
883  CD1 CD1 . ILE ILE D D 28  28  . 0.1892 0.1912 0.4314 0.0109  -0.0232 0.0566  1 . 
884  C   C   . ILE ILE D D 28  28  . 0.1035 0.1600 0.2775 -0.0071 -0.0137 0.0415  1 . 
885  O   O   . ILE ILE D D 28  28  . 0.0936 0.2411 0.3125 0.0071  -0.0389 0.0497  1 . 
886  N   N   . LYS LYS D D 29  29  . 0.1139 0.1826 0.2764 0.0126  -0.0227 0.0301  1 . 
887  CA  CA  . LYS LYS D D 29  29  . 0.1693 0.2178 0.2764 -0.0185 -0.0349 0.0182  1 . 
888  CB  CB  . LYS LYS D D 29  29  . 0.1366 0.2457 0.3260 -0.0407 -0.0427 -0.0084 1 . 
889  CG  CG  . LYS LYS D D 29  29  . 0.1802 0.3699 0.3431 -0.0767 -0.0421 -0.0405 1 . 
890  CD  CD  . LYS LYS D D 29  29  . 0.2134 0.4234 0.4521 -0.0445 -0.0145 -0.0444 1 . 
891  C   C   . LYS LYS D D 29  29  . 0.1402 0.2055 0.2575 0.0055  -0.0302 0.0131  1 . 
892  O   O   . LYS LYS D D 29  29  . 0.1501 0.2184 0.2592 -0.0243 -0.0061 0.0126  1 . 
893  N   N   . GLY GLY D D 30  30  . 0.1410 0.2874 0.2765 0.0003  -0.0413 0.0222  1 . 
894  CA  CA  . GLY GLY D D 30  30  . 0.1930 0.3574 0.3325 -0.0484 -0.0464 -0.0075 1 . 
895  C   C   . GLY GLY D D 30  30  . 0.1655 0.3868 0.4113 -0.0359 -0.0454 -0.0421 1 . 
896  O   O   . GLY GLY D D 30  30  . 0.2302 0.5128 0.5522 -0.1226 -0.0015 -0.0769 1 . 
897  N   N   . NH2 NH2 D D 31  31  . 0.1749 0.3109 0.4004 -0.0837 0.0005  -0.0666 1 . 
898  C   C   . ACE ACE E E 0   0   . 0.0721 0.2399 0.2233 -0.0307 -0.0046 -0.0648 1 . 
899  O   O   . ACE ACE E E 0   0   . 0.0733 0.2371 0.2525 -0.0297 0.0121  -0.0606 1 . 
900  CH3 CH3 . ACE ACE E E 0   0   . 0.0968 0.2922 0.2223 -0.0250 -0.0055 -0.0598 1 . 
901  N   N   . GLY GLY E E 1   1   . 0.0644 0.2006 0.2163 -0.0131 -0.0127 -0.0250 1 . 
902  CA  CA  . GLY GLY E E 1   1   . 0.0640 0.1915 0.2111 -0.0117 -0.0063 -0.0370 1 . 
903  C   C   . GLY GLY E E 1   1   . 0.0777 0.1617 0.1944 -0.0052 -0.0129 -0.0277 1 . 
904  O   O   . GLY GLY E E 1   1   . 0.0576 0.2136 0.2045 0.0086  -0.0050 -0.0070 1 . 
905  N   N   . GLU GLU E E 2   2   . 0.0510 0.1620 0.2201 -0.0158 0.0149  -0.0072 1 . 
906  CA  CA  . GLU GLU E E 2   2   . 0.0603 0.1829 0.2338 0.0052  0.0010  -0.0006 1 . 
907  CB  CB  . GLU GLU E E 2   2   . 0.0883 0.2054 0.2600 -0.0176 -0.0174 0.0305  1 . 
908  CG  CG  . GLU GLU E E 2   2   . 0.1087 0.2845 0.3218 -0.0005 -0.0401 0.0517  1 . 
909  CD  CD  . GLU GLU E E 2   2   . 0.2120 0.4064 0.3378 -0.0184 -0.0442 0.0914  1 . 
910  OE1 OE1 . GLU GLU E E 2   2   . 0.2779 0.4278 0.3703 -0.0829 -0.0229 0.1147  1 . 
911  OE2 OE2 . GLU GLU E E 2   2   . 0.2518 0.4217 0.4367 0.0409  -0.1085 0.0837  1 . 
912  C   C   . GLU GLU E E 2   2   . 0.0723 0.1907 0.2379 -0.0012 0.0047  0.0032  1 . 
913  O   O   . GLU GLU E E 2   2   . 0.0715 0.2091 0.2400 -0.0283 -0.0154 -0.0070 1 . 
914  N   N   . ILE ILE E E 3   3   . 0.0622 0.1775 0.2078 -0.0111 -0.0060 -0.0058 1 . 
915  CA  CA  . ILE ILE E E 3   3   . 0.0823 0.1847 0.2020 -0.0105 -0.0351 -0.0182 1 . 
916  CB  CB  . ILE ILE E E 3   3   . 0.1297 0.1856 0.2294 -0.0038 -0.0216 -0.0454 1 . 
917  CG1 CG1 . ILE ILE E E 3   3   . 0.1624 0.2195 0.2456 -0.0336 -0.0234 -0.0418 1 . 
918  CG2 CG2 . ILE ILE E E 3   3   . 0.1480 0.1791 0.2556 0.0019  -0.0008 -0.0720 1 . 
919  CD1 CD1 . ILE ILE E E 3   3   . 0.1864 0.2977 0.2794 -0.0136 -0.0448 -0.0088 1 . 
920  C   C   . ILE ILE E E 3   3   . 0.0652 0.1546 0.1931 0.0000  -0.0258 -0.0330 1 . 
921  O   O   . ILE ILE E E 3   3   . 0.0575 0.1915 0.2281 0.0027  -0.0382 -0.0255 1 . 
922  N   N   . ALA ALA E E 4   4   . 0.0437 0.1893 0.2124 -0.0105 -0.0296 -0.0183 1 . 
923  CA  CA  . ALA ALA E E 4   4   . 0.0443 0.2012 0.2065 0.0056  -0.0142 -0.0228 1 . 
924  CB  CB  . ALA ALA E E 4   4   . 0.0507 0.2553 0.2101 -0.0118 -0.0118 -0.0124 1 . 
925  C   C   . ALA ALA E E 4   4   . 0.0502 0.1896 0.2110 0.0104  -0.0349 -0.0016 1 . 
926  O   O   . ALA ALA E E 4   4   . 0.0613 0.1813 0.2254 0.0016  -0.0167 0.0029  1 . 
927  N   N   . GLN GLN E E 5   5   . 0.0524 0.1885 0.2075 0.0084  -0.0302 -0.0196 1 . 
928  CA  CA  . GLN GLN E E 5   5   . 0.0550 0.2012 0.2054 0.0085  -0.0115 -0.0290 1 . 
929  CB  CB  . GLN GLN E E 5   5   . 0.0995 0.2047 0.2181 -0.0021 -0.0101 -0.0493 1 . 
930  CG  CG  . GLN GLN E E 5   5   . 0.1423 0.2381 0.2310 -0.0338 -0.0185 -0.0746 1 . 
931  CD  CD  . GLN GLN E E 5   5   . 0.2004 0.3305 0.2308 -0.0818 -0.0133 -0.0769 1 . 
932  OE1 OE1 . GLN GLN E E 5   5   . 0.2554 0.3420 0.2673 -0.0952 0.0174  -0.0500 1 . 
933  NE2 NE2 . GLN GLN E E 5   5   . 0.1627 0.3625 0.2414 -0.0895 -0.0414 -0.0726 1 . 
934  C   C   . GLN GLN E E 5   5   . 0.0549 0.1861 0.1760 0.0000  -0.0036 -0.0299 1 . 
935  O   O   . GLN GLN E E 5   5   . 0.0605 0.2110 0.2055 -0.0049 0.0101  -0.0230 1 . 
936  N   N   . THR THR E E 6   6   . 0.0434 0.1645 0.1712 -0.0073 -0.0054 -0.0213 1 . 
937  CA  CA  . THR THR E E 6   6   . 0.0724 0.1792 0.1757 -0.0080 -0.0267 -0.0109 1 . 
938  CB  CB  . THR THR E E 6   6   . 0.0929 0.1969 0.1750 -0.0179 -0.0348 0.0028  1 . 
939  OG1 OG1 . THR THR E E 6   6   . 0.1042 0.1942 0.2265 -0.0185 0.0179  0.0085  1 . 
940  CG2 CG2 . THR THR E E 6   6   . 0.1027 0.2510 0.1881 -0.0205 -0.0448 0.0012  1 . 
941  C   C   . THR THR E E 6   6   . 0.0509 0.1672 0.1916 0.0085  -0.0273 -0.0163 1 . 
942  O   O   . THR THR E E 6   6   . 0.0535 0.2080 0.2161 -0.0114 -0.0216 0.0021  1 . 
943  N   N   . ILE ILE E E 7   7   . 0.0383 0.1723 0.2026 0.0091  -0.0140 -0.0145 1 . 
944  CA  CA  . ILE ILE E E 7   7   . 0.1036 0.1780 0.2069 -0.0033 0.0024  -0.0201 1 . 
945  CB  CB  . ILE ILE E E 7   7   . 0.0854 0.1832 0.2651 -0.0142 -0.0047 -0.0142 1 . 
946  CG1 CG1 . ILE ILE E E 7   7   . 0.1183 0.1876 0.2789 0.0005  0.0212  -0.0393 1 . 
947  CG2 CG2 . ILE ILE E E 7   7   . 0.1040 0.1855 0.3194 -0.0143 0.0000  -0.0142 1 . 
948  CD1 CD1 . ILE ILE E E 7   7   . 0.1333 0.2282 0.3387 0.0184  0.0151  -0.0158 1 . 
949  C   C   . ILE ILE E E 7   7   . 0.1330 0.1676 0.1933 -0.0201 -0.0019 -0.0094 1 . 
950  O   O   . ILE ILE E E 7   7   . 0.0994 0.2035 0.2240 -0.0100 -0.0118 -0.0099 1 . 
951  N   N   . LYS LYS E E 8   8   . 0.1092 0.2261 0.1808 -0.0236 -0.0045 -0.0116 1 . 
952  CA  CA  . LYS LYS E E 8   8   . 0.0886 0.2350 0.1695 -0.0216 -0.0238 -0.0067 1 . 
953  CB  CB  . LYS LYS E E 8   8   . 0.1343 0.2991 0.2063 -0.0441 -0.0437 -0.0317 1 . 
954  CG  CG  . LYS LYS E E 8   8   . 0.1907 0.3745 0.2832 -0.0008 -0.0495 0.0216  1 . 
955  CD  CD  . LYS LYS E E 8   8   . 0.2215 0.4304 0.3018 -0.0001 -0.0810 0.0023  1 . 
956  CE  CE  . LYS LYS E E 8   8   . 0.2273 0.4747 0.4159 0.0267  -0.0774 0.0129  1 . 
957  NZ  NZ  . LYS LYS E E 8   8   . 0.2381 0.5950 0.4335 0.0133  -0.0933 0.0034  1 . 
958  C   C   . LYS LYS E E 8   8   . 0.0744 0.1935 0.2039 -0.0438 -0.0064 -0.0042 1 . 
959  O   O   . LYS LYS E E 8   8   . 0.0574 0.2479 0.1994 -0.0247 0.0047  -0.0024 1 . 
960  N   N   . GLU GLU E E 9   9   . 0.0633 0.1899 0.2240 -0.0273 -0.0021 0.0028  1 . 
961  CA  CA  . GLU GLU E E 9   9   . 0.0808 0.1862 0.2456 -0.0190 -0.0163 -0.0188 1 . 
962  CB  CB  . GLU GLU E E 9   9   . 0.1295 0.2025 0.2975 -0.0407 -0.0260 0.0018  1 . 
963  CG  CG  . GLU GLU E E 9   9   . 0.1774 0.2394 0.4227 -0.0147 -0.0391 0.0181  1 . 
964  CD  CD  . GLU GLU E E 9   9   . 0.2845 0.3260 0.4674 0.0235  0.0309  -0.0156 1 . 
965  OE1 OE1 . GLU GLU E E 9   9   . 0.4091 0.3544 0.4688 -0.0592 0.0642  -0.1075 1 . 
966  OE2 OE2 . GLU GLU E E 9   9   . 0.3094 0.4895 0.5969 0.1035  0.0419  0.0020  1 . 
967  C   C   . GLU GLU E E 9   9   . 0.0490 0.1830 0.2295 -0.0178 0.0157  -0.0085 1 . 
968  O   O   . GLU GLU E E 9   9   . 0.0485 0.1911 0.2496 -0.0145 0.0145  -0.0197 1 . 
969  N   N   . ILE ILE E E 10  10  . 0.0415 0.1930 0.2255 -0.0056 -0.0066 -0.0205 1 . 
970  CA  CA  . ILE ILE E E 10  10  . 0.0549 0.1597 0.2141 0.0204  -0.0373 -0.0137 1 . 
971  CB  CB  . ILE ILE E E 10  10  . 0.0412 0.1876 0.2138 -0.0033 -0.0265 -0.0196 1 . 
972  CG1 CG1 . ILE ILE E E 10  10  . 0.0655 0.2213 0.2177 -0.0041 -0.0202 -0.0110 1 . 
973  CG2 CG2 . ILE ILE E E 10  10  . 0.0791 0.2080 0.2498 -0.0330 -0.0184 -0.0285 1 . 
974  CD1 CD1 . ILE ILE E E 10  10  . 0.0730 0.2673 0.2317 -0.0300 0.0027  -0.0232 1 . 
975  C   C   . ILE ILE E E 10  10  . 0.0495 0.1756 0.2317 0.0095  -0.0305 -0.0055 1 . 
976  O   O   . ILE ILE E E 10  10  . 0.0573 0.1809 0.2503 -0.0102 -0.0206 -0.0111 1 . 
977  N   N   . ALA ALA E E 11  11  . 0.0647 0.1712 0.2208 0.0000  -0.0339 0.0021  1 . 
978  CA  CA  . ALA ALA E E 11  11  . 0.0870 0.1651 0.2314 0.0075  -0.0025 -0.0025 1 . 
979  CB  CB  . ALA ALA E E 11  11  . 0.0538 0.2175 0.2730 -0.0069 0.0127  0.0294  1 . 
980  C   C   . ALA ALA E E 11  11  . 0.0578 0.1852 0.2148 -0.0213 0.0012  0.0141  1 . 
981  O   O   . ALA ALA E E 11  11  . 0.0663 0.2045 0.2956 -0.0365 0.0103  0.0110  1 . 
982  N   N   . LYS LYS E E 12  12  . 0.0649 0.2040 0.2092 0.0168  -0.0209 -0.0179 1 . 
983  CA  CA  . LYS LYS E E 12  12  . 0.0863 0.2555 0.2051 0.0198  -0.0118 -0.0344 1 . 
984  CB  CB  . LYS LYS E E 12  12  . 0.1515 0.2590 0.2859 0.0070  -0.0172 -0.0505 1 . 
985  CG  CG  . LYS LYS E E 12  12  . 0.2141 0.3156 0.3285 0.0013  0.0102  -0.0963 1 . 
986  CD  CD  . LYS LYS E E 12  12  . 0.3177 0.3621 0.4696 -0.0210 -0.0231 -0.1634 1 . 
987  CE  CE  . LYS LYS E E 12  12  . 0.4253 0.5317 0.5554 0.0265  0.0543  -0.1723 1 . 
988  NZ  NZ  . LYS LYS E E 12  12  . 0.4213 0.5743 0.7331 0.0054  0.0505  -0.1611 1 . 
989  C   C   . LYS LYS E E 12  12  . 0.0906 0.1997 0.2107 0.0285  -0.0142 -0.0321 1 . 
990  O   O   . LYS LYS E E 12  12  . 0.0964 0.2381 0.2052 0.0033  -0.0189 -0.0295 1 . 
991  N   N   . THR THR E E 13  13  . 0.0797 0.1759 0.2236 -0.0046 -0.0098 -0.0290 1 . 
992  CA  CA  . THR THR E E 13  13  . 0.0923 0.1724 0.2225 0.0037  -0.0104 0.0050  1 . 
993  CB  CB  . THR THR E E 13  13  . 0.0815 0.1963 0.2350 -0.0130 0.0252  0.0058  1 . 
994  OG1 OG1 . THR THR E E 13  13  . 0.1253 0.1847 0.2938 -0.0093 -0.0187 0.0150  1 . 
995  CG2 CG2 . THR THR E E 13  13  . 0.1017 0.2193 0.2729 -0.0045 0.0185  0.0441  1 . 
996  C   C   . THR THR E E 13  13  . 0.0487 0.1795 0.2321 0.0042  0.0130  -0.0001 1 . 
997  O   O   . THR THR E E 13  13  . 0.0494 0.1941 0.2654 -0.0133 0.0188  -0.0183 1 . 
998  N   N   . ILE ILE E E 14  14  . 0.0492 0.1457 0.2390 -0.0098 0.0051  -0.0080 1 . 
999  CA  CA  . ILE ILE E E 14  14  . 0.0752 0.1575 0.2235 -0.0125 -0.0218 -0.0144 1 . 
1000 CB  CB  . ILE ILE E E 14  14  . 0.1032 0.1807 0.2724 -0.0343 0.0421  -0.0409 1 . 
1001 CG1 CG1 . ILE ILE E E 14  14  . 0.1758 0.2052 0.2701 -0.0244 0.0349  -0.0281 1 . 
1002 CG2 CG2 . ILE ILE E E 14  14  . 0.2333 0.1853 0.3999 -0.0489 0.0579  -0.0670 1 . 
1003 CD1 CD1 . ILE ILE E E 14  14  . 0.1663 0.2288 0.3392 -0.0164 0.0137  -0.0583 1 . 
1004 C   C   . ILE ILE E E 14  14  . 0.0795 0.1678 0.2246 -0.0042 -0.0094 -0.0264 1 . 
1005 O   O   . ILE ILE E E 14  14  . 0.0691 0.1762 0.2464 0.0047  -0.0162 -0.0212 1 . 
1006 N   N   . LYS LYS E E 15  15  . 0.0626 0.1900 0.2212 0.0015  -0.0135 -0.0101 1 . 
1007 CA  CA  . LYS LYS E E 15  15  . 0.1260 0.1890 0.2153 -0.0111 -0.0147 -0.0079 1 . 
1008 CB  CB  . LYS LYS E E 15  15  . 0.1318 0.2910 0.2520 -0.0367 -0.0341 -0.0198 1 . 
1009 CG  CG  . LYS LYS E E 15  15  . 0.2067 0.3358 0.3191 0.0168  -0.0407 0.0047  1 . 
1010 CD  CD  . LYS LYS E E 15  15  . 0.3068 0.4211 0.4136 -0.0199 -0.0565 0.0731  1 . 
1011 CE  CE  . LYS LYS E E 15  15  . 0.3506 0.5645 0.4484 0.0228  0.0087  0.0718  1 . 
1012 NZ  NZ  . LYS LYS E E 15  15  . 0.3391 0.6165 0.5552 0.0494  0.0082  0.1647  1 . 
1013 C   C   . LYS LYS E E 15  15  . 0.0855 0.2030 0.1985 -0.0411 -0.0107 0.0000  1 . 
1014 O   O   . LYS LYS E E 15  15  . 0.0806 0.1914 0.2259 -0.0319 -0.0172 0.0327  1 . 
1015 N   N   . GLU GLU E E 16  16  . 0.0808 0.1942 0.2180 -0.0344 -0.0152 -0.0212 1 . 
1016 CA  CA  . GLU GLU E E 16  16  . 0.0893 0.2270 0.2218 -0.0177 0.0064  -0.0395 1 . 
1017 CB  CB  . GLU GLU E E 16  16  . 0.1497 0.2465 0.3193 -0.0292 0.0320  -0.0158 1 . 
1018 CG  CG  . GLU GLU E E 16  16  . 0.1709 0.2970 0.3879 -0.0142 0.0000  -0.0607 1 . 
1019 CD  CD  . GLU GLU E E 16  16  . 0.2700 0.2904 0.5337 -0.0480 -0.0565 -0.0483 1 . 
1020 OE1 OE1 . GLU GLU E E 16  16  . 0.4582 0.3808 0.5358 0.0314  -0.0498 0.0069  1 . 
1021 OE2 OE2 . GLU GLU E E 16  16  . 0.3737 0.4783 0.6786 -0.0923 -0.1518 -0.1341 1 . 
1022 C   C   . GLU GLU E E 16  16  . 0.0504 0.1912 0.1913 -0.0006 0.0168  -0.0083 1 . 
1023 O   O   . GLU GLU E E 16  16  . 0.0639 0.2117 0.2426 -0.0213 0.0422  -0.0217 1 . 
1024 N   N   . ILE ILE E E 17  17  . 0.0471 0.1795 0.1947 -0.0084 0.0191  -0.0060 1 . 
1025 CA  CA  . ILE ILE E E 17  17  . 0.0792 0.1695 0.1821 0.0045  -0.0151 0.0144  1 . 
1026 CB  CB  . ILE ILE E E 17  17  . 0.0518 0.1864 0.1910 -0.0025 -0.0084 0.0001  1 . 
1027 CG1 CG1 . ILE ILE E E 17  17  . 0.0583 0.2208 0.2096 -0.0195 -0.0056 0.0285  1 . 
1028 CG2 CG2 . ILE ILE E E 17  17  . 0.0634 0.2094 0.1679 -0.0110 -0.0001 0.0008  1 . 
1029 CD1 CD1 . ILE ILE E E 17  17  . 0.0496 0.2746 0.2172 -0.0207 -0.0085 0.0143  1 . 
1030 C   C   . ILE ILE E E 17  17  . 0.0795 0.1808 0.1676 -0.0094 -0.0158 0.0199  1 . 
1031 O   O   . ILE ILE E E 17  17  . 0.0585 0.2080 0.1960 0.0093  0.0092  -0.0030 1 . 
1032 N   N   . ALA ALA E E 18  18  . 0.0546 0.1781 0.1909 -0.0075 -0.0173 0.0061  1 . 
1033 CA  CA  . ALA ALA E E 18  18  . 0.0745 0.1845 0.2051 0.0069  -0.0094 0.0175  1 . 
1034 CB  CB  . ALA ALA E E 18  18  . 0.0646 0.1679 0.2827 -0.0088 -0.0269 0.0352  1 . 
1035 C   C   . ALA ALA E E 18  18  . 0.0579 0.1800 0.2353 -0.0093 -0.0088 0.0187  1 . 
1036 O   O   . ALA ALA E E 18  18  . 0.0791 0.1693 0.2062 -0.0345 -0.0201 0.0012  1 . 
1037 CD1 CD1 . 4BF 4BF E E 19  19  . 0.1069 0.2722 0.2843 -0.0272 0.0047  -0.0426 1 . 
1038 CE1 CE1 . 4BF 4BF E E 19  19  . 0.1995 0.3070 0.2694 -0.0166 0.0288  -0.0628 1 . 
1039 CZ  CZ  . 4BF 4BF E E 19  19  . 0.1578 0.3650 0.2492 -0.0290 0.0120  -0.0177 1 . 
1040 BR  BR  . 4BF 4BF E E 19  19  . 0.2290 0.4599 0.2997 -0.0129 0.0458  -0.0209 1 . 
1041 CE2 CE2 . 4BF 4BF E E 19  19  . 0.1442 0.3307 0.2268 -0.0418 0.0116  0.0353  1 . 
1042 CD2 CD2 . 4BF 4BF E E 19  19  . 0.1214 0.2894 0.2056 -0.0075 -0.0008 0.0303  1 . 
1043 CG  CG  . 4BF 4BF E E 19  19  . 0.1044 0.2752 0.2092 -0.0079 -0.0069 0.0188  1 . 
1044 CB  CB  . 4BF 4BF E E 19  19  . 0.0785 0.2275 0.2018 -0.0096 -0.0198 0.0109  1 . 
1045 CA  CA  . 4BF 4BF E E 19  19  . 0.1021 0.1868 0.1864 0.0044  -0.0069 0.0209  1 . 
1046 N   N   . 4BF 4BF E E 19  19  . 0.0612 0.1629 0.2152 0.0015  -0.0162 0.0229  1 . 
1047 C   C   . 4BF 4BF E E 19  19  . 0.0852 0.1900 0.1890 -0.0016 0.0076  0.0291  1 . 
1048 O   O   . 4BF 4BF E E 19  19  . 0.0706 0.2032 0.1888 0.0106  -0.0123 0.0542  1 . 
1049 N   N   . THR THR E E 20  20  . 0.0870 0.1566 0.1785 -0.0197 -0.0315 0.0057  1 . 
1050 CA  CA  . THR THR E E 20  20  . 0.1029 0.1544 0.1602 0.0145  -0.0058 0.0080  1 . 
1051 CB  CB  . THR THR E E 20  20  . 0.1050 0.1606 0.1752 0.0190  0.0027  0.0127  1 . 
1052 OG1 OG1 . THR THR E E 20  20  . 0.1202 0.1813 0.2408 -0.0065 0.0182  -0.0175 1 . 
1053 CG2 CG2 . THR THR E E 20  20  . 0.1195 0.1961 0.2210 0.0292  -0.0072 0.0383  1 . 
1054 C   C   . THR THR E E 20  20  . 0.1129 0.1578 0.1670 -0.0055 0.0109  0.0074  1 . 
1055 O   O   . THR THR E E 20  20  . 0.1157 0.1515 0.1995 0.0035  0.0309  0.0235  1 . 
1056 N   N   . ILE ILE E E 21  21  . 0.0960 0.1537 0.2030 0.0065  -0.0109 -0.0031 1 . 
1057 CA  CA  . ILE ILE E E 21  21  . 0.1000 0.1722 0.2069 -0.0078 0.0050  -0.0151 1 . 
1058 CB  CB  . ILE ILE E E 21  21  . 0.1406 0.2296 0.2423 -0.0134 0.0472  -0.0308 1 . 
1059 CG1 CG1 . ILE ILE E E 21  21  . 0.1816 0.2738 0.2881 -0.0259 0.0230  -0.0494 1 . 
1060 CG2 CG2 . ILE ILE E E 21  21  . 0.1671 0.2436 0.2869 -0.0107 0.0285  -0.0243 1 . 
1061 CD1 CD1 . ILE ILE E E 21  21  . 0.2344 0.3627 0.2918 -0.0621 0.0478  -0.0653 1 . 
1062 C   C   . ILE ILE E E 21  21  . 0.0872 0.1857 0.2128 -0.0036 -0.0020 -0.0054 1 . 
1063 O   O   . ILE ILE E E 21  21  . 0.0865 0.1913 0.2368 -0.0083 -0.0084 0.0002  1 . 
1064 N   N   . LYS LYS E E 22  22  . 0.0570 0.1933 0.2276 -0.0112 0.0014  0.0075  1 . 
1065 CA  CA  . LYS LYS E E 22  22  . 0.0912 0.2256 0.2171 0.0154  0.0003  0.0332  1 . 
1066 CB  CB  . LYS LYS E E 22  22  . 0.0978 0.2720 0.2377 0.0100  -0.0161 0.0395  1 . 
1067 CG  CG  . LYS LYS E E 22  22  . 0.1335 0.3118 0.2780 0.0260  -0.0065 0.0637  1 . 
1068 CD  CD  . LYS LYS E E 22  22  . 0.2002 0.3576 0.2855 0.1051  -0.0258 0.0971  1 . 
1069 CE  CE  . LYS LYS E E 22  22  . 0.2974 0.3865 0.3772 0.0872  -0.0369 0.1345  1 . 
1070 NZ  NZ  . LYS LYS E E 22  22  . 0.3395 0.4353 0.4186 0.1652  -0.0551 0.1686  1 . 
1071 C   C   . LYS LYS E E 22  22  . 0.0616 0.2520 0.2243 -0.0215 0.0125  0.0381  1 . 
1072 O   O   . LYS LYS E E 22  22  . 0.0656 0.2105 0.2765 -0.0261 0.0104  0.0200  1 . 
1073 N   N   . GLU GLU E E 23  23  . 0.0587 0.2495 0.2221 -0.0108 0.0319  0.0313  1 . 
1074 CA  CA  . GLU GLU E E 23  23  . 0.0786 0.2724 0.2095 0.0138  0.0518  0.0117  1 . 
1075 CB  CB  . GLU GLU E E 23  23  . 0.1542 0.2707 0.2649 0.0169  0.0429  -0.0165 1 . 
1076 CG  CG  . GLU GLU E E 23  23  . 0.2177 0.3704 0.2743 0.0065  0.0259  -0.0280 1 . 
1077 CD  CD  . GLU GLU E E 23  23  . 0.3118 0.3718 0.3773 -0.0040 0.0397  -0.0274 1 . 
1078 OE1 OE1 . GLU GLU E E 23  23  . 0.3510 0.4509 0.4453 -0.0495 0.1131  -0.0477 1 . 
1079 OE2 OE2 . GLU GLU E E 23  23  . 0.4840 0.5255 0.4734 -0.0019 0.1008  -0.1253 1 . 
1080 C   C   . GLU GLU E E 23  23  . 0.0848 0.2195 0.2128 0.0242  0.0475  0.0184  1 . 
1081 O   O   . GLU GLU E E 23  23  . 0.0880 0.2684 0.2103 0.0206  0.0522  0.0249  1 . 
1082 N   N   . ILE ILE E E 24  24  . 0.0664 0.2001 0.2032 0.0292  0.0189  0.0222  1 . 
1083 CA  CA  . ILE ILE E E 24  24  . 0.0625 0.1835 0.2087 0.0198  0.0140  0.0299  1 . 
1084 CB  CB  . ILE ILE E E 24  24  . 0.0681 0.2099 0.2186 0.0100  0.0162  0.0264  1 . 
1085 CG1 CG1 . ILE ILE E E 24  24  . 0.0615 0.2095 0.2255 0.0013  0.0066  0.0271  1 . 
1086 CG2 CG2 . ILE ILE E E 24  24  . 0.1045 0.2476 0.2118 -0.0039 0.0138  0.0179  1 . 
1087 CD1 CD1 . ILE ILE E E 24  24  . 0.0419 0.2216 0.2476 0.0008  0.0029  0.0361  1 . 
1088 C   C   . ILE ILE E E 24  24  . 0.0497 0.2104 0.2186 -0.0121 0.0356  0.0184  1 . 
1089 O   O   . ILE ILE E E 24  24  . 0.0514 0.2691 0.2251 -0.0193 0.0156  0.0390  1 . 
1090 N   N   . ALA ALA E E 25  25  . 0.0572 0.2040 0.2437 -0.0147 0.0027  0.0202  1 . 
1091 CA  CA  . ALA ALA E E 25  25  . 0.0584 0.2198 0.3080 -0.0221 0.0201  0.0182  1 . 
1092 CB  CB  . ALA ALA E E 25  25  . 0.0635 0.2464 0.3181 -0.0171 0.0202  0.0317  1 . 
1093 C   C   . ALA ALA E E 25  25  . 0.0984 0.2317 0.2815 -0.0689 0.0142  0.0173  1 . 
1094 O   O   . ALA ALA E E 25  25  . 0.0712 0.2549 0.3263 -0.0572 0.0170  0.0377  1 . 
1095 N   N   . GLN GLN E E 26  26  . 0.0725 0.2503 0.2653 -0.0459 0.0037  0.0341  1 . 
1096 CA  CA  . GLN GLN E E 26  26  . 0.1111 0.2925 0.2520 -0.0483 0.0127  0.0449  1 . 
1097 CB  CB  . GLN GLN E E 26  26  . 0.0884 0.3246 0.2569 -0.0376 -0.0008 0.0557  1 . 
1098 CG  CG  . GLN GLN E E 26  26  . 0.1498 0.3995 0.2681 -0.0644 0.0200  0.0331  1 . 
1099 CD  CD  . GLN GLN E E 26  26  . 0.1079 0.4211 0.3261 -0.0793 -0.0067 0.0623  1 . 
1100 OE1 OE1 . GLN GLN E E 26  26  . 0.2345 0.3850 0.3440 -0.0609 -0.0703 0.0381  1 . 
1101 NE2 NE2 . GLN GLN E E 26  26  . 0.2160 0.5265 0.3222 -0.1414 0.0624  0.0526  1 . 
1102 C   C   . GLN GLN E E 26  26  . 0.1068 0.2964 0.2843 -0.0550 0.0212  0.0689  1 . 
1103 O   O   . GLN GLN E E 26  26  . 0.0928 0.3295 0.2742 -0.0706 -0.0143 0.0446  1 . 
1104 N   N   . THR THR E E 27  27  . 0.0618 0.2704 0.2825 -0.0270 0.0244  0.0423  1 . 
1105 CA  CA  . THR THR E E 27  27  . 0.0729 0.2997 0.2723 0.0041  0.0096  0.0330  1 . 
1106 CB  CB  . THR THR E E 27  27  . 0.0698 0.2905 0.2972 -0.0092 -0.0089 0.0238  1 . 
1107 OG1 OG1 . THR THR E E 27  27  . 0.1810 0.2694 0.2773 -0.0342 -0.0114 0.0110  1 . 
1108 CG2 CG2 . THR THR E E 27  27  . 0.1196 0.2579 0.3441 0.0084  -0.0196 0.0498  1 . 
1109 C   C   . THR THR E E 27  27  . 0.1362 0.3095 0.2629 0.0109  0.0127  -0.0003 1 . 
1110 O   O   . THR THR E E 27  27  . 0.1300 0.3574 0.3049 0.0089  0.0188  0.0676  1 . 
1111 N   N   . ILE ILE E E 28  28  . 0.0965 0.3297 0.2634 0.0629  -0.0281 -0.0073 1 . 
1112 CA  CA  . ILE ILE E E 28  28  . 0.0964 0.3719 0.2986 -0.0049 -0.0167 -0.0204 1 . 
1113 CB  CB  . ILE ILE E E 28  28  . 0.1197 0.4011 0.2837 -0.0218 -0.0287 -0.0388 1 . 
1114 CG1 CG1 . ILE ILE E E 28  28  . 0.1838 0.4293 0.2752 -0.0049 -0.0275 -0.0118 1 . 
1115 CG2 CG2 . ILE ILE E E 28  28  . 0.1137 0.4253 0.3201 -0.0303 -0.0378 -0.0558 1 . 
1116 CD1 CD1 . ILE ILE E E 28  28  . 0.1907 0.5564 0.4245 0.0083  -0.0710 0.0274  1 . 
1117 C   C   . ILE ILE E E 28  28  . 0.1521 0.3630 0.3074 0.0002  -0.0379 0.0075  1 . 
1118 O   O   . ILE ILE E E 28  28  . 0.1388 0.3515 0.3583 0.0087  -0.0156 -0.0253 1 . 
1119 N   N   . LYS LYS E E 29  29  . 0.0837 0.3349 0.3415 -0.0159 -0.0132 0.0181  1 . 
1120 CA  CA  . LYS LYS E E 29  29  . 0.2408 0.3241 0.3844 -0.0642 -0.0261 -0.0035 1 . 
1121 CB  CB  . LYS LYS E E 29  29  . 0.3662 0.3322 0.4089 -0.0676 -0.0058 -0.0330 1 . 
1122 CG  CG  . LYS LYS E E 29  29  . 0.3827 0.2952 0.4759 -0.0131 0.0329  -0.0433 1 . 
1123 CD  CD  . LYS LYS E E 29  29  . 0.5062 0.3326 0.4813 -0.0219 0.0444  -0.0821 1 . 
1124 C   C   . LYS LYS E E 29  29  . 0.3889 0.3001 0.3821 -0.1344 0.0077  0.0200  1 . 
1125 O   O   . LYS LYS E E 29  29  . 0.5578 0.3088 0.5122 -0.2044 0.0544  0.0014  1 . 
1126 N   N   . GLY GLY E E 30  30  . 0.3249 0.3871 0.4359 -0.1049 -0.0570 0.0478  1 . 
1127 CA  CA  . GLY GLY E E 30  30  . 0.3802 0.3386 0.4309 -0.1490 -0.0066 0.0927  1 . 
1128 C   C   . GLY GLY E E 30  30  . 0.3318 0.3625 0.6041 -0.1625 0.0408  0.0646  1 . 
1129 O   O   . GLY GLY E E 30  30  . 0.1772 0.5058 0.7186 -0.1186 -0.0124 -0.0701 1 . 
1130 N   N   . NH2 NH2 E E 31  31  . 0.4544 0.4386 0.6634 -0.1951 0.1209  0.1071  1 . 
1131 N   N   . GLU GLU F F 2   2   . 0.1861 0.4894 0.4232 -0.0362 -0.0896 -0.0800 1 . 
1132 CA  CA  . GLU GLU F F 2   2   . 0.1553 0.5187 0.3576 -0.0381 -0.1576 -0.0442 1 . 
1133 CB  CB  . GLU GLU F F 2   2   . 0.3678 0.5902 0.3570 -0.0456 -0.0928 -0.0097 1 . 
1134 CG  CG  . GLU GLU F F 2   2   . 0.3912 0.6197 0.4398 -0.0203 -0.0543 -0.0431 1 . 
1135 CD  CD  . GLU GLU F F 2   2   . 0.4339 0.7939 0.4700 -0.0361 -0.0791 0.0048  1 . 
1136 OE1 OE1 . GLU GLU F F 2   2   . 0.7227 0.9342 0.4515 0.0041  0.0478  -0.1417 1 . 
1137 OE2 OE2 . GLU GLU F F 2   2   . 0.4116 0.8031 0.6964 -0.0378 0.0434  -0.0780 1 . 
1138 C   C   . GLU GLU F F 2   2   . 0.1251 0.4609 0.2652 -0.0277 -0.0699 -0.0215 1 . 
1139 O   O   . GLU GLU F F 2   2   . 0.1227 0.5127 0.2601 0.0213  -0.0115 -0.0052 1 . 
1140 N   N   . ILE ILE F F 3   3   . 0.1081 0.3964 0.3246 -0.0033 -0.0453 0.0321  1 . 
1141 CA  CA  . ILE ILE F F 3   3   . 0.0822 0.3467 0.3319 -0.0191 -0.0269 0.0514  1 . 
1142 CB  CB  . ILE ILE F F 3   3   . 0.0858 0.3254 0.4063 0.0077  -0.0384 0.0700  1 . 
1143 CG1 CG1 . ILE ILE F F 3   3   . 0.0807 0.3805 0.4826 0.0130  -0.0698 0.1231  1 . 
1144 CG2 CG2 . ILE ILE F F 3   3   . 0.1491 0.2408 0.4172 -0.0179 -0.0366 0.0719  1 . 
1145 CD1 CD1 . ILE ILE F F 3   3   . 0.1254 0.3942 0.5198 0.0324  -0.0511 0.1182  1 . 
1146 C   C   . ILE ILE F F 3   3   . 0.0643 0.2903 0.2950 -0.0311 -0.0194 0.0216  1 . 
1147 O   O   . ILE ILE F F 3   3   . 0.0577 0.3176 0.2770 -0.0464 0.0068  0.0059  1 . 
1148 N   N   . ALA ALA F F 4   4   . 0.0833 0.2817 0.2612 -0.0170 -0.0235 0.0388  1 . 
1149 CA  CA  . ALA ALA F F 4   4   . 0.0667 0.2706 0.2754 -0.0114 -0.0080 0.0443  1 . 
1150 CB  CB  . ALA ALA F F 4   4   . 0.0928 0.2621 0.3076 -0.0142 -0.0078 0.0641  1 . 
1151 C   C   . ALA ALA F F 4   4   . 0.0819 0.2682 0.2384 -0.0208 -0.0004 0.0295  1 . 
1152 O   O   . ALA ALA F F 4   4   . 0.0855 0.3000 0.2445 -0.0019 -0.0013 0.0202  1 . 
1153 N   N   . GLN GLN F F 5   5   . 0.0729 0.3107 0.2582 -0.0470 -0.0135 -0.0032 1 . 
1154 CA  CA  . GLN GLN F F 5   5   . 0.0972 0.3191 0.2561 -0.0334 -0.0223 -0.0272 1 . 
1155 CB  CB  . GLN GLN F F 5   5   . 0.1484 0.3898 0.2763 -0.0502 -0.0374 -0.0521 1 . 
1156 CG  CG  . GLN GLN F F 5   5   . 0.2168 0.4683 0.3566 -0.0217 0.0011  -0.0952 1 . 
1157 CD  CD  . GLN GLN F F 5   5   . 0.3337 0.5957 0.3763 -0.0176 -0.0012 -0.1669 1 . 
1158 OE1 OE1 . GLN GLN F F 5   5   . 0.3389 0.7617 0.4983 0.0304  -0.0836 -0.1431 1 . 
1159 NE2 NE2 . GLN GLN F F 5   5   . 0.3595 0.7035 0.4600 0.0131  0.0627  -0.1321 1 . 
1160 C   C   . GLN GLN F F 5   5   . 0.0925 0.3095 0.2448 -0.0252 -0.0305 -0.0017 1 . 
1161 O   O   . GLN GLN F F 5   5   . 0.0956 0.2840 0.2736 -0.0208 -0.0373 -0.0139 1 . 
1162 N   N   . THR THR F F 6   6   . 0.1033 0.3215 0.2356 -0.0124 -0.0341 0.0102  1 . 
1163 CA  CA  . THR THR F F 6   6   . 0.0868 0.3297 0.2175 -0.0091 -0.0146 0.0113  1 . 
1164 CB  CB  . THR THR F F 6   6   . 0.0713 0.3838 0.2266 -0.0053 -0.0360 0.0521  1 . 
1165 OG1 OG1 . THR THR F F 6   6   . 0.1330 0.4525 0.2482 -0.0245 -0.0519 0.0337  1 . 
1166 CG2 CG2 . THR THR F F 6   6   . 0.0993 0.3923 0.2629 -0.0108 -0.0155 0.0834  1 . 
1167 C   C   . THR THR F F 6   6   . 0.1023 0.2837 0.1930 -0.0003 0.0055  0.0159  1 . 
1168 O   O   . THR THR F F 6   6   . 0.0995 0.2642 0.2371 -0.0162 0.0064  0.0158  1 . 
1169 N   N   . ILE ILE F F 7   7   . 0.0454 0.2794 0.2241 0.0111  0.0061  0.0182  1 . 
1170 CA  CA  . ILE ILE F F 7   7   . 0.1118 0.2427 0.2229 -0.0031 0.0044  0.0113  1 . 
1171 CB  CB  . ILE ILE F F 7   7   . 0.0856 0.2592 0.2495 0.0491  -0.0104 0.0321  1 . 
1172 CG1 CG1 . ILE ILE F F 7   7   . 0.1140 0.2828 0.2714 0.0110  -0.0162 0.0294  1 . 
1173 CG2 CG2 . ILE ILE F F 7   7   . 0.1683 0.2585 0.2952 0.0556  -0.0212 0.0443  1 . 
1174 CD1 CD1 . ILE ILE F F 7   7   . 0.0546 0.3235 0.2894 0.0255  -0.0159 0.0253  1 . 
1175 C   C   . ILE ILE F F 7   7   . 0.1049 0.2281 0.2003 -0.0096 -0.0063 -0.0090 1 . 
1176 O   O   . ILE ILE F F 7   7   . 0.0871 0.2111 0.2314 -0.0192 -0.0007 0.0010  1 . 
1177 N   N   . LYS LYS F F 8   8   . 0.1058 0.2142 0.2351 0.0015  0.0019  -0.0175 1 . 
1178 CA  CA  . LYS LYS F F 8   8   . 0.0813 0.2274 0.2351 -0.0019 0.0033  -0.0080 1 . 
1179 CB  CB  . LYS LYS F F 8   8   . 0.0823 0.2306 0.2896 -0.0061 0.0039  -0.0130 1 . 
1180 CG  CG  . LYS LYS F F 8   8   . 0.1444 0.2899 0.3416 0.0210  -0.0445 0.0328  1 . 
1181 CD  CD  . LYS LYS F F 8   8   . 0.1905 0.3434 0.4428 -0.0240 -0.0860 0.0431  1 . 
1182 CE  CE  . LYS LYS F F 8   8   . 0.2963 0.4324 0.5220 0.0538  -0.0758 -0.0195 1 . 
1183 NZ  NZ  . LYS LYS F F 8   8   . 0.2696 0.5109 0.6149 0.0379  -0.0889 -0.0023 1 . 
1184 C   C   . LYS LYS F F 8   8   . 0.0944 0.2146 0.2198 -0.0055 0.0118  -0.0213 1 . 
1185 O   O   . LYS LYS F F 8   8   . 0.1003 0.2196 0.2351 0.0011  0.0111  -0.0084 1 . 
1186 N   N   . GLU GLU F F 9   9   . 0.0698 0.2973 0.2182 -0.0145 0.0056  -0.0343 1 . 
1187 CA  CA  . GLU GLU F F 9   9   . 0.0648 0.3327 0.2270 0.0000  0.0059  -0.0539 1 . 
1188 CB  CB  . GLU GLU F F 9   9   . 0.0800 0.4148 0.2173 0.0008  0.0107  -0.0690 1 . 
1189 CG  CG  . GLU GLU F F 9   9   . 0.1975 0.4576 0.3241 -0.0406 0.0179  -0.1223 1 . 
1190 CD  CD  . GLU GLU F F 9   9   . 0.4107 0.5680 0.3270 -0.0426 0.0018  -0.1053 1 . 
1191 OE1 OE1 . GLU GLU F F 9   9   . 0.6515 0.6329 0.3836 0.0212  0.0346  -0.0311 1 . 
1192 OE2 OE2 . GLU GLU F F 9   9   . 0.4716 0.6458 0.5555 -0.1389 -0.0711 -0.1575 1 . 
1193 C   C   . GLU GLU F F 9   9   . 0.0562 0.2857 0.2029 0.0133  0.0047  -0.0237 1 . 
1194 O   O   . GLU GLU F F 9   9   . 0.0543 0.2946 0.1952 0.0102  0.0029  -0.0236 1 . 
1195 N   N   . ILE ILE F F 10  10  . 0.0445 0.2478 0.1840 -0.0053 0.0011  0.0029  1 . 
1196 CA  CA  . ILE ILE F F 10  10  . 0.0398 0.2388 0.1888 -0.0125 0.0054  0.0193  1 . 
1197 CB  CB  . ILE ILE F F 10  10  . 0.0486 0.2305 0.2031 -0.0192 0.0104  0.0085  1 . 
1198 CG1 CG1 . ILE ILE F F 10  10  . 0.0597 0.2824 0.2291 0.0049  0.0129  0.0395  1 . 
1199 CG2 CG2 . ILE ILE F F 10  10  . 0.0872 0.1797 0.2430 -0.0330 0.0298  -0.0002 1 . 
1200 CD1 CD1 . ILE ILE F F 10  10  . 0.0599 0.2888 0.2520 0.0084  0.0262  0.0419  1 . 
1201 C   C   . ILE ILE F F 10  10  . 0.0409 0.1817 0.1902 -0.0160 0.0012  0.0067  1 . 
1202 O   O   . ILE ILE F F 10  10  . 0.0371 0.2142 0.2110 -0.0156 0.0006  0.0143  1 . 
1203 N   N   . ALA ALA F F 11  11  . 0.0647 0.1928 0.2008 -0.0068 0.0195  0.0196  1 . 
1204 CA  CA  . ALA ALA F F 11  11  . 0.0712 0.1903 0.2146 -0.0016 0.0065  0.0278  1 . 
1205 CB  CB  . ALA ALA F F 11  11  . 0.0638 0.1879 0.2335 0.0038  0.0011  0.0455  1 . 
1206 C   C   . ALA ALA F F 11  11  . 0.0795 0.1839 0.2032 0.0037  -0.0192 0.0190  1 . 
1207 O   O   . ALA ALA F F 11  11  . 0.0690 0.1904 0.2336 0.0077  -0.0247 0.0251  1 . 
1208 N   N   . LYS LYS F F 12  12  . 0.0783 0.1716 0.2369 -0.0090 0.0058  0.0000  1 . 
1209 CA  CA  . LYS LYS F F 12  12  . 0.0806 0.1743 0.2629 0.0040  -0.0220 0.0120  1 . 
1210 CB  CB  . LYS LYS F F 12  12  . 0.1031 0.2004 0.3334 -0.0088 -0.0249 -0.0253 1 . 
1211 CG  CG  . LYS LYS F F 12  12  . 0.1664 0.2207 0.3846 -0.0296 -0.0053 0.0054  1 . 
1212 CD  CD  . LYS LYS F F 12  12  . 0.1966 0.2864 0.4569 -0.0619 -0.0335 -0.0355 1 . 
1213 CE  CE  . LYS LYS F F 12  12  . 0.2905 0.2873 0.5449 -0.0882 -0.0263 0.0061  1 . 
1214 NZ  NZ  . LYS LYS F F 12  12  . 0.3596 0.2928 0.6730 -0.0886 -0.0527 -0.0446 1 . 
1215 C   C   . LYS LYS F F 12  12  . 0.0939 0.1777 0.2368 -0.0095 -0.0130 -0.0041 1 . 
1216 O   O   . LYS LYS F F 12  12  . 0.1363 0.1605 0.2814 0.0396  -0.0247 0.0070  1 . 
1217 N   N   . THR THR F F 13  13  . 0.0695 0.2136 0.2056 -0.0175 -0.0018 0.0035  1 . 
1218 CA  CA  . THR THR F F 13  13  . 0.0399 0.2216 0.1826 -0.0010 -0.0053 -0.0083 1 . 
1219 CB  CB  . THR THR F F 13  13  . 0.0547 0.2472 0.1910 -0.0097 -0.0238 0.0012  1 . 
1220 OG1 OG1 . THR THR F F 13  13  . 0.0721 0.3086 0.2025 -0.0141 -0.0372 -0.0232 1 . 
1221 CG2 CG2 . THR THR F F 13  13  . 0.0693 0.2867 0.2222 -0.0090 -0.0058 0.0247  1 . 
1222 C   C   . THR THR F F 13  13  . 0.0883 0.1912 0.1703 0.0036  0.0036  -0.0120 1 . 
1223 O   O   . THR THR F F 13  13  . 0.0832 0.2231 0.2252 0.0219  0.0140  -0.0164 1 . 
1224 N   N   . ILE ILE F F 14  14  . 0.0879 0.1940 0.1679 0.0184  -0.0186 -0.0288 1 . 
1225 CA  CA  A ILE ILE F F 14  14  . 0.0903 0.1658 0.1722 -0.0077 -0.0023 -0.0195 1 . 
1226 CA  CA  B ILE ILE F F 14  14  . 0.1142 0.1571 0.1858 -0.0177 -0.0147 -0.0124 1 . 
1227 CB  CB  A ILE ILE F F 14  14  . 0.0992 0.1705 0.1768 0.0092  -0.0211 -0.0309 1 . 
1228 CB  CB  B ILE ILE F F 14  14  . 0.1413 0.1471 0.2085 0.0071  -0.0410 -0.0192 1 . 
1229 CG1 CG1 A ILE ILE F F 14  14  . 0.1404 0.1714 0.2076 0.0291  -0.0290 -0.0275 1 . 
1230 CG1 CG1 B ILE ILE F F 14  14  . 0.1645 0.1795 0.2214 0.0034  -0.0321 0.0043  1 . 
1231 CG2 CG2 A ILE ILE F F 14  14  . 0.0692 0.1899 0.1699 0.0357  -0.0141 -0.0428 1 . 
1232 CG2 CG2 B ILE ILE F F 14  14  . 0.1974 0.1335 0.2412 0.0087  -0.0531 -0.0102 1 . 
1233 CD1 CD1 A ILE ILE F F 14  14  . 0.1307 0.1912 0.2252 0.0242  -0.0301 -0.0439 1 . 
1234 CD1 CD1 B ILE ILE F F 14  14  . 0.1642 0.2164 0.2310 0.0246  -0.0296 -0.0013 1 . 
1235 C   C   . ILE ILE F F 14  14  . 0.0825 0.1595 0.1907 -0.0095 -0.0129 -0.0220 1 . 
1236 O   O   . ILE ILE F F 14  14  . 0.0518 0.1885 0.2187 0.0203  -0.0224 -0.0128 1 . 
1237 N   N   . LYS LYS F F 15  15  . 0.0748 0.1664 0.2305 -0.0123 -0.0242 0.0155  1 . 
1238 CA  CA  . LYS LYS F F 15  15  . 0.0663 0.1632 0.2598 0.0136  -0.0088 0.0152  1 . 
1239 CB  CB  . LYS LYS F F 15  15  . 0.0975 0.1779 0.3146 -0.0011 -0.0497 0.0486  1 . 
1240 CG  CG  . LYS LYS F F 15  15  . 0.1549 0.2359 0.3096 0.0109  -0.0407 0.0387  1 . 
1241 CD  CD  . LYS LYS F F 15  15  . 0.1921 0.2493 0.4160 -0.0105 -0.0294 0.0414  1 . 
1242 CE  CE  . LYS LYS F F 15  15  . 0.3043 0.3499 0.4511 0.0245  0.0223  0.0316  1 . 
1243 NZ  NZ  . LYS LYS F F 15  15  . 0.3613 0.4043 0.4454 0.0166  0.0095  0.0565  1 . 
1244 C   C   . LYS LYS F F 15  15  . 0.0615 0.1779 0.2392 0.0200  -0.0219 0.0138  1 . 
1245 O   O   . LYS LYS F F 15  15  . 0.0632 0.2142 0.2862 0.0095  -0.0441 0.0092  1 . 
1246 N   N   . GLU GLU F F 16  16  . 0.0932 0.1794 0.2504 0.0018  -0.0172 -0.0255 1 . 
1247 CA  CA  . GLU GLU F F 16  16  . 0.1044 0.2101 0.2705 0.0069  -0.0037 -0.0390 1 . 
1248 CB  CB  . GLU GLU F F 16  16  . 0.1603 0.2606 0.2765 0.0273  -0.0228 -0.0652 1 . 
1249 CG  CG  . GLU GLU F F 16  16  . 0.2024 0.3474 0.3965 -0.0376 -0.0140 -0.0995 1 . 
1250 CD  CD  . GLU GLU F F 16  16  . 0.3754 0.4893 0.3850 -0.0434 0.0055  -0.1471 1 . 
1251 OE1 OE1 . GLU GLU F F 16  16  . 0.5024 0.6910 0.4023 -0.0997 0.0384  -0.1016 1 . 
1252 OE2 OE2 . GLU GLU F F 16  16  . 0.4612 0.5868 0.6125 -0.1028 -0.0351 -0.2153 1 . 
1253 C   C   . GLU GLU F F 16  16  . 0.0961 0.1981 0.2401 0.0165  -0.0209 -0.0309 1 . 
1254 O   O   . GLU GLU F F 16  16  . 0.0980 0.2027 0.2648 0.0256  -0.0243 -0.0144 1 . 
1255 N   N   . ILE ILE F F 17  17  . 0.0734 0.2002 0.2171 0.0096  -0.0020 -0.0030 1 . 
1256 CA  CA  . ILE ILE F F 17  17  . 0.0767 0.1833 0.1933 0.0141  0.0054  0.0093  1 . 
1257 CB  CB  . ILE ILE F F 17  17  . 0.0512 0.1943 0.1883 0.0130  -0.0069 0.0211  1 . 
1258 CG1 CG1 . ILE ILE F F 17  17  . 0.0626 0.2296 0.1966 0.0179  -0.0214 0.0200  1 . 
1259 CG2 CG2 . ILE ILE F F 17  17  . 0.0874 0.2019 0.2426 -0.0054 0.0064  0.0094  1 . 
1260 CD1 CD1 . ILE ILE F F 17  17  . 0.0936 0.2193 0.2266 0.0088  -0.0389 0.0704  1 . 
1261 C   C   . ILE ILE F F 17  17  . 0.0863 0.1774 0.1815 0.0012  0.0035  0.0388  1 . 
1262 O   O   . ILE ILE F F 17  17  . 0.0788 0.1787 0.2313 0.0057  0.0140  0.0209  1 . 
1263 N   N   . ALA ALA F F 18  18  . 0.0513 0.1825 0.1883 -0.0067 0.0052  0.0090  1 . 
1264 CA  CA  . ALA ALA F F 18  18  . 0.0810 0.1978 0.1900 0.0381  -0.0095 0.0162  1 . 
1265 CB  CB  . ALA ALA F F 18  18  . 0.1109 0.2113 0.2011 0.0112  0.0025  0.0093  1 . 
1266 C   C   . ALA ALA F F 18  18  . 0.0429 0.2127 0.2229 0.0229  -0.0325 0.0130  1 . 
1267 O   O   . ALA ALA F F 18  18  . 0.0687 0.2003 0.2665 0.0268  -0.0582 -0.0148 1 . 
1268 CD1 CD1 . 4BF 4BF F F 19  19  . 0.2477 0.3089 0.3604 0.0746  0.0397  -0.0357 1 . 
1269 CE1 CE1 . 4BF 4BF F F 19  19  . 0.2421 0.3438 0.4359 0.1333  0.0497  -0.0894 1 . 
1270 CZ  CZ  . 4BF 4BF F F 19  19  . 0.3176 0.3205 0.5423 0.1292  0.0428  -0.0120 1 . 
1271 BR  BR  . 4BF 4BF F F 19  19  . 0.3661 0.3537 0.5285 0.0998  -0.0545 -0.0210 1 . 
1272 CE2 CE2 . 4BF 4BF F F 19  19  . 0.3655 0.4171 0.5097 0.1714  0.0710  0.0861  1 . 
1273 CD2 CD2 . 4BF 4BF F F 19  19  . 0.3920 0.3642 0.4796 0.1575  0.0703  0.0969  1 . 
1274 CG  CG  . 4BF 4BF F F 19  19  . 0.1419 0.2860 0.3850 0.1096  -0.0127 0.0072  1 . 
1275 CB  CB  . 4BF 4BF F F 19  19  . 0.0867 0.1789 0.3157 0.0244  -0.0073 0.0022  1 . 
1276 CA  CA  . 4BF 4BF F F 19  19  . 0.1197 0.1646 0.2650 0.0206  0.0060  0.0284  1 . 
1277 N   N   . 4BF 4BF F F 19  19  . 0.0521 0.1905 0.2350 0.0031  0.0312  0.0298  1 . 
1278 C   C   . 4BF 4BF F F 19  19  . 0.0816 0.2096 0.2172 0.0264  -0.0258 0.0191  1 . 
1279 O   O   . 4BF 4BF F F 19  19  . 0.0932 0.1771 0.2288 0.0218  -0.0428 0.0175  1 . 
1280 N   N   . THR THR F F 20  20  . 0.0747 0.1989 0.1762 -0.0156 -0.0404 -0.0170 1 . 
1281 CA  CA  . THR THR F F 20  20  . 0.0777 0.2210 0.1861 0.0039  -0.0261 -0.0092 1 . 
1282 CB  CB  . THR THR F F 20  20  . 0.0835 0.2578 0.1880 0.0074  -0.0154 0.0036  1 . 
1283 OG1 OG1 . THR THR F F 20  20  . 0.0864 0.3111 0.2366 0.0011  -0.0187 -0.0463 1 . 
1284 CG2 CG2 . THR THR F F 20  20  . 0.0895 0.3012 0.1903 -0.0079 -0.0135 -0.0029 1 . 
1285 C   C   . THR THR F F 20  20  . 0.0652 0.1862 0.1898 0.0173  -0.0129 -0.0035 1 . 
1286 O   O   . THR THR F F 20  20  . 0.0635 0.1844 0.2114 0.0143  -0.0116 0.0009  1 . 
1287 N   N   . ILE ILE F F 21  21  . 0.0729 0.1748 0.1991 0.0228  -0.0152 -0.0065 1 . 
1288 CA  CA  . ILE ILE F F 21  21  . 0.0989 0.1834 0.1714 0.0155  -0.0105 -0.0010 1 . 
1289 CB  CB  . ILE ILE F F 21  21  . 0.1328 0.1749 0.2217 0.0202  -0.0191 -0.0171 1 . 
1290 CG1 CG1 . ILE ILE F F 21  21  . 0.1195 0.2237 0.2966 -0.0101 -0.0520 -0.0258 1 . 
1291 CG2 CG2 . ILE ILE F F 21  21  . 0.1135 0.2012 0.2565 0.0110  -0.0274 -0.0092 1 . 
1292 CD1 CD1 . ILE ILE F F 21  21  . 0.1995 0.2569 0.3697 0.0214  -0.0014 -0.0407 1 . 
1293 C   C   . ILE ILE F F 21  21  . 0.1144 0.1591 0.1876 0.0165  -0.0255 0.0057  1 . 
1294 O   O   . ILE ILE F F 21  21  . 0.0956 0.1529 0.2282 0.0078  0.0008  0.0123  1 . 
1295 N   N   . LYS LYS F F 22  22  . 0.1054 0.1701 0.1834 0.0171  -0.0414 0.0188  1 . 
1296 CA  CA  . LYS LYS F F 22  22  . 0.0880 0.1795 0.1947 0.0164  -0.0409 0.0258  1 . 
1297 CB  CB  . LYS LYS F F 22  22  . 0.1137 0.2123 0.2658 0.0051  -0.0237 0.0549  1 . 
1298 CG  CG  . LYS LYS F F 22  22  . 0.2303 0.2912 0.3242 0.0391  0.0329  0.0081  1 . 
1299 CD  CD  . LYS LYS F F 22  22  . 0.2926 0.3818 0.4165 0.0020  0.0631  0.0716  1 . 
1300 CE  CE  . LYS LYS F F 22  22  . 0.3985 0.4994 0.4706 -0.0513 0.0071  0.0485  1 . 
1301 NZ  NZ  . LYS LYS F F 22  22  . 0.4968 0.6174 0.5709 0.0427  0.0712  -0.0504 1 . 
1302 C   C   . LYS LYS F F 22  22  . 0.0890 0.1865 0.2028 0.0154  -0.0478 0.0148  1 . 
1303 O   O   . LYS LYS F F 22  22  . 0.0628 0.2296 0.2229 0.0180  -0.0395 0.0153  1 . 
1304 N   N   . GLU GLU F F 23  23  . 0.0797 0.1963 0.2194 0.0120  -0.0205 -0.0021 1 . 
1305 CA  CA  . GLU GLU F F 23  23  . 0.1068 0.1768 0.2609 0.0138  -0.0096 -0.0203 1 . 
1306 CB  CB  . GLU GLU F F 23  23  . 0.1123 0.2050 0.2751 0.0592  -0.0046 -0.0489 1 . 
1307 CG  CG  . GLU GLU F F 23  23  . 0.1827 0.2115 0.3520 0.0366  -0.0035 -0.0230 1 . 
1308 CD  CD  . GLU GLU F F 23  23  . 0.2697 0.2162 0.3933 0.0411  -0.0365 -0.0641 1 . 
1309 OE1 OE1 . GLU GLU F F 23  23  . 0.3720 0.3811 0.3995 0.0765  -0.0943 -0.0510 1 . 
1310 OE2 OE2 . GLU GLU F F 23  23  . 0.4415 0.2375 0.4697 0.0954  0.0181  -0.0587 1 . 
1311 C   C   . GLU GLU F F 23  23  . 0.1099 0.1436 0.2168 0.0302  -0.0183 -0.0001 1 . 
1312 O   O   . GLU GLU F F 23  23  . 0.0974 0.1485 0.2658 0.0239  -0.0076 0.0173  1 . 
1313 N   N   . ILE ILE F F 24  24  . 0.1168 0.1688 0.2117 0.0197  -0.0070 0.0243  1 . 
1314 CA  CA  . ILE ILE F F 24  24  . 0.1085 0.1719 0.1939 0.0204  -0.0048 0.0300  1 . 
1315 CB  CB  . ILE ILE F F 24  24  . 0.1133 0.1962 0.2012 0.0337  0.0056  0.0448  1 . 
1316 CG1 CG1 . ILE ILE F F 24  24  . 0.1051 0.2271 0.2266 0.0220  -0.0091 0.0128  1 . 
1317 CG2 CG2 . ILE ILE F F 24  24  . 0.0878 0.2422 0.2231 0.0202  -0.0283 0.0615  1 . 
1318 CD1 CD1 . ILE ILE F F 24  24  . 0.1195 0.2350 0.2221 0.0031  -0.0125 0.0351  1 . 
1319 C   C   . ILE ILE F F 24  24  . 0.1167 0.1854 0.1916 0.0081  0.0089  0.0278  1 . 
1320 O   O   . ILE ILE F F 24  24  . 0.1058 0.2126 0.2294 0.0273  -0.0058 0.0212  1 . 
1321 N   N   . ALA ALA F F 25  25  . 0.0565 0.1716 0.2061 0.0054  -0.0071 0.0142  1 . 
1322 CA  CA  . ALA ALA F F 25  25  . 0.0641 0.2053 0.2067 0.0220  -0.0165 0.0133  1 . 
1323 CB  CB  . ALA ALA F F 25  25  . 0.0863 0.2258 0.2102 0.0246  -0.0021 -0.0072 1 . 
1324 C   C   . ALA ALA F F 25  25  . 0.0829 0.1843 0.2126 0.0268  -0.0133 0.0127  1 . 
1325 O   O   . ALA ALA F F 25  25  . 0.1035 0.1885 0.2476 -0.0197 -0.0214 0.0227  1 . 
1326 N   N   . GLN GLN F F 26  26  . 0.0771 0.1807 0.2134 0.0278  -0.0085 0.0414  1 . 
1327 CA  CA  . GLN GLN F F 26  26  . 0.0650 0.1956 0.1973 0.0296  -0.0255 0.0274  1 . 
1328 CB  CB  . GLN GLN F F 26  26  . 0.0959 0.2022 0.2093 0.0124  -0.0107 0.0245  1 . 
1329 CG  CG  . GLN GLN F F 26  26  . 0.0887 0.2135 0.2234 -0.0002 -0.0093 0.0369  1 . 
1330 CD  CD  . GLN GLN F F 26  26  . 0.0938 0.2326 0.2652 -0.0153 -0.0175 0.0319  1 . 
1331 OE1 OE1 . GLN GLN F F 26  26  . 0.0750 0.2312 0.3293 -0.0163 0.0050  -0.0072 1 . 
1332 NE2 NE2 . GLN GLN F F 26  26  . 0.1034 0.3069 0.3499 -0.0612 0.0283  0.0163  1 . 
1333 C   C   . GLN GLN F F 26  26  . 0.0753 0.1868 0.1948 0.0238  -0.0170 0.0111  1 . 
1334 O   O   . GLN GLN F F 26  26  . 0.0755 0.1867 0.1979 0.0188  -0.0244 0.0037  1 . 
1335 N   N   . THR THR F F 27  27  . 0.0789 0.1653 0.1993 0.0253  -0.0005 0.0015  1 . 
1336 CA  CA  . THR THR F F 27  27  . 0.0805 0.1586 0.2204 0.0248  0.0071  -0.0059 1 . 
1337 CB  CB  . THR THR F F 27  27  . 0.1063 0.2596 0.2302 0.0176  0.0135  -0.0439 1 . 
1338 OG1 OG1 . THR THR F F 27  27  . 0.1214 0.3305 0.2722 0.0275  0.0356  -0.0761 1 . 
1339 CG2 CG2 . THR THR F F 27  27  . 0.1289 0.2943 0.2565 0.0110  0.0111  -0.0118 1 . 
1340 C   C   . THR THR F F 27  27  . 0.0564 0.1707 0.2242 0.0135  0.0001  0.0148  1 . 
1341 O   O   . THR THR F F 27  27  . 0.0643 0.1872 0.2203 0.0229  -0.0095 0.0002  1 . 
1342 N   N   . ILE ILE F F 28  28  . 0.0706 0.1745 0.2379 0.0101  0.0013  0.0055  1 . 
1343 CA  CA  . ILE ILE F F 28  28  . 0.0297 0.1757 0.2363 0.0159  0.0064  0.0148  1 . 
1344 CB  CB  . ILE ILE F F 28  28  . 0.0984 0.1743 0.2562 0.0029  -0.0037 0.0396  1 . 
1345 CG1 CG1 . ILE ILE F F 28  28  . 0.1115 0.2228 0.2172 0.0225  -0.0040 0.0296  1 . 
1346 CG2 CG2 . ILE ILE F F 28  28  . 0.1232 0.1990 0.2600 0.0177  0.0065  0.0494  1 . 
1347 CD1 CD1 . ILE ILE F F 28  28  . 0.1317 0.2215 0.2476 0.0014  -0.0174 0.0469  1 . 
1348 C   C   . ILE ILE F F 28  28  . 0.0664 0.1808 0.2612 -0.0016 -0.0301 -0.0036 1 . 
1349 O   O   . ILE ILE F F 28  28  . 0.0824 0.1876 0.3065 -0.0100 -0.0382 -0.0135 1 . 
1350 N   N   . LYS LYS F F 29  29  . 0.0885 0.2072 0.2386 -0.0016 -0.0201 -0.0063 1 . 
1351 CA  CA  . LYS LYS F F 29  29  . 0.1156 0.2176 0.2552 0.0056  -0.0343 -0.0240 1 . 
1352 CB  CB  . LYS LYS F F 29  29  . 0.0928 0.3195 0.3166 0.0774  0.0138  0.0148  1 . 
1353 C   C   . LYS LYS F F 29  29  . 0.1225 0.2396 0.2432 0.0239  -0.0247 -0.0235 1 . 
1354 O   O   . LYS LYS F F 29  29  . 0.1163 0.2315 0.2579 0.0390  -0.0362 -0.0081 1 . 
1355 N   N   . GLY GLY F F 30  30  . 0.1693 0.2721 0.2559 0.0363  -0.0538 -0.0500 1 . 
1356 CA  CA  . GLY GLY F F 30  30  . 0.2056 0.3519 0.2688 0.0686  -0.0660 -0.0361 1 . 
1357 C   C   . GLY GLY F F 30  30  . 0.2196 0.4162 0.2640 0.0767  -0.0756 -0.0068 1 . 
1358 O   O   . GLY GLY F F 30  30  . 0.2814 0.5785 0.3143 0.0834  0.0131  0.0104  1 . 
1359 N   N   . NH2 NH2 F F 31  31  . 0.3600 0.5246 0.3245 0.1474  -0.1076 0.0801  1 . 
1360 N   N   . GLY GLY G G 1   1   . 0.5189 0.9709 0.6316 0.0212  -0.1513 0.0758  1 . 
1361 CA  CA  . GLY GLY G G 1   1   . 0.3819 0.7933 0.5874 0.0246  -0.1548 0.0046  1 . 
1362 C   C   . GLY GLY G G 1   1   . 0.2602 0.6922 0.5392 0.0623  -0.0778 0.0218  1 . 
1363 O   O   . GLY GLY G G 1   1   . 0.2467 0.6193 0.4376 0.0269  -0.0715 0.0076  1 . 
1364 N   N   . GLU GLU G G 2   2   . 0.2812 0.6539 0.5661 0.0386  -0.0887 0.0499  1 . 
1365 CA  CA  . GLU GLU G G 2   2   . 0.2167 0.6157 0.4957 0.0766  -0.0309 0.0395  1 . 
1366 CB  CB  . GLU GLU G G 2   2   . 0.2526 0.6239 0.4946 0.0779  -0.0078 0.0125  1 . 
1367 CG  CG  . GLU GLU G G 2   2   . 0.2718 0.6196 0.4644 0.0792  -0.0081 0.0130  1 . 
1368 CD  CD  . GLU GLU G G 2   2   . 0.3324 0.6196 0.5118 0.0794  0.0046  -0.0162 1 . 
1369 OE1 OE1 . GLU GLU G G 2   2   . 0.3714 0.5823 0.5228 0.0738  0.0418  -0.0825 1 . 
1370 OE2 OE2 . GLU GLU G G 2   2   . 0.4538 0.6324 0.5620 0.0725  0.0184  0.0387  1 . 
1371 C   C   . GLU GLU G G 2   2   . 0.1897 0.6140 0.4801 0.1352  0.0527  0.0705  1 . 
1372 O   O   . GLU GLU G G 2   2   . 0.1950 0.6015 0.4956 0.1777  0.1031  0.0384  1 . 
1373 N   N   . ILE ILE G G 3   3   . 0.2826 0.6848 0.4953 0.1105  0.0748  0.1048  1 . 
1374 CA  CA  . ILE ILE G G 3   3   . 0.2825 0.7165 0.4792 0.1226  0.0546  0.0787  1 . 
1375 CB  CB  . ILE ILE G G 3   3   . 0.3210 0.7708 0.4933 0.1279  0.0959  0.0497  1 . 
1376 CG1 CG1 . ILE ILE G G 3   3   . 0.3617 0.7698 0.5540 0.1409  0.0686  0.0157  1 . 
1377 CG2 CG2 . ILE ILE G G 3   3   . 0.4077 0.7753 0.4872 0.1127  0.1040  0.0717  1 . 
1378 CD1 CD1 . ILE ILE G G 3   3   . 0.4016 0.8870 0.5878 0.1519  -0.0190 0.0306  1 . 
1379 C   C   . ILE ILE G G 3   3   . 0.2349 0.7078 0.3878 0.1365  0.0227  0.1142  1 . 
1380 O   O   . ILE ILE G G 3   3   . 0.2490 0.6423 0.4436 0.2770  0.0830  0.1835  1 . 
1381 N   N   . ALA ALA G G 4   4   . 0.0826 0.7338 0.4626 0.1446  -0.0110 0.1147  1 . 
1382 CA  CA  . ALA ALA G G 4   4   . 0.1565 0.6844 0.4337 0.0776  -0.0202 0.0978  1 . 
1383 CB  CB  . ALA ALA G G 4   4   . 0.2888 0.7088 0.5313 0.0171  -0.0089 0.0090  1 . 
1384 C   C   . ALA ALA G G 4   4   . 0.1948 0.6455 0.4001 0.0734  -0.0039 0.0938  1 . 
1385 O   O   . ALA ALA G G 4   4   . 0.1987 0.6400 0.4223 0.0610  -0.0557 0.0848  1 . 
1386 N   N   . GLN GLN G G 5   5   . 0.1594 0.6851 0.2721 0.0895  -0.0975 0.0656  1 . 
1387 CA  CA  . GLN GLN G G 5   5   . 0.1876 0.6590 0.3333 0.0762  -0.0645 0.0788  1 . 
1388 CB  CB  . GLN GLN G G 5   5   . 0.2503 0.7095 0.4343 0.1228  -0.1591 0.1023  1 . 
1389 CG  CG  . GLN GLN G G 5   5   . 0.3326 0.8040 0.4710 0.0657  -0.1375 0.0136  1 . 
1390 CD  CD  . GLN GLN G G 5   5   . 0.2903 0.8211 0.5136 0.0734  -0.1525 -0.0064 1 . 
1391 OE1 OE1 . GLN GLN G G 5   5   . 0.2649 0.9227 0.6906 0.1586  -0.1624 -0.0625 1 . 
1392 NE2 NE2 . GLN GLN G G 5   5   . 0.4515 0.8432 0.6178 -0.0132 -0.1492 -0.0317 1 . 
1393 C   C   . GLN GLN G G 5   5   . 0.1270 0.5657 0.3042 0.1267  -0.0281 0.0863  1 . 
1394 O   O   . GLN GLN G G 5   5   . 0.1072 0.5469 0.2885 0.0981  -0.0279 0.1046  1 . 
1395 N   N   . THR THR G G 6   6   . 0.0869 0.5495 0.2730 0.1136  0.0224  0.1308  1 . 
1396 CA  CA  . THR THR G G 6   6   . 0.1497 0.4453 0.2644 0.1058  0.0276  0.1190  1 . 
1397 CB  CB  . THR THR G G 6   6   . 0.2168 0.4536 0.3181 0.1415  0.0278  0.1215  1 . 
1398 OG1 OG1 . THR THR G G 6   6   . 0.2568 0.4905 0.3764 0.1728  0.0288  0.1620  1 . 
1399 CG2 CG2 . THR THR G G 6   6   . 0.2866 0.4612 0.3057 0.1196  0.0463  0.0649  1 . 
1400 C   C   . THR THR G G 6   6   . 0.0846 0.3889 0.2570 0.0815  0.0244  0.0793  1 . 
1401 O   O   . THR THR G G 6   6   . 0.0876 0.3757 0.2979 0.0950  -0.0108 0.1152  1 . 
1402 N   N   . ILE ILE G G 7   7   . 0.0574 0.3920 0.2809 0.0701  0.0118  0.0752  1 . 
1403 CA  CA  . ILE ILE G G 7   7   . 0.0962 0.3688 0.2342 0.0711  0.0419  0.0690  1 . 
1404 CB  CB  . ILE ILE G G 7   7   . 0.0945 0.3895 0.2783 0.0707  0.0511  0.0897  1 . 
1405 CG1 CG1 . ILE ILE G G 7   7   . 0.1378 0.4256 0.2913 0.0918  0.0795  0.0936  1 . 
1406 CG2 CG2 . ILE ILE G G 7   7   . 0.0768 0.3822 0.3032 0.0446  0.0809  0.1189  1 . 
1407 CD1 CD1 . ILE ILE G G 7   7   . 0.1308 0.4960 0.3504 0.0944  0.1016  0.0991  1 . 
1408 C   C   . ILE ILE G G 7   7   . 0.0933 0.3491 0.2150 0.0599  0.0294  0.0686  1 . 
1409 O   O   . ILE ILE G G 7   7   . 0.1164 0.3013 0.2636 0.0778  0.0014  0.0180  1 . 
1410 N   N   . LYS LYS G G 8   8   . 0.1131 0.3876 0.2421 0.0549  0.0072  0.0267  1 . 
1411 CA  CA  . LYS LYS G G 8   8   . 0.0767 0.3981 0.2718 0.0645  -0.0049 0.0106  1 . 
1412 CB  CB  . LYS LYS G G 8   8   . 0.1489 0.5133 0.2861 0.0661  -0.0313 -0.0148 1 . 
1413 CG  CG  . LYS LYS G G 8   8   . 0.2117 0.5177 0.4257 0.0573  0.0291  -0.0302 1 . 
1414 CD  CD  . LYS LYS G G 8   8   . 0.3344 0.5322 0.5026 0.0628  0.0034  0.0032  1 . 
1415 CE  CE  . LYS LYS G G 8   8   . 0.3436 0.5819 0.6100 0.0382  0.0033  -0.0150 1 . 
1416 NZ  NZ  . LYS LYS G G 8   8   . 0.3952 0.6385 0.6518 0.1681  -0.0248 -0.0249 1 . 
1417 C   C   . LYS LYS G G 8   8   . 0.0868 0.3566 0.2506 0.0698  0.0001  0.0229  1 . 
1418 O   O   . LYS LYS G G 8   8   . 0.1067 0.3303 0.2764 0.0842  -0.0282 0.0207  1 . 
1419 N   N   . GLU GLU G G 9   9   . 0.0874 0.3652 0.2351 0.0889  -0.0269 0.0407  1 . 
1420 CA  CA  . GLU GLU G G 9   9   . 0.1149 0.4052 0.2249 0.0774  0.0185  0.0666  1 . 
1421 CB  CB  . GLU GLU G G 9   9   . 0.1814 0.4262 0.3101 0.0823  0.0176  0.0894  1 . 
1422 CG  CG  . GLU GLU G G 9   9   . 0.2608 0.5049 0.4096 0.0251  0.0407  0.1300  1 . 
1423 CD  CD  . GLU GLU G G 9   9   . 0.2352 0.6292 0.4666 0.0689  0.0348  0.0565  1 . 
1424 OE1 OE1 . GLU GLU G G 9   9   . 0.4440 0.6546 0.3082 0.1274  -0.0342 0.0619  1 . 
1425 OE2 OE2 . GLU GLU G G 9   9   . 0.2672 0.8511 0.6455 -0.0742 0.2163  0.0717  1 . 
1426 C   C   . GLU GLU G G 9   9   . 0.0738 0.3111 0.2246 0.0634  0.0242  0.0538  1 . 
1427 O   O   . GLU GLU G G 9   9   . 0.0675 0.3376 0.2304 0.0542  0.0181  0.0611  1 . 
1428 N   N   . ILE ILE G G 10  10  . 0.0286 0.3011 0.2116 0.0604  0.0000  0.0539  1 . 
1429 CA  CA  . ILE ILE G G 10  10  . 0.0523 0.2419 0.2065 0.0264  -0.0073 0.0520  1 . 
1430 CB  CB  . ILE ILE G G 10  10  . 0.0543 0.2451 0.2246 0.0192  -0.0001 0.0226  1 . 
1431 CG1 CG1 . ILE ILE G G 10  10  . 0.0744 0.2473 0.2806 0.0202  0.0100  0.0235  1 . 
1432 CG2 CG2 . ILE ILE G G 10  10  . 0.0726 0.2550 0.2236 0.0070  0.0116  0.0503  1 . 
1433 CD1 CD1 . ILE ILE G G 10  10  . 0.0501 0.2786 0.3043 0.0250  0.0016  0.0155  1 . 
1434 C   C   . ILE ILE G G 10  10  . 0.0532 0.2398 0.2260 0.0284  0.0082  0.0262  1 . 
1435 O   O   . ILE ILE G G 10  10  . 0.0629 0.2336 0.2303 0.0367  -0.0157 0.0181  1 . 
1436 N   N   . ALA ALA G G 11  11  . 0.0367 0.2682 0.2344 0.0317  0.0070  0.0113  1 . 
1437 CA  CA  . ALA ALA G G 11  11  . 0.0856 0.2497 0.2134 0.0229  0.0094  0.0288  1 . 
1438 CB  CB  . ALA ALA G G 11  11  . 0.1114 0.2606 0.2230 0.0068  0.0235  0.0059  1 . 
1439 C   C   . ALA ALA G G 11  11  . 0.0946 0.2368 0.1846 0.0245  -0.0010 0.0230  1 . 
1440 O   O   . ALA ALA G G 11  11  . 0.0820 0.2300 0.2203 0.0239  0.0147  0.0103  1 . 
1441 N   N   . LYS LYS G G 12  12  . 0.0697 0.2848 0.1623 0.0261  -0.0285 0.0156  1 . 
1442 CA  CA  . LYS LYS G G 12  12  . 0.1114 0.2994 0.1609 0.0287  -0.0181 -0.0007 1 . 
1443 CB  CB  . LYS LYS G G 12  12  . 0.1371 0.3488 0.1688 0.0244  -0.0136 0.0341  1 . 
1444 CG  CG  . LYS LYS G G 12  12  . 0.1682 0.4202 0.1795 0.0251  -0.0437 -0.0018 1 . 
1445 CD  CD  . LYS LYS G G 12  12  . 0.2727 0.5020 0.1785 0.0358  -0.0392 0.0398  1 . 
1446 CE  CE  . LYS LYS G G 12  12  . 0.2745 0.5805 0.2808 0.0408  -0.0726 0.0142  1 . 
1447 NZ  NZ  . LYS LYS G G 12  12  . 0.3675 0.6644 0.2684 0.0398  -0.0589 0.0591  1 . 
1448 C   C   . LYS LYS G G 12  12  . 0.0961 0.2478 0.1656 0.0440  -0.0018 0.0065  1 . 
1449 O   O   . LYS LYS G G 12  12  . 0.0903 0.2788 0.1730 0.0578  -0.0346 -0.0064 1 . 
1450 N   N   . THR THR G G 13  13  . 0.0775 0.2472 0.1788 0.0364  -0.0108 0.0066  1 . 
1451 CA  CA  . THR THR G G 13  13  . 0.0900 0.2290 0.1962 0.0200  -0.0054 0.0327  1 . 
1452 CB  CB  . THR THR G G 13  13  . 0.1071 0.2272 0.2419 0.0324  -0.0253 0.0342  1 . 
1453 OG1 OG1 . THR THR G G 13  13  . 0.1113 0.2639 0.2900 0.0484  -0.0416 0.0570  1 . 
1454 CG2 CG2 . THR THR G G 13  13  . 0.1323 0.2203 0.2690 0.0236  -0.0418 0.0208  1 . 
1455 C   C   . THR THR G G 13  13  . 0.0495 0.1699 0.1964 0.0182  0.0046  0.0116  1 . 
1456 O   O   . THR THR G G 13  13  . 0.0491 0.1931 0.2201 0.0145  0.0036  0.0281  1 . 
1457 N   N   . ILE ILE G G 14  14  . 0.0641 0.1956 0.1751 0.0272  -0.0089 0.0364  1 . 
1458 CA  CA  . ILE ILE G G 14  14  . 0.0541 0.2123 0.1692 0.0311  -0.0035 0.0336  1 . 
1459 CB  CB  . ILE ILE G G 14  14  . 0.1197 0.2795 0.1757 0.0174  0.0231  0.0430  1 . 
1460 CG1 CG1 . ILE ILE G G 14  14  . 0.1390 0.3004 0.2073 0.0583  -0.0020 0.0360  1 . 
1461 CG2 CG2 . ILE ILE G G 14  14  . 0.1823 0.2738 0.2369 0.0501  0.0385  0.0540  1 . 
1462 CD1 CD1 . ILE ILE G G 14  14  . 0.2640 0.4413 0.3072 -0.0108 -0.0214 -0.0154 1 . 
1463 C   C   . ILE ILE G G 14  14  . 0.0993 0.2063 0.1712 0.0323  -0.0196 0.0147  1 . 
1464 O   O   . ILE ILE G G 14  14  . 0.0679 0.2136 0.2142 0.0176  -0.0148 0.0224  1 . 
1465 N   N   . LYS LYS G G 15  15  . 0.0651 0.2082 0.2015 0.0169  -0.0187 0.0006  1 . 
1466 CA  CA  . LYS LYS G G 15  15  . 0.0999 0.1901 0.2102 0.0162  -0.0171 0.0041  1 . 
1467 CB  CB  . LYS LYS G G 15  15  . 0.1206 0.2465 0.2480 0.0174  -0.0347 -0.0246 1 . 
1468 CG  CG  . LYS LYS G G 15  15  . 0.2136 0.3044 0.3073 -0.0359 -0.0062 -0.0039 1 . 
1469 CD  CD  . LYS LYS G G 15  15  . 0.2866 0.4334 0.3984 -0.0640 -0.0680 -0.0413 1 . 
1470 CE  CE  . LYS LYS G G 15  15  . 0.3523 0.5005 0.5615 -0.0691 -0.0156 0.0263  1 . 
1471 NZ  NZ  . LYS LYS G G 15  15  . 0.3492 0.4727 0.5038 -0.0190 -0.0506 0.0477  1 . 
1472 C   C   . LYS LYS G G 15  15  . 0.0938 0.1944 0.1932 0.0309  -0.0154 0.0007  1 . 
1473 O   O   . LYS LYS G G 15  15  . 0.0464 0.2530 0.2479 0.0224  0.0167  -0.0079 1 . 
1474 N   N   . GLU GLU G G 16  16  . 0.0728 0.1891 0.2082 0.0287  -0.0226 -0.0020 1 . 
1475 CA  CA  . GLU GLU G G 16  16  . 0.0743 0.2515 0.1989 0.0185  -0.0029 -0.0139 1 . 
1476 CB  CB  . GLU GLU G G 16  16  . 0.1012 0.2932 0.2065 0.0474  0.0035  0.0229  1 . 
1477 CG  CG  . GLU GLU G G 16  16  . 0.1565 0.3310 0.2917 -0.0123 0.0076  0.0257  1 . 
1478 CD  CD  . GLU GLU G G 16  16  . 0.2596 0.3517 0.4297 0.0381  -0.0127 0.0600  1 . 
1479 OE1 OE1 . GLU GLU G G 16  16  . 0.3250 0.4763 0.4816 0.0651  -0.1682 0.0097  1 . 
1480 OE2 OE2 . GLU GLU G G 16  16  . 0.3329 0.4035 0.4537 -0.0154 -0.0348 0.0336  1 . 
1481 C   C   . GLU GLU G G 16  16  . 0.1112 0.2299 0.1716 0.0399  -0.0088 -0.0019 1 . 
1482 O   O   . GLU GLU G G 16  16  . 0.1131 0.3204 0.1810 0.0280  0.0221  -0.0126 1 . 
1483 N   N   . ILE ILE G G 17  17  . 0.0505 0.2175 0.1664 0.0316  0.0097  0.0157  1 . 
1484 CA  CA  . ILE ILE G G 17  17  . 0.0516 0.2160 0.1838 0.0137  0.0026  -0.0023 1 . 
1485 CB  CB  . ILE ILE G G 17  17  . 0.1046 0.2154 0.1728 -0.0078 -0.0024 -0.0122 1 . 
1486 CG1 CG1 . ILE ILE G G 17  17  . 0.0420 0.2280 0.2328 0.0096  -0.0037 -0.0127 1 . 
1487 CG2 CG2 . ILE ILE G G 17  17  . 0.1136 0.2493 0.1757 -0.0002 -0.0079 -0.0281 1 . 
1488 CD1 CD1 . ILE ILE G G 17  17  . 0.1179 0.2247 0.2296 0.0331  -0.0073 -0.0314 1 . 
1489 C   C   . ILE ILE G G 17  17  . 0.0854 0.1950 0.2045 -0.0004 0.0021  0.0069  1 . 
1490 O   O   . ILE ILE G G 17  17  . 0.0786 0.2039 0.2363 0.0364  0.0026  0.0252  1 . 
1491 N   N   . ALA ALA G G 18  18  . 0.0451 0.1886 0.1960 0.0151  -0.0216 0.0086  1 . 
1492 CA  CA  . ALA ALA G G 18  18  . 0.0610 0.1756 0.1993 0.0041  -0.0091 0.0163  1 . 
1493 CB  CB  . ALA ALA G G 18  18  . 0.0785 0.1361 0.2622 0.0127  0.0023  0.0246  1 . 
1494 C   C   . ALA ALA G G 18  18  . 0.0690 0.1965 0.2168 0.0233  0.0042  0.0429  1 . 
1495 O   O   . ALA ALA G G 18  18  . 0.1230 0.2116 0.1887 0.0676  -0.0123 0.0274  1 . 
1496 CD1 CD1 . 4BF 4BF G G 19  19  . 0.1436 0.3034 0.2048 0.0280  -0.0035 -0.0122 1 . 
1497 CE1 CE1 . 4BF 4BF G G 19  19  . 0.1623 0.3761 0.2224 0.0190  0.0077  0.0046  1 . 
1498 CZ  CZ  . 4BF 4BF G G 19  19  . 0.1454 0.4228 0.2480 0.0506  -0.0044 -0.0235 1 . 
1499 BR  BR  . 4BF 4BF G G 19  19  . 0.1939 0.5748 0.2751 0.0605  0.0192  0.0030  1 . 
1500 CE2 CE2 . 4BF 4BF G G 19  19  . 0.1373 0.3983 0.2594 0.0473  -0.0042 -0.0576 1 . 
1501 CD2 CD2 . 4BF 4BF G G 19  19  . 0.1131 0.3176 0.2750 0.0425  -0.0117 -0.0524 1 . 
1502 CG  CG  . 4BF 4BF G G 19  19  . 0.0901 0.2970 0.1950 0.0251  -0.0175 -0.0280 1 . 
1503 CB  CB  . 4BF 4BF G G 19  19  . 0.1143 0.2472 0.1856 0.0354  -0.0075 -0.0222 1 . 
1504 CA  CA  . 4BF 4BF G G 19  19  . 0.0994 0.2102 0.1682 0.0138  0.0033  -0.0352 1 . 
1505 N   N   . 4BF 4BF G G 19  19  . 0.0487 0.1986 0.1847 -0.0052 0.0023  -0.0158 1 . 
1506 C   C   . 4BF 4BF G G 19  19  . 0.1265 0.1946 0.1623 0.0097  -0.0104 -0.0353 1 . 
1507 O   O   . 4BF 4BF G G 19  19  . 0.1076 0.2276 0.1867 0.0149  -0.0225 -0.0246 1 . 
1508 N   N   . THR THR G G 20  20  . 0.1271 0.1877 0.1549 0.0004  0.0331  0.0095  1 . 
1509 CA  CA  . THR THR G G 20  20  . 0.1238 0.1949 0.1673 -0.0072 0.0157  0.0371  1 . 
1510 CB  CB  . THR THR G G 20  20  . 0.1434 0.2056 0.1909 0.0135  0.0198  0.0405  1 . 
1511 OG1 OG1 . THR THR G G 20  20  . 0.1536 0.2325 0.2253 0.0090  -0.0140 0.0322  1 . 
1512 CG2 CG2 . THR THR G G 20  20  . 0.1651 0.1943 0.2456 0.0079  -0.0078 0.0386  1 . 
1513 C   C   . THR THR G G 20  20  . 0.0974 0.1756 0.1779 0.0226  0.0171  0.0244  1 . 
1514 O   O   . THR THR G G 20  20  . 0.0876 0.2110 0.2013 0.0165  -0.0014 0.0123  1 . 
1515 N   N   . ILE ILE G G 21  21  . 0.0579 0.2019 0.1680 0.0011  0.0021  0.0055  1 . 
1516 CA  CA  . ILE ILE G G 21  21  . 0.0856 0.2133 0.1718 0.0093  -0.0090 0.0110  1 . 
1517 CB  CB  . ILE ILE G G 21  21  . 0.1074 0.2593 0.1700 0.0092  -0.0014 0.0095  1 . 
1518 CG1 CG1 . ILE ILE G G 21  21  . 0.1086 0.3157 0.2232 0.0416  -0.0396 0.0233  1 . 
1519 CG2 CG2 . ILE ILE G G 21  21  . 0.1053 0.2758 0.2317 -0.0010 -0.0246 -0.0224 1 . 
1520 CD1 CD1 . ILE ILE G G 21  21  . 0.2238 0.4198 0.2547 0.0405  0.0058  0.0074  1 . 
1521 C   C   . ILE ILE G G 21  21  . 0.0646 0.2099 0.1847 -0.0048 -0.0008 -0.0090 1 . 
1522 O   O   . ILE ILE G G 21  21  . 0.0811 0.2188 0.2141 0.0251  -0.0214 0.0205  1 . 
1523 N   N   . LYS LYS G G 22  22  . 0.1038 0.1741 0.1981 -0.0088 0.0183  -0.0055 1 . 
1524 CA  CA  . LYS LYS G G 22  22  . 0.0923 0.1854 0.2291 0.0095  0.0139  0.0294  1 . 
1525 CB  CB  . LYS LYS G G 22  22  . 0.0955 0.2509 0.3138 -0.0048 0.0031  -0.0266 1 . 
1526 CG  CG  . LYS LYS G G 22  22  . 0.1845 0.2825 0.3529 0.0195  0.0444  0.0178  1 . 
1527 CD  CD  . LYS LYS G G 22  22  . 0.2914 0.2709 0.5167 -0.0767 0.0448  -0.0062 1 . 
1528 CE  CE  . LYS LYS G G 22  22  . 0.3729 0.4397 0.5414 -0.0453 0.1214  0.0258  1 . 
1529 NZ  NZ  . LYS LYS G G 22  22  . 0.3487 0.4449 0.6404 0.1034  0.0610  0.0077  1 . 
1530 C   C   . LYS LYS G G 22  22  . 0.0927 0.2026 0.2162 0.0342  0.0209  0.0114  1 . 
1531 O   O   . LYS LYS G G 22  22  . 0.0952 0.2043 0.2502 0.0469  0.0211  0.0129  1 . 
1532 N   N   . GLU GLU G G 23  23  . 0.0845 0.2058 0.2128 0.0406  0.0125  0.0129  1 . 
1533 CA  CA  . GLU GLU G G 23  23  . 0.0929 0.2166 0.2083 0.0054  0.0066  0.0109  1 . 
1534 CB  CB  . GLU GLU G G 23  23  . 0.1148 0.2475 0.2032 0.0181  0.0267  0.0263  1 . 
1535 CG  CG  . GLU GLU G G 23  23  . 0.1074 0.3042 0.2347 0.0304  0.0128  0.0063  1 . 
1536 CD  CD  . GLU GLU G G 23  23  . 0.1695 0.3040 0.3076 0.0463  -0.0047 -0.0044 1 . 
1537 OE1 OE1 . GLU GLU G G 23  23  . 0.2202 0.4055 0.2706 0.0531  0.0534  -0.0301 1 . 
1538 OE2 OE2 . GLU GLU G G 23  23  . 0.2478 0.3361 0.4316 -0.0014 0.0299  0.0031  1 . 
1539 C   C   . GLU GLU G G 23  23  . 0.0718 0.2286 0.2191 0.0253  0.0169  -0.0115 1 . 
1540 O   O   . GLU GLU G G 23  23  . 0.0805 0.2235 0.2392 0.0467  0.0317  0.0011  1 . 
1541 N   N   . ILE ILE G G 24  24  . 0.1118 0.2111 0.2095 0.0264  0.0159  -0.0048 1 . 
1542 CA  CA  . ILE ILE G G 24  24  . 0.0966 0.2087 0.2147 -0.0044 0.0215  0.0110  1 . 
1543 CB  CB  . ILE ILE G G 24  24  . 0.0914 0.2412 0.2348 -0.0034 0.0016  -0.0166 1 . 
1544 CG1 CG1 . ILE ILE G G 24  24  . 0.0917 0.2323 0.2641 -0.0091 -0.0139 -0.0171 1 . 
1545 CG2 CG2 . ILE ILE G G 24  24  . 0.1121 0.2839 0.2578 -0.0378 -0.0126 -0.0175 1 . 
1546 CD1 CD1 . ILE ILE G G 24  24  . 0.1126 0.2040 0.2697 -0.0304 -0.0047 -0.0327 1 . 
1547 C   C   . ILE ILE G G 24  24  . 0.0661 0.2342 0.2301 0.0213  -0.0055 -0.0032 1 . 
1548 O   O   . ILE ILE G G 24  24  . 0.0544 0.2305 0.2562 0.0037  0.0152  -0.0175 1 . 
1549 N   N   . ALA ALA G G 25  25  . 0.0794 0.1953 0.2158 0.0446  0.0182  0.0030  1 . 
1550 CA  CA  . ALA ALA G G 25  25  . 0.0884 0.2515 0.2278 0.0506  -0.0046 0.0270  1 . 
1551 CB  CB  . ALA ALA G G 25  25  . 0.1242 0.2525 0.2174 0.0548  0.0248  0.0533  1 . 
1552 C   C   . ALA ALA G G 25  25  . 0.1241 0.2445 0.2567 0.0695  0.0061  0.0345  1 . 
1553 O   O   . ALA ALA G G 25  25  . 0.1017 0.2723 0.2782 0.0782  0.0300  0.0447  1 . 
1554 N   N   . GLN GLN G G 26  26  . 0.1278 0.2310 0.2737 0.0625  0.0109  0.0080  1 . 
1555 CA  CA  . GLN GLN G G 26  26  . 0.1156 0.3035 0.2984 0.0818  0.0063  -0.0113 1 . 
1556 CB  CB  . GLN GLN G G 26  26  . 0.1811 0.3132 0.3545 0.0554  -0.0183 -0.0557 1 . 
1557 CG  CG  . GLN GLN G G 26  26  . 0.2236 0.3557 0.4498 0.0357  0.0136  -0.0332 1 . 
1558 CD  CD  . GLN GLN G G 26  26  . 0.3663 0.4312 0.5438 -0.0392 -0.0802 -0.0495 1 . 
1559 OE1 OE1 . GLN GLN G G 26  26  . 0.5206 0.4771 0.5491 -0.0881 -0.1034 -0.0365 1 . 
1560 NE2 NE2 . GLN GLN G G 26  26  . 0.5201 0.3752 0.7013 -0.0530 -0.0789 -0.0264 1 . 
1561 C   C   . GLN GLN G G 26  26  . 0.1409 0.3244 0.3090 0.0629  0.0239  0.0040  1 . 
1562 O   O   . GLN GLN G G 26  26  . 0.1674 0.3079 0.3514 0.0837  -0.0041 -0.0107 1 . 
1563 N   N   . THR THR G G 27  27  . 0.1001 0.3085 0.3298 0.0432  0.0140  -0.0242 1 . 
1564 CA  CA  . THR THR G G 27  27  . 0.1185 0.3858 0.3256 0.0064  0.0159  0.0050  1 . 
1565 CB  CB  . THR THR G G 27  27  . 0.1388 0.4074 0.4312 -0.0089 -0.0007 0.0632  1 . 
1566 OG1 OG1 . THR THR G G 27  27  . 0.2859 0.5997 0.4490 0.0125  -0.0631 0.1045  1 . 
1567 CG2 CG2 . THR THR G G 27  27  . 0.1396 0.4900 0.5138 -0.0049 0.0327  0.0959  1 . 
1568 C   C   . THR THR G G 27  27  . 0.0865 0.3714 0.3068 -0.0249 0.0397  -0.0020 1 . 
1569 O   O   . THR THR G G 27  27  . 0.0834 0.4511 0.3419 -0.0041 0.0105  0.0261  1 . 
1570 N   N   . ILE ILE G G 28  28  . 0.0642 0.3542 0.2833 -0.0319 -0.0017 -0.0373 1 . 
1571 CA  CA  . ILE ILE G G 28  28  . 0.0777 0.3412 0.2971 0.0113  -0.0259 -0.0285 1 . 
1572 CB  CB  . ILE ILE G G 28  28  . 0.1062 0.3574 0.3008 0.0314  -0.0283 -0.0331 1 . 
1573 CG1 CG1 . ILE ILE G G 28  28  . 0.0677 0.3584 0.3388 0.0337  -0.0505 -0.0263 1 . 
1574 CG2 CG2 . ILE ILE G G 28  28  . 0.1264 0.4442 0.3152 0.0521  -0.0445 -0.0305 1 . 
1575 CD1 CD1 . ILE ILE G G 28  28  . 0.1445 0.3883 0.3709 0.0517  -0.0147 -0.0431 1 . 
1576 C   C   . ILE ILE G G 28  28  . 0.0918 0.3495 0.3167 0.0070  -0.0447 -0.0092 1 . 
1577 O   O   . ILE ILE G G 28  28  . 0.0928 0.3775 0.3412 0.0245  -0.0531 -0.0232 1 . 
1578 N   N   . LYS LYS G G 29  29  . 0.1222 0.3114 0.3154 0.0225  -0.0113 -0.0134 1 . 
1579 CA  CA  . LYS LYS G G 29  29  . 0.1166 0.3487 0.3732 0.0431  -0.0769 0.0102  1 . 
1580 CB  CB  . LYS LYS G G 29  29  . 0.1477 0.3498 0.4127 0.0469  -0.0628 0.0612  1 . 
1581 CG  CG  . LYS LYS G G 29  29  . 0.1752 0.4231 0.4008 0.0326  -0.0617 0.0620  1 . 
1582 CD  CD  . LYS LYS G G 29  29  . 0.2323 0.4503 0.4679 -0.0099 -0.0212 0.0841  1 . 
1583 CE  CE  . LYS LYS G G 29  29  . 0.3367 0.4615 0.6334 0.0382  -0.0136 0.1113  1 . 
1584 NZ  NZ  . LYS LYS G G 29  29  . 0.3523 0.5234 0.7795 0.0135  -0.0033 0.1046  1 . 
1585 C   C   . LYS LYS G G 29  29  . 0.1862 0.3501 0.3986 0.0468  -0.0673 -0.0124 1 . 
1586 O   O   . LYS LYS G G 29  29  . 0.2448 0.3874 0.4240 0.0583  -0.0892 0.0270  1 . 
1587 N   N   . GLY GLY G G 30  30  . 0.2345 0.3676 0.3920 0.0484  -0.0803 -0.0226 1 . 
1588 CA  CA  . GLY GLY G G 30  30  . 0.3227 0.4186 0.4507 0.0570  -0.0255 -0.0575 1 . 
1589 C   C   . GLY GLY G G 30  30  . 0.4131 0.5175 0.4413 0.0423  0.0059  -0.0248 1 . 
1590 O   O   . GLY GLY G G 30  30  . 0.5889 0.7117 0.6015 -0.0901 0.2104  0.0424  1 . 
1591 C   C   . ACE ACE H H 0   0   . 0.1277 0.1808 0.3060 -0.0118 -0.0125 0.0377  1 . 
1592 O   O   . ACE ACE H H 0   0   . 0.0677 0.1999 0.3076 0.0043  -0.0005 0.0210  1 . 
1593 CH3 CH3 . ACE ACE H H 0   0   . 0.1412 0.2220 0.3075 -0.0108 -0.0112 0.0520  1 . 
1594 N   N   . GLY GLY H H 1   1   . 0.0743 0.1857 0.2649 -0.0097 -0.0344 0.0182  1 . 
1595 CA  CA  . GLY GLY H H 1   1   . 0.0652 0.1853 0.2579 0.0033  -0.0385 0.0190  1 . 
1596 C   C   . GLY GLY H H 1   1   . 0.0753 0.1671 0.2499 0.0185  -0.0325 0.0139  1 . 
1597 O   O   . GLY GLY H H 1   1   . 0.0663 0.1928 0.2573 0.0045  -0.0275 0.0181  1 . 
1598 N   N   . GLU GLU H H 2   2   . 0.0889 0.1504 0.2545 0.0049  -0.0112 0.0150  1 . 
1599 CA  CA  . GLU GLU H H 2   2   . 0.1166 0.2057 0.2568 0.0175  -0.0341 -0.0081 1 . 
1600 CB  CB  . GLU GLU H H 2   2   . 0.1908 0.2666 0.2685 0.0563  -0.0069 -0.0256 1 . 
1601 CG  CG  . GLU GLU H H 2   2   . 0.2574 0.3856 0.3103 0.0704  -0.0392 -0.0099 1 . 
1602 CD  CD  . GLU GLU H H 2   2   . 0.3501 0.5381 0.3357 0.1619  0.0017  -0.0291 1 . 
1603 OE1 OE1 . GLU GLU H H 2   2   . 0.4263 0.7081 0.3490 0.0576  -0.0404 -0.0165 1 . 
1604 OE2 OE2 . GLU GLU H H 2   2   . 0.4050 0.6656 0.4942 0.0837  0.0222  -0.1581 1 . 
1605 C   C   . GLU GLU H H 2   2   . 0.0745 0.1928 0.2461 0.0029  -0.0124 0.0098  1 . 
1606 O   O   . GLU GLU H H 2   2   . 0.0728 0.2172 0.2682 -0.0111 0.0002  -0.0023 1 . 
1607 N   N   . ILE ILE H H 3   3   . 0.0768 0.1858 0.2467 -0.0011 0.0025  0.0200  1 . 
1608 CA  CA  . ILE ILE H H 3   3   . 0.0917 0.1860 0.2280 0.0164  -0.0192 0.0375  1 . 
1609 CB  CB  . ILE ILE H H 3   3   . 0.1276 0.1689 0.2420 0.0049  0.0026  0.0441  1 . 
1610 CG1 CG1 . ILE ILE H H 3   3   . 0.1132 0.2364 0.2665 0.0266  0.0209  0.0482  1 . 
1611 CG2 CG2 . ILE ILE H H 3   3   . 0.1144 0.1787 0.2768 0.0094  0.0138  0.0389  1 . 
1612 CD1 CD1 . ILE ILE H H 3   3   . 0.1138 0.2868 0.2870 0.0217  0.0183  0.0870  1 . 
1613 C   C   . ILE ILE H H 3   3   . 0.0855 0.1851 0.2429 0.0151  0.0038  0.0199  1 . 
1614 O   O   . ILE ILE H H 3   3   . 0.0934 0.1894 0.2494 0.0353  -0.0131 0.0281  1 . 
1615 N   N   . ALA ALA H H 4   4   . 0.0866 0.1980 0.2315 0.0058  -0.0083 0.0029  1 . 
1616 CA  CA  . ALA ALA H H 4   4   . 0.1505 0.1522 0.2484 -0.0017 0.0089  0.0372  1 . 
1617 CB  CB  . ALA ALA H H 4   4   . 0.1086 0.2227 0.2823 0.0223  0.0156  0.0411  1 . 
1618 C   C   . ALA ALA H H 4   4   . 0.0999 0.1673 0.2483 0.0419  -0.0042 0.0217  1 . 
1619 O   O   . ALA ALA H H 4   4   . 0.0883 0.2128 0.2488 0.0196  -0.0030 0.0060  1 . 
1620 N   N   . GLN GLN H H 5   5   . 0.0998 0.1495 0.2576 0.0288  -0.0138 0.0370  1 . 
1621 CA  CA  . GLN GLN H H 5   5   . 0.0898 0.1691 0.2640 0.0241  -0.0184 0.0342  1 . 
1622 CB  CB  . GLN GLN H H 5   5   . 0.0700 0.1911 0.2995 0.0298  -0.0124 0.0102  1 . 
1623 CG  CG  . GLN GLN H H 5   5   . 0.0828 0.1976 0.3157 0.0386  -0.0039 0.0266  1 . 
1624 CD  CD  . GLN GLN H H 5   5   . 0.0925 0.2027 0.3568 0.0495  0.0208  0.0461  1 . 
1625 OE1 OE1 . GLN GLN H H 5   5   . 0.1749 0.2705 0.3623 0.0642  0.0879  0.0281  1 . 
1626 NE2 NE2 . GLN GLN H H 5   5   . 0.0991 0.2224 0.4150 0.0321  -0.0150 0.0724  1 . 
1627 C   C   . GLN GLN H H 5   5   . 0.0612 0.1731 0.2499 0.0181  0.0052  0.0329  1 . 
1628 O   O   . GLN GLN H H 5   5   . 0.0536 0.2059 0.2934 0.0299  0.0082  0.0525  1 . 
1629 N   N   . THR THR H H 6   6   . 0.0574 0.1475 0.2475 0.0123  -0.0300 0.0359  1 . 
1630 CA  CA  . THR THR H H 6   6   . 0.0918 0.1801 0.2494 0.0500  -0.0270 0.0319  1 . 
1631 CB  CB  . THR THR H H 6   6   . 0.0991 0.2166 0.2422 0.0371  -0.0393 0.0376  1 . 
1632 OG1 OG1 . THR THR H H 6   6   . 0.1368 0.2576 0.2650 0.0213  -0.0164 -0.0042 1 . 
1633 CG2 CG2 . THR THR H H 6   6   . 0.0908 0.2584 0.2576 0.0506  -0.0283 0.0497  1 . 
1634 C   C   . THR THR H H 6   6   . 0.0653 0.2093 0.2497 0.0412  -0.0085 0.0192  1 . 
1635 O   O   . THR THR H H 6   6   . 0.0596 0.2269 0.2689 0.0203  0.0119  0.0294  1 . 
1636 N   N   . ILE ILE H H 7   7   . 0.0330 0.2115 0.2484 0.0357  -0.0005 0.0275  1 . 
1637 CA  CA  . ILE ILE H H 7   7   . 0.1158 0.1945 0.2460 0.0287  -0.0108 0.0225  1 . 
1638 CB  CB  . ILE ILE H H 7   7   . 0.1186 0.2088 0.2991 0.0138  -0.0088 0.0243  1 . 
1639 CG1 CG1 . ILE ILE H H 7   7   . 0.1233 0.2250 0.3512 0.0323  0.0326  0.0459  1 . 
1640 CG2 CG2 . ILE ILE H H 7   7   . 0.1441 0.2854 0.3369 -0.0088 0.0312  -0.0022 1 . 
1641 CD1 CD1 . ILE ILE H H 7   7   . 0.1946 0.2433 0.4162 0.0024  -0.0236 0.0303  1 . 
1642 C   C   . ILE ILE H H 7   7   . 0.1370 0.1874 0.2482 0.0280  0.0198  0.0053  1 . 
1643 O   O   . ILE ILE H H 7   7   . 0.1262 0.2373 0.2427 0.0284  0.0245  0.0032  1 . 
1644 N   N   . LYS LYS H H 8   8   . 0.0829 0.2213 0.2357 0.0414  0.0391  0.0358  1 . 
1645 CA  CA  . LYS LYS H H 8   8   . 0.0892 0.2433 0.2514 0.0405  0.0523  0.0457  1 . 
1646 CB  CB  . LYS LYS H H 8   8   . 0.0884 0.2719 0.3233 0.0459  -0.0048 0.0640  1 . 
1647 CG  CG  . LYS LYS H H 8   8   . 0.1585 0.3207 0.3817 0.0392  0.0183  0.0992  1 . 
1648 CD  CD  . LYS LYS H H 8   8   . 0.2287 0.3307 0.4771 0.0303  0.0666  0.0885  1 . 
1649 CE  CE  . LYS LYS H H 8   8   . 0.3608 0.4615 0.5041 0.0062  0.0971  0.1498  1 . 
1650 NZ  NZ  . LYS LYS H H 8   8   . 0.3823 0.5632 0.5797 -0.0164 0.0822  0.1068  1 . 
1651 C   C   . LYS LYS H H 8   8   . 0.1077 0.2030 0.2475 0.0291  0.0522  0.0345  1 . 
1652 O   O   . LYS LYS H H 8   8   . 0.1303 0.2571 0.2662 0.0402  0.0750  0.0412  1 . 
1653 N   N   . GLU GLU H H 9   9   . 0.0818 0.1962 0.2572 0.0498  0.0346  0.0361  1 . 
1654 CA  CA  . GLU GLU H H 9   9   . 0.1091 0.1857 0.3257 0.0042  0.0189  0.0237  1 . 
1655 CB  CB  . GLU GLU H H 9   9   . 0.1323 0.2526 0.3620 0.0216  0.0184  -0.0192 1 . 
1656 CG  CG  . GLU GLU H H 9   9   . 0.2139 0.3230 0.4239 0.0116  -0.0946 -0.0338 1 . 
1657 CD  CD  . GLU GLU H H 9   9   . 0.3068 0.3676 0.5997 -0.0280 -0.0180 0.0152  1 . 
1658 OE1 OE1 . GLU GLU H H 9   9   . 0.3827 0.3143 0.6597 0.0674  0.0737  -0.0081 1 . 
1659 OE2 OE2 . GLU GLU H H 9   9   . 0.3108 0.5660 0.8014 -0.0809 -0.0599 0.0565  1 . 
1660 C   C   . GLU GLU H H 9   9   . 0.0749 0.1932 0.3198 -0.0044 0.0260  0.0268  1 . 
1661 O   O   . GLU GLU H H 9   9   . 0.0750 0.2196 0.3559 0.0087  0.0442  0.0041  1 . 
1662 N   N   . ILE ILE H H 10  10  . 0.0699 0.1785 0.2896 0.0289  0.0262  0.0626  1 . 
1663 CA  CA  . ILE ILE H H 10  10  . 0.0541 0.1852 0.2606 0.0298  -0.0020 0.0359  1 . 
1664 CB  CB  . ILE ILE H H 10  10  . 0.0840 0.1769 0.2550 0.0337  0.0183  0.0417  1 . 
1665 CG1 CG1 . ILE ILE H H 10  10  . 0.1032 0.2072 0.2311 0.0360  -0.0027 0.0373  1 . 
1666 CG2 CG2 . ILE ILE H H 10  10  . 0.0878 0.1750 0.2718 0.0216  0.0245  0.0186  1 . 
1667 CD1 CD1 . ILE ILE H H 10  10  . 0.0853 0.2382 0.2646 0.0183  -0.0143 0.0317  1 . 
1668 C   C   . ILE ILE H H 10  10  . 0.0559 0.1614 0.2572 0.0305  0.0176  0.0550  1 . 
1669 O   O   . ILE ILE H H 10  10  . 0.0544 0.2034 0.2933 0.0364  0.0010  0.0264  1 . 
1670 N   N   . ALA ALA H H 11  11  . 0.0933 0.1922 0.2687 0.0343  -0.0003 0.0387  1 . 
1671 CA  CA  . ALA ALA H H 11  11  . 0.1152 0.1956 0.2555 0.0396  0.0000  0.0590  1 . 
1672 CB  CB  . ALA ALA H H 11  11  . 0.1557 0.2466 0.2330 0.0293  -0.0066 0.0461  1 . 
1673 C   C   . ALA ALA H H 11  11  . 0.1199 0.2049 0.2714 0.0504  0.0257  0.0617  1 . 
1674 O   O   . ALA ALA H H 11  11  . 0.0974 0.2746 0.2650 0.0308  0.0312  0.0563  1 . 
1675 N   N   . LYS LYS H H 12  12  . 0.0682 0.1969 0.3223 0.0313  0.0055  0.0590  1 . 
1676 CA  CA  . LYS LYS H H 12  12  . 0.1041 0.2264 0.3139 0.0146  0.0079  0.0938  1 . 
1677 CB  CB  . LYS LYS H H 12  12  . 0.1645 0.2491 0.4077 0.0470  0.0312  0.0886  1 . 
1678 CG  CG  . LYS LYS H H 12  12  . 0.2627 0.2922 0.5563 -0.0470 0.0376  0.0503  1 . 
1679 CD  CD  . LYS LYS H H 12  12  . 0.3531 0.3725 0.6487 0.0211  0.0301  0.0821  1 . 
1680 CE  CE  . LYS LYS H H 12  12  . 0.5003 0.4791 0.6426 -0.0490 0.0676  0.0314  1 . 
1681 NZ  NZ  . LYS LYS H H 12  12  . 0.5720 0.5712 0.6742 -0.1062 0.0333  0.0290  1 . 
1682 C   C   . LYS LYS H H 12  12  . 0.0928 0.1928 0.2902 0.0222  0.0195  0.0618  1 . 
1683 O   O   . LYS LYS H H 12  12  . 0.0853 0.2263 0.3179 0.0255  0.0191  0.0621  1 . 
1684 N   N   . THR THR H H 13  13  . 0.0564 0.1795 0.2950 0.0280  0.0285  0.0455  1 . 
1685 CA  CA  . THR THR H H 13  13  . 0.1179 0.1441 0.2968 0.0330  -0.0154 0.0295  1 . 
1686 CB  CB  . THR THR H H 13  13  . 0.1019 0.1582 0.3082 0.0187  0.0198  0.0087  1 . 
1687 OG1 OG1 . THR THR H H 13  13  . 0.1236 0.1649 0.3784 0.0275  -0.0036 -0.0228 1 . 
1688 CG2 CG2 . THR THR H H 13  13  . 0.1018 0.2228 0.3400 0.0107  0.0084  -0.0297 1 . 
1689 C   C   . THR THR H H 13  13  . 0.1045 0.1601 0.2643 0.0124  0.0027  0.0055  1 . 
1690 O   O   . THR THR H H 13  13  . 0.0996 0.1796 0.2682 0.0229  0.0041  0.0236  1 . 
1691 N   N   . ILE ILE H H 14  14  . 0.0862 0.1570 0.2579 0.0066  0.0132  0.0195  1 . 
1692 CA  CA  . ILE ILE H H 14  14  . 0.0924 0.1733 0.2389 0.0172  0.0121  0.0176  1 . 
1693 CB  CB  . ILE ILE H H 14  14  . 0.1003 0.1855 0.2881 0.0079  0.0127  0.0076  1 . 
1694 CG1 CG1 . ILE ILE H H 14  14  . 0.0999 0.2253 0.2807 0.0361  0.0101  0.0064  1 . 
1695 CG2 CG2 . ILE ILE H H 14  14  . 0.1354 0.2080 0.3432 0.0099  0.0369  -0.0143 1 . 
1696 CD1 CD1 . ILE ILE H H 14  14  . 0.1698 0.2435 0.3760 -0.0015 0.0158  -0.0192 1 . 
1697 C   C   . ILE ILE H H 14  14  . 0.0898 0.2245 0.2276 0.0293  0.0086  0.0367  1 . 
1698 O   O   . ILE ILE H H 14  14  . 0.0723 0.2148 0.2608 0.0117  0.0130  0.0390  1 . 
1699 N   N   . LYS LYS H H 15  15  . 0.0542 0.2452 0.2435 0.0219  0.0153  0.0584  1 . 
1700 CA  CA  . LYS LYS H H 15  15  . 0.1182 0.2893 0.2189 0.0181  0.0036  0.0646  1 . 
1701 CB  CB  . LYS LYS H H 15  15  . 0.1078 0.3138 0.2578 0.0320  0.0154  0.0928  1 . 
1702 CG  CG  . LYS LYS H H 15  15  . 0.1753 0.3859 0.2993 0.0050  -0.0225 0.0798  1 . 
1703 CD  CD  . LYS LYS H H 15  15  . 0.3116 0.5273 0.3280 0.0571  -0.0401 0.0244  1 . 
1704 CE  CE  . LYS LYS H H 15  15  . 0.3956 0.6481 0.3836 0.0153  -0.0935 0.0061  1 . 
1705 NZ  NZ  . LYS LYS H H 15  15  . 0.4642 0.7841 0.3772 0.0571  -0.0371 -0.0471 1 . 
1706 C   C   . LYS LYS H H 15  15  . 0.1290 0.2675 0.2494 0.0127  0.0166  0.0547  1 . 
1707 O   O   . LYS LYS H H 15  15  . 0.0999 0.3227 0.2568 0.0104  0.0090  0.0865  1 . 
1708 N   N   . GLU GLU H H 16  16  . 0.1017 0.1995 0.3120 0.0541  0.0127  0.0373  1 . 
1709 CA  CA  . GLU GLU H H 16  16  . 0.0986 0.2012 0.3349 0.0219  0.0387  0.0604  1 . 
1710 CB  CB  . GLU GLU H H 16  16  . 0.1452 0.2192 0.3938 0.0464  0.0460  0.0234  1 . 
1711 CG  CG  . GLU GLU H H 16  16  . 0.2208 0.3194 0.5180 -0.0018 0.0337  -0.0258 1 . 
1712 CD  CD  . GLU GLU H H 16  16  . 0.2763 0.4215 0.5665 0.0333  0.0472  -0.0757 1 . 
1713 OE1 OE1 . GLU GLU H H 16  16  . 0.3042 0.4272 0.6391 0.0554  0.1072  -0.0660 1 . 
1714 OE2 OE2 . GLU GLU H H 16  16  . 0.2748 0.3220 0.6147 -0.0396 0.0171  0.0165  1 . 
1715 C   C   . GLU GLU H H 16  16  . 0.0787 0.1971 0.2826 0.0050  0.0239  0.0469  1 . 
1716 O   O   . GLU GLU H H 16  16  . 0.0827 0.1969 0.2889 0.0029  0.0346  0.0312  1 . 
1717 N   N   . ILE ILE H H 17  17  . 0.0638 0.1732 0.2560 0.0027  0.0217  0.0257  1 . 
1718 CA  CA  . ILE ILE H H 17  17  . 0.0812 0.1856 0.2233 -0.0029 -0.0166 0.0249  1 . 
1719 CB  CB  . ILE ILE H H 17  17  . 0.0498 0.1955 0.2240 0.0061  -0.0133 0.0340  1 . 
1720 CG1 CG1 . ILE ILE H H 17  17  . 0.0607 0.2148 0.2256 0.0127  -0.0238 0.0195  1 . 
1721 CG2 CG2 . ILE ILE H H 17  17  . 0.0833 0.1826 0.2226 0.0061  -0.0044 0.0354  1 . 
1722 CD1 CD1 . ILE ILE H H 17  17  . 0.0631 0.2306 0.2254 0.0055  -0.0129 0.0134  1 . 
1723 C   C   . ILE ILE H H 17  17  . 0.0746 0.2069 0.2200 -0.0025 -0.0021 0.0305  1 . 
1724 O   O   . ILE ILE H H 17  17  . 0.0730 0.1717 0.2401 -0.0098 0.0035  0.0247  1 . 
1725 N   N   . ALA ALA H H 18  18  . 0.0567 0.2015 0.2440 -0.0016 -0.0122 0.0266  1 . 
1726 CA  CA  . ALA ALA H H 18  18  . 0.0838 0.2452 0.2324 -0.0104 -0.0080 0.0215  1 . 
1727 CB  CB  . ALA ALA H H 18  18  . 0.0743 0.2800 0.2691 -0.0281 -0.0056 -0.0107 1 . 
1728 C   C   . ALA ALA H H 18  18  . 0.0862 0.2620 0.2369 -0.0074 0.0114  0.0151  1 . 
1729 O   O   . ALA ALA H H 18  18  . 0.0937 0.2928 0.2259 -0.0012 0.0232  0.0154  1 . 
1730 CD1 CD1 . 4BF 4BF H H 19  19  . 0.1777 0.3354 0.3512 -0.0194 0.0151  0.0673  1 . 
1731 CE1 CE1 . 4BF 4BF H H 19  19  . 0.1984 0.3698 0.4198 -0.0189 0.0475  0.0802  1 . 
1732 CZ  CZ  . 4BF 4BF H H 19  19  . 0.2534 0.4858 0.4334 -0.0152 0.0631  0.1193  1 . 
1733 BR  BR  . 4BF 4BF H H 19  19  . 0.4647 0.7172 0.6607 -0.1873 0.0966  0.1665  1 . 
1734 CE2 CE2 . 4BF 4BF H H 19  19  . 0.2740 0.4931 0.3680 -0.0349 0.0741  0.1530  1 . 
1735 CD2 CD2 . 4BF 4BF H H 19  19  . 0.2258 0.4345 0.2993 -0.0127 0.0417  0.1065  1 . 
1736 CG  CG  . 4BF 4BF H H 19  19  . 0.1636 0.3370 0.2999 -0.0104 0.0213  0.0910  1 . 
1737 CB  CB  . 4BF 4BF H H 19  19  . 0.1633 0.2926 0.2649 0.0003  0.0035  0.0732  1 . 
1738 CA  CA  . 4BF 4BF H H 19  19  . 0.0995 0.2929 0.2403 -0.0009 -0.0112 0.0481  1 . 
1739 N   N   . 4BF 4BF H H 19  19  . 0.0667 0.2680 0.2436 0.0123  -0.0194 0.0262  1 . 
1740 C   C   . 4BF 4BF H H 19  19  . 0.0901 0.2479 0.2408 0.0224  -0.0028 0.0328  1 . 
1741 O   O   . 4BF 4BF H H 19  19  . 0.0886 0.3108 0.2763 0.0315  0.0203  0.0517  1 . 
1742 N   N   . THR THR H H 20  20  . 0.1059 0.1789 0.2545 0.0257  0.0280  0.0023  1 . 
1743 CA  CA  . THR THR H H 20  20  . 0.0946 0.1863 0.2744 0.0041  0.0279  0.0020  1 . 
1744 CB  CB  . THR THR H H 20  20  . 0.1270 0.1917 0.2776 -0.0043 0.0280  -0.0131 1 . 
1745 OG1 OG1 . THR THR H H 20  20  . 0.1396 0.1919 0.3080 0.0000  0.0316  -0.0224 1 . 
1746 CG2 CG2 . THR THR H H 20  20  . 0.1072 0.2121 0.3146 -0.0161 0.0351  -0.0423 1 . 
1747 C   C   . THR THR H H 20  20  . 0.1126 0.1844 0.2580 0.0070  0.0180  0.0096  1 . 
1748 O   O   . THR THR H H 20  20  . 0.1065 0.2096 0.2946 -0.0063 0.0292  0.0032  1 . 
1749 N   N   . ILE ILE H H 21  21  . 0.0720 0.2187 0.2453 -0.0055 0.0278  0.0179  1 . 
1750 CA  CA  . ILE ILE H H 21  21  . 0.0859 0.2222 0.2307 0.0055  0.0116  0.0116  1 . 
1751 CB  CB  . ILE ILE H H 21  21  . 0.1125 0.2364 0.2568 -0.0021 0.0307  0.0190  1 . 
1752 CG1 CG1 . ILE ILE H H 21  21  . 0.1379 0.2744 0.3444 0.0392  0.0043  0.0102  1 . 
1753 CG2 CG2 . ILE ILE H H 21  21  . 0.1158 0.2603 0.2658 0.0017  0.0279  0.0065  1 . 
1754 CD1 CD1 . ILE ILE H H 21  21  . 0.2752 0.3764 0.3787 0.0183  -0.0463 0.0064  1 . 
1755 C   C   . ILE ILE H H 21  21  . 0.0609 0.2197 0.2517 -0.0105 0.0375  0.0184  1 . 
1756 O   O   . ILE ILE H H 21  21  . 0.0892 0.2029 0.2591 0.0068  0.0350  -0.0004 1 . 
1757 N   N   . LYS LYS H H 22  22  . 0.0743 0.2508 0.2392 -0.0109 0.0372  0.0122  1 . 
1758 CA  CA  . LYS LYS H H 22  22  . 0.1205 0.2916 0.2523 -0.0104 0.0558  0.0109  1 . 
1759 CB  CB  . LYS LYS H H 22  22  . 0.1682 0.3598 0.2711 0.0103  0.0327  0.0200  1 . 
1760 CG  CG  . LYS LYS H H 22  22  . 0.2377 0.4060 0.3814 -0.0209 -0.0049 -0.0130 1 . 
1761 CD  CD  . LYS LYS H H 22  22  . 0.3607 0.5920 0.4068 -0.0066 -0.0405 -0.0075 1 . 
1762 CE  CE  . LYS LYS H H 22  22  . 0.3179 0.6573 0.5187 0.0071  0.0221  0.0452  1 . 
1763 NZ  NZ  . LYS LYS H H 22  22  . 0.3253 0.6336 0.5478 -0.1226 0.0042  0.0417  1 . 
1764 C   C   . LYS LYS H H 22  22  . 0.0867 0.3147 0.2831 0.0052  0.0322  0.0484  1 . 
1765 O   O   . LYS LYS H H 22  22  . 0.1371 0.3646 0.3004 -0.0004 0.0728  0.0174  1 . 
1766 N   N   . GLU GLU H H 23  23  . 0.0671 0.2962 0.3280 0.0276  0.0539  0.0586  1 . 
1767 CA  CA  . GLU GLU H H 23  23  . 0.0757 0.3256 0.3609 0.0002  0.0502  0.0836  1 . 
1768 CB  CB  . GLU GLU H H 23  23  . 0.0569 0.3577 0.4456 -0.0214 0.0445  0.0348  1 . 
1769 CG  CG  . GLU GLU H H 23  23  . 0.0999 0.4513 0.5057 -0.0307 0.0022  0.0988  1 . 
1770 CD  CD  . GLU GLU H H 23  23  . 0.1521 0.5871 0.5068 -0.0631 -0.0039 0.1142  1 . 
1771 OE1 OE1 . GLU GLU H H 23  23  . 0.1651 0.7213 0.5523 -0.1102 -0.0143 0.0527  1 . 
1772 OE2 OE2 . GLU GLU H H 23  23  . 0.2333 0.6592 0.4461 0.0820  -0.0588 0.1622  1 . 
1773 C   C   . GLU GLU H H 23  23  . 0.0708 0.2836 0.3043 -0.0199 0.0424  0.0505  1 . 
1774 O   O   . GLU GLU H H 23  23  . 0.0838 0.2575 0.3547 0.0047  0.0736  0.0969  1 . 
1775 N   N   . ILE ILE H H 24  24  . 0.0694 0.2207 0.3022 -0.0246 0.0149  0.0392  1 . 
1776 CA  CA  . ILE ILE H H 24  24  . 0.0653 0.2318 0.2806 -0.0190 0.0081  0.0188  1 . 
1777 CB  CB  . ILE ILE H H 24  24  . 0.0753 0.2248 0.2593 -0.0199 -0.0057 0.0061  1 . 
1778 CG1 CG1 . ILE ILE H H 24  24  . 0.1100 0.2507 0.2544 -0.0248 -0.0340 -0.0184 1 . 
1779 CG2 CG2 . ILE ILE H H 24  24  . 0.0818 0.2453 0.2705 -0.0057 -0.0170 0.0027  1 . 
1780 CD1 CD1 . ILE ILE H H 24  24  . 0.1245 0.2892 0.2442 -0.0262 -0.0395 -0.0132 1 . 
1781 C   C   . ILE ILE H H 24  24  . 0.0857 0.2347 0.2854 -0.0413 0.0256  0.0118  1 . 
1782 O   O   . ILE ILE H H 24  24  . 0.1009 0.2399 0.3542 -0.0038 0.0444  0.0130  1 . 
1783 N   N   . ALA ALA H H 25  25  . 0.0934 0.2490 0.2900 -0.0223 0.0159  -0.0111 1 . 
1784 CA  CA  . ALA ALA H H 25  25  . 0.1233 0.2712 0.2973 -0.0337 0.0467  -0.0219 1 . 
1785 CB  CB  . ALA ALA H H 25  25  . 0.1255 0.2855 0.2912 -0.0398 0.0631  -0.0549 1 . 
1786 C   C   . ALA ALA H H 25  25  . 0.1192 0.3172 0.3153 0.0035  0.0713  -0.0035 1 . 
1787 O   O   . ALA ALA H H 25  25  . 0.1562 0.3267 0.3309 0.0049  0.1105  -0.0234 1 . 
1788 N   N   . GLN GLN H H 26  26  . 0.1357 0.3537 0.3326 0.0510  0.1156  0.0338  1 . 
1789 CA  CA  . GLN GLN H H 26  26  . 0.1986 0.3955 0.3696 0.0426  0.1161  0.1012  1 . 
1790 CB  CB  . GLN GLN H H 26  26  . 0.1963 0.4441 0.3905 0.0399  0.1328  0.1627  1 . 
1791 C   C   . GLN GLN H H 26  26  . 0.2135 0.4023 0.3744 0.0326  0.1306  0.0869  1 . 
1792 O   O   . GLN GLN H H 26  26  . 0.1499 0.4832 0.5280 0.0262  0.1346  0.0864  1 . 
1793 N   N   . THR THR H H 27  27  . 0.0902 0.4160 0.3928 0.0355  0.0861  0.0759  1 . 
1794 CA  CA  . THR THR H H 27  27  . 0.1099 0.4110 0.4057 0.0066  0.0964  0.0498  1 . 
1795 CB  CB  . THR THR H H 27  27  . 0.0721 0.3772 0.4487 0.0052  0.0512  0.0211  1 . 
1796 OG1 OG1 . THR THR H H 27  27  . 0.1477 0.3470 0.4461 0.0226  0.0974  0.0011  1 . 
1797 CG2 CG2 . THR THR H H 27  27  . 0.0991 0.4144 0.4770 -0.0200 0.0414  -0.0176 1 . 
1798 C   C   . THR THR H H 27  27  . 0.1549 0.4292 0.4134 0.0249  0.0783  0.0706  1 . 
1799 O   O   . THR THR H H 27  27  . 0.1467 0.4864 0.4931 0.0249  0.0081  0.1195  1 . 
1800 N   N   . ILE ILE H H 28  28  . 0.1173 0.4053 0.4162 0.0515  0.0758  0.0594  1 . 
1801 CA  CA  . ILE ILE H H 28  28  . 0.1368 0.4361 0.4377 0.0805  0.0143  0.0367  1 . 
1802 CB  CB  . ILE ILE H H 28  28  . 0.1767 0.4354 0.4228 0.1279  0.0295  0.0697  1 . 
1803 CG1 CG1 . ILE ILE H H 28  28  . 0.1759 0.5458 0.4047 0.1240  -0.0337 0.0594  1 . 
1804 CG2 CG2 . ILE ILE H H 28  28  . 0.2706 0.4362 0.5112 0.1368  0.0105  0.1054  1 . 
1805 CD1 CD1 . ILE ILE H H 28  28  . 0.2405 0.6595 0.3962 0.1016  -0.0757 0.0585  1 . 
1806 C   C   . ILE ILE H H 28  28  . 0.1282 0.4626 0.4368 0.0718  0.0915  0.0686  1 . 
1807 O   O   . ILE ILE H H 28  28  . 0.1435 0.4975 0.4702 0.0970  0.0825  0.0934  1 . 
1808 N   N   . LYS LYS H H 29  29  . 0.2183 0.4222 0.4307 0.0911  0.0726  0.0463  1 . 
1809 CA  CA  . LYS LYS H H 29  29  . 0.2741 0.4086 0.5021 0.0763  0.0850  0.0060  1 . 
1810 CB  CB  . LYS LYS H H 29  29  . 0.3576 0.4537 0.5355 0.0784  0.0474  -0.0357 1 . 
1811 CG  CG  . LYS LYS H H 29  29  . 0.3275 0.4176 0.5928 0.0800  0.0583  -0.0523 1 . 
1812 CD  CD  . LYS LYS H H 29  29  . 0.2535 0.4369 0.6472 0.1185  0.0604  -0.0716 1 . 
1813 CE  CE  . LYS LYS H H 29  29  . 0.1623 0.5181 0.7017 0.1595  0.0725  -0.0910 1 . 
1814 NZ  NZ  . LYS LYS H H 29  29  . 0.2348 0.4992 0.7899 0.1774  0.1173  -0.1517 1 . 
1815 C   C   . LYS LYS H H 29  29  . 0.4247 0.4415 0.4346 0.0912  0.1130  0.0020  1 . 
1816 O   O   . LYS LYS H H 29  29  . 0.6057 0.3173 0.4484 0.0224  0.0903  -0.0746 1 . 
1817 N   N   . GLY GLY H H 30  30  . 0.6577 0.4387 0.4237 0.0512  0.0270  0.0226  1 . 
1818 N   N   . GLY GLY I I 1   1   . 0.0737 0.6347 0.4852 -0.0720 0.0410  -0.1112 1 . 
1819 CA  CA  . GLY GLY I I 1   1   . 0.1181 0.6308 0.4324 -0.0577 -0.0198 -0.0904 1 . 
1820 C   C   . GLY GLY I I 1   1   . 0.1767 0.5849 0.3797 -0.0809 0.0125  -0.0989 1 . 
1821 O   O   . GLY GLY I I 1   1   . 0.2329 0.6834 0.4515 -0.0348 0.1068  -0.0468 1 . 
1822 N   N   . GLU GLU I I 2   2   . 0.1731 0.5998 0.3277 -0.0397 0.0109  -0.0394 1 . 
1823 CA  CA  . GLU GLU I I 2   2   . 0.1774 0.5754 0.3413 -0.0570 0.0858  -0.0342 1 . 
1824 CB  CB  . GLU GLU I I 2   2   . 0.2986 0.5993 0.3538 -0.0227 0.1120  0.0079  1 . 
1825 CG  CG  . GLU GLU I I 2   2   . 0.3350 0.6863 0.5020 0.0147  0.0653  0.0009  1 . 
1826 CD  CD  . GLU GLU I I 2   2   . 0.2562 0.7354 0.4899 0.0626  0.1430  0.0205  1 . 
1827 OE1 OE1 . GLU GLU I I 2   2   . 0.2615 0.8315 0.8530 0.1794  -0.0183 -0.0314 1 . 
1828 OE2 OE2 . GLU GLU I I 2   2   . 0.1926 0.7009 0.3707 0.1329  0.0162  -0.0707 1 . 
1829 C   C   . GLU GLU I I 2   2   . 0.0834 0.3758 0.3069 -0.0153 0.0256  -0.0163 1 . 
1830 O   O   . GLU GLU I I 2   2   . 0.0853 0.3980 0.3567 -0.0556 0.0233  0.0011  1 . 
1831 N   N   . ILE ILE I I 3   3   . 0.1153 0.3214 0.3253 -0.0052 -0.0022 -0.0160 1 . 
1832 CA  CA  . ILE ILE I I 3   3   . 0.1209 0.2805 0.3249 0.0134  -0.0043 -0.0224 1 . 
1833 CB  CB  . ILE ILE I I 3   3   . 0.1252 0.3174 0.3600 0.0323  -0.0206 -0.0573 1 . 
1834 CG1 CG1 . ILE ILE I I 3   3   . 0.1534 0.3385 0.4343 -0.0009 -0.0172 -0.0399 1 . 
1835 CG2 CG2 . ILE ILE I I 3   3   . 0.1508 0.3230 0.3447 -0.0068 -0.0497 -0.0776 1 . 
1836 CD1 CD1 . ILE ILE I I 3   3   . 0.2291 0.3520 0.5032 0.0249  0.0411  -0.0343 1 . 
1837 C   C   . ILE ILE I I 3   3   . 0.1229 0.2759 0.2892 0.0235  0.0076  -0.0219 1 . 
1838 O   O   . ILE ILE I I 3   3   . 0.1140 0.2701 0.3111 -0.0338 0.0122  -0.0085 1 . 
1839 N   N   . ALA ALA I I 4   4   . 0.0676 0.2820 0.2714 0.0264  -0.0149 -0.0126 1 . 
1840 CA  CA  . ALA ALA I I 4   4   . 0.0586 0.2778 0.3148 0.0356  -0.0132 -0.0192 1 . 
1841 CB  CB  . ALA ALA I I 4   4   . 0.0543 0.2947 0.3940 0.0364  -0.0105 -0.0537 1 . 
1842 C   C   . ALA ALA I I 4   4   . 0.0489 0.2855 0.3022 -0.0014 0.0026  -0.0120 1 . 
1843 O   O   . ALA ALA I I 4   4   . 0.0379 0.2814 0.3120 0.0000  -0.0061 -0.0072 1 . 
1844 N   N   . GLN GLN I I 5   5   . 0.0719 0.3408 0.2885 -0.0113 0.0040  -0.0308 1 . 
1845 CA  CA  . GLN GLN I I 5   5   . 0.0925 0.3686 0.3043 -0.0032 -0.0134 -0.0453 1 . 
1846 CB  CB  . GLN GLN I I 5   5   . 0.1343 0.4917 0.3276 -0.0013 0.0372  -0.0539 1 . 
1847 CG  CG  . GLN GLN I I 5   5   . 0.1886 0.5687 0.3698 0.0640  -0.0245 -0.0621 1 . 
1848 CD  CD  . GLN GLN I I 5   5   . 0.2576 0.7343 0.4096 0.0685  0.0170  -0.0537 1 . 
1849 OE1 OE1 . GLN GLN I I 5   5   . 0.2975 0.7561 0.6139 0.1559  0.0427  -0.0936 1 . 
1850 NE2 NE2 . GLN GLN I I 5   5   . 0.3227 0.8261 0.5268 0.0292  -0.0950 -0.0547 1 . 
1851 C   C   . GLN GLN I I 5   5   . 0.1037 0.3268 0.2479 -0.0114 0.0188  -0.0041 1 . 
1852 O   O   . GLN GLN I I 5   5   . 0.1055 0.3486 0.2368 -0.0168 0.0133  -0.0313 1 . 
1853 N   N   . THR THR I I 6   6   . 0.1174 0.3233 0.2486 -0.0067 -0.0108 0.0047  1 . 
1854 CA  CA  . THR THR I I 6   6   . 0.0930 0.3099 0.2472 -0.0106 -0.0017 0.0211  1 . 
1855 CB  CB  . THR THR I I 6   6   . 0.1675 0.3312 0.2596 -0.0548 0.0024  0.0435  1 . 
1856 OG1 OG1 . THR THR I I 6   6   . 0.2138 0.3923 0.2934 -0.0618 0.0500  0.0273  1 . 
1857 CG2 CG2 . THR THR I I 6   6   . 0.1591 0.3022 0.3158 -0.0751 0.0142  0.0465  1 . 
1858 C   C   . THR THR I I 6   6   . 0.0568 0.2440 0.2378 0.0077  -0.0143 0.0101  1 . 
1859 O   O   . THR THR I I 6   6   . 0.0561 0.2329 0.2506 -0.0050 0.0162  0.0439  1 . 
1860 N   N   . ILE ILE I I 7   7   . 0.0547 0.2542 0.2430 0.0233  -0.0123 0.0085  1 . 
1861 CA  CA  . ILE ILE I I 7   7   . 0.0695 0.2256 0.2275 0.0504  -0.0128 -0.0127 1 . 
1862 CB  CB  . ILE ILE I I 7   7   . 0.0849 0.2475 0.2426 0.0216  -0.0259 -0.0332 1 . 
1863 CG1 CG1 . ILE ILE I I 7   7   . 0.0548 0.2887 0.2743 0.0300  -0.0126 -0.0287 1 . 
1864 CG2 CG2 . ILE ILE I I 7   7   . 0.1250 0.2535 0.2455 -0.0022 -0.0246 -0.0182 1 . 
1865 CD1 CD1 . ILE ILE I I 7   7   . 0.1226 0.3458 0.2820 0.0174  -0.0370 -0.0223 1 . 
1866 C   C   . ILE ILE I I 7   7   . 0.0643 0.2255 0.2377 0.0484  -0.0212 0.0080  1 . 
1867 O   O   . ILE ILE I I 7   7   . 0.0769 0.2306 0.2503 0.0474  -0.0028 0.0046  1 . 
1868 N   N   . LYS LYS I I 8   8   . 0.0453 0.2408 0.2466 0.0416  -0.0087 -0.0072 1 . 
1869 CA  CA  . LYS LYS I I 8   8   . 0.0866 0.2290 0.2779 0.0295  -0.0176 0.0169  1 . 
1870 CB  CB  . LYS LYS I I 8   8   . 0.1212 0.2247 0.3211 0.0287  -0.0131 -0.0047 1 . 
1871 CG  CG  . LYS LYS I I 8   8   . 0.1089 0.2660 0.3567 0.0101  -0.0384 -0.0213 1 . 
1872 CD  CD  . LYS LYS I I 8   8   . 0.2193 0.2542 0.4321 0.0260  -0.0086 -0.0373 1 . 
1873 CE  CE  . LYS LYS I I 8   8   . 0.2377 0.3432 0.4790 0.0121  -0.0361 -0.0865 1 . 
1874 NZ  NZ  . LYS LYS I I 8   8   . 0.2962 0.3588 0.5697 0.0461  -0.0332 -0.1160 1 . 
1875 C   C   . LYS LYS I I 8   8   . 0.0785 0.2371 0.2637 0.0032  -0.0290 0.0024  1 . 
1876 O   O   . LYS LYS I I 8   8   . 0.0528 0.2542 0.2793 0.0177  -0.0144 -0.0143 1 . 
1877 N   N   . GLU GLU I I 9   9   . 0.0932 0.2522 0.2423 0.0176  0.0039  0.0008  1 . 
1878 CA  CA  . GLU GLU I I 9   9   . 0.1177 0.2788 0.2254 0.0112  -0.0255 -0.0055 1 . 
1879 CB  CB  . GLU GLU I I 9   9   . 0.1118 0.3396 0.2451 0.0040  -0.0320 0.0310  1 . 
1880 C   C   . GLU GLU I I 9   9   . 0.0940 0.2501 0.2305 0.0011  -0.0207 0.0066  1 . 
1881 O   O   . GLU GLU I I 9   9   . 0.0914 0.2802 0.3034 -0.0019 -0.0130 0.0054  1 . 
1882 N   N   . ILE ILE I I 10  10  . 0.0462 0.1952 0.2426 0.0175  -0.0195 0.0131  1 . 
1883 CA  CA  . ILE ILE I I 10  10  . 0.0863 0.2004 0.2461 0.0351  -0.0154 0.0090  1 . 
1884 CB  CB  . ILE ILE I I 10  10  . 0.0855 0.1718 0.2737 0.0468  -0.0199 -0.0001 1 . 
1885 CG1 CG1 . ILE ILE I I 10  10  . 0.0962 0.1828 0.2886 0.0425  -0.0226 0.0064  1 . 
1886 CG2 CG2 . ILE ILE I I 10  10  . 0.0843 0.1846 0.2772 0.0263  -0.0201 0.0086  1 . 
1887 CD1 CD1 . ILE ILE I I 10  10  . 0.1076 0.1807 0.2934 0.0424  -0.0343 0.0089  1 . 
1888 C   C   . ILE ILE I I 10  10  . 0.0959 0.1629 0.2404 0.0459  0.0003  -0.0092 1 . 
1889 O   O   . ILE ILE I I 10  10  . 0.0891 0.1522 0.2984 0.0326  0.0096  -0.0028 1 . 
1890 N   N   . ALA ALA I I 11  11  . 0.0457 0.1895 0.2472 0.0246  -0.0274 0.0087  1 . 
1891 CA  CA  . ALA ALA I I 11  11  . 0.0950 0.1805 0.2798 0.0095  -0.0148 0.0158  1 . 
1892 CB  CB  . ALA ALA I I 11  11  . 0.0765 0.1916 0.2888 -0.0003 -0.0171 0.0401  1 . 
1893 C   C   . ALA ALA I I 11  11  . 0.0773 0.1868 0.2657 0.0119  0.0143  -0.0080 1 . 
1894 O   O   . ALA ALA I I 11  11  . 0.0643 0.1989 0.3131 0.0043  0.0219  -0.0019 1 . 
1895 N   N   . LYS LYS I I 12  12  . 0.0680 0.2008 0.2683 0.0201  0.0131  -0.0422 1 . 
1896 CA  CA  . LYS LYS I I 12  12  . 0.0657 0.2582 0.3050 0.0271  -0.0132 -0.0563 1 . 
1897 CB  CB  . LYS LYS I I 12  12  . 0.1000 0.3178 0.3327 0.0057  -0.0063 -0.1039 1 . 
1898 CG  CG  . LYS LYS I I 12  12  . 0.1196 0.3095 0.4071 0.0051  -0.0185 -0.1369 1 . 
1899 CD  CD  . LYS LYS I I 12  12  . 0.1509 0.4296 0.4328 0.0545  0.0057  -0.1665 1 . 
1900 CE  CE  . LYS LYS I I 12  12  . 0.2835 0.4298 0.5595 0.0961  0.0132  -0.1676 1 . 
1901 NZ  NZ  . LYS LYS I I 12  12  . 0.3927 0.5443 0.5936 0.0758  0.0509  -0.2426 1 . 
1902 C   C   . LYS LYS I I 12  12  . 0.0529 0.2411 0.2740 0.0132  0.0057  -0.0313 1 . 
1903 O   O   . LYS LYS I I 12  12  . 0.0633 0.2565 0.2858 -0.0041 0.0005  -0.0494 1 . 
1904 N   N   . THR THR I I 13  13  . 0.0527 0.2458 0.2343 -0.0084 0.0010  -0.0349 1 . 
1905 CA  CA  . THR THR I I 13  13  . 0.0947 0.2661 0.1869 0.0222  -0.0331 -0.0075 1 . 
1906 CB  CB  . THR THR I I 13  13  . 0.0890 0.2880 0.2288 0.0139  -0.0179 0.0204  1 . 
1907 OG1 OG1 . THR THR I I 13  13  . 0.1489 0.3949 0.2453 0.0160  0.0148  0.0424  1 . 
1908 CG2 CG2 . THR THR I I 13  13  . 0.1031 0.3127 0.2622 0.0237  -0.0329 0.0647  1 . 
1909 C   C   . THR THR I I 13  13  . 0.0653 0.2318 0.2307 0.0033  0.0033  -0.0083 1 . 
1910 O   O   . THR THR I I 13  13  . 0.0616 0.2336 0.2624 -0.0031 -0.0025 0.0019  1 . 
1911 N   N   . ILE ILE I I 14  14  . 0.0613 0.1727 0.2327 -0.0081 -0.0075 -0.0014 1 . 
1912 CA  CA  . ILE ILE I I 14  14  . 0.1097 0.1346 0.2115 0.0047  -0.0071 -0.0090 1 . 
1913 CB  CB  . ILE ILE I I 14  14  . 0.1224 0.2054 0.2379 -0.0225 -0.0102 -0.0330 1 . 
1914 CG1 CG1 . ILE ILE I I 14  14  . 0.1709 0.2120 0.2367 -0.0339 -0.0051 -0.0175 1 . 
1915 CG2 CG2 . ILE ILE I I 14  14  . 0.1248 0.2682 0.2499 -0.0360 -0.0259 -0.0061 1 . 
1916 CD1 CD1 . ILE ILE I I 14  14  . 0.1507 0.2991 0.2762 -0.0186 -0.0088 -0.0329 1 . 
1917 C   C   . ILE ILE I I 14  14  . 0.0650 0.1512 0.2034 0.0032  -0.0109 -0.0151 1 . 
1918 O   O   . ILE ILE I I 14  14  . 0.0811 0.1650 0.2374 0.0165  0.0144  0.0089  1 . 
1919 N   N   . LYS LYS I I 15  15  . 0.0664 0.1548 0.2719 0.0117  -0.0020 -0.0167 1 . 
1920 CA  CA  . LYS LYS I I 15  15  . 0.1065 0.1629 0.2920 -0.0014 0.0050  -0.0148 1 . 
1921 CB  CB  . LYS LYS I I 15  15  . 0.1197 0.1749 0.3781 0.0027  0.0093  -0.0331 1 . 
1922 CG  CG  . LYS LYS I I 15  15  . 0.1558 0.1963 0.4611 0.0091  -0.0333 -0.0042 1 . 
1923 CD  CD  . LYS LYS I I 15  15  . 0.2203 0.2491 0.5683 0.0330  0.0100  -0.0418 1 . 
1924 CE  CE  . LYS LYS I I 15  15  . 0.3111 0.3361 0.6324 0.0448  -0.0414 0.0124  1 . 
1925 NZ  NZ  . LYS LYS I I 15  15  . 0.4266 0.3596 0.6702 0.0176  -0.0126 0.0298  1 . 
1926 C   C   . LYS LYS I I 15  15  . 0.1109 0.1945 0.2649 -0.0070 0.0114  -0.0349 1 . 
1927 O   O   . LYS LYS I I 15  15  . 0.0868 0.2278 0.3119 -0.0069 0.0095  -0.0291 1 . 
1928 N   N   . GLU GLU I I 16  16  . 0.1180 0.2409 0.2597 -0.0024 0.0250  -0.0244 1 . 
1929 CA  CA  . GLU GLU I I 16  16  . 0.1534 0.2991 0.2588 0.0014  0.0094  -0.0204 1 . 
1930 CB  CB  . GLU GLU I I 16  16  . 0.1551 0.4191 0.2262 -0.0172 0.0046  -0.0018 1 . 
1931 CG  CG  . GLU GLU I I 16  16  . 0.1869 0.4640 0.2940 0.0368  0.0227  -0.0169 1 . 
1932 CD  CD  . GLU GLU I I 16  16  . 0.2103 0.5564 0.3615 0.0481  0.0643  0.0512  1 . 
1933 OE1 OE1 . GLU GLU I I 16  16  . 0.2368 0.6007 0.3124 0.0544  -0.0490 0.1026  1 . 
1934 OE2 OE2 . GLU GLU I I 16  16  . 0.2813 0.7355 0.5119 0.0732  0.1302  -0.0467 1 . 
1935 C   C   . GLU GLU I I 16  16  . 0.1082 0.2325 0.2428 -0.0271 -0.0030 -0.0135 1 . 
1936 O   O   . GLU GLU I I 16  16  . 0.1039 0.2711 0.2651 -0.0236 0.0142  -0.0374 1 . 
1937 N   N   . ILE ILE I I 17  17  . 0.0606 0.2071 0.2296 -0.0313 0.0174  0.0048  1 . 
1938 CA  CA  . ILE ILE I I 17  17  . 0.0638 0.1785 0.2391 0.0131  -0.0238 0.0099  1 . 
1939 CB  CB  . ILE ILE I I 17  17  . 0.0641 0.1620 0.2584 0.0166  -0.0039 0.0121  1 . 
1940 CG1 CG1 . ILE ILE I I 17  17  . 0.0743 0.1984 0.2871 0.0218  0.0216  0.0379  1 . 
1941 CG2 CG2 . ILE ILE I I 17  17  . 0.0839 0.1702 0.2561 0.0032  0.0056  0.0078  1 . 
1942 CD1 CD1 . ILE ILE I I 17  17  . 0.0612 0.1667 0.3153 0.0269  0.0433  0.0378  1 . 
1943 C   C   . ILE ILE I I 17  17  . 0.0743 0.1576 0.2417 0.0102  -0.0187 0.0071  1 . 
1944 O   O   . ILE ILE I I 17  17  . 0.0762 0.1864 0.2322 0.0006  -0.0060 0.0193  1 . 
1945 N   N   . ALA ALA I I 18  18  . 0.0413 0.1834 0.2469 0.0114  0.0007  0.0257  1 . 
1946 CA  CA  . ALA ALA I I 18  18  . 0.0797 0.1638 0.2370 -0.0059 -0.0308 0.0228  1 . 
1947 CB  CB  . ALA ALA I I 18  18  . 0.1085 0.1461 0.2691 0.0050  -0.0263 0.0492  1 . 
1948 C   C   . ALA ALA I I 18  18  . 0.0661 0.1848 0.2215 -0.0287 0.0024  0.0346  1 . 
1949 O   O   . ALA ALA I I 18  18  . 0.0977 0.2177 0.2368 -0.0190 0.0320  0.0066  1 . 
1950 CD1 CD1 . 4BF 4BF I I 19  19  . 0.2323 0.2496 0.3080 0.0248  -0.0525 -0.0512 1 . 
1951 CE1 CE1 . 4BF 4BF I I 19  19  . 0.2298 0.3199 0.3108 -0.0146 -0.0236 -0.0762 1 . 
1952 CZ  CZ  . 4BF 4BF I I 19  19  . 0.3143 0.2805 0.4091 -0.0069 -0.0656 -0.1024 1 . 
1953 BR  BR  . 4BF 4BF I I 19  19  . 0.3215 0.3617 0.4927 -0.0241 -0.0221 -0.1416 1 . 
1954 CE2 CE2 . 4BF 4BF I I 19  19  . 0.3060 0.2407 0.4805 -0.0203 -0.0811 -0.0747 1 . 
1955 CD2 CD2 . 4BF 4BF I I 19  19  . 0.2784 0.2033 0.4461 0.0024  -0.0469 -0.0075 1 . 
1956 CG  CG  . 4BF 4BF I I 19  19  . 0.1941 0.2125 0.3018 -0.0168 -0.0290 -0.0226 1 . 
1957 CB  CB  . 4BF 4BF I I 19  19  . 0.1189 0.1963 0.2993 0.0255  -0.0033 -0.0255 1 . 
1958 CA  CA  . 4BF 4BF I I 19  19  . 0.1051 0.1933 0.2607 0.0078  -0.0243 -0.0088 1 . 
1959 N   N   . 4BF 4BF I I 19  19  . 0.0613 0.1774 0.2440 0.0265  -0.0159 0.0150  1 . 
1960 C   C   . 4BF 4BF I I 19  19  . 0.0771 0.2037 0.2242 0.0025  0.0112  -0.0246 1 . 
1961 O   O   . 4BF 4BF I I 19  19  . 0.1271 0.1812 0.2431 -0.0303 0.0257  0.0019  1 . 
1962 N   N   . THR THR I I 20  20  . 0.0661 0.2153 0.2192 -0.0343 0.0152  -0.0156 1 . 
1963 CA  CA  . THR THR I I 20  20  . 0.1236 0.2474 0.2109 -0.0039 -0.0133 -0.0060 1 . 
1964 CB  CB  . THR THR I I 20  20  . 0.1042 0.3002 0.2169 -0.0141 -0.0089 0.0216  1 . 
1965 OG1 OG1 . THR THR I I 20  20  . 0.1437 0.4016 0.2389 0.0425  0.0271  0.0252  1 . 
1966 CG2 CG2 . THR THR I I 20  20  . 0.1040 0.2920 0.2830 -0.0171 -0.0199 0.0431  1 . 
1967 C   C   . THR THR I I 20  20  . 0.0866 0.1777 0.2093 -0.0127 -0.0203 -0.0002 1 . 
1968 O   O   . THR THR I I 20  20  . 0.0893 0.2030 0.2487 -0.0160 -0.0104 -0.0216 1 . 
1969 N   N   . ILE ILE I I 21  21  . 0.0695 0.1810 0.2265 -0.0290 -0.0022 -0.0219 1 . 
1970 CA  CA  . ILE ILE I I 21  21  . 0.1032 0.1522 0.2340 0.0067  -0.0071 -0.0138 1 . 
1971 CB  CB  . ILE ILE I I 21  21  . 0.1257 0.1805 0.2748 -0.0187 0.0039  -0.0462 1 . 
1972 CG1 CG1 . ILE ILE I I 21  21  . 0.1508 0.2556 0.3057 -0.0302 0.0296  -0.0881 1 . 
1973 CG2 CG2 . ILE ILE I I 21  21  . 0.1034 0.2223 0.2747 0.0022  0.0231  -0.0559 1 . 
1974 CD1 CD1 . ILE ILE I I 21  21  . 0.1734 0.3242 0.3298 -0.0227 0.0164  -0.1177 1 . 
1975 C   C   . ILE ILE I I 21  21  . 0.0638 0.1482 0.2396 -0.0091 -0.0137 -0.0357 1 . 
1976 O   O   . ILE ILE I I 21  21  . 0.0661 0.1354 0.2500 0.0001  -0.0061 -0.0126 1 . 
1977 N   N   . LYS LYS I I 22  22  . 0.0820 0.1445 0.2533 -0.0011 -0.0166 0.0019  1 . 
1978 CA  CA  . LYS LYS I I 22  22  . 0.1108 0.1777 0.2944 -0.0276 -0.0049 0.0103  1 . 
1979 CB  CB  . LYS LYS I I 22  22  . 0.1298 0.1950 0.3601 -0.0022 0.0196  0.0236  1 . 
1980 CG  CG  . LYS LYS I I 22  22  . 0.2246 0.2082 0.4007 0.0120  0.0315  0.0497  1 . 
1981 CD  CD  . LYS LYS I I 22  22  . 0.3007 0.2332 0.5231 0.0661  0.0346  0.0553  1 .
[truncated: 82,879 more chars]
