# Supplementary material for: Coiled coils 9-to-5: rational de novo design of α-helical barrels with tunable oligomeric states
Source: Chem Sci. 2021 Apr 13;12(20):6923–8. doi: 10.1039/d1sc00460c (PMC8503928; doi:10.1039/d1sc00460c)
Supplement: SC-012-D1SC00460C-s011 [file SC-012-D1SC00460C-s011.cif]

data_rxxxxsf
# 
_audit.revision_id     1_0 
_audit.creation_date   ? 
_audit.update_record   'Initial release' 
# 
_cell.entry_id      xxxx 
_cell.length_a      40.597 
_cell.length_b      53.446 
_cell.length_c      56.156 
_cell.angle_alpha   90.000 
_cell.angle_beta    90.000 
_cell.angle_gamma   90.000 
# 
_diffrn_radiation_wavelength.id           1 
_diffrn_radiation_wavelength.wavelength   0.9200 
# 
_entry.id   xxxx 
# 
_exptl_crystal.id   1 
# 
_reflns_scale.group_code   1 
# 
_symmetry.entry_id               xxxx 
_symmetry.space_group_name_H-M   'P 1 21 1' 
_symmetry.Int_Tables_number      4 
# 
#
loop_
_refln.crystal_id
_refln.wavelength_id
_refln.scale_group_code
_refln.index_h
_refln.index_k
_refln.index_l
_refln.status
_refln.pdbx_r_free_flag
_refln.F_meas_au
_refln.F_meas_sigma_au
_refln.F_calc_au
_refln.phase_calc
_refln.pdbx_HL_A_iso
_refln.pdbx_HL_B_iso
_refln.pdbx_HL_C_iso
_refln.pdbx_HL_D_iso
_refln.pdbx_FWT
_refln.pdbx_PHWT
_refln.pdbx_DELFWT
_refln.pdbx_DELPHWT
_refln.fom
1 1 1  -28    0    1 x  0       ?       ?   13.30    0.00   0.00   0.00   0.00   0.00   11.76    0.00    0.00    0.00  0.00 
1 1 1  -28    0    2 x  7       ?       ?   33.03    0.00   0.00   0.00   0.00   0.00   29.09    0.00    0.00    0.00  0.00 
1 1 1  -28    0    3 x  8       ?       ?   39.24    0.00   0.00   0.00   0.00   0.00   34.35    0.00    0.00    0.00  0.00 
1 1 1  -28    0    4 x 17       ?       ?   13.57  180.00  -0.00  -0.00   0.00   0.00   11.77  180.00    0.00    0.00  0.00 
1 1 1  -28    0    5 x 11       ?       ?   40.35  180.00  -0.00  -0.00   0.00   0.00   34.59  180.00    0.00    0.00  0.00 
1 1 1  -28    0    6 x  2       ?       ?   42.54  180.00  -0.00  -0.00   0.00   0.00   35.94  180.00    0.00    0.00  0.00 
1 1 1  -28    0    7 x 10       ?       ?   30.39  180.00  -0.00  -0.00   0.00   0.00   25.24  180.00    0.00    0.00  0.00 
1 1 1  -28    1    1 x 12       ?       ?   16.93  111.14  -0.00   0.00   0.00   0.00   14.95  111.14    0.00    0.00  0.00 
1 1 1  -28    1    2 x  0       ?       ?   15.30  324.22   0.00  -0.00   0.00   0.00   13.46  324.22    0.00    0.00  0.00 
1 1 1  -28    1    3 x  3       ?       ?   18.22  259.94  -0.00  -0.00   0.00   0.00   15.92  259.94    0.00    0.00  0.00 
1 1 1  -28    1    4 x 16       ?       ?   42.36  118.01  -0.00   0.00   0.00   0.00   36.69  118.01    0.00    0.00  0.00 
1 1 1  -28    1    5 x  5       ?       ?   41.07    2.15   0.00   0.00   0.00   0.00   35.16    2.15    0.00    0.00  0.00 
1 1 1  -28    1    6 x 17       ?       ?   33.49  354.64   0.00  -0.00   0.00   0.00   28.25  354.64    0.00    0.00  0.00 
1 1 1  -28    1    7 x  6       ?       ?   23.63   69.89   0.00   0.00   0.00   0.00   19.59   69.89    0.00    0.00  0.00 
1 1 1  -28    2    1 x  0       ?       ?   25.44    0.71   0.00   0.00   0.00   0.00   22.37    0.71    0.00    0.00  0.00 
1 1 1  -28    2    2 x 14       ?       ?    8.16  188.19  -0.00  -0.00   0.00   0.00    7.15  188.19    0.00    0.00  0.00 
1 1 1  -28    2    3 x  1       ?       ?   37.92   84.69   0.00   0.00   0.00   0.00   33.00   84.69    0.00    0.00  0.00 
1 1 1  -28    2    4 x  5       ?       ?   60.93  313.37   0.00  -0.00   0.00   0.00   52.54  313.37    0.00    0.00  0.00 
1 1 1  -28    2    5 x 19       ?       ?   19.73  218.53  -0.00  -0.00   0.00   0.00   16.82  218.53    0.00    0.00  0.00 
1 1 1  -28    2    6 x  7       ?       ?   22.81  308.64   0.00  -0.00   0.00   0.00   19.16  308.64    0.00    0.00  0.00 
1 1 1  -28    2    7 x  2       ?       ?   17.97  140.00  -0.00   0.00   0.00   0.00   14.83  140.00    0.00    0.00  0.00 
1 1 1  -28    3    1 x  3       ?       ?   45.46   72.53   0.00   0.00   0.00   0.00   39.69   72.53    0.00    0.00  0.00 
1 1 1  -28    3    2 x  1       ?       ?   16.36  251.02  -0.00  -0.00   0.00   0.00   14.23  251.02    0.00    0.00  0.00 
1 1 1  -28    3    3 x  8       ?       ?   44.79  168.85  -0.00   0.00   0.00   0.00   38.70  168.85    0.00    0.00  0.00 
1 1 1  -28    3    4 o  3  183.13   13.50   87.92  207.27 -39.48 -20.35   0.00   0.00  286.83  207.27  211.56  207.27  0.99 
1 1 1  -28    3    5 x 15       ?       ?   67.86   82.21   0.00   0.00   0.00   0.00   57.41   82.21    0.00    0.00  0.00 
1 1 1  -28    3    6 x  7       ?       ?   28.04  318.59   0.00  -0.00   0.00   0.00   23.38  318.59    0.00    0.00  0.00 
1 1 1  -28    3    7 o  9   41.02   16.98   24.36   36.50   1.54   1.14   0.00   0.00   36.17   36.50   16.22   36.50  0.68 
1 1 1  -28    4    1 x 16       ?       ?   18.86  304.11   0.00  -0.00   0.00   0.00   16.30  304.11    0.00    0.00  0.00 
1 1 1  -28    4    2 x  5       ?       ?   38.01   42.64   0.00   0.00   0.00   0.00   32.72   42.64    0.00    0.00  0.00 
1 1 1  -28    4    3 x  3       ?       ?   72.51  230.07  -0.00  -0.00   0.00   0.00   62.02  230.07    0.00    0.00  0.00 
1 1 1  -28    4    4 x  5       ?       ?   30.62   14.14   0.00   0.00   0.00   0.00   25.95   14.14    0.00    0.00  0.00 
1 1 1  -28    4    5 o  5   57.84   20.29   42.15  266.97  -0.20  -3.74   0.00   0.00   63.40  266.97   28.10  266.97  0.85 
1 1 1  -28    4    6 o  2   19.33    8.87   12.22  163.27  -0.87   0.26   0.00   0.00    5.86  163.27    4.23  343.27  0.41 
1 1 1  -28    5    1 x  5       ?       ?   33.45   66.20   0.00   0.00   0.00   0.00   28.54   66.20    0.00    0.00  0.00 
1 1 1  -28    5    2 x 19       ?       ?   74.39   26.58   0.00   0.00   0.00   0.00   63.22   26.58    0.00    0.00  0.00 
1 1 1  -28    5    3 o 15   65.21   12.36   56.47  334.55   9.89  -4.70   0.00   0.00   76.65  334.55   28.97  334.55  0.95 
1 1 1  -28    5    4 x  5       ?       ?   41.14  229.79  -0.00  -0.00   0.00   0.00   34.40  229.79    0.00    0.00  0.00 
1 1 1  -28    5    5 o 17   35.63   11.18   21.31  126.05  -1.42   1.94   0.00   0.00   36.15  126.05   18.54  126.05  0.75 
1 1 1  -28    6    1 x 17       ?       ?   16.15  168.34  -0.00   0.00   0.00   0.00   13.56  168.34    0.00    0.00  0.00 
1 1 1  -28    6    2 o  7   26.03   11.84   29.67    0.08   2.36   0.00   0.00   0.00   14.18    0.08   10.62  180.08  0.75 
1 1 1  -28    6    3 o  7   38.33    9.42   31.96  283.87   1.09  -4.42   0.00   0.00   41.05  283.87   14.50  283.87  0.88 
1 1 1  -28    6    4 o  2   66.05    8.88   49.62  353.61  12.41  -1.39   0.00   0.00   85.87  353.61   45.05  353.61  0.96 
1 1 1  -28    7    1 o  6   55.22   23.23   36.21  338.89   2.27  -0.88   0.00   0.00   53.86  338.89   24.04  338.89  0.76 
1 1 1  -28    7    2 o  2   25.06    7.15   18.28    1.78   1.99   0.06   0.00   0.00   19.90    1.78    4.91    1.78  0.70 
1 1 1  -27    0    1 x  5       ?       ?   42.24    0.00   0.00  -0.00   0.00   0.00   40.21  360.00    0.00    0.00  0.00 
1 1 1  -27    0    2 x  0       ?       ?    6.34    0.00   0.00   0.00   0.00   0.00    6.04    0.00    0.00    0.00  0.00 
1 1 1  -27    0    3 x  1       ?       ?   31.60    0.00   0.00  -0.00   0.00   0.00   30.08  360.00    0.00    0.00  0.00 
1 1 1  -27    0    4 x  5       ?       ?   34.72    0.00   0.00   0.00   0.00   0.00   33.04    0.00    0.00    0.00  0.00 
1 1 1  -27    0    5 x 17       ?       ?  103.99    0.00   0.00   0.00   0.00   0.00   98.96    0.00    0.00    0.00  0.00 
1 1 1  -27    0    6 x  2       ?       ?   70.51    0.00   0.00   0.00   0.00   0.00   67.08    0.00    0.00    0.00  0.00 
1 1 1  -27    0    7 o  3   46.78    7.31   51.61    0.00   8.85  -0.00   0.00   0.00   44.54  360.00    4.48  180.00  1.00 
1 1 1  -27    0    8 o  4   12.60    3.79   28.27    0.00   1.45  -0.00   0.00   0.00    3.80  180.00   30.17  180.00  0.90 
1 1 1  -27    0    9 o  7   53.43    6.12   61.31  180.00 -11.37  -0.00   0.00   0.00   50.87  180.00    5.10    0.00  1.00 
1 1 1  -27    0   10 o 18   14.68    4.45   11.68  180.00  -0.59  -0.00   0.00   0.00    5.25  180.00    5.16    0.00  0.53 
1 1 1  -27    0   11 o 13   20.88    5.24   12.26  180.00  -0.80  -0.00   0.00   0.00   17.12  180.00    6.48  180.00  0.66 
1 1 1  -27    0   12 o  9   18.97    5.18   28.99  180.00  -1.59  -0.00   0.00   0.00   10.51  180.00   13.89    0.00  0.92 
1 1 1  -27    1    1 x 12       ?       ?   10.66  120.44  -0.00   0.00   0.00   0.00   10.14  120.44    0.00    0.00  0.00 
1 1 1  -27    1    2 x 12       ?       ?   76.68  319.47   0.00  -0.00   0.00   0.00   72.99  319.47    0.00    0.00  0.00 
1 1 1  -27    1    3 x  0       ?       ?   18.01  156.01  -0.00   0.00   0.00   0.00   17.15  156.02    0.00    0.00  0.00 
1 1 1  -27    1    4 x  5       ?       ?   12.33    2.62   0.00   0.00   0.00   0.00   11.73    2.62    0.00    0.00  0.00 
1 1 1  -27    1    5 x 15       ?       ?   35.57  317.24   0.00  -0.00   0.00   0.00   33.85  317.24    0.00    0.00  0.00 
1 1 1  -27    1    6 x 13       ?       ?   87.75  128.42  -0.00   0.00   0.00   0.00   83.49  128.42    0.00    0.00  0.00 
1 1 1  -27    1    7 f  0  108.87    7.33  130.24  323.89  33.12 -24.17   0.00   0.00  123.55  323.89    0.00    0.00  0.00 
1 1 1  -27    1    8 o  7   39.66    6.20   48.14    3.75  12.13   0.80   0.00   0.00   31.15    3.75   13.69  183.75  0.96 
1 1 1  -27    1    9 o  3   54.36    5.46   55.14  337.60  17.68  -7.29   0.00   0.00   55.56  337.60    5.28  337.60  0.97 
1 1 1  -27    1   10 o  9   34.10    5.68   40.91  318.94   6.19  -5.39   0.00   0.00   27.48  318.94    8.93  138.94  0.94 
1 1 1  -27    1   11 o  2   37.45    5.23   32.55  129.43  -4.40   5.35   0.00   0.00   41.06  129.43   12.86  129.43  0.92 
1 1 1  -27    1   12 o 14   16.47    4.85    8.76  143.47  -0.63   0.46   0.00   0.00    4.58  143.47    2.78  323.47  0.36 
1 1 1  -27    2    1 x 12       ?       ?   47.22  241.82  -0.00  -0.00   0.00   0.00   44.95  241.82    0.00    0.00  0.00 
1 1 1  -27    2    2 x  7       ?       ?   47.37   41.97   0.00   0.00   0.00   0.00   45.09   41.97    0.00    0.00  0.00 
1 1 1  -27    2    3 x  3       ?       ?   49.69  160.15  -0.00   0.00   0.00   0.00   47.30  160.15    0.00    0.00  0.00 
1 1 1  -27    2    4 o  8   47.22   10.86   52.54  281.48   2.06 -10.14   0.00   0.00   39.76  281.48   10.24  101.48  0.95 
1 1 1  -27    2    5 o 13   46.77   10.52   57.47  132.02  -7.84   8.70   0.00   0.00   34.77  132.02   19.92  312.02  0.96 
1 1 1  -27    2    6 o  5  106.27   12.19   80.60  171.52 -31.84   4.74   0.00   0.00  132.54  171.52   55.86  171.52  0.98 
1 1 1  -27    2    7 o 18   87.73    5.75   87.37  168.09 -51.61  10.89   0.00   0.00   91.25  168.09    8.70  168.09  0.99 
1 1 1  -27    2    8 o  7   66.46    7.62   74.71   79.38   5.08  27.12   0.00   0.00   61.19   79.38    8.10  259.38  0.98 
1 1 1  -27    2    9 o  7   21.45    6.21   18.63  355.78   2.37  -0.17   0.00   0.00   15.30  355.78    1.62  175.78  0.75 
1 1 1  -27    2   10 o  6   50.61    6.32   51.34   33.47  12.02   7.95   0.00   0.00   52.13   33.47    6.63   33.47  0.96 
1 1 1  -27    2   11 o  2   35.66    5.59   43.52   30.04   7.36   4.25   0.00   0.00   29.45   30.04    8.09  210.04  0.94 
1 1 1  -27    2   12 o  8   21.03    5.40   16.53  294.20   0.74  -1.64   0.00   0.00   13.96  294.20    0.12  294.20  0.66 
1 1 1  -27    3    1 x  0       ?       ?   69.69  188.65  -0.00  -0.00   0.00   0.00   66.34  188.65    0.00    0.00  0.00 
1 1 1  -27    3    2 x  3       ?       ?   78.40  108.67  -0.00   0.00   0.00   0.00   74.62  108.67    0.00    0.00  0.00 
1 1 1  -27    3    3 x 14       ?       ?   52.13   79.84   0.00   0.00   0.00   0.00   49.61   79.84    0.00    0.00  0.00 
1 1 1  -27    3    4 f  0    9.97    4.45   71.41  318.93   3.99  -3.48   0.00   0.00   67.95  318.93    0.00    0.00  0.00 
1 1 1  -27    3    5 o  6   66.17    7.26   77.86   25.27  27.90  13.17   0.00   0.00   56.11   25.27   17.97  205.27  0.98 
1 1 1  -27    3    6 x 15       ?       ?   89.35  221.35  -0.00  -0.00   0.00   0.00   84.99  221.35    0.00    0.00  0.00 
1 1 1  -27    3    7 o 10  109.34   10.76   89.30   65.40  17.20  37.58   0.00   0.00  132.23   65.40   48.43   65.40  0.99 
1 1 1  -27    3    8 o 11   33.63    7.46   30.20  119.82  -2.80   4.88   0.00   0.00   33.12  119.82    5.30  119.82  0.91 
1 1 1  -27    3    9 o 12   66.77    5.13   70.69   88.86   0.60  29.95   0.00   0.00   67.55   88.86    3.81   88.86  0.98 
1 1 1  -27    3   10 o  7   30.46    5.85   48.28  359.22   8.31  -0.11   0.00   0.00   14.63  359.22   27.86  179.22  0.94 
1 1 1  -27    3   11 o  3   18.11    5.28   10.70  103.78  -0.25   1.03   0.00   0.00    7.83  103.78    1.34  283.78  0.47 
1 1 1  -27    3   12 o 17   68.10    5.13   76.32   14.90  25.89   6.89   0.00   0.00   70.23   14.90    6.84   14.90  0.98 
1 1 1  -27    4    1 o  5  130.07   12.07  115.10  329.95  48.08 -27.81   0.00   0.00  148.24  329.95   38.69  329.95  0.99 
1 1 1  -27    4    2 o  8   30.15    4.74   47.59  169.91 -10.15   1.81   0.00   0.00   12.00  169.91   33.29  349.91  0.95 
1 1 1  -27    4    3 f  0   41.72    6.43   41.61  267.94  -0.37 -10.18   0.00   0.00   39.59  267.94    0.00    0.00  0.00 
1 1 1  -27    4    4 o  9   49.24    8.36   63.52    2.62  16.85   0.77   0.00   0.00   35.07    2.62   25.37  182.62  0.97 
1 1 1  -27    4    5 o  3   49.63    7.44   56.42  270.71   0.21 -16.72   0.00   0.00   42.57  270.71   11.10   90.71  0.97 
1 1 1  -27    4    6 o  8   58.27    7.64   71.99  290.58   8.56 -22.80   0.00   0.00   46.12  290.58   21.87  110.58  0.98 
1 1 1  -27    4    7 o 16  105.61    5.49  102.03  214.82 -59.39 -41.30   0.00   0.00  114.91  214.82   20.07  214.82  0.99 
1 1 1  -27    4    8 o 12   30.79    7.79   28.19  354.69   4.54  -0.42   0.00   0.00   28.59  354.69    2.87  354.69  0.88 
1 1 1  -27    4    9 o 11   50.10    7.70   61.04  135.62 -11.00  10.76   0.00   0.00   42.37  135.62   12.13  315.62  0.97 
1 1 1  -27    4   10 f  0   25.88    5.91   13.31   77.08   0.42   1.85   0.00   0.00   11.60   77.08    0.00    0.00  0.00 
1 1 1  -27    4   11 o  7   49.62    9.36   50.92  131.49  -6.51   7.36   0.00   0.00   50.89  131.49    7.72  131.49  0.95 
1 1 1  -27    4   12 o  6   27.58    5.99   23.51  134.26  -2.15   2.21   0.00   0.00   25.67  134.26    6.34  134.26  0.82 
1 1 1  -27    5    1 o 15   46.84    8.82   47.20  214.29  -9.36  -6.38   0.00   0.00   44.52  214.29    0.39   34.29  0.95 
1 1 1  -27    5    2 o 13   53.47    8.56   80.55  156.56 -20.85   9.04   0.00   0.00   27.93  156.56   48.71  336.56  0.98 
1 1 1  -27    5    3 o  6   78.71    8.12   80.66  182.70 -35.16  -1.66   0.00   0.00   78.43  182.70    1.69  182.70  0.99 
1 1 1  -27    5    4 o  3   46.80   12.11   39.64    8.49   6.97   1.04   0.00   0.00   48.96    8.49   11.25    8.49  0.93 
1 1 1  -27    5    5 o 12   73.01    8.84   74.72   94.94  -2.44  28.22   0.00   0.00   72.76   94.94    2.09   94.94  0.98 
1 1 1  -27    5    6 o  5   47.62    7.56   51.12  268.77  -0.30 -13.80   0.00   0.00   44.03  268.77    3.67   88.77  0.96 
1 1 1  -27    5    7 o 15   28.70    7.80   36.38  101.58  -1.12   5.45   0.00   0.00   18.54  101.58   14.86  281.58  0.91 
1 1 1  -27    5    8 f  0   26.62    7.55   21.26   78.60   0.60   2.97   0.00   0.00   19.15   78.60    0.00    0.00  0.00 
1 1 1  -27    5    9 o 18   39.83   11.29   32.92  263.59  -0.52  -4.62   0.00   0.00   41.43  263.59   12.41  263.59  0.88 
1 1 1  -27    5   10 o  6   41.55    9.17   48.15  171.52  -8.06   1.20   0.00   0.00   36.40  171.52    5.03  351.52  0.94 
1 1 1  -27    5   11 o  5   40.05    8.08   34.76  340.34   5.52  -1.97   0.00   0.00   43.83  340.34   14.75  340.34  0.91 
1 1 1  -27    6    1 o 13  130.33    7.45  136.43   13.99 102.57  25.55   0.00   0.00  129.63   13.99    0.16  193.99  1.00 
1 1 1  -27    6    2 o  5   72.62   12.56   95.97  138.65 -19.03  16.74   0.00   0.00   51.04  138.65   40.26  318.65  0.98 
1 1 1  -27    6    3 o 15   53.17    7.67   53.89  338.74  15.70  -6.11   0.00   0.00   51.92  338.74    0.71  338.74  0.97 
1 1 1  -27    6    4 o  8   90.48    5.56   89.56   83.66   6.21  55.85   0.00   0.00   94.96   83.66   10.58   83.66  0.99 
1 1 1  -27    6    5 o  5   51.76    7.80   52.36   30.53  12.90   7.61   0.00   0.00   51.20   30.53    2.41   30.53  0.97 
1 1 1  -27    6    6 o 17   63.36    6.89   92.42   82.60   4.37  33.64   0.00   0.00   39.90   82.60   45.05  262.60  0.99 
1 1 1  -27    6    7 o 10   52.38    8.12   57.82  341.17  14.31  -4.88   0.00   0.00   48.94  341.17    3.34  161.17  0.97 
1 1 1  -27    6    8 o 16   32.98    9.98   41.46   82.01   0.77   5.48   0.00   0.00   22.87   82.01   13.90  262.01  0.90 
1 1 1  -27    6    9 o  1   30.46    8.78   25.42   54.29   1.94   2.70   0.00   0.00   28.60   54.29    6.54   54.29  0.83 
1 1 1  -27    6   10 o 13   33.01    8.37   38.27  279.72   0.90  -5.25   0.00   0.00   27.05  279.72    5.35   99.72  0.90 
1 1 1  -27    6   11 o 12   23.61    7.22   26.55  145.45  -2.25   1.55   0.00   0.00   15.35  145.45    6.50  325.45  0.79 
1 1 1  -27    7    1 f  0   42.56    7.15   62.93  247.78  -5.42 -13.28   0.00   0.00   59.34  247.78    0.00    0.00  0.00 
1 1 1  -27    7    2 o 18   46.50    7.60   37.54  270.38   0.07 -10.04   0.00   0.00   52.98  270.37   17.71  270.37  0.95 
1 1 1  -27    7    3 o 10   44.15    7.77   50.36  218.95  -9.63  -7.79   0.00   0.00   37.64  218.95    9.37   38.95  0.96 
1 1 1  -27    7    4 o 16   39.56    8.18   52.40  293.05   4.26 -10.01   0.00   0.00   26.89  293.05   21.61  113.05  0.95 
1 1 1  -27    7    5 o 15   30.03    8.07   33.26  144.53  -4.20   2.99   0.00   0.00   23.42  144.53    7.03  324.53  0.90 
1 1 1  -27    7    6 o 10   53.92    8.25   54.07  209.16 -12.52  -6.98   0.00   0.00   55.20  209.16    6.40  209.16  0.96 
1 1 1  -27    7    7 o 16   37.85   11.03   47.99  179.21  -6.69   0.09   0.00   0.00   27.17  179.21   15.43  359.21  0.92 
1 1 1  -27    7    8 o 10   32.98    8.97   24.25   64.97   1.44   3.08   0.00   0.00   34.01   64.97   12.89   64.97  0.84 
1 1 1  -27    7    9 o 14   50.33    8.60   57.60  192.11 -11.88  -2.55   0.00   0.00   47.36  192.11    1.70   12.11  0.96 
1 1 1  -27    7   10 o 14   28.74    8.16   12.36   63.05   0.66   1.31   0.00   0.00   23.50   63.05   13.23   63.05  0.59 
1 1 1  -27    8    1 o  7   50.05    7.35   60.93   47.32  11.65  12.64   0.00   0.00   40.86   47.33   15.43  227.32  0.97 
1 1 1  -27    8    2 o  7   24.39    7.11   32.62  220.81  -3.43  -2.96   0.00   0.00   12.98  220.81   17.04   40.81  0.88 
1 1 1  -27    8    3 o 11   41.75    8.04   42.95  330.48   8.07  -4.57   0.00   0.00   39.57  330.48    0.29  330.48  0.94 
1 1 1  -27    8    4 o 12   44.53    8.16   49.88  299.44   5.46  -9.68   0.00   0.00   39.73  299.44    5.49  119.44  0.95 
1 1 1  -27    8    5 f  0   54.27   11.34   46.70    4.98   8.68   0.76   0.00   0.00   41.86    4.98    0.00    0.00  0.00 
1 1 1  -27    8    6 o 16   29.73    8.58   29.63  208.19  -3.53  -1.89   0.00   0.00   25.18  208.19    1.01   28.19  0.86 
1 1 1  -27    8    7 o 10   44.68    8.77   37.43    8.88   7.13   1.11   0.00   0.00   50.39    8.88   17.86    8.88  0.93 
1 1 1  -27    8    8 o  7   33.80    8.69   30.76  346.95   4.22  -0.98   0.00   0.00   32.96  346.95    6.74  346.95  0.88 
1 1 1  -27    8    9 o 12   28.99    8.26   26.80  301.75   1.68  -2.72   0.00   0.00   25.42  301.75    3.09  301.75  0.82 
1 1 1  -27    9    1 o  3   20.73    6.59   20.52    6.42   2.40   0.27   0.00   0.00   12.80    6.42    5.72  186.42  0.76 
1 1 1  -27    9    2 o  7   68.83   10.22   77.71  159.32 -20.35   7.68   0.00   0.00   64.60  159.32    5.25  339.32  0.98 
1 1 1  -27    9    3 o 12   36.98   10.50   24.01  119.03  -1.69   3.04   0.00   0.00   40.66  119.03   19.21  119.03  0.84 
1 1 1  -27    9    4 o 11   37.47    8.95   34.06  323.09   4.51  -3.39   0.00   0.00   37.77  323.09    7.62  323.09  0.91 
1 1 1  -27    9    5 o 18   26.62    8.11   26.40  267.06  -0.17  -3.25   0.00   0.00   20.94  267.06    2.16   87.06  0.83 
1 1 1  -27    9    6 o  1   41.40    8.71   38.46  359.43   6.80  -0.07   0.00   0.00   43.27  359.43   10.09  359.43  0.92 
1 1 1  -27    9    7 o 14   74.93    7.56   85.79  254.52  -7.77 -28.05   0.00   0.00   74.52  254.52    1.77  254.52  0.98 
1 1 1  -27    9    8 o 12   43.93    8.91   64.10   29.71   9.49   5.42   0.00   0.00   30.46   29.71   22.82  209.71  0.95 
1 1 1  -27   10    1 o  9   23.34    7.22   24.89  282.16   0.62  -2.86   0.00   0.00   15.69  282.16    6.17  102.16  0.80 
1 1 1  -27   10    2 o  6   28.12    8.15   19.20  134.38  -1.75   1.78   0.00   0.00   26.20  134.38    9.39  134.38  0.76 
1 1 1  -27   10    3 o  7   56.36    8.44   55.78  228.15  -9.32 -10.41   0.00   0.00   60.10  228.15   11.61  228.15  0.96 
1 1 1  -27   10    4 f  0   39.64    8.35   35.30  328.05   5.16  -3.22   0.00   0.00   30.41  328.05    0.00    0.00  0.00 
1 1 1  -27   10    5 o  6   39.09    8.73   23.38  262.76  -0.48  -3.76   0.00   0.00   46.93  262.76   27.02  262.76  0.85 
1 1 1  -27   10    6 o 13   34.34    8.71   35.85  197.76  -4.72  -1.51   0.00   0.00   31.21  197.76    1.13  197.76  0.89 
1 1 1  -27   10    7 o 14   27.32    8.02   16.89  173.53  -1.88   0.21   0.00   0.00   23.22  173.53    9.29  173.53  0.68 
1 1 1  -27   11    1 o  2   53.13    8.90   53.64   73.94   3.23  11.21   0.00   0.00   55.88   73.94   10.17   73.94  0.96 
1 1 1  -27   11    2 o  2   33.10    8.16   17.52  331.37   2.20  -1.20   0.00   0.00   35.80  331.37   20.93  331.37  0.77 
1 1 1  -27   11    3 o  3   31.89    8.16   47.47  142.50  -5.11   3.92   0.00   0.00   18.56  142.50   21.47  322.50  0.92 
1 1 1  -27   11    4 o  7   32.01    8.49   35.03  290.91   1.63  -4.26   0.00   0.00   27.19  290.91    2.08  110.91  0.88 
1 1 1  -27   11    5 o  5   30.84    8.42   17.31  264.22  -0.21  -2.12   0.00   0.00   29.98  264.22   15.69  264.22  0.72 
1 1 1  -27   12    1 o 14   27.71    8.14   32.77  337.45   3.41  -1.41   0.00   0.00   20.12  337.45    6.88  157.45  0.85 
1 1 1  -27   12    2 o  8   49.85    9.45   37.60   62.47   3.13   6.01   0.00   0.00   61.16   62.47   30.31   62.47  0.92 
1 1 1  -26    0    1 x 15       ?       ?   32.63  180.00  -0.00  -0.00   0.00   0.00   29.43  180.00    0.00    0.00  0.00 
1 1 1  -26    0    2 x  6       ?       ?   51.85  180.00  -0.00  -0.00   0.00   0.00   46.88  180.00    0.00    0.00  0.00 
1 1 1  -26    0    3 x  8       ?       ?   15.44  180.00  -0.00  -0.00   0.00   0.00   14.01  180.00    0.00    0.00  0.00 
1 1 1  -26    0    4 x  2       ?       ?   34.00  180.00  -0.00  -0.00   0.00   0.00   31.04  180.00    0.00    0.00  0.00 
1 1 1  -26    0    5 x 16       ?       ?   61.99    0.00   0.00  -0.00   0.00   0.00   57.00  360.00    0.00    0.00  0.00 
1 1 1  -26    0    6 x  8       ?       ?   37.06  180.00  -0.00  -0.00   0.00   0.00   34.37  180.00    0.00    0.00  0.00 
1 1 1  -26    0    7 x 12       ?       ?   16.20  180.00  -0.00  -0.00   0.00   0.00   15.17  180.00    0.00    0.00  0.00 
1 1 1  -26    0    8 o  5  100.49    4.31   83.43  180.00 -27.75  -0.00   0.00   0.00  121.94  180.00   42.90  180.00  1.00 
1 1 1  -26    0    9 o 18   69.68    8.99   73.70  180.00 -15.07  -0.00   0.00   0.00   69.16  180.00    1.03    0.00  1.00 
1 1 1  -26    0   10 o  9   68.97    4.38   87.01    0.00  22.65  -0.00   0.00   0.00   55.10  360.00   27.74  180.00  1.00 
1 1 1  -26    0   11 f  0  145.83    4.00  154.18  180.00 -41.00  -0.00   0.00   0.00  146.74  180.00    0.00    0.00  0.00 
1 1 1  -26    0   12 o  6   47.22    5.62   41.09    0.00   7.70  -0.00   0.00   0.00   55.36  360.00   16.28  360.00  1.00 
1 1 1  -26    0   13 f  0   93.02    4.51   91.52  180.00 -41.00  -0.00   0.00   0.00   84.97  180.00    0.00    0.00  0.00 
1 1 1  -26    0   14 o 10   38.97    5.24   43.59  180.00  -5.83  -0.00   0.00   0.00   38.81  180.00    0.32    0.00  1.00 
1 1 1  -26    0   15 o 10   46.79    4.84   31.14    0.00   4.58   0.00   0.00   0.00   66.63    0.00   39.71    0.00  1.00 
1 1 1  -26    0   16 o 10   34.67    5.41   28.20  180.00  -2.71  -0.00   0.00   0.00   45.33  180.00   21.93  180.00  0.99 
1 1 1  -26    1    1 x  3       ?       ?   20.38  284.32   0.00  -0.00   0.00   0.00   18.39  284.32    0.00    0.00  0.00 
1 1 1  -26    1    2 x  9       ?       ?   25.17    6.23   0.00   0.00   0.00   0.00   22.78    6.23    0.00    0.00  0.00 
1 1 1  -26    1    3 x 13       ?       ?   32.11   25.13   0.00   0.00   0.00   0.00   29.18   25.13    0.00    0.00  0.00 
1 1 1  -26    1    4 x  8       ?       ?   29.41   79.14   0.00   0.00   0.00   0.00   26.88   79.14    0.00    0.00  0.00 
1 1 1  -26    1    5 x  1       ?       ?   40.10  231.12  -0.00  -0.00   0.00   0.00   36.90  231.12    0.00    0.00  0.00 
1 1 1  -26    1    6 o  6   33.17    6.35   54.17   87.68   0.32   8.03   0.00   0.00   11.78   87.68   38.50  267.68  0.94 
1 1 1  -26    1    7 o 11   46.89   10.18   28.08  132.45  -3.27   3.57   0.00   0.00   57.11  132.45   30.79  132.45  0.89 
1 1 1  -26    1    8 o 12  122.09    5.57  123.59  156.79 -80.45  34.51   0.00   0.00  125.58  156.79    8.39  156.79  0.99 
1 1 1  -26    1    9 o 11   33.57    6.16   38.17   15.44   7.37   2.04   0.00   0.00   26.23   15.44   10.13  195.44  0.93 
1 1 1  -26    1   10 o  4   66.14    5.43   69.30   88.76   0.65  29.95   0.00   0.00   64.08   88.76    1.90  268.76  0.98 
1 1 1  -26    1   11 o 14   25.68    5.74   26.55  191.69  -4.44  -0.92   0.00   0.00   19.99  191.69    5.28   11.69  0.88 
1 1 1  -26    1   12 o 12   69.59    4.22   63.20  300.72  17.58 -29.59   0.00   0.00   77.02  300.72   16.90  300.72  0.99 
1 1 1  -26    1   13 o  5  102.59    6.07  107.62  201.92 -65.10 -26.20   0.00   0.00  103.93  201.92    4.14  201.92  0.99 
1 1 1  -26    1   14 o 17   61.47    6.01   62.14  157.74 -20.67   8.46   0.00   0.00   64.46  157.74    8.77  157.74  0.98 
1 1 1  -26    1   15 o 13   33.60    5.90   35.53  168.08  -6.27   1.32   0.00   0.00   31.03  168.08    0.35  168.08  0.92 
1 1 1  -26    1   16 o  5   24.32    5.85   18.00  161.84  -2.03   0.67   0.00   0.00   20.07  161.84    5.15  161.84  0.72 
1 1 1  -26    2    1 x  9       ?       ?   40.89   66.73   0.00   0.00   0.00   0.00   37.02   66.73    0.00    0.00  0.00 
1 1 1  -26    2    2 x 14       ?       ?   32.68  288.56   0.00  -0.00   0.00   0.00   29.66  288.56    0.00    0.00  0.00 
1 1 1  -26    2    3 x  2       ?       ?   15.34  331.48   0.00  -0.00   0.00   0.00   13.97  331.48    0.00    0.00  0.00 
1 1 1  -26    2    4 o 16   66.84   11.37   55.52    0.04  10.71   0.01   0.00   0.00   76.41    0.04   25.55    0.04  0.95 
1 1 1  -26    2    5 x  2       ?       ?   31.30   98.81  -0.00   0.00   0.00   0.00   28.88   98.81    0.00    0.00  0.00 
1 1 1  -26    2    6 o 10   71.70    8.98   85.51  321.01  18.19 -14.73   0.00   0.00   60.73  321.01   18.84  141.01  0.98 
1 1 1  -26    2    7 o 12   23.98    8.94   11.29  128.98  -0.71   0.87   0.00   0.00   12.79  128.98    2.18  128.98  0.49 
1 1 1  -26    2    8 f  0   93.34    5.74   61.95  256.03  -6.84 -27.49   0.00   0.00   58.89  256.03    0.00    0.00  0.00 
1 1 1  -26    2    9 o 12  117.94    4.93  129.65  292.46  38.36 -92.80   0.00   0.00  111.23  292.46   12.25  112.46  1.00 
1 1 1  -26    2   10 o 14   86.60    4.46   87.41   59.20  27.31  45.81   0.00   0.00   88.34   59.20    5.12   59.20  0.99 
1 1 1  -26    2   11 o 15  159.78    4.10  163.90  302.92 107.40 -165.90   0.00   0.00  162.78  302.92    6.80  302.92  1.00 
1 1 1  -26    2   12 o  8  117.39    4.50  118.57  317.94  79.88 -72.08   0.00   0.00  120.90  317.94    8.11  317.94  1.00 
1 1 1  -26    2   13 o  5   58.97    5.04   61.83  306.85  14.92 -19.90   0.00   0.00   58.45  306.85    1.36  306.85  0.98 
1 1 1  -26    2   14 o 19   56.11    6.88   59.51  264.45  -1.74 -17.91   0.00   0.00   55.94  264.45    2.83  264.45  0.97 
1 1 1  -26    2   15 o  7   23.70    5.84   22.06  108.19  -0.87   2.65   0.00   0.00   18.62  108.19    0.34  288.19  0.79 
1 1 1  -26    2   16 f  0   25.50    5.88   29.84  124.91  -2.16   3.10   0.00   0.00   24.62  124.91    0.00    0.00  0.00 
1 1 1  -26    3    1 x 13       ?       ?   78.65  232.33  -0.00  -0.00   0.00   0.00   71.52  232.33    0.00    0.00  0.00 
1 1 1  -26    3    2 x  2       ?       ?   26.91   67.54   0.00   0.00   0.00   0.00   24.53   67.54    0.00    0.00  0.00 
1 1 1  -26    3    3 o  2   44.88    6.42   47.61    5.30   8.42   0.78   0.00   0.00   40.70    5.30    2.87  185.30  0.94 
1 1 1  -26    3    4 o  2   13.38    5.54   13.84  203.56  -0.74  -0.32   0.00   0.00    2.76   23.56   15.50   23.56  0.37 
1 1 1  -26    3    5 o 10  140.54    7.67   97.21  296.72  24.88 -49.42   0.00   0.00  188.45  296.72   98.37  296.72  0.99 
1 1 1  -26    3    6 o  7   26.20   10.81    6.69  299.00   0.29  -0.52   0.00   0.00    8.80  299.00    2.55  299.00  0.29 
1 1 1  -26    3    7 o 18   22.26    8.23   16.88  171.82  -1.69   0.24   0.00   0.00   12.71  171.82    3.22  351.82  0.64 
1 1 1  -26    3    8 o  3  139.90    6.05  135.88  237.58 -60.44 -95.17   0.00   0.00  149.11  237.58   19.67  237.58  1.00 
1 1 1  -26    3    9 o  1   22.54    5.84   25.60   61.98   1.68   3.17   0.00   0.00   13.73   61.98   10.65  241.98  0.85 
1 1 1  -26    3   10 o 19  102.09    4.59   99.14  205.81 -64.37 -31.13   0.00   0.00  108.38  205.81   14.01  205.81  0.99 
1 1 1  -26    3   11 o 18   94.14    4.90   84.64  149.98 -49.84  28.80   0.00   0.00  106.10  149.98   25.56  149.98  0.99 
1 1 1  -26    3   12 o 11   27.06    5.90   23.86  352.15   4.36  -0.60   0.00   0.00   24.91  352.15    2.34  352.15  0.88 
1 1 1  -26    3   13 o  1   75.03    4.28   77.56  212.37 -34.67 -21.98   0.00   0.00   77.08  212.37    5.95  212.37  0.99 
1 1 1  -26    3   14 o 19   28.65    5.95   24.59  272.96   0.21  -4.01   0.00   0.00   27.73  272.96    5.94  272.96  0.86 
1 1 1  -26    3   15 o  5   39.39    5.48   29.02  209.52  -5.35  -3.03   0.00   0.00   47.29  209.52   22.51  209.52  0.91 
1 1 1  -26    3   16 o  7   25.75    5.82   28.42  218.71  -2.72  -2.18   0.00   0.00   20.00  218.71    3.26   38.71  0.84 
1 1 1  -26    4    1 x  8       ?       ?   38.65  350.52   0.00  -0.00   0.00   0.00   35.36  350.52    0.00    0.00  0.00 
1 1 1  -26    4    2 x 16       ?       ?    4.87  250.24  -0.00  -0.00   0.00   0.00    4.46  250.24    0.00    0.00  0.00 
1 1 1  -26    4    3 o  2    6.23    3.13   16.97  185.20  -0.51  -0.05   0.00   0.00   12.54    5.20   28.17    5.20  0.25 
1 1 1  -26    4    4 o  7   22.73    9.19   13.22  353.83   1.08  -0.12   0.00   0.00    9.41  353.83    2.83  173.83  0.48 
1 1 1  -26    4    5 o  5   26.91    9.00   16.55  179.70  -1.72   0.01   0.00   0.00   19.33  179.70    3.91  179.70  0.65 
1 1 1  -26    4    6 o 19  102.23    6.11  101.57  116.87 -23.98  47.33   0.00   0.00  107.05  116.87   11.56  116.87  0.99 
1 1 1  -26    4    7 o  6   77.94    6.68   88.45  123.26 -20.50  31.25   0.00   0.00   69.82  123.26   14.15  303.26  0.99 
1 1 1  -26    4    8 o 11   29.91    9.55   35.38   42.37   3.50   3.19   0.00   0.00   19.36   42.37   14.34  222.37  0.89 
1 1 1  -26    4    9 o 19   84.53    5.90   94.37   57.31  27.05  42.15   0.00   0.00   77.51   57.31   12.34  237.31  0.99 
1 1 1  -26    4   10 o  3  167.68    5.34  161.38  190.49 -180.90 -33.49   0.00   0.00  180.86  190.49   27.26  190.49  1.00 
1 1 1  -26    4   11 o 10   84.31    6.60   90.27   68.35  17.92  45.14   0.00   0.00   80.98   68.35    4.90  248.35  0.99 
1 1 1  -26    4   12 o 12   98.40    4.18   98.47  178.05 -73.27   2.50   0.00   0.00  103.19  178.05   10.94  178.05  0.99 
1 1 1  -26    4   13 o  3   55.62    4.84   57.82   90.39  -0.15  21.24   0.00   0.00   56.07   90.39    3.55   90.39  0.98 
1 1 1  -26    4   14 o  4   19.77    5.54    9.21    7.92   1.03   0.14   0.00   0.00   10.19    7.92    2.11    7.92  0.46 
1 1 1  -26    4   15 f  0   28.80    5.63   41.43  350.72   6.04  -0.99   0.00   0.00   35.00  350.72    0.00    0.00  0.00 
1 1 1  -26    5    1 o  1   59.73   10.73   47.12  205.59  -7.99  -3.82   0.00   0.00   69.05  205.59   25.60  205.59  0.94 
1 1 1  -26    5    2 o  2   46.07   10.65   26.07   47.12   2.63   2.83   0.00   0.00   54.95   47.12   30.85   47.12  0.86 
1 1 1  -26    5    3 o 10   64.62    8.51   54.78  114.75  -5.72  12.41   0.00   0.00   73.60  114.75   22.77  114.75  0.96 
1 1 1  -26    5    4 o  5   66.36    7.16   70.49  232.09 -12.74 -16.36   0.00   0.00   63.73  232.09    2.02   52.09  0.98 
1 1 1  -26    5    5 o  5   66.09    7.45   65.71   25.47  18.10   8.62   0.00   0.00   67.11   25.47    5.39   25.47  0.97 
1 1 1  -26    5    6 o 13   17.46    7.71    8.76   98.47  -0.11   0.74   0.00   0.00    3.92   98.47    4.38  278.47  0.35 
1 1 1  -26    5    7 o  4   53.56    8.60   50.30  150.65 -11.34   6.38   0.00   0.00   54.99  150.65    7.08  150.65  0.96 
1 1 1  -26    5    8 o 18  150.78    6.56  159.56    7.49 140.31  18.44   0.00   0.00  148.54    7.49    3.40  187.49  1.00 
1 1 1  -26    5    9 o  9   46.58    7.18   47.48  358.96  12.71  -0.23   0.00   0.00   44.22  358.96    0.98  178.96  0.96 
1 1 1  -26    5   10 o 18  123.02    5.55  117.91  304.42  55.94 -81.64   0.00   0.00  132.60  304.42   20.39  304.42  0.99 
1 1 1  -26    5   11 o  9   51.99    5.27   71.27  252.15  -8.27 -25.70   0.00   0.00   34.24  252.15   33.55   72.15  0.98 
1 1 1  -26    5   12 o  8   74.82    4.21   73.96  175.46 -40.16   3.19   0.00   0.00   79.32  175.46   10.87  175.46  0.99 
1 1 1  -26    5   13 o 11   27.37    5.83   17.28  223.92  -2.02  -1.95   0.00   0.00   28.01  223.92   12.51  223.92  0.79 
1 1 1  -26    5   14 o 10   19.55    5.60   11.01  157.21  -1.10   0.46   0.00   0.00   10.39  157.21    0.85  157.21  0.51 
1 1 1  -26    5   15 o  9   42.76    7.39   49.09  165.11  -8.96   2.38   0.00   0.00   39.84  165.11    1.09  345.11  0.94 
1 1 1  -26    6    1 o  6   78.29    6.49   87.35   39.33  24.03  19.69   0.00   0.00   72.73   39.33    8.57  219.33  0.98 
1 1 1  -26    6    2 o 10   65.57    7.12   53.78  117.61  -7.27  13.90   0.00   0.00   76.71  117.61   26.53  117.61  0.97 
1 1 1  -26    6    3 o  7   30.16    9.48   30.66  219.44  -2.76  -2.27   0.00   0.00   22.23  219.44    6.48   39.44  0.84 
1 1 1  -26    6    4 o 19   24.74    9.14   18.87  339.72   1.81  -0.67   0.00   0.00   16.19  339.72    1.58  159.72  0.69 
1 1 1  -26    6    5 o 13   31.82    9.89   38.11  319.66   3.80  -3.23   0.00   0.00   20.71  319.66   15.42  139.66  0.89 
1 1 1  -26    6    6 o  7  126.72    6.54  140.58  177.76 -102.02   4.00   0.00   0.00  118.29  177.76   15.62  357.76  1.00 
1 1 1  -26    6    7 o 19   75.16   13.06   65.47  228.27 -10.74 -12.04   0.00   0.00   83.23  228.27   20.88  228.27  0.97 
1 1 1  -26    6    8 o  1   57.16    8.69   70.05   95.61  -1.95  19.88   0.00   0.00   44.74   95.61   21.96  275.61  0.97 
1 1 1  -26    6    9 o 12  121.13    7.04  122.14  145.50 -72.46  49.80   0.00   0.00  124.65  145.50    8.41  145.50  0.99 
1 1 1  -26    6   10 o  1  110.35    4.52  101.51  276.83  10.08 -84.17   0.00   0.00  122.83  276.83   26.25  276.83  0.99 
1 1 1  -26    6   11 o 13   43.42    5.71   44.68   90.58  -0.13  13.12   0.00   0.00   41.55   90.58    0.36  270.58  0.96 
1 1 1  -26    6   12 o 11   78.55    4.12   84.56  220.45 -35.41 -30.18   0.00   0.00   78.31  220.45    1.23  220.45  0.99 
1 1 1  -26    6   13 o 11   19.19    5.43   21.57  252.85  -0.72  -2.33   0.00   0.00   10.03  252.85    9.02   72.85  0.76 
1 1 1  -26    6   14 o  9   29.72    6.40   32.88   62.13   2.29   4.33   0.00   0.00   24.94   62.13    3.10  242.13  0.89 
1 1 1  -26    6   15 o 19   27.50    7.22   38.75  316.57   3.35  -3.17   0.00   0.00   16.81  316.57   14.97  136.57  0.88 
1 1 1  -26    7    1 o 11   56.66    7.86   64.22  354.18  16.48  -1.68   0.00   0.00   49.41  354.18   11.03  174.18  0.97 
1 1 1  -26    7    2 o 12   75.21    6.70   72.43   41.84  20.58  18.43   0.00   0.00   79.36   41.84   11.04   41.84  0.98 
1 1 1  -26    7    3 o 18  102.45    6.66  105.05  225.87 -39.57 -40.80   0.00   0.00  103.63  225.87    4.17  225.87  0.99 
1 1 1  -26    7    4 o  6   25.84    9.50   14.07  108.62  -0.51   1.51   0.00   0.00   18.62  108.62    5.22  108.62  0.62 
1 1 1  -26    7    5 o  4  101.14   11.31  114.81   92.58  -1.99  44.11   0.00   0.00   90.61   92.58   18.74  272.58  0.99 
1 1 1  -26    7    6 o 19   91.34    6.98  103.86  202.73 -49.57 -20.77   0.00   0.00   82.06  202.73   16.85   22.73  0.99 
1 1 1  -26    7    7 o 12   30.69    8.26   42.84  249.16  -2.42  -6.36   0.00   0.00   15.89  249.16   24.89   69.16  0.92 
1 1 1  -26    7    8 o 16  209.26    7.95  196.65  121.73 -117.94 190.76   0.00   0.00  230.42  121.73   43.25  121.73  1.00 
1 1 1  -26    7    9 o  7   58.85    6.46   55.24  156.97 -19.19   8.16   0.00   0.00   62.27  156.97    9.71  156.97  0.98 
1 1 1  -26    7   10 o 10   96.28    5.69   97.75  104.00 -15.80  63.33   0.00   0.00   98.64  104.00    6.20  104.00  0.99 
1 1 1  -26    7   11 o  2   82.90    5.03   84.14  351.57  46.82  -6.94   0.00   0.00   86.50  351.57    8.97  351.57  0.99 
1 1 1  -26    7   12 o 19   40.03    5.93   42.40  138.05  -7.40   6.65   0.00   0.00   37.96  138.05    0.00  138.05  0.95 
1 1 1  -26    7   13 o  9   62.72    4.46   73.04  338.61  25.49  -9.98   0.00   0.00   59.82  338.61    3.49  158.61  0.98 
1 1 1  -26    7   14 o 12   17.41    5.24   14.39   26.42   1.17   0.58   0.00   0.00    6.90   26.42    5.13  206.42  0.54 
1 1 1  -26    8    1 o 12  153.67    6.76  151.54   51.02  81.94 101.27   0.00   0.00  161.78   51.02   17.42   51.02  1.00 
1 1 1  -26    8    2 f  0   91.85    6.87   99.36  159.58 -38.42  14.31   0.00   0.00   94.65  159.58    0.00    0.00  0.00 
1 1 1  -26    8    3 o  3  115.57   10.85   95.22  331.89  38.52 -20.58   0.00   0.00  137.77  331.89   47.08  331.89  0.99 
1 1 1  -26    8    4 o 11   86.06    8.34   97.32   47.48  28.38  30.94   0.00   0.00   77.37   47.48   15.32  227.48  0.99 
1 1 1  -26    8    5 o 18  144.26    6.74  134.01   42.66  82.92  76.41   0.00   0.00  159.63   42.66   32.03   42.66  1.00 
1 1 1  -26    8    6 o  1   58.08    9.83   38.31    0.29  10.03   0.05   0.00   0.00   73.74    0.29   37.27    0.29  0.95 
1 1 1  -26    8    7 o 16  209.21    6.13  198.37  313.02 181.42 -194.43   0.00   0.00  228.83  313.02   40.04  313.02  1.00 
1 1 1  -26    8    8 o 14   29.39    8.29   25.17  155.08  -3.64   1.69   0.00   0.00   26.84  155.08    2.89  155.08  0.86 
1 1 1  -26    8    9 o  8  133.93    6.04  136.97  208.44 -109.47 -59.30   0.00   0.00  136.86  208.44    6.95  208.44  1.00 
1 1 1  -26    8   10 o 13   46.83    8.32   42.65   20.89   9.69   3.70   0.00   0.00   49.50   20.89    9.99   20.89  0.95 
1 1 1  -26    8   11 o  7   71.14    5.15   83.08  147.79 -31.76  20.01   0.00   0.00   65.39  147.79    9.59  327.79  0.99 
1 1 1  -26    8   12 o  3   34.27    6.25   31.90  253.11  -1.72  -5.67   0.00   0.00   34.51  253.11    6.56  253.11  0.91 
1 1 1  -26    8   13 o  7   37.32    5.87   44.90  167.49  -8.43   1.87   0.00   0.00   32.09  167.49    6.00  347.49  0.94 
1 1 1  -26    9    1 o 11   85.63   12.83   99.32   61.43  13.64  25.06   0.00   0.00   73.66   61.43   20.92  241.43  0.98 
1 1 1  -26    9    2 o 12   95.80    7.08  111.16   30.83  51.68  30.85   0.00   0.00   84.15   30.83   21.70  210.83  0.99 
1 1 1  -26    9    3 o  1  151.33    6.18  152.07  250.48 -47.20 -133.12   0.00   0.00  156.79  250.48   11.99  250.48  1.00 
1 1 1  -26    9    4 o 19   77.31    8.86   76.81   24.17  26.66  11.96   0.00   0.00   78.82   24.17    5.70   24.17  0.98 
1 1 1  -26    9    5 o  9  111.49    6.35  110.61  126.38 -45.60  61.89   0.00   0.00  116.25  126.38   10.97  126.38  0.99 
1 1 1  -26    9    6 o 12   91.86    7.00   95.96  288.34  16.68 -50.32   0.00   0.00   90.67  288.34    0.65  108.34  0.99 
1 1 1  -26    9    7 o  7  143.27    6.17  139.80    6.86 131.68  15.84   0.00   0.00  152.46    6.86   19.45    6.86  1.00 
1 1 1  -26    9    8 o  8  142.85    6.41  144.12  213.26 -112.41 -73.73   0.00   0.00  148.23  213.26   11.83  213.26  1.00 
1 1 1  -26    9    9 o 18   36.04    8.93   36.02  174.71  -6.34   0.59   0.00   0.00   32.77  174.71    0.61  354.71  0.92 
1 1 1  -26    9   10 o 13   39.51    8.55   35.96  190.69  -6.72  -1.27   0.00   0.00   40.44  190.69    7.89  190.69  0.92 
1 1 1  -26    9   11 o  6   19.89    5.96   26.48   47.92   1.98   2.20   0.00   0.00    8.77   47.92   14.57  227.92  0.81 
1 1 1  -26    9   12 o 17   16.24    4.97    7.14   52.36   0.40   0.51   0.00   0.00    3.90   52.36    2.20  232.36  0.31 
1 1 1  -26    9   13 o 14   31.62    6.33   36.30  193.34  -5.25  -1.25   0.00   0.00   27.00  193.34    3.03   13.34  0.90 
1 1 1  -26   10    1 o  4  139.43    7.29  136.60   99.74 -18.42 107.35   0.00   0.00  147.53   99.74   17.50   99.74  1.00 
1 1 1  -26   10    2 o 14  238.67    7.82  226.44  196.52 -284.21 -84.32   0.00   0.00  261.01  196.52   45.48  196.52  1.00 
1 1 1  -26   10    3 o 19   87.55    8.40   96.44  294.04  18.03 -40.41   0.00   0.00   81.33  294.04   10.45  114.04  0.99 
1 1 1  -26   10    4 o  3  188.51    6.41  191.76  165.35 -221.69  57.95   0.00   0.00  193.71  165.35   11.23  165.35  1.00 
1 1 1  -26   10    5 o 18  111.73    6.74  123.05  121.10 -44.47  73.71   0.00   0.00  105.08  121.10   11.99  301.10  0.99 
1 1 1  -26   10    6 o  1   94.67    7.34   91.41  149.84 -45.27  26.30   0.00   0.00  100.57  149.84   13.62  149.84  0.99 
1 1 1  -26   10    7 o 10   89.20    7.01   91.73   37.27  39.51  30.07   0.00   0.00   90.41   37.27    4.23   37.27  0.99 
1 1 1  -26   10    8 o 13   28.43    8.32   35.35  104.45  -1.29   5.00   0.00   0.00   18.40  104.45   14.21  284.45  0.90 
1 1 1  -26   10    9 o 13   39.61    7.17   42.02  178.12  -9.00   0.29   0.00   0.00   36.75  178.12    1.19  358.12  0.94 
1 1 1  -26   10   10 o 14   79.97    6.49   76.60   46.03  22.93  23.77   0.00   0.00   89.99   46.03   22.49   46.03  0.98 
1 1 1  -26   10   11 o  7   38.35    6.28   33.93  137.89  -4.95   4.48   0.00   0.00   41.60  137.89   12.51  137.89  0.92 
1 1 1  -26   10   12 o  2   39.53    5.95   41.16   11.60   7.80   1.60   0.00   0.00   39.68   11.60    5.45   11.60  0.93 
1 1 1  -26   11    1 o 14  132.85    6.91  128.73   40.61  79.98  68.58   0.00   0.00  141.96   40.61   19.48   40.61  1.00 
1 1 1  -26   11    2 o 15  122.80    6.77  114.02   59.93  44.00  75.98   0.00   0.00  135.72   59.93   27.24   59.93  0.99 
1 1 1  -26   11    3 o 18   93.56    6.73   99.45  337.99  54.80 -22.16   0.00   0.00   90.93  337.99    3.68  157.99  0.99 
1 1 1  -26   11    4 o 10   54.23    8.89   62.12  336.28  16.15  -7.09   0.00   0.00   46.28  336.28   12.79  156.28  0.97 
1 1 1  -26   11    5 o  9  142.94    6.03  124.41  150.18 -102.37  58.67   0.00   0.00  167.65  150.18   50.65  150.18  1.00 
1 1 1  -26   11    6 o 13   62.39    8.68   75.24  321.89  18.61 -14.59   0.00   0.00   52.31  321.89   17.50  141.89  0.98 
1 1 1  -26   11    7 o  2   62.23    8.46   55.70   87.86   0.64  17.15   0.00   0.00   69.92   87.86   19.07   87.86  0.97 
1 1 1  -26   11    8 o  7   47.28    9.22   32.66  325.19   5.61  -3.90   0.00   0.00   58.09  325.19   28.84  325.19  0.92 
1 1 1  -26   11    9 o  6   66.54    7.91   56.01  127.58 -10.76  13.98   0.00   0.00   80.17  127.58   31.08  127.58  0.97 
1 1 1  -26   11   10 o  7   29.47    8.30   20.66   52.58   1.60   2.10   0.00   0.00   28.26   52.58   10.60   52.58  0.78 
1 1 1  -26   11   11 o  5   31.13    7.36   29.19  161.76  -3.80   1.25   0.00   0.00   29.50  161.76    5.23  161.76  0.86 
1 1 1  -26   12    1 o 12   97.06    7.37  105.28   87.65   2.45  59.83   0.00   0.00   93.65   87.65    5.20  267.65  0.99 
1 1 1  -26   12    2 o  8   97.93    7.54   88.12  276.17   5.30 -49.04   0.00   0.00  111.44  276.17   29.02  276.17  0.99 
1 1 1  -26   12    3 o 11   31.09    8.89   44.04  322.03   5.35  -4.18   0.00   0.00   16.45  322.03   24.49  142.03  0.92 
1 1 1  -26   12    4 o 12   35.83    8.98   39.20  269.78  -0.03  -6.77   0.00   0.00   30.01  269.78    6.11   89.78  0.92 
1 1 1  -26   12    5 o  8   43.02    9.28   57.10  174.23 -11.17   1.13   0.00   0.00   30.07  174.23   21.96  354.23  0.95 
1 1 1  -26   12    6 o 11   28.89    8.30   28.53  163.52  -3.83   1.13   0.00   0.00   24.25  163.52    1.40  343.52  0.86 
1 1 1  -26   12    7 o 19   38.14    9.24   45.69  128.40  -4.65   5.86   0.00   0.00   30.59  128.40    9.80  308.40  0.93 
1 1 1  -26   12    8 x  3       ?       ?    6.81  115.96  -0.00   0.00   0.00   0.00    5.90  115.96    0.00    0.00  0.00 
1 1 1  -26   12    9 o 17   43.76    8.71   45.34  119.55  -4.03   7.10   0.00   0.00   43.54  119.55    5.10  119.55  0.94 
1 1 1  -26   12   10 o  2   23.94    7.57   15.25  349.04   1.53  -0.30   0.00   0.00   16.66  349.04    4.05  349.04  0.61 
1 1 1  -26   13    1 o  5   50.15    9.77   58.75  159.72 -11.95   4.41   0.00   0.00   42.98  159.72   10.32  339.72  0.96 
1 1 1  -26   13    2 o  5   42.34    9.62   35.32   29.59   5.65   3.21   0.00   0.00   45.94   29.59   14.02   29.59  0.92 
1 1 1  -26   13    3 o  1   52.73   10.05   61.82   18.08  12.78   4.17   0.00   0.00   45.95   18.08    9.57  198.08  0.96 
1 1 1  -26   13    4 o  3   35.84    9.57   20.24  318.66   2.30  -2.03   0.00   0.00   40.39  318.66   22.38  318.66  0.81 
1 1 1  -26   13    5 o 11   37.28    8.52   28.72   59.26   2.48   4.17   0.00   0.00   41.06   59.26   15.79   59.26  0.89 
1 1 1  -26   13    6 o 11   26.61    7.98    0.74  260.31  -0.02  -0.09   0.00   0.00    1.77  260.31    1.13  260.31  0.05 
1 1 1  -26   13    7 o  9   48.81    9.23   44.05    1.69   8.56   0.25   0.00   0.00   54.17    1.69   16.60    1.69  0.94 
1 1 1  -26   13    8 o  7   46.25    8.88   50.60   45.03   6.51   6.52   0.00   0.00   45.03   45.03    2.73   45.03  0.94 
1 1 1  -26   14    1 o 17   45.99    9.80   47.83   82.60   1.13   8.68   0.00   0.00   44.78   82.60    3.01   82.60  0.94 
1 1 1  -26   14    2 o 19   30.84    8.97   27.78  167.58  -3.55   0.78   0.00   0.00   28.15  167.58    3.98  167.58  0.85 
1 1 1  -26   14    3 o 19   31.93    8.94   30.45  282.87   0.91  -3.98   0.00   0.00   29.03  282.87    2.72  282.87  0.87 
1 1 1  -26   14    4 o  4   37.34    9.80   34.13  331.10   4.27  -2.36   0.00   0.00   37.27  331.10    8.03  331.10  0.89 
1 1 1  -26   14    5 o 10   28.57    8.62   13.85  111.98  -0.61   1.52   0.00   0.00   24.14  111.98   12.42  111.98  0.63 
1 1 1  -26   14    6 o  9   51.63    9.13   39.32   21.03   7.27   2.80   0.00   0.00   63.60   21.03   30.81   21.03  0.93 
1 1 1  -26   14    7 o 12   34.26    8.91   17.48  124.48  -1.28   1.86   0.00   0.00   36.12  124.48   21.79  124.48  0.74 
1 1 1  -26   15    1 o 13   26.88    8.26   10.87  143.53  -0.98   0.72   0.00   0.00   18.71  143.53    9.61  143.53  0.52 
1 1 1  -26   15    2 o  7   32.43    8.96    4.56  230.79  -0.36  -0.45   0.00   0.00   14.13  230.79   10.33  230.79  0.28 
1 1 1  -26   15    3 o  5   46.62   10.02   42.67  140.30  -5.38   4.46   0.00   0.00   50.94  140.30   15.59  140.30  0.93 
1 1 1  -26   15    4 f  0   41.83    9.95   37.43  236.23  -3.03  -4.52   0.00   0.00   30.71  236.23    0.00    0.00  0.00 
1 1 1  -25    0    1 x  4       ?       ?   75.27    0.00   0.00   0.00   0.00   0.00   69.71    0.00    0.00    0.00  0.00 
1 1 1  -25    0    2 x  0       ?       ?    0.25  180.00  -0.00  -0.00   0.00   0.00    0.23  180.00    0.00    0.00  0.00 
1 1 1  -25    0    3 x  8       ?       ?   14.02  180.00  -0.00  -0.00   0.00   0.00   12.95  180.00    0.00    0.00  0.00 
1 1 1  -25    0    4 x 12       ?       ?   19.41    0.00   0.00  -0.00   0.00   0.00   17.88  360.00    0.00    0.00  0.00 
1 1 1  -25    0    5 x  6       ?       ?   96.34  180.00  -0.00  -0.00   0.00   0.00   88.47  180.00    0.00    0.00  0.00 
1 1 1  -25    0    6 o 19  167.34    6.48  189.94    0.00  79.57   0.00   0.00   0.00  160.96    0.00   12.76  180.00  1.00 
1 1 1  -25    0    7 o  1   68.81    7.32   79.27  180.00 -12.23  -0.00   0.00   0.00   65.47  180.00    6.69    0.00  1.00 
1 1 1  -25    0    8 o  5   83.86    3.35   66.76    0.00  12.77  -0.00   0.00   0.00  107.29  360.00   46.85  360.00  1.00 
1 1 1  -25    0    9 o  4   66.43    3.71   69.42  180.00  -9.50  -0.00   0.00   0.00   70.41  180.00    7.95  180.00  1.00 
1 1 1  -25    0   10 o 12   65.58    3.89   51.11    0.00   6.92  -0.00   0.00   0.00   85.00  360.00   38.85  360.00  1.00 
1 1 1  -25    0   11 o  7   36.31    5.32   24.29  180.00  -2.04  -0.00   0.00   0.00   47.89  180.00   25.59  180.00  0.97 
1 1 1  -25    0   12 o 17  234.20    4.63  216.55    0.00 142.48   0.00   0.00   0.00  265.95    0.00   63.51    0.00  1.00 
1 1 1  -25    0   13 o  5  118.81    4.19  119.30    0.00  50.58   0.00   0.00   0.00  123.97    0.00   10.32    0.00  1.00 
1 1 1  -25    0   14 o 14  199.71    3.82  191.06    0.00 146.19  -0.00   0.00   0.00  217.50  360.00   35.58  360.00  1.00 
1 1 1  -25    0   15 o  1   35.46    5.35   19.31    0.00   2.65   0.00   0.00   0.00   51.84    0.00   33.46    0.00  0.99 
1 1 1  -25    0   16 o 10   35.99    5.37   40.19  180.00  -5.68  -0.00   0.00   0.00   34.18  180.00    3.63    0.00  1.00 
1 1 1  -25    0   17 f  0   40.29    4.95   30.23    0.00  41.00   0.00   0.00   0.00   27.29    0.00    0.00    0.00  0.00 
1 1 1  -25    0   18 o 19   15.18    4.68    1.74  180.00  -0.08  -0.00   0.00   0.00    1.02  180.00    0.49    0.00  0.08 
1 1 1  -25    0   19 o 16   30.02    5.48   37.04    0.00   3.00   0.00   0.00   0.00   29.32    0.00    1.12  180.00  1.00 
1 1 1  -25    1    1 x 16       ?       ?   27.48   94.57  -0.00   0.00   0.00   0.00   25.44   94.57    0.00    0.00  0.00 
1 1 1  -25    1    2 x 15       ?       ?   27.13  307.04   0.00  -0.00   0.00   0.00   25.09  307.04    0.00    0.00  0.00 
1 1 1  -25    1    3 x 11       ?       ?   50.88  229.13  -0.00  -0.00   0.00   0.00   46.98  229.13    0.00    0.00  0.00 
1 1 1  -25    1    4 x  0       ?       ?   51.13   15.12   0.00   0.00   0.00   0.00   47.08   15.12    0.00    0.00  0.00 
1 1 1  -25    1    5 o 11   47.07    7.68   41.38  234.36  -4.97  -6.93   0.00   0.00   50.45  234.36   12.47  234.36  0.94 
1 1 1  -25    1    6 o 15   67.08    7.21   67.67  215.43 -15.74 -11.20   0.00   0.00   68.78  215.43    6.91  215.43  0.97 
1 1 1  -25    1    7 o  9   59.30    5.09   59.09  226.72 -10.75 -11.42   0.00   0.00   61.00  226.72    7.24  226.72  0.97 
1 1 1  -25    1    8 o 15   77.04    5.09   86.47  218.77 -21.37 -17.16   0.00   0.00   73.00  218.77    5.25   38.77  0.98 
1 1 1  -25    1    9 o  1   51.33    4.07   60.55  237.80  -6.49 -10.31   0.00   0.00   43.90  237.80   10.55   57.80  0.96 
1 1 1  -25    1   10 o 13   24.47    5.53   12.92  234.30  -0.69  -0.97   0.00   0.00   13.27  234.30    1.58  234.30  0.51 
1 1 1  -25    1   11 o  8   32.20    5.30   44.70  138.16  -4.67   4.18   0.00   0.00   17.92  138.16   23.17  318.16  0.92 
1 1 1  -25    1   12 o 15   53.20    4.70   57.99  338.18  15.19  -6.08   0.00   0.00   48.84  338.18    5.42  158.18  0.97 
1 1 1  -25    1   13 o  3   73.63    3.72   69.25  120.28 -17.72  30.35   0.00   0.00   79.19  120.28   13.21  120.28  0.99 
1 1 1  -25    1   14 o 18  207.91    3.69  204.10  323.57 249.57 -184.21   0.00   0.00  220.82  323.57   26.49  323.57  1.00 
1 1 1  -25    1   15 o 10   16.85    5.00   15.33  159.79  -1.73   0.64   0.00   0.00    7.99  159.79    6.60  339.79  0.67 
1 1 1  -25    1   16 o 19   76.13    3.72   69.54  348.79  40.79  -8.08   0.00   0.00   85.10  348.79   19.77  348.79  0.99 
1 1 1  -25    1   17 o  3   43.12    4.81   45.44   98.65  -1.91  12.57   0.00   0.00   41.80   98.65    0.83   98.65  0.96 
1 1 1  -25    1   18 o  6   20.42    5.38    9.25  167.23  -1.02   0.23   0.00   0.00   10.93  167.23    2.96  167.23  0.46 
1 1 1  -25    1   19 o 15   44.73    4.72   37.57   60.55   4.24   7.51   0.00   0.00   53.28   60.55   22.46   60.55  0.94 
1 1 1  -25    2    1 x 15       ?       ?   16.29  315.73   0.00  -0.00   0.00   0.00   15.06  315.73    0.00    0.00  0.00 
1 1 1  -25    2    2 x 16       ?       ?   21.90   22.82   0.00   0.00   0.00   0.00   20.23   22.82    0.00    0.00  0.00 
1 1 1  -25    2    3 f  0   25.88    7.45   62.44  324.89   6.12  -4.30   0.00   0.00   57.58  324.89    0.00    0.00  0.00 
1 1 1  -25    2    4 o  1   61.02    6.93   46.11  221.52 -10.08  -8.93   0.00   0.00   75.00  221.52   32.59  221.52  0.96 
1 1 1  -25    2    5 x  1       ?       ?   55.55  339.44   0.00  -0.00   0.00   0.00   50.93  339.44    0.00    0.00  0.00 
1 1 1  -25    2    6 o 11  137.35   10.76  109.04  310.51  31.47 -36.83   0.00   0.00  172.28  310.51   72.71  310.51  0.99 
1 1 1  -25    2    7 o 19   43.52    8.82   39.56   78.21   1.23   5.92   0.00   0.00   43.53   78.21    7.57   78.21  0.91 
1 1 1  -25    2    8 o  5   65.06    4.14   71.89  281.06   3.77 -19.31   0.00   0.00   61.79  281.06    3.18  101.06  0.97 
1 1 1  -25    2    9 o 11   15.99    5.42   11.39   97.87  -0.09   0.66   0.00   0.00    0.14  277.87   10.37  277.87  0.32 
1 1 1  -25    2   10 o  2   56.15    4.30   65.25  168.73 -14.54   2.90   0.00   0.00   49.32  168.73    9.81  348.73  0.97 
1 1 1  -25    2   11 o 14   56.88    4.59   69.84  227.64 -12.33 -13.53   0.00   0.00   46.25  227.64   18.11   47.64  0.97 
1 1 1  -25    2   12 o  4   97.32    4.63  109.15  140.72 -44.95  36.76   0.00   0.00   90.56  140.72   11.83  320.72  0.99 
1 1 1  -25    2   13 o  8   34.27    6.12   43.26  306.39   5.21  -7.07   0.00   0.00   23.31  306.39   17.90  126.39  0.94 
1 1 1  -25    2   14 o  2   67.91    4.94   70.61  109.09 -10.66  30.79   0.00   0.00   66.50  109.09    0.72  289.09  0.98 
1 1 1  -25    2   15 o  9   24.34    5.78   26.33  192.96  -4.22  -0.97   0.00   0.00   17.54  192.96    7.52   12.96  0.88 
1 1 1  -25    2   16 o 16   25.92    5.56   15.84  277.69   0.37  -2.76   0.00   0.00   26.30  277.70   11.49  277.70  0.79 
1 1 1  -25    2   17 o 18   38.03    5.21   30.41   10.07   7.10   1.26   0.00   0.00   43.26   10.07   15.96   10.07  0.93 
1 1 1  -25    2   18 o  7   31.22    5.60   35.73   61.38   2.89   5.29   0.00   0.00   26.34   61.38    4.32  241.38  0.91 
1 1 1  -25    3    1 x 11       ?       ?   34.73  251.30  -0.00  -0.00   0.00   0.00   32.06  251.30    0.00    0.00  0.00 
1 1 1  -25    3    2 x  0       ?       ?  104.43  249.40  -0.00  -0.00   0.00   0.00   96.28  249.40    0.00    0.00  0.00 
1 1 1  -25    3    3 o 16   41.85    9.60   30.54  165.12  -4.84   1.29   0.00   0.00   46.68  165.12   18.56  165.12  0.89 
1 1 1  -25    3    4 o  1   96.99    5.31   79.96  293.00  15.57 -36.68   0.00   0.00  118.14  293.00   44.73  293.00  0.99 
1 1 1  -25    3    5 o 12   54.88    8.03   56.94  159.89 -11.93   4.37   0.00   0.00   53.25  159.89    1.15  159.89  0.96 
1 1 1  -25    3    6 f  0   63.01    6.48   48.05  290.73   4.13 -10.91   0.00   0.00   43.79  290.74    0.00    0.00  0.00 
1 1 1  -25    3    7 o  8   76.04    5.57   77.39  175.41 -24.38   1.96   0.00   0.00   78.76  175.41    8.57  175.41  0.98 
1 1 1  -25    3    8 o 10   43.95    5.96   52.46  208.65  -7.63  -4.17   0.00   0.00   35.35  208.65   11.97   28.65  0.94 
1 1 1  -25    3    9 o 18   86.01    4.28   75.38  227.29 -16.37 -17.74   0.00   0.00  100.85  227.29   33.28  227.29  0.98 
1 1 1  -25    3   10 o 16  111.40    3.69  118.96  355.43  56.71  -4.54   0.00   0.00  112.55  355.43    4.27  355.43  0.99 
1 1 1  -25    3   11 o 19   58.92    4.22   45.07  330.30  11.24  -6.41   0.00   0.00   71.48  330.30   29.77  330.30  0.96 
1 1 1  -25    3   12 o  8   68.90    4.02   63.53    5.18  25.75   2.33   0.00   0.00   75.27    5.18   15.42    5.18  0.98 
1 1 1  -25    3   13 o  6   56.96    4.19   52.98  248.18  -7.66 -19.14   0.00   0.00   60.65  248.18   10.19  248.18  0.98 
1 1 1  -25    3   14 o 16  141.86    4.02  146.69   55.32  86.51 125.05   0.00   0.00  143.15   55.32    3.51   55.32  1.00 
1 1 1  -25    3   15 o  6   45.89    4.72   50.28  222.75 -12.58 -11.63   0.00   0.00   41.24  222.75    6.60   42.75  0.97 
1 1 1  -25    3   16 o  5  107.67    3.91  110.53   48.19  59.57  66.61   0.00   0.00  111.42   48.19    8.71   48.19  0.99 
1 1 1  -25    3   17 o  5   15.67    4.87   23.42  171.37  -2.27   0.35   0.00   0.00    2.36  171.37   18.52  351.37  0.74 
1 1 1  -25    3   18 o  1   29.58    5.95   34.28  292.91   2.04  -4.83   0.00   0.00   23.97  292.91    5.23  112.91  0.90 
1 1 1  -25    4    1 f  0   44.06    7.26   75.93  184.84 -13.97  -1.18   0.00   0.00   69.89  184.84    0.00    0.00  0.00 
1 1 1  -25    4    2 o  1   41.91   10.20   45.72  241.65  -3.35  -6.21   0.00   0.00   35.60  241.65    6.43   61.65  0.93 
1 1 1  -25    4    3 o  1   92.12    8.37   59.79  311.74  15.21 -17.05   0.00   0.00  125.28  311.74   70.41  311.74  0.98 
1 1 1  -25    4    4 o 19   24.24    6.48   27.21  206.12  -2.70  -1.32   0.00   0.00   14.38  206.12   10.53   26.12  0.81 
1 1 1  -25    4    5 o  7   95.41    6.12   93.82  260.12  -6.78 -38.94   0.00   0.00  102.80  260.12   17.20  260.12  0.99 
1 1 1  -25    4    6 o  4  112.49    5.00  116.67  215.18 -47.24 -33.30   0.00   0.00  117.00  215.18   10.97  215.18  0.99 
1 1 1  -25    4    7 o 14   77.37    6.33   73.21  347.29  21.19  -4.78   0.00   0.00   84.92  347.29   18.70  347.29  0.98 
1 1 1  -25    4    8 o 16   86.19    4.48   77.18  197.86 -24.52  -7.90   0.00   0.00   99.59  197.86   30.17  197.86  0.98 
1 1 1  -25    4    9 o 11   67.87    6.24   55.68   18.78  12.83   4.36   0.00   0.00   80.40   18.78   30.18   18.78  0.96 
1 1 1  -25    4   10 o 16   56.57    6.22   55.48  174.64 -12.59   1.18   0.00   0.00   57.76  174.64    6.95  174.64  0.96 
1 1 1  -25    4   11 o 15   68.47    7.33   78.99  323.70  18.79 -13.80   0.00   0.00   60.42  323.70   13.12  143.70  0.98 
1 1 1  -25    4   12 o 10  166.04    3.94  163.94  259.16 -32.48 -169.70   0.00   0.00  175.79  259.16   20.46  259.16  1.00 
1 1 1  -25    4   13 o  5   93.91    3.99   93.79  312.39  41.72 -45.70   0.00   0.00   96.98  312.39    7.66  312.39  0.99 
1 1 1  -25    4   14 o 19   85.34    4.12   93.57  221.26 -44.32 -38.89   0.00   0.00   80.16  221.26    8.90   41.26  0.99 
1 1 1  -25    4   15 o  5   62.31    4.48   70.17  196.02 -32.30  -9.28   0.00   0.00   56.01  196.02   10.74   16.02  0.99 
1 1 1  -25    4   16 o 13   38.84    6.27   37.58   19.78   8.42   3.03   0.00   0.00   38.60   19.78    4.01   19.78  0.94 
1 1 1  -25    4   17 o 13   39.92    5.69   33.57  287.79   2.36  -7.35   0.00   0.00   44.85  287.79   15.21  287.79  0.93 
1 1 1  -25    4   18 o 13   24.31    5.92   25.22  299.67   1.54  -2.70   0.00   0.00   18.47  299.67    2.79  119.67  0.82 
1 1 1  -25    5    1 o 11   76.30   11.70   71.76  225.82 -12.05 -12.40   0.00   0.00   82.31  225.82   16.49  225.82  0.97 
1 1 1  -25    5    2 o  1   76.57    6.54   90.01  180.89 -31.63  -0.49   0.00   0.00   68.24  180.89   14.21    0.89  0.98 
1 1 1  -25    5    3 o 12   54.52    8.15   55.56  240.63  -5.94 -10.55   0.00   0.00   53.62  240.63    2.82  240.63  0.96 
1 1 1  -25    5    4 o  7   77.11    5.62   81.50  213.21 -23.77 -15.56   0.00   0.00   77.14  213.21    2.80  213.21  0.98 
1 1 1  -25    5    5 o  2   62.66    6.57   66.96  306.42  10.14 -13.74   0.00   0.00   60.73  306.42    0.14  126.42  0.97 
1 1 1  -25    5    6 o 10   45.86    8.01   46.04  129.56  -4.74   5.74   0.00   0.00   43.63  129.56    1.95  129.56  0.93 
1 1 1  -25    5    7 o 18   23.71    7.21   12.87  217.79  -0.84  -0.65   0.00   0.00   10.61  217.79    0.99   37.79  0.47 
1 1 1  -25    5    8 o 15   62.62    6.08   64.71  157.37 -12.97   5.41   0.00   0.00   62.66  157.37    4.63  157.37  0.96 
1 1 1  -25    5    9 o 16   69.50    4.83   74.91  208.43 -18.63 -10.09   0.00   0.00   67.56  208.43    0.55   28.43  0.98 
1 1 1  -25    5   10 o  8   59.09    8.15   73.05   92.17  -0.62  16.42   0.00   0.00   47.08   92.17   20.35  272.17  0.97 
1 1 1  -25    5   11 o 13   97.08    4.36   99.14  100.77  -9.99  52.51   0.00   0.00   99.33  100.77    6.32  100.77  0.99 
1 1 1  -25    5   12 o  3   30.10    6.95   19.33  180.16  -3.22  -0.01   0.00   0.00   31.25  180.16   12.83  180.16  0.82 
1 1 1  -25    5   13 o 13   29.21    6.39   12.86  276.12   0.24  -2.26   0.00   0.00   30.83  276.12   18.59  276.12  0.74 
1 1 1  -25    5   14 o 12  126.04    3.94  123.43  188.09 -117.57 -16.72   0.00   0.00  133.56  188.09   16.10  188.09  1.00 
1 1 1  -25    5   15 o 16   24.21    6.08   22.74  246.86  -1.45  -3.39   0.00   0.00   19.69  246.86    1.79   66.86  0.85 
1 1 1  -25    5   16 o 19   67.92    4.53   72.31  133.58 -22.90  24.06   0.00   0.00   68.05  133.58    2.32  133.58  0.98 
1 1 1  -25    5   17 o 10   14.55    4.67   10.33  102.44  -0.19   0.88   0.00   0.00    2.91  102.44    6.10  282.44  0.41 
1 1 1  -25    5   18 o 14   39.42    5.67   24.08  159.29  -4.44   1.68   0.00   0.00   49.90  159.29   29.87  159.29  0.89 
1 1 1  -25    6    1 o 15   41.46    7.81   33.95  245.83  -2.31  -5.14   0.00   0.00   44.16  245.83   13.17  245.83  0.91 
1 1 1  -25    6    2 o 11   82.54    5.82   72.53  184.39 -26.65  -2.05   0.00   0.00   95.81  184.39   29.66  184.39  0.98 
1 1 1  -25    6    3 f  0   26.24    7.31   23.70  352.63   2.50  -0.32   0.00   0.00   21.58  352.63    0.00    0.00  0.00 
1 1 1  -25    6    4 o  4   82.51    6.22   86.62  154.96 -26.44  12.35   0.00   0.00   83.52  154.96    4.87  154.96  0.98 
1 1 1  -25    6    5 o 10  111.40    5.63  124.66  222.93 -40.83 -37.99   0.00   0.00  107.96  222.93    4.87   42.93  0.99 
1 1 1  -25    6    6 o  6   79.18    6.19   85.28  188.93 -24.64  -3.87   0.00   0.00   78.27  188.93    1.40  188.93  0.98 
1 1 1  -25    6    7 o 15   53.47    8.08   35.65  303.80   3.33  -4.98   0.00   0.00   65.57  303.80   33.58  303.80  0.91 
1 1 1  -25    6    8 f  0   37.35   10.20   38.53  296.65   1.93  -3.84   0.00   0.00   34.90  296.65    0.00    0.00  0.00 
1 1 1  -25    6    9 o  2   90.87    6.74   84.37   50.06  19.62  23.44   0.00   0.00  101.29   50.06   23.83   50.06  0.98 
1 1 1  -25    6   10 o  9   36.14    6.63   34.25  342.41   5.36  -1.70   0.00   0.00   33.59  342.41    1.68  342.41  0.91 
1 1 1  -25    6   11 o  9  152.26    4.12  146.33   89.25   1.82 138.92   0.00   0.00  164.87   89.25   26.32   89.25  1.00 
1 1 1  -25    6   12 o  6  138.83    4.02  147.52    3.17 142.50   7.89   0.00   0.00  136.20    3.17    4.30  183.17  1.00 
1 1 1  -25    6   13 o  2  141.87    4.01  132.73   67.92  52.07 128.32   0.00   0.00  156.36   67.92   30.01   67.92  1.00 
1 1 1  -25    6   14 o  9   99.30    4.18   89.53  332.21  60.76 -32.02   0.00   0.00  111.98  332.21   26.80  332.21  0.99 
1 1 1  -25    6   15 o 17   30.14    6.27   36.23  154.36  -6.22   2.98   0.00   0.00   22.00  154.36   11.72  334.36  0.92 
1 1 1  -25    6   16 o  2   59.67    4.51   55.25  129.54 -13.62  16.49   0.00   0.00   67.06  129.54   17.60  129.54  0.98 
1 1 1  -25    6   17 o 13   39.92    5.79   49.68  271.84   0.34 -10.55   0.00   0.00   33.35  271.84    9.26   91.84  0.95 
1 1 1  -25    6   18 o  9   28.38    5.79   19.60  142.20  -2.10   1.63   0.00   0.00   28.27  142.20   12.23  142.20  0.78 
1 1 1  -25    7    1 o  9   39.80    7.61   26.54  231.08  -2.50  -3.10   0.00   0.00   44.59  231.08   20.48  231.08  0.86 
1 1 1  -25    7    2 o 19   41.40    7.51   35.83   39.66   4.27   3.54   0.00   0.00   42.41   39.66    9.90   39.66  0.90 
1 1 1  -25    7    3 o  8   58.11    7.10   56.51  248.93  -4.42 -11.46   0.00   0.00   60.20  248.93    9.02  248.93  0.96 
1 1 1  -25    7    4 o 14   56.87    7.21   61.88  171.13 -12.49   1.95   0.00   0.00   53.24  171.13    2.66  351.13  0.96 
1 1 1  -25    7    5 o 18   56.95    7.36   50.87  328.25   8.41  -5.21   0.00   0.00   62.18  328.25   16.39  328.25  0.95 
1 1 1  -25    7    6 o 15   91.87   11.61   97.27  146.34 -18.72  12.46   0.00   0.00   92.39  146.34    5.17  146.34  0.98 
1 1 1  -25    7    7 o  8   72.02    7.11   81.37   33.80  17.11  11.46   0.00   0.00   66.85   33.80    6.81  213.80  0.98 
1 1 1  -25    7    8 o 19   60.01    7.74   50.73  219.57  -8.67  -7.16   0.00   0.00   68.08  219.57   21.60  219.57  0.95 
1 1 1  -25    7    9 o  9   69.12    4.86   73.85  344.58  23.99  -6.62   0.00   0.00   66.87  344.58    1.70  164.58  0.98 
1 1 1  -25    7   10 o  2  151.55    4.70  163.63  239.95 -70.82 -122.41   0.00   0.00  147.87  239.95    6.28   59.95  1.00 
1 1 1  -25    7   11 o 12   47.94    5.67   44.46  313.92   9.08  -9.43   0.00   0.00   49.80  313.92    7.45  313.92  0.96 
1 1 1  -25    7   12 o 15   48.86    5.67   44.72  128.95  -8.80  10.89   0.00   0.00   51.58  128.95    9.01  128.95  0.96 
1 1 1  -25    7   13 o 17   21.40    5.96   17.61  137.92  -1.84   1.66   0.00   0.00   15.86  137.92    0.90  317.92  0.76 
1 1 1  -25    7   14 o 19   73.59    4.52   77.49  324.26  35.37 -25.45   0.00   0.00   72.06  324.26    1.36  144.26  0.99 
1 1 1  -25    7   15 f  0   39.38    6.09   29.37  354.75   6.85  -0.63   0.00   0.00   26.84  354.75    0.00    0.00  0.00 
1 1 1  -25    7   16 o 18   19.43    5.48   10.28    0.25   1.16   0.00   0.00   0.00   10.35    0.25    1.31    0.25  0.50 
1 1 1  -25    7   17 o 17   21.17    5.83   20.99  198.23  -2.14  -0.71   0.00   0.00   13.47  198.23    4.20   18.23  0.74 
1 1 1  -25    8    1 o 15  108.74    5.00  108.12  274.30   3.52 -46.77   0.00   0.00  117.54  274.30   19.93  274.30  0.99 
1 1 1  -25    8    2 o  5   39.47    7.75   26.25  248.37  -1.30  -3.28   0.00   0.00   42.85  248.37   19.18  248.37  0.84 
1 1 1  -25    8    3 o 10   47.11    8.05   51.23  354.71   7.87  -0.73   0.00   0.00   41.92  354.71    4.19  174.71  0.93 
1 1 1  -25    8    4 o 16   46.91   10.59   30.51   52.97   2.34   3.11   0.00   0.00   53.23   52.97   25.84   52.97  0.86 
1 1 1  -25    8    5 o 15   62.43   11.13   51.27  155.66  -7.71   3.49   0.00   0.00   71.10  155.66   24.96  155.66  0.94 
1 1 1  -25    8    6 f  0   72.85    8.40   50.96  150.78  -9.82   5.49   0.00   0.00   46.26  150.78    0.00    0.00  0.00 
1 1 1  -25    8    7 o 19   30.30    7.89   33.58  287.51   1.13  -3.58   0.00   0.00   20.91  287.51    9.89  107.51  0.85 
1 1 1  -25    8    8 o 11   77.85    4.61   88.50   28.66  29.75  16.26   0.00   0.00   71.25   28.66   10.89  208.66  0.99 
1 1 1  -25    8    9 o  4   34.27    8.58   36.75  106.68  -1.55   5.16   0.00   0.00   27.24  106.68    7.32  286.68  0.90 
1 1 1  -25    8   10 o 18   53.09    7.29   67.67  264.24  -1.94 -19.20   0.00   0.00   38.93  264.24   25.53   84.24  0.97 
1 1 1  -25    8   11 o 17  138.84    4.00  145.63  221.17 -107.99 -94.42   0.00   0.00  138.04  221.17    0.63   41.17  1.00 
1 1 1  -25    8   12 o  2   89.94    3.80   91.72  146.82 -52.11  34.08   0.00   0.00   91.13  146.82    3.83  146.82  0.99 
1 1 1  -25    8   13 o 19  133.01    3.50  138.89  165.97 -145.95  36.46   0.00   0.00  133.01  165.97    0.88  165.97  1.00 
1 1 1  -25    8   14 o  4   90.19    4.59   87.87   26.75  50.65  25.53   0.00   0.00   97.20   26.75   15.62   26.75  0.99 
1 1 1  -25    8   15 o 18   23.73    5.93   37.14  134.31  -3.61   3.70   0.00   0.00    9.34  134.31   23.90  314.31  0.90 
1 1 1  -25    8   16 o  8   22.08    5.76   24.27   55.59   1.63   2.37   0.00   0.00   14.48   55.59    6.40  235.59  0.80 
1 1 1  -25    8   17 o 10   15.60    4.70    9.71   61.31   0.38   0.69   0.00   0.00    3.39   61.31    4.60  241.31  0.36 
1 1 1  -25    9    1 o  1   45.24   10.58   69.29  153.48  -7.53   3.76   0.00   0.00   22.81  153.48   39.32  333.48  0.94 
1 1 1  -25    9    2 o 11   68.92    9.95   67.28  141.58 -10.25   8.13   0.00   0.00   72.03  141.58   11.59  141.58  0.96 
1 1 1  -25    9    3 o 18   51.97    7.89   71.01  206.50 -10.83  -5.40   0.00   0.00   35.51  206.50   28.54   26.50  0.96 
1 1 1  -25    9    4 o 11   37.12    9.30   19.76  337.02   2.11  -0.89   0.00   0.00   37.00  337.02   19.08  337.02  0.74 
1 1 1  -25    9    5 o 16   58.18    8.13   51.35   66.82   4.15   9.69   0.00   0.00   63.79   66.82   16.88   66.82  0.95 
1 1 1  -25    9    6 o  2   30.30    8.22   24.96    0.39   2.83   0.02   0.00   0.00   25.25    0.39    2.25    0.39  0.80 
1 1 1  -25    9    7 o  9   76.05    6.87   71.92   45.01  17.16  17.16   0.00   0.00   81.98   45.01   15.03   45.01  0.98 
1 1 1  -25    9    8 o  4   64.65    7.79   78.60   74.04   6.43  22.48   0.00   0.00   52.49   74.04   21.52  254.04  0.98 
1 1 1  -25    9    9 o 17  158.88    4.51  150.82   40.99 119.14 103.52   0.00   0.00  173.07   40.99   29.39   40.99  1.00 
1 1 1  -25    9   10 o  3   71.44    5.38   68.84  309.75  20.26 -24.36   0.00   0.00   75.06  309.75    9.51  309.75  0.98 
1 1 1  -25    9   11 o 19  157.65    4.31  140.07  357.03 159.71  -8.28   0.00   0.00  180.98  357.03   47.65  357.03  1.00 
1 1 1  -25    9   12 o  5   46.91    5.59   49.19  152.00 -14.09   7.49   0.00   0.00   44.03  152.00    2.77  332.00  0.97 
1 1 1  -25    9   13 o 15   36.08    6.10   37.10  211.49  -7.47  -4.58   0.00   0.00   33.12  211.49    1.68   31.49  0.94 
1 1 1  -25    9   14 o 12   42.21    4.98   47.76   42.90   9.62   8.94   0.00   0.00   37.83   42.90    5.49  222.90  0.96 
1 1 1  -25    9   15 o 14   21.46    5.55   24.24  103.39  -0.68   2.87   0.00   0.00   13.42  103.39    7.76  283.39  0.81 
1 1 1  -25    9   16 o 15   32.17    5.45   34.73  264.44  -0.56  -5.75   0.00   0.00   29.32  264.44    0.18  264.44  0.91 
1 1 1  -25   10    1 o 13   38.88    8.70   24.99  350.64   3.21  -0.53   0.00   0.00   41.53  350.64   18.76  350.64  0.83 
1 1 1  -25   10    2 o  2   49.82    9.15   48.00  196.96  -7.56  -2.30   0.00   0.00   49.25  196.96    5.41  196.96  0.93 
1 1 1  -25   10    3 o 16   25.27    7.52   21.06   68.40   0.74   1.87   0.00   0.00   16.01   68.40    3.30  248.40  0.70 
1 1 1  -25   10    4 o 16   43.56    8.38   40.07  114.01  -2.64   5.93   0.00   0.00   43.16  114.01    6.21  114.01  0.92 
1 1 1  -25   10    5 o  8   41.51    8.27   42.84  244.65  -3.01  -6.36   0.00   0.00   37.08  244.65    2.71   64.65  0.93 
1 1 1  -25   10    6 o  9   60.78    7.77   64.21  227.65 -11.56 -12.68   0.00   0.00   57.83  227.65    2.30   47.65  0.97 
1 1 1  -25   10    7 o  2  100.80    5.95  112.60  306.14  36.84 -50.44   0.00   0.00   93.47  306.14   13.04  126.14  0.99 
1 1 1  -25   10    8 o 18   92.54    6.16   95.53  124.59 -29.67  43.02   0.00   0.00   92.31  124.59    1.31  124.59  0.99 
1 1 1  -25   10    9 o  3   62.36    4.68   60.47  214.47 -21.11 -14.49   0.00   0.00   64.67  214.47    7.09  214.47  0.98 
1 1 1  -25   10   10 o 16   44.32    6.33   51.41  356.40  14.15  -0.89   0.00   0.00   36.51  356.40   12.43  176.40  0.96 
1 1 1  -25   10   11 o  6   76.56    4.21   81.32  342.71  45.38 -14.12   0.00   0.00   74.12  342.71    3.26  162.71  0.99 
1 1 1  -25   10   12 f  0   75.21    4.35   70.70  272.69   1.56 -33.24   0.00   0.00   66.64  272.69    0.00    0.00  0.00 
1 1 1  -25   10   13 o  6   18.71    5.30   13.32   32.07   1.37   0.86   0.00   0.00   11.20   32.07    0.97  212.07  0.62 
1 1 1  -25   10   14 o  5   40.58    5.10   42.15  337.51   9.50  -3.94   0.00   0.00   39.89  337.51    2.67  337.51  0.95 
1 1 1  -25   10   15 o 13   28.32    5.71   31.83  359.80   4.73  -0.02   0.00   0.00   23.15  359.80    3.92  179.80  0.89 
1 1 1  -25   11    1 o  8   69.53    7.57   77.29  187.21 -22.01  -2.78   0.00   0.00   64.17  187.21    7.56    7.21  0.98 
1 1 1  -25   11    2 o 14   55.30    8.78   59.74  131.10  -8.39   9.62   0.00   0.00   50.61  131.10    4.96  311.10  0.96 
1 1 1  -25   11    3 o 19   32.44    8.87   19.39   93.14  -0.14   2.48   0.00   0.00   31.45   93.14   13.34   93.14  0.76 
1 1 1  -25   11    4 o 15  114.75    5.45  117.77   37.50  56.41  43.29   0.00   0.00  117.32   37.50    6.75   37.50  0.99 
1 1 1  -25   11    5 o 13  161.41    5.27  146.61  154.24 -121.89  58.82   0.00   0.00  183.04  154.24   44.45  154.24  1.00 
1 1 1  -25   11    6 o  9  133.07    5.58  129.70  302.35  56.50 -89.20   0.00   0.00  141.33  302.35   17.77  302.35  1.00 
1 1 1  -25   11    7 o 12   40.98    9.00   35.95  334.21   6.26  -3.02   0.00   0.00   41.56  334.21    7.32  334.21  0.92 
1 1 1  -25   11    8 o 17  112.35    5.15  111.50  235.87 -46.80 -69.03   0.00   0.00  117.19  235.87   11.02  235.87  0.99 
1 1 1  -25   11    9 o 19   82.01    5.75   92.38  173.75 -49.54   5.42   0.00   0.00   74.43  173.75   13.49  353.75  0.99 
1 1 1  -25   11   10 o  6   35.79    6.29   37.13  248.16  -3.22  -8.05   0.00   0.00   31.99  248.16    3.33   68.16  0.94 
1 1 1  -25   11   11 o 16   87.19    3.70   89.72  117.17 -28.37  55.27   0.00   0.00   88.43  117.17    3.89  117.17  0.99 
1 1 1  -25   11   12 o  1   16.76    5.09   22.35  148.42  -2.12   1.30   0.00   0.00    5.13  148.42   15.33  328.42  0.76 
1 1 1  -25   11   13 o  2   31.09    5.95   18.90   13.31   3.27   0.77   0.00   0.00   35.06   13.31   18.29   13.31  0.83 
1 1 1  -25   11   14 o  5   26.65    6.68   30.35   80.56   0.66   3.96   0.00   0.00   20.06   80.56    5.95  260.56  0.86 
1 1 1  -25   11   15 o 16   23.07    5.75   21.50  290.23   0.83  -2.26   0.00   0.00   17.12  290.23    0.60  110.23  0.76 
1 1 1  -25   12    1 o 15  170.65    6.09  172.02   84.54  15.29 159.89   0.00   0.00  177.46   84.54   14.68   84.54  1.00 
1 1 1  -25   12    2 o  4  102.72    6.86   98.25  227.03 -36.41 -39.09   0.00   0.00  110.33  227.03   17.14  227.03  0.99 
1 1 1  -25   12    3 o  8  136.96    6.10  133.53   21.47  99.34  39.07   0.00   0.00  145.52   21.47   18.40   21.47  1.00 
1 1 1  -25   12    4 o 10   48.91    9.66   46.76  162.97  -9.63   2.95   0.00   0.00   48.29  162.97    3.75  162.97  0.95 
1 1 1  -25   12    5 o  3   38.95    8.77   41.32  345.62   7.53  -1.93   0.00   0.00   33.35  345.62    6.01  165.62  0.93 
1 1 1  -25   12    6 o  6   66.52    7.26   46.56  193.06 -16.91  -3.92   0.00   0.00   84.82  193.06   40.49  193.06  0.97 
1 1 1  -25   12    7 o 15   90.71    6.14   89.16   42.29  37.66  34.25   0.00   0.00   94.75   42.29    9.87   42.29  0.99 
1 1 1  -25   12    8 o  2  104.69    4.77   95.28  119.55 -35.46  62.54   0.00   0.00  117.25  119.55   26.57  119.55  0.99 
1 1 1  -25   12    9 o  5  132.83    4.15  140.82  248.20 -54.28 -135.69   0.00   0.00  130.78  248.20    3.18   68.20  1.00 
1 1 1  -25   12   10 f  0   73.92    4.72   84.77   65.78  15.29  33.99   0.00   0.00   79.45   65.78    0.00    0.00  0.00 
1 1 1  -25   12   11 o  1   27.43    6.04   35.78  120.83  -3.08   5.16   0.00   0.00   17.39  120.83   15.28  300.83  0.91 
1 1 1  -25   12   12 o 11   24.93    5.86   20.30    2.44   2.91   0.12   0.00   0.00   22.06    2.44    4.05    2.44  0.80 
1 1 1  -25   12   13 o  7   15.98    4.98   10.56   94.77  -0.08   0.95   0.00   0.00    4.64   94.77    4.43  274.77  0.43 
1 1 1  -25   12   14 o  6   21.87    5.85    4.91   57.84   0.28   0.44   0.00   0.00    7.03   57.84    2.96   57.84  0.25 
1 1 1  -25   13    1 o  3  121.72    6.40  126.94  229.90 -59.11 -70.19   0.00   0.00  121.21  229.90    0.32  229.90  0.99 
1 1 1  -25   13    2 o  8  105.70    6.68   85.01  137.68 -38.77  35.31   0.00   0.00  128.43  137.68   47.48  137.68  0.99 
1 1 1  -25   13    3 o  6   55.76    9.35   57.18  342.09  14.12  -4.56   0.00   0.00   53.26  342.09    1.18  162.08  0.97 
1 1 1  -25   13    4 o  5  140.63    6.07  137.92   46.87  83.12  88.73   0.00   0.00  148.79   46.87   17.48   46.87  1.00 
1 1 1  -25   13    5 o 13  163.06    6.20  156.81  209.54 -140.29 -79.51   0.00   0.00  175.85  209.54   26.59  209.54  1.00 
1 1 1  -25   13    6 o  2  127.44    5.73  126.59  320.98  83.85 -67.94   0.00   0.00  133.23  320.98   12.77  320.98  1.00 
1 1 1  -25   13    7 o 17   65.03    6.73   59.21   81.86   3.44  24.00   0.00   0.00   71.03   81.86   14.69   81.86  0.98 
1 1 1  -25   13    8 o 19   46.77    5.34   60.25  292.19   7.62 -18.68   0.00   0.00   34.15  292.19   22.91  112.19  0.97 
1 1 1  -25   13    9 o 15   41.72    6.34   51.20  279.98   2.30 -13.08   0.00   0.00   32.75  279.98   14.74   99.98  0.96 
1 1 1  -25   13   10 o  6   59.65    4.58   72.72  256.55  -6.73 -28.14   0.00   0.00   51.36  256.55   14.49   76.55  0.98 
1 1 1  -25   13   11 o  2   39.08    5.78   24.45  116.92  -2.47   4.86   0.00   0.00   49.02  116.92   27.46  116.92  0.90 
1 1 1  -25   13   12 o  7   22.30    5.92   22.97  232.79  -1.62  -2.14   0.00   0.00   15.30  232.79    4.35   52.79  0.78 
1 1 1  -25   13   13 o  8   18.38    5.39   17.75  176.80  -1.64   0.09   0.00   0.00    8.42  176.80    6.27  356.80  0.63 
1 1 1  -25   14    1 o 18   63.84    8.62   54.27  127.30 -10.79  14.17   0.00   0.00   72.39  127.30   20.74  127.30  0.97 
1 1 1  -25   14    2 o  2  130.66    6.57  122.78  249.02 -35.68 -93.06   0.00   0.00  143.16  249.02   26.32  249.02  0.99 
1 1 1  -25   14    3 o 16  154.94    6.30  152.23   28.62 132.88  72.50   0.00   0.00  163.99   28.62   19.13   28.62  1.00 
1 1 1  -25   14    4 o 19   71.44    8.95   60.56  289.27   7.27 -20.80   0.00   0.00   81.97  289.27   24.35  289.27  0.98 
1 1 1  -25   14    5 o 12   50.16    9.75   70.00  262.09  -2.31 -16.61   0.00   0.00   30.68  262.09   35.91   82.09  0.97 
1 1 1  -25   14    6 o  9   55.30    9.68   54.66  235.01  -8.27 -11.82   0.00   0.00   55.05  235.01    3.40  235.01  0.96 
1 1 1  -25   14    7 o 19   40.84    7.14   31.83  132.60  -5.14   5.59   0.00   0.00   46.48  132.60   16.88  132.60  0.93 
1 1 1  -25   14    8 o  4   51.41    7.54   53.09  125.51  -8.52  11.94   0.00   0.00   50.80  125.51    2.35  125.51  0.97 
1 1 1  -25   14    9 o 12   21.41    6.36   27.00  314.64   2.29  -2.32   0.00   0.00   11.30  314.64   12.82  134.64  0.83 
1 1 1  -25   14   10 o  5   21.97    6.00    9.80  103.57  -0.28   1.14   0.00   0.00   13.64  103.57    5.09  103.57  0.50 
1 1 1  -25   14   11 o  5   44.25    5.44   39.30  169.87  -9.09   1.62   0.00   0.00   50.23  169.87   16.90  169.87  0.94 
1 1 1  -25   14   12 o  6   38.31    5.94   27.75  226.81  -3.47  -3.70   0.00   0.00   45.77  226.81   22.95  226.81  0.90 
1 1 1  -25   15    1 o 10  166.26    6.17  166.97  252.41 -56.26 -177.41   0.00   0.00  173.29  252.41   14.95  252.41  1.00 
1 1 1  -25   15    2 o  9   98.97    7.24  101.64  223.52 -44.00 -41.78   0.00   0.00  100.28  223.52    4.24  223.52  0.99 
1 1 1  -25   15    3 o  6   44.24    9.59   44.50  236.14  -5.21  -7.76   0.00   0.00   41.82  236.14    0.04  236.13  0.94 
1 1 1  -25   15    4 o  5   44.35    9.91   50.34   81.22   1.54   9.97   0.00   0.00   37.32   81.22    9.55  261.22  0.95 
1 1 1  -25   15    5 o 16  106.29    7.11   90.56  253.18 -15.90 -52.60   0.00   0.00  127.27  253.18   43.89  253.18  0.99 
1 1 1  -25   15    6 o 17   32.48    6.87   34.73  148.80  -5.43   3.29   0.00   0.00   28.06  148.80    3.48  328.80  0.92 
1 1 1  -25   15    7 f  0   53.68    9.28   34.14  160.31  -7.24   2.59   0.00   0.00   30.49  160.31    0.00    0.00  0.00 
1 1 1  -25   15    8 o 18   38.40    7.27   49.59  111.78  -3.53   8.83   0.00   0.00   29.20  111.78   14.26  291.78  0.95 
1 1 1  -25   15    9 o 14   54.88    6.05   60.44  274.33   1.31 -17.24   0.00   0.00   54.75  274.33    2.95  274.33  0.97 
1 1 1  -25   15   10 o 13   36.45    6.24   30.50  107.52  -1.62   5.14   0.00   0.00   40.24  107.52   14.76  107.52  0.90 
1 1 1  -25   16    1 o 19   26.71    8.20   37.67  253.81  -1.41  -4.85   0.00   0.00   13.54  253.81   20.69   73.81  0.89 
1 1 1  -25   16    2 o 16   61.72    9.32   54.09  278.53   2.22 -14.83   0.00   0.00   70.28  278.53   21.31  278.53  0.97 
1 1 1  -25   16    3 o  5   47.07    9.88   39.37  353.36   7.74  -0.90   0.00   0.00   52.45  353.36   17.02  353.36  0.93 
1 1 1  -25   16    4 o 13   30.06    8.07   16.06  128.86  -1.47   1.83   0.00   0.00   30.59  128.85   16.27  128.85  0.75 
1 1 1  -25   16    5 o 19   41.57    8.09   47.97  296.31   4.18  -8.45   0.00   0.00   36.30  296.31    5.99  116.31  0.95 
1 1 1  -25   16    6 o  2   22.68    6.29   20.88   21.82   2.33   0.93   0.00   0.00   16.59   21.82    1.56  201.82  0.77 
1 1 1  -25   16    7 o 18   37.74    8.05   27.29  229.13  -2.98  -3.44   0.00   0.00   43.25  229.13   19.93  229.13  0.88 
1 1 1  -25   16    8 o  8   51.41    7.91   62.05   76.58   3.17  13.30   0.00   0.00   47.02   76.58    4.96  256.58  0.96 
1 1 1  -25   16    9 o 15   29.96    6.87   12.72  134.42  -1.18   1.20   0.00   0.00   27.85  134.42   17.44  134.42  0.64 
1 1 1  -25   17    1 o  3   61.01    9.51   62.26  286.52   4.35 -14.67   0.00   0.00   63.95  286.52    9.94  286.52  0.97 
1 1 1  -25   17    2 o 18   76.81    8.17   73.08  254.19  -6.86 -24.24   0.00   0.00   87.38  254.19   24.23  254.19  0.98 
1 1 1  -25   17    3 o  5   29.83    8.57   30.98   58.37   2.07   3.36   0.00   0.00   24.81   58.37    1.78  238.37  0.86 
1 1 1  -25   17    4 o 13   41.04    9.54   31.25  326.20   4.11  -2.75   0.00   0.00   46.65  326.20   20.06  326.20  0.89 
1 1 1  -25   17    5 o 10   46.80    9.46   31.14  145.80  -4.57   3.11   0.00   0.00   58.46  145.80   32.29  145.80  0.90 
1 1 1  -25   17    6 o 13   35.12    9.11   39.75   95.38  -0.50   5.27   0.00   0.00   30.28   95.38    2.64  275.38  0.90 
1 1 1  -25   18    1 o  6   32.70    9.17   10.25   12.84   1.22   0.28   0.00   0.00   26.13   12.84   17.68   12.84  0.53 
1 1 1  -25   18    2 o  7   38.35    9.79   24.99  308.61   2.10  -2.63   0.00   0.00   43.45  308.61   22.94  308.61  0.83 
1 1 1  -24    0    1 x  6       ?       ?   61.77  180.00  -0.00  -0.00   0.00   0.00   57.81  180.00    0.00    0.00  0.00 
1 1 1  -24    0    2 x 17       ?       ?   72.74  180.00  -0.00  -0.00   0.00   0.00   68.16  180.00    0.00    0.00  0.00 
1 1 1  -24    0    3 x  5       ?       ?   57.75    0.00   0.00  -0.00   0.00   0.00   54.23  360.00    0.00    0.00  0.00 
1 1 1  -24    0    4 o 17   24.57    5.70   19.93  180.00  -1.36  -0.00   0.00   0.00   24.28  180.00    5.51  180.00  0.88 
1 1 1  -24    0    5 o  8  106.13    5.34  113.13    0.00  35.26  -0.00   0.00   0.00  105.31  360.00    1.64  180.00  1.00 
1 1 1  -24    0    6 o  9   16.59    4.85   24.89  180.00  -1.26  -0.00   0.00   0.00    4.71  180.00   18.79    0.00  0.85 
1 1 1  -24    0    7 o 11   33.02    6.96   27.36    0.00   2.56   0.00   0.00   0.00   39.53    0.00   13.80    0.00  0.99 
1 1 1  -24    0    8 f  0   17.47    4.89   15.21    0.00   0.82  -0.00   0.00   0.00   14.23  360.00    0.00    0.00  0.00 
1 1 1  -24    0    9 o  1   59.94    3.69   56.95    0.00  10.93   0.00   0.00   0.00   66.89    0.00   13.91    0.00  1.00 
1 1 1  -24    0   10 f  0   46.64    4.66   58.51    0.00  41.00   0.00   0.00   0.00   54.09    0.00    0.00    0.00  0.00 
1 1 1  -24    0   11 o  2   51.53    4.03   42.50    0.00   6.28  -0.00   0.00   0.00   64.06  360.00   25.07  360.00  1.00 
1 1 1  -24    0   12 o  8   43.68    5.83   45.60    0.00   4.66   0.00   0.00   0.00   45.86    0.00    4.37    0.00  1.00 
1 1 1  -24    0   13 o  5   38.69    7.03   48.27  180.00  -3.66  -0.00   0.00   0.00   33.76  180.00    9.77    0.00  1.00 
1 1 1  -24    0   14 o 16   23.60    5.68   19.79    0.00   0.94   0.00   0.00   0.00   16.84    0.00    1.07  180.00  0.74 
1 1 1  -24    0   15 o 13   19.25    5.39    8.22  180.00  -0.39  -0.00   0.00   0.00    6.80  180.00    0.80    0.00  0.37 
1 1 1  -24    0   16 o 17   36.36    5.25   34.35    0.00   4.03  -0.00   0.00   0.00   40.11  360.00    7.55  360.00  1.00 
1 1 1  -24    0   17 o 11   31.76    5.69   33.10  180.00  -3.75  -0.00   0.00   0.00   31.93  180.00    0.41  180.00  1.00 
1 1 1  -24    0   18 o  5   90.04    3.30   77.67  180.00 -29.53  -0.00   0.00   0.00  106.18  180.00   32.28  180.00  1.00 
1 1 1  -24    0   19 o  1   29.43    5.68   33.49  180.00  -3.66  -0.00   0.00   0.00   27.71  180.00    3.36    0.00  1.00 
1 1 1  -24    0   20 o  4   40.68    4.91   36.19    0.00   4.89   0.00   0.00   0.00   49.38    0.00   17.42    0.00  1.00 
1 1 1  -24    0   21 o  5   39.40    4.68   44.94  180.00  -5.14  -0.00   0.00   0.00   41.18  180.00    3.57  180.00  1.00 
1 1 1  -24    1    1 x  9       ?       ?  239.96  293.82   0.00  -0.00   0.00   0.00  224.68  293.82    0.00    0.00  0.00 
1 1 1  -24    1    2 x 14       ?       ?   54.69  332.79   0.00  -0.00   0.00   0.00   51.27  332.79    0.00    0.00  0.00 
1 1 1  -24    1    3 x 12       ?       ?   66.38   29.84   0.00   0.00   0.00   0.00   62.37   29.84    0.00    0.00  0.00 
1 1 1  -24    1    4 o 15   47.38    7.22   59.73   60.26   6.46  11.30   0.00   0.00   34.77   60.26   21.51  240.26  0.96 
1 1 1  -24    1    5 x 16       ?       ?   30.50  280.43   0.00  -0.00   0.00   0.00   28.85  280.43    0.00    0.00  0.00 
1 1 1  -24    1    6 o 16   30.24    6.07   25.06  140.20  -3.06   2.55   0.00   0.00   28.52  140.20    4.86  140.20  0.86 
1 1 1  -24    1    7 o  5   14.71    4.69   39.69  240.43  -1.66  -2.92   0.00   0.00   12.79   60.43   50.10   60.43  0.83 
1 1 1  -24    1    8 o  9   31.17    5.61   28.60   80.65   0.79   4.79   0.00   0.00   28.73   80.65    1.98   80.65  0.89 
1 1 1  -24    1    9 o  4   83.07    3.70   82.77  112.71 -16.23  38.79   0.00   0.00   87.18  112.71   10.21  112.71  0.99 
1 1 1  -24    1   10 o 18   69.97    3.74   68.82   70.15  10.04  27.82   0.00   0.00   73.95   70.15   10.35   70.15  0.98 
1 1 1  -24    1   11 o 19   23.38    5.61   18.52    8.87   2.13   0.33   0.00   0.00   16.74    8.86    0.25  188.86  0.72 
1 1 1  -24    1   12 o 19   39.27    5.08   49.79    4.42   8.67   0.67   0.00   0.00   28.59    4.42   16.69  184.42  0.94 
1 1 1  -24    1   13 f  0   36.23    5.27   13.95   29.94   1.69   0.98   0.00   0.00   12.58   29.94    0.00    0.00  0.00 
1 1 1  -24    1   14 o 16  124.93    3.43  135.01  359.30  69.89  -0.86   0.00   0.00  125.81  359.30    3.56  359.30  0.99 
1 1 1  -24    1   15 o  5   84.16    3.53   92.79   43.02  28.95  27.01   0.00   0.00   80.21   43.02    5.76  223.02  0.99 
1 1 1  -24    1   16 o 16  197.35    3.73  182.76  331.83 207.27 -111.01   0.00   0.00  220.48  331.83   47.09  331.83  1.00 
1 1 1  -24    1   17 o  5   21.72    5.39   19.42  294.61   1.15  -2.50   0.00   0.00   15.82  294.61    2.67  114.61  0.79 
1 1 1  -24    1   18 o  7   65.49    3.79   67.08  344.57  33.21  -9.16   0.00   0.00   65.23  344.57    1.41  344.57  0.99 
1 1 1  -24    1   19 o 11   32.37    5.44   40.48  174.56  -8.71   0.83   0.00   0.00   23.42  174.56   14.08  354.56  0.94 
1 1 1  -24    1   20 o  1   64.78    3.65   75.95   93.35  -1.89  32.23   0.00   0.00   60.54   93.35    6.44  273.35  0.98 
1 1 1  -24    1   21 o  5   22.83    5.45   28.64  209.45  -2.92  -1.65   0.00   0.00   14.09  209.45    9.84   29.45  0.83 
1 1 1  -24    2    1 o 14   21.28    7.85   43.48   97.96  -0.54   3.85   0.00   0.00    4.20  277.96   44.97  277.96  0.86 
1 1 1  -24    2    2 o 10  154.56    4.65  101.38  132.93 -55.38  59.54   0.00   0.00  212.03  132.93  116.86  132.93  0.99 
1 1 1  -24    2    3 o 19   85.54    7.84   87.50  351.84  32.13  -4.61   0.00   0.00   86.10  351.84    3.79  351.84  0.98 
1 1 1  -24    2    4 o 18  111.52    6.71   80.50    1.72  43.38   1.30   0.00   0.00  144.49    1.72   68.53    1.72  0.99 
1 1 1  -24    2    5 o  6   62.21    5.44   67.89    9.47  22.74   3.79   0.00   0.00   57.42    9.47    6.85  189.47  0.98 
1 1 1  -24    2    6 o 12   54.22    6.19   42.82   49.22   7.90   9.16   0.00   0.00   63.47   49.22   23.09   49.22  0.96 
1 1 1  -24    2    7 o 17   72.43    5.63   68.89  296.16  11.94 -24.30   0.00   0.00   77.47  296.16   12.79  296.16  0.98 
1 1 1  -24    2    8 o  5   43.33    5.62   28.87   62.38   3.16   6.04   0.00   0.00   53.06   62.38   26.09   62.38  0.92 
1 1 1  -24    2    9 o 16   67.76    3.95   63.93    5.58  26.07   2.55   0.00   0.00   73.51    5.58   14.12    5.58  0.98 
1 1 1  -24    2   10 o 12   46.96    4.49   46.55  274.89   1.10 -12.87   0.00   0.00   47.24  274.89    4.27  274.89  0.96 
1 1 1  -24    2   11 o 16   24.11    5.57   17.56  337.30   1.90  -0.80   0.00   0.00   18.06  337.30    1.97  337.30  0.71 
1 1 1  -24    2   12 f  0   52.85    5.30   67.91  226.51  -9.48  -9.99   0.00   0.00   61.69  226.51    0.00    0.00  0.00 
1 1 1  -24    2   13 o  9   28.72    6.10   25.41  244.31  -1.15  -2.39   0.00   0.00   21.99  244.31    0.88   64.31  0.78 
1 1 1  -24    2   14 o  7   80.99    3.89   72.17  213.54 -20.32 -13.47   0.00   0.00   93.11  213.54   27.59  213.54  0.98 
1 1 1  -24    2   15 o 11   54.29    4.11   36.03  105.55  -2.66   9.57   0.00   0.00   69.50  105.55   36.03  105.55  0.95 
1 1 1  -24    2   16 o 19  136.79    3.33  138.30  320.03  99.47 -83.37   0.00   0.00  140.98  320.03    9.45  320.03  1.00 
1 1 1  -24    2   17 o 19   26.39    4.99   29.45   86.59   0.31   5.24   0.00   0.00   19.41   86.59    8.63  266.59  0.90 
1 1 1  -24    2   18 o  1   82.05    3.38   90.35  290.17  20.71 -56.38   0.00   0.00   76.77  290.17    9.19  110.17  0.99 
1 1 1  -24    2   19 o 15   75.86    3.52   83.83   70.84  15.71  45.22   0.00   0.00   72.78   70.84    4.56  250.84  0.99 
1 1 1  -24    2   20 o 14   41.96    4.61   37.87  318.74   7.32  -6.42   0.00   0.00   46.24  318.74   12.98  318.74  0.95 
1 1 1  -24    2   21 f  0   30.53    5.25   23.47   57.01   2.06   3.17   0.00   0.00   19.53   57.01    0.00    0.00  0.00 
1 1 1  -24    3    1 o 12   38.71    5.40   64.42   34.62  10.34   7.14   0.00   0.00   13.73   34.62   46.81  214.62  0.96 
1 1 1  -24    3    2 o 19   68.79   11.27   36.13  274.49   0.65  -8.26   0.00   0.00   95.00  274.49   61.00  274.49  0.94 
1 1 1  -24    3    3 o 13   89.39    9.70   73.00  226.28 -17.33 -18.12   0.00   0.00  106.35  226.28   37.52  226.28  0.98 
1 1 1  -24    3    4 o  3   58.23    9.36   42.81   11.69   9.88   2.04   0.00   0.00   70.04   11.69   29.55   11.69  0.95 
1 1 1  -24    3    5 o 11   42.65    7.28   38.78  276.26   0.87  -7.92   0.00   0.00   43.11  276.26    6.47  276.26  0.93 
1 1 1  -24    3    6 o 18   34.40    7.67   42.25  189.74  -6.71  -1.15   0.00   0.00   23.74  189.74   16.03    9.74  0.92 
1 1 1  -24    3    7 o  4   42.44    7.63   51.08  350.20  10.07  -1.74   0.00   0.00   32.74  350.20   15.14  170.20  0.95 
1 1 1  -24    3    8 o 18   64.09    4.38   71.50  220.52 -20.51 -17.53   0.00   0.00   59.11  220.52    7.57   40.52  0.98 
1 1 1  -24    3    9 o 11   43.91    5.71   39.51   54.63   5.48   7.71   0.00   0.00   46.40   54.63    9.77   54.63  0.95 
1 1 1  -24    3   10 o 11   49.36    4.55   39.25  274.71   0.92 -11.11   0.00   0.00   58.03  274.71   21.87  274.71  0.95 
1 1 1  -24    3   11 o 19   69.10    4.21   77.89   28.50  23.93  12.99   0.00   0.00   64.42   28.50    6.79  208.50  0.98 
1 1 1  -24    3   12 o 15  124.05    3.78  129.93  247.84 -27.17 -66.71   0.00   0.00  128.58  247.84   10.79  247.84  0.99 
1 1 1  -24    3   13 o  9   26.86    5.91   13.96   93.04  -0.07   1.34   0.00   0.00   17.25   93.04    4.71   93.04  0.55 
1 1 1  -24    3   14 o  7   35.22    6.50   25.09  213.06  -2.84  -1.85   0.00   0.00   35.94  213.06   13.06  213.06  0.84 
1 1 1  -24    3   15 o  2   42.55    4.90   31.73  286.80   1.99  -6.58   0.00   0.00   49.04  286.80   19.45  286.80  0.92 
1 1 1  -24    3   16 o 18   17.53    5.07   20.50   70.57   0.76   2.16   0.00   0.00    6.42   70.57   13.11  250.57  0.74 
1 1 1  -24    3   17 o  6   16.00    4.84    4.29   80.28   0.08   0.47   0.00   0.00    3.29   80.28    0.79  260.28  0.23 
1 1 1  -24    3   18 o 10   22.25    5.53   17.37  330.83   2.38  -1.33   0.00   0.00   18.51  330.83    1.99  330.83  0.79 
1 1 1  -24    3   19 o  4   18.98    5.24    8.62  221.30  -0.81  -0.71   0.00   0.00   10.04  221.29    2.14  221.29  0.47 
1 1 1  -24    3   20 o 18   20.34    5.19    8.45   91.67  -0.03   0.99   0.00   0.00   10.70   91.67    3.34   91.67  0.44 
1 1 1  -24    3   21 o 18   24.44    5.47   22.81  289.92   0.94  -2.61   0.00   0.00   19.87  289.92    1.03  289.92  0.79 
1 1 1  -24    4    1 o 15   35.67    7.68   34.16   76.42   1.28   5.30   0.00   0.00   32.20   76.42    0.01  256.42  0.90 
1 1 1  -24    4    2 o 18   59.94   11.15   59.14  114.36  -5.04  11.14   0.00   0.00   59.03  114.36    3.21  114.36  0.96 
1 1 1  -24    4    3 o  3   74.95    7.02   69.66   10.16  24.97   4.48   0.00   0.00   81.02   10.16   15.13   10.16  0.98 
1 1 1  -24    4    4 o  8   20.05    6.40   13.85  228.65  -0.94  -1.07   0.00   0.00   10.04  228.65    3.05   48.65  0.58 
1 1 1  -24    4    5 o  2   38.18    7.77   37.65  157.11  -6.16   2.60   0.00   0.00   34.90  157.11    0.58  337.11  0.92 
1 1 1  -24    4    6 o 16   26.77    7.37   36.40  256.82  -1.07  -4.55   0.00   0.00   13.23  256.82   20.94   76.82  0.89 
1 1 1  -24    4    7 o 12   39.74    7.03   45.29  227.65  -5.98  -6.57   0.00   0.00   32.53  227.65    9.80   47.65  0.94 
1 1 1  -24    4    8 o 10   39.71    7.90   31.94  166.49  -5.71   1.37   0.00   0.00   42.60  166.49   12.89  166.49  0.91 
1 1 1  -24    4    9 o  2   54.10    7.17   51.00  100.00  -2.35  13.36   0.00   0.00   56.96  100.00    9.79  100.00  0.96 
1 1 1  -24    4   10 o 12   75.66    3.96   86.32  271.77   1.13 -36.60   0.00   0.00   69.93  271.77    9.37   91.77  0.99 
1 1 1  -24    4   11 f  0   66.28    4.00   41.60  226.34  -8.36  -8.76   0.00   0.00   37.93  226.34    0.00    0.00  0.00 
1 1 1  -24    4   12 o 15  104.07    3.62  101.95  283.41  10.58 -44.39   0.00   0.00  113.69  283.41   21.53  283.41  0.99 
1 1 1  -24    4   13 f  0   87.28    3.49   69.84  272.15   0.76 -20.14   0.00   0.00   62.71  272.15    0.00    0.00  0.00 
1 1 1  -24    4   14 o  3   25.49    6.60   33.12   23.18   3.11   1.33   0.00   0.00   12.16   23.18   18.23  203.18  0.83 
1 1 1  -24    4   15 o  8   36.81    5.21   41.95  157.11  -7.56   3.19   0.00   0.00   29.61  157.11    9.76  337.11  0.94 
1 1 1  -24    4   16 o  1   23.68    5.36   25.26   41.87   2.82   2.53   0.00   0.00   16.44   41.87    7.62  221.87  0.85 
1 1 1  -24    4   17 o  2   94.96    3.45   90.49  182.68 -65.85  -3.08   0.00   0.00  102.35  182.68   16.22  182.68  0.99 
1 1 1  -24    4   18 o  8   65.47    3.78   69.11   78.30   7.44  35.92   0.00   0.00   63.49   78.30    2.17  258.30  0.99 
1 1 1  -24    4   19 f  0   30.47    5.49   45.10   99.80  -1.40   8.09   0.00   0.00   40.93   99.80    0.00    0.00  0.00 
1 1 1  -24    4   20 f  0   44.45    4.51   39.48   23.88   8.80   3.89   0.00   0.00   34.08   23.88    0.00    0.00  0.00 
1 1 1  -24    5    1 o 16   54.86    8.49   64.65  117.69  -7.22  13.76   0.00   0.00   44.91  117.69   16.29  297.69  0.97 
1 1 1  -24    5    2 o  6   67.93    7.80   71.14  184.81 -22.29  -1.88   0.00   0.00   65.50  184.81    1.80    4.81  0.98 
1 1 1  -24    5    3 o 11  100.33    6.26   99.20  239.95 -25.84 -44.66   0.00   0.00  105.03  239.95   11.35  239.95  0.99 
1 1 1  -24    5    4 o  2   53.24    7.58   59.53  304.39   8.44 -12.33   0.00   0.00   46.77  304.39    9.31  124.39  0.97 
1 1 1  -24    5    5 o 11   60.26    7.33   52.10  169.10 -14.84   2.86   0.00   0.00   67.52  169.10   18.59  169.10  0.97 
1 1 1  -24    5    6 o  3   36.81    8.09   45.77  254.52  -2.05  -7.39   0.00   0.00   25.80  254.52   17.04   74.52  0.93 
1 1 1  -24    5    7 o  3   29.36    7.84   13.11  303.02   0.97  -1.50   0.00   0.00   26.54  303.02   14.33  303.02  0.66 
1 1 1  -24    5    8 o  3   47.26    6.21   44.15  233.04  -6.61  -8.79   0.00   0.00   49.19  233.04    8.27  233.04  0.95 
1 1 1  -24    5    9 o 12   39.68    5.90   49.61  230.81  -6.64  -8.14   0.00   0.00   29.76  230.81   15.97   50.81  0.95 
1 1 1  -24    5   10 o 18   32.71    6.47   41.13  232.81  -3.70  -4.88   0.00   0.00   22.17  232.81   15.48   52.81  0.91 
1 1 1  -24    5   11 o 16   55.66    4.39   55.11  290.22   4.77 -12.95   0.00   0.00   57.15  290.22    7.09  290.22  0.96 
1 1 1  -24    5   12 o  9   39.22    5.30   56.25  221.52  -6.30  -5.58   0.00   0.00   22.95  221.52   27.71   41.52  0.94 
1 1 1  -24    5   13 o  5   39.81    5.35   35.97  299.69   2.72  -4.77   0.00   0.00   39.39  299.69    6.83  299.69  0.90 
1 1 1  -24    5   14 o 16   69.38    4.84   66.91  235.27 -12.43 -17.93   0.00   0.00   73.67  235.27   11.80  235.27  0.98 
1 1 1  -24    5   15 o 11  148.95    3.55  157.13  327.79 124.99 -78.74   0.00   0.00  148.33  327.79    0.23  147.79  1.00 
1 1 1  -24    5   16 o 15   51.28    4.37   46.45  266.09  -1.12 -16.43   0.00   0.00   55.17  266.09   10.93  266.09  0.97 
1 1 1  -24    5   17 o 19   30.69    5.47   35.17  317.71   5.46  -4.96   0.00   0.00   23.59  317.71    9.88  137.71  0.93 
1 1 1  -24    5   18 o 17   39.17    5.14   39.69  156.59 -10.12   4.38   0.00   0.00   37.45  156.59    0.21  156.59  0.95 
1 1 1  -24    5   19 o  9   41.78    4.88   43.08  148.34  -9.73   6.00   0.00   0.00   41.22  148.34    2.62  148.34  0.96 
1 1 1  -24    5   20 f  0   41.79    4.71   39.52  321.87   6.89  -5.41   0.00   0.00   33.67  321.87    0.00    0.00  0.00 
1 1 1  -24    6    1 o 16   24.78    7.17   22.27  237.19  -1.45  -2.26   0.00   0.00   17.83  237.19    3.17   57.19  0.78 
1 1 1  -24    6    2 o 12   39.68    7.52   36.49  216.96  -5.48  -4.12   0.00   0.00   38.94  216.96    4.56  216.96  0.92 
1 1 1  -24    6    3 o 18   25.11    7.00   36.11  148.50  -3.81   2.34   0.00   0.00   10.20  148.50   23.76  328.50  0.88 
1 1 1  -24    6    4 o 16   50.68    7.77   40.79  204.97  -8.73  -4.06   0.00   0.00   57.68  204.97   19.41  204.97  0.95 
1 1 1  -24    6    5 o  3   57.99    6.83   62.20  176.95 -18.04   0.96   0.00   0.00   54.54  176.95    3.64  356.95  0.97 
1 1 1  -24    6    6 o 16   69.94    7.31   72.49  150.94 -21.46  11.92   0.00   0.00   69.44  150.94    1.89  150.94  0.98 
1 1 1  -24    6    7 o  3   83.27    6.19   68.81  243.68 -13.39 -27.07   0.00   0.00   99.91  243.68   36.06  243.68  0.98 
1 1 1  -24    6    8 o 11   37.89    6.26   28.51  102.87  -1.27   5.55   0.00   0.00   42.42  102.87   16.10  102.87  0.91 
1 1 1  -24    6    9 o  3   27.30    7.98   21.60  348.27   2.46  -0.51   0.00   0.00   22.03  348.27    2.21  348.27  0.77 
1 1 1  -24    6   10 o 17   32.78    5.82   36.66   95.55  -0.51   5.27   0.00   0.00   25.59   95.55    7.81  275.55  0.90 
1 1 1  -24    6   11 o 10   71.21    4.28   73.61  258.97  -4.23 -21.70   0.00   0.00   72.59  258.97    6.03  258.97  0.98 
1 1 1  -24    6   12 o 14   26.59    6.03   15.54  176.09  -1.43   0.10   0.00   0.00   16.93  176.09    2.99  176.09  0.58 
1 1 1  -24    6   13 o 19   75.63    3.97   81.83  177.69 -27.20   1.10   0.00   0.00   73.68  177.69    1.11  357.69  0.98 
1 1 1  -24    6   14 o 11   41.26    5.22   44.53   60.68   4.53   8.07   0.00   0.00   36.36   60.68    5.20  240.68  0.94 
1 1 1  -24    6   15 o 12   81.19    3.84   78.27  138.12 -32.45  29.09   0.00   0.00   85.94  138.12   11.38  138.12  0.99 
1 1 1  -24    6   16 o  5   30.08    5.62   33.45  339.65   6.12  -2.27   0.00   0.00   23.49  339.65    8.36  159.65  0.92 
1 1 1  -24    6   17 o 18   45.63    4.70   61.38  247.29  -8.04 -19.20   0.00   0.00   30.64  247.29   27.76   67.29  0.98 
1 1 1  -24    6   18 o 15   13.97    4.34    9.18  224.85  -0.65  -0.65   0.00   0.00    3.20  224.85    5.29   44.85  0.42 
1 1 1  -24    6   19 o 18   45.02    4.24   50.46  185.02 -14.37  -1.26   0.00   0.00   42.33  185.02    2.19    5.02  0.96 
1 1 1  -24    6   20 o  9   17.42    5.01   15.86   49.53   0.95   1.12   0.00   0.00    7.19   49.53    6.11  229.53  0.59 
1 1 1  -24    7    1 o  5   51.24    7.15   55.82  111.28  -5.07  13.01   0.00   0.00   46.36  111.28    6.02  291.28  0.96 
1 1 1  -24    7    2 o 17   27.79    7.18   31.85   98.12  -0.61   4.27   0.00   0.00   18.75   98.13   11.11  278.13  0.87 
1 1 1  -24    7    3 o  4   31.81    7.78   24.72  350.49   3.62  -0.61   0.00   0.00   30.89  350.49    7.75  350.49  0.85 
1 1 1  -24    7    4 o 12   71.40    6.33   82.83  241.13 -14.83 -26.91   0.00   0.00   63.12  241.13   14.22   61.13  0.98 
1 1 1  -24    7    5 o  3   56.54    8.11   56.07   81.12   2.23  14.26   0.00   0.00   56.89   81.12    4.70   81.12  0.96 
1 1 1  -24    7    6 o  3   92.19   10.12   90.14  224.69 -22.83 -22.58   0.00   0.00   97.88  224.69   14.28  224.69  0.98 
1 1 1  -24    7    7 o  6   45.57   11.39   45.08  175.31  -7.11   0.58   0.00   0.00   42.85  175.31    1.22  175.31  0.93 
1 1 1  -24    7    8 o 15   35.28    7.11   21.35  168.43  -3.40   0.70   0.00   0.00   39.64  168.43   20.03  168.43  0.84 
1 1 1  -24    7    9 o 10   27.88    7.76   16.19  188.14  -1.79  -0.26   0.00   0.00   22.24  188.14    7.46  188.14  0.66 
1 1 1  -24    7   10 f  0   87.92    5.16   75.08  252.01  -7.24 -22.29   0.00   0.00   68.06  252.01    0.00    0.00  0.00 
1 1 1  -24    7   11 f  0   57.65    5.05   59.80  118.48  -5.65  10.40   0.00   0.00   53.80  118.49    0.00    0.00  0.00 
1 1 1  -24    7   12 o  6   43.88    5.53   32.26  347.82   5.31  -1.15   0.00   0.00   49.98  347.82   20.75  347.82  0.90 
1 1 1  -24    7   13 o  2  114.07    4.11  122.93  127.54 -41.37  53.84   0.00   0.00  112.83  127.54    0.80  307.54  0.99 
1 1 1  -24    7   14 o  5   39.64    5.95   34.91   62.37   3.45   6.58   0.00   0.00   40.80   62.37    7.86   62.37  0.93 
1 1 1  -24    7   15 o  2  117.91    3.71  109.19   88.21   2.86  91.60   0.00   0.00  130.55   88.21   26.56   88.21  0.99 
1 1 1  -24    7   16 o 19   85.63    3.57   91.88   34.50  49.80  34.23   0.00   0.00   82.39   34.50    5.06  214.50  0.99 
1 1 1  -24    7   17 o 15   62.06    3.76   69.53   49.14  22.79  26.34   0.00   0.00   56.37   49.14    9.57  229.14  0.99 
1 1 1  -24    7   18 o  9   20.31    5.46   19.25   73.80   0.69   2.37   0.00   0.00   13.45   73.80    4.04  253.80  0.76 
1 1 1  -24    7   19 o  7   34.76    5.34   30.80  252.28  -1.83  -5.74   0.00   0.00   36.78  252.28   10.10  252.28  0.91 
1 1 1  -24    7   20 o 19   20.72    5.43   13.93  183.61  -1.42  -0.09   0.00   0.00   12.46  183.61    1.01  183.61  0.58 
1 1 1  -24    8    1 o  9   40.10    8.24   44.75  269.73  -0.04  -8.08   0.00   0.00   33.29  269.73    8.47   89.73  0.94 
1 1 1  -24    8    2 o  5   75.37    5.94   72.53  341.80  27.75  -9.13   0.00   0.00   80.52  341.80   12.90  341.80  0.98 
1 1 1  -24    8    3 o 18   39.46    8.33   33.91    1.80   5.99   0.19   0.00   0.00   40.43    1.80    8.87    1.80  0.91 
1 1 1  -24    8    4 o 10   81.33   10.81   66.91   20.43  18.59   6.92   0.00   0.00   96.38   20.43   34.25   20.43  0.97 
1 1 1  -24    8    5 o  3   47.75   11.21   39.42   72.07   2.04   6.31   0.00   0.00   51.49   72.07   15.00   72.07  0.92 
1 1 1  -24    8    6 o 11   56.82   12.72   69.06   48.64   8.04   9.13   0.00   0.00   45.18   48.64   18.52  228.64  0.96 
1 1 1  -24    8    7 o 15   27.51    8.00   30.88  104.52  -0.91   3.52   0.00   0.00   18.30  104.52   10.05  284.52  0.85 
1 1 1  -24    8    8 o 16   48.44    8.87   63.43  352.22  11.30  -1.54   0.00   0.00   34.62  352.22   23.29  172.22  0.96 
1 1 1  -24    8    9 o  3   76.91    5.04   77.90   53.72  15.21  20.73   0.00   0.00   80.12   53.72    9.44   53.72  0.98 
1 1 1  -24    8   10 o  9   53.16    5.67   51.56  328.80   8.83  -5.35   0.00   0.00   54.57  328.80    8.11  328.80  0.95 
1 1 1  -24    8   11 o 12   64.09    4.61   64.42  355.60  15.80  -1.22   0.00   0.00   65.99  355.60    7.91  355.60  0.97 
1 1 1  -24    8   12 o  3   19.32    5.68    5.69  247.83  -0.18  -0.43   0.00   0.00    3.53  247.83    1.69   67.83  0.23 
1 1 1  -24    8   13 o  8   60.74    4.81   55.80   27.39  15.97   8.27   0.00   0.00   65.82   27.38   13.58   27.38  0.97 
1 1 1  -24    8   14 o 12   37.14    6.72   33.09  238.31  -3.64  -5.90   0.00   0.00   37.18  238.31    5.66  238.31  0.92 
1 1 1  -24    8   15 o 16   39.23    5.39   38.54   14.17   9.67   2.44   0.00   0.00   37.72   14.17    1.02   14.17  0.95 
1 1 1  -24    8   16 f  0   64.13    4.38   56.99  114.28  -9.60  21.27   0.00   0.00   54.23  114.28    0.00    0.00  0.00 
1 1 1  -24    8   17 f  0   68.54    4.14   66.66   26.39  25.18  12.49   0.00   0.00   61.95   26.39    0.00    0.00  0.00 
1 1 1  -24    8   18 o  4   22.45    5.71   16.70  329.01   1.88  -1.13   0.00   0.00   17.82  329.01    2.97  329.01  0.73 
1 1 1  -24    8   19 o 11   15.57    4.79    7.53  257.94  -0.14  -0.63   0.00   0.00    3.22  257.94    3.17   77.94  0.31 
1 1 1  -24    9    1 o  4   32.37    9.32   46.62  302.72   3.37  -5.25   0.00   0.00   16.06  302.72   27.18  122.72  0.92 
1 1 1  -24    9    2 o 16   84.69   13.96   84.88   48.89  13.18  15.11   0.00   0.00   86.46   48.89    7.82   48.89  0.97 
1 1 1  -24    9    3 o 11   23.63    7.40    9.27  266.78  -0.06  -1.06   0.00   0.00   13.47  266.78    4.90  266.78  0.47 
1 1 1  -24    9    4 o  2   41.68   13.24   38.64  223.46  -3.47  -3.28   0.00   0.00   38.36  223.46    2.71  223.46  0.89 
1 1 1  -24    9    5 o 12   34.02    8.81   27.18   60.71   1.87   3.34   0.00   0.00   33.28   60.71    8.29   60.71  0.86 
1 1 1  -24    9    6 o  3   30.57    8.51   18.38  116.91  -1.02   2.00   0.00   0.00   28.06  116.91   11.22  116.91  0.73 
1 1 1  -24    9    7 o 10   21.69    6.97   11.43   82.42   0.14   1.02   0.00   0.00    9.37   82.42    1.05  262.42  0.46 
1 1 1  -24    9    8 o  3  133.30    6.09  112.31   52.66  36.59  47.95   0.00   0.00  162.54   52.66   60.70   52.66  0.99 
1 1 1  -24    9    9 o  4   77.41    5.15   91.41   22.08  25.32  10.28   0.00   0.00   69.59   22.08   12.78  202.08  0.98 
1 1 1  -24    9   10 o  5   51.58    6.03   43.38  117.46  -3.67   7.07   0.00   0.00   57.40  117.46   18.36  117.46  0.93 
1 1 1  -24    9   11 o  6   59.09    5.32   66.23  239.74  -8.27 -14.18   0.00   0.00   53.92  239.74    6.69   59.74  0.97 
1 1 1  -24    9   12 o  7   57.20    5.55   36.67   81.88   1.44  10.08   0.00   0.00   74.47   81.88   40.30   81.88  0.95 
1 1 1  -24    9   13 o 10   71.84    4.45   66.74  247.03 -11.86 -27.99   0.00   0.00   77.93  247.03   14.55  247.03  0.98 
1 1 1  -24    9   14 o  2   52.46    6.76   47.55  336.76  13.32  -5.72   0.00   0.00   55.95  336.76   10.66  336.76  0.96 
1 1 1  -24    9   15 o  3  102.70    4.20  100.88  234.94 -44.39 -63.25   0.00   0.00  108.06  234.94   12.05  234.94  0.99 
1 1 1  -24    9   16 o  8   42.97    5.95   46.54  327.35  11.41  -7.31   0.00   0.00   38.69  327.35    5.32  147.35  0.96 
1 1 1  -24    9   17 o  9   56.33    4.61   58.83  213.29 -18.56 -12.19   0.00   0.00   56.69  213.29    3.29  213.29  0.98 
1 1 1  -24    9   18 o 15   20.87    5.70   31.31  358.40   3.60  -0.10   0.00   0.00    8.15  358.40   19.03  178.40  0.85 
1 1 1  -24    9   19 o  4   36.52    5.69   50.63  257.30  -2.00  -8.85   0.00   0.00   27.04  257.30   14.80   77.30  0.94 
1 1 1  -24   10    1 o 18   43.45   13.00   41.03  246.95  -2.07  -4.87   0.00   0.00   40.40  246.95    2.62  246.95  0.90 
1 1 1  -24   10    2 o 12   48.94   12.99   54.92  346.53   7.68  -1.84   0.00   0.00   40.94  346.53    9.58  166.53  0.93 
1 1 1  -24   10    3 o 11   57.07   12.53   48.83  351.57   8.24  -1.22   0.00   0.00   62.22  351.57   17.39  351.57  0.94 
1 1 1  -24   10    4 o 12   41.94    9.29   30.81  218.06  -3.82  -2.99   0.00   0.00   46.41  218.06   18.19  218.06  0.89 
1 1 1  -24   10    5 o 18   55.24    8.88   45.90  332.03   8.28  -4.40   0.00   0.00   62.52  332.03   20.62  332.03  0.95 
1 1 1  -24   10    6 o 17   59.50    9.14   64.35  319.52  10.04  -8.57   0.00   0.00   55.90  319.52    2.60  139.52  0.96 
1 1 1  -24   10    7 f  0   51.46    8.07   61.02  160.27  -9.52   3.41   0.00   0.00   55.20  160.27    0.00    0.00  0.00 
1 1 1  -24   10    8 o  9   57.49    8.37   55.69  345.61   9.92  -2.55   0.00   0.00   59.11  345.61    9.00  345.61  0.95 
1 1 1  -24   10    9 o  5   26.80    7.82   33.60   75.46   0.74   2.85   0.00   0.00   12.92   75.46   17.36  255.46  0.81 
1 1 1  -24   10   10 o  5   64.80    5.76   50.52   24.92  12.18   5.66   0.00   0.00   78.45   24.92   32.21   24.92  0.96 
1 1 1  -24   10   11 o  5   52.89    5.72   44.84   89.00   0.20  11.24   0.00   0.00   59.25   89.00   17.54   89.00  0.95 
1 1 1  -24   10   12 o 13   65.61    5.29   72.17  127.60 -16.78  21.79   0.00   0.00   60.50  127.60    7.83  307.60  0.98 
1 1 1  -24   10   13 o  9  136.73    4.94  141.97  100.68 -23.75 125.90   0.00   0.00  137.19  100.68    1.99  100.68  1.00 
1 1 1  -24   10   14 o 16   56.50    6.19   63.85  349.97  22.45  -3.97   0.00   0.00   49.71  349.97   11.06  169.97  0.98 
1 1 1  -24   10   15 o 15   52.70    5.69   52.48  344.09  18.55  -5.29   0.00   0.00   52.71  344.09    2.79  344.09  0.97 
1 1 1  -24   10   16 f  0   24.43    6.40   19.23  116.55  -1.31   2.63   0.00   0.00   17.72  116.55    0.00    0.00  0.00 
1 1 1  -24   10   17 o  9   20.65    6.04   15.94  199.47  -1.75  -0.62   0.00   0.00   13.67  199.47    0.42   19.47  0.67 
1 1 1  -24   10   18 o 10   33.85    6.74   30.37  183.89  -4.90  -0.33   0.00   0.00   34.70  183.89    9.06  183.89  0.89 
1 1 1  -24   11    1 o 19   38.61   12.29   25.44  257.82  -0.59  -2.75   0.00   0.00   38.21  257.82   14.98  257.82  0.80 
1 1 1  -24   11    2 o 16   68.44   12.32   55.77  182.88 -10.79  -0.54   0.00   0.00   79.52  182.88   28.66  182.88  0.95 
1 1 1  -24   11    3 o 19   44.19   12.66   26.69  157.38  -2.95   1.23   0.00   0.00   48.47  157.38   24.18  157.38  0.82 
1 1 1  -24   11    4 f  0   80.71   12.11   79.66  179.20 -15.51   0.22   0.00   0.00   72.33  179.20    0.00    0.00  0.00 
1 1 1  -24   11    5 o 16   35.64    9.16   30.43  226.52  -2.43  -2.56   0.00   0.00   32.55  226.52    5.01  226.52  0.84 
1 1 1  -24   11    6 o 10   33.90    8.77   32.67   49.56   2.29   2.69   0.00   0.00   27.70   49.55    1.75  229.55  0.84 
1 1 1  -24   11    7 f  0   48.53    5.51   32.07  281.07   1.07  -5.47   0.00   0.00   28.77  281.07    0.00    0.00  0.00 
1 1 1  -24   11    8 o 12   70.77    6.10   82.03   60.28  10.72  18.77   0.00   0.00   63.93   60.28   10.38  240.28  0.98 
1 1 1  -24   11    9 o  6   39.79   10.23   46.08  330.44   5.06  -2.87   0.00   0.00   30.07  330.44   12.24  150.44  0.91 
1 1 1  -24   11   10 o  5   37.43    8.35   52.47   67.42   3.05   7.33   0.00   0.00   21.07   67.42   27.82  247.42  0.93 
1 1 1  -24   11   11 o  4  115.70    5.17  114.73  258.28 -15.82 -76.22   0.00   0.00  121.27  258.28   12.63  258.28  0.99 
1 1 1  -24   11   12 o 15   66.52    5.76   69.26  100.38  -5.15  28.09   0.00   0.00   64.73  100.38    1.23  280.38  0.98 
1 1 1  -24   11   13 o  6   23.65    6.59    4.28  130.93  -0.40   0.46   0.00   0.00    9.81  130.93    5.74  130.93  0.29 
1 1 1  -24   11   14 o  6   57.80    7.20   65.55   74.36   6.17  22.04   0.00   0.00   50.69   74.36   11.67  254.36  0.98 
1 1 1  -24   11   15 o  3   42.15    6.73   44.25  342.07  10.76  -3.48   0.00   0.00   39.30  342.07    1.87  162.07  0.95 
1 1 1  -24   11   16 o  9   40.14    6.32   51.76  304.14   6.62  -9.77   0.00   0.00   30.48  304.14   15.85  124.14  0.96 
1 1 1  -24   11   17 o 12   26.47    5.96   39.57  262.39  -0.73  -5.46   0.00   0.00   13.92  262.39   20.02   82.39  0.90 
1 1 1  -24   11   18 o 18   17.68    5.16   26.33  303.52   1.28  -1.93   0.00   0.00    4.72  303.52   16.84  123.52  0.74 
1 1 1  -24   12    1 o 19   61.72   13.95   75.55  310.61   7.04  -8.22   0.00   0.00   49.25  310.61   19.10  130.61  0.95 
1 1 1  -24   12    2 f  0   53.66   13.08   48.43  186.98  -6.22  -0.76   0.00   0.00   43.76  186.98    0.00    0.00  0.00 
1 1 1  -24   12    3 o 15  133.03    9.36  119.23  255.76 -12.06 -47.53   0.00   0.00  155.79  255.76   48.25  255.76  0.99 
1 1 1  -24   12    4 o 15  136.77    8.73  131.06  157.91 -51.88  21.06   0.00   0.00  153.19  157.91   35.28  157.91  0.99 
1 1 1  -24   12    5 o  9   81.43   10.66   83.01  236.82  -9.90 -15.13   0.00   0.00   83.86  236.82    9.42  236.82  0.97 
1 1 1  -24   12    6 o 14   61.37   12.77   55.23  294.78   3.45  -7.47   0.00   0.00   65.09  294.78   15.16  294.78  0.94 
1 1 1  -24   12    7 o  6   72.90   11.42   56.00  275.21   1.05 -11.48   0.00   0.00   88.18  275.21   37.03  275.21  0.96 
1 1 1  -24   12    8 o  3   33.10   13.14   27.14   27.30   2.13   1.10   0.00   0.00   24.76   27.30    0.32  207.30  0.75 
1 1 1  -24   12    9 o  7  129.28    5.08  124.92  260.54 -13.90 -83.46   0.00   0.00  140.05  260.54   23.07  260.54  0.99 
1 1 1  -24   12   10 o 13   54.67    6.80   55.30  328.43  13.94  -8.57   0.00   0.00   53.41  328.43    0.88  328.43  0.97 
1 1 1  -24   12   11 o 15  103.56    5.23  108.58  265.78  -5.35 -72.57   0.00   0.00  102.28  265.78    1.13   85.78  0.99 
1 1 1  -24   12   12 o 16   99.91    5.09  115.38  240.92 -38.35 -68.96   0.00   0.00   88.73  240.92   21.10   60.92  0.99 
1 1 1  -24   12   13 o  6   51.13    6.76   58.51  206.50 -16.78  -8.37   0.00   0.00   43.82  206.50   11.85   26.50  0.97 
1 1 1  -24   12   14 o 16   18.18    5.51   24.26  299.38   1.47  -2.62   0.00   0.00    6.78  299.38   15.90  119.38  0.81 
1 1 1  -24   12   15 o  1   32.23    5.95   36.04  318.87   5.21  -4.55   0.00   0.00   27.12  318.87    5.37  138.87  0.92 
1 1 1  -24   12   16 o  7   19.20    5.46   14.32   22.03   1.42   0.58   0.00   0.00   10.81   22.03    1.59  202.03  0.60 
1 1 1  -24   12   17 o  5   36.26    5.61   36.39  191.93  -6.42  -1.36   0.00   0.00   36.57  191.93    6.39  191.93  0.92 
1 1 1  -24   13    1 f  0   54.92   13.97   40.53   17.07   4.68   1.44   0.00   0.00   36.42   17.07    0.00    0.00  0.00 
1 1 1  -24   13    2 o  9   89.37   12.54   89.13  331.18  16.88  -9.29   0.00   0.00   93.76  331.18   13.48  331.18  0.97 
1 1 1  -24   13    3 o  9   37.11   13.50   28.80  295.35   1.06  -2.23   0.00   0.00   30.52  295.35    4.47  295.35  0.76 
1 1 1  -24   13    4 f  0   50.16   13.88   35.43  330.24   3.66  -2.09   0.00   0.00   32.23  330.24    0.00    0.00  0.00 
1 1 1  -24   13    5 o  5   36.33   13.48   27.97  106.09  -0.70   2.42   0.00   0.00   30.07  106.09    4.45  106.09  0.77 
1 1 1  -24   13    6 o 19   31.29    7.84   37.50  266.63  -0.27  -4.58   0.00   0.00   20.60  266.63   14.05   86.63  0.88 
1 1 1  -24   13    7 o  2   45.67    8.25   52.82    5.31   9.90   0.92   0.00   0.00   37.31    5.31   11.98  185.31  0.95 
1 1 1  -24   13    8 o  8   75.00    7.66   66.70  234.00 -13.99 -19.26   0.00   0.00   83.85  234.00   20.88  234.00  0.98 
1 1 1  -24   13    9 o 10   29.56    8.80   13.33  256.57  -0.43  -1.82   0.00   0.00   27.22  256.57   14.53  256.57  0.68 
1 1 1  -24   13   10 o  9   27.00    6.58   27.46  309.47   2.79  -3.38   0.00   0.00   21.20  309.47    4.95  129.47  0.88 
1 1 1  -24   13   11 o  6   42.53    6.48   49.06   15.14  12.46   3.37   0.00   0.00   35.00   15.14   11.69  195.14  0.96 
1 1 1  -24   13   12 o  6   50.28    6.06   48.27  211.77 -13.82  -8.56   0.00   0.00   51.49  211.77    5.56  211.77  0.97 
1 1 1  -24   13   13 o  2   38.89    7.26   36.93  333.62   7.51  -3.73   0.00   0.00   38.50  333.62    4.01  333.62  0.94 
1 1 1  -24   13   14 o 13   25.26    5.97   28.32  130.59  -2.78   3.25   0.00   0.00   18.55  130.59    7.03  310.59  0.87 
1 1 1  -24   13   15 o  6   30.77    6.54   16.18  155.00  -2.35   1.10   0.00   0.00   33.59  155.00   19.51  155.00  0.77 
1 1 1  -24   13   16 o 18   19.59    5.55   20.97  332.16   1.85  -0.97   0.00   0.00   10.36  332.16    7.16  152.16  0.71 
1 1 1  -24   14    1 o 16   90.00   14.11   83.35  179.15 -18.15   0.27   0.00   0.00   98.26  179.15   21.57  179.15  0.97 
1 1 1  -24   14    2 o  7   50.30   13.21   47.82  251.68  -1.98  -5.98   0.00   0.00   48.12  251.68    4.01  251.68  0.92 
1 1 1  -24   14    3 o  7   42.92   14.03   42.91   81.98   0.65   4.59   0.00   0.00   36.17   81.98    3.57  261.98  0.88 
1 1 1  -24   14    4 o  3   93.05   10.09   91.92  154.71 -27.25  12.87   0.00   0.00   97.41  154.71   11.84  154.71  0.98 
1 1 1  -24   14    5 o 16   74.19   11.38   56.46   41.13  10.54   9.20   0.00   0.00   90.05   41.13   37.12   41.13  0.96 
1 1 1  -24   14    6 o 11   29.26    7.16   27.52   72.70   1.20   3.85   0.00   0.00   24.59   72.70    1.43  252.70  0.86 
1 1 1  -24   14    7 o  5  118.98    6.37  122.04    4.13  83.87   6.05   0.00   0.00  120.29    4.13    4.03    4.13  0.99 
1 1 1  -24   14    8 o 12   77.89    6.97   80.46  121.03 -18.29  30.41   0.00   0.00   76.95  121.03    0.33  121.03  0.99 
1 1 1  -24   14    9 o  2   83.91    5.07   98.61  253.60 -15.83 -53.78   0.00   0.00   72.44  253.60   21.44   73.60  0.99 
1 1 1  -24   14   10 o 16   49.87    5.92   51.27   64.24   7.32  15.17   0.00   0.00   47.93   64.24    0.86  244.24  0.97 
1 1 1  -24   14   11 o  6   26.78    6.54   25.20  266.57  -0.26  -4.38   0.00   0.00   23.00  266.57    0.97   86.57  0.88 
1 1 1  -24   14   12 o 16   22.19    6.20   20.14   90.92  -0.05   2.82   0.00   0.00   16.63   90.92    2.07  270.92  0.80 
1 1 1  -24   14   13 o 13   36.02    6.24   54.79  298.76   5.50 -10.02   0.00   0.00   19.51  298.76   29.78  118.76  0.96 
1 1 1  -24   14   14 o 16   30.24    6.14   16.94  152.84  -2.44   1.25   0.00   0.00   33.01  152.84   18.28  152.84  0.79 
1 1 1  -24   14   15 o 13   20.34    5.74   17.45  350.69   1.76  -0.29   0.00   0.00   12.23  350.69    2.37  170.69  0.66 
1 1 1  -24   15    1 o  5   59.08   15.08   33.90  159.04  -4.78   1.83   0.00   0.00   73.91  159.04   41.94  159.04  0.90 
1 1 1  -24   15    2 o 11   40.30   14.06   21.01   16.23   2.29   0.67   0.00   0.00   40.77   16.23   20.91   16.23  0.75 
1 1 1  -24   15    3 o  2   51.78   14.44   65.14  268.63  -0.23  -9.42   0.00   0.00   36.09  268.63   25.72   88.63  0.95 
1 1 1  -24   15    4 o  8   47.31   14.05   47.27   99.35  -1.08   6.53   0.00   0.00   42.12   99.35    2.91  279.35  0.92 
1 1 1  -24   15    5 o 11   35.01    8.20   23.67  132.01  -2.80   3.10   0.00   0.00   38.38  132.01   15.83  132.01  0.87 
1 1 1  -24   15    6 o 12   77.55    6.41   76.03  324.41  28.61 -20.47   0.00   0.00   80.47  324.41    8.07  324.41  0.99 
1 1 1  -24   15    7 o  2   36.81    8.91   43.07  105.35  -2.06   7.50   0.00   0.00   27.71  105.35   13.30  285.35  0.93 
1 1 1  -24   15    8 o 16   89.57    4.88  103.73  305.76  38.47 -53.42   0.00   0.00   79.05  305.76   19.68  125.76  0.99 
1 1 1  -24   15    9 o  3   42.97    6.41   42.37  178.30 -11.79   0.35   0.00   0.00   41.90  178.30    1.58  178.30  0.96 
1 1 1  -24   15   10 o 15   22.27    5.75   14.39  259.18  -0.41  -2.15   0.00   0.00   18.79  259.17    5.23  259.17  0.73 
1 1 1  -24   15   11 o  3   58.82    5.68   48.23   95.21  -1.65  18.06   0.00   0.00   70.07   95.21   25.79   95.21  0.97 
1 1 1  -24   15   12 o  1   40.20    7.07   41.96  210.50  -7.69  -4.53   0.00   0.00   38.33  210.50    0.92  210.50  0.94 
1 1 1  -24   15   13 o  6   37.49    6.64   44.62   14.61   8.22   2.14   0.00   0.00   31.89   14.61    6.63  194.61  0.94 
1 1 1  -24   15   14 o 13   30.96    6.51   39.87  221.31  -4.38  -3.85   0.00   0.00   23.11  221.31   10.12   41.31  0.91 
1 1 1  -24   16    1 o 16   52.98   13.26   69.31  125.54  -6.90   9.66   0.00   0.00   35.39  125.54   30.61  305.54  0.96 
1 1 1  -24   16    2 o 19  100.74    9.87   96.47  301.70  22.59 -36.57   0.00   0.00  107.26  301.70   15.40  301.70  0.99 
1 1 1  -24   16    3 o 18  140.30    5.75  147.37  100.70 -24.47 129.44   0.00   0.00  139.23  100.70    1.08  280.71  1.00 
1 1 1  -24   16    4 o  1   34.82   12.73   45.62  183.68  -5.46  -0.35   0.00   0.00   19.47  183.68   23.96    3.68  0.90 
1 1 1  -24   16    5 o 15   55.70    7.45   65.28   99.40  -3.38  20.39   0.00   0.00   46.54   99.40   15.59  279.40  0.98 
1 1 1  -24   16    6 o  5   63.69    7.52   39.43   82.97   1.77  14.34   0.00   0.00   85.36   82.97   47.84   82.97  0.96 
1 1 1  -24   16    7 o 19   49.09    9.91   49.99   75.22   2.93  11.10   0.00   0.00   46.25   75.22    1.30  255.22  0.96 
1 1 1  -24   16    8 f  0   92.60    4.81   93.17  181.82 -40.98  -1.30   0.00   0.00   87.98  181.82    0.00    0.00  0.00 
1 1 1  -24   16    9 o  8   23.42    6.33   24.92  245.48  -1.50  -3.28   0.00   0.00   16.61  245.48    6.43   65.48  0.85 
1 1 1  -24   16   10 f  0   23.09    6.43   25.15  126.51  -2.05   2.77   0.00   0.00   22.71  126.51    0.00    0.00  0.00 
1 1 1  -24   16   11 o  9   21.87    6.21   27.23  180.87  -3.26  -0.05   0.00   0.00   12.26  180.87   11.67    0.87  0.83 
1 1 1  -24   16   12 o  7   56.32    5.81   61.32   85.27   1.49  18.06   0.00   0.00   57.17   85.27    4.85   85.27  0.97 
1 1 1  -24   16   13 o 18   24.35    6.06   23.55   45.36   1.92   1.95   0.00   0.00   18.95   45.36    0.48  225.36  0.79 
1 1 1  -24   17    1 o  5   87.79   15.39   40.40  319.64   7.45  -6.33   0.00   0.00  127.91  319.64   89.46  319.64  0.95 
1 1 1  -24   17    2 o 19   44.71    6.45   32.99   52.49   5.73   7.47   0.00   0.00   53.14   52.49   21.75   52.49  0.95 
1 1 1  -24   17    3 o  6   53.19    8.33   61.71  304.41  10.06 -14.68   0.00   0.00   44.64  304.41   14.08  124.41  0.97 
1 1 1  -24   17    4 o  2   53.74    9.08   65.67   99.12  -2.85  17.77   0.00   0.00   41.98   99.12   20.49  279.12  0.97 
1 1 1  -24   17    5 o 19   35.56    6.05   47.35  236.54  -6.27  -9.49   0.00   0.00   23.06  236.54   21.79   56.54  0.95 
1 1 1  -24   17    6 o 18   50.26   11.43   55.35  344.54  10.55  -2.92   0.00   0.00   44.08  344.54    7.65  164.54  0.95 
1 1 1  -24   17    7 o 15   44.82    6.36   54.79  136.22 -10.77  10.32   0.00   0.00   36.20  136.22   14.18  316.22  0.97 
1 1 1  -24   17    8 f  0   34.82    6.45   47.87  311.04   5.90  -6.78   0.00   0.00   43.20  311.04    0.00    0.00  0.00 
1 1 1  -24   17    9 o  9   26.76    6.70   42.89  138.37  -4.57   4.06   0.00   0.00   11.04  138.37   26.84  318.37  0.91 
1 1 1  -24   17   10 o  9   20.89    6.06   35.64  191.11  -3.86  -0.76   0.00   0.00    5.26  191.11   25.45   11.11  0.86 
1 1 1  -24   17   11 o 12   34.13    7.38   46.64  212.99  -5.97  -3.88   0.00   0.00   24.17  212.99   14.91   32.99  0.93 
1 1 1  -24   18    1 o  7   46.10   12.87   43.23  108.89  -2.19   6.41   0.00   0.00   44.87  108.89    4.64  108.89  0.92 
1 1 1  -24   18    2 o  1   35.76    9.45   21.18  295.01   1.50  -3.21   0.00   0.00   40.67  295.01   21.04  295.01  0.84 
1 1 1  -24   18    3 o 10   52.68   13.00   35.92   74.57   1.66   6.01   0.00   0.00   63.40   74.57   30.31   74.57  0.92 
1 1 1  -24   18    4 o  8   83.35    8.99   90.37  189.28 -35.06  -5.73   0.00   0.00   81.81  189.28    0.71    9.28  0.99 
1 1 1  -24   18    5 o 17   43.52   11.83   25.39   71.70   1.23   3.71   0.00   0.00   51.90   71.70   28.97   71.70  0.86 
1 1 1  -24   18    6 o 15   23.94    6.11   25.27  277.01   0.42  -3.42   0.00   0.00   17.64  277.01    4.86   97.01  0.84 
1 1 1  -24   18    7 o  9   33.20    6.13   34.15  163.91  -5.95   1.72   0.00   0.00   30.87  163.91    0.97  163.91  0.92 
1 1 1  -24   18    8 o  4   49.08    5.98   43.05  234.30  -6.49  -9.04   0.00   0.00   56.68  234.30   19.72  234.30  0.95 
1 1 1  -24   18    9 o 15   33.68    6.92   23.03  153.26  -3.22   1.62   0.00   0.00   37.69  153.26   18.35  153.26  0.85 
1 1 1  -24   18   10 o 10   25.93    6.93   26.04   69.05   1.06   2.77   0.00   0.00   20.58   69.05    0.73  249.05  0.81 
1 1 1  -24   19    1 o 11   45.63    8.62   38.99   35.88   6.53   4.73   0.00   0.00   50.94   35.88   16.48   35.88  0.94 
1 1 1  -24   19    2 o 15   12.75    4.40    5.54   92.68  -0.02   0.44   0.00   0.00    0.62   92.68    4.25  272.68  0.22 
1 1 1  -24   19    3 o  4   20.54    8.93   38.42   48.01   2.28   2.53   0.00   0.00    0.74   48.01   32.87  228.01  0.84 
1 1 1  -24   19    4 f  0   37.26    7.22   40.29   24.64   6.47   2.97   0.00   0.00   34.92   24.64    0.00    0.00  0.00 
1 1 1  -24   19    5 o  9   34.10    6.67   37.55  197.28  -6.07  -1.89   0.00   0.00   30.42  197.28    1.75   17.28  0.92 
1 1 1  -24   19    6 o 18   16.44    5.20   27.44  358.82   2.41  -0.05   0.00   0.00    1.64  358.82   21.52  178.82  0.75 
1 1 1  -24   19    7 o  7   33.29    6.71   19.11  207.48  -2.60  -1.35   0.00   0.00   37.73  207.48   21.88  207.48  0.80 
1 1 1  -24   20    1 o  1   38.46   12.84   26.49  174.64  -2.84   0.27   0.00   0.00   39.30  174.64   17.18  174.64  0.80 
1 1 1  -24   20    2 o 14   26.66    6.15   27.21   42.36   2.59   2.36   0.00   0.00   22.21   42.36    0.43  222.36  0.84 
1 1 1  -24   20    3 o 18   46.04   12.60   32.30  336.80   3.83  -1.64   0.00   0.00   53.39  336.80   26.70  336.80  0.87 
1 1 1  -24   20    4 f  0   22.51    6.06    8.81   26.18   0.82   0.40   0.00   0.00    7.21   26.18    0.00    0.00  0.00 
1 1 1  -23    0    1 x 11       ?       ?   84.36  180.00  -0.00  -0.00   0.00   0.00   78.52  180.00    0.00    0.00  0.00 
1 1 1  -23    0    2 x 15       ?       ?   34.26  180.00  -0.00  -0.00   0.00   0.00   31.85  180.00    0.00    0.00  0.00 
1 1 1  -23    0    3 x 11       ?       ?   29.87  180.00  -0.00  -0.00   0.00   0.00   27.71  180.00    0.00    0.00  0.00 
1 1 1  -23    0    4 x 15       ?       ?   15.39    0.00   0.00  -0.00   0.00   0.00   14.23  360.00    0.00    0.00  0.00 
1 1 1  -23    0    5 o 18   35.34    7.50   65.49    0.00   4.55   0.00   0.00   0.00   10.31    0.00   50.05  180.00  1.00 
1 1 1  -23    0    6 o  2   60.80   12.31   43.01    0.00   4.28   0.00   0.00   0.00   82.10    0.00   42.64    0.00  1.00 
1 1 1  -23    0    7 o  2   47.44    7.31   61.03  180.00  -5.94  -0.00   0.00   0.00   38.79  180.00   17.30    0.00  1.00 
1 1 1  -23    0    8 o  6   27.98    7.42   16.43    0.00   1.00   0.00   0.00   0.00   27.35    0.00   12.16    0.00  0.76 
1 1 1  -23    0    9 o  3   55.52    7.06   47.05    0.00   6.16  -0.00   0.00   0.00   67.20  360.00   23.35  360.00  1.00 
1 1 1  -23    0   10 o 12   67.11    6.43   59.01  180.00 -10.41  -0.00   0.00   0.00   78.79  180.00   23.35  180.00  1.00 
1 1 1  -23    0   11 o  8  208.06    5.75  207.57    0.00 127.57   0.00   0.00   0.00  219.73    0.00   23.35    0.00  1.00 
1 1 1  -23    0   12 o  8   57.35   15.27   55.75    0.00   5.82  -0.00   0.00   0.00   62.37  360.00   10.03  360.00  1.00 
1 1 1  -23    0   13 o  7  115.22    5.20  107.82    0.00  37.99  -0.00   0.00   0.00  130.07  360.00   29.70  360.00  1.00 
1 1 1  -23    0   14 o  9   30.57    7.99    0.01    0.00   0.00  -0.00   0.00   0.00    0.03  360.00    0.02  360.00  0.00 
1 1 1  -23    0   15 o 14   45.11    8.06   38.28  180.00  -3.94  -0.00   0.00   0.00   55.21  180.00   20.26  180.00  1.00 
1 1 1  -23    0   16 o 12   47.91    7.91   43.09  180.00  -3.99  -0.00   0.00   0.00   56.87  180.00   17.98  180.00  1.00 
1 1 1  -23    0   17 o 13   55.10    7.57   36.26  180.00  -3.89  -0.00   0.00   0.00   77.23  180.00   44.34  180.00  1.00 
1 1 1  -23    0   18 f  0   29.67    7.90    7.85  180.00  -0.57  -0.00   0.00   0.00    7.32  180.00    0.00    0.00  0.00 
1 1 1  -23    0   19 o 19   64.45    4.50   61.09    0.00  14.16   0.00   0.00   0.00   70.71    0.00   12.53    0.00  1.00 
1 1 1  -23    0   20 o  6   24.91    5.84   21.10    0.00   1.95  -0.00   0.00   0.00   27.77  360.00    7.69  360.00  0.96 
1 1 1  -23    0   21 o 18   16.09    4.89   16.18  180.00  -1.04  -0.00   0.00   0.00    9.82  180.00    5.38    0.00  0.78 
1 1 1  -23    0   22 f  0   19.35    5.36    2.38  180.00  -0.15  -0.00   0.00   0.00    2.12  180.00    0.00    0.00  0.00 
1 1 1  -23    0   23 f  0   20.55    5.46   23.43  180.00  -1.37  -0.00   0.00   0.00   19.66  180.00    0.00    0.00  0.00 
1 1 1  -23    1    1 x 15       ?       ?   40.76  105.36  -0.00   0.00   0.00   0.00   37.92  105.36    0.00    0.00  0.00 
1 1 1  -23    1    2 x 16       ?       ?   28.39   96.50  -0.00   0.00   0.00   0.00   26.38   96.50    0.00    0.00  0.00 
1 1 1  -23    1    3 x  3       ?       ?   58.77  171.46  -0.00   0.00   0.00   0.00   54.49  171.46    0.00    0.00  0.00 
1 1 1  -23    1    4 o  7   23.71    9.56   40.37  351.03   2.92  -0.46   0.00   0.00    0.95  351.03   36.37  171.03  0.81 
1 1 1  -23    1    5 o  7   45.77   10.81   53.40   53.51   4.15   5.60   0.00   0.00   35.50   53.51   13.69  233.51  0.93 
1 1 1  -23    1    6 o  2   51.74   17.79   65.47  353.86   5.93  -0.64   0.00   0.00   34.31  353.86   25.73  173.86  0.91 
1 1 1  -23    1    7 o  3  125.50    5.84  126.39  325.34  52.02 -35.97   0.00   0.00  132.79  325.34   16.58  325.34  0.99 
1 1 1  -23    1    8 o  2   38.66    7.36   25.81  307.61   2.36  -3.06   0.00   0.00   42.47  307.61   18.58  307.61  0.86 
1 1 1  -23    1    9 o 14  137.25    5.42  149.88   53.53  56.68  76.69   0.00   0.00  133.31   53.53    6.43  233.53  0.99 
1 1 1  -23    1   10 o 19   38.24    7.94   27.58  105.02  -1.17   4.34   0.00   0.00   41.40  105.02   15.48  105.02  0.88 
1 1 1  -23    1   11 f  0  136.29    5.43  141.26   39.65  31.57  26.16   0.00   0.00  133.59   39.65    0.00    0.00  0.00 
1 1 1  -23    1   12 o  7   36.41    8.02   22.23   57.94   1.96   3.13   0.00   0.00   41.10   57.94   20.24   57.94  0.85 
1 1 1  -23    1   13 o  5   29.09    7.52   20.15    6.35   2.78   0.31   0.00   0.00   27.43    6.35    8.68    6.35  0.79 
1 1 1  -23    1   14 o 17   42.11    8.29   38.95  229.23  -4.82  -5.59   0.00   0.00   42.36  229.23    6.44  229.23  0.93 
1 1 1  -23    1   15 o 17   43.70    8.11   57.67   83.20   1.16   9.73   0.00   0.00   30.19   83.20   22.43  263.20  0.95 
1 1 1  -23    1   16 o  9   36.59    6.80   34.68  157.91  -4.25   1.73   0.00   0.00   33.32  157.92    2.04  157.92  0.88 
1 1 1  -23    1   17 o  3  109.49    4.39  119.67   62.34  24.86  47.43   0.00   0.00  108.30   62.34    0.32  242.34  0.99 
1 1 1  -23    1   18 o  7   39.53    6.95   32.43   38.33   4.53   3.58   0.00   0.00   41.59   38.33   11.33   38.33  0.91 
1 1 1  -23    1   19 o  8   37.02    6.95   46.89   21.17   9.05   3.51   0.00   0.00   25.46   21.17   19.20  201.17  0.95 
1 1 1  -23    1   20 o 14   41.13    6.70   36.13  120.08  -4.55   7.86   0.00   0.00   43.20  120.08    8.81  120.08  0.94 
1 1 1  -23    1   21 o  4   17.39    5.11   15.16   76.99   0.42   1.82   0.00   0.00    9.26   76.99    4.96  256.99  0.68 
1 1 1  -23    1   22 o  7   15.98    4.74   10.30  141.55  -0.81   0.64   0.00   0.00    5.48  141.55    3.68  321.55  0.46 
1 1 1  -23    1   23 o 11   20.77    5.39   32.41   95.48  -0.33   3.47   0.00   0.00    7.74   95.48   19.41  275.48  0.84 
1 1 1  -23    2    1 x 16       ?       ?   68.48  243.94  -0.00  -0.00   0.00   0.00   63.61  243.94    0.00    0.00  0.00 
1 1 1  -23    2    2 x 14       ?       ?   10.39   58.98   0.00   0.00   0.00   0.00    9.64   58.98    0.00    0.00  0.00 
1 1 1  -23    2    3 o  5   23.23    9.51   38.12  283.21   0.63  -2.67   0.00   0.00    1.38  283.21   33.92  103.21  0.79 
1 1 1  -23    2    4 o 10   58.75    9.85   84.85  237.26  -8.19 -12.74   0.00   0.00   35.21  237.26   43.13   57.26  0.97 
1 1 1  -23    2    5 f  0   56.61    9.78   81.90  110.43  -4.44  11.92   0.00   0.00   75.34  110.43    0.00    0.00  0.00 
1 1 1  -23    2    6 o  9   88.64    6.84   94.72  276.75   3.60 -30.47   0.00   0.00   87.62  276.75    0.87  276.75  0.98 
1 1 1  -23    2    7 o 10   25.25   10.50   23.60   94.42  -0.14   1.80   0.00   0.00   11.74   94.42    9.99  274.42  0.66 
1 1 1  -23    2    8 o  5   32.10    7.73   35.43  268.78  -0.09  -4.35   0.00   0.00   23.40  268.78    9.44   88.78  0.88 
1 1 1  -23    2    9 o 19   93.95    6.90  107.00   61.68  20.54  38.12   0.00   0.00   85.81   61.68   14.09  241.68  0.99 
1 1 1  -23    2   10 o 15   69.24    6.89   67.28  147.27 -18.24  11.73   0.00   0.00   71.93  147.27    8.61  147.27  0.98 
1 1 1  -23    2   11 o  5   48.31   12.18   50.82  333.94   7.15  -3.50   0.00   0.00   42.31  333.94    5.70  153.94  0.93 
1 1 1  -23    2   12 o  9   95.94    4.70  101.54   40.20  42.82  36.19   0.00   0.00   94.98   40.20    0.20  220.20  0.99 
1 1 1  -23    2   13 o 13  108.76    7.85  107.87  276.12   5.82 -54.26   0.00   0.00  115.25  276.12   14.98  276.12  0.99 
1 1 1  -23    2   14 o 15   43.37    5.92   40.11  287.83   2.80  -8.71   0.00   0.00   44.91  287.83    7.97  287.83  0.94 
1 1 1  -23    2   15 o  7   56.95    6.55   50.83  323.19   9.80  -7.34   0.00   0.00   62.81  323.19   16.48  323.19  0.96 
1 1 1  -23    2   16 o  1   20.96    6.04   33.96   79.80   0.47   2.59   0.00   0.00    2.05   79.80   28.55  259.80  0.78 
1 1 1  -23    2   17 o 19   23.48    6.37    8.81  317.87   0.58  -0.53   0.00   0.00    9.16  317.87    1.14  317.87  0.37 
1 1 1  -23    2   18 o 10   59.53    5.42   71.45  331.26  18.95 -10.39   0.00   0.00   49.44  331.26   17.39  151.26  0.98 
1 1 1  -23    2   19 o 12   21.53    5.97    9.22  346.36   1.17  -0.28   0.00   0.00   13.39  346.36    4.61  346.36  0.51 
1 1 1  -23    2   20 o  5   58.73    5.20   54.63  313.29  15.28 -16.23   0.00   0.00   62.80  313.29   10.81  313.29  0.98 
1 1 1  -23    2   21 o 19   35.36    6.51   30.01  193.85  -6.44  -1.59   0.00   0.00   37.12  193.85    9.10  193.85  0.92 
1 1 1  -23    2   22 o  4   19.05    5.21   22.53  340.11   2.42  -0.88   0.00   0.00    9.52  340.11   10.42  160.11  0.77 
1 1 1  -23    2   23 o  7   22.69    5.25   21.00   76.52   0.57   2.40   0.00   0.00   17.01   76.52    0.51  256.52  0.76 
1 1 1  -23    3    1 x  3       ?       ?   13.97   34.83   0.00   0.00   0.00   0.00   12.95   34.83    0.00    0.00  0.00 
1 1 1  -23    3    2 x  5       ?       ?   29.69  281.56   0.00  -0.00   0.00   0.00   27.49  281.56    0.00    0.00  0.00 
1 1 1  -23    3    3 o 10   72.80    9.32   80.44  349.08  18.07  -3.48   0.00   0.00   67.27  349.09    7.05  169.09  0.97 
1 1 1  -23    3    4 o  3   34.76   11.80   28.92  242.92  -1.22  -2.39   0.00   0.00   27.82  242.92    1.18  242.92  0.78 
1 1 1  -23    3    5 o  9   52.04   11.18   48.73    5.98   7.02   0.74   0.00   0.00   51.67    5.98    6.95    5.98  0.93 
1 1 1  -23    3    6 o  7   42.01    7.92   46.00  123.98  -3.78   5.60   0.00   0.00   35.30  123.98    6.92  303.98  0.92 
1 1 1  -23    3    7 o 15   23.58    6.94   19.28  333.10   1.57  -0.80   0.00   0.00   13.10  333.10    4.70  153.10  0.66 
1 1 1  -23    3    8 o  7   97.31    5.95  101.86   15.44  41.59  11.49   0.00   0.00   97.71   15.44    3.08   15.44  0.99 
1 1 1  -23    3    9 o  1  120.02    4.28  127.49  262.09 -10.75 -77.41   0.00   0.00  119.19  262.09    0.12   82.09  0.99 
1 1 1  -23    3   10 o 15  125.22    4.30  116.66   23.94  74.53  33.09   0.00   0.00  138.85   23.94   28.80   23.94  0.99 
1 1 1  -23    3   11 o  2  117.85    4.01  126.30  297.45  40.78 -78.51   0.00   0.00  115.26  297.45    3.83  117.45  0.99 
1 1 1  -23    3   12 o  6   94.73    4.74  101.71  355.62  55.24  -4.24   0.00   0.00   92.58  355.62    2.58  175.62  0.99 
1 1 1  -23    3   13 o  5   33.84    6.96   28.74  206.21  -4.35  -2.14   0.00   0.00   33.55  206.21    6.88  206.21  0.89 
1 1 1  -23    3   14 o  9   51.71    7.21   55.85  252.68  -3.99 -12.79   0.00   0.00   48.14  252.68    3.20   72.68  0.96 
1 1 1  -23    3   15 o  6   29.71    6.52   22.28  271.24   0.06  -2.72   0.00   0.00   26.51  271.24    6.24  271.24  0.79 
1 1 1  -23    3   16 o 10   46.26    5.46   55.09  185.35  -9.40  -0.88   0.00   0.00   37.94  185.35   11.60    5.35  0.95 
1 1 1  -23    3   17 o 13   82.48    3.86   81.04   16.95  28.29   8.62   0.00   0.00   88.06   16.95   13.98   16.95  0.98 
1 1 1  -23    3   18 o  4   98.46    4.54   99.90  305.06  31.49 -44.87   0.00   0.00  101.27  305.06    7.43  305.06  0.99 
1 1 1  -23    3   19 o 12   48.66    5.55   44.59   20.09  12.91   4.72   0.00   0.00   51.24   20.09    8.78   20.09  0.96 
1 1 1  -23    3   20 o  5   59.29    5.83   65.06  300.68  13.15 -22.16   0.00   0.00   54.34  300.68    7.56  120.68  0.98 
1 1 1  -23    3   21 o  2   47.77    5.69   53.12   68.15   6.20  15.47   0.00   0.00   43.35   68.15    5.93  248.15  0.97 
1 1 1  -23    3   22 o  1   18.54    5.52   11.39  257.34  -0.27  -1.19   0.00   0.00    9.20  257.34    0.81   77.34  0.52 
1 1 1  -23    3   23 o  9   19.11    5.22   27.22   40.58   2.01   1.72   0.00   0.00    7.26   40.58   15.27  220.58  0.78 
1 1 1  -23    4    1 o  7   31.76   12.11   42.24  226.50  -2.41  -2.54   0.00   0.00   14.40  226.50   24.63   46.50  0.84 
1 1 1  -23    4    2 o 10   32.18   10.70   34.28  110.72  -1.12   2.97   0.00   0.00   21.25  110.72   10.38  290.72  0.82 
1 1 1  -23    4    3 o  3  101.20    7.76  107.60  299.58  18.60 -32.76   0.00   0.00  100.60  299.58    1.50  299.58  0.99 
1 1 1  -23    4    4 o 10   70.00    8.01   75.53  349.10  17.72  -3.41   0.00   0.00   66.70  349.10    2.66  169.10  0.97 
1 1 1  -23    4    5 o 12  118.87    6.07  121.20  231.41 -34.43 -43.14   0.00   0.00  124.50  231.41   13.42  231.41  0.99 
1 1 1  -23    4    6 o  8   20.84    6.85   23.99  323.50   1.54  -1.14   0.00   0.00    6.38  323.50   15.71  143.50  0.68 
1 1 1  -23    4    7 o  2  102.74    4.58  118.34  230.14 -35.28 -42.25   0.00   0.00   94.01  230.14   15.59   50.14  0.99 
1 1 1  -23    4    8 o  3   49.71    5.51   35.03  152.60  -7.12   3.69   0.00   0.00   60.35  152.60   27.70  152.60  0.94 
1 1 1  -23    4    9 o  6   40.16    5.92   39.46  127.27  -4.64   6.10   0.00   0.00   37.83  127.27    0.77  127.27  0.93 
1 1 1  -23    4   10 o  2  146.88    3.97  143.11  260.08 -21.36 -122.19   0.00   0.00  157.14  260.08   21.69  260.08  1.00 
1 1 1  -23    4   11 o  1  107.50    3.72  105.76  182.40 -68.64  -2.88   0.00   0.00  113.97  182.40   14.50  182.40  0.99 
1 1 1  -23    4   12 o 12   72.98    4.48   85.61  276.74   4.29 -36.31   0.00   0.00   64.05  276.74   15.85   96.74  0.99 
1 1 1  -23    4   13 o  6   32.56    7.49   15.75  322.36   1.95  -1.50   0.00   0.00   34.95  322.36   20.37  322.36  0.76 
1 1 1  -23    4   14 o  4   71.14    5.05   72.29  232.86 -15.77 -20.82   0.00   0.00   73.26  232.86    7.00  232.86  0.98 
1 1 1  -23    4   15 o  9   66.04    4.42   74.76   28.79  18.98  10.43   0.00   0.00   61.19   28.79    6.61  208.79  0.98 
1 1 1  -23    4   16 o  9   19.88    5.75   19.99  103.46  -0.33   1.36   0.00   0.00    4.76  103.46   13.17  283.46  0.57 
1 1 1  -23    4   17 o 11   40.39    5.90   33.32  338.81   5.32  -2.06   0.00   0.00   42.67  338.81   12.03  338.81  0.91 
1 1 1  -23    4   18 o  8   27.10    6.09   19.31  277.28   0.36  -2.80   0.00   0.00   24.88  277.28    6.63  277.28  0.80 
1 1 1  -23    4   19 f  0   33.85    5.75   45.19  225.07  -6.42  -6.43   0.00   0.00   43.03  225.07    0.00    0.00  0.00 
1 1 1  -23    4   20 o  9   61.53    6.03   71.89  240.74 -14.42 -25.75   0.00   0.00   52.55  240.74   15.84   60.74  0.98 
1 1 1  -23    4   21 o 10   34.77    5.47   41.29  173.66  -9.29   1.03   0.00   0.00   27.76  173.66   10.18  353.66  0.94 
1 1 1  -23    4   22 o  5   25.74    5.80    8.72  341.29   1.17  -0.40   0.00   0.00   19.37  341.29   11.79  341.29  0.52 
1 1 1  -23    4   23 o 12   17.06    5.05   12.69   21.81   1.01   0.40   0.00   0.00    5.84   21.81    4.56  201.81  0.48 
1 1 1  -23    5    1 o  7   54.73    7.14   63.40  173.21 -12.35   1.47   0.00   0.00   46.62  173.21   11.72  353.21  0.96 
1 1 1  -23    5    2 f  0   25.29    7.55   58.67  191.23  -5.13  -1.02   0.00   0.00   53.92  191.23    0.00    0.00  0.00 
1 1 1  -23    5    3 o  9   23.08    7.25    4.25  274.83   0.03  -0.35   0.00   0.00    4.06  274.82    0.16  274.82  0.17 
1 1 1  -23    5    4 o 12   67.71    6.94   71.38  216.26 -14.31 -10.49   0.00   0.00   66.10  216.26    0.66  216.26  0.97 
1 1 1  -23    5    5 o  5   53.22    8.29   49.37  294.43   3.80  -8.36   0.00   0.00   55.02  294.43    9.57  294.43  0.94 
1 1 1  -23    5    6 o 10   72.52    6.48   81.52  243.76 -10.61 -21.52   0.00   0.00   66.59  243.76    8.80   63.76  0.98 
1 1 1  -23    5    7 o 15   22.34    6.09   32.50  103.59  -0.74   3.08   0.00   0.00    6.49  103.59   23.74  283.59  0.82 
1 1 1  -23    5    8 o  8  103.90    3.91  103.19  316.10  40.23 -38.72   0.00   0.00  109.33  316.10   12.73  316.10  0.99 
1 1 1  -23    5    9 f  0   98.31    4.32  108.19  227.07 -27.93 -30.02   0.00   0.00  102.01  227.07    0.00    0.00  0.00 
1 1 1  -23    5   10 o 10  147.13    4.00  144.96  280.85  23.85 -124.41   0.00   0.00  156.25  280.85   19.40  280.85  1.00 
1 1 1  -23    5   11 o  8   82.22    3.76   70.54  234.82 -20.23 -28.69   0.00   0.00   95.95  234.82   29.83  234.82  0.99 
1 1 1  -23    5   12 o  5  112.53    3.58  124.65  274.82   7.25 -85.98   0.00   0.00  107.82  274.82    8.11   94.82  0.99 
1 1 1  -23    5   13 o 12   41.91    5.48   35.00  148.06  -6.92   4.32   0.00   0.00   46.21  148.06   13.92  148.06  0.94 
1 1 1  -23    5   14 o 14   88.61    4.52   98.82  351.93  42.45  -6.02   0.00   0.00   84.89  351.93    5.36  171.93  0.99 
1 1 1  -23    5   15 o 18   29.09    6.03   28.29  246.72  -1.25  -2.91   0.00   0.00   22.26  246.72    3.31   66.72  0.82 
1 1 1  -23    5   16 o  1   18.33    5.22   22.81   64.10   0.69   1.43   0.00   0.00    2.00   64.10   18.60  244.10  0.62 
1 1 1  -23    5   17 o  6   33.44    6.02   40.32   85.98   0.43   6.06   0.00   0.00   23.72   85.98   13.65  265.98  0.91 
1 1 1  -23    5   18 o 11   28.96    5.61   34.37  238.22  -3.17  -5.11   0.00   0.00   20.14  238.22   12.58   58.22  0.91 
1 1 1  -23    5   19 o  3   20.13    5.40   14.17  161.43  -1.79   0.60   0.00   0.00   13.85  161.43    0.36  161.43  0.68 
1 1 1  -23    5   20 o 19   31.20    5.40   29.53  118.06  -3.11   5.84   0.00   0.00   29.37  118.06    1.28  118.06  0.92 
1 1 1  -23    5   21 o 13   23.44    5.22   17.34  240.30  -1.29  -2.26   0.00   0.00   20.64  240.30    4.91  240.30  0.78 
1 1 1  -23    5   22 o 10   43.31    5.03   45.94  125.18  -6.45   9.15   0.00   0.00   43.21  125.18    3.76  125.18  0.95 
1 1 1  -23    6    1 o  2   35.60    8.23   41.06  183.06  -4.92  -0.26   0.00   0.00   25.89  183.06   11.70    3.06  0.89 
1 1 1  -23    6    2 o  9   73.74    6.43   70.66   83.11   2.36  19.53   0.00   0.00   78.89   83.11   14.11   83.11  0.97 
1 1 1  -23    6    3 o  7   30.06    7.70   31.14  273.11   0.18  -3.34   0.00   0.00   21.44  273.11    7.18   93.11  0.83 
1 1 1  -23    6    4 o  8   29.28    7.69   38.39   96.99  -0.50   4.09   0.00   0.00   15.45   96.99   19.94  276.99  0.87 
1 1 1  -23    6    5 o 10   26.65    7.52   31.52  122.13  -1.71   2.72   0.00   0.00   14.78  122.13   14.39  302.13  0.82 
1 1 1  -23    6    6 o 19   71.25    4.93   92.03  210.55 -26.13 -15.42   0.00   0.00   54.57  210.55   31.00   30.55  0.98 
1 1 1  -23    6    7 o  4   55.72    4.97   68.73  184.98 -18.64  -1.62   0.00   0.00   44.16  184.98   20.09    4.98  0.97 
1 1 1  -23    6    8 o 15   83.39    5.48   88.29  283.12   8.49 -36.43   0.00   0.00   81.45  283.12    1.62  103.12  0.99 
1 1 1  -23    6    9 o  2   40.18    6.91   29.69  218.30  -4.63  -3.66   0.00   0.00   45.10  218.30   17.01  218.30  0.91 
1 1 1  -23    6   10 o  3  119.51    3.65  126.13  268.88  -1.79 -91.43   0.00   0.00  119.13  268.88    0.55  268.88  0.99 
1 1 1  -23    6   11 o 14   62.15    4.07   67.48  105.34  -6.64  24.19   0.00   0.00   58.81  105.34    4.18  285.34  0.98 
1 1 1  -23    6   12 o  5   44.44    4.86   45.64  157.42 -10.79   4.49   0.00   0.00   42.71  157.42    0.43  157.42  0.96 
1 1 1  -23    6   13 o 19   53.41    4.45   58.47   81.89   2.39  16.77   0.00   0.00   49.93   81.89    3.76  261.89  0.97 
1 1 1  -23    6   14 o 19   67.03    5.06   57.29   96.09  -1.81  16.92   0.00   0.00   77.97   96.09   25.88   96.09  0.97 
1 1 1  -23    6   15 o 13   49.45    4.16   46.44  299.09   4.39  -7.89   0.00   0.00   51.46  299.09    9.68  299.09  0.94 
1 1 1  -23    6   16 f  0   33.19    5.48   37.01   64.12   2.19   4.51   0.00   0.00   33.74   64.12    0.00    0.00  0.00 
1 1 1  -23    6   17 o 10   29.14    5.82   37.47  345.92   5.26  -1.32   0.00   0.00   17.54  345.92   17.52  165.92  0.90 
1 1 1  -23    6   18 o  3   45.29    4.73   48.87  124.77  -8.36  12.04   0.00   0.00   40.89  124.77    5.65  304.77  0.97 
1 1 1  -23    6   19 o 13   53.17    4.49   46.42  345.04  17.31  -4.63   0.00   0.00   59.15  345.04   14.96  345.04  0.97 
1 1 1  -23    6   20 o  6   16.00    4.82   21.97  176.87  -2.57   0.14   0.00   0.00    4.05  176.87   16.61  356.87  0.77 
1 1 1  -23    6   21 o  4   30.58    5.61   30.47  188.02  -5.52  -0.78   0.00   0.00   28.13  188.02    0.90  188.02  0.91 
1 1 1  -23    6   22 o  1   16.96    4.95    3.68  228.81  -0.22  -0.26   0.00   0.00    2.57  228.81    0.55   48.81  0.17 
1 1 1  -23    7    1 o  3   57.34    7.43   74.52  106.86  -4.61  15.21   0.00   0.00   42.34  106.86   26.33  286.86  0.97 
1 1 1  -23    7    2 o 10   81.77    5.48   77.40   40.07  20.29  17.06   0.00   0.00   89.00   40.07   17.58   40.07  0.98 
1 1 1  -23    7    3 o 15   85.71    5.52   81.85  115.77 -13.01  26.94   0.00   0.00   92.85  115.77   17.16  115.77  0.98 
1 1 1  -23    7    4 o  2   23.30    7.12   17.17   81.14   0.25   1.58   0.00   0.00   12.97   81.14    2.96  261.14  0.62 
1 1 1  -23    7    5 o 15   54.16    7.38   51.36  120.47  -5.75   9.77   0.00   0.00   55.59  120.47    7.76  120.47  0.95 
1 1 1  -23    7    6 o  4  123.22    5.68  131.40  143.76 -61.73  45.24   0.00   0.00  121.89  143.76    1.04  323.76  0.99 
1 1 1  -23    7    7 o  2   73.26    6.43   80.60   18.38  26.74   8.89   0.00   0.00   68.07   18.38    7.75  198.38  0.98 
1 1 1  -23    7    8 o  7  100.81    4.35   92.93  143.13 -43.46  32.60   0.00   0.00  111.80  143.13   23.83  143.13  0.99 
1 1 1  -23    7    9 o 15   93.19    4.08  102.68   27.97  50.11  26.61   0.00   0.00   88.04   27.97    8.65  207.97  0.99 
1 1 1  -23    7   10 o  1  114.73    3.73  109.86  231.99 -47.13 -60.30   0.00   0.00  125.16  231.99   22.37  231.99  0.99 
1 1 1  -23    7   11 o 19   31.33    5.83   41.16  203.32  -6.40  -2.76   0.00   0.00   19.72  203.32   18.52   23.32  0.93 
1 1 1  -23    7   12 f  0   59.81    4.20   54.02  357.46  16.71  -0.74   0.00   0.00   49.80  357.46    0.00    0.00  0.00 
1 1 1  -23    7   13 o  2   21.15    5.41    8.05  318.36   0.60  -0.53   0.00   0.00    8.32  318.36    0.97  318.36  0.37 
1 1 1  -23    7   14 o  8   88.28    4.07   95.36   38.81  27.99  22.51   0.00   0.00   87.85   38.81    1.60   38.81  0.99 
1 1 1  -23    7   15 o 10  100.93    3.30   99.83  230.57 -25.29 -30.75   0.00   0.00  109.49  230.57   19.68  230.57  0.99 
1 1 1  -23    7   16 o  4   28.54    5.54   31.60   11.04   3.92   0.76   0.00   0.00   20.14   11.04    9.00  191.04  0.86 
1 1 1  -23    7   17 o 14   74.60    3.42   75.04  188.25 -35.35  -5.13   0.00   0.00   76.11  188.25    5.13  188.25  0.99 
1 1 1  -23    7   18 o  5   39.21    5.06   42.65  134.25  -7.77   7.97   0.00   0.00   34.19  134.25    6.43  314.25  0.95 
1 1 1  -23    7   19 o 16   33.79    5.56   20.95   86.60   0.29   4.88   0.00   0.00   40.27   86.60   20.34   86.60  0.89 
1 1 1  -23    7   20 o  5   26.54    5.44   22.02   49.70   2.51   2.95   0.00   0.00   25.23   49.70    4.88   49.70  0.86 
1 1 1  -23    7   21 o  1   27.04    5.56   41.05  159.21  -5.94   2.26   0.00   0.00   13.61  159.21   22.41  339.21  0.92 
1 1 1  -23    7   22 o 13   22.18    5.19   17.33   51.92   1.21   1.55   0.00   0.00   16.32   51.92    1.96   51.92  0.69 
1 1 1  -23    8    1 o  2   52.73    8.09   32.81   71.68   2.06   6.22   0.00   0.00   66.59   71.68   36.14   71.68  0.92 
1 1 1  -23    8    2 o  5   88.55    6.14   92.51   50.73  22.39  27.39   0.00   0.00   88.61   50.73    2.63   50.73  0.99 
1 1 1  -23    8    3 o  7  100.21    5.53  104.59  145.11 -39.21  27.34   0.00   0.00  100.91  145.11    3.50  145.11  0.99 
1 1 1  -23    8    4 o  3   46.56   11.02   47.26  213.34  -5.93  -3.90   0.00   0.00   42.12  213.34    2.02   33.34  0.93 
1 1 1  -23    8    5 o  8   56.83   10.11   71.88   23.80  13.30   5.87   0.00   0.00   42.27   23.80   25.13  203.80  0.96 
1 1 1  -23    8    6 o 15  163.11    6.46  160.60  165.04 -122.41  32.71   0.00   0.00  173.64  165.04   22.34  165.04  1.00 
1 1 1  -23    8    7 o  7  129.22    4.27  117.37  110.56 -31.13  82.98   0.00   0.00  145.89  110.56   34.80  110.56  0.99 
1 1 1  -23    8    8 o  7   22.83    6.44   26.64  267.58  -0.13  -3.12   0.00   0.00   12.27  267.58   12.81   87.58  0.82 
1 1 1  -23    8    9 o 15   29.65    6.57   33.12  214.51  -4.12  -2.84   0.00   0.00   21.97  214.51    9.04   34.51  0.89 
1 1 1  -23    8   10 o  4   25.24    6.12   30.49  172.59  -4.03   0.52   0.00   0.00   15.36  172.59   13.02  352.59  0.87 
1 1 1  -23    8   11 o 17   64.12    3.83   73.43   85.24   2.39  28.70   0.00   0.00   58.15   85.24    9.70  265.24  0.98 
1 1 1  -23    8   12 o  5   41.78    4.99   47.16   88.13   0.33   9.97   0.00   0.00   36.04   88.13    7.17  268.13  0.95 
1 1 1  -23    8   13 o 17   67.90    4.09   52.26   90.73  -0.20  16.06   0.00   0.00   84.05   90.73   36.60   90.73  0.97 
1 1 1  -23    8   14 f  0  105.38    4.18  123.52   23.33  37.65  16.24   0.00   0.00  111.05   23.33    0.00    0.00  0.00 
1 1 1  -23    8   15 o 17   42.97    4.78   31.81  151.98  -5.03   2.68   0.00   0.00   48.98  151.98   19.98  151.98  0.91 
1 1 1  -23    8   16 o 15   60.29    3.85   54.31  356.66  17.78  -1.04   0.00   0.00   66.42  356.66   15.68  356.66  0.97 
1 1 1  -23    8   17 o 14  101.89    3.23   98.35  131.47 -47.47  53.71   0.00   0.00  108.66  131.47   14.98  131.47  0.99 
1 1 1  -23    8   18 o 14   20.11    5.33    6.43  154.12  -0.78   0.38   0.00   0.00    9.94  154.12    3.81  154.12  0.40 
1 1 1  -23    8   19 o 15   84.14    3.64   82.71  102.69 -12.50  55.55   0.00   0.00   88.23  102.69    9.66  102.69  0.99 
1 1 1  -23    8   20 o 13   35.67    5.33   42.65   43.78   6.94   6.65   0.00   0.00   28.92   43.78    9.68  223.78  0.95 
1 1 1  -23    8   21 o  5   16.12    4.85   19.08    0.59   1.75   0.02   0.00   0.00    4.65    0.59   11.73  180.59  0.65 
1 1 1  -23    9    1 o 14   73.44   10.51   89.46  146.30 -18.54  12.37   0.00   0.00   59.85  146.30   23.86  326.30  0.98 
1 1 1  -23    9    2 o 19  132.45    7.69  128.47   37.03  57.28  43.21   0.00   0.00  142.69   37.03   22.33   37.03  0.99 
1 1 1  -23    9    3 o  1   49.47    8.62   62.49  244.21  -5.41 -11.19   0.00   0.00   36.21  244.21   22.46   64.21  0.96 
1 1 1  -23    9    4 o  6   80.56    7.48   70.16  137.30 -18.64  17.20   0.00   0.00   91.85  137.30   25.79  137.30  0.98 
1 1 1  -23    9    5 f  0   86.28    6.09   76.17  182.45 -28.03  -1.20   0.00   0.00   71.99  182.45    0.00    0.00  0.00 
1 1 1  -23    9    6 o  2  103.70    5.54   98.87  155.82 -50.82  22.82   0.00   0.00  112.13  155.82   18.73  155.82  0.99 
1 1 1  -23    9    7 o 15   69.03    5.14   68.98  232.38 -16.26 -21.09   0.00   0.00   70.56  232.38    5.68  232.38  0.98 
1 1 1  -23    9    8 o 15  124.70    4.44  126.45   95.73  -9.22  91.77   0.00   0.00  129.71   95.73   11.37   95.73  0.99 
1 1 1  -23    9    9 o 17   23.69    6.24   25.41    3.81   3.15   0.21   0.00   0.00   15.26    3.81    8.39  183.81  0.82 
1 1 1  -23    9   10 o  5   40.68    5.09   35.48  131.41  -5.43   6.16   0.00   0.00   43.44  131.41   10.63  131.41  0.94 
1 1 1  -23    9   11 o 10   47.40    4.48   54.43  240.51  -6.80 -12.02   0.00   0.00   41.34  240.51    8.61   60.51  0.96 
1 1 1  -23    9   12 o  9   20.92    5.46   15.73  319.47   1.10  -0.94   0.00   0.00   10.08  319.47    4.23  139.47  0.58 
1 1 1  -23    9   13 o  8   15.07    4.75   18.68   29.84   0.97   0.56   0.00   0.00    2.18  209.84   19.03  209.84  0.49 
1 1 1  -23    9   14 o  8   60.97    5.14   85.74  257.35  -4.40 -19.61   0.00   0.00   41.34  257.35   36.20   77.35  0.97 
1 1 1  -23    9   15 o 18   54.25    4.05   47.17  198.28 -11.92  -3.94   0.00   0.00   60.44  198.28   16.79  198.28  0.96 
1 1 1  -23    9   16 o  8   42.02    4.77   40.18  303.76   5.68  -8.50   0.00   0.00   41.74  303.76    3.66  303.76  0.95 
1 1 1  -23    9   17 o 17   33.66    5.23   23.00  351.98   5.05  -0.71   0.00   0.00   38.40  351.98   16.50  351.98  0.90 
1 1 1  -23    9   18 o  3   40.49    4.78   36.82  130.95  -7.14   8.22   0.00   0.00   42.13  130.95    7.10  130.95  0.95 
1 1 1  -23    9   19 f  0   27.44    5.30   35.30  352.31   6.39  -0.86   0.00   0.00   32.77  352.31    0.00    0.00  0.00 
1 1 1  -23    9   20 o 19   21.78    5.47   29.30  141.61  -2.94   2.33   0.00   0.00   11.26  141.61   14.64  321.61  0.85 
1 1 1  -23    9   21 o  9   20.96    5.31   19.25  140.18  -1.61   1.34   0.00   0.00   13.77  140.18    2.35  320.18  0.71 
1 1 1  -23   10    1 o 19  233.99    6.69  226.46   69.06  92.10 240.63   0.00   0.00  253.30   69.06   39.54   69.06  1.00 
1 1 1  -23   10    2 o 15  121.48    6.17  116.29   43.41  52.39  49.55   0.00   0.00  131.36   43.41   21.45   43.41  0.99 
1 1 1  -23   10    3 o 15  155.29    5.57  147.83  122.77 -67.31 104.55   0.00   0.00  169.40  122.77   29.47  122.77  1.00 
1 1 1  -23   10    4 o  2  108.33    6.03  116.87  331.66  58.64 -31.63   0.00   0.00  104.66  331.66    5.71  151.66  0.99 
1 1 1  -23   10    5 o 10  136.88    5.27  150.09  268.03  -3.91 -113.76   0.00   0.00  131.24  268.03   10.08   88.03  1.00 
1 1 1  -23   10    6 o  3  113.45    5.45  107.11   81.62   9.74  66.06   0.00   0.00  124.71   81.62   24.23   81.62  0.99 
1 1 1  -23   10    7 o  1   60.68    5.99   64.70  231.25 -13.08 -16.29   0.00   0.00   57.99  231.25    2.43   51.25  0.98 
1 1 1  -23   10    8 o  4   74.89    4.63   81.90  163.81 -34.31   9.96   0.00   0.00   71.57  163.81    4.54  343.81  0.99 
1 1 1  -23   10    9 o  5   53.38    4.43   61.72  326.24  16.22 -10.84   0.00   0.00   46.95  326.24   10.08  146.24  0.97 
1 1 1  -23   10   10 o 13   41.42    5.12   44.23  216.51  -7.61  -5.64   0.00   0.00   37.75  216.51    2.84   36.51  0.95 
1 1 1  -23   10   11 o 16   68.99    3.78   79.90   65.39  11.06  24.14   0.00   0.00   62.60   65.39   10.16  245.39  0.98 
1 1 1  -23   10   12 o  2   39.24    5.22   58.11  309.97   5.81  -6.94   0.00   0.00   21.52  309.97   30.96  129.97  0.94 
1 1 1  -23   10   13 o 10   45.74    4.85   48.01  352.06   8.16  -1.14   0.00   0.00   42.52  352.06    0.68  172.06  0.94 
1 1 1  -23   10   14 o  8   65.26    3.94   63.28  349.58  18.88  -3.47   0.00   0.00   68.89  349.58   10.71  349.58  0.97 
1 1 1  -23   10   15 o 15   34.86    5.35   33.89  322.65   5.06  -3.86   0.00   0.00   32.11  322.65    0.24  322.65  0.92 
1 1 1  -23   10   16 o  6   26.51    5.16   23.89  355.92   4.08  -0.29   0.00   0.00   23.21  355.92    0.46  355.92  0.87 
1 1 1  -23   10   17 o  7   52.46    4.11   47.22  346.35  17.87  -4.34   0.00   0.00   57.09  346.35   12.15  346.35  0.97 
1 1 1  -23   10   18 o  8   25.36    5.56   31.89  354.63   5.66  -0.53   0.00   0.00   15.81  354.63   14.38  174.63  0.91 
1 1 1  -23   10   19 o 14   25.74    5.44   27.11  344.43   4.20  -1.17   0.00   0.00   20.59  344.43    3.92  164.43  0.88 
1 1 1  -23   10   20 o 14   20.68    5.73   10.13   39.84   0.87   0.72   0.00   0.00   11.55   39.84    2.83   39.84  0.49 
1 1 1  -23   11    1 f  0  106.88    6.17   93.99  166.66 -39.89   9.46   0.00   0.00   88.52  166.66    0.00    0.00  0.00 
1 1 1  -23   11    2 o  5   87.44    6.78   92.14   22.06  37.39  15.15   0.00   0.00   86.01   22.06    0.68  202.06  0.99 
1 1 1  -23   11    3 o  2   56.32    8.75   52.26  217.33 -10.09  -7.69   0.00   0.00   59.01  217.33    9.92  217.33  0.96 
1 1 1  -23   11    4 o  1  192.98    5.96  194.65   85.56  15.48 199.25   0.00   0.00  202.59   85.56   20.20   85.56  1.00 
1 1 1  -23   11    5 o  8   53.42    9.00   60.59  191.43 -13.43  -2.71   0.00   0.00   46.27  191.43   10.33   11.43  0.96 
1 1 1  -23   11    6 o 14   45.93    5.95   43.24  293.68   4.27  -9.73   0.00   0.00   47.18  293.68    6.94  293.68  0.95 
1 1 1  -23   11    7 o 19   55.18    7.39   54.87  323.58  11.76  -8.68   0.00   0.00   55.67  323.58    4.83  323.58  0.97 
1 1 1  -23   11    8 o 17   82.20    4.23   92.10  318.46  33.75 -29.90   0.00   0.00   77.65  318.46    7.27  138.46  0.99 
1 1 1  -23   11    9 o 10   52.26    5.39   57.84  317.55  11.04 -10.10   0.00   0.00   47.98  317.55    5.02  137.55  0.97 
1 1 1  -23   11   10 o 16   87.72    3.46  103.07  311.78  28.99 -32.44   0.00   0.00   79.61  311.78   14.19  131.78  0.99 
1 1 1  -23   11   11 o 15   37.76    5.51   30.35  289.52   1.50  -4.23   0.00   0.00   39.04  289.52   11.63  289.52  0.88 
1 1 1  -23   11   12 o  9   17.57    5.20   10.14   76.84   0.15   0.63   0.00   0.00    1.77   76.84    7.34  256.84  0.31 
1 1 1  -23   11   13 o  1   43.86    4.79   38.28   37.43   5.82   4.45   0.00   0.00   46.40   37.43   11.31   37.43  0.93 
1 1 1  -23   11   14 o 18   38.27    5.22   35.47  203.10  -6.47  -2.76   0.00   0.00   37.66  203.10    4.46  203.10  0.93 
1 1 1  -23   11   15 o 18   28.72    5.70   28.44  148.85  -4.28   2.59   0.00   0.00   24.22  148.85    2.87  328.85  0.89 
1 1 1  -23   11   16 o  5   53.69    4.13   52.51  109.90  -6.96  19.24   0.00   0.00   54.73  109.90    4.74  109.90  0.98 
1 1 1  -23   11   17 o  8   58.91    3.91   59.90   79.07   5.30  27.45   0.00   0.00   58.71   79.07    1.72   79.07  0.98 
1 1 1  -23   11   18 o  4   49.07    4.61   49.26   59.69   8.49  14.53   0.00   0.00   49.86   59.69    4.54   59.69  0.97 
1 1 1  -23   11   19 o 17   16.01    4.64    3.24  159.28  -0.30   0.11   0.00   0.00    2.17  159.28    0.68  339.28  0.16 
1 1 1  -23   11   20 o  6   49.59    4.05   55.96   13.77  14.95   3.66   0.00   0.00   49.22   13.77    2.55   13.77  0.97 
1 1 1  -23   12    1 o  7   46.54    9.21   61.68   51.61   7.42   9.36   0.00   0.00   31.51   51.61   26.08  231.61  0.96 
1 1 1  -23   12    2 o  9   79.46    7.31   70.59   44.81  19.26  19.14   0.00   0.00   90.11   44.81   24.26   44.81  0.98 
1 1 1  -23   12    3 o  6   27.43    8.07   25.86  256.22  -0.77  -3.15   0.00   0.00   21.25  256.22    2.84   76.22  0.83 
1 1 1  -23   12    4 o 12   25.42    7.91   30.90  226.97  -2.48  -2.66   0.00   0.00   14.40  226.97   14.31   46.97  0.85 
1 1 1  -23   12    5 o  5   35.08    7.81   29.87  267.31  -0.23  -4.89   0.00   0.00   34.84  267.31    7.17  267.31  0.89 
1 1 1  -23   12    6 o  5   30.61    5.68   47.00   95.66  -0.78   7.85   0.00   0.00   13.82   95.66   29.56  275.66  0.93 
1 1 1  -23   12    7 f  0   58.69    4.95   43.12   95.14  -1.09  12.08   0.00   0.00   39.60   95.14    0.00    0.00  0.00 
1 1 1  -23   12    8 o  5   37.46    6.16   34.12  267.25  -0.28  -5.74   0.00   0.00   36.86  267.25    5.69  267.25  0.91 
1 1 1  -23   12    9 o  9   53.22    4.66   59.13    3.99  13.83   0.97   0.00   0.00   48.84    3.99    4.84  183.99  0.96 
1 1 1  -23   12   10 o  2   32.92    5.98   30.10  356.59   3.70  -0.22   0.00   0.00   28.92  356.59    1.78  356.59  0.85 
1 1 1  -23   12   11 o  9   64.20    4.15   64.93  312.07  10.80 -11.96   0.00   0.00   65.89  312.07    7.42  312.07  0.97 
1 1 1  -23   12   12 o  5   32.71    5.89   21.57  229.61  -1.90  -2.23   0.00   0.00   32.83  229.61   13.05  229.61  0.80 
1 1 1  -23   12   13 o  3   63.69    4.56   55.95   18.26  17.96   5.93   0.00   0.00   71.65   18.26   19.33   18.26  0.97 
1 1 1  -23   12   14 o 17   37.39    5.38   28.12   25.58   5.90   2.83   0.00   0.00   42.02   25.58   15.23   25.58  0.92 
1 1 1  -23   12   15 o  8   29.67    5.78   21.66   21.66   3.81   1.51   0.00   0.00   30.85   21.66   10.22   21.66  0.87 
1 1 1  -23   12   16 o 14   16.04    4.75   15.78  156.05  -1.70   0.75   0.00   0.00    6.58  156.05    8.44  336.05  0.67 
1 1 1  -23   12   17 o  8   29.52    5.54   31.22   10.37   6.09   1.11   0.00   0.00   24.96   10.37    4.10  190.37  0.92 
1 1 1  -23   12   18 o  8   34.17    5.21   46.33   60.47   4.77   8.41   0.00   0.00   23.42   60.47   17.86  240.47  0.95 
1 1 1  -23   12   19 o 13   24.19    5.57   25.25   25.17   2.92   1.37   0.00   0.00   18.47   25.17    2.98  205.17  0.83 
1 1 1  -23   13    1 o  5   55.70    8.95   62.04   29.02  12.89   7.15   0.00   0.00   50.16   29.02    7.23  209.02  0.97 
1 1 1  -23   13    2 o 13   58.86    8.75   54.82  298.45   6.67 -12.31   0.00   0.00   62.76  298.45   12.10  298.45  0.96 
1 1 1  -23   13    3 o  5   68.28    8.25   73.53  340.82  21.44  -7.46   0.00   0.00   65.67  340.82    2.17  160.82  0.98 
1 1 1  -23   13    4 o  6   29.03    8.49   27.21  348.32   3.32  -0.69   0.00   0.00   23.45  348.32    1.60  168.32  0.84 
1 1 1  -23   13    5 o 12   62.23    8.70   67.18  203.28 -15.43  -6.64   0.00   0.00   59.08  203.28    2.54   23.28  0.97 
1 1 1  -23   13    6 o 19   50.23    8.23   48.39  318.02   7.09  -6.38   0.00   0.00   50.83  318.02    6.61  318.02  0.95 
1 1 1  -23   13    7 o  2   33.33    7.74   11.83    4.70   1.49   0.12   0.00   0.00   28.95    4.70   18.19    4.70  0.60 
1 1 1  -23   13    8 o 17   31.11    6.96   42.41  177.14  -4.87   0.24   0.00   0.00   17.05  177.14   21.30  357.14  0.89 
1 1 1  -23   13    9 o  8   29.05    5.70   49.32   18.87   4.93   1.68   0.00   0.00    7.84   18.87   36.48  198.87  0.90 
1 1 1  -23   13   10 o 10   64.29    4.22   46.23  274.67   0.97 -11.91   0.00   0.00   81.23  274.67   39.38  274.67  0.96 
1 1 1  -23   13   11 o  1   41.79    5.42   47.36   66.80   3.41   7.97   0.00   0.00   35.00   66.80    8.59  246.80  0.94 
1 1 1  -23   13   12 o  3   15.81    4.98    8.39  110.23  -0.24   0.66   0.00   0.00    2.61  110.23    5.25  290.23  0.33 
1 1 1  -23   13   13 o  1   44.53    5.93   47.03  209.81 -10.88  -6.23   0.00   0.00   40.63  209.81    4.17   29.81  0.96 
1 1 1  -23   13   14 o  4   37.99    5.49   37.26  350.50   9.09  -1.52   0.00   0.00   36.25  350.50    0.77  350.50  0.94 
1 1 1  -23   13   15 f  0   23.20    5.46   27.64  296.53   2.02  -4.04   0.00   0.00   26.30  296.53    0.00    0.00  0.00 
1 1 1  -23   13   16 o 16   18.91    5.30   18.81  298.88   1.20  -2.17   0.00   0.00   11.23  298.87    6.40  118.87  0.76 
1 1 1  -23   13   17 f  0   27.55    5.68   26.68  174.66  -4.51   0.42   0.00   0.00   23.99  174.66    0.00    0.00  0.00 
1 1 1  -23   13   18 o 14   18.12    5.38   23.15  168.45  -2.27   0.46   0.00   0.00    7.02  168.45   12.88  348.45  0.74 
1 1 1  -23   13   19 o 13   15.62    4.93    9.18  169.59  -0.71   0.13   0.00   0.00    3.09  169.59    4.42  349.59  0.34 
1 1 1  -23   14    1 o 17  103.32    6.59  114.59  300.31  27.00 -46.18   0.00   0.00   99.80  300.31    5.10  120.31  0.99 
1 1 1  -23   14    2 o 15   31.41    8.83   14.66   77.52   0.38   1.71   0.00   0.00   27.59   77.51   14.18   77.51  0.65 
1 1 1  -23   14    3 o  9   67.57    8.25   64.07  324.69  13.66  -9.67   0.00   0.00   72.57  324.69   14.09  324.69  0.97 
1 1 1  -23   14    4 o  4   31.21    8.90   25.55  172.30  -2.82   0.38   0.00   0.00   26.55  172.30    3.28  172.30  0.80 
1 1 1  -23   14    5 o 14   43.23    7.91   49.48    1.57   7.81   0.21   0.00   0.00   35.82    1.57    9.08  181.57  0.93 
1 1 1  -23   14    6 o 19   58.42    5.24   46.73  184.28 -10.91  -0.82   0.00   0.00   69.14  184.28   26.90  184.28  0.95 
1 1 1  -23   14    7 o  8   96.39    3.87  108.89    3.68  41.46   2.67   0.00   0.00   92.51    3.68    5.44  183.68  0.99 
1 1 1  -23   14    8 f  0   32.49    6.40   18.32  260.37  -0.35  -2.09   0.00   0.00   16.50  260.37    0.00    0.00  0.00 
1 1 1  -23   14    9 o  8   42.71    5.67   47.07  107.21  -2.40   7.76   0.00   0.00   36.99  107.21    5.99  287.21  0.94 
1 1 1  -23   14   10 o  8   50.42    4.88   55.42   51.54   8.32  10.47   0.00   0.00   45.63   51.54    5.73  231.54  0.96 
1 1 1  -23   14   11 o 18   31.27    6.32   21.64  182.85  -3.47  -0.17   0.00   0.00   32.13  182.85   11.75  182.85  0.84 
1 1 1  -23   14   12 o 17   27.32    6.32   27.75  140.01  -3.41   2.86   0.00   0.00   21.59  140.01    4.84  320.01  0.88 
1 1 1  -23   14   13 o  4   54.76    4.57   54.30  142.40 -16.47  12.68   0.00   0.00   55.14  142.40    3.44  142.40  0.98 
1 1 1  -23   14   14 o  3   22.71    6.11   35.12  115.70  -2.27   4.72   0.00   0.00    7.39  115.70   26.02  295.70  0.90 
1 1 1  -23   14   15 o  4   29.35    6.58   31.90  211.32  -5.03  -3.06   0.00   0.00   23.50  211.32    6.44   31.32  0.91 
1 1 1  -23   14   16 o 13   19.65    5.78   23.98  235.39  -1.62  -2.35   0.00   0.00    9.75  235.39   11.91   55.39  0.80 
1 1 1  -23   14   17 o  9   23.85    6.17   25.90  296.98   1.48  -2.92   0.00   0.00   17.09  296.98    5.34  116.98  0.83 
1 1 1  -23   14   18 o  4   21.88    5.79   26.11  331.78   2.45  -1.32   0.00   0.00   13.11  331.78    8.46  151.78  0.79 
1 1 1  -23   15    1 o 17   30.13    8.62   33.77  227.37  -2.32  -2.52   0.00   0.00   19.89  227.37   10.66   47.37  0.84 
1 1 1  -23   15    2 o  7   35.96    9.31   29.74  338.30   3.15  -1.26   0.00   0.00   33.21  338.30    6.34  338.30  0.84 
1 1 1  -23   15    3 o  6   80.86    6.61   89.45  340.92  24.95  -8.63   0.00   0.00   77.94  340.92    2.75  160.92  0.98 
1 1 1  -23   15    4 o  9   45.80    7.36   71.07  236.68  -6.06  -9.22   0.00   0.00   23.41  236.68   40.54   56.68  0.95 
1 1 1  -23   15    5 o 18   51.51    7.57   64.46   18.71  10.13   3.43   0.00   0.00   40.27   18.71   17.54  198.71  0.95 
1 1 1  -23   15    6 o 13   36.74    8.81   45.72  129.68  -3.37   4.06   0.00   0.00   24.78  129.68   16.53  309.68  0.90 
1 1 1  -23   15    7 o 10   52.57    7.15   58.33  353.19  11.36  -1.36   0.00   0.00   47.18  353.19    6.08  173.19  0.96 
1 1 1  -23   15    8 o 17   56.44    7.22   61.89  147.47 -11.99   7.65   0.00   0.00   51.66  147.47    5.51  327.47  0.96 
1 1 1  -23   15    9 o 18   42.12    6.56   51.60  204.67  -9.41  -4.32   0.00   0.00   31.76  204.67   16.54   24.67  0.95 
1 1 1  -23   15   10 o 15   26.84    6.82   14.94  179.07  -2.16   0.03   0.00   0.00   24.56  179.07   10.37  179.07  0.72 
1 1 1  -23   15   11 o 18   35.89    6.91   45.06   83.03   1.11   9.11   0.00   0.00   24.83   83.03   18.09  263.03  0.94 
1 1 1  -23   15   12 o  8   28.66    7.39   42.71  154.16  -6.24   3.02   0.00   0.00   12.35  154.16   28.31  334.16  0.92 
1 1 1  -23   15   13 f  0   64.96    4.90   69.77  250.12  -9.37 -25.93   0.00   0.00   66.39  250.12    0.00    0.00  0.00 
1 1 1  -23   15   14 o  4   35.45    6.68   32.03  129.05  -4.42   5.45   0.00   0.00   35.68  129.05    5.72  129.05  0.93 
1 1 1  -23   15   15 o 14   19.79    5.93   18.52  205.78  -1.97  -0.95   0.00   0.00   12.06  205.78    4.64   25.78  0.73 
1 1 1  -23   15   16 o  7   23.16    6.20   22.99  229.41  -1.84  -2.14   0.00   0.00   16.94  229.41    2.99   49.41  0.80 
1 1 1  -23   15   17 o  4   36.32    6.24   20.50  182.72  -3.54  -0.17   0.00   0.00   44.26  182.72   27.25  182.72  0.84 
1 1 1  -23   16    1 o  9  129.92    6.38  116.57  313.69  37.52 -39.27   0.00   0.00  152.18  313.69   46.92  313.69  0.99 
1 1 1  -23   16    2 o  1   77.38    7.23   76.15  301.99  10.89 -17.43   0.00   0.00   82.02  301.99   13.09  301.99  0.98 
1 1 1  -23   16    3 o 10   18.11    6.20   30.73   36.94   1.69   1.27   0.00   0.00    2.01  216.94   29.94  216.94  0.72 
1 1 1  -23   16    4 o  9   37.88    7.88   43.91  270.88   0.09  -5.98   0.00   0.00   28.97  270.88   11.16   90.88  0.91 
1 1 1  -23   16    5 o  1   35.49    8.72   40.23  273.69   0.33  -5.11   0.00   0.00   26.57  273.69   10.46   93.69  0.90 
1 1 1  -23   16    6 f  0   71.86    7.94   41.63  114.93  -4.65  10.01   0.00   0.00   38.65  114.93    0.00    0.00  0.00 
1 1 1  -23   16    7 o  4  108.51    5.12  107.95  311.50  41.12 -46.49   0.00   0.00  114.05  311.50   12.83  311.50  0.99 
1 1 1  -23   16    8 o 15   79.81    6.00   73.20   59.81  16.57  28.48   0.00   0.00   87.76   59.81   18.34   59.81  0.98 
1 1 1  -23   16    9 o  8   41.65    8.51   37.47  214.85  -6.29  -4.38   0.00   0.00   41.97  214.85    6.28  214.85  0.93 
1 1 1  -23   16   10 o  6   32.94    7.12   41.84   67.03   3.07   7.24   0.00   0.00   21.71   67.03   18.13  247.03  0.93 
1 1 1  -23   16   11 o  5   26.49    7.15   23.17  140.66  -2.80   2.30   0.00   0.00   22.85  140.66    0.79  140.66  0.85 
1 1 1  -23   16   12 o 14   31.94    7.09   26.49    3.97   5.22   0.36   0.00   0.00   32.19    3.97    6.99    3.97  0.90 
1 1 1  -23   16   13 o 16   22.41    6.39   18.81  236.74  -1.43  -2.18   0.00   0.00   17.35  236.74    0.09   56.74  0.78 
1 1 1  -23   16   14 o 13   23.08    6.20   13.20   63.18   0.79   1.56   0.00   0.00   18.31   63.18    6.49   63.18  0.65 
1 1 1  -23   16   15 o  7   23.25    6.43   11.38    5.10   1.36   0.12   0.00   0.00   16.24    5.10    6.42    5.10  0.56 
1 1 1  -23   16   16 o  9   30.80    6.68   37.90  138.31  -4.01   3.57   0.00   0.00   24.13  138.31    7.26  318.31  0.90 
1 1 1  -23   17    1 o  3   29.74    7.72   32.62  252.10  -1.23  -3.82   0.00   0.00   21.06  252.10    9.25   72.10  0.86 
1 1 1  -23   17    2 o 19   34.87    8.92   39.27  127.61  -3.23   4.19   0.00   0.00   26.16  127.61   10.42  307.61  0.90 
1 1 1  -23   17    3 o 13   69.12    6.76   67.02   10.01  21.23   3.75   0.00   0.00   72.32   10.01    9.65   10.01  0.98 
1 1 1  -23   17    4 o 11   25.21    7.54   14.87  253.25  -0.50  -1.66   0.00   0.00   18.73  253.25    4.75  253.25  0.65 
1 1 1  -23   17    5 o  6   25.00    7.44   11.81   77.39   0.32   1.43   0.00   0.00   18.19   77.39    7.01   77.39  0.59 
1 1 1  -23   17    6 o 10   50.19    7.67   58.01   54.49   8.81  12.35   0.00   0.00   41.75   54.49   13.51  234.49  0.97 
1 1 1  -23   17    7 o 14   28.12    8.00   29.96  125.73  -2.54   3.53   0.00   0.00   20.72  125.73    7.82  305.73  0.88 
1 1 1  -23   17    8 o 14   40.81    8.46   38.99  315.60   5.77  -5.65   0.00   0.00   39.27  315.60    2.15  315.60  0.94 
1 1 1  -23   17    9 o 17   30.65    8.31   26.00   44.70   2.99   2.96   0.00   0.00   28.64   44.70    3.90   44.70  0.87 
1 1 1  -23   17   10 o  7   33.88    8.65   34.82  315.05   4.40  -4.39   0.00   0.00   28.91  315.05    4.21  135.05  0.92 
1 1 1  -23   17   11 o  8   63.17    5.58   58.68   57.00  13.90  21.40   0.00   0.00   68.66   57.00   13.48   57.00  0.98 
1 1 1  -23   17   12 o  8   25.08    6.69   27.30  105.08  -1.03   3.84   0.00   0.00   18.32  105.08    6.63  285.08  0.86 
1 1 1  -23   17   13 f  0   18.88    5.56   20.47   92.72  -0.11   2.29   0.00   0.00   18.12   92.72    0.00    0.00  0.00 
1 1 1  -23   17   14 o  9   34.74    5.82   40.33  186.20  -7.34  -0.80   0.00   0.00   30.10  186.20    4.37    6.20  0.93 
1 1 1  -23   17   15 o  4   30.80    5.78   36.75  118.48  -2.60   4.80   0.00   0.00   25.41  118.48    4.81  298.48  0.90 
1 1 1  -23   18    1 o  7   54.95    5.68   49.91  225.09 -11.88 -11.92   0.00   0.00   59.04  225.09   11.50  225.09  0.97 
1 1 1  -23   18    2 o 10   52.36    6.86   46.27  329.47  11.74  -6.93   0.00   0.00   56.72  329.47   12.65  329.47  0.96 
1 1 1  -23   18    3 o  4   67.53    6.54   69.37  152.05 -24.11  12.79   0.00   0.00   66.50  152.05    0.43  152.05  0.98 
1 1 1  -23   18    4 o  8   29.76    6.26   29.87  271.64   0.15  -5.36   0.00   0.00   25.19  271.64    3.25   91.64  0.90 
1 1 1  -23   18    5 o 11   38.06    5.98   43.54  201.59  -9.66  -3.82   0.00   0.00   30.89  201.59   10.56   21.59  0.95 
1 1 1  -23   18    6 o  3   30.16    6.27   34.79  194.21  -6.36  -1.61   0.00   0.00   22.40  194.21   10.71   14.21  0.92 
1 1 1  -23   18    7 o  5   36.29    6.49   35.60   73.88   2.25   7.80   0.00   0.00   34.08   73.88    0.21   73.88  0.94 
1 1 1  -23   18    8 o 14   15.76    5.07    5.02  140.56  -0.44   0.37   0.00   0.00    3.93  140.56    0.84  320.56  0.28 
1 1 1  -23   18    9 o  3   45.27    5.94   54.13   36.14  13.28   9.70   0.00   0.00   36.76   36.14   14.22  216.14  0.97 
1 1 1  -23   18   10 o  8   18.28    5.59   22.24  113.79  -1.06   2.41   0.00   0.00    8.00  113.79   12.46  293.79  0.78 
1 1 1  -23   18   11 o  4   22.70    5.94   21.04   34.69   2.30   1.60   0.00   0.00   17.20   34.69    1.65  214.69  0.79 
1 1 1  -23   18   12 o  8   20.20    5.80   18.56  308.24   1.28  -1.62   0.00   0.00   12.46  308.24    3.68  128.24  0.71 
1 1 1  -23   18   13 o 14   19.21    5.58   11.75   95.60  -0.11   1.16   0.00   0.00    9.40   95.60    0.49  275.60  0.50 
1 1 1  -23   19    1 o  8   23.83    6.92   32.99  341.06   4.45  -1.53   0.00   0.00   10.82  341.06   20.58  161.06  0.89 
1 1 1  -23   19    2 o 12   40.71    5.62   39.76  144.54  -8.83   6.29   0.00   0.00   39.72  144.54    1.88  144.54  0.95 
1 1 1  -23   19    3 o 12   26.34    6.19   29.69   46.36   3.48   3.65   0.00   0.00   18.87   46.36    9.38  226.36  0.89 
1 1 1  -23   19    4 f  0   21.25    5.74   24.71   77.15   0.82   3.57   0.00   0.00   23.51   77.15    0.00    0.00  0.00 
1 1 1  -23   19    5 o  3   35.77    6.43   29.13  226.90  -4.64  -4.96   0.00   0.00   38.33  226.90   10.62  226.90  0.92 
1 1 1  -23   19    6 o 13   29.57    6.45   26.21   27.86   4.46   2.36   0.00   0.00   28.09   27.86    3.28   27.86  0.89 
1 1 1  -23   19    7 o 16   29.10    5.75   26.46  166.46  -4.95   1.19   0.00   0.00   27.46  166.46    2.82  166.46  0.90 
1 1 1  -23   19    8 o 15   12.48    4.22   13.77  116.73  -0.54   1.08   0.00   0.00    0.26  116.73   12.33  296.73  0.51 
1 1 1  -23   19    9 f  0   20.75    5.93   28.02   38.70   2.74   2.19   0.00   0.00   25.08   38.70    0.00    0.00  0.00 
1 1 1  -23   19   10 o 14   29.37    6.58   29.26    5.95   4.48   0.47   0.00   0.00   26.16    5.95    0.60    5.95  0.88 
1 1 1  -23   19   11 o 17   24.24    6.12   26.90  165.09  -3.20   0.85   0.00   0.00   17.42  165.09    5.44  345.09  0.83 
1 1 1  -23   19   12 o 13   41.93    5.31   44.32   55.86   5.21   7.69   0.00   0.00   42.68   55.86    6.16   55.86  0.94 
1 1 1  -23   20    1 o 14   32.82    5.93   29.40  302.91   3.48  -5.37   0.00   0.00   32.71  302.91    5.15  302.91  0.92 
1 1 1  -23   20    2 o  5   24.83    5.91   21.10   51.28   2.15   2.69   0.00   0.00   21.91   51.28    2.20   51.28  0.84 
1 1 1  -23   20    3 o  5   49.17    5.22   61.18   47.50  13.87  15.14   0.00   0.00   39.13   47.50   17.66  227.50  0.98 
1 1 1  -23   20    4 o  9   16.90    5.19   15.57   91.10  -0.03   1.76   0.00   0.00    7.77   91.10    6.56  271.10  0.65 
1 1 1  -23   20    5 o 19   57.38    4.88   53.17  119.55  -9.96  17.56   0.00   0.00   63.50  119.55   15.13  119.55  0.97 
1 1 1  -23   20    6 o  6   29.39    6.37   31.98  253.73  -1.50  -5.14   0.00   0.00   24.26  253.73    4.43   73.73  0.90 
1 1 1  -23   20    7 o  5   24.84    6.56   37.70  116.45  -2.25   4.51   0.00   0.00   11.17  116.45   22.10  296.45  0.89 
1 1 1  -23   20    8 o 13   54.57    5.05   62.57  307.92  12.02 -15.43   0.00   0.00   52.16  307.92    1.99  127.92  0.97 
1 1 1  -23   20    9 o 19   18.24    5.52   10.33  327.27   0.83  -0.54   0.00   0.00    7.42  327.27    1.32  147.27  0.44 
1 1 1  -23   20   10 o 14   45.97    5.62   48.31  305.74   6.37  -8.86   0.00   0.00   47.77  305.74    7.91  305.74  0.95 
1 1 1  -23   21    1 o  4   30.01    6.04   23.73  333.31   3.60  -1.81   0.00   0.00   30.88  333.31    9.86  333.31  0.86 
1 1 1  -23   21    2 o 19   40.61    5.69   32.59  205.03  -6.89  -3.22   0.00   0.00   46.93  205.03   18.19  205.03  0.93 
1 1 1  -23   21    3 o  2   32.49    6.28   44.29  255.86  -1.90  -7.55   0.00   0.00   21.84  255.86   16.98   75.86  0.93 
1 1 1  -23   21    4 o 10   18.68    5.52   16.35  326.94   1.43  -0.93   0.00   0.00    9.86  326.94    4.34  146.94  0.64 
1 1 1  -23   21    5 o 13   27.11    6.36   25.82  172.04  -3.54   0.50   0.00   0.00   23.66  172.04    1.49  172.04  0.85 
1 1 1  -23   21    6 o  4   18.56    5.66   27.95  287.08   0.79  -2.58   0.00   0.00    5.48  287.08   18.17  107.08  0.78 
1 1 1  -23   21    7 o  1   18.29    5.48   12.64  284.03   0.28  -1.13   0.00   0.00    7.88  284.03    2.63  104.03  0.50 
1 1 1  -23   22    1 o  7   25.28    6.19   27.59  125.97  -1.97   2.72   0.00   0.00   19.18  125.97    3.78  305.97  0.83 
1 1 1  -23   22    2 o  4   22.79    6.00   14.58  203.91  -1.47  -0.65   0.00   0.00   16.25  203.91    4.17  203.91  0.62 
1 1 1  -23   22    3 o  1   24.96    6.17   15.45  100.43  -0.33   1.78   0.00   0.00   20.47  100.43    7.75  100.43  0.66 
1 1 1  -22    0    1 x  2       ?       ?   58.69    0.00   0.00   0.00   0.00   0.00   56.22    0.00    0.00    0.00  0.00 
1 1 1  -22    0    2 x 15       ?       ?   13.06  180.00  -0.00  -0.00   0.00   0.00   12.50  180.00    0.00    0.00  0.00 
1 1 1  -22    0    3 x  3       ?       ?   14.33  180.00  -0.00  -0.00   0.00   0.00   13.70  180.00    0.00    0.00  0.00 
1 1 1  -22    0    4 o 19  196.55    9.35   92.28    0.00  31.79  -0.00   0.00   0.00  305.07  360.00  217.04  360.00  1.00 
1 1 1  -22    0    5 o  5   98.88    3.85  116.07    0.00  23.49   0.00   0.00   0.00   87.32    0.00   23.13  180.00  1.00 
1 1 1  -22    0    6 o  3   44.33    5.53   43.04  180.00  -3.83  -0.00   0.00   0.00   47.74  180.00    6.90  180.00  1.00 
1 1 1  -22    0    7 o 15   27.13    5.81   12.71    0.00   0.70  -0.00   0.00   0.00   20.76  360.00    8.74  360.00  0.60 
1 1 1  -22    0    8 o  4   19.52    5.35    1.14  180.00  -0.05  -0.00   0.00   0.00    0.71  180.00    0.35    0.00  0.05 
1 1 1  -22    0    9 o 18  126.89    3.21  121.92    0.00  33.39   0.00   0.00   0.00  140.02    0.00   26.27    0.00  1.00 
1 1 1  -22    0   10 o 14  235.37    3.88  227.97  180.00 -115.25  -0.00   0.00   0.00  259.70  180.00   48.65  180.00  1.00 
1 1 1  -22    0   11 o  3   72.41    3.73   44.78    0.00   7.03  -0.00   0.00   0.00  103.72  360.00   62.62  360.00  1.00 
1 1 1  -22    0   12 o  2  127.85    3.92  131.18  180.00 -39.05  -0.00   0.00   0.00  134.66  180.00   13.63  180.00  1.00 
1 1 1  -22    0   13 o  2  105.13    4.27   86.83  180.00 -23.62  -0.00   0.00   0.00  129.28  180.00   48.30  180.00  1.00 
1 1 1  -22    0   14 o  6   32.74    5.50   37.87  180.00  -3.53  -0.00   0.00   0.00   29.65  180.00    6.08    0.00  1.00 
1 1 1  -22    0   15 o 17   58.65    3.96   66.10    0.00  12.19  -0.00   0.00   0.00   55.13  360.00    7.03  180.00  1.00 
1 1 1  -22    0   16 o  6   64.14    3.74   63.37  180.00 -12.99  -0.00   0.00   0.00   69.30  180.00   10.33  180.00  1.00 
1 1 1  -22    0   17 o  8   37.61    5.02   35.00    0.00   3.90  -0.00   0.00   0.00   42.94  360.00   10.73  360.00  1.00 
1 1 1  -22    0   18 o 17   13.61    4.42    9.29  180.00  -0.30  -0.00   0.00   0.00    0.53    0.00    8.96    0.00  0.29 
1 1 1  -22    0   19 o  2   17.46    5.09    2.04  180.00  -0.07  -0.00   0.00   0.00    0.54  180.00    1.29    0.00  0.07 
1 1 1  -22    0   20 o  2   61.95    3.71   50.38    0.00   8.03   0.00   0.00   0.00   77.30    0.00   30.70    0.00  1.00 
1 1 1  -22    0   21 o  2   22.48    5.45   15.52    0.00   1.20   0.00   0.00   0.00   22.65    0.00    7.86    0.00  0.83 
1 1 1  -22    0   22 o  4   41.54    4.55   35.70    0.00   5.78  -0.00   0.00   0.00   49.09  360.00   15.10  360.00  1.00 
1 1 1  -22    0   23 o 19   20.37    5.27   24.70  180.00  -1.96  -0.00   0.00   0.00   16.01  180.00    7.14    0.00  0.96 
1 1 1  -22    0   24 o  8   18.68    5.71   22.84    0.00   1.38   0.00   0.00   0.00   12.70    0.00    7.48  180.00  0.88 
1 1 1  -22    0   25 o 10   26.58    6.65    9.17    0.00   0.64   0.00   0.00   0.00   22.44    0.00   14.85    0.00  0.57 
1 1 1  -22    1    1 x  3       ?       ?   54.04   94.26  -0.00   0.00   0.00   0.00   51.75   94.26    0.00    0.00  0.00 
1 1 1  -22    1    2 o  2    5.70    2.83   17.60  297.87   0.19  -0.35   0.00   0.00   14.60  117.87   31.44  117.87  0.20 
1 1 1  -22    1    3 o 17   43.95    5.80   32.67   51.60   3.22   4.07   0.00   0.00   47.69   51.60   16.47   51.60  0.90 
1 1 1  -22    1    4 f  0   22.31    7.18    8.43  308.89   0.40  -0.50   0.00   0.00    8.04  308.89    0.00    0.00  0.00 
1 1 1  -22    1    5 o  7   44.91    5.07   38.06   50.78   4.11   5.03   0.00   0.00   46.39   50.78   10.19   50.78  0.92 
1 1 1  -22    1    6 o  7  105.65    4.64  106.22   42.09  32.64  29.48   0.00   0.00  108.14   42.09    7.40   42.09  0.99 
1 1 1  -22    1    7 o  2   30.45    5.43   26.74  216.58  -2.52  -1.87   0.00   0.00   24.64  216.59    0.63   36.59  0.82 
1 1 1  -22    1    8 o 13   16.19    4.81    5.51  160.41  -0.33   0.12   0.00   0.00    0.47  160.41    4.70  340.41  0.17 
1 1 1  -22    1    9 o 11   27.91    5.19   19.60   99.72  -0.36   2.12   0.00   0.00   21.92   99.72    3.65   99.72  0.72 
1 1 1  -22    1   10 o 14   96.44    3.48  105.92  269.79  -0.16 -42.99   0.00   0.00   92.61  269.79    5.40   89.79  0.99 
1 1 1  -22    1   11 o  9   61.12    4.00   57.16  225.31 -10.22 -10.33   0.00   0.00   65.51  225.31   13.07  225.31  0.96 
1 1 1  -22    1   12 f  0   18.02    5.24   10.94  286.01   0.23  -0.80   0.00   0.00   10.10  286.01    0.00    0.00  0.00 
1 1 1  -22    1   13 o 18   22.10    6.17   19.68  148.33  -1.66   1.02   0.00   0.00   12.10  148.33    6.27  328.33  0.69 
1 1 1  -22    1   14 o  3   69.23    3.64   73.79  344.12  28.46  -8.10   0.00   0.00   66.46  344.12    3.18  164.12  0.98 
1 1 1  -22    1   15 o  7   21.64    5.61   22.37  112.81  -1.02   2.42   0.00   0.00   12.65  112.80    8.38  292.80  0.78 
1 1 1  -22    1   16 o 13   27.34    5.63   19.21  210.27  -2.48  -1.45   0.00   0.00   25.88  210.27    8.01  210.27  0.80 
1 1 1  -22    1   17 o 11   55.00    3.96   54.78  237.98  -9.20 -14.71   0.00   0.00   56.39  237.98    6.00  237.98  0.97 
1 1 1  -22    1   18 o  3   46.68    4.31   54.12  247.67  -4.32 -10.52   0.00   0.00   40.00  247.67    9.15   67.67  0.95 
1 1 1  -22    1   19 o 12   54.74    3.84   59.59   95.07  -1.10  12.38   0.00   0.00   51.50   95.07    1.98  275.07  0.96 
1 1 1  -22    1   20 o 10   54.14    3.89   48.43  306.46   7.73 -10.46   0.00   0.00   59.20  306.46   14.37  306.46  0.96 
1 1 1  -22    1   21 o  4   47.86    4.21   36.72   50.55   7.52   9.14   0.00   0.00   56.61   50.55   21.64   50.55  0.96 
1 1 1  -22    1   22 o 16   24.67    5.44   18.03  343.75   2.88  -0.84   0.00   0.00   22.81  343.75    5.64  343.75  0.81 
1 1 1  -22    1   23 o  2   19.86    5.72    7.83  298.59   0.50  -0.92   0.00   0.00   11.02  298.59    3.69  298.59  0.46 
1 1 1  -22    1   24 o  9   20.80    5.47   16.83    8.39   2.02   0.30   0.00   0.00   14.48    8.39    0.36  188.39  0.70 
1 1 1  -22    1   25 o 13   23.05    6.30   19.14  252.95  -0.61  -1.99   0.00   0.00   16.92  252.95    1.09  252.95  0.71 
1 1 1  -22    2    1 o  2   53.61    2.96   65.34  308.14   8.58 -10.93   0.00   0.00   40.77  308.15   21.74  128.15  0.96 
1 1 1  -22    2    2 f  0   15.43    4.98   62.84  262.53  -0.48  -3.69   0.00   0.00   60.07  262.53    0.00    0.00  0.00 
1 1 1  -22    2    3 o 17   95.56    5.35   84.63  150.40 -26.01  14.78   0.00   0.00  107.12  150.40   26.34  150.40  0.98 
1 1 1  -22    2    4 o  2   25.56    7.06   22.28   77.79   0.41   1.92   0.00   0.00   14.12   77.79    7.11  257.79  0.69 
1 1 1  -22    2    5 o  6   45.87    7.43   52.03  290.97   2.91  -7.60   0.00   0.00   36.47  290.97   12.97  110.97  0.94 
1 1 1  -22    2    6 o  9   39.56    7.35   27.38  110.00  -1.28   3.53   0.00   0.00   41.58  110.00   15.64  110.00  0.85 
1 1 1  -22    2    7 o  5   68.15    4.22   70.89  262.70  -2.48 -19.40   0.00   0.00   65.86  262.70    1.03   82.70  0.97 
1 1 1  -22    2    8 o 12   32.10    5.76   44.45  347.08   5.30  -1.22   0.00   0.00   16.26  347.08   25.42  167.08  0.90 
1 1 1  -22    2    9 o  5   44.19    4.74   46.44  202.17  -7.60  -3.10   0.00   0.00   39.55  202.17    3.70   22.17  0.94 
1 1 1  -22    2   10 o 12   64.73    3.77   67.11  142.50 -14.37  11.03   0.00   0.00   63.82  142.50    1.81  142.50  0.97 
1 1 1  -22    2   11 o  5   53.07    4.43   63.02  133.46  -9.42   9.95   0.00   0.00   44.46  133.45   13.29  313.45  0.96 
1 1 1  -22    2   12 o  9   48.58    5.00   37.84  156.68  -7.36   3.17   0.00   0.00   55.90  156.68   20.92  156.68  0.94 
1 1 1  -22    2   13 o  1  134.60    3.72  123.20  113.51 -34.03  78.24   0.00   0.00  152.50  113.51   37.38  113.51  0.99 
1 1 1  -22    2   14 o  5   60.69    3.83   53.10  211.72 -16.01  -9.89   0.00   0.00   67.92  211.72   17.74  211.72  0.97 
1 1 1  -22    2   15 o  2   62.81    3.65   64.02   39.08  18.96  15.40   0.00   0.00   62.90   39.08    2.79   39.08  0.98 
1 1 1  -22    2   16 o  9   89.26    3.22   92.75  251.69 -16.27 -49.19   0.00   0.00   90.59  251.69    4.39  251.69  0.99 
1 1 1  -22    2   17 o 10   61.29    3.70   66.95  357.50  23.32  -1.02   0.00   0.00   58.42  357.50    3.09  177.50  0.98 
1 1 1  -22    2   18 o 14   14.69    4.55   14.74  111.78  -0.35   0.88   0.00   0.00    0.82  291.78   14.19  291.78  0.43 
1 1 1  -22    2   19 o 17   17.69    4.98   22.83  318.00   1.12  -1.01   0.00   0.00    0.60  318.00   19.94  138.00  0.60 
1 1 1  -22    2   20 f  0   27.03    5.57   35.46  270.81   0.06  -4.57   0.00   0.00   32.92  270.81    0.00    0.00  0.00 
1 1 1  -22    2   21 o  2   30.02    6.09   22.01  279.65   0.66  -3.88   0.00   0.00   30.73  279.65    9.76  279.65  0.86 
1 1 1  -22    2   22 o  8   28.42    5.81   18.64  297.09   1.59  -3.11   0.00   0.00   30.05  297.09   12.31  297.09  0.84 
1 1 1  -22    2   23 o  6   30.27    6.19   20.76  240.18  -1.99  -3.48   0.00   0.00   32.96  240.18   13.61  240.18  0.86 
1 1 1  -22    2   24 o  9   25.45    5.85   30.03  274.98   0.37  -4.28   0.00   0.00   18.12  274.98    8.25   94.98  0.87 
1 1 1  -22    2   25 o 18   26.47    5.86   18.04   47.45   1.55   1.69   0.00   0.00   24.38   47.45    9.53   47.45  0.74 
1 1 1  -22    3    1 o 17   49.49    7.90   57.51  291.18   3.35  -8.66   0.00   0.00   38.55  291.18   16.38  111.18  0.94 
1 1 1  -22    3    2 o 17   34.78    7.96   42.89    6.78   4.83   0.57   0.00   0.00   20.98    6.78   19.95  186.78  0.89 
1 1 1  -22    3    3 f  0   46.10    7.39    7.60  339.10   1.09  -0.42   0.00   0.00    7.24  339.10    0.00    0.00  0.00 
1 1 1  -22    3    4 o  3   29.77    7.98   41.00  275.19   0.36  -4.01   0.00   0.00   12.46  275.19   26.54   95.19  0.86 
1 1 1  -22    3    5 o  7   28.38    7.62   27.38  188.66  -2.61  -0.40   0.00   0.00   18.25  188.66    7.73    8.66  0.78 
1 1 1  -22    3    6 o 16  148.44    4.26  139.92  334.54  75.40 -35.90   0.00   0.00  162.71  334.54   30.33  334.54  0.99 
1 1 1  -22    3    7 o  6   31.69    6.49   23.60  314.51   1.92  -1.96   0.00   0.00   27.80  314.51    5.59  314.51  0.79 
1 1 1  -22    3    8 o  9   62.52    4.45   58.55   88.16   0.47  14.76   0.00   0.00   65.93   88.16   11.14   88.16  0.97 
1 1 1  -22    3    9 o  1   62.49    4.18   71.37  308.93  11.48 -14.21   0.00   0.00   55.20  308.93   11.12  128.93  0.97 
1 1 1  -22    3   10 o 14   62.42    3.97   64.38  131.71 -11.09  12.45   0.00   0.00   61.67  131.71    2.31  131.71  0.97 
1 1 1  -22    3   11 o  1   17.09    5.21    1.01  326.18   0.06  -0.04   0.00   0.00    0.26  326.17    0.67  146.17  0.03 
1 1 1  -22    3   12 o 16  137.68    3.38  147.02  202.83 -89.04 -37.49   0.00   0.00  137.69  202.83    1.45  202.83  0.99 
1 1 1  -22    3   13 o 17   50.55    4.82   56.84  263.91  -1.53 -14.33   0.00   0.00   44.29  263.91    8.95   83.91  0.96 
1 1 1  -22    3   14 o 19   76.42    3.77   81.19  329.65  32.09 -18.79   0.00   0.00   73.92  329.65    2.92  149.65  0.99 
1 1 1  -22    3   15 o  7   55.51    4.03   53.27  247.97  -6.62 -16.37   0.00   0.00   57.91  247.97    7.98  247.97  0.97 
1 1 1  -22    3   16 o 19   36.97    5.12   35.17  280.06   1.29  -7.25   0.00   0.00   36.10  280.06    3.48  280.06  0.93 
1 1 1  -22    3   17 o 17  116.70    3.17  114.37  215.14 -61.00 -42.94   0.00   0.00  126.96  215.14   22.10  215.14  0.99 
1 1 1  -22    3   18 o  5   81.07    3.34   85.24  302.97  16.68 -25.71   0.00   0.00   82.30  302.97    5.14  302.97  0.98 
1 1 1  -22    3   19 o  6   29.98    6.37   39.09  243.50  -1.89  -3.79   0.00   0.00   16.95  243.50   18.38   63.50  0.87 
1 1 1  -22    3   20 o  4   40.26    5.93   44.22  355.42   8.45  -0.68   0.00   0.00   34.39  355.42    6.82  175.42  0.94 
1 1 1  -22    3   21 o 10   52.85    4.36   46.07  287.44   4.95 -15.77   0.00   0.00   58.57  287.44   14.69  287.44  0.97 
1 1 1  -22    3   22 o  6   26.70    6.30   23.06   61.65   1.87   3.47   0.00   0.00   24.05   61.65    2.11   61.65  0.86 
1 1 1  -22    3   23 o  8   24.27    6.02   19.99  344.59   2.97  -0.82   0.00   0.00   21.11  344.59    2.61  344.59  0.82 
1 1 1  -22    3   24 o  3   16.19    5.34   25.79   36.55   1.92   1.42   0.00   0.00    1.88   36.55   20.61  216.55  0.75 
1 1 1  -22    4    1 f  0   64.41    6.06   54.00  342.81  10.91  -3.38   0.00   0.00   51.47  342.81    0.00    0.00  0.00 
1 1 1  -22    4    2 o  2   79.42    5.89   92.21  277.42   3.45 -26.51   0.00   0.00   68.03  277.42   19.79   97.42  0.98 
1 1 1  -22    4    3 o  3   27.95    7.37   11.11   32.76   0.89   0.57   0.00   0.00   15.55   32.76    4.98   32.76  0.47 
1 1 1  -22    4    4 o  7   58.30    7.58   65.39  297.06   5.90 -11.54   0.00   0.00   49.94  297.06   12.14  117.06  0.96 
1 1 1  -22    4    5 o 14   33.06    6.80   37.38  189.16  -4.37  -0.70   0.00   0.00   22.67  189.16   12.73    9.16  0.88 
1 1 1  -22    4    6 o 10   59.08    7.12   55.19  188.07 -11.45  -1.62   0.00   0.00   60.85  188.07    8.77  188.07  0.96 
1 1 1  -22    4    7 o 11   41.43    6.07   51.87  188.98  -7.97  -1.26   0.00   0.00   28.85  188.98   19.82    8.98  0.94 
1 1 1  -22    4    8 o 17   18.77    5.24   20.60  325.64   1.25  -0.85   0.00   0.00    3.29  325.64   15.92  145.64  0.60 
1 1 1  -22    4    9 o  7   87.17    3.61   68.56  151.57 -22.01  11.91   0.00   0.00  107.32  151.57   43.81  151.57  0.98 
1 1 1  -22    4   10 o  1   71.38    3.96   77.09  313.26  15.69 -16.67   0.00   0.00   68.76  313.26    2.09  133.26  0.98 
1 1 1  -22    4   11 o 14   66.95    4.08   55.17   38.12  12.66   9.94   0.00   0.00   78.88   38.12   28.10   38.12  0.97 
1 1 1  -22    4   12 o 10  141.43    3.37  137.04  338.88  89.35 -34.52   0.00   0.00  153.97  338.88   26.56  338.88  0.99 
1 1 1  -22    4   13 o 11   84.82    3.89   83.65   91.55  -1.05  38.58   0.00   0.00   88.83   91.55   10.23   91.55  0.99 
1 1 1  -22    4   14 o  6   38.54    6.29   33.67   54.07   3.94   5.43   0.00   0.00   39.30   54.07    7.52   54.07  0.92 
1 1 1  -22    4   15 o  1   73.89    3.95   83.66  240.75 -18.15 -32.42   0.00   0.00   67.58  240.75   10.63   60.75  0.99 
1 1 1  -22    4   16 o 10   72.35    4.19   78.07  344.82  32.67  -8.87   0.00   0.00   70.33  344.82    1.90  164.82  0.99 
1 1 1  -22    4   17 o  6   69.60    4.71   76.13  274.66   2.13 -26.11   0.00   0.00   66.91  274.66    2.69   94.66  0.98 
1 1 1  -22    4   18 o  4   38.63    5.98   32.14   34.75   3.88   2.69   0.00   0.00   39.48   34.75   10.47   34.75  0.89 
1 1 1  -22    4   19 o 14   87.93    4.00  102.61  320.95  29.54 -23.96   0.00   0.00   80.21  320.95   13.11  140.95  0.99 
1 1 1  -22    4   20 o  9   44.82    5.30   43.19  278.47   1.49 -10.03   0.00   0.00   44.60  278.47    4.10  278.47  0.95 
1 1 1  -22    4   21 o 11   33.59    5.99   42.56  330.01   7.61  -4.39   0.00   0.00   22.71  330.01   17.82  150.01  0.94 
1 1 1  -22    4   22 o 13   21.56    6.35    6.18   49.07   0.57   0.65   0.00   0.00   11.18   49.07    5.29   49.07  0.40 
1 1 1  -22    4   23 o  2   19.18    6.05   24.88  300.29   1.49  -2.55   0.00   0.00    8.12  300.29   14.69  120.29  0.81 
1 1 1  -22    4   24 o 13   23.04    6.32   11.61  314.37   0.97  -1.00   0.00   0.00   16.16  314.37    6.14  314.37  0.57 
1 1 1  -22    5    1 o  7   60.78    6.07   58.37    7.30  12.84   1.64   0.00   0.00   61.28    7.30    5.80    7.30  0.96 
1 1 1  -22    5    2 o  6   45.32    7.74   60.32  331.57   8.09  -4.38   0.00   0.00   28.28  331.57   29.01  151.57  0.94 
1 1 1  -22    5    3 o  7   59.65    6.94   55.49   74.49   3.12  11.25   0.00   0.00   61.45   74.49    8.82   74.49  0.96 
1 1 1  -22    5    4 o 14   43.47    7.58   54.17  272.64   0.37  -8.08   0.00   0.00   30.09  272.64   21.19   92.64  0.94 
1 1 1  -22    5    5 o 19   80.53    6.35   98.98  353.89  29.25  -3.13   0.00   0.00   64.86  353.89   28.57  173.89  0.98 
1 1 1  -22    5    6 o 14   27.15    7.52   26.12  292.62   0.95  -2.28   0.00   0.00   16.78  292.62    7.76  112.62  0.76 
1 1 1  -22    5    7 o 15   97.34    4.80   91.49  121.84 -18.70  30.13   0.00   0.00  106.40  121.84   20.88  121.84  0.99 
1 1 1  -22    5    8 o  8   93.67    3.93   74.29  117.39 -13.23  25.54   0.00   0.00  115.04  117.39   46.03  117.39  0.98 
1 1 1  -22    5    9 o  9   86.22    4.42   82.13  142.81 -23.01  17.46   0.00   0.00   93.67  142.81   17.91  142.81  0.98 
1 1 1  -22    5   10 o 15   86.64    4.52  100.98   60.39  17.70  31.15   0.00   0.00   78.36   60.39   14.13  240.39  0.99 
1 1 1  -22    5   11 f  0  105.17    4.23  134.45  157.57 -37.90  15.65   0.00   0.00  124.29  157.57    0.00    0.00  0.00 
1 1 1  -22    5   12 o 11   60.01    5.06   54.90  195.47 -15.22  -4.21   0.00   0.00   64.90  195.47   13.64  195.47  0.97 
1 1 1  -22    5   13 o 11  132.71    4.01  135.03  248.82 -36.78 -94.92   0.00   0.00  136.70  248.82    9.29  248.82  1.00 
1 1 1  -22    5   14 f  0   94.83    4.34   91.58   56.94  22.37  34.36   0.00   0.00   86.17   56.94    0.00    0.00  0.00 
1 1 1  -22    5   15 o  9   55.18    4.68   46.75  265.95  -1.05 -14.90   0.00   0.00   63.03  265.95   19.47  265.95  0.97 
1 1 1  -22    5   16 o 11   55.40    5.16   49.81   78.28   3.16  15.25   0.00   0.00   61.25   78.28   15.33   78.28  0.97 
1 1 1  -22    5   17 o  4   93.37    3.81   79.67  223.84 -25.96 -24.93   0.00   0.00  111.56  223.84   38.99  223.84  0.99 
1 1 1  -22    5   18 o  6   29.89    6.48   35.26  215.80  -3.02  -2.18   0.00   0.00   19.23  215.80   12.48   35.80  0.85 
1 1 1  -22    5   19 o 10   42.49    6.92   47.67  196.73  -7.56  -2.27   0.00   0.00   35.71  196.73    7.98   16.73  0.93 
1 1 1  -22    5   20 o  7   59.31    5.63   46.45  251.19  -4.93 -14.47   0.00   0.00   70.78  251.19   26.90  251.19  0.97 
1 1 1  -22    5   21 o 13   37.65    6.97   31.15  163.12  -6.49   1.97   0.00   0.00   39.85  163.12   10.19  163.12  0.92 
1 1 1  -22    5   22 o 10   25.42    6.62   20.94  248.97  -1.23  -3.20   0.00   0.00   22.63  248.97    2.71  248.97  0.84 
1 1 1  -22    5   23 o 15   35.20    6.91   13.51  338.28   2.46  -0.98   0.00   0.00   42.69  338.28   30.46  338.28  0.78 
1 1 1  -22    5   24 o  5   36.10    4.95   43.54  341.71   8.28  -2.74   0.00   0.00   30.83  341.71    6.27  161.71  0.94 
1 1 1  -22    6    1 o  7   59.87    5.98   56.71  152.20 -11.16   5.89   0.00   0.00   61.16  152.20    7.43  152.20  0.96 
1 1 1  -22    6    2 o  9   33.54    7.84   25.37  220.62  -2.19  -1.88   0.00   0.00   29.71  220.62    5.69  220.62  0.80 
1 1 1  -22    6    3 o 16   64.49    5.94   76.73    3.82  18.57   1.24   0.00   0.00   52.93    3.82   19.61  183.82  0.97 
1 1 1  -22    6    4 o 10   38.99    8.01   21.44   16.93   2.70   0.82   0.00   0.00   41.85   16.94   21.65   16.94  0.80 
1 1 1  -22    6    5 o 14   95.90    5.52   86.59   50.85  20.18  24.79   0.00   0.00  107.43   50.85   26.10   50.85  0.98 
1 1 1  -22    6    6 o 12   46.73    7.77   47.31   89.74   0.03   7.59   0.00   0.00   42.84   89.74    1.40  269.74  0.93 
1 1 1  -22    6    7 o 12  113.45    5.75  103.21  130.12 -28.90  34.29   0.00   0.00  128.38  130.12   32.39  130.12  0.99 
1 1 1  -22    6    8 f  0  107.90   10.71  120.55   58.42  16.15  26.27   0.00   0.00  111.43   58.42    0.00    0.00  0.00 
1 1 1  -22    6    9 o  4  178.83    5.39  180.91  129.71 -81.16  97.74   0.00   0.00  190.18  129.71   24.11  129.71  1.00 
1 1 1  -22    6   10 o  5   53.95    6.86   34.82   82.08   0.99   7.12   0.00   0.00   68.02   82.08   35.96   82.08  0.93 
1 1 1  -22    6   11 f  0   38.08    7.67   31.26    1.87   4.75   0.15   0.00   0.00   29.05    1.87    0.00    0.00  0.00 
1 1 1  -22    6   12 o 15   68.06    5.84   58.89  216.58 -15.58 -11.56   0.00   0.00   77.28  216.58   22.01  216.58  0.97 
1 1 1  -22    6   13 o  9   26.10    7.11   22.31  203.87  -2.60  -1.15   0.00   0.00   20.53  203.87    0.56   23.87  0.80 
1 1 1  -22    6   14 o  2   43.53    7.29   44.67  210.00  -8.14  -4.70   0.00   0.00   40.43  210.00    1.42   30.00  0.95 
1 1 1  -22    6   15 o  8   51.16    7.36   47.06  222.77  -8.55  -7.91   0.00   0.00   54.15  222.77   10.48  222.77  0.96 
1 1 1  -22    6   16 o  4   28.26    7.52   38.74  277.42   0.63  -4.81   0.00   0.00   14.73  277.42   20.84   97.42  0.89 
1 1 1  -22    6   17 o 11   49.96    6.26   51.89   78.01   2.16  10.15   0.00   0.00   47.91   78.01    0.85   78.01  0.95 
1 1 1  -22    6   18 f  0   29.87    7.46   34.76  292.54   1.34  -3.24   0.00   0.00   31.23  292.54    0.00    0.00  0.00 
1 1 1  -22    6   19 o  6   41.71    7.23   45.91   69.36   2.79   7.40   0.00   0.00   35.45   69.36    7.04  249.36  0.93 
1 1 1  -22    6   20 o 16   50.37    5.95   40.04  288.25   3.76 -11.41   0.00   0.00   58.31  288.25   20.17  288.25  0.96 
1 1 1  -22    6   21 o  2   26.57    6.84   33.44   10.97   5.21   1.01   0.00   0.00   16.00   10.97   15.84  190.97  0.90 
1 1 1  -22    6   22 o  3   27.23    5.52   30.57   53.16   3.48   4.65   0.00   0.00   20.69   53.16    8.14  233.16  0.91 
1 1 1  -22    6   23 o  8   39.64    4.81   25.60  340.40   6.02  -2.14   0.00   0.00   49.95  340.40   27.13  340.40  0.92 
1 1 1  -22    6   24 o 13   18.02    4.67   17.13   88.96   0.03   1.67   0.00   0.00    8.57   88.96    5.80  268.96  0.64 
1 1 1  -22    7    1 o  2  133.13    5.40  137.16  346.16  68.44 -16.86   0.00   0.00  135.02  346.16    5.68  346.16  0.99 
1 1 1  -22    7    2 o  5   73.22    5.63   64.17  283.08   4.06 -17.50   0.00   0.00   81.86  283.08   21.42  283.08  0.97 
1 1 1  -22    7    3 o  6   72.73    5.92   61.52  128.15 -10.44  13.29   0.00   0.00   83.26  128.15   25.43  128.15  0.97 
1 1 1  -22    7    4 o 11   32.13    8.08   24.58  312.72   1.81  -1.96   0.00   0.00   27.19  312.72    4.15  312.72  0.78 
1 1 1  -22    7    5 o 15   72.91    6.99   65.52  347.42  16.74  -3.74   0.00   0.00   80.32  347.42   19.14  347.42  0.97 
1 1 1  -22    7    6 o 12   77.63   11.08   89.42   23.24  17.85   7.66   0.00   0.00   68.10   23.24   15.02  203.24  0.97 
1 1 1  -22    7    7 o 13   75.65    5.68   61.47  189.56 -17.68  -2.98   0.00   0.00   90.19  189.56   33.36  189.56  0.97 
1 1 1  -22    7    8 o  3   38.69    8.30   34.05  286.40   1.25  -4.24   0.00   0.00   36.65  286.40    5.36  286.40  0.88 
1 1 1  -22    7    9 o  7   54.77    6.71   43.33  291.83   3.35  -8.35   0.00   0.00   63.43  291.83   23.60  291.83  0.94 
1 1 1  -22    7   10 o 16   22.87    7.09   19.72  336.09   1.64  -0.73   0.00   0.00   11.97  336.09    6.31  156.09  0.66 
1 1 1  -22    7   11 o  1   52.20    7.32   54.89   68.95   4.37  11.36   0.00   0.00   48.69   68.95    2.63  248.95  0.96 
1 1 1  -22    7   12 o 12   34.06    7.73   19.97   89.61   0.02   3.08   0.00   0.00   36.71   89.61   17.86   89.61  0.82 
1 1 1  -22    7   13 o 16   33.89    7.91   37.97  163.49  -5.67   1.68   0.00   0.00   26.01  163.49    9.72  343.49  0.91 
1 1 1  -22    7   14 o  7   27.59    7.55   27.89  167.15  -3.56   0.81   0.00   0.00   20.84  167.15    5.16  347.15  0.85 
1 1 1  -22    7   15 o 15   99.11    4.97  101.24  109.83 -19.54  54.16   0.00   0.00  102.99  109.83    9.50  109.83  0.99 
1 1 1  -22    7   16 o 11   53.43    6.54   57.09  271.76   0.41 -13.30   0.00   0.00   50.63  271.76    1.50   91.76  0.96 
1 1 1  -22    7   17 o  7   38.74    7.39   41.01  265.56  -0.43  -5.54   0.00   0.00   33.11  265.56    3.89   85.56  0.90 
1 1 1  -22    7   18 o 10   40.30    7.36   40.92  175.81  -5.87   0.43   0.00   0.00   36.20  175.81    0.99  355.81  0.91 
1 1 1  -22    7   19 o 14   74.95    5.03   68.96  339.76  25.30  -9.33   0.00   0.00   82.57  339.76   18.03  339.76  0.98 
1 1 1  -22    7   20 o 14   46.23    4.74   45.46  207.82 -12.40  -6.54   0.00   0.00   45.81  207.82    2.52  207.82  0.96 
1 1 1  -22    7   21 o 18   32.88    5.19   37.86  112.36  -3.32   8.08   0.00   0.00   25.84  112.36   10.19  292.36  0.94 
1 1 1  -22    7   22 o 10   28.55    5.28   23.59  203.93  -4.16  -1.85   0.00   0.00   28.50  203.93    6.64  203.93  0.88 
1 1 1  -22    7   23 o 17   16.55    4.51   13.18  301.13   0.69  -1.14   0.00   0.00    6.73  301.14    4.81  121.14  0.55 
1 1 1  -22    7   24 o  2   33.96    4.82   45.89  320.10   6.13  -5.13   0.00   0.00   25.78  320.10   11.96  140.10  0.94 
1 1 1  -22    8    1 o 13   31.29    8.29   29.21  231.62  -1.89  -2.39   0.00   0.00   23.52  231.62    3.83   51.62  0.81 
1 1 1  -22    8    2 o 12   36.50    8.59   30.01  324.65   2.92  -2.07   0.00   0.00   33.65  324.65    5.58  324.65  0.85 
1 1 1  -22    8    3 o  9   44.64    7.79   44.42  224.99  -4.81  -4.81   0.00   0.00   40.97  224.99    0.50   44.99  0.92 
1 1 1  -22    8    4 o 17   67.11   10.58   74.00   41.54  10.75   9.52   0.00   0.00   60.58   41.54    8.30  221.54  0.96 
1 1 1  -22    8    5 o  8   94.53    8.81   95.24   98.07  -4.10  28.88   0.00   0.00   97.46   98.07    9.14   98.07  0.98 
1 1 1  -22    8    6 f  0   66.43    8.26   35.47   73.65   2.14   7.29   0.00   0.00   32.75   73.65    0.00    0.00  0.00 
1 1 1  -22    8    7 o  3  111.96    5.05  121.32   20.34  50.75  18.81   0.00   0.00  110.42   20.34    1.00  200.34  0.99 
1 1 1  -22    8    8 o 13   64.72    6.41   68.39   76.05   4.11  16.53   0.00   0.00   62.75   76.05    0.09  256.05  0.97 
1 1 1  -22    8    9 o  9   36.69    7.82   29.77   82.82   0.51   4.08   0.00   0.00   36.13   82.82    8.58   82.82  0.87 
1 1 1  -22    8   10 o 16  117.79    4.78  123.70  152.07 -62.37  33.06   0.00   0.00  118.45  152.07    2.99  152.07  0.99 
1 1 1  -22    8   11 f  0   61.05    7.08   76.37  297.77   8.64 -16.42   0.00   0.00   71.92  297.77    0.00    0.00  0.00 
1 1 1  -22    8   12 o  5   66.44    6.29   61.31  238.37 -11.05 -17.95   0.00   0.00   71.83  238.37   13.97  238.37  0.98 
1 1 1  -22    8   13 o  1   29.21    7.82   32.74  283.28   1.02  -4.33   0.00   0.00   20.68  283.28    9.96  103.28  0.88 
1 1 1  -22    8   14 o 13   49.17    7.09   50.08  357.97  12.15  -0.43   0.00   0.00   47.76  357.97    1.32  357.97  0.96 
1 1 1  -22    8   15 o  8   38.12    7.64   30.00  229.04  -3.30  -3.80   0.00   0.00   40.63  229.04   13.09  229.04  0.89 
1 1 1  -22    8   16 o  4   29.60    7.27   31.85  177.74  -3.59   0.14   0.00   0.00   21.17  177.74    7.74  357.74  0.85 
1 1 1  -22    8   17 o 13   38.88    5.48   52.82  310.70   4.78  -5.56   0.00   0.00   24.87  310.70   22.50  130.70  0.93 
1 1 1  -22    8   18 o 12   73.03    3.77   84.74  201.56 -27.35 -10.81   0.00   0.00   65.51  201.56   12.54   21.56  0.98 
1 1 1  -22    8   19 o 16   27.22    5.55   39.59  307.36   3.77  -4.94   0.00   0.00   12.34  307.36   25.18  127.36  0.92 
1 1 1  -22    8   20 o 12   20.50    5.15   15.40  252.71  -0.63  -2.02   0.00   0.00   14.69  252.71    0.03  252.71  0.72 
1 1 1  -22    8   21 o 18   29.40    5.33   29.10  288.73   1.97  -5.82   0.00   0.00   26.11  288.73    1.58  108.73  0.91 
1 1 1  -22    8   22 o 19   52.09    4.04   56.68  348.92  20.14  -3.94   0.00   0.00   50.18  348.92    1.27  168.92  0.98 
1 1 1  -22    8   23 o 12   20.72    5.11   29.56  135.52  -2.43   2.39   0.00   0.00    9.32  135.52   16.00  315.52  0.84 
1 1 1  -22    9    1 o 11   91.54    6.09   78.85  282.83   6.04 -26.53   0.00   0.00  106.39  282.83   33.10  282.83  0.98 
1 1 1  -22    9    2 o  5   51.83   11.18   53.60    9.11   7.62   1.22   0.00   0.00   46.94    9.11    2.82  189.11  0.93 
1 1 1  -22    9    3 o  1  181.64    8.27  173.02  243.23 -47.39 -93.94   0.00   0.00  201.26  243.23   40.98  243.23  1.00 
1 1 1  -22    9    4 o  7   40.95    8.19   18.72  137.93  -1.92   1.73   0.00   0.00   46.08  137.93   28.79  137.93  0.77 
1 1 1  -22    9    5 o  9   84.12    6.76   73.74  304.65  12.91 -18.68   0.00   0.00   96.62  304.65   28.75  304.65  0.98 
1 1 1  -22    9    6 o  4  103.95    5.72   99.40   57.55  21.45  33.74   0.00   0.00  114.20   57.55   23.13   57.55  0.99 
1 1 1  -22    9    7 o  7  131.34    5.19  124.31  339.51  63.48 -23.73   0.00   0.00  146.33  339.51   31.92  339.51  0.99 
1 1 1  -22    9    8 o  9   25.80    7.39   13.06   95.91  -0.14   1.31   0.00   0.00   16.10   95.91    4.00   95.91  0.55 
1 1 1  -22    9    9 o 14  169.32    5.00  175.82  323.08 113.90 -85.59   0.00   0.00  173.37  323.08    9.29  323.08  1.00 
1 1 1  -22    9   10 o 13   60.95    6.83   52.74  198.46 -14.19  -4.74   0.00   0.00   68.13  198.46   18.51  198.46  0.97 
1 1 1  -22    9   11 o  3   50.31    5.05   46.45  316.91   9.56  -8.94   0.00   0.00   52.80  316.91    8.90  316.91  0.96 
1 1 1  -22    9   12 o 16   24.74    5.91   36.91  264.93  -0.43  -4.85   0.00   0.00    9.44  264.93   25.17   84.93  0.89 
1 1 1  -22    9   13 o  1   32.95    6.23   43.08  239.28  -3.81  -6.40   0.00   0.00   21.25  239.28   18.81   59.28  0.93 
1 1 1  -22    9   14 o  7   77.24    3.86   86.71  209.82 -34.83 -19.97   0.00   0.00   72.65  209.82    7.24   29.82  0.99 
1 1 1  -22    9   15 o  6   40.74    5.12   38.97   87.56   0.31   7.32   0.00   0.00   40.16   87.56    4.64   87.56  0.93 
1 1 1  -22    9   16 o 12   23.42    5.74   27.38   57.40   1.31   2.04   0.00   0.00   10.74   57.40   13.94  237.40  0.76 
1 1 1  -22    9   17 o  8   34.54    5.35   33.78  349.42   4.56  -0.85   0.00   0.00   30.37  349.42    0.35  169.42  0.88 
1 1 1  -22    9   18 o 11   40.04    4.95   39.52   91.17  -0.17   8.19   0.00   0.00   38.08   91.17    1.14   91.17  0.94 
1 1 1  -22    9   19 o 19   21.18    5.43   21.30    2.56   2.84   0.13   0.00   0.00   13.51    2.56    6.77  182.56  0.80 
1 1 1  -22    9   20 o 15   27.28    5.29   26.10  327.82   4.15  -2.61   0.00   0.00   23.78  327.82    1.06  147.82  0.89 
1 1 1  -22    9   21 o 15   53.77    3.81   42.95  144.33 -14.46  10.38   0.00   0.00   64.31  144.33   24.13  144.33  0.97 
1 1 1  -22    9   22 o 13   20.11    5.08   31.08  312.17   2.55  -2.82   0.00   0.00    6.86  312.17   20.67  132.17  0.86 
1 1 1  -22    9   23 o  8   22.04    5.04   14.62  287.23   0.50  -1.62   0.00   0.00   16.02  287.23    3.81  287.23  0.64 
1 1 1  -22   10    1 o 14   55.54    8.50   41.84  140.96  -5.97   4.84   0.00   0.00   65.02  140.96   26.47  140.96  0.93 
1 1 1  -22   10    2 o 12   37.02    9.14    4.31  102.06  -0.11   0.50   0.00   0.00   14.25  102.06   10.28  102.06  0.25 
1 1 1  -22   10    3 o 14   94.33    6.31   98.67  167.51 -34.10   7.55   0.00   0.00   95.31  167.51    4.68  167.51  0.99 
1 1 1  -22   10    4 o  1   97.80    6.44   97.49  312.91  24.23 -26.07   0.00   0.00  103.56  312.91   14.27  312.91  0.99 
1 1 1  -22   10    5 o 15   36.93    9.21   31.28  192.75  -3.67  -0.83   0.00   0.00   34.32  192.75    5.57  192.75  0.85 
1 1 1  -22   10    6 o  5   92.05    3.80   92.28  243.00 -17.55 -34.44   0.00   0.00   96.47  243.00   11.24  243.00  0.99 
1 1 1  -22   10    7 o 16   94.77    3.88   90.30  309.14  25.92 -31.84   0.00   0.00  103.35  309.14   19.48  309.14  0.99 
1 1 1  -22   10    8 o 16   35.77    6.03   43.01  302.99   3.85  -5.93   0.00   0.00   26.06  302.99   14.15  122.99  0.93 
1 1 1  -22   10    9 o 13   41.92    6.56   41.76  327.98   7.09  -4.44   0.00   0.00   39.34  327.98    0.02  327.98  0.94 
1 1 1  -22   10   10 o 13   80.93    3.87   84.19   73.39  11.63  38.99   0.00   0.00   80.29   73.39    0.72   73.39  0.99 
1 1 1  -22   10   11 o  1   93.80    3.71   97.25   25.36  49.95  23.68   0.00   0.00   94.63   25.36    3.37   25.36  0.99 
1 1 1  -22   10   12 o 14   91.24    3.77   93.90   16.65  49.96  14.94   0.00   0.00   93.30   16.65    5.87   16.65  0.99 
1 1 1  -22   10   13 o 18   75.99    4.40   80.04   53.53  21.46  29.04   0.00   0.00   75.95   53.53    2.04   53.53  0.99 
1 1 1  -22   10   14 o  6   39.16    5.05   34.11  257.44  -1.41  -6.34   0.00   0.00   40.83  257.44    9.64  257.44  0.92 
1 1 1  -22   10   15 o  3   48.64    4.35   65.20  168.34 -13.16   2.72   0.00   0.00   34.61  168.34   24.38  348.34  0.96 
1 1 1  -22   10   16 o  6   50.42    4.16   55.23  303.27   5.91  -9.01   0.00   0.00   46.31  303.27    3.43  123.27  0.95 
1 1 1  -22   10   17 o  9   75.06    3.46   78.04  275.37   2.73 -29.05   0.00   0.00   75.38  275.37    3.23  275.37  0.98 
1 1 1  -22   10   18 o  4   22.64    5.43   28.72  355.07   3.86  -0.33   0.00   0.00   11.60  355.07   15.67  175.07  0.86 
1 1 1  -22   10   19 o 17   46.72    4.24   52.93  245.21  -7.40 -16.03   0.00   0.00   40.36  245.21   10.03   65.21  0.97 
1 1 1  -22   10   20 o  3   25.27    5.45   26.41  127.67  -2.90   3.75   0.00   0.00   19.70  127.67    5.43  307.67  0.89 
1 1 1  -22   10   21 o 10   32.56    4.99   26.22  218.43  -4.41  -3.50   0.00   0.00   35.12  218.43   11.23  218.43  0.91 
1 1 1  -22   10   22 f  0   25.61    5.23   18.27  274.90   0.23  -2.68   0.00   0.00   15.76  274.90    0.00    0.00  0.00 
1 1 1  -22   11    1 o  9   87.19    6.54   80.90  350.24  26.56  -4.57   0.00   0.00   96.78  350.24   22.45  350.24  0.98 
1 1 1  -22   11    2 o  5   23.51    7.32   29.34  336.09   2.33  -1.03   0.00   0.00    9.22  336.09   17.78  156.09  0.77 
1 1 1  -22   11    3 o  1   49.12    8.90   32.12  277.65   0.72  -5.33   0.00   0.00   58.94  277.65   29.32  277.65  0.90 
1 1 1  -22   11    4 o 14   30.89    8.62   35.47  159.70  -3.65   1.35   0.00   0.00   20.28  159.70   12.53  339.70  0.86 
1 1 1  -22   11    5 f  0   31.81    7.59   55.36  302.51   3.62  -5.69   0.00   0.00   51.40  302.51    0.00    0.00  0.00 
1 1 1  -22   11    6 f  0  102.45    4.24  109.63  353.64  40.75  -4.54   0.00   0.00  102.27  353.64    0.00    0.00  0.00 
1 1 1  -22   11    7 o  1   50.14    6.52   56.27  246.60  -5.17 -11.95   0.00   0.00   43.56  246.60    9.22   66.60  0.96 
1 1 1  -22   11    8 f  0   81.74    3.67   79.39  236.99 -16.93 -26.06   0.00   0.00   74.94  236.99    0.00    0.00  0.00 
1 1 1  -22   11    9 o  3  103.55    3.34   99.16  263.39  -7.24 -62.52   0.00   0.00  111.87  263.39   18.29  263.39  0.99 
1 1 1  -22   11   10 o  1  133.46    3.24  122.27  223.92 -72.80 -70.10   0.00   0.00  150.94  223.92   36.28  223.92  1.00 
1 1 1  -22   11   11 o 17   18.92    5.33    2.52   80.02   0.05   0.26   0.00   0.00    2.63   80.02    0.29   80.02  0.13 
1 1 1  -22   11   12 o  5   80.62    3.92   85.37  293.08  16.43 -38.55   0.00   0.00   80.43  293.08    1.55  293.08  0.99 
1 1 1  -22   11   13 o  2   22.02    6.25   33.08   73.91   0.94   3.25   0.00   0.00    6.48   73.91   23.81  253.91  0.83 
1 1 1  -22   11   14 f  0   46.23    4.60   32.08  346.30   6.14  -1.50   0.00   0.00   29.08  346.30    0.00    0.00  0.00 
1 1 1  -22   11   15 o  4   64.56    3.72   63.27  133.99 -10.88  11.27   0.00   0.00   68.16  133.99   11.40  133.99  0.97 
1 1 1  -22   11   16 o  5  107.11    3.13  103.81   75.02  13.46  50.33   0.00   0.00  116.92   75.02   21.69   75.02  0.99 
1 1 1  -22   11   17 o 16   18.25    5.14    6.65  100.69  -0.12   0.66   0.00   0.00    5.29  100.69    0.96  280.69  0.32 
1 1 1  -22   11   18 o 15   16.40    4.88   20.10   85.89   0.16   2.19   0.00   0.00    4.72   85.89   14.43  265.89  0.73 
1 1 1  -22   11   19 o 14   19.01    5.03    8.26  224.00  -0.80  -0.77   0.00   0.00   10.60  224.00    2.74  224.00  0.49 
1 1 1  -22   11   20 o  6   13.13    4.21   11.42  254.77  -0.29  -1.07   0.00   0.00    2.11  254.77    8.53   74.77  0.49 
1 1 1  -22   11   21 o 10   34.56    4.92   34.19   96.73  -0.85   7.18   0.00   0.00   33.89   96.73    3.64   96.73  0.93 
1 1 1  -22   11   22 o 18   28.59    5.48   32.71  213.33  -4.00  -2.63   0.00   0.00   23.43  213.33    3.93   33.33  0.89 
1 1 1  -22   12    1 f  0   34.95    8.86   17.20  243.26  -0.99  -1.97   0.00   0.00   15.98  243.26    0.00    0.00  0.00 
1 1 1  -22   12    2 o  9  128.50    5.99  133.29  262.64  -9.65 -74.68   0.00   0.00  131.29  262.64    7.30  262.64  0.99 
1 1 1  -22   12    3 o 16   41.09    9.14   37.60   62.22   2.63   4.99   0.00   0.00   39.44   62.22    4.39   62.22  0.91 
1 1 1  -22   12    4 o 10  100.38    4.51  110.06  356.88  55.20  -3.01   0.00   0.00   96.02  356.88    6.89  176.88  0.99 
1 1 1  -22   12    5 o 11   61.11    5.80   72.05  151.61 -18.81  10.17   0.00   0.00   51.70  151.61   15.93  331.61  0.98 
1 1 1  -22   12    6 o 15   35.13    8.27   12.88  315.34   1.38  -1.36   0.00   0.00   36.18  315.34   24.04  315.34  0.69 
1 1 1  -22   12    7 o 12   23.81    6.34   27.29  252.69  -1.00  -3.19   0.00   0.00   13.84  252.69   11.97   72.69  0.83 
1 1 1  -22   12    8 o  5   26.93    6.77   24.89  196.47  -3.22  -0.95   0.00   0.00   21.46  196.47    1.96   16.47  0.83 
1 1 1  -22   12    9 o 16   15.71    4.86   26.53  211.68  -2.03  -1.25   0.00   0.00    1.21   31.68   26.03   31.68  0.75 
1 1 1  -22   12   10 o 14   58.22    4.22   63.12  182.07 -21.87  -0.79   0.00   0.00   55.07  182.07    3.61    2.07  0.98 
1 1 1  -22   12   11 o  5   25.45    5.52   15.22  348.61   2.10  -0.42   0.00   0.00   22.63  348.61    8.58  348.61  0.72 
1 1 1  -22   12   12 o 16   29.25    6.15   42.05  253.14  -1.66  -5.49   0.00   0.00   14.62  253.14   23.87   73.14  0.91 
1 1 1  -22   12   13 o  4   23.55    6.88    8.22  328.27   0.64  -0.40   0.00   0.00    9.10  328.27    1.64  328.27  0.35 
1 1 1  -22   12   14 o  3   79.81    4.02   74.19  218.08 -18.03 -14.13   0.00   0.00   89.45  218.08   22.80  218.08  0.98 
1 1 1  -22   12   15 o  9   55.22    4.49   54.03  239.84  -6.42 -11.05   0.00   0.00   56.69  239.84    7.34  239.84  0.96 
1 1 1  -22   12   16 o 12   25.63    5.10   29.84  273.22   0.22  -3.97   0.00   0.00   16.29  273.22   11.63   93.22  0.86 
1 1 1  -22   12   17 o 10   18.73    5.27   11.97  297.90   0.67  -1.26   0.00   0.00   10.22  297.90    1.17  117.90  0.58 
1 1 1  -22   12   18 o  6   19.01    5.02   20.81  146.69  -2.29   1.51   0.00   0.00   10.19  146.69    9.61  326.69  0.79 
1 1 1  -22   12   19 o 11   40.23    4.65   37.15  211.94  -9.60  -5.98   0.00   0.00   41.62  211.94    6.43  211.94  0.95 
1 1 1  -22   12   20 o  3   22.38    4.76    8.30  260.20  -0.21  -1.20   0.00   0.00   15.65  260.20    8.16  260.20  0.52 
1 1 1  -22   12   21 o  7   19.37    4.85   19.79  114.06  -0.88   1.98   0.00   0.00   11.07  114.06    5.88  294.06  0.72 
1 1 1  -22   13    1 o 18  104.33    6.54  118.11   95.03  -5.09  57.78   0.00   0.00   95.81   95.03   15.22  275.03  0.99 
1 1 1  -22   13    2 o  1   30.19    8.56   37.28  250.76  -1.53  -4.39   0.00   0.00   18.31  250.76   16.77   70.76  0.88 
1 1 1  -22   13    3 o 17   23.85    7.69   22.01    6.87   2.34   0.28   0.00   0.00   14.95    6.87    5.82  186.87  0.75 
1 1 1  -22   13    4 o 11   51.22    8.28   55.88  275.01   1.10 -12.60   0.00   0.00   45.44  275.01    7.42   95.01  0.96 
1 1 1  -22   13    5 o 11   27.75    5.76   27.75  154.19  -3.71   1.80   0.00   0.00   21.97  154.19    4.24  334.19  0.87 
1 1 1  -22   13    6 o  9   57.23    4.99   70.29  313.88  15.73 -16.35   0.00   0.00   45.76  313.88   20.40  133.88  0.98 
1 1 1  -22   13    7 o 16   94.54    4.31   87.65  156.37 -44.67  19.55   0.00   0.00  105.00  156.37   22.87  156.37  0.99 
1 1 1  -22   13    8 o  1   36.29    6.01   32.71  175.25  -6.29   0.52   0.00   0.00   36.06  175.25    5.56  175.25  0.92 
1 1 1  -22   13    9 o  1   69.27    4.51   68.24  125.55 -16.15  22.60   0.00   0.00   72.77  125.55    9.51  125.55  0.98 
1 1 1  -22   13   10 o 18   54.44    4.92   48.30  128.17  -9.11  11.59   0.00   0.00   60.64  128.17   16.15  128.17  0.97 
1 1 1  -22   13   11 o  2   65.14    4.26   59.14  160.91 -18.30   6.33   0.00   0.00   72.82  160.91   18.76  160.91  0.97 
1 1 1  -22   13   12 o  4   69.76    4.11   73.62  179.23 -22.58   0.30   0.00   0.00   69.67  179.23    2.95  179.23  0.98 
1 1 1  -22   13   13 o  1   67.01    4.15   72.34  302.91  10.11 -15.62   0.00   0.00   65.41  302.91    0.44  302.91  0.97 
1 1 1  -22   13   14 o 10   41.63    5.51   48.71  225.06  -5.81  -5.82   0.00   0.00   33.58  225.06   10.86   45.06  0.94 
1 1 1  -22   13   15 o  5   29.49    6.03   29.43  281.57   0.83  -4.07   0.00   0.00   23.80  281.57    3.66  101.57  0.87 
1 1 1  -22   13   16 o  3   76.56    3.88   74.95  305.21  22.72 -32.20   0.00   0.00   79.77  305.21    8.38  305.21  0.99 
1 1 1  -22   13   17 o  6   37.73    5.35   46.05  356.66  11.57  -0.68   0.00   0.00   28.30  356.66   15.54  176.66  0.96 
1 1 1  -22   13   18 o 19   26.35    5.53   21.88   16.24   3.90   1.14   0.00   0.00   24.82   16.24    4.01   16.24  0.87 
1 1 1  -22   13   19 o 15   22.95    5.39   15.35  295.04   0.97  -2.07   0.00   0.00   19.88  295.04    5.83  295.04  0.74 
1 1 1  -22   13   20 o  7   23.65    4.98   26.79   81.63   0.54   3.67   0.00   0.00   16.93   81.63    6.41  261.63  0.85 
1 1 1  -22   13   21 o  5   18.71    5.00   13.32  348.06   1.25  -0.26   0.00   0.00    9.04  348.06    1.95  168.06  0.54 
1 1 1  -22   14    1 o  3   45.35    8.23   49.44   55.81   5.65   8.32   0.00   0.00   39.45   55.81    7.17  235.81  0.95 
1 1 1  -22   14    2 o  5   47.91    9.05   43.97  201.44  -8.24  -3.23   0.00   0.00   48.81  201.44    7.40  201.44  0.94 
1 1 1  -22   14    3 o 19   77.61    5.11   84.65   38.05  28.98  22.68   0.00   0.00   73.50   38.05    6.09  218.05  0.99 
1 1 1  -22   14    4 o  6   88.15    6.47   92.20  105.02 -10.81  40.26   0.00   0.00   87.68  105.02    1.19  105.02  0.99 
1 1 1  -22   14    5 f  0   27.93    7.13   21.63   96.12  -0.32   3.03   0.00   0.00   20.23   96.12    0.00    0.00  0.00 
1 1 1  -22   14    6 o  2   87.38    5.12   88.08   93.98  -3.01  43.30   0.00   0.00   90.67   93.98    8.60   93.98  0.99 
1 1 1  -22   14    7 o  7   34.34    5.97   44.30  155.40  -7.41   3.39   0.00   0.00   23.22  155.40   17.88  335.40  0.94 
1 1 1  -22   14    8 o 13   83.88    4.20   83.38   68.72  15.24  39.11   0.00   0.00   88.79   68.72   11.82   68.72  0.99 
1 1 1  -22   14    9 o  7   46.22    5.78   58.27  199.58 -12.53  -4.46   0.00   0.00   35.44  199.58   18.01   19.58  0.96 
1 1 1  -22   14   10 o  6   29.45    6.48   37.52  150.59  -4.07   2.29   0.00   0.00   17.96  150.59   16.23  330.59  0.89 
1 1 1  -22   14   11 f  0   50.38    5.52   57.40    0.68  10.57   0.12   0.00   0.00   51.89    0.68    0.00    0.00  0.00 
1 1 1  -22   14   12 o  3   34.19    7.42   36.88  237.20  -2.21  -3.43   0.00   0.00   26.19  237.20    6.88   57.20  0.87 
1 1 1  -22   14   13 o 10   22.43    5.99   31.71   69.08   1.02   2.67   0.00   0.00    6.86   69.08   22.13  249.08  0.80 
1 1 1  -22   14   14 o 16   16.48    5.12    5.61   59.08   0.24   0.40   0.00   0.00    2.30   59.09    2.94  239.09  0.23 
1 1 1  -22   14   15 o 10   25.27    5.41   23.14  284.96   0.94  -3.51   0.00   0.00   20.79  284.96    1.25  104.96  0.85 
1 1 1  -22   14   16 o 17   27.02    5.94   15.84  188.31  -2.68  -0.39   0.00   0.00   27.40  188.31   12.32  188.31  0.79 
1 1 1  -22   14   17 o  5   15.40    4.82    8.94  132.86  -0.69   0.74   0.00   0.00    5.42  132.86    3.09  312.86  0.45 
1 1 1  -22   14   18 o 18   28.73    5.52   35.23  195.80  -6.41  -1.81   0.00   0.00   20.41  195.80   12.14   15.80  0.92 
1 1 1  -22   14   19 o  7   14.26    4.54    6.31   93.38  -0.03   0.56   0.00   0.00    2.12   93.38    3.44  273.38  0.27 
1 1 1  -22   14   20 o 11   19.02    5.20    9.61   38.95   0.74   0.60   0.00   0.00    8.34   38.95    0.29   38.95  0.43 
1 1 1  -22   15    1 o  7   21.25    5.20   16.35  115.23  -0.83   1.76   0.00   0.00   14.04  115.23    1.22  295.23  0.69 
1 1 1  -22   15    2 o  2   41.77    8.34   51.74  303.39   5.32  -8.07   0.00   0.00   30.88  303.39   17.33  123.39  0.95 
1 1 1  -22   15    3 o  7   15.47    5.04   16.50   17.55   1.38   0.44   0.00   0.00    2.70   17.55   12.65  197.55  0.58 
1 1 1  -22   15    4 o  1   30.68    6.87   39.39   35.53   4.94   3.53   0.00   0.00   19.49   35.53   17.06  215.53  0.91 
1 1 1  -22   15    5 o  9   98.05    3.91   98.02  185.06 -58.24  -5.16   0.00   0.00  103.72  185.06   13.03  185.06  0.99 
1 1 1  -22   15    6 o  8   46.88    7.59   54.23   77.56   2.58  11.72   0.00   0.00   39.77   77.56   10.22  257.56  0.96 
1 1 1  -22   15    7 o 15   18.65    5.63   20.70  214.34  -1.59  -1.09   0.00   0.00    6.55  214.34   12.44   34.34  0.68 
1 1 1  -22   15    8 o  8   45.99    5.92   61.34  112.67  -4.86  11.64   0.00   0.00   32.28  112.67   23.69  292.67  0.96 
1 1 1  -22   15    9 o  6   61.57    5.07   55.25   74.36   3.89  13.90   0.00   0.00   68.69   74.36   18.60   74.36  0.96 
1 1 1  -22   15   10 o  3   64.40    4.55   65.68  137.67 -12.26  11.17   0.00   0.00   65.70  137.67    6.55  137.67  0.97 
1 1 1  -22   15   11 o  4   41.89    7.26   40.89  188.27  -5.79  -0.84   0.00   0.00   39.32  188.27    2.41  188.27  0.91 
1 1 1  -22   15   12 o  9   22.58    5.79   19.32  131.31  -1.23   1.40   0.00   0.00   12.63  131.31    5.13  311.31  0.67 
1 1 1  -22   15   13 o  5   62.80    4.40   63.40  292.59   8.41 -20.21   0.00   0.00   63.27  292.59    3.84  292.59  0.98 
1 1 1  -22   15   14 o 10   28.20    6.18   35.98  206.24  -5.37  -2.65   0.00   0.00   17.18  206.24   17.09   26.24  0.91 
1 1 1  -22   15   15 o 18   15.51    4.94   17.95  353.55   1.89  -0.21   0.00   0.00    4.05  353.55   13.03  173.55  0.68 
1 1 1  -22   15   16 o 14   42.66    5.39   45.49  298.19   6.46 -12.05   0.00   0.00   38.86  298.19    4.42  118.19  0.96 
1 1 1  -22   15   17 o 14   21.06    5.62   25.24  117.64  -1.63   3.11   0.00   0.00   12.03  117.64   11.38  297.64  0.84 
1 1 1  -22   15   18 o  9   28.71    5.60   36.52   45.90   4.29   4.42   0.00   0.00   20.12   45.90   12.28  225.90  0.91 
1 1 1  -22   15   19 o  7   20.16    5.48   10.02  236.39  -0.59  -0.88   0.00   0.00   10.39  236.39    1.91  236.39  0.47 
1 1 1  -22   16    1 o 13   19.88    5.96   23.50  156.37  -2.29   1.00   0.00   0.00    8.74  156.37   12.93  336.37  0.76 
1 1 1  -22   16    2 o  9   60.03    5.29   65.02   81.14   3.29  21.13   0.00   0.00   57.33   81.14    2.56  261.14  0.98 
1 1 1  -22   16    3 o 19   99.46    5.63  109.47  287.06  16.55 -53.92   0.00   0.00   96.50  287.06    4.15  107.06  0.99 
1 1 1  -22   16    4 o 10   36.34    7.03   30.96  337.50   4.69  -1.94   0.00   0.00   36.68  337.50    8.29  337.50  0.90 
1 1 1  -22   16    5 o 11  115.02    3.96  117.34  349.06  67.51 -13.05   0.00   0.00  121.10  349.06   13.86  349.06  0.99 
1 1 1  -22   16    6 o  4   17.85    5.52   13.64  153.43  -0.96   0.48   0.00   0.00    4.43  153.43    7.99  333.43  0.47 
1 1 1  -22   16    7 o 11   47.51    5.65   40.31    6.25   7.76   0.85   0.00   0.00   52.19    6.25   15.67    6.25  0.93 
1 1 1  -22   16    8 o  4   21.92    6.10    9.64  120.06  -0.39   0.67   0.00   0.00    7.23  120.06    1.46  300.06  0.36 
1 1 1  -22   16    9 o 12   49.51    5.67   40.57  210.52  -6.19  -3.65   0.00   0.00   55.39  210.52   18.94  210.52  0.93 
1 1 1  -22   16   10 o  6   45.76    5.87   34.82  163.40  -6.08   1.81   0.00   0.00   52.20  163.40   20.43  163.40  0.92 
1 1 1  -22   16   11 o  5   39.51    6.06   46.79  211.53  -7.13  -4.37   0.00   0.00   30.74  211.53   12.66   31.53  0.94 
1 1 1  -22   16   12 o 12   21.52    6.03    4.10   46.06   0.33   0.34   0.00   0.00    6.03   46.06    2.16   46.06  0.23 
1 1 1  -22   16   13 o  3   20.24    5.69    9.32  208.42  -1.03  -0.56   0.00   0.00   11.51  208.42    2.64  208.42  0.50 
1 1 1  -22   16   14 o 17   30.08    6.06   36.90  340.90   6.66  -2.31   0.00   0.00   20.58  340.90   14.55  160.90  0.93 
1 1 1  -22   16   15 o 14   27.14    6.03   25.16  162.91  -4.39   1.35   0.00   0.00   23.99  162.91    0.05  162.90  0.88 
1 1 1  -22   16   16 o 14   22.67    5.95   37.61   40.63   4.14   3.55   0.00   0.00    6.13   40.63   28.69  220.63  0.90 
1 1 1  -22   16   17 o 19   36.97    5.60   40.90  146.03  -7.39   4.98   0.00   0.00   33.33  146.03    3.00  326.03  0.94 
1 1 1  -22   16   18 o  5   23.18    5.90   11.37  175.64  -1.35   0.10   0.00   0.00   16.26  175.64    6.61  175.64  0.56 
1 1 1  -22   17    1 o 11  103.71    6.42   88.61  236.71 -20.97 -31.94   0.00   0.00  124.06  236.71   43.44  236.71  0.99 
1 1 1  -22   17    2 o 10   40.57    5.71   38.91   93.76  -0.44   6.71   0.00   0.00   39.47   93.76    4.11   93.76  0.92 
1 1 1  -22   17    3 o 17   31.70    8.16   13.78  109.77  -0.53   1.47   0.00   0.00   26.31  109.77   13.81  109.77  0.61 
1 1 1  -22   17    4 o  6   35.09    6.41   23.34  199.06  -2.98  -1.03   0.00   0.00   36.46  199.06   15.34  199.06  0.82 
1 1 1  -22   17    5 o  4   77.37    4.25   85.76    7.64  26.69   3.58   0.00   0.00   74.48    7.64    2.87  187.64  0.98 
1 1 1  -22   17    6 o 11   26.40    6.43   23.42  129.39  -1.37   1.67   0.00   0.00   17.08  129.39    3.96  309.39  0.72 
1 1 1  -22   17    7 o  7   97.02    3.95   93.28    9.43  35.19   5.85   0.00   0.00  107.19    9.43   23.07    9.43  0.99 
1 1 1  -22   17    8 o 13   35.55    6.65   49.52   35.88   5.46   3.95   0.00   0.00   20.38   35.88   24.82  215.88  0.92 
1 1 1  -22   17    9 o  8   20.65    5.96   20.46  304.84   1.07  -1.54   0.00   0.00    8.99  304.84    9.93  124.84  0.68 
1 1 1  -22   17   10 o  9   35.52    7.45   30.62   44.52   3.56   3.50   0.00   0.00   34.71   44.52    5.97   44.52  0.89 
1 1 1  -22   17   11 o 16   22.74    6.21   32.93  133.70  -3.02   3.16   0.00   0.00    8.50  133.70   22.87  313.70  0.88 
1 1 1  -22   17   12 o 10   34.60    6.33   29.14    1.88   6.08   0.20   0.00   0.00   35.47    1.88    7.72    1.88  0.91 
1 1 1  -22   17   13 o  6   36.93    6.03   56.24  173.04 -13.35   1.63   0.00   0.00   17.53  173.04   36.00  353.04  0.96 
1 1 1  -22   17   14 o  5   20.02    5.72   10.75  222.74  -1.11  -1.02   0.00   0.00   13.73  222.74    3.50  222.74  0.60 
1 1 1  -22   17   15 o 14   62.86    4.72   62.26  155.36 -24.54  11.26   0.00   0.00   66.11  155.36    8.86  155.36  0.98 
1 1 1  -22   17   16 o 19   21.01    5.77    8.16  262.85  -0.12  -0.98   0.00   0.00   11.34  262.85    4.12  262.85  0.44 
1 1 1  -22   17   17 o 12   33.93    6.11   41.20  159.41  -6.61   2.48   0.00   0.00   27.96  159.41    6.93  339.41  0.93 
1 1 1  -22   18    1 o  3   66.58    5.66   77.82  214.64 -15.16 -10.48   0.00   0.00   59.68  214.64   10.13   34.64  0.97 
1 1 1  -22   18    2 o 14   26.25    6.14   40.06  272.84   0.18  -3.64   0.00   0.00    8.59  272.84   27.35   92.84  0.85 
1 1 1  -22   18    3 o  5   79.05    4.15  105.22  242.69 -14.81 -28.68   0.00   0.00   60.85  242.69   33.93   62.69  0.98 
1 1 1  -22   18    4 o  4   51.59    5.25   47.72  278.57   1.42  -9.44   0.00   0.00   54.38  278.57   11.15  278.57  0.95 
1 1 1  -22   18    5 o  6   32.73    6.54   31.53  308.66   2.48  -3.10   0.00   0.00   27.67  308.66    1.09  128.66  0.86 
1 1 1  -22   18    6 f  0   28.75    6.66   30.09   16.20   3.49   1.01   0.00   0.00   27.69   16.20    0.00    0.00  0.00 
1 1 1  -22   18    7 o 10   37.33    6.50   37.57  221.06  -4.75  -4.14   0.00   0.00   33.53  221.06    1.40   41.06  0.92 
1 1 1  -22   18    8 o 12   65.01    4.76   53.76   40.67  14.80  12.71   0.00   0.00   76.08   40.67   25.52   40.67  0.97 
1 1 1  -22   18    9 o 11   29.92    6.79   28.38  130.98  -3.10   3.57   0.00   0.00   26.04  130.98    1.00  310.98  0.89 
1 1 1  -22   18   10 o  4   21.59    6.14    9.93  261.12  -0.20  -1.29   0.00   0.00   13.99  261.12    4.53  261.12  0.54 
1 1 1  -22   18   11 o 15   20.20    5.94   14.77  259.41  -0.35  -1.88   0.00   0.00   13.53  259.41    0.53   79.41  0.68 
1 1 1  -22   18   12 o  6   29.16    6.35   30.15  320.07   4.36  -3.65   0.00   0.00   24.22  320.07    4.47  140.07  0.91 
1 1 1  -22   18   13 o 19   27.14    5.62   29.44  282.44   1.18  -5.34   0.00   0.00   21.37  282.44    6.29  102.44  0.90 
1 1 1  -22   18   14 o 18   18.82    5.57   11.33  133.46  -0.92   0.97   0.00   0.00   10.51  133.46    0.22  133.46  0.55 
1 1 1  -22   18   15 o  9   29.01    5.73   25.10  175.26  -4.08   0.34   0.00   0.00   28.33  175.26    6.35  175.26  0.87 
1 1 1  -22   18   16 o  5   24.46    6.27   19.31   64.74   0.99   2.09   0.00   0.00   20.13   64.74    3.89   64.74  0.74 
1 1 1  -22   19    1 o 12   64.71    6.44   67.60  302.91  10.22 -15.79   0.00   0.00   63.42  302.91    0.92  302.91  0.97 
1 1 1  -22   19    2 o 17   27.79    7.38   34.34  309.79   2.52  -3.03   0.00   0.00   16.04  309.79   15.78  129.79  0.86 
1 1 1  -22   19    3 o  6   40.55    8.10   49.25  349.63   7.98  -1.46   0.00   0.00   30.09  349.63   15.73  169.63  0.94 
1 1 1  -22   19    4 o 14   23.71    6.86   30.27  310.10   2.14  -2.54   0.00   0.00   11.11  310.10   17.20  130.10  0.83 
1 1 1  -22   19    5 o 10   32.21    7.61   24.86  299.00   1.81  -3.27   0.00   0.00   31.52  299.00    8.10  299.00  0.85 
1 1 1  -22   19    6 o  6   41.65    7.59   32.50  356.20   6.84  -0.45   0.00   0.00   46.10  356.20   15.23  356.20  0.92 
1 1 1  -22   19    7 o 14   77.03    5.26   72.38  156.61 -32.51  14.06   0.00   0.00   82.93  156.61   13.99  156.61  0.99 
1 1 1  -22   19    8 o 16   54.74    7.38   61.05  307.25  11.18 -14.70   0.00   0.00   48.34  307.25    9.79  127.25  0.97 
1 1 1  -22   19    9 o 19   28.34    7.55   44.86  114.28  -2.93   6.49   0.00   0.00    9.84  114.28   32.85  294.28  0.93 
1 1 1  -22   19   10 o 17   36.35    7.06   49.06   10.05  10.61   1.88   0.00   0.00   22.55   10.05   24.12  190.05  0.95 
1 1 1  -22   19   11 o 14   48.41    7.18   42.63   40.23   9.63   8.15   0.00   0.00   52.48   40.23   12.07   40.23  0.96 
1 1 1  -22   19   12 o 11   25.19    7.55   12.97    7.15   1.78   0.22   0.00   0.00   21.39    7.15    9.43    7.15  0.66 
1 1 1  -22   19   13 o 15   39.75    7.06   38.31  342.26   7.71  -2.47   0.00   0.00   40.22  342.26    6.01  342.26  0.94 
1 1 1  -22   19   14 o  7   22.16    6.24    6.30  273.82   0.05  -0.73   0.00   0.00    9.72  273.82    4.29  273.82  0.34 
1 1 1  -22   19   15 o  7   38.61    6.53   44.87  126.41  -4.80   6.51   0.00   0.00   35.05  126.41    2.18  306.41  0.94 
1 1 1  -22   20    1 o 10   43.55    7.82   43.04  225.14  -6.82  -6.85   0.00   0.00   41.46  225.15    0.47  225.15  0.95 
1 1 1  -22   20    2 f  0   26.75    7.65   33.84  315.12   3.42  -3.40   0.00   0.00   32.23  315.12    0.00    0.00  0.00 
1 1 1  -22   20    3 o  4   28.45    7.64   22.81  275.65   0.34  -3.42   0.00   0.00   25.94  275.65    4.21  275.65  0.84 
1 1 1  -22   20    4 o  9   28.12    7.94   22.39  349.22   3.23  -0.61   0.00   0.00   25.31  349.22    3.98  349.22  0.83 
1 1 1  -22   20    5 o  7   35.60    8.34   42.80   26.16   6.99   3.43   0.00   0.00   25.71   26.16   15.04  206.16  0.93 
1 1 1  -22   20    6 o 16   44.59    8.66   39.88  303.64   4.97  -7.47   0.00   0.00   46.10  303.64    8.14  303.64  0.94 
1 1 1  -22   20    7 o 14   30.58    8.17   33.93  103.03  -1.26   5.45   0.00   0.00   23.09  103.03    9.20  283.03  0.91 
1 1 1  -22   20    8 o 12   23.85    7.22   21.44    0.17   3.08   0.01   0.00   0.00   18.52    0.17    1.89  180.17  0.82 
1 1 1  -22   20    9 o 15   29.61    8.04   19.52   19.46   3.05   1.08   0.00   0.00   30.47   19.46   12.03   19.46  0.83 
1 1 1  -22   20   10 o  3   29.15    8.07   21.32  143.43  -2.63   1.95   0.00   0.00   28.60  143.43    8.93  143.43  0.83 
1 1 1  -22   20   11 o  6   27.46    7.70   14.13    7.38   1.97   0.25   0.00   0.00   25.46    7.38   12.77    7.38  0.69 
1 1 1  -22   20   12 o  3   37.55   10.00   28.61  274.99   0.36  -4.17   0.00   0.00   40.41  274.99   15.45  274.99  0.87 
1 1 1  -22   20   13 o  7   43.33    9.81   43.68  197.20  -6.71  -2.08   0.00   0.00   43.37  197.20    6.49  197.20  0.93 
1 1 1  -22   21    1 o  4   19.30    5.61   20.09  232.26  -1.59  -2.05   0.00   0.00   10.79  232.26    8.33   52.26  0.77 
1 1 1  -22   21    2 o  2   45.87    8.06   55.88  264.89  -1.24 -13.90   0.00   0.00   35.20  264.89   17.98   84.89  0.96 
1 1 1  -22   21    3 o 10   40.02    8.48   39.91    9.03   8.32   1.32   0.00   0.00   37.14    9.03    0.84  189.03  0.94 
1 1 1  -22   21    4 o 11   30.45    8.00   33.63  328.57   4.88  -2.98   0.00   0.00   23.28  328.57    8.72  148.57  0.91 
1 1 1  -22   21    5 o 13   36.35    8.72   20.73    2.54   3.98   0.18   0.00   0.00   43.02    2.54   23.30    2.54  0.86 
1 1 1  -22   21    6 o  2   37.67    7.78   43.53   23.64   8.59   3.76   0.00   0.00   30.12   23.64   10.97  203.64  0.95 
1 1 1  -22   21    7 o 18   28.28    7.98    6.84  331.85   0.92  -0.49   0.00   0.00   19.76  331.85   13.40  331.85  0.46 
1 1 1  -22   21    8 o 18   29.61    7.83   17.14   49.36   1.73   2.01   0.00   0.00   30.60   49.36   14.98   49.36  0.78 
1 1 1  -22   21    9 o 15   29.62    8.07   25.14  259.99  -0.63  -3.57   0.00   0.00   27.76  259.99    5.32  259.99  0.85 
1 1 1  -22   21   10 o 10   44.04   12.65   39.00   18.83   4.98   1.70   0.00   0.00   45.24   18.83   11.27   18.83  0.90 
1 1 1  -22   21   11 o 10   52.35   13.43   47.12  290.17   2.32  -6.31   0.00   0.00   56.64  290.17   16.72  290.17  0.92 
1 1 1  -22   21   12 o  7   33.81    8.55   48.07   98.90  -0.98   6.27   0.00   0.00   22.54   98.90   16.95  278.90  0.92 
1 1 1  -22   22    1 o 16   17.21    5.25   14.78   99.60  -0.29   1.72   0.00   0.00    8.64   99.60    5.10  279.60  0.65 
1 1 1  -22   22    2 o  8   51.24    6.87   49.15  152.47 -13.22   6.89   0.00   0.00   53.47  152.47    7.94  152.47  0.97 
1 1 1  -22   22    3 o  6   30.04    6.92   30.28   55.72   2.97   4.36   0.00   0.00   26.17   55.72    1.70  235.72  0.90 
1 1 1  -22   22    4 o 13   18.34    5.47   21.04  250.98  -0.80  -2.33   0.00   0.00    8.71  250.98   10.49   70.98  0.76 
1 1 1  -22   22    5 o 10   26.70    6.42   34.24   25.74   4.74   2.28   0.00   0.00   17.11   25.74   13.78  205.74  0.90 
1 1 1  -22   22    6 o  3   20.95    5.67    6.61  290.83   0.29  -0.76   0.00   0.00    9.92  290.83    4.04  290.83  0.38 
1 1 1  -22   22    7 o 10   16.74    5.26   17.01  332.63   1.47  -0.76   0.00   0.00    6.27  332.63    8.62  152.63  0.63 
1 1 1  -22   22    8 o 19   58.69    6.02   63.12   39.51  14.97  12.35   0.00   0.00   60.16   39.51    6.01   39.51  0.97 
1 1 1  -22   22    9 o 13   22.82    6.28   17.46  212.63  -1.64  -1.05   0.00   0.00   16.76  212.63    2.11  212.63  0.69 
1 1 1  -22   23    1 o  2   25.14    6.30   26.19  259.49  -0.64  -3.46   0.00   0.00   19.48  259.49    3.38   79.49  0.84 
1 1 1  -22   23    2 o  6   20.60    5.77   21.63  132.07  -1.65   1.83   0.00   0.00   12.52  132.07    6.29  312.07  0.76 
1 1 1  -22   23    3 o  8   40.34    6.45   51.28   22.94   9.83   4.16   0.00   0.00   32.50   22.94   11.81  202.94  0.95 
1 1 1  -22   23    4 o  2   28.88    6.71   14.45  135.48  -1.47   1.45   0.00   0.00   28.53  135.48   16.16  135.48  0.71 
1 1 1  -22   23    5 o 15   53.48    5.90   57.27   37.09  12.49   9.44   0.00   0.00   55.04   37.09    6.59   37.09  0.97 
1 1 1  -22   23    6 o  8   38.28    6.28   40.20  239.16  -3.79  -6.35   0.00   0.00   37.67  239.16    4.16  239.16  0.93 
1 1 1  -22   23    7 o 17   38.81    6.40   48.68   38.43   6.78   5.38   0.00   0.00   33.11   38.43    6.77  218.43  0.94 
1 1 1  -21    0    1 x 16       ?       ?  123.28  180.00  -0.00  -0.00   0.00   0.00  119.61  180.00    0.00    0.00  0.00 
1 1 1  -21    0    2 x  7       ?       ?    6.21  180.00  -0.00  -0.00   0.00   0.00    6.03  180.00    0.00    0.00  0.00 
1 1 1  -21    0    3 o  3   49.71    3.93   40.51  180.00  -3.29  -0.00   0.00   0.00   59.86  180.00   20.59  180.00  1.00 
1 1 1  -21    0    4 o 13  117.06    5.41  139.81  180.00 -26.70  -0.00   0.00   0.00   98.65  180.00   36.81    0.00  1.00 
1 1 1  -21    0    5 o 14   20.54    5.32    0.80    0.00   0.03   0.00   0.00   0.00    0.36    0.00    0.41  180.00  0.03 
1 1 1  -21    0    6 o  3   15.54    4.80    6.90    0.00   0.19   0.00   0.00   0.00    0.86  180.00    7.53  180.00  0.19 
1 1 1  -21    0    7 o 17   24.43    5.60   25.08  180.00  -1.12  -0.00   0.00   0.00   15.14  180.00    9.10    0.00  0.81 
1 1 1  -21    0    8 o  9   29.25    5.67   11.17    0.00   0.61  -0.00   0.00   0.00   21.11  360.00   10.35  360.00  0.54 
1 1 1  -21    0    9 o 17   79.95    3.62   83.43  180.00 -13.24  -0.00   0.00   0.00   79.95  180.00    0.01    0.00  1.00 
1 1 1  -21    0   10 o  9  135.18    3.17  144.60    0.00  40.03  -0.00   0.00   0.00  132.50  360.00    5.36  180.00  1.00 
1 1 1  -21    0   11 o  2   65.75    3.81   65.43    0.00   8.98  -0.00   0.00   0.00   69.47  360.00    7.45  360.00  1.00 
1 1 1  -21    0   12 o 12   26.13    6.30   39.11  180.00  -2.05  -0.00   0.00   0.00   13.79  180.00   22.99    0.00  0.97 
1 1 1  -21    0   13 o 10   43.44    6.46   20.63  180.00  -1.81  -0.00   0.00   0.00   63.11  180.00   43.91  180.00  0.95 
1 1 1  -21    0   14 o 10   38.38    5.16   22.27    0.00   1.80   0.00   0.00   0.00   52.15    0.00   31.64    0.00  0.95 
1 1 1  -21    0   15 o  2   18.09    5.26   13.86    0.00   0.56  -0.00   0.00   0.00    5.68  360.00    7.10  180.00  0.51 
1 1 1  -21    0   16 o  5   79.14    3.52   76.57  180.00 -16.30  -0.00   0.00   0.00   86.73  180.00   15.18  180.00  1.00 
1 1 1  -21    0   17 o 18  122.09    3.20  122.83  180.00 -47.70  -0.00   0.00   0.00  127.96  180.00   11.73  180.00  1.00 
1 1 1  -21    0   18 o 14   39.14    5.01   46.61    0.00   5.59   0.00   0.00   0.00   34.69    0.00    8.90  180.00  1.00 
1 1 1  -21    0   19 o 16   58.83    3.77   58.34  180.00 -11.05  -0.00   0.00   0.00   63.79  180.00    9.91  180.00  1.00 
1 1 1  -21    0   20 o 15   16.20    4.89    6.22  180.00  -0.25  -0.00   0.00   0.00    2.13  180.00    3.53    0.00  0.24 
1 1 1  -21    0   21 o 18   21.27    5.44   25.58  180.00  -1.04  -0.00   0.00   0.00   10.11  180.00   12.84    0.00  0.78 
1 1 1  -21    0   22 o 10   14.56    4.55    2.61  180.00  -0.10  -0.00   0.00   0.00    0.40  180.00    2.01    0.00  0.10 
1 1 1  -21    0   23 o  4   23.92    5.42   33.61  180.00  -2.79  -0.00   0.00   0.00   15.48  180.00   16.53    0.00  0.99 
1 1 1  -21    0   24 o 12   22.23    5.30   22.77    0.00   1.96  -0.00   0.00   0.00   21.04  360.00    0.63  180.00  0.96 
1 1 1  -21    0   25 o 19   42.63    4.12   44.20    0.00   7.29  -0.00   0.00   0.00   44.55  360.00    3.84  360.00  1.00 
1 1 1  -21    0   26 o 13   28.16    5.03   24.03    0.00   2.10  -0.00   0.00   0.00   33.93  360.00   13.19  360.00  0.97 
1 1 1  -21    1    1 x 15       ?       ?   43.26  340.92   0.00  -0.00   0.00   0.00   41.96  340.92    0.00    0.00  0.00 
1 1 1  -21    1    2 o  1   93.37    7.67   70.50  255.59  -4.52 -17.57   0.00   0.00  113.14  255.59   44.76  255.59  0.97 
1 1 1  -21    1    3 o 17   48.94    6.91   28.59  342.22   3.85  -1.23   0.00   0.00   56.95  342.21   29.24  342.21  0.86 
1 1 1  -21    1    4 o 15   64.92    3.56   51.47  141.99  -8.68   6.78   0.00   0.00   73.94  141.99   24.07  141.99  0.95 
1 1 1  -21    1    5 o  9   51.88    4.95   46.58  229.22  -5.15  -5.97   0.00   0.00   51.84  229.22    6.74  229.22  0.93 
1 1 1  -21    1    6 o  7   33.89    6.38   21.21  242.43  -1.06  -2.04   0.00   0.00   29.75  242.43    9.24  242.43  0.74 
1 1 1  -21    1    7 o  1   65.34    3.80   58.81  209.06 -12.33  -6.85   0.00   0.00   69.15  209.06   12.34  209.06  0.96 
1 1 1  -21    1    8 o  5   34.85    5.45   36.65   60.97   2.20   3.97   0.00   0.00   26.17   60.97    9.11  240.97  0.88 
1 1 1  -21    1    9 o 16   25.27    5.98   25.42   22.72   2.10   0.88   0.00   0.00   12.97   22.72   11.38  202.72  0.74 
1 1 1  -21    1   10 o  9   19.37    5.51   18.39  134.91  -0.93   0.93   0.00   0.00    3.70  134.91   13.83  314.91  0.55 
1 1 1  -21    1   11 o 18   62.82    4.22   68.69  278.45   2.53 -17.05   0.00   0.00   56.85  278.45    8.25   98.45  0.97 
1 1 1  -21    1   12 o 19   83.77    3.84  101.12  220.88 -26.33 -22.79   0.00   0.00   70.06  220.88   25.00   40.88  0.99 
1 1 1  -21    1   13 o 10   93.92    5.53   95.53   83.57   3.88  34.49   0.00   0.00   96.22   83.57    7.34   83.57  0.99 
1 1 1  -21    1   14 o  1   20.89    5.63   27.52  122.10  -1.18   1.89   0.00   0.00    5.25  122.10   20.07  302.10  0.73 
1 1 1  -21    1   15 o 10   18.96    5.46   21.45  328.61   1.45  -0.89   0.00   0.00    4.57  328.61   15.22  148.61  0.64 
1 1 1  -21    1   16 o  6   40.77    5.12   32.99  331.39   5.72  -3.12   0.00   0.00   44.14  331.39   13.29  331.39  0.92 
1 1 1  -21    1   17 f  0   63.65    3.98   64.23  187.48 -20.51  -2.69   0.00   0.00   60.75  187.48    0.00    0.00  0.00 
1 1 1  -21    1   18 o 19   38.90    5.21   29.83  203.83  -5.94  -2.62   0.00   0.00   43.64  203.83   15.76  203.83  0.92 
1 1 1  -21    1   19 f  0   31.61    5.58   22.55  261.34  -0.61  -3.99   0.00   0.00   20.82  261.34    0.00    0.00  0.00 
1 1 1  -21    1   20 o 16   42.50    4.48   48.41  207.88  -8.43  -4.46   0.00   0.00   36.34  207.88    7.73   27.88  0.95 
1 1 1  -21    1   21 o 14   63.72    3.53   59.51  319.19  11.00  -9.50   0.00   0.00   69.61  319.19   16.24  319.19  0.96 
1 1 1  -21    1   22 o 17   24.13    5.46   16.73   63.42   0.84   1.68   0.00   0.00   17.15   63.42    1.64   63.42  0.68 
1 1 1  -21    1   23 o  4   26.06    5.45   24.53   10.23   3.95   0.71   0.00   0.00   21.66   10.23    1.70  190.23  0.86 
1 1 1  -21    1   24 o  8   20.38    5.21   24.13  148.68  -2.94   1.79   0.00   0.00   11.20  148.68   11.76  328.68  0.84 
1 1 1  -21    1   25 f  0   43.66    3.72   33.63  333.40   8.96  -4.49   0.00   0.00   30.94  333.40    0.00    0.00  0.00 
1 1 1  -21    1   26 o 12   20.76    4.94   20.79  247.65  -0.94  -2.28   0.00   0.00   13.68  247.65    4.24   67.65  0.76 
1 1 1  -21    2    1 o  1   99.75    5.68   94.50  357.67  28.09  -1.14   0.00   0.00  104.27  357.67   12.62  357.67  0.98 
1 1 1  -21    2    2 o  4   58.26    7.66   47.19   77.68   1.63   7.47   0.00   0.00   62.86   77.68   17.10   77.68  0.93 
1 1 1  -21    2    3 o  7   40.83    7.60   55.75  283.34   1.49  -6.27   0.00   0.00   20.99  283.34   33.03  103.34  0.92 
1 1 1  -21    2    4 o 13   24.83    6.92   32.56  169.58  -2.36   0.43   0.00   0.00    5.90  169.58   25.64  349.58  0.75 
1 1 1  -21    2    5 o  8   61.66    9.73   52.72  167.30  -8.44   1.90   0.00   0.00   64.93  167.30   13.91  167.30  0.94 
1 1 1  -21    2    6 o  4   34.62    9.45   43.69   94.68  -0.34   4.19   0.00   0.00   18.07   94.68   24.17  274.68  0.87 
1 1 1  -21    2    7 o  6   29.63    6.04   26.82   11.87   2.66   0.56   0.00   0.00   20.73   11.87    5.17  191.87  0.79 
1 1 1  -21    2    8 o 12   78.81    4.04   68.95  134.10 -14.20  14.65   0.00   0.00   87.41  134.10   21.10  134.10  0.98 
1 1 1  -21    2    9 o 13   56.92    4.26   60.55  329.71  11.33  -6.62   0.00   0.00   51.46  329.71    6.49  149.71  0.96 
1 1 1  -21    2   10 o 14   66.27    3.96   45.42  312.20   7.96  -8.78   0.00   0.00   83.58  312.20   40.33  312.20  0.96 
1 1 1  -21    2   11 o  7   92.18    3.57   94.32  342.76  34.05 -10.57   0.00   0.00   92.44  342.76    3.13  342.76  0.99 
1 1 1  -21    2   12 o 17   56.51    5.19   54.87  177.53 -12.10   0.52   0.00   0.00   56.73  177.53    5.22  177.53  0.96 
1 1 1  -21    2   13 o 12   59.87    4.31   72.32  130.53 -11.47  13.41   0.00   0.00   49.10  130.53   18.10  310.53  0.97 
1 1 1  -21    2   14 o 10   82.99    3.60   71.41   42.65  18.37  16.92   0.00   0.00   97.00   42.65   31.38   42.65  0.98 
1 1 1  -21    2   15 o  1   51.76    4.49   54.60  234.96  -7.20 -10.27   0.00   0.00   48.85  234.96    1.59   54.96  0.96 
1 1 1  -21    2   16 o 12   19.92    5.46    8.29  108.36  -0.25   0.76   0.00   0.00    6.98  108.36    0.78  288.36  0.37 
1 1 1  -21    2   17 f  0   45.22    4.81   50.51  304.25   6.62  -9.73   0.00   0.00   47.73  304.25    0.00    0.00  0.00 
1 1 1  -21    2   18 o  5   50.23    4.88   57.44  283.16   3.75 -16.06   0.00   0.00   43.74  283.16    9.89  103.16  0.97 
1 1 1  -21    2   19 o  7   62.47    3.95   58.52   64.04   9.72  19.96   0.00   0.00   68.13   64.04   14.17   64.04  0.98 
1 1 1  -21    2   20 o 15   69.42    3.68   56.18  183.23 -18.30  -1.03   0.00   0.00   83.92  183.23   32.85  183.23  0.97 
1 1 1  -21    2   21 o 15   40.81    4.49   37.79   58.35   3.03   4.92   0.00   0.00   40.23   58.35    6.29   58.34  0.91 
1 1 1  -21    2   22 o  1   34.71    4.76   32.47  146.52  -4.65   3.08   0.00   0.00   32.67  146.52    2.49  146.52  0.91 
1 1 1  -21    2   23 o  7   25.01    4.90   22.70   89.15   0.06   3.72   0.00   0.00   21.00   89.15    0.62  269.15  0.85 
1 1 1  -21    2   24 o  3   17.76    4.79    8.86  284.41   0.28  -1.11   0.00   0.00    9.17  284.41    0.75  284.41  0.50 
1 1 1  -21    2   25 o  4   17.00    4.75   13.03  339.20   1.41  -0.54   0.00   0.00    8.40  339.20    3.54  159.20  0.60 
1 1 1  -21    2   26 o 17   17.02    4.69   16.98   37.85   1.31   1.02   0.00   0.00    6.98   37.85    7.59  217.85  0.63 
1 1 1  -21    3    1 o 17   19.80    6.31   30.11  173.21  -1.75   0.21   0.00   0.00    3.22  353.21   32.41  353.21  0.66 
1 1 1  -21    3    2 o  7   43.76   11.11   48.04  252.66  -1.49  -4.77   0.00   0.00   31.62  252.66   14.93   72.66  0.89 
1 1 1  -21    3    3 o 12   97.45    6.90   85.20   74.33   6.64  23.68   0.00   0.00  108.36   74.33   25.83   74.33  0.98 
1 1 1  -21    3    4 o 14   66.05    9.64   54.35  126.16  -5.61   7.68   0.00   0.00   72.34  126.16   19.74  126.16  0.95 
1 1 1  -21    3    5 o  5   66.85    6.08   61.94   69.66   4.63  12.50   0.00   0.00   68.67   69.66    8.77   69.66  0.96 
1 1 1  -21    3    6 o  1  100.16    8.78   98.90  261.35  -4.37 -28.70   0.00   0.00  101.27  261.35    5.70  261.35  0.98 
1 1 1  -21    3    7 o  7   32.65    7.00   22.49  166.60  -2.36   0.56   0.00   0.00   27.69  166.60    6.00  166.60  0.76 
1 1 1  -21    3    8 o 10   61.33    4.83   53.67  300.94   6.23 -10.38   0.00   0.00   65.95  300.94   14.42  300.94  0.96 
1 1 1  -21    3    9 o 15   24.58    5.85   21.61  271.34   0.04  -1.91   0.00   0.00   12.92  271.34    7.74   91.34  0.68 
1 1 1  -21    3   10 o  3  117.22    3.80  138.50   16.43  62.09  18.31   0.00   0.00  100.94   16.43   30.75  196.43  0.99 
1 1 1  -21    3   11 o 16  117.50    3.97  108.44  237.29 -28.07 -43.71   0.00   0.00  130.20  237.29   27.68  237.29  0.99 
1 1 1  -21    3   12 o 11   46.04    4.83   36.39    5.22   6.63   0.61   0.00   0.00   50.77    5.22   16.69    5.22  0.92 
1 1 1  -21    3   13 o 19   78.42    4.10   76.64  224.49 -17.64 -17.33   0.00   0.00   82.59  224.49   11.54  224.49  0.98 
1 1 1  -21    3   14 o  5   27.30    5.76   23.43   28.37   2.17   1.17   0.00   0.00   20.11   28.37    1.37  208.37  0.76 
1 1 1  -21    3   15 o 15   25.26    5.52    9.60  165.99  -1.02   0.25   0.00   0.00   14.51  165.99    5.62  165.99  0.46 
1 1 1  -21    3   16 o  6   51.22    4.38   48.97  125.52  -7.64  10.70   0.00   0.00   52.52  125.52    6.56  125.52  0.96 
1 1 1  -21    3   17 o  5   52.21    4.30   52.25  115.98  -7.00  14.35   0.00   0.00   51.83  115.98    2.55  115.98  0.97 
1 1 1  -21    3   18 o 13   95.33    3.52   97.01   99.47  -9.36  56.16   0.00   0.00   98.57   99.47    8.16   99.47  0.99 
1 1 1  -21    3   19 o 17   20.12    4.99   11.29   56.53   0.69   1.04   0.00   0.00   10.84   56.53    0.45   56.53  0.53 
1 1 1  -21    3   20 o  4   63.57    3.70   69.18  132.81 -13.58  14.66   0.00   0.00   61.15  132.81    1.62  312.81  0.97 
1 1 1  -21    3   21 o  9   56.07    3.91   44.05  127.75  -5.99   7.74   0.00   0.00   66.50  127.75   26.76  127.75  0.95 
1 1 1  -21    3   22 o 18   43.80    4.37   42.90   27.45   8.77   4.56   0.00   0.00   43.00   27.45    2.96   27.45  0.95 
1 1 1  -21    3   23 o 14   28.97    5.24   22.40  218.11  -3.31  -2.59   0.00   0.00   29.13  218.11    7.79  218.11  0.87 
1 1 1  -21    3   24 o  5   27.23    4.80   30.60   56.57   3.38   5.12   0.00   0.00   20.68   56.57    8.44  236.57  0.91 
1 1 1  -21    3   25 o 11   19.89    4.97    5.42  340.05   0.67  -0.24   0.00   0.00    8.35  340.05    3.42  340.05  0.33 
1 1 1  -21    3   26 o 10   18.92    4.75   12.20  166.69  -1.26   0.30   0.00   0.00   10.10  166.69    0.30  346.69  0.54 
1 1 1  -21    4    1 o 15   33.77    8.84   40.76  252.62  -1.11  -3.56   0.00   0.00   18.07  252.62   21.41   72.62  0.85 
1 1 1  -21    4    2 o 13   44.30    9.54   35.84  120.56  -2.13   3.60   0.00   0.00   42.39  120.56    7.68  120.56  0.87 
1 1 1  -21    4    3 o 14   52.35    9.64   38.59  165.75  -5.20   1.32   0.00   0.00   57.00  165.75   19.65  165.75  0.90 
1 1 1  -21    4    4 o  1   79.05    6.79   75.24  307.42  11.25 -14.70   0.00   0.00   80.99  307.42    8.20  307.42  0.97 
1 1 1  -21    4    5 o 13  119.84    6.16  119.53  169.34 -46.29   8.72   0.00   0.00  121.60  169.34    6.06  169.34  0.99 
1 1 1  -21    4    6 o 18   55.57    6.17   26.16   12.42   4.83   1.06   0.00   0.00   73.89   12.42   48.64   12.42  0.89 
1 1 1  -21    4    7 o 17   42.08    5.56   28.35  208.58  -3.71  -2.02   0.00   0.00   46.08  208.58   18.81  208.58  0.87 
1 1 1  -21    4    8 o 19   77.56    4.52   65.29   28.83  16.66   9.17   0.00   0.00   88.43   28.83   25.87   28.83  0.97 
1 1 1  -21    4    9 o 15  104.32    4.02  111.39  228.63 -29.97 -34.03   0.00   0.00  100.09  228.63    6.15   48.63  0.99 
1 1 1  -21    4   10 o 19   58.25    4.30   31.44   34.30   5.99   4.09   0.00   0.00   78.31   34.30   48.48   34.30  0.93 
1 1 1  -21    4   11 o 15  122.51    4.49  125.74  320.01  47.33 -39.71   0.00   0.00  124.52  320.01    6.01  320.01  0.99 
1 1 1  -21    4   12 o 11   90.67    3.93   86.72  122.46 -17.38  27.32   0.00   0.00   97.55  122.46   16.58  122.46  0.98 
1 1 1  -21    4   13 o 17   74.19    4.25   68.93   28.53  18.42  10.02   0.00   0.00   81.09   28.53   17.39   28.53  0.98 
1 1 1  -21    4   14 o  1   25.08    7.02    7.23  204.90  -0.61  -0.28   0.00   0.00    9.23  204.90    2.59  204.90  0.32 
1 1 1  -21    4   15 o 14   22.72    5.46    5.94  172.40  -0.60   0.08   0.00   0.00    7.62  172.40    2.10  172.40  0.29 
1 1 1  -21    4   16 o  3   41.09    4.83   34.70  143.63  -6.10   4.49   0.00   0.00   43.87  143.63   11.19  143.63  0.93 
1 1 1  -21    4   17 o 18   42.06    4.92   46.39   29.81   9.59   5.50   0.00   0.00   36.59   29.81    7.05  209.81  0.95 
1 1 1  -21    4   18 o 14   34.71    5.38   27.74  331.92   4.72  -2.52   0.00   0.00   36.75  331.92   10.96  331.92  0.90 
1 1 1  -21    4   19 o  1   16.90    4.75   15.27  319.96   1.04  -0.88   0.00   0.00    4.93  319.96    9.09  139.96  0.56 
1 1 1  -21    4   20 o  8   36.39    5.01   22.87  289.67   1.15  -3.23   0.00   0.00   40.23  289.67   19.54  289.67  0.84 
1 1 1  -21    4   21 o 12   24.33    5.42   28.22   32.13   2.28   1.43   0.00   0.00   12.52   32.13   13.10  212.13  0.78 
1 1 1  -21    4   22 o 16   43.07    4.23   32.46  111.73  -2.92   7.32   0.00   0.00   50.00  111.73   19.52  111.73  0.93 
1 1 1  -21    4   23 o  4   25.48    5.12   17.45  238.00  -1.56  -2.50   0.00   0.00   24.46  238.00    7.84  238.00  0.81 
1 1 1  -21    4   24 o 18   17.16    4.82   21.98  217.49  -2.24  -1.72   0.00   0.00    6.40  217.49   14.51   37.49  0.80 
1 1 1  -21    4   25 o  4   21.15    4.70   31.00  283.88   1.03  -4.15   0.00   0.00    9.01  283.88   18.91  103.88  0.87 
1 1 1  -21    4   26 o  9   41.21    4.21   34.77  308.06   4.99  -6.38   0.00   0.00   47.83  308.06   18.51  308.06  0.94 
1 1 1  -21    5    1 o  9   31.81    8.58   34.87  192.65  -3.05  -0.68   0.00   0.00   18.34  192.65   15.41   12.65  0.82 
1 1 1  -21    5    2 o  8   55.64    7.70   65.91  198.42 -10.32  -3.44   0.00   0.00   42.26  198.42   21.51   18.42  0.95 
1 1 1  -21    5    3 o  5   46.92    8.86   41.39   91.50  -0.14   5.52   0.00   0.00   44.82   91.50    4.79   91.50  0.90 
1 1 1  -21    5    4 o 13   89.91    6.67   84.26  118.83 -11.79  21.41   0.00   0.00   94.66  118.83   13.22  118.83  0.98 
1 1 1  -21    5    5 o 16   51.85    8.28   51.85  104.89  -2.12   7.97   0.00   0.00   47.13  104.89    2.95  284.89  0.94 
1 1 1  -21    5    6 o 10   84.04    5.03   81.54  116.56 -11.05  22.11   0.00   0.00   86.12  116.56    7.61  116.56  0.98 
1 1 1  -21    5    7 o  9   64.39    4.70   60.86  199.50 -13.70  -4.85   0.00   0.00   65.87  199.50    7.48  199.50  0.96 
1 1 1  -21    5    8 o  3   67.16    4.77   60.22   72.08   4.69  14.50   0.00   0.00   72.28   72.08   14.73   72.08  0.97 
1 1 1  -21    5    9 o  3   33.92    5.78   46.43  271.77   0.18  -5.81   0.00   0.00   17.52  271.77   26.65   91.77  0.91 
1 1 1  -21    5   10 o 17  105.80    4.18  104.01  147.76 -37.50  23.65   0.00   0.00  110.77  147.76   12.34  147.76  0.99 
1 1 1  -21    5   11 o  5   19.28    5.44   12.82    4.32   0.95   0.07   0.00   0.00    4.56    4.32    7.47  184.32  0.43 
1 1 1  -21    5   12 o 13  143.34    3.90  129.41  168.84 -75.24  14.84   0.00   0.00  164.48  168.84   44.15  168.84  0.99 
1 1 1  -21    5   13 o 19   30.72    5.41   36.77   95.78  -0.45   4.40   0.00   0.00   20.10   95.78   13.74  275.78  0.88 
1 1 1  -21    5   14 o 19   93.12    5.22   88.84  211.03 -29.73 -17.89   0.00   0.00  101.67  211.03   19.80  211.03  0.99 
1 1 1  -21    5   15 o  7   67.25    3.92   64.18  129.36 -13.77  16.79   0.00   0.00   71.48  129.36   11.59  129.36  0.98 
1 1 1  -21    5   16 o 11   42.46    4.97   26.70   26.61   5.60   2.81   0.00   0.00   52.57   26.61   27.32   26.61  0.92 
1 1 1  -21    5   17 o  6   31.35    5.48   39.71  144.31  -5.55   3.98   0.00   0.00   20.68  144.31   16.55  324.31  0.92 
1 1 1  -21    5   18 o 12   89.22    3.54   96.77   31.00  45.78  27.51   0.00   0.00   87.11   31.00    2.55  211.00  0.99 
1 1 1  -21    5   19 o 11   23.05    5.51   15.19  184.81  -1.66  -0.14   0.00   0.00   15.32  184.81    1.44  184.81  0.63 
1 1 1  -21    5   20 o 12   14.91    4.58   27.77    7.53   1.63   0.22   0.00   0.00    6.23  187.53   31.26  187.53  0.63 
1 1 1  -21    5   21 o 18   51.12    4.05   50.88  151.41 -10.12   5.52   0.00   0.00   51.14  151.41    4.58  151.41  0.96 
1 1 1  -21    5   22 o 14   27.34    5.30   23.02  292.74   1.40  -3.34   0.00   0.00   24.55  292.74    2.78  292.74  0.85 
1 1 1  -21    5   23 o 19   19.11    5.08    6.61  257.02  -0.19  -0.83   0.00   0.00    8.74  257.02    2.45  257.02  0.39 
1 1 1  -21    5   24 o  3   37.34    4.61   34.16   92.28  -0.38   9.63   0.00   0.00   38.38   92.28    6.07   92.28  0.95 
1 1 1  -21    5   25 o 14   33.77    4.82   45.25  116.71  -4.29   8.53   0.00   0.00   23.64  116.71   16.62  296.71  0.95 
1 1 1  -21    5   26 o 14   12.86    4.09    9.17  195.62  -0.63  -0.17   0.00   0.00    0.31  195.62    7.33   15.62  0.31 
1 1 1  -21    6    1 o  7   62.96    9.37   48.96   20.79   8.06   3.06   0.00   0.00   71.04   20.79   23.71   20.79  0.94 
1 1 1  -21    6    2 o  4  130.82    6.09  116.72   97.66  -6.74  50.10   0.00   0.00  146.23   97.66   33.42   97.66  0.99 
1 1 1  -21    6    3 o  1  168.96    6.80  147.31   76.04  19.57  78.76   0.00   0.00  193.51   76.04   51.19   76.04  0.99 
1 1 1  -21    6    4 o 18   49.29    9.23   27.03    0.47   3.90   0.03   0.00   0.00   58.65    0.46   32.57    0.46  0.86 
1 1 1  -21    6    5 o 10   26.96   10.03   11.54  209.64  -0.76  -0.43   0.00   0.00   10.51  209.64    0.60   29.64  0.40 
1 1 1  -21    6    6 o 11   49.04    5.91   45.53  197.37  -7.52  -2.35   0.00   0.00   47.92  197.37    4.22  197.37  0.93 
1 1 1  -21    6    7 o  1   67.59    5.65   71.62  110.87  -6.25  16.39   0.00   0.00   62.77  110.87    5.72  290.87  0.97 
1 1 1  -21    6    8 o 12   56.29    5.16   60.30  348.35  12.51  -2.58   0.00   0.00   50.64  348.35    6.80  168.35  0.96 
1 1 1  -21    6    9 o  5   48.35    5.93   37.17  213.41  -5.57  -3.68   0.00   0.00   53.90  213.41   18.66  213.41  0.92 
1 1 1  -21    6   10 o  9   31.84    5.75   21.41  252.70  -0.77  -2.47   0.00   0.00   29.16  252.70    8.99  252.70  0.77 
1 1 1  -21    6   11 o  6   47.61    4.44   57.91  302.92   6.06  -9.35   0.00   0.00   36.76  302.92   17.32  122.92  0.95 
1 1 1  -21    6   12 o  4   36.49    5.24   52.18  216.89  -5.99  -4.50   0.00   0.00   19.64  216.89   28.63   36.89  0.93 
1 1 1  -21    6   13 o 14   47.93    5.03   47.71  144.69  -7.46   5.28   0.00   0.00   46.76  144.69    3.07  144.69  0.94 
1 1 1  -21    6   14 o 13   57.81    6.90   60.05  249.66  -4.84 -13.07   0.00   0.00   55.77  249.66    0.14  249.66  0.96 
1 1 1  -21    6   15 o 16   84.45    3.61   89.90  170.28 -40.37   6.91   0.00   0.00   82.49  170.28    1.84  350.28  0.99 
1 1 1  -21    6   16 o  8   45.16    4.61   49.04  337.76  11.78  -4.82   0.00   0.00   40.39  337.76    5.90  157.76  0.96 
1 1 1  -21    6   17 o  5   78.66    3.65   77.43  142.99 -29.71  22.39   0.00   0.00   82.91  142.99   10.62  142.99  0.99 
1 1 1  -21    6   18 o 15   38.16    5.01   38.29   11.62   8.20   1.69   0.00   0.00   36.27   11.62    0.93   11.62  0.94 
1 1 1  -21    6   19 o  1   59.83    3.92   60.69  246.01  -7.03 -15.80   0.00   0.00   60.89  246.01    5.64  246.01  0.97 
1 1 1  -21    6   20 f  0   51.59    4.05   53.94  304.80   5.62  -8.09   0.00   0.00   48.41  304.80    0.00    0.00  0.00 
1 1 1  -21    6   21 o 15   41.68    4.48   33.12  332.41   5.80  -3.03   0.00   0.00   46.11  332.41   15.52  332.41  0.92 
1 1 1  -21    6   22 o  9   24.82    5.37   35.02  316.35   3.92  -3.74   0.00   0.00   11.43  316.35   21.93  136.35  0.90 
1 1 1  -21    6   23 o 19   95.17    3.38   94.15  238.77 -36.10 -59.53   0.00   0.00   99.36  238.77    9.75  238.77  0.99 
1 1 1  -21    6   24 o 19   22.21    5.15   15.61  340.85   2.27  -0.79   0.00   0.00   18.96  340.85    4.42  340.85  0.75 
1 1 1  -21    6   25 o  4   27.42    5.05   29.77  188.67  -4.77  -0.73   0.00   0.00   22.68  188.67    3.40    8.67  0.89 
1 1 1  -21    6   26 o  5   21.82    4.96    9.77  219.27  -0.83  -0.68   0.00   0.00   12.58  219.27    4.58  219.27  0.47 
1 1 1  -21    7    1 o  1   73.28    9.26   61.64  351.89  13.05  -1.86   0.00   0.00   81.40  351.89   21.90  351.89  0.96 
1 1 1  -21    7    2 o  6   24.30   10.44   18.56  257.97  -0.26  -1.21   0.00   0.00    7.51  257.97   10.39   77.97  0.52 
1 1 1  -21    7    3 o  7   39.28    9.77   38.42   26.65   3.85   1.93   0.00   0.00   31.69   26.65    5.31  206.65  0.87 
1 1 1  -21    7    4 o 17   88.07    6.93   86.72    8.96  25.25   3.98   0.00   0.00   89.30    8.96    5.94    8.96  0.98 
1 1 1  -21    7    5 o  9   80.12    7.09   59.59   82.01   2.22  15.85   0.00   0.00   98.01   82.01   40.87   82.01  0.97 
1 1 1  -21    7    6 o  1   67.13    5.54   54.46    6.71  13.24   1.56   0.00   0.00   77.06    6.71   25.00    6.71  0.96 
1 1 1  -21    7    7 o 17   34.29    6.28   35.74  125.03  -2.52   3.59   0.00   0.00   26.08  125.03    7.96  305.03  0.88 
1 1 1  -21    7    8 o  4   73.15    7.99   69.98   39.90  13.08  10.94   0.00   0.00   75.56   39.90    9.17   39.90  0.97 
1 1 1  -21    7    9 o  3   99.44    3.97   98.01  100.11  -6.98  39.16   0.00   0.00  103.86  100.11   11.35  100.11  0.99 
1 1 1  -21    7   10 o  9   26.20    5.67   29.41  115.64  -1.28   2.66   0.00   0.00   14.71  115.64   12.83  295.64  0.81 
1 1 1  -21    7   11 o 13   67.46    3.94   87.03  132.19 -16.30  17.98   0.00   0.00   51.31  132.19   29.49  312.19  0.98 
1 1 1  -21    7   12 o  3   53.53    4.11   50.99  170.65 -11.14   1.83   0.00   0.00   55.31  170.65    8.41  170.65  0.95 
1 1 1  -21    7   13 o  6   26.67    5.83   34.75  331.96   3.32  -1.77   0.00   0.00   13.53  331.96   18.49  151.96  0.85 
1 1 1  -21    7   14 o  7   80.50    5.09   73.16  232.99 -16.69 -22.14   0.00   0.00   89.87  232.99   21.67  232.99  0.98 
1 1 1  -21    7   15 f  0   41.25    4.88   38.46  319.38   6.22  -5.34   0.00   0.00   36.29  319.38    0.00    0.00  0.00 
1 1 1  -21    7   16 o 17   82.65    3.66   76.25  359.43  38.23  -0.38   0.00   0.00   91.48  359.43   19.84  359.43  0.99 
1 1 1  -21    7   17 f  0   33.24    5.36   40.67  316.44   5.27  -5.01   0.00   0.00   37.79  316.44    0.00    0.00  0.00 
1 1 1  -21    7   18 o 18   36.09    5.23   39.06  341.77   6.91  -2.28   0.00   0.00   31.17  341.77    4.68  161.77  0.93 
1 1 1  -21    7   19 o 13   14.83    4.58   16.77  310.74   0.69  -0.80   0.00   0.00    1.35  130.74   16.53  130.74  0.47 
1 1 1  -21    7   20 o  8   35.42    5.02   51.21  327.91   5.95  -3.73   0.00   0.00   19.26  327.91   27.06  147.91  0.93 
1 1 1  -21    7   21 o  2   31.85    5.24   41.43   43.91   4.82   4.64   0.00   0.00   20.01   43.91   18.70  223.91  0.92 
1 1 1  -21    7   22 o  3   17.67    4.91    4.85   21.02   0.53   0.20   0.00   0.00    5.02   21.01    0.40   21.01  0.27 
1 1 1  -21    7   23 o  4   28.63    5.12   31.21   79.46   1.17   6.27   0.00   0.00   22.87   79.46    6.83  259.46  0.92 
1 1 1  -21    7   24 o 15   15.93    4.53   10.42   80.73   0.18   1.13   0.00   0.00    6.26   80.73    3.28  260.73  0.50 
1 1 1  -21    7   25 f  0   18.59    5.55    9.40   61.27   0.45   0.82   0.00   0.00    8.08   61.27    0.00    0.00  0.00 
1 1 1  -21    8    1 o  5   88.63    8.36   80.82  295.85   9.73 -20.08   0.00   0.00   95.58  295.85   17.92  295.85  0.98 
1 1 1  -21    8    2 o 12   40.76   12.44   40.14  119.96  -2.00   3.47   0.00   0.00   31.88  119.96    6.66  299.96  0.86 
1 1 1  -21    8    3 o 10   24.03   10.52   12.73  221.59  -0.63  -0.56   0.00   0.00    6.52  221.58    5.69   41.58  0.39 
1 1 1  -21    8    4 o 19   19.19    8.33   24.85  289.06   0.49  -1.43   0.00   0.00    0.81  109.06   24.58  109.06  0.60 
1 1 1  -21    8    5 o  3   83.88    7.21   66.96   17.22  18.20   5.64   0.00   0.00   99.39   17.22   35.48   17.22  0.97 
1 1 1  -21    8    6 o 12   49.56    8.76   50.26   93.17  -0.43   7.84   0.00   0.00   44.73   93.17    3.10  273.17  0.93 
1 1 1  -21    8    7 o  4   92.95    3.79   93.94   72.94  10.35  33.72   0.00   0.00   94.15   72.94    5.06   72.94  0.99 
1 1 1  -21    8    8 o 12   45.49    5.43   46.83   53.34   4.90   6.59   0.00   0.00   41.04   53.34    3.17  233.34  0.94 
1 1 1  -21    8    9 o 17   76.37    3.99   70.58  226.36 -15.25 -15.99   0.00   0.00   83.08  226.36   16.91  226.36  0.98 
1 1 1  -21    8   10 o  2   64.84    3.85   81.39  108.21  -6.83  20.76   0.00   0.00   50.98  108.21   24.73  288.21  0.98 
1 1 1  -21    8   11 o 10   63.65    3.86   62.49  188.21 -16.40  -2.37   0.00   0.00   65.76  188.21    8.13  188.21  0.97 
1 1 1  -21    8   12 o 19   29.29    5.35   12.47  253.41  -0.42  -1.41   0.00   0.00   23.05  253.41   11.59  253.41  0.59 
1 1 1  -21    8   13 o  3   82.80    3.59   90.75  122.37 -19.35  30.52   0.00   0.00   79.07  122.37    5.14  302.37  0.99 
1 1 1  -21    8   14 o 19   25.17    5.62   14.00   68.17   0.64   1.61   0.00   0.00   19.50   68.17    6.36   68.17  0.65 
1 1 1  -21    8   15 o  5   19.02    5.25   12.55  357.79   1.32  -0.05   0.00   0.00    9.02  357.78    2.82  177.78  0.55 
1 1 1  -21    8   16 o 16   64.70    3.63   56.71  292.40   8.55 -20.73   0.00   0.00   73.49  292.40   20.50  292.40  0.98 
1 1 1  -21    8   17 o 11   38.54    4.78   43.02  331.14   8.42  -4.64   0.00   0.00   33.21  331.14    6.54  151.14  0.95 
1 1 1  -21    8   18 o 17   31.15    5.21   40.31  294.10   2.38  -5.33   0.00   0.00   19.91  294.10   16.87  114.10  0.91 
1 1 1  -21    8   19 o 14   47.30    4.51   29.78  286.58   1.57  -5.28   0.00   0.00   58.70  286.58   31.89  286.58  0.90 
1 1 1  -21    8   20 o  9   50.56    4.07   45.39  178.47 -10.30   0.28   0.00   0.00   54.47  178.47   12.87  178.47  0.95 
1 1 1  -21    8   21 o 18   17.49    4.92    4.02  311.14   0.27  -0.31   0.00   0.00    3.29  311.14    0.51  131.14  0.20 
1 1 1  -21    8   22 o 13   32.77    5.07   34.21  173.03  -7.52   0.92   0.00   0.00   28.48  173.03    4.09  353.03  0.93 
1 1 1  -21    8   23 o 18   34.27    6.06   31.92  232.22  -4.57  -5.89   0.00   0.00   33.43  232.22    3.09  232.22  0.93 
1 1 1  -21    8   24 o 13   41.09    6.61   41.00   77.58   2.02   9.16   0.00   0.00   40.91   77.58    4.16   77.58  0.95 
1 1 1  -21    8   25 o  9   26.75    6.77   28.44  122.09  -1.91   3.05   0.00   0.00   21.34  122.09    2.59  302.09  0.85 
1 1 1  -21    9    1 o 16   56.79   10.76   51.27  352.93   7.96  -0.99   0.00   0.00   57.24  352.93    8.23  352.93  0.94 
1 1 1  -21    9    2 o 13   73.18    9.78   79.51  341.01  16.13  -5.55   0.00   0.00   66.06  341.01    9.88  161.01  0.97 
1 1 1  -21    9    3 o 15   29.31   11.81   13.38  162.24  -0.97   0.31   0.00   0.00   13.75  162.24    0.99  162.24  0.45 
1 1 1  -21    9    4 o 15  108.27   10.21  113.15  245.92 -14.42 -32.26   0.00   0.00  105.72  245.92    2.00   65.92  0.99 
1 1 1  -21    9    5 o  3   50.93    9.09   52.93  283.92   2.02  -8.15   0.00   0.00   45.32  283.92    4.94  103.92  0.94 
1 1 1  -21    9    6 o  5  151.10    3.69  142.66  301.02  45.37 -75.43   0.00   0.00  165.39  301.02   30.31  301.02  0.99 
1 1 1  -21    9    7 o  3   93.07    3.69  108.77    0.80  41.75   0.59   0.00   0.00   81.38    0.80   21.14  180.80  0.99 
1 1 1  -21    9    8 o 17  128.92    3.82  133.70  345.92  68.97 -17.30   0.00   0.00  130.77  345.92    5.52  345.92  0.99 
1 1 1  -21    9    9 f  0  127.84    3.32  122.40   36.02  33.16  24.11   0.00   0.00  113.87   36.02    0.00    0.00  0.00 
1 1 1  -21    9   10 o 10   69.87    3.65   74.57  339.28  20.43  -7.73   0.00   0.00   67.66  339.28    1.17  159.28  0.98 
1 1 1  -21    9   11 o 16   55.02    4.10   47.94  116.38  -4.89   9.86   0.00   0.00   60.99  116.38   17.06  116.38  0.95 
1 1 1  -21    9   12 o  9   18.91    5.29    8.04   81.81   0.09   0.65   0.00   0.00    4.42   81.80    3.02  261.80  0.31 
1 1 1  -21    9   13 o 16   17.57    5.09   18.03    0.42   1.55   0.01   0.00   0.00    4.49    0.42   12.38  180.42  0.61 
1 1 1  -21    9   14 o  7   95.79    3.27  100.46  193.41 -56.84 -13.56   0.00   0.00   94.88  193.41    0.18   13.41  0.99 
1 1 1  -21    9   15 o 12   31.35    5.37   21.86   24.56   3.44   1.57   0.00   0.00   33.08   24.56   12.57   24.56  0.85 
1 1 1  -21    9   16 o 19   30.96    5.34   33.68  108.89  -1.88   5.51   0.00   0.00   25.04  108.89    6.23  288.89  0.91 
1 1 1  -21    9   17 o  7   57.06    3.78   57.94  199.15 -17.35  -6.02   0.00   0.00   57.80  199.15    4.63  199.15  0.97 
1 1 1  -21    9   18 o  9   40.34    4.65   51.71  181.65  -8.93  -0.26   0.00   0.00   29.16  181.65   17.70    1.65  0.94 
1 1 1  -21    9   19 o  7   81.70    3.27  103.47  268.99  -0.60 -34.06   0.00   0.00   67.68  268.99   25.63   88.99  0.99 
1 1 1  -21    9   20 o  1   28.11    6.13   20.36  321.27   2.06  -1.65   0.00   0.00   24.89  321.27    5.96  321.27  0.78 
1 1 1  -21    9   21 o 16   34.06    6.96   34.55   30.21   5.68   3.31   0.00   0.00   29.79   30.21    3.12  210.21  0.92 
1 1 1  -21    9   22 o  3   39.49    6.89   33.14  217.42  -6.29  -4.81   0.00   0.00   42.29  217.42   10.75  217.42  0.93 
1 1 1  -21    9   23 f  0   35.24    6.70   48.38  130.71  -6.26   7.28   0.00   0.00   44.93  130.71    0.00    0.00  0.00 
1 1 1  -21    9   24 o 15   23.26    6.58    9.40  182.67  -1.15  -0.05   0.00   0.00   14.90  182.67    6.68  182.67  0.50 
1 1 1  -21    9   25 o 15   36.49    6.77   47.35  293.79   3.11  -7.07   0.00   0.00   29.24  293.79    9.59  113.79  0.93 
1 1 1  -21   10    1 o  9   53.39   12.23   80.44   54.05   6.43   8.86   0.00   0.00   25.33   54.05   51.13  234.05  0.95 
1 1 1  -21   10    2 o 14   95.22    9.61   90.92  313.54  18.00 -18.94   0.00   0.00  100.41  313.54   14.06  313.54  0.98 
1 1 1  -21   10    3 o  3   54.88   12.71   29.97  318.46   3.06  -2.71   0.00   0.00   66.69  318.46   38.27  318.46  0.87 
1 1 1  -21   10    4 o 19   78.09    7.68   83.82  355.06  22.30  -1.93   0.00   0.00   73.31  355.06    6.04  175.06  0.98 
1 1 1  -21   10    5 o 17   32.64    9.02   15.52   60.56   0.79   1.40   0.00   0.00   25.99   60.56   11.35   60.56  0.62 
1 1 1  -21   10    6 o  9   59.91    7.24   55.74  258.25  -2.40 -11.54   0.00   0.00   62.25  258.25    9.89  258.25  0.96 
1 1 1  -21   10    7 o  9   52.55    4.41   77.50   67.50   6.30  15.21   0.00   0.00   29.42   67.50   43.00  247.50  0.97 
1 1 1  -21   10    8 o  2  113.69    3.53  121.18  270.75   0.75 -57.72   0.00   0.00  112.85  270.75    0.30  270.75  0.99 
1 1 1  -21   10    9 o 10   27.37    5.86   39.06   74.32   1.11   3.94   0.00   0.00   11.44   74.32   24.58  254.32  0.87 
1 1 1  -21   10   10 f  0   57.61    4.17   59.59   27.83  11.33   5.98   0.00   0.00   54.60   27.83    0.00    0.00  0.00 
1 1 1  -21   10   11 o 16   56.44    4.22   63.51  167.87 -15.87   3.41   0.00   0.00   50.62  167.87    8.10  347.87  0.97 
1 1 1  -21   10   12 f  0   91.54    3.42   88.73    3.48  34.41   2.09   0.00   0.00   82.86    3.48    0.00    0.00  0.00 
1 1 1  -21   10   13 o 10   37.52    6.16   42.17  123.70  -4.42   6.62   0.00   0.00   30.35  123.70    9.45  303.70  0.93 
1 1 1  -21   10   14 o 13   75.88    3.41   71.16   75.98   8.02  32.10   0.00   0.00   82.52   75.98   15.58   75.98  0.98 
1 1 1  -21   10   15 o  2   77.90    3.40   73.93  224.91 -25.26 -25.18   0.00   0.00   84.72  224.91   15.85  224.91  0.99 
1 1 1  -21   10   16 o  6   32.30    5.36   28.65  167.28  -5.01   1.13   0.00   0.00   31.50  167.28    5.08  167.28  0.90 
1 1 1  -21   10   17 o  3   24.58    5.87   27.53  254.12  -0.81  -2.84   0.00   0.00   14.57  254.12   10.50   74.12  0.81 
1 1 1  -21   10   18 o 18   63.23    4.49   45.41  205.17 -10.02  -4.71   0.00   0.00   79.78  205.17   38.94  205.17  0.95 
1 1 1  -21   10   19 o  2   35.36    6.30   23.68  188.85  -3.35  -0.52   0.00   0.00   37.36  188.85   15.64  188.85  0.84 
1 1 1  -21   10   20 o  5   37.49    6.28   47.36  152.38  -8.39   4.39   0.00   0.00   26.14  152.38   18.62  332.38  0.95 
1 1 1  -21   10   21 o  4   33.81    6.34   39.96  150.98  -7.20   4.00   0.00   0.00   25.32  150.98   12.73  330.98  0.94 
1 1 1  -21   10   22 o 17   26.01    6.33   29.47  161.98  -4.82   1.57   0.00   0.00   18.53  161.98    9.51  341.98  0.89 
1 1 1  -21   10   23 o  5   30.31    9.52   11.53  338.88   1.43  -0.55   0.00   0.00   26.26  338.88   15.83  338.88  0.61 
1 1 1  -21   10   24 o  5   32.77    6.12   44.00   63.07   3.34   6.57   0.00   0.00   23.45   63.07   14.01  243.07  0.93 
1 1 1  -21   11    1 o 18   39.48   12.75   34.20  310.40   2.19  -2.57   0.00   0.00   33.57  310.40    1.28  310.40  0.83 
1 1 1  -21   11    2 o  7   68.36    8.66   66.34  104.07  -3.58  14.30   0.00   0.00   69.43  104.07    6.88  104.07  0.97 
1 1 1  -21   11    3 o 16  110.71    4.99  104.55  142.45 -36.10  27.75   0.00   0.00  120.60  142.45   22.22  142.45  0.99 
1 1 1  -21   11    4 o 15   64.19    6.41   74.88  163.07 -16.97   5.17   0.00   0.00   54.45  163.07   15.81  343.07  0.97 
1 1 1  -21   11    5 o  5   70.08    8.18   54.04   81.50   1.88  12.57   0.00   0.00   84.00   81.50   33.48   81.50  0.96 
1 1 1  -21   11    6 o  6   11.09    4.05    4.58  187.25  -0.21  -0.03   0.00   0.00    1.96    7.25    6.22    7.25  0.10 
1 1 1  -21   11    7 o 13   38.41    7.88   34.44  206.49  -4.06  -2.02   0.00   0.00   35.83  206.49    3.95  206.49  0.88 
1 1 1  -21   11    8 o 10   97.11    4.20  101.69  199.01 -38.47 -13.25   0.00   0.00   98.26  199.01    4.71  199.01  0.99 
1 1 1  -21   11    9 o 16   88.88    3.85   87.99  277.72   4.50 -33.19   0.00   0.00   94.32  277.72   13.56  277.72  0.98 
1 1 1  -21   11   10 o 16   31.75    6.57   25.72  136.29  -2.40   2.29   0.00   0.00   28.97  136.29    5.17  136.29  0.83 
1 1 1  -21   11   11 o  9   47.67    5.32   53.79  221.51  -9.11  -8.06   0.00   0.00   41.10  221.51    9.14   41.51  0.96 
1 1 1  -21   11   12 o  9   54.92    5.29   53.17   42.52  11.34  10.40   0.00   0.00   56.05   42.52    5.91   42.52  0.97 
1 1 1  -21   11   13 o  2   65.07    4.76   64.07  140.80 -18.46  15.05   0.00   0.00   67.03  140.80    6.68  140.80  0.98 
1 1 1  -21   11   14 o 10   38.99    6.46   53.05  122.88  -5.78   8.95   0.00   0.00   24.71  122.88   24.80  302.88  0.95 
1 1 1  -21   11   15 o  4   49.06    5.81   40.27  153.50  -9.60   4.79   0.00   0.00   56.21  153.51   18.99  153.51  0.95 
1 1 1  -21   11   16 o  2   30.51    6.70   29.35  182.34  -3.93  -0.16   0.00   0.00   25.69  182.34    1.14    2.34  0.86 
1 1 1  -21   11   17 o 19   18.42    5.82   29.09   73.96   0.57   1.99   0.00   0.00    0.17  253.96   26.45  253.96  0.71 
1 1 1  -21   11   18 o  6   48.98    5.90   48.76  179.10  -9.07   0.14   0.00   0.00   48.17  179.10    3.94  179.10  0.94 
1 1 1  -21   11   19 o  4   50.49    5.37   45.21  242.71  -5.24 -10.17   0.00   0.00   54.24  242.71   12.02  242.71  0.96 
1 1 1  -21   11   20 o 14   26.85    7.35   11.55   46.56   1.16   1.23   0.00   0.00   23.33   46.56   12.32   46.56  0.64 
1 1 1  -21   11   21 o 19   38.75    7.41   44.07  120.79  -5.06   8.49   0.00   0.00   31.53  120.79   10.41  300.79  0.95 
1 1 1  -21   11   22 o  5   28.30    7.20   12.12  283.01   0.45  -1.94   0.00   0.00   28.15  283.01   16.88  283.01  0.70 
1 1 1  -21   11   23 o  4   24.96    7.18   24.13  149.66  -2.63   1.54   0.00   0.00   19.41  149.66    1.78  329.66  0.81 
1 1 1  -21   11   24 o 14   20.33    6.54    2.16  234.06  -0.12  -0.16   0.00   0.00    2.32  234.06    0.53  234.06  0.10 
1 1 1  -21   12    1 o 19   74.36    7.96   72.43  103.79  -4.37  17.78   0.00   0.00   76.94  103.79    9.26  103.79  0.97 
1 1 1  -21   12    2 o 17   65.31    8.46   45.27  222.64  -7.18  -6.61   0.00   0.00   81.49  222.64   39.25  222.64  0.95 
1 1 1  -21   12    3 o 11   30.87    8.76   20.82  208.78  -1.83  -1.00   0.00   0.00   24.53  208.78    5.14  208.78  0.71 
1 1 1  -21   12    4 o 11   93.78    5.21  101.81  134.71 -26.40  26.66   0.00   0.00   90.50  134.71    4.04  314.71  0.99 
1 1 1  -21   12    5 o 13   29.72    7.88   40.55   40.57   3.14   2.69   0.00   0.00   14.10   40.57   23.41  220.57  0.87 
1 1 1  -21   12    6 o  4   48.63    7.90   64.38   61.50   5.13   9.44   0.00   0.00   33.33   61.50   25.96  241.50  0.95 
1 1 1  -21   12    7 o  3   55.72    8.71   25.68   23.71   4.29   1.88   0.00   0.00   75.15   23.71   51.63   23.71  0.89 
1 1 1  -21   12    8 o 19   74.17    5.85   86.10  133.92 -17.96  18.65   0.00   0.00   66.13  133.92   13.20  313.92  0.98 
1 1 1  -21   12    9 o  9   21.86    6.78   17.59  307.15   0.95  -1.26   0.00   0.00   10.59  307.15    5.73  127.15  0.62 
1 1 1  -21   12   10 f  0   22.55    6.64    7.75   64.69   0.33   0.70   0.00   0.00    7.25   64.69    0.00    0.00  0.00 
1 1 1  -21   12   11 o  9   45.24    6.13   41.09  308.92   5.90  -7.31   0.00   0.00   46.74  308.92    7.95  308.92  0.95 
1 1 1  -21   12   12 o 12   34.33    6.81   52.30  216.14  -7.24  -5.29   0.00   0.00   15.46  216.14   33.79   36.14  0.94 
1 1 1  -21   12   13 o  7   25.67    7.27   17.25  321.08   1.67  -1.35   0.00   0.00   20.89  321.08    4.78  321.08  0.72 
1 1 1  -21   12   14 o 16   34.55    7.49   26.51  181.83  -4.39  -0.14   0.00   0.00   36.06  181.83   11.53  181.83  0.88 
1 1 1  -21   12   15 o 19   36.64    7.54   39.49  146.85  -5.19   3.39   0.00   0.00   30.91  146.85    5.26  326.85  0.92 
1 1 1  -21   12   16 o 16   25.86    7.10   19.46  240.54  -0.93  -1.64   0.00   0.00   17.43  240.54    0.20   60.54  0.68 
1 1 1  -21   12   17 o 14   54.26    6.46   51.00  139.74  -7.37   6.24   0.00   0.00   56.84  139.74   10.94  139.74  0.95 
1 1 1  -21   12   18 o 12   56.34    7.52   58.49  350.26  13.15  -2.26   0.00   0.00   54.25  350.26    0.12  350.26  0.96 
1 1 1  -21   12   19 o 19   24.48    7.13   12.22  243.19  -0.73  -1.44   0.00   0.00   18.83  243.19    7.20  243.19  0.62 
1 1 1  -21   12   20 o  9   67.88    5.34   60.15   42.71  20.05  18.51   0.00   0.00   75.99   42.71   18.73   42.71  0.98 
1 1 1  -21   12   21 o 11   25.60    7.33    6.56   94.20  -0.07   1.02   0.00   0.00   16.96   94.20   10.72   94.20  0.45 
1 1 1  -21   12   22 o  6   29.31    5.03   27.50   74.38   1.38   4.94   0.00   0.00   27.78   74.38    3.01   74.38  0.90 
1 1 1  -21   12   23 o 16   23.76    5.33   15.33  352.52   1.94  -0.25   0.00   0.00   19.78  352.52    6.75  352.52  0.69 
1 1 1  -21   13    1 o 10   54.69    8.95   41.98   61.49   3.52   6.49   0.00   0.00   62.90   61.49   24.12   61.49  0.93 
1 1 1  -21   13    2 o 12   41.93    6.53   65.98  126.72  -6.12   8.21   0.00   0.00   18.78  126.72   42.10  306.72  0.95 
1 1 1  -21   13    3 o 19   87.00    7.27   79.65  129.15 -15.56  19.12   0.00   0.00   97.09  129.15   23.76  129.15  0.98 
1 1 1  -21   13    4 o 17   60.00    9.11   56.80  145.95  -9.01   6.09   0.00   0.00   62.20  145.95   10.05  145.95  0.95 
1 1 1  -21   13    5 o 19   45.43    6.81   51.67  275.52   0.83  -8.63   0.00   0.00   38.09  275.52    9.28   95.52  0.94 
1 1 1  -21   13    6 o 14   62.41    6.68   72.82  213.46 -14.68  -9.70   0.00   0.00   54.13  213.46   12.94   33.46  0.97 
1 1 1  -21   13    7 o  6   89.89    5.31   79.42  266.22  -2.06 -31.21   0.00   0.00  103.30  266.22   29.73  266.22  0.98 
1 1 1  -21   13    8 o  3   60.93    7.61   70.40  218.77 -13.58 -10.91   0.00   0.00   52.66  218.77   12.98   38.77  0.97 
1 1 1  -21   13    9 o 16  127.07    4.78  127.45  117.11 -38.19  74.60   0.00   0.00  132.93  117.11   13.24  117.11  0.99 
1 1 1  -21   13   10 o 10   32.01    7.80   26.85  222.34  -2.93  -2.67   0.00   0.00   29.79  222.34    4.38  222.34  0.86 
1 1 1  -21   13   11 o  2   59.74    6.72   45.97   90.24  -0.06  13.82   0.00   0.00   71.85   90.24   28.62   90.24  0.96 
1 1 1  -21   13   12 o  7   30.13    7.56   34.96  263.55  -0.56  -4.97   0.00   0.00   21.22  263.55   11.39   83.55  0.89 
1 1 1  -21   13   13 o  2   62.27    6.66   72.35   77.77   4.88  22.49   0.00   0.00   54.86   77.77   12.09  257.77  0.98 
1 1 1  -21   13   14 o 17   43.39    7.74   45.14  160.49  -7.85   2.78   0.00   0.00   40.02  160.49    1.35  340.49  0.94 
1 1 1  -21   13   15 o 12   51.79    6.96   47.36  347.80   9.20  -1.99   0.00   0.00   54.97  347.80   12.02  347.80  0.95 
1 1 1  -21   13   16 o 11   40.27    7.65   41.29  298.64   2.55  -4.67   0.00   0.00   35.49  298.64    1.53  118.64  0.90 
1 1 1  -21   13   17 o  5   61.52    6.79   74.72  348.56  18.23  -3.69   0.00   0.00   50.94  348.56   17.81  168.56  0.97 
1 1 1  -21   13   18 o 19   33.40    7.66   29.66   19.79   4.49   1.62   0.00   0.00   31.28   19.79    3.25   19.79  0.89 
1 1 1  -21   13   19 o  3   30.90    5.83   27.38  248.54  -1.95  -4.96   0.00   0.00   29.59  248.54    3.52  248.54  0.90 
1 1 1  -21   13   20 o  9   43.75    4.65   40.81    2.06  13.30   0.48   0.00   0.00   45.32    2.06    6.49    2.06  0.96 
1 1 1  -21   13   21 o 12   46.07    4.67   45.03  144.98 -11.71   8.21   0.00   0.00   47.51  144.98    6.17  144.98  0.96 
1 1 1  -21   13   22 o 12   50.62    4.13   52.47   20.27  15.30   5.65   0.00   0.00   52.48   20.27    6.87   20.27  0.97 
1 1 1  -21   13   23 o 14   22.81    5.40   20.48  112.05  -0.86   2.12   0.00   0.00   16.98  112.05    0.21  112.06  0.74 
1 1 1  -21   14    1 o  1   34.91    7.30   47.64  149.63  -5.26   3.08   0.00   0.00   20.03  149.63   23.75  329.63  0.91 
1 1 1  -21   14    2 o 10   85.93    6.16   86.21   87.59   1.23  29.24   0.00   0.00   89.57   87.59   10.24   87.59  0.98 
1 1 1  -21   14    3 o  5   54.51    6.61   56.32  173.06 -11.97   1.46   0.00   0.00   52.44  173.06    0.50  173.06  0.96 
1 1 1  -21   14    4 o  1   56.35    6.88   50.04   89.78   0.04  11.20   0.00   0.00   61.26   89.78   14.97   89.78  0.95 
1 1 1  -21   14    5 o 19   60.10    6.79   68.38   46.43  11.70  12.30   0.00   0.00   53.09   46.43   10.41  226.43  0.97 
1 1 1  -21   14    6 o 13   38.92    9.32   31.69  288.53   1.42  -4.24   0.00   0.00   38.91  288.53    9.34  288.53  0.88 
1 1 1  -21   14    7 o  7   45.46    7.88   32.85  295.21   2.68  -5.70   0.00   0.00   52.52  295.21   21.69  295.21  0.92 
1 1 1  -21   14    8 o 19   72.40    5.96   62.89  244.99  -9.85 -21.12   0.00   0.00   82.27  244.99   22.88  244.99  0.98 
1 1 1  -21   14    9 o  7   31.00    7.95   41.01    1.00   5.82   0.10   0.00   0.00   17.71    1.00   20.99  181.00  0.91 
1 1 1  -21   14   10 o 13   24.47    7.30   29.51   36.88   2.79   2.09   0.00   0.00   13.46   36.88   14.20  216.88  0.84 
1 1 1  -21   14   11 o 10   38.43    7.79   53.02   14.82   9.19   2.43   0.00   0.00   23.34   14.82   26.02  194.82  0.95 
1 1 1  -21   14   12 o 16  108.78    5.06  114.67  166.82 -69.29  16.23   0.00   0.00  110.11  166.82    4.18  166.82  0.99 
1 1 1  -21   14   13 o 17   78.33    5.82   69.52  209.06 -22.62 -12.57   0.00   0.00   89.95  209.06   26.31  209.06  0.98 
1 1 1  -21   14   14 o 18   62.65    6.64   60.31  113.49  -5.86  13.50   0.00   0.00   66.30  113.49   11.62  113.49  0.97 
1 1 1  -21   14   15 o 15   23.36    6.05   24.25   77.93   0.41   1.93   0.00   0.00   10.65   77.93   11.10  257.93  0.69 
1 1 1  -21   14   16 o 11   19.27    5.50   18.46  129.32  -0.96   1.17   0.00   0.00    6.17  129.32   10.78  309.32  0.60 
1 1 1  -21   14   17 f  0   57.73    4.27   61.55   69.25   6.32  16.68   0.00   0.00   57.95   69.25    0.00    0.00  0.00 
1 1 1  -21   14   18 o 12   16.11    4.95   14.69  326.87   1.31  -0.86   0.00   0.00    5.76  326.87    8.24  146.87  0.61 
1 1 1  -21   14   19 o  4   33.40    5.39   29.94   17.01   6.61   2.02   0.00   0.00   33.27   17.01    4.78   17.01  0.92 
1 1 1  -21   14   20 o  3   16.19    4.88    1.11   82.47   0.02   0.13   0.00   0.00    1.02   82.47    0.02  262.47  0.06 
1 1 1  -21   14   21 o 17   25.17    5.52   26.84  282.87   0.88  -3.86   0.00   0.00   19.65  282.87    4.08  102.87  0.86 
1 1 1  -21   14   22 o 10   25.33    5.44   27.88  165.74  -3.51   0.89   0.00   0.00   19.62  165.74    3.68  345.74  0.85 
1 1 1  -21   15    1 o 10   49.50    6.87   56.42  358.09  11.84  -0.40   0.00   0.00   42.15  358.09   10.43  178.09  0.96 
1 1 1  -21   15    2 o  1   69.98    6.03   73.72    1.92  23.28   0.78   0.00   0.00   68.14    1.92    0.64  181.92  0.98 
1 1 1  -21   15    3 o 15   38.36    6.98   46.42  349.04   7.60  -1.47   0.00   0.00   28.18  349.04   15.23  169.04  0.93 
1 1 1  -21   15    4 o 14   47.11    5.82   49.81  215.00  -9.25  -6.48   0.00   0.00   43.22  215.00    3.50   35.00  0.95 
1 1 1  -21   15    5 o  7   67.27    6.59   70.41   26.04  20.27   9.90   0.00   0.00   65.23   26.04    1.06  206.04  0.98 
1 1 1  -21   15    6 o 16   83.17    4.49   71.94  263.14  -4.07 -33.84   0.00   0.00   95.85  263.14   27.82  263.14  0.99 
1 1 1  -21   15    7 f  0   41.40    6.68   30.61  199.25  -5.94  -2.07   0.00   0.00   28.88  199.25    0.00    0.00  0.00 
1 1 1  -21   15    8 o  5   67.52    5.12   56.65  335.80  19.56  -8.79   0.00   0.00   78.68  335.80   25.50  335.80  0.98 
1 1 1  -21   15    9 o 12   80.16    4.41   69.78  151.50 -28.87  15.68   0.00   0.00   92.72  151.50   27.59  151.50  0.98 
1 1 1  -21   15   10 o  2   39.20    6.54   45.01  323.01   7.25  -5.46   0.00   0.00   32.21  323.01    9.53  143.01  0.94 
1 1 1  -21   15   11 o  4   51.43    7.52   58.46  351.62  13.88  -2.05   0.00   0.00   45.29  351.62    8.54  171.62  0.96 
1 1 1  -21   15   12 o 19   40.26    5.78   29.38  302.64   2.91  -4.55   0.00   0.00   45.79  302.64   18.95  302.64  0.90 
1 1 1  -21   15   13 o 12   74.20    4.13   75.59   31.30  20.52  12.48   0.00   0.00   76.87   31.30    8.47   31.30  0.98 
1 1 1  -21   15   14 o 15   60.52    4.38   52.66  166.87 -11.61   2.71   0.00   0.00   68.60  166.87   21.34  166.87  0.96 
1 1 1  -21   15   15 o 13   46.12    5.61   42.50   32.76   7.03   4.52   0.00   0.00   47.50   32.76    8.46   32.76  0.94 
1 1 1  -21   15   16 o 18   52.07    4.71   54.62  272.40   0.67 -15.97   0.00   0.00   49.44  272.40    1.95   92.40  0.97 
1 1 1  -21   15   17 o 13   25.02    5.62   23.88   58.35   1.97   3.20   0.00   0.00   19.96   58.35    2.79  238.35  0.85 
1 1 1  -21   15   18 o  8   14.89    4.67   15.37  307.20   1.00  -1.32   0.00   0.00    4.18  307.20   10.44  127.20  0.63 
1 1 1  -21   15   19 o 11   23.31    5.27   20.59  352.91   3.35  -0.42   0.00   0.00   19.57  352.91    0.23  352.91  0.83 
1 1 1  -21   15   20 o 16   25.52    5.56   21.47   22.08   3.06   1.24   0.00   0.00   23.15   22.08    3.94   22.08  0.83 
1 1 1  -21   15   21 o 15   15.18    4.63   13.64  177.63  -1.16   0.05   0.00   0.00    3.60  177.63    7.97  357.63  0.50 
1 1 1  -21   16    1 o  6   46.99    5.47   37.64  281.21   1.84  -9.30   0.00   0.00   53.29  281.20   17.71  281.20  0.95 
1 1 1  -21   16    2 o 12   24.66    7.10   15.76  113.36  -0.75   1.74   0.00   0.00   18.57  113.36    3.65  113.36  0.68 
1 1 1  -21   16    3 o  6   50.21    7.23   46.87  287.46   3.41 -10.85   0.00   0.00   51.59  287.46    7.28  287.46  0.95 
1 1 1  -21   16    4 o  3   91.01    3.67  101.48  270.62   0.60 -55.80   0.00   0.00   84.68  270.62   11.04   90.62  0.99 
1 1 1  -21   16    5 o 11   49.54    5.17   55.07  242.22  -7.10 -13.48   0.00   0.00   43.98  242.22    7.81   62.22  0.97 
1 1 1  -21   16    6 o  8   92.48    3.84  107.21  313.90  41.46 -43.09   0.00   0.00   82.97  313.90   17.47  133.90  0.99 
1 1 1  -21   16    7 o 17   40.17    5.94   36.90   33.14   6.63   4.33   0.00   0.00   40.66   33.14    6.24   33.14  0.93 
1 1 1  -21   16    8 o 16   52.93    4.98   61.65  322.34  14.74 -11.38   0.00   0.00   45.76  322.34   11.45  142.34  0.97 
1 1 1  -21   16    9 o 19   31.22    6.00   35.53   78.26   1.21   5.83   0.00   0.00   24.13   78.26    8.65  258.26  0.91 
1 1 1  -21   16   10 o  6   74.61    4.49   79.55   14.80  29.92   7.91   0.00   0.00   73.89   14.80    0.98   14.80  0.98 
1 1 1  -21   16   11 o  2   52.27    4.96   45.37  123.16  -5.79   8.86   0.00   0.00   58.22  123.16   16.96  123.16  0.95 
1 1 1  -21   16   12 o 16   21.84    5.83   13.04  116.67  -0.48   0.96   0.00   0.00    8.91  116.67    2.85  296.67  0.47 
1 1 1  -21   16   13 o 11   48.08    4.68   54.84  213.03  -8.55  -5.56   0.00   0.00   41.82  213.03    7.69   33.03  0.95 
1 1 1  -21   16   14 o 11   18.30    5.39   17.74  358.85   1.45  -0.03   0.00   0.00    4.98  358.85   11.37  178.85  0.58 
1 1 1  -21   16   15 o 18   23.54    5.87   25.42  295.02   1.36  -2.91   0.00   0.00   14.84  295.02    9.13  115.02  0.82 
1 1 1  -21   16   16 o  4   45.19    5.01   44.23  254.96  -3.41 -12.70   0.00   0.00   44.75  254.96    2.63  254.96  0.96 
1 1 1  -21   16   17 o 11   25.50    5.61   25.48   94.71  -0.36   4.35   0.00   0.00   20.44   94.71    3.81  274.71  0.88 
1 1 1  -21   16   18 o  3   44.58    4.60   47.03  235.28  -8.93 -12.88   0.00   0.00   41.94  235.28    2.38   55.28  0.97 
1 1 1  -21   16   19 o  9   17.43    5.12   20.12  323.82   1.79  -1.31   0.00   0.00    7.34  323.82   10.76  143.82  0.73 
1 1 1  -21   16   20 o 19   14.30    4.51   15.98  270.44   0.01  -1.32   0.00   0.00    1.99  270.44   11.69   90.44  0.55 
1 1 1  -21   17    1 f  0   41.36    7.41   44.29   77.24   1.84   8.13   0.00   0.00   41.47   77.24    0.00    0.00  0.00 
1 1 1  -21   17    2 f  0   30.29    7.48   17.83  270.18   0.01  -2.63   0.00   0.00   16.68  270.18    0.00    0.00  0.00 
1 1 1  -21   17    3 o  5   22.75    5.94   22.99  258.53  -0.56  -2.74   0.00   0.00   14.64  258.53    6.83   78.53  0.79 
1 1 1  -21   17    4 o 18   62.38    4.47   48.27   47.76  11.87  13.07   0.00   0.00   76.19   47.76   31.22   47.76  0.97 
1 1 1  -21   17    5 o  6   35.85    6.19   36.94  261.08  -1.08  -6.90   0.00   0.00   32.03  261.08    2.28   81.08  0.93 
1 1 1  -21   17    6 o  5   32.02    6.21   40.55  304.21   3.85  -5.67   0.00   0.00   21.64  304.21   15.89  124.21  0.92 
1 1 1  -21   17    7 f  0   30.74    5.97   50.13  103.48  -1.81   7.56   0.00   0.00   46.19  103.48    0.00    0.00  0.00 
1 1 1  -21   17    8 o 11   70.29    4.26   80.58  354.73  29.65  -2.74   0.00   0.00   64.36  354.73    9.47  174.73  0.98 
1 1 1  -21   17    9 o  7   35.34    6.42   37.44   80.73   0.90   5.50   0.00   0.00   29.87   80.73    4.23  260.73  0.91 
1 1 1  -21   17   10 o  3   48.33    5.41   51.68   74.66   2.65   9.66   0.00   0.00   44.97   74.66    1.76  254.66  0.95 
1 1 1  -21   17   11 o 19   46.05    5.34   45.50  152.44  -6.73   3.51   0.00   0.00   44.96  152.44    4.13  152.44  0.93 
1 1 1  -21   17   12 o 14   21.62    5.79   32.43   34.76   2.28   1.58   0.00   0.00    4.67   34.76   24.87  214.76  0.79 
1 1 1  -21   17   13 o  5   28.37    5.78   12.34  203.46  -1.50  -0.65   0.00   0.00   24.14  203.46   12.67  203.46  0.63 
1 1 1  -21   17   14 f  0   48.62    4.65   52.05   31.84  11.79   7.32   0.00   0.00   49.36   31.84    0.00    0.00  0.00 
1 1 1  -21   17   15 o 13   27.93    6.06   26.00  222.14  -3.31  -3.00   0.00   0.00   24.35  222.14    0.40   42.14  0.88 
1 1 1  -21   17   16 o 11   70.84    3.79   69.05  298.47  17.94 -33.08   0.00   0.00   74.07  298.47    8.36  298.47  0.99 
1 1 1  -21   17   17 o 12   26.87    5.66   20.95   94.35  -0.29   3.84   0.00   0.00   26.39   94.35    6.69   94.35  0.86 
1 1 1  -21   17   18 o 14   32.15    5.52   35.75  253.28  -2.03  -6.76   0.00   0.00   27.36  253.28    4.83   73.28  0.93 
1 1 1  -21   17   19 o  5   54.39    4.00   57.66   73.82   5.24  18.04   0.00   0.00   56.34   73.82    6.84   73.82  0.97 
1 1 1  -21   18    1 o 19  101.15    3.94  108.34  261.26 -10.12 -65.84   0.00   0.00  100.64  261.26    0.50  261.26  0.99 
1 1 1  -21   18    2 o  5   55.66    5.00   53.65   92.97  -0.89  17.08   0.00   0.00   58.47   92.97    8.93   92.97  0.97 
1 1 1  -21   18    3 o 13   23.21    5.96   20.79   61.29   1.23   2.25   0.00   0.00   16.68   61.29    2.48  241.29  0.77 
1 1 1  -21   18    4 o 14   57.12    4.79   72.12  202.27 -20.80  -8.52   0.00   0.00   45.37  202.27   20.94   22.27  0.98 
1 1 1  -21   18    5 o 12   30.27    6.10   24.96   50.51   2.28   2.77   0.00   0.00   28.32   50.51    5.45   50.51  0.85 
1 1 1  -21   18    6 o 15   60.58    4.51   64.11  300.32   9.50 -16.25   0.00   0.00   59.39  300.32    0.87  300.32  0.97 
1 1 1  -21   18    7 o 18   40.87    5.73   44.34   56.79   4.19   6.40   0.00   0.00   35.92   56.79    4.36  236.79  0.93 
1 1 1  -21   18    8 o 17   20.10    5.92   19.87  202.04  -1.43  -0.58   0.00   0.00    6.41  202.04   11.53   22.04  0.61 
1 1 1  -21   18    9 o  9   42.82    5.51   29.15  232.99  -2.72  -3.61   0.00   0.00   49.26  232.99   23.09  232.99  0.88 
1 1 1  -21   18   10 o 18   44.84    5.50   47.97   36.26   6.72   4.93   0.00   0.00   40.61   36.26    2.91  216.26  0.94 
1 1 1  -21   18   11 o  6   27.49    6.16   29.94  203.08  -3.24  -1.38   0.00   0.00   18.69  203.08    8.93   23.08  0.84 
1 1 1  -21   18   12 o 12   58.38    4.51   68.21  112.32  -8.40  20.46   0.00   0.00   50.04  112.32   14.00  292.32  0.98 
1 1 1  -21   18   13 o 19   19.11    5.49   20.81  262.20  -0.34  -2.45   0.00   0.00    9.31  262.20   10.51   82.20  0.76 
1 1 1  -21   18   14 o 12   33.12    5.86   23.05   49.93   3.13   3.72   0.00   0.00   37.01   49.93   15.07   49.93  0.89 
1 1 1  -21   18   15 o  8   27.33    5.88   22.59  355.71   4.14  -0.31   0.00   0.00   26.00  355.71    4.50  355.71  0.87 
1 1 1  -21   18   16 o  3   27.56    5.98   30.80  218.55  -4.34  -3.46   0.00   0.00   21.10  218.55    7.67   38.55  0.90 
1 1 1  -21   18   17 o 14   24.28    5.75   17.14  192.25  -2.43  -0.53   0.00   0.00   21.69  192.25    6.33  192.25  0.76 
1 1 1  -21   18   18 o  9   24.46    5.75   18.65  233.39  -1.45  -1.95   0.00   0.00   21.06  233.39    5.07  233.39  0.76 
1 1 1  -21   19    1 f  0   23.94    6.00   18.78  230.63  -1.24  -1.51   0.00   0.00   17.11  230.63    0.00    0.00  0.00 
1 1 1  -21   19    2 o  7  115.80    3.86  111.83  237.89 -32.49 -51.78   0.00   0.00  127.97  237.89   26.23  237.89  0.99 
1 1 1  -21   19    3 o 17   44.67    5.67   43.54  151.31  -7.19   3.93   0.00   0.00   44.16  151.31    4.61  151.31  0.94 
1 1 1  -21   19    4 o  1   32.93    6.14   31.38  186.62  -4.06  -0.47   0.00   0.00   28.67  186.62    0.25  186.62  0.87 
1 1 1  -21   19    5 o 11   57.78    4.84   60.66  326.62  11.77  -7.75   0.00   0.00   56.61  326.62    1.84  326.62  0.96 
1 1 1  -21   19    6 o  1   40.30    5.89   51.55  185.15  -7.51  -0.68   0.00   0.00   28.69  185.14   17.66    5.14  0.93 
1 1 1  -21   19    7 o 13   21.53    5.87   16.42  280.18   0.22  -1.25   0.00   0.00    8.18  280.18    6.60  100.18  0.53 
1 1 1  -21   19    8 o 14   25.85    6.26    7.00   76.70   0.16   0.68   0.00   0.00   10.60   76.70    4.22   76.70  0.33 
1 1 1  -21   19    9 o  7   27.27    6.10   25.28  156.99  -2.74   1.17   0.00   0.00   20.76  156.99    2.58  336.99  0.81 
1 1 1  -21   19   10 o  2   30.93    6.33   35.83  152.35  -4.77   2.50   0.00   0.00   22.22  152.35   11.34  332.35  0.90 
1 1 1  -21   19   11 o  4   40.45    5.77   39.13  159.53  -8.83   3.30   0.00   0.00   39.24  159.53    2.00  159.53  0.95 
1 1 1  -21   19   12 o 19   23.29    6.09   15.48   76.32   0.52   2.14   0.00   0.00   19.20   76.32    4.46   76.32  0.73 
1 1 1  -21   19   13 o  3   23.01    5.98   27.06  286.35   1.13  -3.86   0.00   0.00   14.02  286.35   11.74  106.35  0.86 
1 1 1  -21   19   14 o  4   24.98    5.93   29.06   58.58   2.59   4.24   0.00   0.00   16.96   58.58   10.69  238.58  0.89 
1 1 1  -21   19   15 o 11   32.41    5.91   23.25  308.41   2.98  -3.76   0.00   0.00   36.13  308.41   14.68  308.41  0.89 
1 1 1  -21   19   16 o  9   17.65    5.19   20.58  272.04   0.08  -2.20   0.00   0.00    7.44  272.04   10.83   92.04  0.73 
1 1 1  -21   19   17 o  5   31.93    6.02   35.90  356.98   5.87  -0.31   0.00   0.00   27.62  356.98    2.90  176.98  0.91 
1 1 1  -21   20    1 o 16   59.33    4.85   72.31  167.95 -15.32   3.27   0.00   0.00   49.98  167.95   14.85  347.95  0.97 
1 1 1  -21   20    2 o 15   35.40    6.13   44.88   54.14   3.26   4.50   0.00   0.00   23.75   54.14   16.56  234.14  0.90 
1 1 1  -21   20    3 o  4   60.71    4.80   54.04  147.25 -10.55   6.79   0.00   0.00   67.73  147.25   18.99  147.25  0.96 
1 1 1  -21   20    4 o  8   68.70    4.39   85.27  131.16 -15.67  17.92   0.00   0.00   57.13  131.16   20.22  311.16  0.98 
1 1 1  -21   20    5 o 12   45.91    5.86   48.93  276.17   0.97  -8.99   0.00   0.00   41.87  276.17    2.83   96.17  0.94 
1 1 1  -21   20    6 f  0   44.75    5.54   62.72   73.90   3.12  10.82   0.00   0.00   57.80   73.90    0.00    0.00  0.00 
1 1 1  -21   20    7 o  8   51.44    5.02   55.90  318.30  10.65  -9.49   0.00   0.00   47.16  318.30    4.89  138.30  0.96 
1 1 1  -21   20    8 o  9   30.31    6.36   24.39   76.33   0.89   3.67   0.00   0.00   28.82   76.33    5.86   76.33  0.85 
1 1 1  -21   20    9 o  1   25.88    5.74   22.58  241.82  -1.67  -3.12   0.00   0.00   22.13  241.82    0.62  241.82  0.84 
1 1 1  -21   20   10 o  5   27.96    6.14   28.58  286.81   1.41  -4.65   0.00   0.00   22.55  286.81    4.66  106.81  0.89 
1 1 1  -21   20   11 o 14   29.54    6.32   17.49  183.42  -3.21  -0.19   0.00   0.00   32.09  183.42   15.44  183.42  0.82 
1 1 1  -21   20   12 o  9   34.92    6.06   32.84  196.07  -7.33  -2.11   0.00   0.00   33.85  196.07    2.61  196.07  0.93 
1 1 1  -21   20   13 o  9   19.67    5.53    7.25   60.33   0.48   0.85   0.00   0.00   10.45   60.33    3.65   60.33  0.44 
1 1 1  -21   20   14 o  3   29.46    5.86   40.05   50.55   4.57   5.55   0.00   0.00   18.34   50.55   17.97  230.55  0.93 
1 1 1  -21   20   15 o 16   18.57    5.43   19.59   37.73   1.65   1.27   0.00   0.00    9.27   37.73    7.84  217.73  0.71 
1 1 1  -21   20   16 o 19   43.52    4.85   45.87  123.62  -5.94   8.93   0.00   0.00   44.40  123.62    5.92  123.62  0.95 
1 1 1  -21   21    1 o 14   34.83    6.34   32.42  141.70  -4.00   3.15   0.00   0.00   32.26  141.70    2.15  141.70  0.90 
1 1 1  -21   21    2 o 15   23.05    6.04   30.12  142.05  -2.57   2.00   0.00   0.00   10.08  142.05   17.96  322.05  0.83 
1 1 1  -21   21    3 o  9   18.98    5.46   10.13  201.41  -0.90  -0.35   0.00   0.00    7.04  201.41    2.43   21.41  0.43 
1 1 1  -21   21    4 o 12   25.25    6.39   18.60   74.82   0.61   2.27   0.00   0.00   20.26   74.82    2.78   74.82  0.75 
1 1 1  -21   21    5 o 18   29.70    6.20   39.77  165.51  -6.20   1.60   0.00   0.00   16.90  165.51   20.73  345.51  0.92 
1 1 1  -21   21    6 o 15   42.23    5.65   45.48  177.88 -11.71   0.43   0.00   0.00   37.44  177.88    5.89  357.88  0.96 
1 1 1  -21   21    7 o  2   65.92    4.42   62.30  140.90 -21.68  17.62   0.00   0.00   70.13  140.90   10.79  140.90  0.98 
1 1 1  -21   21    8 o 18   32.06    6.29   26.43  119.26  -2.53   4.52   0.00   0.00   32.38  119.26    7.21  119.26  0.90 
1 1 1  -21   21    9 o 16   19.44    5.63   23.97  166.73  -3.02   0.71   0.00   0.00    8.95  166.73   13.86  346.73  0.82 
1 1 1  -21   21   10 o  4   20.68    5.66    3.83  145.21  -0.45   0.31   0.00   0.00    7.25  145.21    3.61  145.21  0.26 
1 1 1  -21   21   11 o 19   35.28    6.31   44.78  219.86  -7.86  -6.56   0.00   0.00   24.89  219.86   17.25   39.86  0.95 
1 1 1  -21   21   12 o 11   18.75    5.54    4.98   53.68   0.35   0.48   0.00   0.00    6.17   53.68    1.61   53.68  0.29 
1 1 1  -21   21   13 o 12   26.12    6.22   15.63  274.40   0.17  -2.27   0.00   0.00   24.74  274.40   10.90  274.40  0.74 
1 1 1  -21   21   14 o 17   25.05    6.50   33.40  307.75   2.57  -3.32   0.00   0.00   15.05  307.75   13.52  127.75  0.87 
1 1 1  -21   21   15 o 15   23.84    5.80   25.58  244.81  -1.25  -2.66   0.00   0.00   17.36  244.81    3.69   64.81  0.81 
1 1 1  -21   22    1 o 17   36.36    6.76   38.84   44.20   5.80   5.64   0.00   0.00   31.08   44.20    5.92  224.20  0.94 
1 1 1  -21   22    2 o  1   17.68    5.33   14.51  111.98  -0.62   1.53   0.00   0.00    8.48  111.98    5.33  291.98  0.63 
1 1 1  -21   22    3 o 18   42.98    5.77   34.79  315.52   6.70  -6.58   0.00   0.00   48.11  315.52   14.98  315.52  0.95 
1 1 1  -21   22    4 o 16   34.05    6.25   34.89   33.38   6.08   4.00   0.00   0.00   30.01   33.38    3.21  213.38  0.93 
1 1 1  -21   22    5 o 14   50.00    5.61   52.16  254.62  -4.53 -16.49   0.00   0.00   47.37  254.62    2.28   74.62  0.97 
1 1 1  -21   22    6 o  9   28.03    6.22   40.90  181.66  -7.30  -0.21   0.00   0.00   13.13  181.66   25.80    1.66  0.93 
1 1 1  -21   22    7 o  3   26.57    6.10   32.12  281.88   1.16  -5.51   0.00   0.00   17.59  281.88   12.97  101.88  0.91 
1 1 1  -21   22    8 o 13   42.77    5.68   33.68  128.64  -6.34   7.93   0.00   0.00   49.16  128.64   17.13  128.64  0.95 
1 1 1  -21   22    9 o  3   39.61    6.12   37.25  302.83   5.14  -7.97   0.00   0.00   40.19  302.83    5.46  302.83  0.95 
1 1 1  -21   22   10 o 17   36.40    6.15   29.59  329.66   5.59  -3.27   0.00   0.00   39.97  329.66   13.03  329.66  0.92 
1 1 1  -21   22   11 o  5   17.05    5.19   16.68  229.84  -1.11  -1.31   0.00   0.00    7.22  229.84    7.56   49.84  0.65 
1 1 1  -21   22   12 o  6   34.97    6.20   36.53  302.11   3.54  -5.63   0.00   0.00   33.01  302.11    1.57  302.11  0.92 
1 1 1  -21   22   13 o 12   33.30    6.20   22.03  121.41  -1.84   3.02   0.00   0.00   37.79  121.41   19.45  121.41  0.84 
1 1 1  -21   23    1 o  4   32.66    8.03   22.39  124.63  -2.31   3.35   0.00   0.00   35.28  124.63   13.98  124.63  0.87 
1 1 1  -21   23    2 o  7   52.98    7.02   42.87  148.70 -11.92   7.25   0.00   0.00   61.30  148.70   20.51  148.70  0.96 
1 1 1  -21   23    3 o 14   40.14    8.02   34.95  230.82  -5.00  -6.14   0.00   0.00   41.78  230.82    8.54  230.82  0.93 
1 1 1  -21   23    4 o  4   23.41    7.18   22.05  208.31  -2.79  -1.50   0.00   0.00   17.53  208.31    3.41   28.31  0.82 
1 1 1  -21   23    5 o 19   38.30   10.66   40.34  223.17  -4.83  -4.53   0.00   0.00   32.65  223.17    5.25   43.17  0.92 
1 1 1  -21   23    6 o 19   41.49   10.81   37.92  216.34  -5.20  -3.82   0.00   0.00   41.10  216.34    5.96  216.34  0.92 
1 1 1  -21   23    7 o  4   34.22    8.25   28.14  163.98  -4.66   1.34   0.00   0.00   35.23  163.98    9.56  163.98  0.89 
1 1 1  -21   23    8 o 18   25.58    7.05   21.33  185.68  -2.90  -0.29   0.00   0.00   22.03  185.68    2.94  185.68  0.80 
1 1 1  -21   23    9 f  0   32.02    8.13   15.50  178.12  -2.33   0.08   0.00   0.00   13.57  178.12    0.00    0.00  0.00 
1 1 1  -21   23   10 o  5   53.67    7.68   49.94  261.65  -1.77 -12.08   0.00   0.00   60.20  261.65   17.54  261.65  0.96 
1 1 1  -21   23   11 o  4   27.00    7.45   29.90  266.63  -0.21  -3.52   0.00   0.00   20.65  266.63    4.18   86.63  0.84 
1 1 1  -21   24    1 o  8   54.64   14.45   26.95  355.13   4.12  -0.35   0.00   0.00   70.47  355.13   46.01  355.13  0.87 
1 1 1  -21   24    2 o  3   42.34   14.01   31.36  211.73  -3.28  -2.03   0.00   0.00   44.29  211.73   15.93  211.73  0.86 
1 1 1  -21   24    3 o  5   34.98    7.88   31.44   18.69   5.23   1.77   0.00   0.00   35.02   18.69    6.77   18.69  0.90 
1 1 1  -21   24    4 o 18   29.63    7.94   34.16  108.42  -1.56   4.70   0.00   0.00   22.45  108.42    7.97  288.42  0.89 
1 1 1  -21   24    5 o  3   25.88    7.31   25.38  126.35  -1.96   2.66   0.00   0.00   20.63  126.35    1.72  306.35  0.83 
1 1 1  -21   24    6 o 19   46.48    8.99   41.87  136.25  -5.93   5.68   0.00   0.00   50.76  136.25   14.42  136.25  0.94 
1 1 1  -21   24    7 o 15   23.90    7.29    8.79  163.98  -0.95   0.27   0.00   0.00   13.59  163.98    6.09  163.98  0.44 
1 1 1  -21   24    8 o 13   30.51    8.00   33.34  319.71   3.29  -2.79   0.00   0.00   25.48  319.71    2.40  139.71  0.87 
1 1 1  -21   25    1 f  0   23.88    6.23   12.84  171.58  -1.51   0.22   0.00   0.00   10.87  171.58    0.00    0.00  0.00 
1 1 1  -21   25    2 o  4   27.35    6.42   22.33   61.44   1.42   2.62   0.00   0.00   25.39   61.44    6.57   61.44  0.81 
1 1 1  -21   25    3 o 11   20.59    5.67   15.53  242.67  -0.74  -1.44   0.00   0.00   12.71  242.67    0.29   62.67  0.62 
1 1 1  -21   25    4 o  4   19.04    5.57   16.46  182.68  -1.56  -0.07   0.00   0.00    9.63  182.68    4.02    2.68  0.61 
1 1 1  -21   25    5 o 14   18.57    5.48    6.26  317.70   0.42  -0.38   0.00   0.00    5.00  317.70    0.13  137.70  0.27 
1 1 1  -20    0    1 x 18       ?       ?   80.97  180.00  -0.00  -0.00   0.00   0.00   79.87  180.00    0.00    0.00  0.00 
1 1 1  -20    0    2 x 11       ?       ?  199.28  180.00  -0.00  -0.00   0.00   0.00  196.42  180.00    0.00    0.00  0.00 
1 1 1  -20    0    3 o 11   87.47    4.60   99.23    0.00  11.84   0.00   0.00   0.00   77.27    0.00   20.40  180.00  1.00 
1 1 1  -20    0    4 o 15   67.06    6.10   31.09  180.00  -2.81  -0.00   0.00   0.00  102.60  180.00   72.05  180.00  0.99 
1 1 1  -20    0    5 o  9   51.87    4.93   83.69  180.00  -6.03  -0.00   0.00   0.00   21.72  180.00   60.29    0.00  1.00 
1 1 1  -20    0    6 o 10   20.50    5.58   13.37    0.00   0.38  -0.00   0.00   0.00    1.93  360.00   11.14  180.00  0.37 
1 1 1  -20    0    7 o 14   26.97    5.95   14.22    0.00   0.54  -0.00   0.00   0.00   12.87  360.00    0.98  180.00  0.50 
1 1 1  -20    0    8 o  5   19.52    5.53   41.52  180.00  -1.20  -0.00   0.00   0.00    7.79    0.00   48.13    0.00  0.83 
1 1 1  -20    0    9 o 19   42.72    5.07   43.95    0.00   2.95   0.00   0.00   0.00   42.34    0.00    0.29  180.00  0.99 
1 1 1  -20    0   10 o 10   40.25    5.30   44.02  180.00  -2.95  -0.00   0.00   0.00   37.42  180.00    5.22    0.00  0.99 
1 1 1  -20    0   11 o  4   82.22    3.65   80.06  180.00 -12.11  -0.00   0.00   0.00   87.05  180.00    9.65  180.00  1.00 
1 1 1  -20    0   12 o  8   58.53    4.95   61.59  180.00  -6.85  -0.00   0.00   0.00   57.78  180.00    1.50    0.00  1.00 
1 1 1  -20    0   13 f  0   62.17    5.40   95.18    0.00  41.00  -0.00   0.00   0.00   90.98  360.00    0.00    0.00  0.00 
1 1 1  -20    0   14 o  7   60.16    3.83   76.44  180.00  -9.55  -0.00   0.00   0.00   47.79  180.00   24.74    0.00  1.00 
1 1 1  -20    0   15 o  9   76.32    3.63   63.29  180.00 -10.30  -0.00   0.00   0.00   93.19  180.00   33.73  180.00  1.00 
1 1 1  -20    0   16 f  0   31.73    5.65   22.28    0.00   1.46  -0.00   0.00   0.00   20.66  360.00    0.00    0.00  0.00 
1 1 1  -20    0   17 o 10   16.38    5.01    4.90    0.00   0.17   0.00   0.00   0.00    1.05    0.00    3.44  180.00  0.17 
1 1 1  -20    0   18 o 14   37.56    5.03   40.36    0.00   3.75  -0.00   0.00   0.00   37.48  360.00    0.06  180.00  1.00 
1 1 1  -20    0   19 o  3   25.95    5.69   33.98  180.00  -2.55  -0.00   0.00   0.00   19.15  180.00   12.97    0.00  0.99 
1 1 1  -20    0   20 o 18   25.30    5.64   37.78    0.00   2.86   0.00   0.00   0.00   14.92    0.00   20.44  180.00  0.99 
1 1 1  -20    0   21 f  0   12.99    4.24   18.91  180.00  -0.78  -0.00   0.00   0.00   17.46  180.00    0.00    0.00  0.00 
1 1 1  -20    0   22 o  5   21.45    5.37   17.80    0.00   0.89   0.00   0.00   0.00   14.28    0.00    1.90  180.00  0.71 
1 1 1  -20    0   23 o  2   71.06    3.30   65.14    0.00   9.56  -0.00   0.00   0.00   83.38  360.00   24.63  360.00  1.00 
1 1 1  -20    0   24 o 11   52.70    4.27   45.52  180.00  -6.89  -0.00   0.00   0.00   62.78  180.00   20.18  180.00  1.00 
1 1 1  -20    0   25 o  7   35.94    5.24   25.41  180.00  -3.32  -0.00   0.00   0.00   47.50  180.00   23.30  180.00  1.00 
1 1 1  -20    0   26 o 13   46.26    3.71   54.96  180.00 -11.01  -0.00   0.00   0.00   40.23  180.00   12.05    0.00  1.00 
1 1 1  -20    0   27 o 10   10.81    3.59    6.22    0.00   0.24  -0.00   0.00   0.00    0.45  180.00    6.00  180.00  0.24 
1 1 1  -20    0   28 o 14   12.01    3.94    4.62  180.00  -0.16  -0.00   0.00   0.00    0.01  180.00    3.83    0.00  0.16 
1 1 1  -20    1    1 o  3   37.20    9.50   40.82  265.11  -0.29  -3.36   0.00   0.00   21.78  265.11   18.47   85.11  0.83 
1 1 1  -20    1    2 o  5   42.06    8.81   58.91   73.32   1.63   5.44   0.00   0.00   18.25   73.32   39.80  253.32  0.91 
1 1 1  -20    1    3 o 16   79.41    4.84   74.28  167.62 -15.21   3.34   0.00   0.00   80.55  167.62    7.46  167.62  0.97 
1 1 1  -20    1    4 o 16   99.15    3.81  103.39  260.31  -4.71 -27.59   0.00   0.00   93.19  260.31    8.35   80.31  0.98 
1 1 1  -20    1    5 o 15   55.99    5.25   57.49  201.46  -7.99  -3.14   0.00   0.00   48.92  201.46    7.41   21.46  0.94 
1 1 1  -20    1    6 o  8  146.93    3.97  134.86  278.51   8.21 -54.86   0.00   0.00  159.46  278.51   27.73  278.51  0.99 
1 1 1  -20    1    7 o 17  145.48    3.62  126.77   91.00  -0.92  53.02   0.00   0.00  164.80   91.00   41.40   91.00  0.99 
1 1 1  -20    1    8 o 18   53.78    4.18   34.29  217.28  -4.33  -3.30   0.00   0.00   63.78  217.29   30.47  217.29  0.90 
1 1 1  -20    1    9 o  5   51.85    4.41   45.96  140.76  -5.70   4.66   0.00   0.00   51.80  140.76    7.21  140.76  0.93 
1 1 1  -20    1   10 o 18   54.13    4.31   50.89   83.00   1.10   9.00   0.00   0.00   52.83   83.00    3.55   83.00  0.94 
1 1 1  -20    1   11 o 11  125.12    3.46  118.67  229.24 -35.10 -40.72   0.00   0.00  133.20  229.24   18.50  229.24  0.99 
1 1 1  -20    1   12 o 11   47.30    5.07   52.59   77.72   1.91   8.79   0.00   0.00   38.57   77.72   12.03  257.72  0.94 
1 1 1  -20    1   13 o  8   86.41    3.94   90.86  267.80  -1.17 -30.42   0.00   0.00   83.14  267.80    3.69   87.80  0.98 
1 1 1  -20    1   14 o  7   95.29    3.40   88.53  241.62 -16.37 -30.31   0.00   0.00  103.81  241.62   19.83  241.62  0.99 
1 1 1  -20    1   15 o  1   55.55    4.01   47.78   90.82  -0.16  10.86   0.00   0.00   60.99   90.82   16.13   90.82  0.95 
1 1 1  -20    1   16 o 16   81.95    3.31   74.50  201.93 -23.92  -9.63   0.00   0.00   91.61  201.93   22.54  201.93  0.98 
1 1 1  -20    1   17 o 10   18.12    5.19    9.44   46.22   0.47   0.49   0.00   0.00    3.09   46.22    5.56  226.22  0.32 
1 1 1  -20    1   18 o 18   55.06    3.86   72.38  223.08 -14.30 -13.37   0.00   0.00   39.90  223.08   27.47   43.08  0.97 
1 1 1  -20    1   19 o 19   17.66    5.02    8.85  246.59  -0.34  -0.79   0.00   0.00    5.59  246.59    2.78   66.59  0.39 
1 1 1  -20    1   20 o 16   21.43    5.48   19.37  138.94  -1.72   1.50   0.00   0.00   13.54  138.94    4.58  318.94  0.74 
1 1 1  -20    1   21 o  3   16.10    4.84    1.57  132.65  -0.10   0.11   0.00   0.00    0.90  132.65    0.55  312.65  0.07 
1 1 1  -20    1   22 o 15   49.92    4.26   48.65   59.70   5.55   9.50   0.00   0.00   51.00   59.70    6.80   59.70  0.95 
1 1 1  -20    1   23 o 17   23.06    5.59   24.71  180.66  -2.12  -0.02   0.00   0.00   10.74  180.66   11.56    0.66  0.72 
1 1 1  -20    1   24 o 19   29.49    5.48   28.69  263.00  -0.53  -4.31   0.00   0.00   24.76  263.00    2.11   83.00  0.88 
1 1 1  -20    1   25 o  3   33.04    4.76   32.42  307.52   4.44  -5.79   0.00   0.00   30.49  307.52    0.38  127.52  0.93 
1 1 1  -20    1   26 o  7   20.66    5.08   23.67  149.71  -3.13   1.83   0.00   0.00   12.49  149.71   10.03  329.71  0.85 
1 1 1  -20    1   27 f  0   54.11    4.07   48.77  102.42  -3.28  14.91   0.00   0.00   43.45  102.42    0.00    0.00  0.00 
1 1 1  -20    1   28 o 13   23.45    5.27   18.10    2.65   2.15   0.10   0.00   0.00   18.86    2.65    3.86    2.65  0.72 
1 1 1  -20    2    1 o  5  117.22    7.81   90.91   29.00  22.22  12.32   0.00   0.00  140.22   29.00   50.65   29.00  0.98 
1 1 1  -20    2    2 o  3   75.71    7.27   74.48  112.71  -5.31  12.70   0.00   0.00   72.48  112.72    0.84  292.72  0.96 
1 1 1  -20    2    3 o  4  214.10    5.70  214.73   31.53 101.39  62.22   0.00   0.00  215.28   31.53    4.18   31.53  1.00 
1 1 1  -20    2    4 o 15   90.93    4.39   83.46  187.51 -20.37  -2.68   0.00   0.00   95.48  187.51   13.58  187.51  0.98 
1 1 1  -20    2    5 o  1   48.84    7.36   48.86  134.72  -4.19   4.24   0.00   0.00   41.22  134.72    6.61  314.72  0.91 
1 1 1  -20    2    6 o  2   86.01    4.25   76.90  216.78 -14.80 -11.07   0.00   0.00   92.24  216.78   17.18  216.78  0.97 
1 1 1  -20    2    7 o 16   43.02    5.49   34.61   84.65   0.38   4.08   0.00   0.00   40.95   84.65    7.30   84.65  0.87 
1 1 1  -20    2    8 o  1   46.82    5.52   41.30   90.90  -0.09   5.54   0.00   0.00   44.59   90.90    4.49   90.90  0.90 
1 1 1  -20    2    9 o  3   70.75    4.25   64.61  250.76  -4.72 -13.53   0.00   0.00   73.82  250.76   11.17  250.76  0.96 
1 1 1  -20    2   10 o 17   27.27    6.09   17.75   40.38   1.15   0.98   0.00   0.00   15.52   40.38    1.66  220.38  0.60 
1 1 1  -20    2   11 o 10   57.92    4.72   72.66  199.59 -13.98  -4.98   0.00   0.00   41.65  199.59   28.55   19.59  0.97 
1 1 1  -20    2   12 o  2  125.19    4.49  119.72  161.29 -52.62  17.82   0.00   0.00  133.04  161.29   17.95  161.29  0.99 
1 1 1  -20    2   13 o  9   83.57    3.74   87.37  324.83  23.39 -16.48   0.00   0.00   80.79  324.83    2.63  144.83  0.98 
1 1 1  -20    2   14 o  7   62.59    3.87   70.61  158.58 -16.62   6.52   0.00   0.00   54.70  158.58   12.22  338.58  0.97 
1 1 1  -20    2   15 o 16  118.32    3.29  116.26   58.63  30.01  49.22   0.00   0.00  125.56   58.63   16.54   58.63  0.99 
1 1 1  -20    2   16 o  5   58.75    4.33   49.11   72.75   3.49  11.25   0.00   0.00   66.93   72.75   21.46   72.75  0.96 
1 1 1  -20    2   17 o 18   86.77    3.55   81.25   55.93  17.12  25.31   0.00   0.00   96.08   55.93   21.49   55.93  0.98 
1 1 1  -20    2   18 o  5   20.78    5.31   17.02  267.47  -0.07  -1.64   0.00   0.00   10.32  267.47    5.55   87.47  0.63 
1 1 1  -20    2   19 o  8   91.98    3.59   95.77  142.89 -42.40  32.08   0.00   0.00   91.55  142.89    0.88  142.89  0.99 
1 1 1  -20    2   20 o 15   28.38    5.93   22.36  345.91   3.29  -0.82   0.00   0.00   26.51  345.91    5.61  345.91  0.84 
1 1 1  -20    2   21 o 14   68.92    3.91   64.75  233.49 -15.96 -21.57   0.00   0.00   75.57  233.49   15.89  233.49  0.98 
1 1 1  -20    2   22 o 11   24.16    5.76   26.44  269.18  -0.04  -2.64   0.00   0.00   13.69  269.18   10.30   89.18  0.78 
1 1 1  -20    2   23 o  2   19.21    5.09   20.67   28.01   1.36   0.72   0.00   0.00    4.57   28.00   14.13  208.01  0.61 
1 1 1  -20    2   24 o 16   71.88    3.34   69.67  276.99   3.59 -29.26   0.00   0.00   75.86  276.99   10.44  276.99  0.98 
1 1 1  -20    2   25 o 17   18.52    5.02   10.33  164.53  -1.24   0.34   0.00   0.00   10.15  164.53    0.32  164.53  0.54 
1 1 1  -20    2   26 o 11   25.87    5.12   18.62  285.10   0.92  -3.40   0.00   0.00   25.92  285.10    8.28  285.10  0.84 
1 1 1  -20    2   27 o  8   21.87    4.74   16.97   42.86   1.70   1.57   0.00   0.00   17.45   42.86    2.40   42.86  0.74 
1 1 1  -20    2   28 o  3   20.50    4.98    7.53   10.77   0.78   0.15   0.00   0.00    8.84   10.77    2.63   10.77  0.37 
1 1 1  -20    3    1 o 16  119.09    4.48  138.30   98.43  -6.44  43.44   0.00   0.00   99.40   98.43   36.65  278.43  0.99 
1 1 1  -20    3    2 o  4   57.23   10.07   86.26  172.93 -10.74   1.33   0.00   0.00   24.25  172.93   60.54  352.93  0.95 
1 1 1  -20    3    3 o  1   66.99    5.79   47.78   59.87   4.18   7.20   0.00   0.00   78.74   59.87   31.84   59.87  0.94 
1 1 1  -20    3    4 f  0   78.61    6.51   69.16  211.31 -10.71  -6.51   0.00   0.00   67.76  211.31    0.00    0.00  0.00 
1 1 1  -20    3    5 o 13   46.57    4.78   42.98  137.65  -4.05   3.69   0.00   0.00   42.12  137.65    0.12  137.65  0.90 
1 1 1  -20    3    6 o  8   67.83    4.52   35.60  156.40  -6.19   2.70   0.00   0.00   90.47  156.40   55.78  156.40  0.92 
1 1 1  -20    3    7 o 16   89.29    3.97   78.66  106.43  -5.79  19.62   0.00   0.00   97.69  106.43   21.23  106.43  0.98 
1 1 1  -20    3    8 f  0   33.95    6.59   66.41  105.28  -1.64   6.01   0.00   0.00   64.47  105.28    0.00    0.00  0.00 
1 1 1  -20    3    9 o  4   56.36    5.17   36.10  342.73   6.03  -1.87   0.00   0.00   68.38  342.73   33.39  342.73  0.92 
1 1 1  -20    3   10 o 17   23.76    6.26    6.47   93.23  -0.03   0.49   0.00   0.00    4.96   93.23    1.30  273.23  0.24 
1 1 1  -20    3   11 o 16   33.10    6.40   29.23  299.63   1.61  -2.83   0.00   0.00   26.51  299.63    1.72  119.63  0.83 
1 1 1  -20    3   12 o  2   79.74    3.88   72.79    7.94  21.88   3.05   0.00   0.00   85.95    7.94   16.08    7.94  0.98 
1 1 1  -20    3   13 o 12   50.14    5.05   27.30  353.20   5.12  -0.61   0.00   0.00   63.92  353.20   37.90  353.20  0.90 
1 1 1  -20    3   14 o 18   85.34    3.98   92.80  211.96 -27.26 -17.01   0.00   0.00   80.19  211.96    7.62   31.96  0.98 
1 1 1  -20    3   15 o 11  133.42    3.72  137.67  118.42 -36.22  66.92   0.00   0.00  136.28  118.42    7.48  118.42  0.99 
1 1 1  -20    3   16 o  9   87.97    3.84   93.08  263.83  -3.67 -33.89   0.00   0.00   87.35  263.83    1.36  263.83  0.99 
1 1 1  -20    3   17 o  4   29.88    6.07   45.64  184.47  -5.40  -0.42   0.00   0.00   11.91  184.47   30.09    4.47  0.90 
1 1 1  -20    3   18 o 13   23.90    5.92   14.14  263.08  -0.19  -1.54   0.00   0.00   15.93  263.08    2.73  263.08  0.61 
1 1 1  -20    3   19 o  7   51.33    4.59   61.40  129.89 -11.62  13.91   0.00   0.00   41.75  129.89   16.28  309.89  0.97 
1 1 1  -20    3   20 o 19   27.49    5.59   34.72  208.97  -4.57  -2.53   0.00   0.00   17.01  208.97   15.38   28.97  0.90 
1 1 1  -20    3   21 o 19   18.13    5.11   25.12   97.02  -0.30   2.44   0.00   0.00    4.47   97.02   18.64  277.02  0.76 
1 1 1  -20    3   22 o  4   35.17    5.00   28.96  201.95  -3.94  -1.59   0.00   0.00   35.14  201.95    8.92  201.95  0.87 
1 1 1  -20    3   23 o  8   36.94    4.69   38.32  177.95  -5.78   0.21   0.00   0.00   32.32  177.95    2.52  357.95  0.91 
1 1 1  -20    3   24 o  1   26.64    5.12   28.28  198.93  -4.01  -1.37   0.00   0.00   19.79  198.93    6.88   18.93  0.87 
1 1 1  -20    3   25 o  1   35.65    4.63   24.69    4.94   6.14   0.53   0.00   0.00   41.72    4.94   18.21    4.94  0.91 
1 1 1  -20    3   26 o  6   35.79    4.55   33.10  201.61  -8.23  -3.26   0.00   0.00   36.26  201.61    5.10  201.61  0.94 
1 1 1  -20    3   27 o  7   17.76    4.82   16.88  113.82  -0.74   1.67   0.00   0.00    8.83  113.82    6.04  293.82  0.67 
1 1 1  -20    3   28 o  3   21.93    4.97   17.23    6.75   1.89   0.22   0.00   0.00   15.76    6.75    1.64    6.75  0.68 
1 1 1  -20    4    1 o 16   29.20    7.13   14.27   73.89   0.29   0.99   0.00   0.00   12.78   73.89    1.23  253.89  0.46 
1 1 1  -20    4    2 o 15  145.34    5.54  126.47   85.38   3.89  48.16   0.00   0.00  163.59   85.38   39.53   85.38  0.99 
1 1 1  -20    4    3 f  0   70.70    5.80   18.85   43.96   2.59   2.50   0.00   0.00   18.47   43.96    0.00    0.00  0.00 
1 1 1  -20    4    4 o 12   45.36    8.15   50.76  241.88  -2.64  -4.94   0.00   0.00   32.55  241.88   17.09   61.88  0.91 
1 1 1  -20    4    5 o 12  142.08    4.44  121.74  208.32 -42.49 -22.90   0.00   0.00  162.47  208.32   43.74  208.32  0.99 
1 1 1  -20    4    6 o  7  113.39    3.92   78.38  301.05  13.17 -21.86   0.00   0.00  146.07  301.06   69.85  301.06  0.98 
1 1 1  -20    4    7 o  1   44.77    7.69   39.50  223.31  -3.39  -3.19   0.00   0.00   40.85  223.31    2.48  223.31  0.88 
1 1 1  -20    4    8 o  9   24.47    6.49   33.33  156.34  -2.15   0.94   0.00   0.00    4.23  156.34   28.10  336.34  0.75 
1 1 1  -20    4    9 o  4   74.04    4.21   83.29  197.93 -19.21  -6.21   0.00   0.00   63.70  197.93   16.97   17.93  0.97 
1 1 1  -20    4   10 o 10   29.06    6.50    8.31   88.76   0.02   0.77   0.00   0.00   12.93   88.76    4.90   88.76  0.36 
1 1 1  -20    4   11 o  3   64.48    7.72   82.69  129.10 -10.71  13.18   0.00   0.00   45.39  129.10   34.31  309.10  0.97 
1 1 1  -20    4   12 o  4   80.51    4.03   87.50  154.32 -24.28  11.68   0.00   0.00   74.20  154.32    9.60  334.32  0.98 
1 1 1  -20    4   13 o 13   22.04    6.04   16.01  221.57  -0.96  -0.85   0.00   0.00    8.50  221.57    6.73   41.57  0.54 
1 1 1  -20    4   14 o 18   39.98    6.92   36.33  293.29   2.06  -4.78   0.00   0.00   37.50  293.29    3.21  293.29  0.90 
1 1 1  -20    4   15 o 17   55.58    4.80   51.90   87.60   0.48  11.49   0.00   0.00   57.81   87.60    9.40   87.60  0.96 
1 1 1  -20    4   16 o  1   51.68    4.79   36.74   39.61   5.88   4.87   0.00   0.00   62.50   39.61   28.67   39.61  0.93 
1 1 1  -20    4   17 o  8   76.25    3.94   81.79  308.94  17.70 -21.90   0.00   0.00   74.24  308.94    1.29  128.94  0.98 
1 1 1  -20    4   18 o 15   39.70    5.00   33.14  275.59   0.64  -6.56   0.00   0.00   42.05  275.59   10.99  275.59  0.92 
1 1 1  -20    4   19 o  2   36.89    5.03   36.09  245.32  -3.12  -6.79   0.00   0.00   34.62  245.32    0.60  245.32  0.93 
1 1 1  -20    4   20 o  3   39.79    4.67   44.33    5.46  10.19   0.97   0.00   0.00   34.35    5.46    6.89  185.46  0.95 
1 1 1  -20    4   21 o 14   67.14    3.49   65.47  333.49  21.86 -10.90   0.00   0.00   71.45  333.49   11.40  333.49  0.98 
1 1 1  -20    4   22 o 11   17.79    5.03   12.81  171.06  -0.90   0.14   0.00   0.00    3.16  171.06    8.40  351.06  0.41 
1 1 1  -20    4   23 o 19   15.24    4.52    0.51   46.61   0.02   0.02   0.00   0.00    0.05   46.63    0.42  226.63  0.02 
1 1 1  -20    4   24 o 18   69.48    3.38   74.50  349.19  33.65  -6.43   0.00   0.00   66.24  349.19    4.43  169.19  0.99 
1 1 1  -20    4   25 o  5   21.77    5.04   23.93   90.55  -0.03   3.60   0.00   0.00   14.07   90.55    8.71  270.55  0.85 
1 1 1  -20    4   26 o  5   61.79    3.38   62.78  337.65  28.11 -11.56   0.00   0.00   62.99  337.65    4.44  337.65  0.98 
1 1 1  -20    4   27 f  0   16.58    4.64   37.29   97.86  -0.52   3.78   0.00   0.00   32.51   97.86    0.00    0.00  0.00 
1 1 1  -20    5    1 o 15  107.97    5.52  116.13  208.03 -29.39 -15.65   0.00   0.00   98.97  208.03   14.74   28.03  0.98 
1 1 1  -20    5    2 o  1   67.39    7.14   68.99  243.59  -5.22 -10.51   0.00   0.00   61.41  243.59    6.08   63.59  0.96 
1 1 1  -20    5    3 o 13   29.40    7.61   24.02  213.80  -1.46  -0.98   0.00   0.00   15.04  213.80    8.43   33.80  0.65 
1 1 1  -20    5    4 o 12   41.03    8.01   31.29  154.66  -2.88   1.36   0.00   0.00   36.99  154.66    6.47  154.66  0.82 
1 1 1  -20    5    5 o 14   85.46    4.85   66.11  124.78  -9.02  12.99   0.00   0.00  101.11  124.78   36.81  124.78  0.97 
1 1 1  -20    5    6 o  6   66.59    5.77   60.84  166.26 -11.04   2.70   0.00   0.00   68.05  166.25    8.94  166.25  0.95 
1 1 1  -20    5    7 o 11   32.50    5.76   25.62   86.68   0.14   2.42   0.00   0.00   24.31   86.68    0.56  266.68  0.76 
1 1 1  -20    5    8 o  6   26.99    7.21   19.60  319.56   1.16  -0.99   0.00   0.00   13.46  319.56    5.54  139.56  0.60 
1 1 1  -20    5    9 o  7   25.19    6.44   19.57  148.91  -1.32   0.80   0.00   0.00   11.58  148.92    7.35  328.92  0.61 
1 1 1  -20    5   10 o  3   66.94    7.45   51.93  221.25  -8.28  -7.26   0.00   0.00   77.48  221.25   27.31  221.25  0.95 
1 1 1  -20    5   11 o 16   85.11    4.15   92.25   90.60  -0.31  29.44   0.00   0.00   78.64   90.60   10.02  270.60  0.98 
1 1 1  -20    5   12 o  2  111.23    3.62  106.25  340.53  43.71 -15.45   0.00   0.00  118.57  340.53   17.08  340.53  0.99 
1 1 1  -20    5   13 o  4   21.35    5.76   26.10   28.02   1.84   0.98   0.00   0.00    5.58   28.03   19.18  208.03  0.71 
1 1 1  -20    5   14 o  9   26.88    6.72   21.66  203.40  -1.94  -0.84   0.00   0.00   18.10  203.40    2.26   23.40  0.72 
1 1 1  -20    5   15 o  1   66.26    3.72   78.78  124.93 -12.44  17.82   0.00   0.00   56.25  124.93   16.93  304.93  0.98 
1 1 1  -20    5   16 o 12   51.20    4.30   40.25  297.55   3.92  -7.52   0.00   0.00   59.25  297.55   22.34  297.55  0.94 
1 1 1  -20    5   17 o 13   29.14    5.57   23.93  222.71  -2.24  -2.07   0.00   0.00   25.21  222.71    3.01  222.71  0.81 
1 1 1  -20    5   18 o  3   26.80    5.67   21.59  108.57  -0.93   2.77   0.00   0.00   22.76  108.57    2.44  108.57  0.80 
1 1 1  -20    5   19 o  5   81.19    3.26   78.93  161.12 -37.45  12.81   0.00   0.00   86.16  161.12   12.01  161.12  0.99 
1 1 1  -20    5   20 o  9   48.45    4.24   58.67  224.04 -12.19 -11.78   0.00   0.00   39.60  224.04   14.80   44.04  0.97 
1 1 1  -20    5   21 o 12   17.82    5.09    6.33  107.67  -0.16   0.52   0.00   0.00    3.55  107.67    2.24  287.67  0.26 
1 1 1  -20    5   22 o 15   37.21    4.80   38.72  193.08  -5.38  -1.25   0.00   0.00   32.46  193.08    2.37   13.08  0.90 
1 1 1  -20    5   23 f  0   17.65    4.98   21.45   53.04   1.03   1.37   0.00   0.00   19.77   53.04    0.00    0.00  0.00 
1 1 1  -20    5   24 o  2   47.49    3.99   38.96   59.90   6.34  10.93   0.00   0.00   54.02   59.90   16.91   59.90  0.96 
1 1 1  -20    5   25 o  8   27.90    4.93   27.28   57.26   2.93   4.55   0.00   0.00   24.37   57.27    1.59  237.27  0.90 
1 1 1  -20    5   26 o  1   35.56    4.38   31.13    8.28   7.77   1.13   0.00   0.00   37.75    8.28    9.08    8.28  0.93 
1 1 1  -20    5   27 o 16   19.52    4.83   23.30   61.17   1.26   2.28   0.00   0.00   10.24   61.17    9.81  241.17  0.78 
1 1 1  -20    6    1 o  8   49.83    7.98   53.44  193.72  -6.40  -1.56   0.00   0.00   39.60  193.72   12.55   13.72  0.92 
1 1 1  -20    6    2 o  2  121.62    5.42   98.30  257.99  -6.77 -31.80   0.00   0.00  143.62  257.99   47.77  257.99  0.98 
1 1 1  -20    6    3 o  8   31.46    8.06   29.13  146.59  -1.90   1.26   0.00   0.00   18.14  146.59   10.23  326.59  0.74 
1 1 1  -20    6    4 o  7   37.75    7.33   49.22  289.94   1.64  -4.53   0.00   0.00   19.27  289.94   28.59  109.94  0.89 
1 1 1  -20    6    5 o  6   39.82    7.02   44.73  118.51  -2.29   4.21   0.00   0.00   27.28  118.50   16.17  298.50  0.89 
1 1 1  -20    6    6 o 16   43.41    6.51   38.95  151.55  -4.20   2.28   0.00   0.00   39.30  151.54    1.50  151.54  0.89 
1 1 1  -20    6    7 o  3   48.75    6.20   53.32  345.55   7.48  -1.93   0.00   0.00   39.26  345.55   12.43  165.55  0.93 
1 1 1  -20    6    8 o 17   92.16    4.58   76.42  182.35 -23.17  -0.95   0.00   0.00  106.31  182.35   32.32  182.35  0.98 
1 1 1  -20    6    9 o  7   48.33    7.74   52.03  210.16  -6.64  -3.86   0.00   0.00   39.84  210.16   10.46   30.16  0.93 
1 1 1  -20    6   10 o  5   55.56    4.17   32.26  218.74  -5.18  -4.16   0.00   0.00   71.29  218.74   40.20  218.74  0.92 
1 1 1  -20    6   11 o  7   23.23    5.87   27.71  130.63  -1.49   1.74   0.00   0.00    7.86  130.63   18.68  310.63  0.74 
1 1 1  -20    6   12 f  0   58.62    4.09   32.63  157.62  -6.71   2.76   0.00   0.00   31.07  157.62    0.00    0.00  0.00 
1 1 1  -20    6   13 o 10   51.45    4.40   46.16  275.27   0.87  -9.49   0.00   0.00   53.69  275.27   10.04  275.27  0.95 
1 1 1  -20    6   14 o 11   94.97    4.22   91.83  162.53 -33.88  10.66   0.00   0.00  101.36  162.53   15.46  162.53  0.99 
1 1 1  -20    6   15 o  5   48.08    4.48   40.57  118.90  -3.83   6.94   0.00   0.00   52.37  118.90   14.87  118.90  0.93 
1 1 1  -20    6   16 f  0   39.04    5.10   64.34  109.77  -3.25   9.05   0.00   0.00   59.12  109.77    0.00    0.00  0.00 
1 1 1  -20    6   17 o 12   66.89    3.63   64.26  123.59 -11.98  18.04   0.00   0.00   70.76  123.59   10.85  123.59  0.98 
1 1 1  -20    6   18 o  5   26.19    5.70   29.80   62.55   1.92   3.69   0.00   0.00   17.35   62.55   10.84  242.55  0.87 
1 1 1  -20    6   19 o  3   39.08    4.86   42.19  191.86  -9.22  -1.94   0.00   0.00   34.41  191.86    5.07   11.86  0.95 
1 1 1  -20    6   20 f  0   23.83    5.50   12.13  158.90  -1.49   0.57   0.00   0.00   11.20  158.90    0.00    0.00  0.00 
1 1 1  -20    6   21 o 12   32.46    5.32   31.37  340.55   4.24  -1.50   0.00   0.00   28.61  340.55    0.07  340.55  0.88 
1 1 1  -20    6   22 o 10   54.65    3.60   57.11  215.40  -9.83  -6.98   0.00   0.00   53.37  215.40    2.08  215.40  0.96 
1 1 1  -20    6   23 o  2   19.37    4.99   23.69  292.23   0.86  -2.11   0.00   0.00    6.54  292.23   15.51  112.23  0.74 
1 1 1  -20    6   24 o 11   31.96    4.68   35.03   24.62   6.83   3.13   0.00   0.00   26.14   24.62    7.22  204.62  0.93 
1 1 1  -20    6   25 o  7   29.23    4.71   24.69  149.19  -4.60   2.74   0.00   0.00   29.17  149.19    5.68  149.19  0.90 
1 1 1  -20    6   26 o 16   21.15    4.97   18.22  357.23   2.51  -0.12   0.00   0.00   15.90  357.23    0.63  177.23  0.77 
1 1 1  -20    6   27 o 17   11.72    3.77   13.69  113.60  -0.38   0.86   0.00   0.00    1.65  293.60   13.24  293.60  0.42 
1 1 1  -20    7    1 o 17   29.80    8.19   66.56  231.58  -3.08  -3.88   0.00   0.00   11.54   51.59   76.26   51.58  0.89 
1 1 1  -20    7    2 o 16   25.09    7.68    5.32  341.74   0.33  -0.11   0.00   0.00    3.32  341.73    1.85  161.73  0.17 
1 1 1  -20    7    3 o 16   72.23    6.93   76.60  296.74   6.69 -13.27   0.00   0.00   65.09  296.74    9.35  116.74  0.97 
1 1 1  -20    7    4 o  1   26.85    6.11   24.02  193.75  -1.77  -0.43   0.00   0.00   12.44  193.75   10.88   13.75  0.67 
1 1 1  -20    7    5 o 11   28.11    6.76   44.05  288.25   1.10  -3.32   0.00   0.00    4.54  288.25   38.20  108.25  0.84 
1 1 1  -20    7    6 o  3   25.24    6.76   12.01   73.08   0.26   0.85   0.00   0.00    8.75   73.08    2.90  253.08  0.40 
1 1 1  -20    7    7 o  9   17.62    5.03    9.69  170.92  -0.55   0.09   0.00   0.00    0.01  170.92    9.38  350.92  0.27 
1 1 1  -20    7    8 o 10   55.04    4.64   36.81  154.59  -6.31   3.00   0.00   0.00   66.28  154.59   30.69  154.59  0.93 
1 1 1  -20    7    9 o 11   51.69    4.26   38.71  156.64  -6.75   2.92   0.00   0.00   58.72  156.64   21.37  156.64  0.93 
1 1 1  -20    7   10 o 19   34.41    5.27   42.69  188.36  -5.27  -0.77   0.00   0.00   20.99  188.36   19.98    8.36  0.90 
1 1 1  -20    7   11 o  3   86.68    3.25   92.06  358.01  31.77  -1.10   0.00   0.00   82.77  358.01    5.09  178.01  0.98 
1 1 1  -20    7   12 o  1   26.66    5.62   26.02  214.47  -2.15  -1.48   0.00   0.00   16.73  214.47    7.95   34.47  0.78 
1 1 1  -20    7   13 o  6   69.83    3.76   63.47  328.17  15.52  -9.64   0.00   0.00   76.11  328.17   16.44  328.17  0.97 
1 1 1  -20    7   14 o 17  121.04    3.12  115.67  226.73 -40.67 -43.21   0.00   0.00  132.48  226.73   24.93  226.73  0.99 
1 1 1  -20    7   15 o 10   33.10    5.18   50.39  285.14   1.73  -6.38   0.00   0.00   14.65  285.14   31.65  105.14  0.92 
1 1 1  -20    7   16 o  2   42.57    4.43   45.18  332.42   7.66  -4.00   0.00   0.00   38.27  332.42    3.51  152.42  0.94 
1 1 1  -20    7   17 o 10   51.62    3.99   59.28  292.18   6.13 -15.03   0.00   0.00   44.41  292.18   11.19  112.18  0.97 
1 1 1  -20    7   18 o  7   42.11    4.37   33.68   88.99   0.15   8.27   0.00   0.00   47.19   88.99   15.44   88.99  0.94 
1 1 1  -20    7   19 o  1   19.55    5.18   25.19  323.89   2.24  -1.63   0.00   0.00    7.48  323.89   15.98  143.89  0.79 
1 1 1  -20    7   20 o 17   52.28    3.77   56.58  126.61 -10.00  13.47   0.00   0.00   49.40  126.61    2.58  306.61  0.97 
1 1 1  -20    7   21 o 19   27.03    5.31   28.67  308.69   1.98  -2.47   0.00   0.00   18.45  308.69    7.49  128.69  0.82 
1 1 1  -20    7   22 o 11   25.80    5.17   14.98  252.41  -0.47  -1.47   0.00   0.00   17.65  252.41    4.04  252.41  0.61 
1 1 1  -20    7   23 o 16   36.95    4.48   28.62   20.05   5.66   2.07   0.00   0.00   40.51   20.05   13.58   20.05  0.91 
1 1 1  -20    7   24 o 10   37.72    4.36   44.07  329.54  10.11  -5.95   0.00   0.00   30.20  329.54   11.76  149.54  0.96 
1 1 1  -20    7   25 o 13   24.68    4.98   28.61  276.22   0.57  -5.21   0.00   0.00   17.19  276.22    9.97   96.22  0.90 
1 1 1  -20    7   26 o  8   19.40    4.88   18.66  315.03   1.60  -1.60   0.00   0.00   11.96  315.03    4.66  135.03  0.74 
1 1 1  -20    7   27 o  1   27.29    5.06   15.38  133.30  -1.49   1.58   0.00   0.00   26.77  133.30   13.99  133.30  0.72 
1 1 1  -20    8    1 o 18   44.96    8.60   47.19   56.00   3.04   4.51   0.00   0.00   35.35   56.00   10.47  236.00  0.90 
1 1 1  -20    8    2 o  1   47.03    8.64   45.42  253.44  -1.57  -5.28   0.00   0.00   40.94  253.44    3.14   73.44  0.90 
1 1 1  -20    8    3 f  0   57.56    8.18   67.56  356.53   9.63  -0.58   0.00   0.00   65.54  356.53    0.00    0.00  0.00 
1 1 1  -20    8    4 o  9   86.42    6.41   93.99   86.88   1.30  23.75   0.00   0.00   78.05   86.88   13.08  266.88  0.98 
1 1 1  -20    8    5 o  6   51.56    6.37   36.91   19.09   5.42   1.87   0.00   0.00   57.87   19.09   22.11   19.09  0.91 
1 1 1  -20    8    6 o 17   15.96    4.87   19.71  135.55  -0.74   0.73   0.00   0.00    4.42  315.56   23.50  315.56  0.46 
1 1 1  -20    8    7 o 10   68.79    4.36   61.35   89.94   0.02  14.76   0.00   0.00   73.53   89.94   14.23   89.94  0.97 
1 1 1  -20    8    8 o 12   36.54    5.71   35.97   33.21   3.83   2.51   0.00   0.00   29.79   33.21    4.92  213.21  0.88 
1 1 1  -20    8    9 o  6  111.09    3.20  104.36  117.32 -20.59  39.85   0.00   0.00  119.46  117.32   19.24  117.32  0.99 
1 1 1  -20    8   10 o 13   88.71    3.27   81.03  147.93 -24.10  15.10   0.00   0.00   96.85  147.93   19.44  147.93  0.98 
1 1 1  -20    8   11 o 17   24.42    5.65   26.05  169.21  -2.33   0.44   0.00   0.00   11.90  169.21   12.85  349.21  0.75 
1 1 1  -20    8   12 o  3   37.93    4.92   47.79  326.84   5.98  -3.91   0.00   0.00   25.23  326.84   19.86  146.84  0.93 
1 1 1  -20    8   13 o 13   36.46    5.34   38.21  139.28  -4.11   3.54   0.00   0.00   30.13  139.28    5.55  319.28  0.90 
1 1 1  -20    8   14 o  7  116.28    3.12  112.94  104.47 -13.98  54.17   0.00   0.00  126.16  104.47   21.86  104.47  0.99 
1 1 1  -20    8   15 f  0   59.18    3.67   22.10  125.88  -3.33   4.60   0.00   0.00   20.31  125.88    0.00    0.00  0.00 
1 1 1  -20    8   16 o 16   87.74    3.26   87.53   29.25  33.91  18.99   0.00   0.00   91.68   29.25   10.16   29.25  0.99 
1 1 1  -20    8   17 o 18   86.53    3.53   91.43  117.66 -21.58  41.17   0.00   0.00   84.83  117.66    1.53  297.66  0.99 
1 1 1  -20    8   18 o  5   21.80    5.35    5.69  325.27   0.56  -0.39   0.00   0.00    8.82  325.27    3.48  325.27  0.32 
1 1 1  -20    8   19 o 16   41.78    4.42   35.09  206.16  -7.78  -3.82   0.00   0.00   46.10  206.16   13.60  206.16  0.94 
1 1 1  -20    8   20 o  3   25.44    5.25   27.15  232.88  -1.96  -2.59   0.00   0.00   17.29  232.88    7.50   52.88  0.83 
1 1 1  -20    8   21 o 16   24.64    5.32   24.58  114.71  -0.95   2.06   0.00   0.00   14.22  114.71    7.89  294.71  0.74 
1 1 1  -20    8   22 o  1   40.37    4.35   39.70  237.04  -4.02  -6.21   0.00   0.00   38.51  237.04    1.96  237.04  0.93 
1 1 1  -20    8   23 o 13   26.11    5.06   27.59   61.02   2.21   4.00   0.00   0.00   19.79   61.02    6.50  241.02  0.88 
1 1 1  -20    8   24 o  9   24.97    5.08   18.09  242.44  -1.45  -2.78   0.00   0.00   23.72  242.44    6.51  242.44  0.82 
1 1 1  -20    8   25 o 12   25.58    5.07   18.12  182.78  -3.21  -0.16   0.00   0.00   25.35  182.78    8.50  182.78  0.82 
1 1 1  -20    8   26 o  1   16.06    4.56   14.77   84.22   0.14   1.42   0.00   0.00    5.71   84.22    7.17  264.22  0.58 
1 1 1  -20    9    1 o  5   82.74    6.47   71.45   35.38  14.24  10.11   0.00   0.00   91.42   35.37   22.17   35.37  0.97 
1 1 1  -20    9    2 o  3   40.81   10.68   36.96  123.70  -2.04   3.06   0.00   0.00   33.55  123.70    2.27  303.70  0.85 
1 1 1  -20    9    3 o  4  193.39    9.61  137.51   64.83  29.56  62.88   0.00   0.00  250.79   64.83  117.60   64.83  0.99 
1 1 1  -20    9    4 o  4   51.70    7.82   27.80  272.37   0.17  -4.18   0.00   0.00   63.07  272.37   36.16  272.37  0.87 
1 1 1  -20    9    5 o  7   97.89    4.19  110.58  119.61 -18.47  32.50   0.00   0.00   86.19  119.61   20.76  299.61  0.99 
1 1 1  -20    9    6 o  7   68.34    4.14   51.17  281.52   2.51 -12.32   0.00   0.00   81.68  281.52   32.24  281.52  0.96 
1 1 1  -20    9    7 o 11   52.80    4.33   59.87  115.26  -4.97  10.53   0.00   0.00   43.26  115.26   14.45  295.26  0.96 
1 1 1  -20    9    8 o  6   62.31    4.38   62.64  239.51  -7.41 -12.59   0.00   0.00   60.14  239.51    0.01  239.53  0.97 
1 1 1  -20    9    9 o 10   57.12    4.03   50.43   25.82  10.03   4.85   0.00   0.00   60.81   25.82   12.62   25.82  0.95 
1 1 1  -20    9   10 o 15  129.68    3.19  133.03  356.21  69.99  -4.64   0.00   0.00  131.06  356.21    4.61  356.21  0.99 
1 1 1  -20    9   11 o 17   38.05    5.10   58.63  355.98   8.69  -0.61   0.00   0.00   16.19  355.98   39.21  175.98  0.94 
1 1 1  -20    9   12 o  8   19.79    5.39   30.84   58.10   1.25   2.01   0.00   0.00    0.81   58.10   28.06  238.10  0.75 
1 1 1  -20    9   13 o 17   64.09    4.54   54.69  205.22 -12.84  -6.05   0.00   0.00   72.89  205.22   22.20  205.22  0.96 
1 1 1  -20    9   14 o 15   39.78    4.80   28.22  267.15  -0.23  -4.52   0.00   0.00   44.24  267.15   18.38  267.15  0.88 
1 1 1  -20    9   15 o 11   57.87    3.71   48.27   72.15   4.03  12.53   0.00   0.00   66.53   72.15   21.80   72.15  0.96 
1 1 1  -20    9   16 o 12   18.87    5.22    6.12  180.03  -0.58  -0.00   0.00   0.00    4.79  180.03    0.96    0.03  0.28 
1 1 1  -20    9   17 o 12   33.90    5.10   38.49  329.29   6.28  -3.73   0.00   0.00   26.69  329.29    9.60  149.29  0.93 
1 1 1  -20    9   18 o 18   56.03    3.66   59.81  234.39 -11.93 -16.66   0.00   0.00   53.57  234.39    2.15   54.39  0.98 
1 1 1  -20    9   19 o 16   27.70    5.34   34.17   13.93   4.91   1.22   0.00   0.00   18.14   13.94   13.29  193.94  0.89 
1 1 1  -20    9   20 o 14   23.99    5.36   20.51  200.47  -1.94  -0.72   0.00   0.00   15.38  200.47    3.23   20.47  0.71 
1 1 1  -20    9   21 o 17   46.40    4.05   48.40  277.10   1.10  -8.84   0.00   0.00   43.72  277.10    0.02  277.10  0.94 
1 1 1  -20    9   22 o 11   55.08    3.59   50.05  305.34   8.76 -12.36   0.00   0.00   59.72  305.34   12.97  305.34  0.97 
1 1 1  -20    9   23 o 13   46.04    3.77   41.70   27.89  12.10   6.41   0.00   0.00   48.94   27.89    9.23   27.89  0.96 
1 1 1  -20    9   24 o 12   53.37    3.53   54.87  294.14   9.63 -21.48   0.00   0.00   52.25  294.14    0.04  294.13  0.98 
1 1 1  -20    9   25 o 18   19.19    4.87   17.83  258.71  -0.44  -2.21   0.00   0.00   12.04  258.71    4.16   78.71  0.74 
1 1 1  -20    9   26 o  9   21.82    4.85   30.94  235.10  -2.15  -3.08   0.00   0.00   10.92  235.10   15.40   55.10  0.85 
1 1 1  -20   10    1 o 18   39.06    9.00   49.35  170.43  -5.31   0.89   0.00   0.00   22.68  170.43   25.07  350.43  0.90 
1 1 1  -20   10    2 o 17  116.46    6.24  111.85  313.28  28.65 -30.42   0.00   0.00  121.93  313.28   13.76  313.28  0.99 
1 1 1  -20   10    3 o 17   35.41    9.06   55.79  170.95  -5.55   0.88   0.00   0.00   10.23  170.95   43.71  350.95  0.91 
1 1 1  -20   10    4 o 10   67.63    5.82   65.39  351.40  14.84  -2.25   0.00   0.00   67.50  351.40    4.32  351.40  0.97 
1 1 1  -20   10    5 o  3  133.07    5.05  116.10  201.57 -51.40 -20.32   0.00   0.00  151.72  201.57   39.71  201.57  0.99 
1 1 1  -20   10    6 o  5   56.46    4.49   67.88  225.74  -9.89 -10.15   0.00   0.00   43.56  225.74   21.72   45.74  0.96 
1 1 1  -20   10    7 o 19   55.39    4.52   62.60  162.16 -12.39   3.99   0.00   0.00   46.45  162.16   13.55  342.16  0.96 
1 1 1  -20   10    8 o 13   51.07    5.20   46.36  258.14  -1.81  -8.63   0.00   0.00   51.91  258.14    7.67  258.14  0.94 
1 1 1  -20   10    9 o 15   60.22    4.02   73.07  149.61 -15.09   8.85   0.00   0.00   47.53  149.61   21.89  329.61  0.97 
1 1 1  -20   10   10 o  9   46.20    4.72   59.55  319.28   8.27  -7.12   0.00   0.00   31.78  319.28   24.49  139.28  0.95 
1 1 1  -20   10   11 o  5   18.01    5.28   30.57   88.57   0.05   2.14   0.00   0.00    2.71  268.57   31.36  268.57  0.72 
1 1 1  -20   10   12 o  7   83.18    3.61  101.40  356.01  35.18  -2.46   0.00   0.00   69.86  356.01   24.26  176.01  0.99 
1 1 1  -20   10   13 o  4   94.77    3.72   96.59  108.97 -12.49  36.33   0.00   0.00   98.32  108.97    9.57  108.97  0.99 
1 1 1  -20   10   14 o  1   23.54    5.60   22.10   45.52   1.53   1.55   0.00   0.00   13.72   45.52    6.69  225.52  0.72 
1 1 1  -20   10   15 o  5  116.69    3.20  114.44   15.31  68.04  18.63   0.00   0.00  124.72   15.31   17.73   15.31  0.99 
1 1 1  -20   10   16 o  5   43.02    4.49   38.47    0.73   9.56   0.12   0.00   0.00   44.99    0.73    8.57    0.73  0.95 
1 1 1  -20   10   17 o 16  104.41    3.12  103.65   60.12  33.63  58.52   0.00   0.00  110.24   60.12   13.21   60.12  0.99 
1 1 1  -20   10   18 o  2   33.24    5.16   32.83  140.41  -4.76   3.94   0.00   0.00   30.46  140.41    0.09  140.41  0.92 
1 1 1  -20   10   19 o  3   16.12    4.81   17.39  277.34   0.17  -1.33   0.00   0.00    2.02  277.34   13.86   97.34  0.56 
1 1 1  -20   10   20 o 16   18.97    5.09    4.40  110.84  -0.11   0.30   0.00   0.00    2.00  110.85    1.96  290.85  0.16 
1 1 1  -20   10   21 o  4   30.60    5.01   26.85  111.32  -1.31   3.35   0.00   0.00   27.11  111.32    2.46  111.32  0.85 
1 1 1  -20   10   22 o  2   19.46    5.12    7.79  190.62  -0.90  -0.17   0.00   0.00    8.79  190.62    1.40  190.62  0.42 
1 1 1  -20   10   23 o 10   37.18    4.43   35.40   17.01   9.01   2.76   0.00   0.00   36.60   17.01    2.90   17.01  0.95 
1 1 1  -20   10   24 o  4   14.55    4.32   18.70  318.51   1.55  -1.37   0.00   0.00    3.02  318.51   14.57  138.51  0.71 
1 1 1  -20   10   25 o 15   25.33    5.03    9.28  306.19   0.84  -1.15   0.00   0.00   21.05  306.19   12.84  306.19  0.58 
1 1 1  -20   10   26 o  1   12.93    4.07   14.55  106.42  -0.29   0.98   0.00   0.00    0.29  286.42   12.34  286.42  0.45 
1 1 1  -20   11    1 o 11   54.09    8.34   47.71  208.01  -7.00  -3.72   0.00   0.00   55.07  208.01    9.03  208.01  0.93 
1 1 1  -20   11    2 o 10   64.39    8.06   71.59   15.30  13.90   3.80   0.00   0.00   55.21   15.30   13.81  195.30  0.96 
1 1 1  -20   11    3 o 16   89.14    6.56   84.85  220.01 -19.61 -16.46   0.00   0.00   93.06  220.01   11.37  220.01  0.98 
1 1 1  -20   11    4 o  3   68.58    4.14   65.67   68.72   6.14  15.76   0.00   0.00   69.93   68.72    6.83   68.72  0.97 
1 1 1  -20   11    5 o 16   31.10    6.71    8.24  127.32  -0.53   0.70   0.00   0.00   17.04  127.32    9.13  127.32  0.40 
1 1 1  -20   11    6 o  7   82.44    4.98   71.25  201.73 -20.38  -8.12   0.00   0.00   92.97  201.73   24.88  201.73  0.98 
1 1 1  -20   11    7 o  3   36.68    5.98   27.71  270.63   0.04  -3.70   0.00   0.00   36.02  270.63    9.63  270.63  0.85 
1 1 1  -20   11    8 o 17   31.31    5.67   23.66  253.99  -0.77  -2.67   0.00   0.00   27.18  253.99    4.74  253.99  0.79 
1 1 1  -20   11    9 o 17   58.54    4.06   48.32  184.39 -11.48  -0.88   0.00   0.00   66.29  184.39   20.70  184.39  0.96 
1 1 1  -20   11   10 o  5   97.64    3.40  114.20  286.67  13.38 -44.68   0.00   0.00   86.27  286.67   20.64  106.67  0.99 
1 1 1  -20   11   11 o  1   26.09    5.75   12.64  260.96  -0.20  -1.25   0.00   0.00   16.05  260.96    4.32  260.96  0.53 
1 1 1  -20   11   12 o 19   57.88    4.11   71.40  239.44  -8.69 -14.72   0.00   0.00   46.67  239.44   18.98   59.44  0.97 
1 1 1  -20   11   13 o 10   36.04    5.54   36.50   83.09   0.65   5.40   0.00   0.00   31.44   83.09    2.20  263.09  0.90 
1 1 1  -20   11   14 o 19   22.50    5.59   21.13  122.18  -1.17   1.85   0.00   0.00   12.99  122.18    6.72  302.18  0.73 
1 1 1  -20   11   15 o  9   81.19    3.34   70.19  102.88  -7.49  32.73   0.00   0.00   93.68  102.88   27.41  102.88  0.98 
1 1 1  -20   11   16 o  5   64.17    3.62   64.32  178.85 -25.09   0.50   0.00   0.00   65.35  178.85    4.94  178.85  0.98 
1 1 1  -20   11   17 o 18   22.52    5.30   16.54  169.70  -2.05   0.37   0.00   0.00   16.67  169.70    1.31  169.70  0.71 
1 1 1  -20   11   18 o 18   40.79    4.61   48.56  217.00  -8.39  -6.32   0.00   0.00   33.04  217.00   11.51   37.00  0.95 
1 1 1  -20   11   19 o  4   54.96    3.87   53.89  120.59  -6.56  11.10   0.00   0.00   56.78  120.59    8.00  120.59  0.96 
1 1 1  -20   11   20 o 16   19.04    5.08   15.28  317.56   0.83  -0.76   0.00   0.00    4.86  317.56    8.97  137.56  0.49 
1 1 1  -20   11   21 o 11   56.87    3.58   56.27  190.55 -17.47  -3.25   0.00   0.00   57.89  190.55    5.28  190.55  0.97 
1 1 1  -20   11   22 o  8   17.95    4.97   12.11  171.04  -1.42   0.22   0.00   0.00    9.27  171.04    2.26  351.04  0.58 
1 1 1  -20   11   23 o 12   28.24    4.88   20.05  122.03  -2.19   3.50   0.00   0.00   29.96  122.03   10.88  122.03  0.87 
1 1 1  -20   11   24 o  5   29.92    4.92   31.57  262.14  -0.86  -6.26   0.00   0.00   26.01  262.14    2.85   82.14  0.92 
1 1 1  -20   11   25 o 17   16.22    4.64   19.92  127.04  -1.12   1.49   0.00   0.00    4.75  127.04   12.35  307.04  0.67 
1 1 1  -20   12    1 o 11   60.60    8.21   65.55   48.17   8.40   9.39   0.00   0.00   53.48   48.17    9.34  228.17  0.96 
1 1 1  -20   12    2 o  2  138.27    4.69  117.85   30.16  52.76  30.66   0.00   0.00  161.44   30.16   48.61   30.16  0.99 
1 1 1  -20   12    3 o  2   67.73    4.74   67.98  137.53 -12.77  11.69   0.00   0.00   66.49  137.53    1.49  137.53  0.97 
1 1 1  -20   12    4 o  4   31.36    7.41   31.27   17.79   3.14   1.01   0.00   0.00   22.18   17.79    7.66  197.79  0.83 
1 1 1  -20   12    5 o  2   83.58    4.03   83.15  122.25 -14.60  23.13   0.00   0.00   84.92  122.25    5.76  122.25  0.98 
1 1 1  -20   12    6 f  0   82.06    4.22   74.22  139.51 -15.67  13.38   0.00   0.00   70.45  139.51    0.00    0.00  0.00 
1 1 1  -20   12    7 o  1   35.52    7.27   39.30   77.72   1.04   4.79   0.00   0.00   26.12   77.72   11.05  257.72  0.89 
1 1 1  -20   12    8 o  3   48.25    5.21   49.37  233.66  -5.50  -7.48   0.00   0.00   44.72  233.66    1.70   53.66  0.94 
1 1 1  -20   12    9 o  8   88.18    3.40   72.67   45.05  18.97  19.00   0.00   0.00  105.20   45.05   37.35   45.05  0.98 
1 1 1  -20   12   10 o  7   51.54    4.48   45.41  353.46   9.43  -1.08   0.00   0.00   55.43  353.46   13.36  353.46  0.95 
1 1 1  -20   12   11 o 19   31.24    5.92   42.30  359.85   5.06  -0.01   0.00   0.00   17.05  359.85   21.80  179.85  0.89 
1 1 1  -20   12   12 o 18   24.28    6.39    6.45   30.48   0.53   0.31   0.00   0.00    8.44   30.48    2.49   30.48  0.30 
1 1 1  -20   12   13 o  1   17.92    5.21   32.27  309.76   1.73  -2.08   0.00   0.00    1.93  129.76   32.01  129.76  0.79 
1 1 1  -20   12   14 o 12   47.58    4.31   59.58    4.72  15.62   1.29   0.00   0.00   35.92    4.72   20.24  184.72  0.97 
1 1 1  -20   12   15 o 19   54.48    4.02   53.91  293.27   6.90 -16.06   0.00   0.00   55.06  293.27    4.33  293.27  0.97 
1 1 1  -20   12   16 o  7   17.42    5.09   29.37  328.53   2.47  -1.51   0.00   0.00    0.59  328.53   26.77  148.53  0.80 
1 1 1  -20   12   17 o  9   44.32    4.53   55.13  142.40 -11.04   8.50   0.00   0.00   34.62  142.40   16.15  322.40  0.96 
1 1 1  -20   12   18 o 10   15.94    4.80   13.85  103.17  -0.23   0.96   0.00   0.00    1.51  103.17   11.08  283.17  0.44 
1 1 1  -20   12   19 o  3   39.41    4.72   28.76  140.41  -3.22   2.67   0.00   0.00   42.80  140.41   17.00  140.41  0.87 
1 1 1  -20   12   20 o 14   25.29    5.34   27.85  317.48   2.35  -2.16   0.00   0.00   15.92  317.48    9.80  137.48  0.82 
1 1 1  -20   12   21 o 12   26.14    5.23   22.23   40.61   2.77   2.37   0.00   0.00   23.16   40.61    1.99   40.61  0.85 
1 1 1  -20   12   22 o 17   14.97    4.47    8.03  287.49   0.26  -0.82   0.00   0.00    4.23  287.49    3.41  107.49  0.40 
1 1 1  -20   12   23 o  1   22.15    5.18   32.33    7.22   5.03   0.64   0.00   0.00    9.28    7.22   21.08  187.22  0.89 
1 1 1  -20   12   24 o 19   15.26    4.49    1.38  332.44   0.12  -0.06   0.00   0.00    0.80  332.44    0.42  152.44  0.07 
1 1 1  -20   12   25 o 17   23.44    4.75   20.01  224.79  -1.75  -1.74   0.00   0.00   19.11  224.79    2.50  224.79  0.76 
1 1 1  -20   13    1 o  8   83.04    4.96   80.10  233.08 -15.27 -20.32   0.00   0.00   86.61  233.08   10.43  233.08  0.98 
1 1 1  -20   13    2 o  9   67.24    4.47   74.74  342.69  18.75  -5.84   0.00   0.00   59.99  342.69   11.03  162.69  0.97 
1 1 1  -20   13    3 o 12   43.88    6.56   43.61  191.32  -6.74  -1.35   0.00   0.00   39.71  191.32    1.68   11.32  0.92 
1 1 1  -20   13    4 o 13   47.36    7.05   39.69   68.33   2.45   6.16   0.00   0.00   49.65   68.33   12.06   68.33  0.92 
1 1 1  -20   13    5 o  4   33.80    6.73   25.05  225.12  -2.16  -2.17   0.00   0.00   31.41  225.12    7.75  225.12  0.81 
1 1 1  -20   13    6 o 10   65.32    6.24   65.73   82.99   1.95  15.84   0.00   0.00   64.67   82.99    2.86   82.99  0.97 
1 1 1  -20   13    7 o  6   21.16    5.92    6.05  303.00   0.26  -0.41   0.00   0.00    4.30  303.00    1.35  123.00  0.24 
1 1 1  -20   13    8 o 13  115.38    3.54  104.85   57.80  26.99  42.85   0.00   0.00  131.00   57.80   33.52   57.80  0.99 
1 1 1  -20   13    9 o 17   88.60    3.72   89.13  192.16 -32.28  -6.96   0.00   0.00   92.21  192.16    9.93  192.16  0.98 
1 1 1  -20   13   10 o  4   62.93    3.94   71.91  344.05  18.16  -5.19   0.00   0.00   56.60  344.05    9.27  164.05  0.97 
1 1 1  -20   13   11 o 10   17.88    5.35    4.09  313.21   0.21  -0.23   0.00   0.00    1.73  313.21    2.06  133.21  0.15 
1 1 1  -20   13   12 o  1   71.78    4.40   75.93   37.26  21.32  16.22   0.00   0.00   70.02   37.26    0.83  217.26  0.98 
1 1 1  -20   13   13 o 18   16.17    5.02   11.97  311.74   0.69  -0.77   0.00   0.00    3.53  311.74    7.75  131.74  0.46 
1 1 1  -20   13   14 o 16  125.41    3.18  126.05   61.30  46.94  85.76   0.00   0.00  130.87   61.30   12.20   61.30  0.99 
1 1 1  -20   13   15 o  3   25.19    5.60   25.83   30.81   3.06   1.82   0.00   0.00   18.45   30.81    5.64  210.81  0.84 
1 1 1  -20   13   16 o 15   21.32    5.57   18.01  114.62  -0.88   1.93   0.00   0.00   13.94  114.62    2.68  294.62  0.72 
1 1 1  -20   13   17 o  3   23.67    5.57   24.12  157.14  -2.36   1.00   0.00   0.00   14.57  157.14    7.42  337.14  0.77 
1 1 1  -20   13   18 o  6   46.86    4.25   52.25  216.83  -7.72  -5.78   0.00   0.00   41.68  216.83    5.34   36.83  0.95 
1 1 1  -20   13   19 f  0   44.23    4.60   55.32  173.71  -9.81   1.08   0.00   0.00   50.64  173.71    0.00    0.00  0.00 
1 1 1  -20   13   20 f  0   24.43    5.31   32.44  314.06   3.14  -3.24   0.00   0.00   30.60  314.06    0.00    0.00  0.00 
1 1 1  -20   13   21 o  2   74.94    3.28   81.89  210.85 -39.38 -23.52   0.00   0.00   70.28  210.85    7.69   30.85  0.99 
1 1 1  -20   13   22 o 18   15.15    4.61    4.12  305.33   0.27  -0.39   0.00   0.00    3.04  305.33    0.88  125.33  0.23 
1 1 1  -20   13   23 o 14   29.23    4.98   34.71  243.98  -2.90  -5.95   0.00   0.00   22.35  243.98    9.15   63.98  0.92 
1 1 1  -20   13   24 o  3   19.52    5.63   19.19  339.47   1.87  -0.70   0.00   0.00   10.82  339.47    5.57  159.47  0.70 
1 1 1  -20   14    1 o  7   75.94    4.78   80.56   86.23   1.59  24.20   0.00   0.00   72.80   86.23    3.12  266.23  0.98 
1 1 1  -20   14    2 o  7   56.72    6.91   58.18  200.32 -11.11  -4.11   0.00   0.00   53.78  200.32    0.98   20.32  0.96 
1 1 1  -20   14    3 o 18   38.78    5.56   34.48  311.00   3.37  -3.88   0.00   0.00   37.15  311.00    4.76  311.00  0.90 
1 1 1  -20   14    4 o 18   90.78    4.65   82.20  151.56 -26.26  14.22   0.00   0.00  101.51  151.56   24.53  151.56  0.98 
1 1 1  -20   14    5 o  9   62.57    6.00   67.05  315.11  11.23 -11.18   0.00   0.00   58.56  315.11    4.01  135.11  0.97 
1 1 1  -20   14    6 o 11   79.73    3.75   82.77  122.58 -14.78  23.13   0.00   0.00   79.64  122.58    2.75  122.58  0.98 
1 1 1  -20   14    7 o 17   22.52    6.03   23.60  309.02   1.27  -1.57   0.00   0.00    9.74  309.02   12.07  129.02  0.70 
1 1 1  -20   14    8 o  7   27.48    6.09   37.57   35.90   3.17   2.30   0.00   0.00   12.77   35.90   21.73  215.90  0.86 
1 1 1  -20   14    9 o 15   67.58    4.26   65.58  146.99 -15.95  10.36   0.00   0.00   71.25  146.99   10.94  146.99  0.97 
1 1 1  -20   14   10 o  1   17.18    5.31   32.93   40.71   1.90   1.63   0.00   0.00    4.24  220.71   34.78  220.71  0.77 
1 1 1  -20   14   11 o 19   67.56    4.71   57.00  234.89 -11.06 -15.73   0.00   0.00   78.22  234.89   24.88  234.89  0.97 
1 1 1  -20   14   12 o 12   24.13    5.87   25.16  159.43  -2.95   1.11   0.00   0.00   15.82  159.43    7.94  339.43  0.82 
1 1 1  -20   14   13 o 16   18.72    5.43   22.40  119.81  -1.14   2.00   0.00   0.00    6.70  119.81   14.36  299.81  0.74 
1 1 1  -20   14   14 o 16   18.91    5.36   11.86  160.28  -1.17   0.42   0.00   0.00    8.87  160.28    2.18  340.28  0.53 
1 1 1  -20   14   15 o 19   35.17    5.34   41.67  176.92  -8.21   0.44   0.00   0.00   27.45  176.92   11.01  356.92  0.94 
1 1 1  -20   14   16 o  4   19.49    5.22   17.69  254.04  -0.44  -1.55   0.00   0.00    8.10  254.04    8.04   74.04  0.62 
1 1 1  -20   14   17 o 17   20.89    5.51   15.39  240.56  -0.61  -1.07   0.00   0.00    7.96  240.56    5.92   60.56  0.52 
1 1 1  -20   14   18 o  9   32.32    5.61    9.02  355.43   1.15  -0.09   0.00   0.00   24.00  355.43   15.79  355.43  0.50 
1 1 1  -20   14   19 o 10   46.50    4.36   40.73  117.20  -4.74   9.23   0.00   0.00   50.24  117.20   12.07  117.20  0.95 
1 1 1  -20   14   20 o 14   15.74    4.77    5.83  266.67  -0.04  -0.61   0.00   0.00    3.67  266.68    1.88   86.68  0.29 
1 1 1  -20   14   21 o 10   19.58    5.26   24.37   14.50   3.24   0.84   0.00   0.00    9.42   14.50   13.78  194.50  0.83 
1 1 1  -20   14   22 o 10   16.60    5.32    7.94   47.55   0.60   0.65   0.00   0.00    6.05   47.55    1.29  227.55  0.40 
1 1 1  -20   14   23 o  7   19.87    5.45   14.90  312.21   1.14  -1.25   0.00   0.00   12.41  312.21    0.60  132.21  0.64 
1 1 1  -20   14   24 o  4   16.90    5.08   10.61   63.01   0.41   0.80   0.00   0.00    5.15   63.01    3.55  243.01  0.41 
1 1 1  -20   15    1 o  1   57.58    6.46   57.34  355.73  12.18  -0.91   0.00   0.00   57.02  355.73    3.69  355.73  0.96 
1 1 1  -20   15    2 o 16   78.41    4.43   86.08  191.31 -26.86  -5.37   0.00   0.00   73.96  191.31    6.01   11.31  0.98 
1 1 1  -20   15    3 o 11   35.20    5.69   39.88  124.14  -3.03   4.47   0.00   0.00   26.52  124.14   10.45  304.14  0.90 
1 1 1  -20   15    4 o 17   55.67    5.91   52.49  185.95 -11.08  -1.15   0.00   0.00   57.70  185.95    9.18  185.95  0.95 
1 1 1  -20   15    5 o  1  101.60    3.68  110.51  199.99 -44.26 -16.11   0.00   0.00   99.25  199.99    2.53   19.99  0.99 
1 1 1  -20   15    6 o  5   51.75    4.79   49.92  147.21  -8.76   5.64   0.00   0.00   52.63  147.21    6.87  147.21  0.95 
1 1 1  -20   15    7 o 10   80.45    3.71   81.80  171.37 -28.50   4.33   0.00   0.00   82.86  171.37    7.63  171.37  0.98 
1 1 1  -20   15    8 f  0   32.68    6.23   17.94  305.03   1.42  -2.03   0.00   0.00   16.60  305.03    0.00    0.00  0.00 
1 1 1  -20   15    9 o 11   35.14    6.09   39.40   63.09   2.80   5.52   0.00   0.00   27.58   63.09    9.16  243.09  0.92 
1 1 1  -20   15   10 o  5   19.78    5.61   25.75  202.02  -2.36  -0.95   0.00   0.00    6.23  202.02   17.98   22.02  0.77 
1 1 1  -20   15   11 o  9   32.19    5.80   20.85  166.74  -3.49   0.82   0.00   0.00   34.70  166.74   14.99  166.74  0.85 
1 1 1  -20   15   12 o 19   18.34    5.35   14.81  355.60   1.50  -0.12   0.00   0.00    7.98  355.60    5.91  175.60  0.60 
1 1 1  -20   15   13 o  3  108.79    3.28  113.47  206.43 -68.91 -34.26   0.00   0.00  110.59  206.43    5.01  206.43  0.99 
1 1 1  -20   15   14 o 19   43.93    4.79   43.98  196.46 -10.69  -3.16   0.00   0.00   43.28  196.46    2.72  196.46  0.95 
1 1 1  -20   15   15 o  3   23.92    5.70   22.09  121.54  -1.25   2.03   0.00   0.00   15.84  121.54    4.31  301.54  0.75 
1 1 1  -20   15   16 o  1   34.91    5.39   33.57  155.20  -4.12   1.91   0.00   0.00   31.28  155.20    0.99  155.20  0.88 
1 1 1  -20   15   17 o  9   33.21    5.35   30.35  139.47  -3.01   2.58   0.00   0.00   29.70  139.47    2.14  139.47  0.86 
1 1 1  -20   15   18 o 11   18.07    5.55   12.94   94.13  -0.08   1.15   0.00   0.00    5.92   94.13    6.16  274.13  0.50 
1 1 1  -20   15   19 o  2   25.09    6.34   19.75  181.85  -2.91  -0.09   0.00   0.00   21.49  181.85    2.68  181.85  0.80 
1 1 1  -20   15   20 o 18   30.05    6.61   33.53   35.07   5.08   3.57   0.00   0.00   23.10   35.07    8.81  215.07  0.92 
1 1 1  -20   15   21 o 19   35.74    6.28   29.90  232.09  -4.22  -5.42   0.00   0.00   38.03  232.09   10.01  232.09  0.92 
1 1 1  -20   15   22 o  3   22.85    6.23   13.40  329.68   1.48  -0.87   0.00   0.00   17.60  329.68    5.70  329.68  0.65 
1 1 1  -20   15   23 o  5   29.78    6.29   37.34  176.19  -5.38   0.36   0.00   0.00   22.44  176.19    8.83  356.19  0.90 
1 1 1  -20   16    1 o 16   82.89    5.58   77.22  194.54 -24.12  -6.26   0.00   0.00   91.60  194.54   20.77  194.54  0.98 
1 1 1  -20   16    2 o  5   24.25    7.12    7.24  240.33  -0.31  -0.55   0.00   0.00    7.97  240.33    1.34  240.33  0.30 
1 1 1  -20   16    3 o  9   40.51    5.74   48.51  281.81   1.58  -7.56   0.00   0.00   31.08  281.81   13.42  101.81  0.93 
1 1 1  -20   16    4 o  1   55.84    5.08   56.03  312.89   8.87  -9.55   0.00   0.00   55.75  312.89    4.19  312.89  0.96 
1 1 1  -20   16    5 o 12   68.29    4.59   64.23  321.70  15.20 -12.00   0.00   0.00   73.67  321.70   14.33  321.70  0.97 
1 1 1  -20   16    6 f  0   68.35    4.43   72.22  322.04  15.53 -12.11   0.00   0.00   67.04  322.04    0.00    0.00  0.00 
1 1 1  -20   16    7 o  2   54.91    5.20   55.93  100.77  -2.72  14.32   0.00   0.00   53.78  100.77    1.57  100.77  0.97 
1 1 1  -20   16    8 o 16  102.10    4.05  115.61  267.89  -2.34 -63.47   0.00   0.00   93.98  267.89   14.63   87.89  0.99 
1 1 1  -20   16    9 o 12   30.39    6.13   33.64  192.62  -5.16  -1.16   0.00   0.00   22.85  192.62    8.98   12.62  0.90 
1 1 1  -20   16   10 o  5   25.08    6.41   13.37    5.98   1.71   0.18   0.00   0.00   19.85    5.98    7.26    5.98  0.65 
1 1 1  -20   16   11 o  5   40.09    6.06   40.18  237.63  -4.56  -7.20   0.00   0.00   37.77  237.63    0.21  237.63  0.94 
1 1 1  -20   16   12 o  7   57.18    4.55   54.71   91.48  -0.47  18.33   0.00   0.00   60.45   91.48    9.70   91.48  0.97 
1 1 1  -20   16   13 o 15   46.75    5.81   49.27   94.59  -0.95  11.81   0.00   0.00   44.16   94.59    1.14  274.59  0.96 
1 1 1  -20   16   14 o  4   36.03    6.23   33.01  227.21  -3.44  -3.71   0.00   0.00   34.41  227.21    4.35  227.21  0.89 
1 1 1  -20   16   15 o  1   15.26    5.08    4.06  126.74  -0.14   0.19   0.00   0.00    0.03  306.74    3.69  306.74  0.12 
1 1 1  -20   16   16 o  1   46.64    5.48   42.08  215.24  -6.32  -4.46   0.00   0.00   48.77  215.24   10.52  215.24  0.93 
1 1 1  -20   16   17 o 10   54.68    5.19   49.99  320.35  10.54  -8.74   0.00   0.00   58.66  320.35   12.03  320.35  0.96 
1 1 1  -20   16   18 o  4   60.09    4.74   58.96  231.43 -14.50 -18.18   0.00   0.00   61.40  231.43    5.24  231.43  0.98 
1 1 1  -20   16   19 f  0   20.42    5.55   21.51  238.10  -1.59  -2.55   0.00   0.00   20.47  238.10    0.00    0.00  0.00 
1 1 1  -20   16   20 o  3   18.54    5.69   32.10  180.19  -4.12  -0.01   0.00   0.00    1.85  180.19   28.49    0.19  0.87 
1 1 1  -20   16   21 o  5   27.53    7.15   18.87  334.07   2.50  -1.22   0.00   0.00   26.68  334.07    9.73  334.07  0.79 
1 1 1  -20   16   22 o  4   21.35    6.47   19.12  316.43   1.46  -1.39   0.00   0.00   13.68  316.43    2.56  136.43  0.70 
1 1 1  -20   17    1 o 10   26.83    7.60   34.04   87.06   0.18   3.58   0.00   0.00   13.77   87.06   17.84  267.06  0.85 
1 1 1  -20   17    2 o 18   41.21    8.05   42.18  194.13  -6.50  -1.64   0.00   0.00   36.77  194.13    2.46   14.13  0.92 
1 1 1  -20   17    3 o  4   79.67    5.70   74.44  129.29 -17.08  20.87   0.00   0.00   86.99  129.29   17.61  129.29  0.98 
1 1 1  -20   17    4 o  8   40.80    7.46   42.18  190.64  -7.10  -1.33   0.00   0.00   36.28  190.64    3.16   10.64  0.93 
1 1 1  -20   17    5 o 13   43.43    7.72   39.60   40.54   5.58   4.77   0.00   0.00   43.56   40.54    6.40   40.54  0.93 
1 1 1  -20   17    6 o 12  126.40    4.65  125.66  214.87 -70.85 -49.36   0.00   0.00  132.87  214.87   14.41  214.87  0.99 
1 1 1  -20   17    7 o 10   64.56    5.47   61.63   63.38   9.72  19.39   0.00   0.00   67.80   63.38    9.49   63.38  0.98 
1 1 1  -20   17    8 o 18   59.82    4.85   62.63  246.69  -8.43 -19.56   0.00   0.00   57.84  246.69    1.11   66.69  0.98 
1 1 1  -20   17    9 o 12   74.24    4.35   67.28  337.53  27.13 -11.22   0.00   0.00   82.96  337.53   20.00  337.53  0.98 
1 1 1  -20   17   10 o 16   37.71    6.38   44.21  225.62  -6.06  -6.19   0.00   0.00   29.80  225.62   11.32   45.62  0.94 
1 1 1  -20   17   11 o 18   31.87    6.60   34.51  287.55   1.70  -5.39   0.00   0.00   25.91  287.55    5.95  107.55  0.91 
1 1 1  -20   17   12 o  9   24.61    5.99   11.01   48.06   0.86   0.95   0.00   0.00   16.36   48.06    6.28   48.06  0.54 
1 1 1  -20   17   13 o  3   18.87    5.62   23.92  199.53  -1.78  -0.63   0.00   0.00    3.89  199.53   17.82   19.53  0.68 
1 1 1  -20   17   14 o 17   51.72    4.90   43.97  222.10  -6.33  -5.72   0.00   0.00   57.67  222.10   18.16  222.10  0.94 
1 1 1  -20   17   15 o  9   23.37    6.88   15.32  105.41  -0.36   1.31   0.00   0.00   12.10  105.41    1.88  285.41  0.56 
1 1 1  -20   17   16 o 10   25.06    7.24   29.57   43.11   2.44   2.28   0.00   0.00   14.07   43.11   13.58  223.11  0.83 
1 1 1  -20   17   17 o  2   28.55    7.30   26.94  249.66  -1.45  -3.91   0.00   0.00   24.01  249.66    1.65   69.66  0.87 
1 1 1  -20   17   18 o  3   47.64    6.87   50.16   69.68   4.95  13.38   0.00   0.00   44.14   69.68    3.60  249.68  0.96 
1 1 1  -20   17   19 o  4   43.17    7.25   47.12  231.87  -7.64  -9.73   0.00   0.00   38.09  231.87    6.59   51.87  0.96 
1 1 1  -20   17   20 o 10   40.26    7.25   42.85   80.20   1.58   9.15   0.00   0.00   37.35   80.20    1.35  260.20  0.94 
1 1 1  -20   17   21 o 13   22.09    6.66    6.67   21.56   0.68   0.27   0.00   0.00    9.49   21.56    3.77   21.56  0.34 
1 1 1  -20   18    1 o 18   42.89    7.76   47.46  271.09   0.17  -9.18   0.00   0.00   36.16  271.09    8.65   91.09  0.94 
1 1 1  -20   18    2 o  5   79.44    6.06   80.15  147.22 -27.58  17.76   0.00   0.00   80.67  147.22    4.90  147.22  0.98 
1 1 1  -20   18    3 o 13   34.12    7.88   28.16   15.55   4.26   1.18   0.00   0.00   33.26   15.55    6.61   15.55  0.88 
1 1 1  -20   18    4 o 15   68.04    6.22   82.67  214.18 -24.18 -16.42   0.00   0.00   55.67  214.18   22.39   34.18  0.98 
1 1 1  -20   18    5 o  3   29.40    7.76   29.71  145.71  -3.36   2.29   0.00   0.00   22.94  145.71    5.03  325.71  0.87 
1 1 1  -20   18    6 o  5   30.14    7.87   29.48   80.41   0.68   4.05   0.00   0.00   24.64   80.41    3.01  260.41  0.87 
1 1 1  -20   18    7 o  7   30.48    7.79   19.66  107.19  -0.83   2.67   0.00   0.00   30.02  107.19   11.66  107.19  0.79 
1 1 1  -20   18    8 o  5   33.46    7.20   33.24  134.59  -3.82   3.88   0.00   0.00   29.53  134.59    1.36  314.59  0.90 
1 1 1  -20   18    9 o 18   25.15    7.14   18.10   16.52   2.15   0.64   0.00   0.00   20.20   16.52    3.48   16.52  0.73 
1 1 1  -20   18   10 o  2   31.85    6.87   25.20  164.62  -3.57   0.98   0.00   0.00   31.08  164.62    7.96  164.62  0.85 
1 1 1  -20   18   11 o 18   27.57    7.51   19.85  118.24  -1.02   1.90   0.00   0.00   21.69  118.24    3.61  118.24  0.72 
1 1 1  -20   18   12 o 10   60.60    6.81   68.64  179.40 -15.20   0.16   0.00   0.00   55.16  179.40    6.82  359.40  0.97 
1 1 1  -20   18   13 o  6   44.21    7.47   38.29  357.87   5.61  -0.21   0.00   0.00   45.63  357.87   11.16  357.87  0.91 
1 1 1  -20   18   14 o  9   45.84    7.10   40.38   59.90   3.68   6.34   0.00   0.00   48.03   59.90   10.89   59.90  0.93 
1 1 1  -20   18   15 o 11   25.64    7.18    7.61   11.06   0.91   0.18   0.00   0.00   14.47   11.05    7.31   11.05  0.42 
1 1 1  -20   18   16 o  4   32.35    7.46   40.41   12.14   6.90   1.48   0.00   0.00   21.43   12.14   17.06  192.14  0.93 
1 1 1  -20   18   17 o  3   21.62    6.83   22.90   22.99   2.75   1.17   0.00   0.00   13.17   22.99    8.63  202.99  0.81 
1 1 1  -20   18   18 o  6   45.56    5.05   52.46  314.65  12.28 -12.43   0.00   0.00   38.83  314.65   10.80  134.65  0.97 
1 1 1  -20   18   19 o  8   24.33    5.82    9.31  147.72  -1.16   0.73   0.00   0.00   18.98  147.72   10.57  147.72  0.56 
1 1 1  -20   18   20 o 18   17.20    5.11   12.96  154.51  -1.13   0.54   0.00   0.00    7.03  154.51    4.10  334.51  0.53 
1 1 1  -20   19    1 o 19   48.11    6.27   37.06  232.90  -5.60  -7.41   0.00   0.00   56.19  232.90   21.49  232.90  0.94 
1 1 1  -20   19    2 o  8   32.08    6.82   19.38  332.29   2.76  -1.45   0.00   0.00   34.37  332.29   16.25  332.29  0.82 
1 1 1  -20   19    3 o  7   32.93    7.08   24.63  272.48   0.17  -3.99   0.00   0.00   33.86  272.48   10.87  272.48  0.86 
1 1 1  -20   19    4 o  2   70.39    4.98   73.59   55.84  16.55  24.40   0.00   0.00   69.82   55.84    1.29   55.84  0.98 
1 1 1  -20   19    5 o  5   23.31    6.41   28.39  344.54   3.31  -0.91   0.00   0.00   12.68  344.54   13.67  164.54  0.84 
1 1 1  -20   19    6 o  3   26.43    7.53   29.61  224.22  -2.68  -2.61   0.00   0.00   17.68  224.22    9.71   44.22  0.85 
1 1 1  -20   19    7 o  1   36.83    6.98   44.76   75.37   2.03   7.77   0.00   0.00   27.68   75.37   13.54  255.37  0.94 
1 1 1  -20   19    8 o 16   23.81    6.61   20.75   62.71   1.03   2.00   0.00   0.00   16.00   62.71    3.00  242.71  0.74 
1 1 1  -20   19    9 o 16   25.19    6.62   16.41  105.43  -0.45   1.65   0.00   0.00   17.50  105.43    2.56  105.43  0.64 
1 1 1  -20   19   10 o  3   28.83    6.82    8.31  316.96   0.65  -0.61   0.00   0.00   15.87  316.96    8.36  316.96  0.41 
1 1 1  -20   19   11 o  4   27.88    6.73   41.05  123.25  -2.12   3.23   0.00   0.00   11.02  123.25   25.81  303.25  0.86 
1 1 1  -20   19   12 o  3   23.20    6.00   33.25  161.22  -2.87   0.98   0.00   0.00    7.37  161.22   22.94  341.22  0.81 
1 1 1  -20   19   13 f  0   64.05    4.83   53.18  223.90 -10.72 -10.32   0.00   0.00   49.45  223.90    0.00    0.00  0.00 
1 1 1  -20   19   14 o 10   22.55    5.96   20.39  288.93   0.85  -2.48   0.00   0.00   15.73  288.93    3.62  108.93  0.78 
1 1 1  -20   19   15 o  2   42.03    5.69   48.29  180.62 -12.86  -0.14   0.00   0.00   34.73  180.62   11.25    0.62  0.96 
1 1 1  -20   19   16 f  0   27.00    6.33   25.40   17.62   4.26   1.35   0.00   0.00   24.17   17.62    0.00    0.00  0.00 
1 1 1  -20   19   17 o  4   47.65    4.89   43.75  201.00 -14.11  -5.42   0.00   0.00   50.98  201.00    9.88  201.00  0.97 
1 1 1  -20   19   18 o  8   23.12    5.86   30.62  271.01   0.07  -4.22   0.00   0.00   12.75  271.01   14.79   91.01  0.87 
1 1 1  -20   19   19 o 17   22.11    5.25   19.20  293.21   0.92  -2.16   0.00   0.00   16.56  293.21    0.10  293.21  0.75 
1 1 1  -20   20    1 o 16   19.54    5.55   19.38  101.74  -0.43   2.05   0.00   0.00    9.97  101.74    7.91  281.74  0.71 
1 1 1  -20   20    2 o 15   51.58    5.34   47.94  184.46 -13.63  -1.06   0.00   0.00   55.14  184.46   10.95  184.46  0.96 
1 1 1  -20   20    3 o 19   34.11    6.24   43.96   67.78   2.85   6.99   0.00   0.00   23.09   67.78   17.35  247.78  0.93 
1 1 1  -20   20    4 o  3   37.38    6.33   34.56  221.53  -4.63  -4.10   0.00   0.00   36.71  221.53    4.99  221.53  0.92 
1 1 1  -20   20    5 o  9   22.77    5.84   17.80  171.12  -1.87   0.29   0.00   0.00   14.65  171.12    1.63  351.12  0.68 
1 1 1  -20   20    6 f  0   58.67    4.75   40.06  164.55  -9.71   2.68   0.00   0.00   36.49  164.55    0.00    0.00  0.00 
1 1 1  -20   20    7 o 17   39.72    5.98   41.44    4.43   6.64   0.51   0.00   0.00   35.63    4.43    1.94  184.43  0.92 
1 1 1  -20   20    8 o  3   46.56    6.09   45.37  116.42  -3.50   7.05   0.00   0.00   46.09  116.42    5.18  116.42  0.93 
1 1 1  -20   20    9 o 14   20.52    6.17   22.21   37.25   1.26   0.95   0.00   0.00    5.30   37.25   14.62  217.25  0.61 
1 1 1  -20   20   10 o 16   51.71    6.01   49.72   43.77   7.26   6.95   0.00   0.00   52.84   43.77    7.54   43.77  0.95 
1 1 1  -20   20   11 o 16   45.51    6.02   39.36  119.41  -3.94   6.99   0.00   0.00   48.68  119.41   12.21  119.41  0.94 
1 1 1  -20   20   12 o 14   17.67    5.33   16.96  218.56  -1.30  -1.03   0.00   0.00    6.38  218.56    9.61   38.56  0.63 
1 1 1  -20   20   13 f  0   19.57    5.88   19.37  142.69  -1.87   1.42   0.00   0.00   18.44  142.69    0.00    0.00  0.00 
1 1 1  -20   20   14 o 14   21.42    6.14   13.37  266.49  -0.11  -1.80   0.00   0.00   15.62  266.49    2.89  266.49  0.66 
1 1 1  -20   20   15 o 18   19.39    5.50    5.83  208.42  -0.70  -0.38   0.00   0.00    8.71  208.42    3.16  208.42  0.37 
1 1 1  -20   20   16 o  3   27.82    5.77   28.34  334.60   4.65  -2.21   0.00   0.00   23.59  334.60    2.71  154.60  0.90 
1 1 1  -20   20   17 o 10   39.64    5.20   42.78   39.53   7.98   6.58   0.00   0.00   37.26   39.53    0.82  219.53  0.95 
1 1 1  -20   20   18 o 18   19.55    5.32    6.95   69.41   0.26   0.69   0.00   0.00    7.52   69.41    1.61   69.41  0.34 
1 1 1  -20   21    1 o  3   70.39    4.92   76.54  200.97 -21.78  -8.35   0.00   0.00   68.28  200.97    1.18   20.97  0.98 
1 1 1  -20   21    2 o 14   25.81    6.34   21.45  220.57  -1.67  -1.43   0.00   0.00   18.08  220.57    1.37   40.57  0.73 
1 1 1  -20   21    3 o 19   33.27    7.01   28.26  206.58  -3.13  -1.56   0.00   0.00   30.38  206.58    4.81  206.58  0.84 
1 1 1  -20   21    4 o 14   28.45    6.38   28.44   98.77  -0.46   2.97   0.00   0.00   20.46   98.77    5.21  278.77  0.81 
1 1 1  -20   21    5 o 12   41.48    5.66   34.87   39.53   4.11   3.40   0.00   0.00   43.34   39.53   11.97   39.53  0.90 
1 1 1  -20   21    6 o 12   26.97    6.32   31.05   42.92   2.11   1.96   0.00   0.00   15.35   42.92   12.51  222.92  0.80 
1 1 1  -20   21    7 o 19   17.74    5.18   16.77   52.49   0.71   0.93   0.00   0.00    2.62   52.49   12.59  232.49  0.50 
1 1 1  -20   21    8 o 16   49.15    4.94   58.47  114.91  -5.30  11.40   0.00   0.00   40.64  114.91   13.03  294.91  0.96 
1 1 1  -20   21    9 o 17   69.87    4.14   70.63  234.47 -14.73 -20.62   0.00   0.00   71.26  234.47    5.57  234.47  0.98 
1 1 1  -20   21   10 o  4   35.27    5.92   18.67  289.03   1.16  -3.35   0.00   0.00   41.88  289.03   24.27  289.03  0.84 
1 1 1  -20   21   11 o 11   23.88    6.08   29.52  186.67  -4.19  -0.49   0.00   0.00   13.49  186.67   14.63    6.67  0.87 
1 1 1  -20   21   12 o 12   40.33    5.98   39.01  285.85   2.70  -9.51   0.00   0.00   39.32  285.85    2.18  285.85  0.95 
1 1 1  -20   21   13 o  2   61.12    4.49   55.75  327.69  21.28 -13.46   0.00   0.00   66.74  327.69   13.68  327.69  0.98 
1 1 1  -20   21   14 o 10   30.05    6.24   26.80  279.51   0.88  -5.24   0.00   0.00   28.77  279.51    3.45  279.51  0.90 
1 1 1  -20   21   15 o 19   27.99    5.79   32.30  349.85   5.53  -0.99   0.00   0.00   21.28  349.85    8.16  169.85  0.91 
1 1 1  -20   21   16 o  5   21.92    5.72   18.45  192.95  -2.22  -0.51   0.00   0.00   16.22  192.95    0.06  192.95  0.74 
1 1 1  -20   21   17 o 13   18.44    5.33   13.15  282.00   0.26  -1.24   0.00   0.00    8.60  282.01    2.44  102.01  0.53 
1 1 1  -20   22    1 o 15   24.22    6.38   10.50  231.23  -0.59  -0.73   0.00   0.00   11.04  231.23    1.52  231.23  0.42 
1 1 1  -20   22    2 o 11   18.24    5.46    2.17  135.40  -0.11   0.11   0.00   0.00    0.86  135.39    1.11  315.39  0.08 
1 1 1  -20   22    3 o  4   45.48    5.59   57.04  151.45  -9.20   5.01   0.00   0.00   34.46  151.45   17.58  331.45  0.95 
1 1 1  -20   22    4 o 11   47.86    5.71   55.97   62.67   5.16   9.99   0.00   0.00   40.02   62.67   11.32  242.67  0.95 
1 1 1  -20   22    5 o 15   70.40    4.52   83.64  189.30 -27.52  -4.51   0.00   0.00   60.98  189.30   16.30    9.30  0.98 
1 1 1  -20   22    6 o 10   25.01    5.00   11.16  277.11   0.17  -1.39   0.00   0.00   18.12  277.11    7.72  277.11  0.57 
1 1 1  -20   22    7 o 11   20.24    5.69    8.92  221.97  -0.71  -0.64   0.00   0.00    9.09  221.97    0.69  221.97  0.43 
1 1 1  -20   22    8 o  1   21.97    5.74   16.65  277.73   0.29  -2.17   0.00   0.00   16.07  277.74    0.23  277.74  0.73 
1 1 1  -20   22    9 o 11   50.67    5.37   62.74  159.33 -19.02   7.17   0.00   0.00   39.07  159.33   20.69  339.33  0.98 
1 1 1  -20   22   10 o  2   24.24    6.05    1.39  261.58  -0.03  -0.21   0.00   0.00    3.79  261.57    2.46  261.57  0.11 
1 1 1  -20   22   11 o  8   88.57    3.82   91.17  131.59 -41.36  46.59   0.00   0.00   88.96  131.59    2.21  131.59  0.99 
1 1 1  -20   22   12 o 17   33.77    6.10   35.02  284.31   1.98  -7.78   0.00   0.00   29.91  284.31    3.37  104.31  0.94 
1 1 1  -20   22   13 o 18   17.42    5.31   22.61  101.32  -0.51   2.56   0.00   0.00    6.23  101.32   14.60  281.32  0.78 
1 1 1  -20   22   14 o 10   24.37    6.07    6.05  282.62   0.18  -0.82   0.00   0.00   13.53  282.62    8.14  282.62  0.39 
1 1 1  -20   22   15 o  3   29.74    5.83   23.20  261.02  -0.57  -3.62   0.00   0.00   30.60  261.02   10.71  261.02  0.85 
1 1 1  -20   22   16 o  4   20.10    5.93   26.28   51.34   1.58   1.97   0.00   0.00    9.23   51.34   12.40  231.34  0.77 
1 1 1  -20   23    1 o 17   49.97    5.74   53.47   86.66   0.84  14.32   0.00   0.00   45.99   86.66    4.40  266.66  0.96 
1 1 1  -20   23    2 o  2   32.38    6.42   32.92  170.89  -5.52   0.88   0.00   0.00   27.54  170.89    3.56  350.89  0.91 
1 1 1  -20   23    3 o  8   21.74    5.70   24.21  155.37  -2.75   1.26   0.00   0.00   12.33  155.37   10.62  335.37  0.81 
1 1 1  -20   23    4 o 19   17.09    5.24    8.59  187.20  -0.91  -0.12   0.00   0.00    6.07  187.20    2.11    7.20  0.42 
1 1 1  -20   23    5 f  0   50.58    5.35   40.30  102.28  -2.49  11.43   0.00   0.00   38.38  102.28    0.00    0.00  0.00 
1 1 1  -20   23    6 o  2   23.74    6.13   24.10  354.15   3.47  -0.36   0.00   0.00   16.95  354.15    6.00  174.15  0.84 
1 1 1  -20   23    7 o 16   32.61    6.39   35.08   15.85   6.72   1.91   0.00   0.00   26.96   15.85    6.44  195.85  0.93 
1 1 1  -20   23    8 o 13   25.79    6.30   36.34  273.06   0.32  -5.92   0.00   0.00   12.41  273.06   22.17   93.06  0.91 
1 1 1  -20   23    9 o 13   37.63    5.94   31.29  289.51   2.65  -7.47   0.00   0.00   40.56  289.51   10.79  289.51  0.93 
1 1 1  -20   23   10 o 10   17.08    5.21   17.04  312.46   1.41  -1.54   0.00   0.00    8.21  312.46    7.88  132.46  0.71 
1 1 1  -20   23   11 o 12   53.85    4.67   58.08  148.43 -18.44  11.33   0.00   0.00   51.79  148.43    1.61  328.43  0.98 
1 1 1  -20   23   12 o  1   27.10    5.63   26.64  106.41  -1.22   4.13   0.00   0.00   23.59  106.41    0.21  286.41  0.87 
1 1 1  -20   23   13 o 14   19.39    5.67   26.42  155.44  -2.55   1.17   0.00   0.00    7.97  155.44   14.88  335.44  0.79 
1 1 1  -20   23   14 o  7   31.35    6.06   35.54   90.23  -0.02   5.45   0.00   0.00   26.96   90.23    2.70  270.23  0.90 
1 1 1  -20   24    1 o 19   33.30    6.58   36.23  285.17   1.91  -7.05   0.00   0.00   27.36  285.17    7.13  105.17  0.93 
1 1 1  -20   24    2 o 16   31.20    6.69   30.90  176.35  -5.80   0.37   0.00   0.00   27.33  176.35    2.08  356.35  0.91 
1 1 1  -20   24    3 o  1   54.97    5.37   65.60  248.81  -8.82 -22.76   0.00   0.00   45.22  248.81   17.22   68.81  0.98 
1 1 1  -20   24    4 o 18   24.14    6.25   26.44   49.39   2.66   3.10   0.00   0.00   16.67   49.39    8.49  229.39  0.87 
1 1 1  -20   24    5 o  2   48.61    5.47   40.04  239.84  -6.78 -11.67   0.00   0.00   55.44  239.84   17.34  239.84  0.96 
1 1 1  -20   24    6 o 11   17.52    5.28   14.61  203.87  -1.69  -0.75   0.00   0.00    9.59  203.87    4.31   23.87  0.67 
1 1 1  -20   24    7 o 10   23.81    5.85   20.66   60.85   1.62   2.91   0.00   0.00   20.14   60.85    0.67   60.85  0.83 
1 1 1  -20   24    8 o  9   30.49    6.38   33.14  242.90  -2.84  -5.54   0.00   0.00   25.17  242.90    5.48   62.90  0.92 
1 1 1  -20   24    9 o 12   17.09    5.23   12.56  125.21  -0.79   1.12   0.00   0.00    7.84  125.21    3.54  305.21  0.56 
1 1 1  -20   24   10 o  4   23.76    5.80   31.06  195.40  -4.08  -1.12   0.00   0.00   13.98  195.40   13.48   15.40  0.87 
1 1 1  -20   24   11 o  5   26.12    6.15   19.36   90.03  -0.00   2.64   0.00   0.00   24.07   90.03    7.41   90.03  0.78 
1 1 1  -20   24   12 o 19   23.44    5.97    9.21  172.45  -1.05   0.14   0.00   0.00   14.28  172.44    6.59  172.44  0.47 
1 1 1  -20   25    1 o  3   38.48    6.29   41.45   35.49   8.30   5.92   0.00   0.00   34.31   35.49    4.46  215.49  0.95 
1 1 1  -20   25    2 o 17   44.06    6.18   43.58  152.58 -10.90   5.65   0.00   0.00   43.84  152.58    3.22  152.58  0.96 
1 1 1  -20   25    3 o  1   45.09    5.78   47.82    7.13  13.89   1.74   0.00   0.00   42.59    7.13    1.70  187.13  0.96 
1 1 1  -20   25    4 o  5   31.52    7.15   34.14  223.18  -4.43  -4.16   0.00   0.00   26.24  223.18    5.11   43.18  0.91 
1 1 1  -20   25    5 o  8   27.40    5.98   23.85   30.30   3.42   2.00   0.00   0.00   25.58   30.30    3.93   30.30  0.86 
1 1 1  -20   25    6 o  7   22.25    5.93   16.67    1.68   2.17   0.06   0.00   0.00   17.31    1.68    2.38    1.68  0.72 
1 1 1  -20   25    7 o 13   24.72    6.13   16.15   74.80   0.58   2.13   0.00   0.00   21.85   74.80    7.63   74.80  0.73 
1 1 1  -20   25    8 o 12   18.10    5.41    6.95  158.40  -0.65   0.26   0.00   0.00    5.94  158.40    0.06  338.40  0.33 
1 1 1  -20   25    9 o 18   35.65    6.08   33.56   37.46   4.77   3.66   0.00   0.00   36.73   37.46    8.38   37.46  0.91 
1 1 1  -20   25   10 o 15   20.69    5.76   25.50  123.46  -1.41   2.13   0.00   0.00   10.91  123.46   10.09  303.46  0.77 
1 1 1  -20   26    1 o  7   33.98    8.15   28.54   95.85  -0.45   4.42   0.00   0.00   34.83   95.85    9.97   95.85  0.88 
1 1 1  -20   26    2 o 11   38.85    7.39   38.89  197.13  -6.98  -2.15   0.00   0.00   38.42  197.13    4.67  197.13  0.93 
1 1 1  -20   26    3 o  6   21.68    5.80    9.45  229.22  -0.72  -0.84   0.00   0.00   12.75  229.22    4.59  229.22  0.48 
1 1 1  -20   26    4 o  5   20.74    5.82   22.66  138.06  -1.84   1.65   0.00   0.00   12.25  138.06    7.11  318.06  0.76 
1 1 1  -20   26    5 o  1   30.61    6.23   33.56  277.62   0.68  -5.06   0.00   0.00   26.51  277.62    1.83   97.62  0.90 
1 1 1  -20   26    6 o 16   21.36    5.89   18.96  228.44  -1.32  -1.49   0.00   0.00   13.97  228.44    1.81   48.44  0.70 
1 1 1  -19    0    1 x  8       ?       ?   46.84  180.00  -0.00  -0.00   0.00   0.00   46.24  180.00    0.00    0.00  0.00 
1 1 1  -19    0    2 o 17   32.82    5.40   64.09  180.00  -1.98  -0.00   0.00   0.00    0.13    0.00   63.47    0.00  0.96 
1 1 1  -19    0    3 o 15   48.79    5.93   55.18  180.00  -2.61  -0.00   0.00   0.00   41.82  180.00   12.88    0.00  0.99 
1 1 1  -19    0    4 o  2   85.79    3.98   58.25  180.00  -5.13  -0.00   0.00   0.00  114.04  180.00   56.52  180.00  1.00 
1 1 1  -19    0    5 o  1  117.12    3.04  115.54  180.00 -14.85  -0.00   0.00   0.00  120.05  180.00    5.86  180.00  1.00 
1 1 1  -19    0    6 o  5  136.93    3.20  110.25  180.00 -17.90  -0.00   0.00   0.00  164.60  180.00   55.33  180.00  1.00 
1 1 1  -19    0    7 o 10   82.40    3.48   76.65  180.00  -8.25  -0.00   0.00   0.00   88.69  180.00   12.57  180.00  1.00 
1 1 1  -19    0    8 o  1  137.23    3.29  107.80  180.00 -19.92  -0.00   0.00   0.00  167.78  180.00   61.09  180.00  1.00 
1 1 1  -19    0    9 o 10   65.42    3.68   34.65  180.00  -3.12  -0.00   0.00   0.00   96.19  180.00   62.05  180.00  1.00 
1 1 1  -19    0   10 o  1   86.70    3.29   80.58  180.00  -9.91  -0.00   0.00   0.00   94.44  180.00   15.48  180.00  1.00 
1 1 1  -19    0   11 o 13   94.68    3.43   89.89  180.00 -12.43  -0.00   0.00   0.00  101.77  180.00   14.18  180.00  1.00 
1 1 1  -19    0   12 o  2   59.39    4.72   35.96  180.00  -3.26  -0.00   0.00   0.00   83.50  180.00   48.58  180.00  1.00 
1 1 1  -19    0   13 o 10  143.39    3.94  153.55    0.00  36.77   0.00   0.00   0.00  138.01    0.00   10.76  180.00  1.00 
1 1 1  -19    0   14 o 12   61.24    3.93   76.03  180.00  -8.54  -0.00   0.00   0.00   48.99  180.00   24.50    0.00  1.00 
1 1 1  -19    0   15 o  8   31.50    5.75   14.87    0.00   0.88   0.00   0.00   0.00   30.30    0.00   16.02    0.00  0.71 
1 1 1  -19    0   16 o 14   46.21    4.46   42.50  180.00  -3.95  -0.00   0.00   0.00   51.86  180.00   11.36  180.00  1.00 
1 1 1  -19    0   17 o 18   90.25    3.17  105.65    0.00  20.42   0.00   0.00   0.00   80.82    0.00   18.87  180.00  1.00 
1 1 1  -19    0   18 o  7   14.88    4.72   17.03  180.00  -0.53  -0.00   0.00   0.00    1.31    0.00   17.14    0.00  0.49 
1 1 1  -19    0   19 o 14   18.29    5.21    3.89  180.00  -0.15  -0.00   0.00   0.00    1.88  180.00    1.69    0.00  0.15 
1 1 1  -19    0   20 o 13   34.46    5.08   42.05    0.00   3.60   0.00   0.00   0.00   29.67    0.00    9.48  180.00  1.00 
1 1 1  -19    0   21 o  3   37.12    4.13   34.68    0.00   4.00  -0.00   0.00   0.00   41.37  360.00    8.55  360.00  1.00 
1 1 1  -19    0   22 o 11   42.09    3.73   33.30  180.00  -4.47  -0.00   0.00   0.00   53.10  180.00   22.04  180.00  1.00 
1 1 1  -19    0   23 o 16   15.48    4.58    8.33    0.00   0.37   0.00   0.00   0.00    3.40    0.00    4.25  180.00  0.36 
1 1 1  -19    0   24 o 11   39.82    3.82   47.83  180.00  -4.14  -0.00   0.00   0.00   36.42  180.00    6.77    0.00  1.00 
1 1 1  -19    0   25 o  8   13.79    4.25    1.48    0.00   0.05   0.00   0.00   0.00    0.03  180.00    1.39  180.00  0.05 
1 1 1  -19    0   26 o 12   61.29    2.92   48.63  180.00 -11.05  -0.00   0.00   0.00   76.26  180.00   29.93  180.00  1.00 
1 1 1  -19    0   27 o 12   43.29    3.42   37.76    0.00   6.77   0.00   0.00   0.00   50.65    0.00   14.72    0.00  1.00 
1 1 1  -19    0   28 o 10   39.40    4.15   47.41  180.00  -7.06  -0.00   0.00   0.00   35.45  180.00    7.90    0.00  1.00 
1 1 1  -19    0   29 o  4   11.43    3.69   11.64    0.00   0.41   0.00   0.00   0.00    0.93  180.00   10.82  180.00  0.39 
1 1 1  -19    1    1 o 13   38.14    6.04   35.83  347.38   2.39  -0.53   0.00   0.00   22.54  347.47   12.84  167.47  0.76 
1 1 1  -19    1    2 o  1   73.00    7.40   79.42  195.78  -9.81  -2.75   0.00   0.00   60.40  195.66   17.84   15.66  0.95 
1 1 1  -19    1    3 o  9  108.35    4.76   99.31  310.54  13.41 -15.65   0.00   0.00  113.74  310.58   16.12  310.58  0.98 
1 1 1  -19    1    4 o 18  102.09    4.14   91.18  208.65 -16.60  -9.06   0.00   0.00  108.61  208.62   18.50  208.62  0.97 
1 1 1  -19    1    5 o 17  146.01    3.53  103.38  100.33  -5.87  32.26   0.00   0.00  185.38  100.32   83.24  100.32  0.98 
1 1 1  -19    1    6 o  4   98.37    3.66   83.85  191.03 -19.00  -3.69   0.00   0.00  108.38  191.00   25.17  191.00  0.97 
1 1 1  -19    1    7 o  5   66.78    4.26   46.60  218.88  -6.18  -4.99   0.00   0.00   78.55  218.88   32.26  218.88  0.93 
1 1 1  -19    1    8 o  7   73.15    3.78   90.91  163.70 -16.81   4.92   0.00   0.00   52.11  163.70   37.83  343.70  0.97 
1 1 1  -19    1    9 o 13  182.19    3.55  162.33  300.22  40.31 -69.21   0.00   0.00  202.25  300.22   42.40  300.22  0.99 
1 1 1  -19    1   10 o 18  142.69    3.26  141.04  274.37   4.29 -56.14   0.00   0.00  144.66  274.37    6.49  274.37  0.99 
1 1 1  -19    1   11 o 19  132.19    3.25  122.78   52.92  28.24  37.36   0.00   0.00  141.95   52.92   22.35   52.92  0.99 
1 1 1  -19    1   12 o 18   89.63    3.73   84.58  191.42 -22.54  -4.55   0.00   0.00   93.20  191.42   11.07  191.42  0.98 
1 1 1  -19    1   13 o 19  133.89    3.70  128.23  297.30  25.87 -50.12   0.00   0.00  141.18  297.30   16.95  297.30  0.99 
1 1 1  -19    1   14 o  4   28.06    5.94   38.68  208.88  -3.17  -1.75   0.00   0.00   10.15  208.88   27.23   28.88  0.85 
1 1 1  -19    1   15 o 17   72.08    3.59   55.72   85.99   1.08  15.34   0.00   0.00   85.87   85.99   32.35   85.99  0.97 
1 1 1  -19    1   16 o 14   18.34    5.33   14.33  352.58   0.97  -0.13   0.00   0.00    2.51  352.58   11.13  172.58  0.44 
1 1 1  -19    1   17 o 11   76.18    3.35   77.36  184.57 -24.48  -1.96   0.00   0.00   76.26  184.57    3.30  184.57  0.98 
1 1 1  -19    1   18 o  8   47.91    4.04   57.48   51.44   7.06   8.86   0.00   0.00   38.06   51.44   15.38  231.44  0.95 
1 1 1  -19    1   19 o  1   42.99    4.24   48.16  133.07  -5.84   6.24   0.00   0.00   36.67  133.07    7.43  313.07  0.94 
1 1 1  -19    1   20 o  7   22.97    5.37   26.38   31.17   2.39   1.44   0.00   0.00   11.86   31.17   12.71  211.17  0.79 
1 1 1  -19    1   21 o 12   47.76    3.82   45.72   76.12   3.13  12.68   0.00   0.00   48.53   76.12    5.27   76.12  0.96 
1 1 1  -19    1   22 o 17   45.27    4.11   43.74   32.44   9.98   6.34   0.00   0.00   45.83   32.44    5.04   32.44  0.96 
1 1 1  -19    1   23 o  3   31.80    4.80   22.56  199.52  -3.60  -1.28   0.00   0.00   33.75  199.52   13.03  199.52  0.86 
1 1 1  -19    1   24 o  1   57.80    3.32   55.57   74.98   3.54  13.17   0.00   0.00   61.13   74.98   10.97   74.98  0.96 
1 1 1  -19    1   25 o  9   15.04    4.38   21.25  111.87  -0.54   1.34   0.00   0.00    2.02  291.87   21.53  291.87  0.58 
1 1 1  -19    1   26 o  7   46.23    3.29   54.99  280.38   3.24 -17.69   0.00   0.00   37.46  280.38   14.92  100.38  0.97 
1 1 1  -19    1   27 o 14   14.59    4.30   17.62  266.64  -0.11  -1.92   0.00   0.00    3.20  266.64   13.57   86.64  0.68 
1 1 1  -19    1   28 o  9   30.92    5.04   41.81  277.05   1.05  -8.48   0.00   0.00   19.92  277.05   18.26   97.05  0.94 
1 1 1  -19    1   29 o 14   22.85    4.99   13.38   71.90   0.52   1.59   0.00   0.00   17.73   71.90    6.38   71.90  0.64 
1 1 1  -19    2    1 o  1   54.15    9.11   16.05   62.34   0.68   1.25   0.00   0.00   47.03   61.57   31.56   61.57  0.58 
1 1 1  -19    2    2 o 10   48.15    9.00   25.80  102.15  -0.46   2.05   0.00   0.00   43.58  102.59   18.37  102.59  0.71 
1 1 1  -19    2    3 o  9  110.86    5.70   94.20   29.57  17.41   9.93   0.00   0.00  123.33   29.69   30.56   29.69  0.97 
1 1 1  -19    2    4 o 12  172.96    4.21  155.71  130.41 -36.19  42.52   0.00   0.00  188.78  130.41   34.75  130.41  0.99 
1 1 1  -19    2    5 f  0  132.51    3.84  138.53  326.34  27.77 -18.49   0.00   0.00  137.02  326.35    0.00    0.00  0.00 
1 1 1  -19    2    6 f  0  191.87    4.03  191.62  309.41  26.04 -31.67   0.00   0.00  190.07  309.43    0.00    0.00  0.00 
1 1 1  -19    2    7 o 17   65.06    3.71   65.13  234.96  -6.32  -9.01   0.00   0.00   59.41  234.96    5.23   54.96  0.95 
1 1 1  -19    2    8 o 19  108.14    3.43  121.23  101.61  -7.03  34.20   0.00   0.00   93.32  101.61   26.51  281.61  0.99 
1 1 1  -19    2    9 o  2  123.37    3.17  106.02  247.77 -13.56 -33.18   0.00   0.00  138.97  247.77   34.66  247.77  0.99 
1 1 1  -19    2   10 o 18  120.66    3.25  113.91   66.34  15.50  35.40   0.00   0.00  126.68   66.34   15.19   66.34  0.99 
1 1 1  -19    2   11 o  2   61.43    4.38   53.09  198.36  -8.75  -2.90   0.00   0.00   64.31  198.36   12.64  198.36  0.94 
1 1 1  -19    2   12 o 13   40.70    6.01   38.06   12.02   4.34   0.92   0.00   0.00   34.55   12.02    2.40  192.02  0.88 
1 1 1  -19    2   13 o  7   38.73    5.96   34.84   70.98   1.36   3.94   0.00   0.00   33.63   70.98    0.12  250.98  0.87 
1 1 1  -19    2   14 o 10   15.45    4.90   17.98   48.87   0.64   0.73   0.00   0.00    3.86  228.87   21.24  228.87  0.44 
1 1 1  -19    2   15 o  8   30.16    5.38   26.38  215.68  -2.33  -1.68   0.00   0.00   22.95  215.68    2.36   35.68  0.80 
1 1 1  -19    2   16 o 18   68.24    3.47   62.92  228.30 -11.46 -12.87   0.00   0.00   72.59  228.30   12.72  228.30  0.97 
1 1 1  -19    2   17 o 13   43.91    4.20   53.29   16.69   9.09   2.73   0.00   0.00   32.85   16.69   17.34  196.69  0.95 
1 1 1  -19    2   18 o 10   38.65    4.62   39.10    6.15   6.05   0.65   0.00   0.00   34.33    6.15    1.97  186.15  0.91 
1 1 1  -19    2   19 o  3   40.59    4.36   41.06  147.49  -5.85   3.73   0.00   0.00   37.42  147.49    0.23  327.49  0.92 
1 1 1  -19    2   20 o  2   64.59    3.27   63.97  358.70  21.19  -0.48   0.00   0.00   66.43  358.70    6.77  358.70  0.98 
1 1 1  -19    2   21 o  5   24.84    5.38   28.19  203.02  -3.54  -1.50   0.00   0.00   15.94  203.02   10.71   23.02  0.86 
1 1 1  -19    2   22 o  1   31.47    4.88   25.86  157.89  -4.32   1.75   0.00   0.00   31.60  157.89    7.50  157.89  0.88 
1 1 1  -19    2   23 o  1   19.93    5.06   29.05   98.98  -0.46   2.94   0.00   0.00    5.55   98.98   21.10  278.98  0.81 
1 1 1  -19    2   24 o 11   30.86    4.84   32.54  216.72  -3.17  -2.37   0.00   0.00   23.85  216.72    5.49   36.72  0.86 
1 1 1  -19    2   25 o 16   24.01    5.11   25.61  271.86   0.09  -2.74   0.00   0.00   14.30  271.86    9.28   91.86  0.79 
1 1 1  -19    2   26 o  2   18.79    4.90   15.65  191.83  -1.87  -0.39   0.00   0.00   10.72  191.83    4.19   11.83  0.68 
1 1 1  -19    2   27 o 16   18.83    5.00   23.02  127.48  -1.89   2.46   0.00   0.00    8.88  127.48   13.02  307.48  0.82 
1 1 1  -19    2   28 o 12   38.24    4.43   50.18  228.83  -8.61  -9.85   0.00   0.00   27.86  228.83   17.77   48.83  0.96 
1 1 1  -19    2   29 o 17   23.80    4.70   27.09   99.36  -0.58   3.51   0.00   0.00   17.29   99.36    5.60  279.36  0.84 
1 1 1  -19    3    1 o  9   41.44    6.86   40.85   81.55   0.47   3.08   0.00   0.00   27.57   81.36   12.67  261.36  0.82 
1 1 1  -19    3    2 o  9  125.57    4.71   94.46  318.01  17.40 -15.66   0.00   0.00  152.28  318.01   58.84  318.01  0.98 
1 1 1  -19    3    3 o  1   80.08    5.24   46.99   90.65  -0.04   7.57   0.00   0.00  102.73   90.32   56.30   90.32  0.93 
1 1 1  -19    3    4 o  3   48.85    6.98   34.14   69.13   1.20   3.13   0.00   0.00   47.64   69.02   13.87   69.02  0.83 
1 1 1  -19    3    5 o 13  114.15    4.02   93.99  204.27 -22.44 -10.10   0.00   0.00  130.47  204.22   37.32  204.22  0.98 
1 1 1  -19    3    6 o 11   75.19    3.70  101.41  342.95  18.22  -5.59   0.00   0.00   45.73  342.95   54.92  162.95  0.97 
1 1 1  -19    3    7 o 11   66.58    3.74   90.25   45.10  11.08  11.12   0.00   0.00   39.41   45.10   50.03  225.10  0.97 
1 1 1  -19    3    8 o  6  122.01    3.57  101.19   46.40  22.79  23.93   0.00   0.00  140.42   46.40   40.55   46.40  0.98 
1 1 1  -19    3    9 o 18  136.65    3.33  107.02   44.69  28.63  28.32   0.00   0.00  164.77   44.69   59.64   44.69  0.99 
1 1 1  -19    3   10 o  9   55.51    4.23   35.39  340.32   5.13  -1.84   0.00   0.00   65.65  340.32   31.06  340.32  0.90 
1 1 1  -19    3   11 o 15   56.56    4.41   54.76  335.31   8.05  -3.70   0.00   0.00   53.30  335.32    0.06  335.31  0.94 
1 1 1  -19    3   12 o  8   54.72    4.23   66.48   89.81   0.04  11.20   0.00   0.00   39.94   89.81   24.56  269.81  0.95 
1 1 1  -19    3   13 o  9  106.45    3.41   99.06  298.89  17.36 -31.46   0.00   0.00  114.02  298.89   18.12  298.89  0.99 
1 1 1  -19    3   14 o 15   26.02    5.76   24.82   92.04  -0.08   2.23   0.00   0.00   14.15   92.04    9.82  272.04  0.73 
1 1 1  -19    3   15 o  1   63.52    3.53   66.28    2.21  16.31   0.63   0.00   0.00   59.58    2.21    3.92  182.21  0.97 
1 1 1  -19    3   16 o 14   20.71    5.47   34.69  303.90   1.51  -2.24   0.00   0.00    0.44  123.90   33.40  123.90  0.79 
1 1 1  -19    3   17 o  8   22.03    5.51   10.17  209.78  -0.75  -0.43   0.00   0.00    7.86  209.78    1.69   29.78  0.40 
1 1 1  -19    3   18 o  6   59.27    3.55   71.96   16.23  17.18   5.00   0.00   0.00   48.53   16.23   18.12  196.23  0.97 
1 1 1  -19    3   19 o  9   57.39    3.47   70.41  356.34  17.73  -1.14   0.00   0.00   46.77  356.34   17.96  176.34  0.97 
1 1 1  -19    3   20 o 15   88.88    2.93   94.63   12.60  43.75   9.78   0.00   0.00   87.29   12.60    1.18  192.60  0.99 
1 1 1  -19    3   21 o 14   47.23    3.78   48.91   10.81  13.63   2.60   0.00   0.00   44.84   10.81    1.30  190.81  0.96 
1 1 1  -19    3   22 o 18   19.00    5.08   10.92  109.72  -0.40   1.11   0.00   0.00    9.04  109.72    1.11  289.72  0.51 
1 1 1  -19    3   23 o  3   46.72    3.68   41.88  191.35 -10.16  -2.04   0.00   0.00   50.47  191.35   12.14  191.35  0.95 
1 1 1  -19    3   24 o 16   67.47    3.06   63.97  128.05 -10.85  13.86   0.00   0.00   73.49  128.05   15.93  128.05  0.97 
1 1 1  -19    3   25 o  5   16.89    4.84   16.12  157.96  -1.18   0.48   0.00   0.00    3.21  157.96   11.69  337.96  0.54 
1 1 1  -19    3   26 o 15   16.74    4.79   16.69  239.82  -0.93  -1.59   0.00   0.00    6.56  239.82    9.33   59.82  0.67 
1 1 1  -19    3   27 o  7   18.01    4.97   20.41   74.65   0.71   2.57   0.00   0.00    8.76   74.65   10.66  254.65  0.78 
1 1 1  -19    3   28 o 10   20.28    5.11   23.34  238.65  -1.57  -2.58   0.00   0.00   11.83  238.65    9.24   58.65  0.81 
1 1 1  -19    3   29 f  0   15.64    4.51   18.71   61.44   0.76   1.40   0.00   0.00   15.69   61.44    0.00    0.00  0.00 
1 1 1  -19    4    1 o 18   88.63    4.83  101.98  196.94 -17.50  -5.34   0.00   0.00   71.57  196.98   29.20   16.98  0.97 
1 1 1  -19    4    2 o 12  149.70    5.67  133.28  280.77   7.54 -39.76   0.00   0.00  163.84  280.74   31.99  280.74  0.99 
1 1 1  -19    4    3 o  3   33.54    7.89   44.34  209.29  -2.56  -1.42   0.00   0.00   10.06  209.08   33.87   29.08  0.80 
1 1 1  -19    4    4 f  0  183.57    6.03  179.28  177.91 -40.97   1.51   0.00   0.00  177.49  177.89    0.00    0.00  0.00 
1 1 1  -19    4    5 o 11  115.79    4.17  123.53   76.16   8.29  33.58   0.00   0.00  105.63   76.14   16.95  256.14  0.99 
1 1 1  -19    4    6 o 15   96.91    3.94   92.28  296.69  10.38 -20.65   0.00   0.00   98.00  296.69    6.41  296.69  0.98 
1 1 1  -19    4    7 o  4   74.55    3.63   75.17  343.30  14.21  -4.26   0.00   0.00   69.64  343.30    4.69  163.30  0.97 
1 1 1  -19    4    8 o 13   84.09    3.79   63.83  228.11  -9.65 -10.76   0.00   0.00   99.38  228.11   36.52  228.11  0.96 
1 1 1  -19    4    9 f  0  153.11    3.53  108.91  326.14  31.33 -21.02   0.00   0.00  106.77  326.14    0.00    0.00  0.00 
1 1 1  -19    4   10 f  0   59.97    4.33   85.52   12.22  12.58   2.73   0.00   0.00   83.41   12.22    0.00    0.00  0.00 
1 1 1  -19    4   11 o 17   84.14    3.62   71.79  133.82 -12.47  12.99   0.00   0.00   93.80  133.81   24.06  133.81  0.97 
1 1 1  -19    4   12 o  5   67.58    3.69   54.34  216.76  -9.41  -7.03   0.00   0.00   76.59  216.76   23.90  216.76  0.96 
1 1 1  -19    4   13 o  6   44.73    5.00   42.39  127.86  -3.89   5.00   0.00   0.00   41.04  127.86    0.03  127.86  0.92 
1 1 1  -19    4   14 o 17   65.95    4.69   63.94  187.89 -15.20  -2.11   0.00   0.00   65.91  187.89    4.30  187.89  0.97 
1 1 1  -19    4   15 o  3   64.30    3.69   68.82   47.07  11.75  12.63   0.00   0.00   59.02   47.07    6.78  227.07  0.97 
1 1 1  -19    4   16 o 18  159.15    3.08  157.88  227.18 -70.55 -76.13   0.00   0.00  167.07  227.18   17.39  227.18  1.00 
1 1 1  -19    4   17 o 11   55.65    3.66   52.90  137.64  -9.02   8.23   0.00   0.00   57.10  137.64    7.54  137.64  0.96 
1 1 1  -19    4   18 o 16   24.07    5.45   22.77   54.85   1.23   1.75   0.00   0.00   13.59   54.85    7.43  234.85  0.72 
1 1 1  -19    4   19 o  6   19.57    5.14   15.67  152.76  -1.16   0.60   0.00   0.00    6.80  152.76    7.65  332.76  0.54 
1 1 1  -19    4   20 o  1   33.45    4.85   31.86    9.54   5.34   0.90   0.00   0.00   30.48    9.54    0.59    9.54  0.90 
1 1 1  -19    4   21 f  0   60.49    3.40   48.24  333.46  14.03  -7.01   0.00   0.00   45.39  333.46    0.00    0.00  0.00 
1 1 1  -19    4   22 o 12   28.85    5.12   22.72  229.92  -2.39  -2.84   0.00   0.00   28.06  229.92    6.99  229.92  0.85 
1 1 1  -19    4   23 o 17   89.88    2.90   91.24   69.07  15.17  39.66   0.00   0.00   94.35   69.07   11.07   69.07  0.99 
1 1 1  -19    4   24 o  1   16.46    4.69    1.51  198.12  -0.09  -0.03   0.00   0.00    0.16  198.11    1.19   18.11  0.05 
1 1 1  -19    4   25 o 17   46.85    3.87   62.41   61.75   7.20  13.40   0.00   0.00   32.51   61.75   25.54  241.75  0.97 
1 1 1  -19    4   26 o  4   16.09    4.69   12.68  343.52   1.32  -0.39   0.00   0.00    6.08  343.52    6.00  163.52  0.56 
1 1 1  -19    4   27 o 11   39.19    4.38   43.54  115.86  -5.75  11.85   0.00   0.00   33.93  115.86    7.48  295.86  0.96 
1 1 1  -19    4   28 o 19   22.73    5.12   30.38  279.73   0.72  -4.22   0.00   0.00   12.54  279.73   14.62   99.73  0.87 
1 1 1  -19    4   29 o 16   23.73    4.91   25.32   73.95   0.87   3.01   0.00   0.00   17.88   73.95    3.14  253.95  0.82 
1 1 1  -19    5    1 o 17  107.92    5.88   62.01   30.88  12.11   7.22   0.00   0.00  146.72   30.81   85.41   30.81  0.96 
1 1 1  -19    5    2 f  0  116.52    5.60   76.13   63.75   7.35  15.02   0.00   0.00   75.39   63.92    0.00    0.00  0.00 
1 1 1  -19    5    3 o 13  100.54    5.37  114.74  287.56   7.82 -24.79   0.00   0.00   83.46  287.50   30.26  107.50  0.98 
1 1 1  -19    5    4 o 11   72.71    5.77   54.75  175.35  -9.30   0.75   0.00   0.00   83.06  175.41   28.73  175.41  0.94 
1 1 1  -19    5    5 o  4  111.90    4.46   89.17  285.07   6.62 -24.59   0.00   0.00  130.85  285.07   42.32  285.07  0.98 
1 1 1  -19    5    6 o  7  134.25    3.49  120.44  228.17 -28.50 -31.84   0.00   0.00  146.13  228.17   26.92  228.17  0.99 
1 1 1  -19    5    7 o 12  177.88    3.41  165.47   62.37  36.79  70.27   0.00   0.00  190.32   62.37   27.13   62.37  0.99 
1 1 1  -19    5    8 o 13   43.93    5.20   49.70  343.22   5.51  -1.66   0.00   0.00   31.01  343.22   17.80  163.22  0.91 
1 1 1  -19    5    9 o  6   77.43    3.59   79.76  132.63 -11.75  12.77   0.00   0.00   72.34  132.63    5.64  312.63  0.97 
1 1 1  -19    5   10 o  7   62.80    4.06   39.34  180.90  -7.06  -0.11   0.00   0.00   78.07  180.90   39.80  180.90  0.93 
1 1 1  -19    5   11 o 12   49.21    4.26   53.69  271.81   0.25  -7.99   0.00   0.00   39.93  271.81   12.18   91.81  0.94 
1 1 1  -19    5   12 o  6   20.27    5.64   36.23  120.25  -1.15   1.97   0.00   0.00    5.12  300.25   40.21  300.25  0.74 
1 1 1  -19    5   13 o 10   62.91    3.94   61.89   92.16  -0.52  13.90   0.00   0.00   61.39   92.16    1.57   92.16  0.96 
1 1 1  -19    5   14 o  6   49.79    5.24   38.61  267.82  -0.26  -6.93   0.00   0.00   54.97  267.82   17.86  267.82  0.92 
1 1 1  -19    5   15 o  7   36.20    5.05   44.11  256.16  -1.44  -5.83   0.00   0.00   24.00  256.16   18.06   76.16  0.91 
1 1 1  -19    5   16 o  6  100.58    3.11  123.74  289.59  17.46 -49.06   0.00   0.00   82.21  289.59   34.79  109.59  0.99 
1 1 1  -19    5   17 o  5   16.40    4.92   13.72   74.12   0.24   0.86   0.00   0.00    0.55   74.11   12.25  254.11  0.41 
1 1 1  -19    5   18 o  8   93.86    3.03  111.58  248.94 -16.13 -41.88   0.00   0.00   83.01  248.94   19.60   68.94  0.99 
1 1 1  -19    5   19 o 16   48.71    3.91   45.37  310.48   6.69  -7.84   0.00   0.00   50.54  310.48    8.51  310.48  0.95 
1 1 1  -19    5   20 o 18   38.73    4.48   45.59    7.80   9.50   1.30   0.00   0.00   30.37    7.80   12.58  187.80  0.95 
1 1 1  -19    5   21 o 10   35.10    4.95   30.81  324.97   5.02  -3.52   0.00   0.00   35.30  324.97    6.40  324.97  0.91 
1 1 1  -19    5   22 o  1   15.49    4.68   19.56  146.73  -1.48   0.97   0.00   0.00    2.23  146.73   15.85  326.73  0.66 
1 1 1  -19    5   23 o 13   55.81    3.56   40.75  299.78   5.36  -9.37   0.00   0.00   69.26  299.78   32.20  299.78  0.95 
1 1 1  -19    5   24 o 10   34.80    4.78   30.74  210.64  -3.52  -2.09   0.00   0.00   32.62  210.64    4.90  210.64  0.87 
1 1 1  -19    5   25 o  9   34.03    4.65   30.24   43.30   4.06   3.82   0.00   0.00   33.25   43.30    4.91   43.30  0.91 
1 1 1  -19    5   26 o  2   12.53    4.04    2.11  159.71  -0.18   0.07   0.00   0.00    0.36  159.71    1.64  339.71  0.09 
1 1 1  -19    5   27 o  4   19.51    4.89   28.17   71.62   1.28   3.86   0.00   0.00    7.15   71.62   19.50  251.62  0.87 
1 1 1  -19    5   28 o  2   18.61    4.86    8.93  206.98  -0.91  -0.46   0.00   0.00    8.94  206.98    1.06  206.98  0.45 
1 1 1  -19    5   29 o  9   13.84    3.93   12.44  101.12  -0.18   0.90   0.00   0.00    1.35  101.12    8.84  281.12  0.42 
1 1 1  -19    6    1 o  4  119.04    5.39  109.86  150.85 -26.49  14.77   0.00   0.00  125.16  150.85   16.19  150.85  0.98 
1 1 1  -19    6    2 f  0   36.32    8.60   59.89   23.28   4.34   1.87   0.00   0.00   59.46   23.25    0.00    0.00  0.00 
1 1 1  -19    6    3 o 11   64.53   10.47   84.97  173.33 -11.16   1.30   0.00   0.00   38.79  173.33   45.60  353.33  0.95 
1 1 1  -19    6    4 o 15   38.96    6.98   48.01  354.91   4.44  -0.40   0.00   0.00   20.89  354.91   26.72  174.91  0.88 
1 1 1  -19    6    5 o  7   52.57    5.99   56.55  107.94  -2.28   7.04   0.00   0.00   41.81  107.94   14.14  287.94  0.93 
1 1 1  -19    6    6 o 11  135.42    3.85  149.56  335.52  49.19 -22.40   0.00   0.00  120.80  335.52   26.74  155.52  0.99 
1 1 1  -19    6    7 o  3   56.66    3.82   51.25  278.76   1.20  -7.80   0.00   0.00   55.50  278.76    5.12  278.76  0.93 
1 1 1  -19    6    8 o 17  136.48    4.11  119.68  186.92 -44.74  -5.43   0.00   0.00  152.75  186.92   35.59  186.92  0.99 
1 1 1  -19    6    9 o  6  101.55    3.64   82.56  242.94 -10.90 -21.34   0.00   0.00  118.35  242.94   37.90  242.94  0.98 
1 1 1  -19    6   10 o 13   86.14    3.33   91.32  204.57 -21.53  -9.84   0.00   0.00   79.88  204.57    8.83   24.57  0.98 
1 1 1  -19    6   11 o 12  132.58    3.30  136.28  168.08 -56.86  12.00   0.00   0.00  130.72  168.08    1.42  348.08  0.99 
1 1 1  -19    6   12 o  3  150.03    3.46  141.34  225.36 -51.54 -52.20   0.00   0.00  161.24  225.36   24.47  225.36  0.99 
1 1 1  -19    6   13 o  3   40.43    5.34   49.99  232.86  -4.31  -5.69   0.00   0.00   26.71  232.86   21.54   52.86  0.93 
1 1 1  -19    6   14 o 17   26.64    5.82   29.14   72.63   0.83   2.65   0.00   0.00   14.26   72.63   13.65  252.63  0.79
[truncated: 5,265,415 more chars]
