# Supplementary material for: Coiled coils 9-to-5: rational de novo design of α-helical barrels with tunable oligomeric states
Source: Chem Sci. 2021 Apr 13;12(20):6923–8. doi: 10.1039/d1sc00460c (PMC8503928; doi:10.1039/d1sc00460c)
Supplement: SC-012-D1SC00460C-s013 [file SC-012-D1SC00460C-s013.cif]

data_UNNAMED
# 
loop_
_atom_site.group_PDB 
_atom_site.id 
_atom_site.auth_atom_id 
_atom_site.label_atom_id 
_atom_site.label_alt_id 
_atom_site.auth_comp_id 
_atom_site.label_comp_id 
_atom_site.pdbx_auth_comp_id 
_atom_site.auth_asym_id 
_atom_site.label_asym_id 
_atom_site.auth_seq_id 
_atom_site.label_seq_id 
_atom_site.pdbx_PDB_ins_code 
_atom_site.Cartn_x 
_atom_site.Cartn_y 
_atom_site.Cartn_z 
_atom_site.occupancy 
_atom_site.B_iso_or_equiv 
_atom_site.pdbx_PDB_model_num 
_atom_site.label_entity_id 
_atom_site.type_symbol 
_atom_site.pdbx_formal_charge 
HETATM 1    C   C   . ACE ACE ACE A A 0   0   . 41.176 15.481 24.824 1.00 67.31  1 . C  ? 
HETATM 2    O   O   . ACE ACE ACE A A 0   0   . 42.241 15.693 25.263 1.00 79.86  1 . O  ? 
HETATM 3    CH3 CH3 . ACE ACE ACE A A 0   0   . 41.068 15.113 23.350 1.00 35.23  1 . C  ? 
ATOM   4    N   N   . GLY GLY GLY A A 1   1   . 40.073 15.542 25.569 1.00 35.41  1 . N  ? 
ATOM   5    CA  CA  . GLY GLY GLY A A 1   1   . 40.081 16.153 26.931 1.00 35.10  1 . C  ? 
ATOM   6    C   C   . GLY GLY GLY A A 1   1   . 38.784 16.871 27.178 1.00 29.52  1 . C  ? 
ATOM   7    O   O   . GLY GLY GLY A A 1   1   . 37.853 16.637 26.395 1.00 29.43  1 . O  ? 
ATOM   8    N   N   . GLU GLU GLU A A 2   2   . 38.708 17.721 28.197 1.00 28.78  1 . N  ? 
ATOM   9    CA  CA  . GLU GLU GLU A A 2   2   . 37.442 18.358 28.641 1.00 33.03  1 . C  ? 
ATOM   10   CB  CB  . GLU GLU GLU A A 2   2   . 37.717 19.217 29.873 1.00 42.74  1 . C  ? 
ATOM   11   CG  CG  . GLU GLU GLU A A 2   2   . 36.612 20.182 30.245 1.00 74.84  1 . C  ? 
ATOM   12   CD  CD  . GLU GLU GLU A A 2   2   . 36.992 21.005 31.465 1.00 112.68 1 . C  ? 
ATOM   13   OE1 OE1 . GLU GLU GLU A A 2   2   . 38.093 21.605 31.460 1.00 56.98  1 . O  ? 
ATOM   14   OE2 OE2 . GLU GLU GLU A A 2   2   . 36.221 21.002 32.436 1.00 146.97 1 . O  ? 
ATOM   15   C   C   . GLU GLU GLU A A 2   2   . 36.833 19.222 27.530 1.00 29.83  1 . C  ? 
ATOM   16   O   O   . GLU GLU GLU A A 2   2   . 35.581 19.180 27.319 1.00 23.95  1 . O  ? 
ATOM   17   N   N   . ILE ILE ILE A A 3   3   . 37.616 20.036 26.843 1.00 22.86  1 . N  ? 
ATOM   18   CA  CA  . ILE ILE ILE A A 3   3   . 37.046 20.930 25.804 1.00 20.86  1 . C  ? 
ATOM   19   CB  CB  . ILE ILE ILE A A 3   3   . 38.026 21.990 25.329 1.00 26.07  1 . C  ? 
ATOM   20   CG1 CG1 . ILE ILE ILE A A 3   3   . 38.089 23.076 26.433 1.00 31.97  1 . C  ? 
ATOM   21   CG2 CG2 . ILE ILE ILE A A 3   3   . 37.673 22.523 23.966 1.00 27.70  1 . C  ? 
ATOM   22   CD1 CD1 . ILE ILE ILE A A 3   3   . 39.155 24.104 26.220 1.00 37.46  1 . C  ? 
ATOM   23   C   C   . ILE ILE ILE A A 3   3   . 36.469 20.072 24.676 1.00 19.15  1 . C  ? 
ATOM   24   O   O   . ILE ILE ILE A A 3   3   . 35.329 20.348 24.226 1.00 17.96  1 . O  ? 
ATOM   25   N   N   . ALA ALA ALA A A 4   4   . 37.195 19.037 24.246 1.00 19.40  1 . N  ? 
ATOM   26   CA  CA  . ALA ALA ALA A A 4   4   . 36.695 18.229 23.119 1.00 19.89  1 . C  ? 
ATOM   27   CB  CB  . ALA ALA ALA A A 4   4   . 37.715 17.252 22.692 1.00 21.06  1 . C  ? 
ATOM   28   C   C   . ALA ALA ALA A A 4   4   . 35.372 17.533 23.533 1.00 18.27  1 . C  ? 
ATOM   29   O   O   . ALA ALA ALA A A 4   4   . 34.428 17.487 22.709 1.00 19.89  1 . O  ? 
ATOM   30   N   N   . GLN GLN GLN A A 5   5   . 35.309 17.049 24.759 1.00 19.53  1 . N  ? 
ATOM   31   CA  CA  . GLN GLN GLN A A 5   5   . 34.119 16.330 25.252 1.00 19.78  1 . C  ? 
ATOM   32   CB  CB  . GLN GLN GLN A A 5   5   . 34.377 15.684 26.615 1.00 23.81  1 . C  ? 
ATOM   33   CG  CG  . GLN GLN GLN A A 5   5   . 33.281 14.723 27.075 1.00 47.34  1 . C  ? 
ATOM   34   CD  CD  . GLN GLN GLN A A 5   5   . 33.793 13.581 27.929 1.00 80.72  1 . C  ? 
ATOM   35   OE1 OE1 . GLN GLN GLN A A 5   5   . 34.628 13.766 28.810 1.00 78.31  1 . O  ? 
ATOM   36   NE2 NE2 . GLN GLN GLN A A 5   5   . 33.297 12.381 27.672 1.00 75.76  1 . N  ? 
ATOM   37   C   C   . GLN GLN GLN A A 5   5   . 32.947 17.300 25.359 1.00 19.59  1 . C  ? 
ATOM   38   O   O   . GLN GLN GLN A A 5   5   . 31.834 16.936 24.944 1.00 19.25  1 . O  ? 
ATOM   39   N   N   . THR THR THR A A 6   6   . 33.180 18.518 25.839 1.00 16.93  1 . N  ? 
ATOM   40   CA  CA  . THR THR THR A A 6   6   . 32.092 19.507 25.973 1.00 16.66  1 . C  ? 
ATOM   41   CB  CB  . THR THR THR A A 6   6   . 32.521 20.745 26.782 1.00 18.22  1 . C  ? 
ATOM   42   OG1 OG1 . THR THR THR A A 6   6   . 33.065 20.322 28.019 1.00 20.70  1 . O  ? 
ATOM   43   CG2 CG2 . THR THR THR A A 6   6   . 31.348 21.669 27.035 1.00 19.38  1 . C  ? 
ATOM   44   C   C   . THR THR THR A A 6   6   . 31.566 19.857 24.592 1.00 16.69  1 . C  ? 
ATOM   45   O   O   . THR THR THR A A 6   6   . 30.341 19.949 24.390 1.00 15.63  1 . O  ? 
ATOM   46   N   N   . LEU LEU LEU A A 7   7   . 32.419 20.021 23.612 1.00 14.41  1 . N  ? 
ATOM   47   CA  CA  . LEU LEU LEU A A 7   7   . 31.956 20.310 22.239 1.00 15.33  1 . C  ? 
ATOM   48   CB  CB  . LEU LEU LEU A A 7   7   . 33.154 20.591 21.331 1.00 15.68  1 . C  ? 
ATOM   49   CG  CG  . LEU LEU LEU A A 7   7   . 33.792 21.967 21.615 1.00 16.57  1 . C  ? 
ATOM   50   CD1 CD1 . LEU LEU LEU A A 7   7   . 35.113 22.078 20.844 1.00 20.28  1 . C  ? 
ATOM   51   CD2 CD2 . LEU LEU LEU A A 7   7   . 32.859 23.062 21.235 1.00 20.92  1 . C  ? 
ATOM   52   C   C   . LEU LEU LEU A A 7   7   . 31.149 19.163 21.692 1.00 13.66  1 . C  ? 
ATOM   53   O   O   . LEU LEU LEU A A 7   7   . 30.139 19.459 21.003 1.00 15.46  1 . O  ? 
ATOM   54   N   N   . LYS LYS LYS A A 8   8   . 31.565 17.917 21.939 1.00 14.04  1 . N  ? 
ATOM   55   CA  CA  . LYS LYS LYS A A 8   8   . 30.758 16.760 21.468 1.00 16.43  1 . C  ? 
ATOM   56   CB  CB  . LYS LYS LYS A A 8   8   . 31.441 15.463 21.741 1.00 19.51  1 . C  ? 
ATOM   57   CG  CG  . LYS LYS LYS A A 8   8   . 32.731 15.178 20.998 1.00 28.73  1 . C  ? 
ATOM   58   CD  CD  . LYS LYS LYS A A 8   8   . 32.676 15.192 19.482 1.00 26.17  1 . C  ? 
ATOM   59   CE  CE  . LYS LYS LYS A A 8   8   . 33.871 14.416 18.957 1.00 34.57  1 . C  ? 
ATOM   60   NZ  NZ  . LYS LYS LYS A A 8   8   . 33.917 14.342 17.474 1.00 41.58  1 . N  ? 
ATOM   61   C   C   . LYS LYS LYS A A 8   8   . 29.352 16.798 22.135 1.00 16.78  1 . C  ? 
ATOM   62   O   O   . LYS LYS LYS A A 8   8   . 28.352 16.501 21.468 1.00 18.14  1 . O  ? 
ATOM   63   N   N   . GLU GLU GLU A A 9   9   . 29.272 17.164 23.412 1.00 16.88  1 . N  ? 
ATOM   64   CA  CA  . GLU GLU GLU A A 9   9   . 27.967 17.239 24.118 1.00 18.53  1 . C  ? 
ATOM   65   CB  CB  . GLU GLU GLU A A 9   9   . 28.185 17.453 25.617 1.00 19.40  1 . C  ? 
ATOM   66   CG  CG  . GLU GLU GLU A A 9   9   . 26.917 17.628 26.429 1.00 39.36  1 . C  ? 
ATOM   67   CD  CD  . GLU GLU GLU A A 9   9   . 27.010 18.479 27.691 1.00 75.61  1 . C  ? 
ATOM   68   OE1 OE1 . GLU GLU GLU A A 9   9   . 28.152 18.604 28.279 1.00 53.12  1 . O  ? 
ATOM   69   OE2 OE2 . GLU GLU GLU A A 9   9   . 25.926 18.998 28.105 1.00 32.32  1 . O  ? 
ATOM   70   C   C   . GLU GLU GLU A A 9   9   . 27.151 18.350 23.511 1.00 16.10  1 . C  ? 
ATOM   71   O   O   . GLU GLU GLU A A 9   9   . 25.920 18.180 23.302 1.00 16.99  1 . O  ? 
ATOM   72   N   N   . ILE ILE ILE A A 10  10  . 27.726 19.505 23.228 1.00 14.42  1 . N  ? 
ATOM   73   CA  CA  . ILE ILE ILE A A 10  10  . 27.020 20.629 22.584 1.00 16.61  1 . C  ? 
ATOM   74   CB  CB  . ILE ILE ILE A A 10  10  . 27.960 21.839 22.442 1.00 14.40  1 . C  ? 
ATOM   75   CG1 CG1 . ILE ILE ILE A A 10  10  . 28.196 22.479 23.809 1.00 13.99  1 . C  ? 
ATOM   76   CG2 CG2 . ILE ILE ILE A A 10  10  . 27.445 22.843 21.463 1.00 14.61  1 . C  ? 
ATOM   77   CD1 CD1 . ILE ILE ILE A A 10  10  . 29.412 23.371 23.874 1.00 16.91  1 . C  ? 
ATOM   78   C   C   . ILE ILE ILE A A 10  10  . 26.468 20.176 21.247 1.00 14.19  1 . C  ? 
ATOM   79   O   O   . ILE ILE ILE A A 10  10  . 25.275 20.480 20.929 1.00 14.42  1 . O  ? 
ATOM   80   N   N   . ALA ALA ALA A A 11  11  . 27.250 19.475 20.432 1.00 13.40  1 . N  ? 
ATOM   81   CA  CA  . ALA ALA ALA A A 11  11  . 26.805 18.977 19.127 1.00 15.61  1 . C  ? 
ATOM   82   CB  CB  . ALA ALA ALA A A 11  11  . 27.910 18.250 18.433 1.00 16.33  1 . C  ? 
ATOM   83   C   C   . ALA ALA ALA A A 11  11  . 25.582 18.069 19.335 1.00 17.33  1 . C  ? 
ATOM   84   O   O   . ALA ALA ALA A A 11  11  . 24.617 18.148 18.554 1.00 16.17  1 . O  ? 
ATOM   85   N   N   . LYS LYS LYS A A 12  12  . 25.634 17.171 20.307 1.00 15.14  1 . N  ? 
ATOM   86   CA  CA  . LYS LYS LYS A A 12  12  . 24.551 16.183 20.548 1.00 16.34  1 . C  ? 
ATOM   87   CB  CB  . LYS LYS LYS A A 12  12  . 24.951 15.216 21.629 1.00 18.85  1 . C  ? 
ATOM   88   CG  CG  . LYS LYS LYS A A 12  12  . 26.049 14.234 21.306 1.00 42.22  1 . C  ? 
ATOM   89   CD  CD  . LYS LYS LYS A A 12  12  . 26.138 13.157 22.386 1.00 39.32  1 . C  ? 
ATOM   90   CE  CE  . LYS LYS LYS A A 12  12  . 26.609 13.657 23.748 1.00 131.19 1 . C  ? 
ATOM   91   NZ  NZ  . LYS LYS LYS A A 12  12  . 28.076 13.526 23.965 1.00 52.22  1 . N  ? 
ATOM   92   C   C   . LYS LYS LYS A A 12  12  . 23.282 16.935 20.973 1.00 15.71  1 . C  ? 
ATOM   93   O   O   . LYS LYS LYS A A 12  12  . 22.181 16.641 20.440 1.00 16.12  1 . O  ? 
ATOM   94   N   N   . THR THR THR A A 13  13  . 23.396 17.906 21.852 1.00 15.89  1 . N  ? 
ATOM   95   CA  CA  . THR THR THR A A 13  13  . 22.197 18.659 22.306 1.00 14.15  1 . C  ? 
ATOM   96   CB  CB  . THR THR THR A A 13  13  . 22.541 19.570 23.462 1.00 14.36  1 . C  ? 
ATOM   97   OG1 OG1 . THR THR THR A A 13  13  . 23.103 18.771 24.505 1.00 17.06  1 . O  ? 
ATOM   98   CG2 CG2 . THR THR THR A A 13  13  . 21.312 20.268 24.002 1.00 17.27  1 . C  ? 
ATOM   99   C   C   . THR THR THR A A 13  13  . 21.616 19.421 21.120 1.00 14.29  1 . C  ? 
ATOM   100  O   O   . THR THR THR A A 13  13  . 20.372 19.484 20.994 1.00 14.71  1 . O  ? 
ATOM   101  N   N   . LEU LEU LEU A A 14  14  . 22.403 20.012 20.263 1.00 13.03  1 . N  ? 
ATOM   102  CA  CA  . LEU LEU LEU A A 14  14  . 21.889 20.696 19.081 1.00 14.09  1 . C  ? 
ATOM   103  CB  CB  . LEU LEU LEU A A 14  14  . 23.014 21.414 18.348 1.00 15.04  1 . C  ? 
ATOM   104  CG  CG  . LEU LEU LEU A A 14  14  . 23.468 22.676 19.040 1.00 14.62  1 . C  ? 
ATOM   105  CD1 CD1 . LEU LEU LEU A A 14  14  . 24.795 23.155 18.471 1.00 17.32  1 . C  ? 
ATOM   106  CD2 CD2 . LEU LEU LEU A A 14  14  . 22.440 23.784 18.898 1.00 16.04  1 . C  ? 
ATOM   107  C   C   . LEU LEU LEU A A 14  14  . 21.162 19.740 18.181 1.00 15.41  1 . C  ? 
ATOM   108  O   O   . LEU LEU LEU A A 14  14  . 20.141 20.153 17.587 1.00 14.08  1 . O  ? 
ATOM   109  N   N   . LYS LYS LYS A A 15  15  . 21.592 18.501 18.020 1.00 13.88  1 . N  ? 
ATOM   110  CA  CA  . LYS LYS LYS A A 15  15  . 20.860 17.526 17.186 1.00 15.35  1 . C  ? 
ATOM   111  CB  CB  . LYS LYS LYS A A 15  15  . 21.619 16.243 16.925 1.00 18.20  1 . C  ? 
ATOM   112  CG  CG  . LYS LYS LYS A A 15  15  . 22.867 16.407 16.086 1.00 23.09  1 . C  ? 
ATOM   113  CD  CD  . LYS LYS LYS A A 15  15  . 23.527 15.053 15.906 1.00 35.31  1 . C  ? 
ATOM   114  CE  CE  . LYS LYS LYS A A 15  15  . 24.506 15.000 14.750 1.00 51.39  1 . C  ? 
ATOM   115  NZ  NZ  . LYS LYS LYS A A 15  15  . 25.800 15.573 15.158 1.00 34.84  1 . N  ? 
ATOM   116  C   C   . LYS LYS LYS A A 15  15  . 19.495 17.261 17.853 1.00 13.64  1 . C  ? 
ATOM   117  O   O   . LYS LYS LYS A A 15  15  . 18.475 17.112 17.135 1.00 15.73  1 . O  ? 
ATOM   118  N   N   . GLU GLU GLU A A 16  16  . 19.432 17.179 19.159 1.00 14.47  1 . N  ? 
ATOM   119  CA  CA  . GLU GLU GLU A A 16  16  . 18.136 16.990 19.848 1.00 15.41  1 . C  ? 
ATOM   120  CB  CB  . GLU GLU GLU A A 16  16  . 18.325 16.879 21.340 1.00 16.60  1 . C  ? 
ATOM   121  CG  CG  . GLU GLU GLU A A 16  16  . 19.049 15.647 21.840 1.00 28.94  1 . C  ? 
ATOM   122  CD  CD  . GLU GLU GLU A A 16  16  . 19.406 15.774 23.316 1.00 54.37  1 . C  ? 
ATOM   123  OE1 OE1 . GLU GLU GLU A A 16  16  . 18.671 16.493 24.069 1.00 53.52  1 . O  ? 
ATOM   124  OE2 OE2 . GLU GLU GLU A A 16  16  . 20.422 15.191 23.717 1.00 47.56  1 . O  ? 
ATOM   125  C   C   . GLU GLU GLU A A 16  16  . 17.229 18.191 19.549 1.00 13.59  1 . C  ? 
ATOM   126  O   O   . GLU GLU GLU A A 16  16  . 16.016 18.003 19.289 1.00 14.98  1 . O  ? 
ATOM   127  N   N   . ILE ILE ILE A A 17  17  . 17.735 19.392 19.692 1.00 14.28  1 . N  ? 
ATOM   128  CA  CA  . ILE ILE ILE A A 17  17  . 16.978 20.648 19.411 1.00 13.39  1 . C  ? 
ATOM   129  CB  CB  . ILE ILE ILE A A 17  17  . 17.866 21.848 19.693 1.00 12.82  1 . C  ? 
ATOM   130  CG1 CG1 . ILE ILE ILE A A 17  17  . 18.055 22.041 21.189 1.00 14.51  1 . C  ? 
ATOM   131  CG2 CG2 . ILE ILE ILE A A 17  17  . 17.328 23.087 19.009 1.00 14.80  1 . C  ? 
ATOM   132  CD1 CD1 . ILE ILE ILE A A 17  17  . 19.252 22.888 21.585 1.00 16.12  1 . C  ? 
ATOM   133  C   C   . ILE ILE ILE A A 17  17  . 16.470 20.601 17.977 1.00 14.85  1 . C  ? 
ATOM   134  O   O   . ILE ILE ILE A A 17  17  . 15.298 20.928 17.717 1.00 15.14  1 . O  ? 
ATOM   135  N   N   . ALA ALA ALA A A 18  18  . 17.291 20.219 17.036 1.00 14.03  1 . N  ? 
ATOM   136  CA  CA  . ALA ALA ALA A A 18  18  . 16.920 20.196 15.617 1.00 15.14  1 . C  ? 
ATOM   137  CB  CB  . ALA ALA ALA A A 18  18  . 18.105 19.811 14.760 1.00 15.38  1 . C  ? 
ATOM   138  C   C   . ALA ALA ALA A A 18  18  . 15.790 19.198 15.393 1.00 15.77  1 . C  ? 
ATOM   139  O   O   . ALA ALA ALA A A 18  18  . 14.829 19.512 14.661 1.00 15.37  1 . O  ? 
HETATM 140  CD1 CD1 . 4BF 4BF 4BF A A 19  19  . 13.350 14.602 17.815 1.00 29.02  1 . C  ? 
HETATM 141  CE1 CE1 . 4BF 4BF 4BF A A 19  19  . 12.443 13.580 17.868 1.00 34.81  1 . C  ? 
HETATM 142  CZ  CZ  . 4BF 4BF 4BF A A 19  19  . 12.433 12.663 16.841 1.00 32.16  1 . C  ? 
HETATM 143  BR  BR  . 4BF 4BF 4BF A A 19  19  . 11.208 11.217 16.927 1.00 102.53 1 . BR ? 
HETATM 144  CE2 CE2 . 4BF 4BF 4BF A A 19  19  . 13.321 12.711 15.791 1.00 54.80  1 . C  ? 
HETATM 145  CD2 CD2 . 4BF 4BF 4BF A A 19  19  . 14.221 13.762 15.756 1.00 33.27  1 . C  ? 
HETATM 146  CG  CG  . 4BF 4BF 4BF A A 19  19  . 14.246 14.716 16.753 1.00 27.00  1 . C  ? 
HETATM 147  CB  CB  . 4BF 4BF 4BF A A 19  19  . 15.249 15.794 16.681 1.00 17.90  1 . C  ? 
HETATM 148  CA  CA  . 4BF 4BF 4BF A A 19  19  . 14.780 17.030 15.938 1.00 17.03  1 . C  ? 
HETATM 149  N   N   . 4BF 4BF 4BF A A 19  19  . 15.847 18.005 16.036 1.00 15.19  1 . N  ? 
HETATM 150  C   C   . 4BF 4BF 4BF A A 19  19  . 13.456 17.558 16.536 1.00 16.49  1 . C  ? 
HETATM 151  O   O   . 4BF 4BF 4BF A A 19  19  . 12.393 17.389 15.868 1.00 17.32  1 . O  ? 
ATOM   152  N   N   . THR THR THR A A 20  20  . 13.556 18.245 17.669 1.00 15.66  1 . N  ? 
ATOM   153  CA  CA  . THR THR THR A A 20  20  . 12.286 18.671 18.303 1.00 14.95  1 . C  ? 
ATOM   154  CB  CB  . THR THR THR A A 20  20  . 12.558 19.172 19.724 1.00 14.24  1 . C  ? 
ATOM   155  OG1 OG1 . THR THR THR A A 20  20  . 13.163 18.112 20.471 1.00 18.26  1 . O  ? 
ATOM   156  CG2 CG2 . THR THR THR A A 20  20  . 11.280 19.595 20.398 1.00 15.29  1 . C  ? 
ATOM   157  C   C   . THR THR THR A A 20  20  . 11.671 19.754 17.426 1.00 14.55  1 . C  ? 
ATOM   158  O   O   . THR THR THR A A 20  20  . 10.434 19.813 17.274 1.00 15.58  1 . O  ? 
ATOM   159  N   N   . LEU LEU LEU A A 21  21  . 12.467 20.614 16.850 1.00 13.57  1 . N  ? 
ATOM   160  CA  CA  . LEU LEU LEU A A 21  21  . 11.955 21.660 15.954 1.00 13.35  1 . C  ? 
ATOM   161  CB  CB  . LEU LEU LEU A A 21  21  . 13.048 22.616 15.556 1.00 15.09  1 . C  ? 
ATOM   162  CG  CG  . LEU LEU LEU A A 21  21  . 13.394 23.630 16.647 1.00 16.57  1 . C  ? 
ATOM   163  CD1 CD1 . LEU LEU LEU A A 21  21  . 14.708 24.323 16.312 1.00 17.33  1 . C  ? 
ATOM   164  CD2 CD2 . LEU LEU LEU A A 21  21  . 12.254 24.617 16.848 1.00 17.97  1 . C  ? 
ATOM   165  C   C   . LEU LEU LEU A A 21  21  . 11.321 21.039 14.729 1.00 15.48  1 . C  ? 
ATOM   166  O   O   . LEU LEU LEU A A 21  21  . 10.271 21.584 14.256 1.00 16.00  1 . O  ? 
ATOM   167  N   N   . LYS LYS LYS A A 22  22  . 11.836 19.938 14.173 1.00 15.05  1 . N  ? 
ATOM   168  CA  CA  . LYS LYS LYS A A 22  22  . 11.212 19.258 13.031 1.00 17.93  1 . C  ? 
ATOM   169  CB  CB  . LYS LYS LYS A A 22  22  . 12.135 18.187 12.454 1.00 22.18  1 . C  ? 
ATOM   170  CG  CG  . LYS LYS LYS A A 22  22  . 13.250 18.830 11.611 1.00 27.92  1 . C  ? 
ATOM   171  CD  CD  . LYS LYS LYS A A 22  22  . 14.658 18.181 11.586 1.00 61.88  1 . C  ? 
ATOM   172  CE  CE  . LYS LYS LYS A A 22  22  . 15.663 18.963 10.740 1.00 114.31 1 . C  ? 
ATOM   173  NZ  NZ  . LYS LYS LYS A A 22  22  . 17.076 19.042 11.249 1.00 30.11  1 . N  ? 
ATOM   174  C   C   . LYS LYS LYS A A 22  22  . 9.856  18.721 13.490 1.00 18.98  1 . C  ? 
ATOM   175  O   O   . LYS LYS LYS A A 22  22  . 8.917  18.769 12.671 1.00 20.69  1 . O  ? 
ATOM   176  N   N   . GLU GLU GLU A A 23  23  . 9.742  18.194 14.708 1.00 17.60  1 . N  ? 
ATOM   177  CA  CA  A GLU GLU GLU A A 23  23  . 8.439  17.703 15.235 0.50 20.45  1 . C  ? 
ATOM   178  CA  CA  B GLU GLU GLU A A 23  23  . 8.439  17.703 15.235 0.50 20.45  1 . C  ? 
ATOM   179  CB  CB  A GLU GLU GLU A A 23  23  . 8.637  17.041 16.600 0.50 22.86  1 . C  ? 
ATOM   180  CB  CB  B GLU GLU GLU A A 23  23  . 8.637  17.041 16.600 0.50 22.86  1 . C  ? 
ATOM   181  CG  CG  A GLU GLU GLU A A 23  23  . 7.412  16.373 17.194 0.50 42.56  1 . C  ? 
ATOM   182  CG  CG  B GLU GLU GLU A A 23  23  . 7.412  16.373 17.194 0.50 42.56  1 . C  ? 
ATOM   183  CD  CD  . GLU GLU GLU A A 23  23  . 7.395  16.280 18.716 1.00 89.47  1 . C  ? 
ATOM   184  OE1 OE1 . GLU GLU GLU A A 23  23  . 8.472  15.969 19.348 1.00 50.55  1 . O  ? 
ATOM   185  OE2 OE2 . GLU GLU GLU A A 23  23  . 6.317  16.527 19.277 1.00 43.91  1 . O  ? 
ATOM   186  C   C   . GLU GLU GLU A A 23  23  . 7.445  18.868 15.344 1.00 17.24  1 . C  ? 
ATOM   187  O   O   . GLU GLU GLU A A 23  23  . 6.284  18.716 14.974 1.00 18.72  1 . O  ? 
ATOM   188  N   N   . ILE ILE ILE A A 24  24  . 7.918  19.996 15.835 1.00 16.31  1 . N  ? 
ATOM   189  CA  CA  . ILE ILE ILE A A 24  24  . 7.056  21.208 15.959 1.00 17.37  1 . C  ? 
ATOM   190  CB  CB  . ILE ILE ILE A A 24  24  . 7.788  22.322 16.713 1.00 17.33  1 . C  ? 
ATOM   191  CG1 CG1 . ILE ILE ILE A A 24  24  . 7.917  21.955 18.193 1.00 16.38  1 . C  ? 
ATOM   192  CG2 CG2 . ILE ILE ILE A A 24  24  . 7.094  23.645 16.501 1.00 17.86  1 . C  ? 
ATOM   193  CD1 CD1 . ILE ILE ILE A A 24  24  . 8.968  22.727 18.956 1.00 18.08  1 . C  ? 
ATOM   194  C   C   . ILE ILE ILE A A 24  24  . 6.583  21.626 14.572 1.00 18.96  1 . C  ? 
ATOM   195  O   O   . ILE ILE ILE A A 24  24  . 5.373  21.893 14.405 1.00 18.97  1 . O  ? 
ATOM   196  N   N   . ALA ALA ALA A A 25  25  . 7.485  21.713 13.605 1.00 17.59  1 . N  ? 
ATOM   197  CA  CA  . ALA ALA ALA A A 25  25  . 7.136  22.150 12.262 1.00 18.31  1 . C  ? 
ATOM   198  CB  CB  . ALA ALA ALA A A 25  25  . 8.359  22.204 11.376 1.00 19.54  1 . C  ? 
ATOM   199  C   C   . ALA ALA ALA A A 25  25  . 6.072  21.211 11.701 1.00 20.97  1 . C  ? 
ATOM   200  O   O   . ALA ALA ALA A A 25  25  . 5.119  21.677 11.037 1.00 21.69  1 . O  ? 
ATOM   201  N   N   . GLN GLN GLN A A 26  26  . 6.196  19.904 11.930 1.00 20.97  1 . N  ? 
ATOM   202  CA  CA  . GLN GLN GLN A A 26  26  . 5.259  18.899 11.358 1.00 25.74  1 . C  ? 
ATOM   203  CB  CB  . GLN GLN GLN A A 26  26  . 5.788  17.482 11.571 1.00 25.29  1 . C  ? 
ATOM   204  CG  CG  . GLN GLN GLN A A 26  26  . 4.888  16.384 11.057 1.00 30.90  1 . C  ? 
ATOM   205  CD  CD  . GLN GLN GLN A A 26  26  . 5.218  15.021 11.627 1.00 52.98  1 . C  ? 
ATOM   206  OE1 OE1 . GLN GLN GLN A A 26  26  . 6.205  14.800 12.330 1.00 101.82 1 . O  ? 
ATOM   207  NE2 NE2 . GLN GLN GLN A A 26  26  . 4.356  14.068 11.324 1.00 60.25  1 . N  ? 
ATOM   208  C   C   . GLN GLN GLN A A 26  26  . 3.902  19.069 12.043 1.00 24.49  1 . C  ? 
ATOM   209  O   O   . GLN GLN GLN A A 26  26  . 2.880  19.060 11.323 1.00 27.04  1 . O  ? 
ATOM   210  N   N   . THR THR THR A A 27  27  . 3.865  19.290 13.362 1.00 21.81  1 . N  ? 
ATOM   211  CA  CA  . THR THR THR A A 27  27  . 2.587  19.498 14.063 1.00 21.00  1 . C  ? 
ATOM   212  CB  CB  . THR THR THR A A 27  27  . 2.841  19.681 15.572 1.00 21.88  1 . C  ? 
ATOM   213  OG1 OG1 . THR THR THR A A 27  27  . 3.323  18.468 16.121 1.00 25.74  1 . O  ? 
ATOM   214  CG2 CG2 . THR THR THR A A 27  27  . 1.563  20.017 16.312 1.00 24.77  1 . C  ? 
ATOM   215  C   C   . THR THR THR A A 27  27  . 1.908  20.740 13.471 1.00 22.14  1 . C  ? 
ATOM   216  O   O   . THR THR THR A A 27  27  . 0.669  20.711 13.226 1.00 25.09  1 . O  ? 
ATOM   217  N   N   . LEU LEU LEU A A 28  28  . 2.645  21.821 13.280 1.00 21.16  1 . N  ? 
ATOM   218  CA  CA  . LEU LEU LEU A A 28  28  . 1.998  23.078 12.806 1.00 26.70  1 . C  ? 
ATOM   219  CB  CB  . LEU LEU LEU A A 28  28  . 2.995  24.220 12.936 1.00 22.92  1 . C  ? 
ATOM   220  CG  CG  . LEU LEU LEU A A 28  28  . 3.322  24.632 14.347 1.00 24.47  1 . C  ? 
ATOM   221  CD1 CD1 . LEU LEU LEU A A 28  28  . 4.474  25.616 14.354 1.00 23.81  1 . C  ? 
ATOM   222  CD2 CD2 . LEU LEU LEU A A 28  28  . 2.124  25.240 15.044 1.00 25.15  1 . C  ? 
ATOM   223  C   C   . LEU LEU LEU A A 28  28  . 1.544  22.960 11.346 1.00 28.79  1 . C  ? 
ATOM   224  O   O   . LEU LEU LEU A A 28  28  . 0.629  23.701 10.961 1.00 31.93  1 . O  ? 
ATOM   225  N   N   . LYS LYS LYS A A 29  29  . 2.153  22.074 10.553 1.00 28.42  1 . N  ? 
ATOM   226  CA  CA  . LYS LYS LYS A A 29  29  . 1.767  21.849 9.145  1.00 31.17  1 . C  ? 
ATOM   227  CB  CB  . LYS LYS LYS A A 29  29  . 3.008  21.484 8.349  1.00 37.77  1 . C  ? 
ATOM   228  CG  CG  . LYS LYS LYS A A 29  29  . 3.796  22.712 7.937  1.00 38.09  1 . C  ? 
ATOM   229  CD  CD  . LYS LYS LYS A A 29  29  . 5.292  22.479 7.742  1.00 69.30  1 . C  ? 
ATOM   230  CE  CE  . LYS LYS LYS A A 29  29  . 6.193  23.635 8.162  1.00 104.03 1 . C  ? 
ATOM   231  NZ  NZ  . LYS LYS LYS A A 29  29  . 6.040  24.075 9.584  1.00 33.66  1 . N  ? 
ATOM   232  C   C   . LYS LYS LYS A A 29  29  . 0.668  20.788 9.101  1.00 36.01  1 . C  ? 
ATOM   233  O   O   . LYS LYS LYS A A 29  29  . 0.211  20.511 7.980  1.00 54.79  1 . O  ? 
ATOM   234  N   N   . GLY GLY GLY A A 30  30  . 0.247  20.220 10.235 1.00 38.41  1 . N  ? 
ATOM   235  CA  CA  . GLY GLY GLY A A 30  30  . -0.892 19.277 10.306 1.00 37.79  1 . C  ? 
ATOM   236  C   C   . GLY GLY GLY A A 30  30  . -0.537 17.875 9.849  1.00 53.28  1 . C  ? 
ATOM   237  N   N   . GLY GLY GLY B B 1   1   . 40.189 26.630 32.687 1.00 62.50  1 . N  ? 
ATOM   238  CA  CA  . GLY GLY GLY B B 1   1   . 40.430 27.835 31.844 1.00 42.72  1 . C  ? 
ATOM   239  C   C   . GLY GLY GLY B B 1   1   . 39.107 28.495 31.484 1.00 35.34  1 . C  ? 
ATOM   240  O   O   . GLY GLY GLY B B 1   1   . 38.002 27.818 31.575 1.00 32.08  1 . O  ? 
ATOM   241  N   N   . GLU GLU GLU B B 2   2   . 39.166 29.747 31.026 1.00 31.85  1 . N  ? 
ATOM   242  CA  CA  . GLU GLU GLU B B 2   2   . 37.967 30.551 30.703 1.00 29.99  1 . C  ? 
ATOM   243  CB  CB  . GLU GLU GLU B B 2   2   . 38.345 31.973 30.332 1.00 41.04  1 . C  ? 
ATOM   244  CG  CG  . GLU GLU GLU B B 2   2   . 37.183 32.781 29.827 1.00 41.54  1 . C  ? 
ATOM   245  C   C   . GLU GLU GLU B B 2   2   . 37.220 29.902 29.539 1.00 20.84  1 . C  ? 
ATOM   246  O   O   . GLU GLU GLU B B 2   2   . 35.965 29.880 29.559 1.00 20.70  1 . O  ? 
ATOM   247  N   N   . ILE ILE ILE B B 3   3   . 37.910 29.434 28.506 1.00 19.96  1 . N  ? 
ATOM   248  CA  CA  . ILE ILE ILE B B 3   3   . 37.234 28.776 27.361 1.00 18.40  1 . C  ? 
ATOM   249  CB  CB  . ILE ILE ILE B B 3   3   . 38.214 28.436 26.214 1.00 18.43  1 . C  ? 
ATOM   250  CG1 CG1 . ILE ILE ILE B B 3   3   . 38.562 29.753 25.492 1.00 21.66  1 . C  ? 
ATOM   251  CG2 CG2 . ILE ILE ILE B B 3   3   . 37.639 27.419 25.296 1.00 19.56  1 . C  ? 
ATOM   252  CD1 CD1 . ILE ILE ILE B B 3   3   . 39.623 29.627 24.455 1.00 23.34  1 . C  ? 
ATOM   253  C   C   . ILE ILE ILE B B 3   3   . 36.454 27.554 27.829 1.00 18.75  1 . C  ? 
ATOM   254  O   O   . ILE ILE ILE B B 3   3   . 35.260 27.426 27.435 1.00 16.78  1 . O  ? 
ATOM   255  N   N   . ALA ALA ALA B B 4   4   . 37.051 26.694 28.673 1.00 18.93  1 . N  ? 
ATOM   256  CA  CA  . ALA ALA ALA B B 4   4   . 36.317 25.473 29.087 1.00 18.55  1 . C  ? 
ATOM   257  CB  CB  . ALA ALA ALA B B 4   4   . 37.232 24.585 29.858 1.00 20.08  1 . C  ? 
ATOM   258  C   C   . ALA ALA ALA B B 4   4   . 35.055 25.876 29.879 1.00 17.03  1 . C  ? 
ATOM   259  O   O   . ALA ALA ALA B B 4   4   . 34.015 25.240 29.702 1.00 17.35  1 . O  ? 
ATOM   260  N   N   . GLN GLN GLN B B 5   5   . 35.148 26.905 30.701 1.00 17.76  1 . N  ? 
ATOM   261  CA  CA  . GLN GLN GLN B B 5   5   . 34.000 27.333 31.552 1.00 19.37  1 . C  ? 
ATOM   262  CB  CB  . GLN GLN GLN B B 5   5   . 34.455 28.318 32.626 1.00 23.72  1 . C  ? 
ATOM   263  CG  CG  . GLN GLN GLN B B 5   5   . 33.431 28.478 33.727 1.00 28.46  1 . C  ? 
ATOM   264  CD  CD  . GLN GLN GLN B B 5   5   . 33.318 27.241 34.623 1.00 49.57  1 . C  ? 
ATOM   265  OE1 OE1 . GLN GLN GLN B B 5   5   . 34.291 26.898 35.274 1.00 45.18  1 . O  ? 
ATOM   266  NE2 NE2 . GLN GLN GLN B B 5   5   . 32.165 26.535 34.698 1.00 34.37  1 . N  ? 
ATOM   267  C   C   . GLN GLN GLN B B 5   5   . 32.909 27.915 30.670 1.00 18.50  1 . C  ? 
ATOM   268  O   O   . GLN GLN GLN B B 5   5   . 31.721 27.588 30.857 1.00 18.05  1 . O  ? 
ATOM   269  N   N   . THR THR THR B B 6   6   . 33.256 28.697 29.652 1.00 14.85  1 . N  ? 
ATOM   270  CA  CA  . THR THR THR B B 6   6   . 32.252 29.276 28.746 1.00 14.61  1 . C  ? 
ATOM   271  CB  CB  . THR THR THR B B 6   6   . 32.858 30.342 27.839 1.00 17.26  1 . C  ? 
ATOM   272  OG1 OG1 . THR THR THR B B 6   6   . 33.553 31.271 28.649 1.00 20.12  1 . O  ? 
ATOM   273  CG2 CG2 . THR THR THR B B 6   6   . 31.789 31.024 27.031 1.00 19.44  1 . C  ? 
ATOM   274  C   C   . THR THR THR B B 6   6   . 31.553 28.156 27.988 1.00 14.59  1 . C  ? 
ATOM   275  O   O   . THR THR THR B B 6   6   . 30.331 28.202 27.796 1.00 14.30  1 . O  ? 
ATOM   276  N   N   . LEU LEU LEU B B 7   7   . 32.287 27.157 27.537 1.00 14.44  1 . N  ? 
ATOM   277  CA  CA  . LEU LEU LEU B B 7   7   . 31.679 26.029 26.813 1.00 15.53  1 . C  ? 
ATOM   278  CB  CB  . LEU LEU LEU B B 7   7   . 32.750 25.088 26.277 1.00 14.74  1 . C  ? 
ATOM   279  CG  CG  . LEU LEU LEU B B 7   7   . 33.539 25.629 25.103 1.00 16.83  1 . C  ? 
ATOM   280  CD1 CD1 . LEU LEU LEU B B 7   7   . 34.708 24.677 24.820 1.00 20.71  1 . C  ? 
ATOM   281  CD2 CD2 . LEU LEU LEU B B 7   7   . 32.697 25.845 23.887 1.00 19.21  1 . C  ? 
ATOM   282  C   C   . LEU LEU LEU B B 7   7   . 30.729 25.271 27.753 1.00 13.75  1 . C  ? 
ATOM   283  O   O   . LEU LEU LEU B B 7   7   . 29.686 24.855 27.237 1.00 13.47  1 . O  ? 
ATOM   284  N   N   . LYS LYS LYS B B 8   8   . 31.043 25.115 29.022 1.00 14.18  1 . N  ? 
ATOM   285  CA  CA  . LYS LYS LYS B B 8   8   . 30.121 24.423 29.960 1.00 15.98  1 . C  ? 
ATOM   286  CB  CB  . LYS LYS LYS B B 8   8   . 30.770 24.170 31.313 1.00 19.37  1 . C  ? 
ATOM   287  CG  CG  . LYS LYS LYS B B 8   8   . 31.820 23.062 31.243 1.00 22.83  1 . C  ? 
ATOM   288  CD  CD  . LYS LYS LYS B B 8   8   . 32.576 22.984 32.548 1.00 28.81  1 . C  ? 
ATOM   289  CE  CE  . LYS LYS LYS B B 8   8   . 33.813 22.116 32.470 1.00 49.91  1 . C  ? 
ATOM   290  NZ  NZ  . LYS LYS LYS B B 8   8   . 34.771 22.468 33.545 1.00 59.27  1 . N  ? 
ATOM   291  C   C   . LYS LYS LYS B B 8   8   . 28.846 25.269 30.087 1.00 15.19  1 . C  ? 
ATOM   292  O   O   . LYS LYS LYS B B 8   8   . 27.760 24.703 30.169 1.00 16.74  1 . O  ? 
ATOM   293  N   N   . GLU GLU GLU B B 9   9   . 28.950 26.604 30.106 1.00 14.41  1 . N  ? 
ATOM   294  CA  CA  . GLU GLU GLU B B 9   9   . 27.774 27.497 30.202 1.00 15.02  1 . C  ? 
ATOM   295  CB  CB  . GLU GLU GLU B B 9   9   . 28.176 28.951 30.390 1.00 17.71  1 . C  ? 
ATOM   296  CG  CG  . GLU GLU GLU B B 9   9   . 26.961 29.870 30.510 1.00 29.61  1 . C  ? 
ATOM   297  CD  CD  . GLU GLU GLU B B 9   9   . 27.175 31.358 30.298 1.00 51.12  1 . C  ? 
ATOM   298  OE1 OE1 . GLU GLU GLU B B 9   9   . 28.266 31.852 30.686 1.00 46.31  1 . O  ? 
ATOM   299  OE2 OE2 . GLU GLU GLU B B 9   9   . 26.241 32.016 29.758 1.00 29.38  1 . O  ? 
ATOM   300  C   C   . GLU GLU GLU B B 9   9   . 26.940 27.298 28.939 1.00 13.75  1 . C  ? 
ATOM   301  O   O   . GLU GLU GLU B B 9   9   . 25.667 27.197 29.005 1.00 14.75  1 . O  ? 
ATOM   302  N   N   . ILE ILE ILE B B 10  10  . 27.545 27.275 27.776 1.00 11.81  1 . N  ? 
ATOM   303  CA  CA  . ILE ILE ILE B B 10  10  . 26.826 27.122 26.514 1.00 12.94  1 . C  ? 
ATOM   304  CB  CB  . ILE ILE ILE B B 10  10  . 27.831 27.238 25.353 1.00 13.53  1 . C  ? 
ATOM   305  CG1 CG1 . ILE ILE ILE B B 10  10  . 28.259 28.684 25.186 1.00 13.07  1 . C  ? 
ATOM   306  CG2 CG2 . ILE ILE ILE B B 10  10  . 27.288 26.627 24.064 1.00 13.64  1 . C  ? 
ATOM   307  CD1 CD1 . ILE ILE ILE B B 10  10  . 29.536 28.850 24.360 1.00 14.62  1 . C  ? 
ATOM   308  C   C   . ILE ILE ILE B B 10  10  . 26.099 25.767 26.531 1.00 13.19  1 . C  ? 
ATOM   309  O   O   . ILE ILE ILE B B 10  10  . 24.899 25.700 26.136 1.00 12.47  1 . O  ? 
ATOM   310  N   N   . ALA ALA ALA B B 11  11  . 26.762 24.713 26.975 1.00 12.67  1 . N  ? 
ATOM   311  CA  CA  . ALA ALA ALA B B 11  11  . 26.151 23.362 27.026 1.00 13.38  1 . C  ? 
ATOM   312  CB  CB  . ALA ALA ALA B B 11  11  . 27.156 22.393 27.526 1.00 15.83  1 . C  ? 
ATOM   313  C   C   . ALA ALA ALA B B 11  11  . 24.916 23.403 27.935 1.00 14.87  1 . C  ? 
ATOM   314  O   O   . ALA ALA ALA B B 11  11  . 23.884 22.777 27.603 1.00 13.92  1 . O  ? 
ATOM   315  N   N   . LYS LYS LYS B B 12  12  . 24.998 24.083 29.063 1.00 14.19  1 . N  ? 
ATOM   316  CA  CA  . LYS LYS LYS B B 12  12  . 23.901 24.128 30.042 1.00 15.99  1 . C  ? 
ATOM   317  CB  CB  . LYS LYS LYS B B 12  12  . 24.386 24.784 31.322 1.00 19.99  1 . C  ? 
ATOM   318  CG  CG  . LYS LYS LYS B B 12  12  . 23.314 24.838 32.402 1.00 27.87  1 . C  ? 
ATOM   319  CD  CD  . LYS LYS LYS B B 12  12  . 23.822 24.980 33.824 1.00 48.38  1 . C  ? 
ATOM   320  CE  CE  . LYS LYS LYS B B 12  12  . 22.701 24.981 34.850 1.00 67.09  1 . C  ? 
ATOM   321  NZ  NZ  . LYS LYS LYS B B 12  12  . 22.106 23.636 35.042 1.00 45.95  1 . N  ? 
ATOM   322  C   C   . LYS LYS LYS B B 12  12  . 22.729 24.903 29.449 1.00 14.73  1 . C  ? 
ATOM   323  O   O   . LYS LYS LYS B B 12  12  . 21.550 24.462 29.568 1.00 14.94  1 . O  ? 
ATOM   324  N   N   . THR THR THR B B 13  13  . 22.986 26.025 28.789 1.00 13.95  1 . N  ? 
ATOM   325  CA  CA  . THR THR THR B B 13  13  . 21.908 26.810 28.196 1.00 14.39  1 . C  ? 
ATOM   326  CB  CB  . THR THR THR B B 13  13  . 22.389 28.164 27.708 1.00 15.04  1 . C  ? 
ATOM   327  OG1 OG1 . THR THR THR B B 13  13  . 23.056 28.848 28.788 1.00 15.31  1 . O  ? 
ATOM   328  CG2 CG2 . THR THR THR B B 13  13  . 21.250 29.006 27.188 1.00 15.36  1 . C  ? 
ATOM   329  C   C   . THR THR THR B B 13  13  . 21.233 25.983 27.107 1.00 12.59  1 . C  ? 
ATOM   330  O   O   . THR THR THR B B 13  13  . 19.985 26.021 26.970 1.00 12.91  1 . O  ? 
ATOM   331  N   N   . LEU LEU LEU B B 14  14  . 21.994 25.257 26.311 1.00 13.44  1 . N  ? 
ATOM   332  CA  CA  . LEU LEU LEU B B 14  14  . 21.401 24.420 25.263 1.00 12.81  1 . C  ? 
ATOM   333  CB  CB  . LEU LEU LEU B B 14  14  . 22.483 23.810 24.387 1.00 14.19  1 . C  ? 
ATOM   334  CG  CG  . LEU LEU LEU B B 14  14  . 23.111 24.816 23.419 1.00 15.69  1 . C  ? 
ATOM   335  CD1 CD1 . LEU LEU LEU B B 14  14  . 22.119 25.151 22.330 1.00 14.25  1 . C  ? 
ATOM   336  CD2 CD2 . LEU LEU LEU B B 14  14  . 24.396 24.210 22.854 1.00 15.87  1 . C  ? 
ATOM   337  C   C   . LEU LEU LEU B B 14  14  . 20.527 23.331 25.877 1.00 12.87  1 . C  ? 
ATOM   338  O   O   . LEU LEU LEU B B 14  14  . 19.468 23.031 25.292 1.00 12.47  1 . O  ? 
ATOM   339  N   N   . LYS LYS LYS B B 15  15  . 20.855 22.754 27.049 1.00 12.76  1 . N  ? 
ATOM   340  CA  CA  . LYS LYS LYS B B 15  15  . 19.981 21.768 27.644 1.00 14.73  1 . C  ? 
ATOM   341  CB  CB  . LYS LYS LYS B B 15  15  . 20.639 21.109 28.851 1.00 17.89  1 . C  ? 
ATOM   342  CG  CG  . LYS LYS LYS B B 15  15  . 21.739 20.135 28.465 1.00 21.16  1 . C  ? 
ATOM   343  CD  CD  . LYS LYS LYS B B 15  15  . 22.105 19.213 29.540 1.00 32.12  1 . C  ? 
ATOM   344  CE  CE  . LYS LYS LYS B B 15  15  . 23.147 18.207 29.065 1.00 53.38  1 . C  ? 
ATOM   345  NZ  NZ  . LYS LYS LYS B B 15  15  . 22.604 17.152 28.165 1.00 74.22  1 . N  ? 
ATOM   346  C   C   . LYS LYS LYS B B 15  15  . 18.667 22.449 28.065 1.00 15.18  1 . C  ? 
ATOM   347  O   O   . LYS LYS LYS B B 15  15  . 17.553 21.833 27.941 1.00 15.09  1 . O  ? 
ATOM   348  N   N   . GLU GLU GLU B B 16  16  . 18.714 23.691 28.519 1.00 13.77  1 . N  ? 
ATOM   349  CA  CA  . GLU GLU GLU B B 16  16  . 17.468 24.417 28.884 1.00 13.67  1 . C  ? 
ATOM   350  CB  CB  . GLU GLU GLU B B 16  16  . 17.759 25.753 29.558 1.00 15.97  1 . C  ? 
ATOM   351  CG  CG  . GLU GLU GLU B B 16  16  . 16.511 26.490 29.961 1.00 17.44  1 . C  ? 
ATOM   352  CD  CD  . GLU GLU GLU B B 16  16  . 16.738 27.985 30.186 1.00 25.18  1 . C  ? 
ATOM   353  OE1 OE1 . GLU GLU GLU B B 16  16  . 17.913 28.379 30.565 1.00 34.18  1 . O  ? 
ATOM   354  OE2 OE2 . GLU GLU GLU B B 16  16  . 15.786 28.750 30.012 1.00 26.54  1 . O  ? 
ATOM   355  C   C   . GLU GLU GLU B B 16  16  . 16.651 24.627 27.620 1.00 13.78  1 . C  ? 
ATOM   356  O   O   . GLU GLU GLU B B 16  16  . 15.424 24.434 27.651 1.00 14.68  1 . O  ? 
ATOM   357  N   N   . ILE ILE ILE B B 17  17  . 17.256 25.054 26.528 1.00 12.79  1 . N  ? 
ATOM   358  CA  CA  . ILE ILE ILE B B 17  17  . 16.556 25.268 25.231 1.00 13.68  1 . C  ? 
ATOM   359  CB  CB  . ILE ILE ILE B B 17  17  . 17.568 25.838 24.241 1.00 12.35  1 . C  ? 
ATOM   360  CG1 CG1 . ILE ILE ILE B B 17  17  . 17.866 27.292 24.586 1.00 11.78  1 . C  ? 
ATOM   361  CG2 CG2 . ILE ILE ILE B B 17  17  . 17.023 25.657 22.818 1.00 13.80  1 . C  ? 
ATOM   362  CD1 CD1 . ILE ILE ILE B B 17  17  . 19.126 27.839 23.915 1.00 13.99  1 . C  ? 
ATOM   363  C   C   . ILE ILE ILE B B 17  17  . 15.911 23.975 24.791 1.00 12.66  1 . C  ? 
ATOM   364  O   O   . ILE ILE ILE B B 17  17  . 14.724 24.020 24.380 1.00 12.75  1 . O  ? 
ATOM   365  N   N   . ALA ALA ALA B B 18  18  . 16.600 22.864 24.876 1.00 12.36  1 . N  ? 
ATOM   366  CA  CA  . ALA ALA ALA B B 18  18  . 16.086 21.540 24.462 1.00 13.71  1 . C  ? 
ATOM   367  CB  CB  . ALA ALA ALA B B 18  18  . 17.104 20.477 24.588 1.00 14.79  1 . C  ? 
ATOM   368  C   C   . ALA ALA ALA B B 18  18  . 14.850 21.212 25.289 1.00 13.27  1 . C  ? 
ATOM   369  O   O   . ALA ALA ALA B B 18  18  . 13.801 20.780 24.745 1.00 13.55  1 . O  ? 
HETATM 370  CD1 CD1 . 4BF 4BF 4BF B B 19  19  . 12.810 23.075 30.160 1.00 23.08  1 . C  ? 
HETATM 371  CE1 CE1 . 4BF 4BF 4BF B B 19  19  . 11.770 23.404 30.991 1.00 25.52  1 . C  ? 
HETATM 372  CZ  CZ  . 4BF 4BF 4BF B B 19  19  . 11.061 22.396 31.565 1.00 19.43  1 . C  ? 
HETATM 373  BR  BR  . 4BF 4BF 4BF B B 19  19  . 9.608  22.958 32.610 1.00 37.83  1 . BR ? 
HETATM 374  CE2 CE2 . 4BF 4BF 4BF B B 19  19  . 11.327 21.061 31.344 1.00 24.94  1 . C  ? 
HETATM 375  CD2 CD2 . 4BF 4BF 4BF B B 19  19  . 12.392 20.774 30.478 1.00 19.09  1 . C  ? 
HETATM 376  CG  CG  . 4BF 4BF 4BF B B 19  19  . 13.117 21.756 29.890 1.00 16.51  1 . C  ? 
HETATM 377  CB  CB  . 4BF 4BF 4BF B B 19  19  . 14.227 21.448 28.951 1.00 16.65  1 . C  ? 
HETATM 378  CA  CA  . 4BF 4BF 4BF B B 19  19  . 13.733 21.208 27.510 1.00 14.71  1 . C  ? 
HETATM 379  N   N   . 4BF 4BF 4BF B B 19  19  . 14.821 21.511 26.588 1.00 15.75  1 . N  ? 
HETATM 380  C   C   . 4BF 4BF 4BF B B 19  19  . 12.548 22.077 27.125 1.00 13.44  1 . C  ? 
HETATM 381  O   O   . 4BF 4BF 4BF B B 19  19  . 11.383 21.575 27.021 1.00 15.76  1 . O  ? 
ATOM   382  N   N   . THR THR THR B B 20  20  . 12.788 23.418 26.993 1.00 14.02  1 . N  ? 
ATOM   383  CA  CA  . THR THR THR B B 20  20  . 11.671 24.304 26.655 1.00 13.44  1 . C  ? 
ATOM   384  CB  CB  . THR THR THR B B 20  20  . 12.149 25.753 26.632 1.00 15.03  1 . C  ? 
ATOM   385  OG1 OG1 . THR THR THR B B 20  20  . 12.765 26.002 27.908 1.00 16.55  1 . O  ? 
ATOM   386  CG2 CG2 . THR THR THR B B 20  20  . 11.000 26.718 26.427 1.00 17.45  1 . C  ? 
ATOM   387  C   C   . THR THR THR B B 20  20  . 11.019 23.902 25.327 1.00 13.79  1 . C  ? 
ATOM   388  O   O   . THR THR THR B B 20  20  . 9.787  23.954 25.204 1.00 12.72  1 . O  ? 
ATOM   389  N   N   . LEU LEU LEU B B 21  21  . 11.809 23.530 24.336 1.00 12.63  1 . N  ? 
ATOM   390  CA  CA  . LEU LEU LEU B B 21  21  . 11.227 23.095 23.038 1.00 13.65  1 . C  ? 
ATOM   391  CB  CB  . LEU LEU LEU B B 21  21  . 12.340 22.856 22.044 1.00 13.51  1 . C  ? 
ATOM   392  CG  CG  . LEU LEU LEU B B 21  21  . 12.874 24.147 21.458 1.00 16.57  1 . C  ? 
ATOM   393  CD1 CD1 . LEU LEU LEU B B 21  21  . 14.171 23.850 20.692 1.00 15.35  1 . C  ? 
ATOM   394  CD2 CD2 . LEU LEU LEU B B 21  21  . 11.877 24.864 20.551 1.00 16.37  1 . C  ? 
ATOM   395  C   C   . LEU LEU LEU B B 21  21  . 10.395 21.848 23.219 1.00 13.64  1 . C  ? 
ATOM   396  O   O   . LEU LEU LEU B B 21  21  . 9.329  21.751 22.558 1.00 14.56  1 . O  ? 
ATOM   397  N   N   . LYS LYS LYS B B 22  22  . 10.775 20.888 24.074 1.00 13.68  1 . N  ? 
ATOM   398  CA  CA  . LYS LYS LYS B B 22  22  . 9.933  19.712 24.314 1.00 14.17  1 . C  ? 
ATOM   399  CB  CB  . LYS LYS LYS B B 22  22  . 10.659 18.676 25.145 1.00 18.22  1 . C  ? 
ATOM   400  CG  CG  . LYS LYS LYS B B 22  22  . 11.770 17.966 24.326 1.00 20.90  1 . C  ? 
ATOM   401  CD  CD  . LYS LYS LYS B B 22  22  . 12.482 16.874 25.066 1.00 27.92  1 . C  ? 
ATOM   402  C   C   . LYS LYS LYS B B 22  22  . 8.630  20.136 24.982 1.00 15.79  1 . C  ? 
ATOM   403  O   O   . LYS LYS LYS B B 22  22  . 7.543  19.571 24.618 1.00 16.42  1 . O  ? 
ATOM   404  N   N   . GLU GLU GLU B B 23  23  . 8.662  21.140 25.868 1.00 14.67  1 . N  ? 
ATOM   405  CA  CA  . GLU GLU GLU B B 23  23  . 7.407  21.663 26.486 1.00 15.26  1 . C  ? 
ATOM   406  CB  CB  . GLU GLU GLU B B 23  23  . 7.724  22.676 27.579 1.00 18.49  1 . C  ? 
ATOM   407  CG  CG  . GLU GLU GLU B B 23  23  . 8.413  22.062 28.814 1.00 20.68  1 . C  ? 
ATOM   408  CD  CD  . GLU GLU GLU B B 23  23  . 7.615  21.025 29.573 1.00 33.88  1 . C  ? 
ATOM   409  OE1 OE1 . GLU GLU GLU B B 23  23  . 6.477  21.335 29.947 1.00 37.25  1 . O  ? 
ATOM   410  OE2 OE2 . GLU GLU GLU B B 23  23  . 8.127  19.905 29.778 1.00 40.95  1 . O  ? 
ATOM   411  C   C   . GLU GLU GLU B B 23  23  . 6.495  22.272 25.419 1.00 15.11  1 . C  ? 
ATOM   412  O   O   . GLU GLU GLU B B 23  23  . 5.267  22.019 25.387 1.00 16.40  1 . O  ? 
ATOM   413  N   N   . ILE ILE ILE B B 24  24  . 7.077  23.064 24.537 1.00 13.50  1 . N  ? 
ATOM   414  CA  CA  . ILE ILE ILE B B 24  24  . 6.335  23.712 23.439 1.00 15.08  1 . C  ? 
ATOM   415  CB  CB  . ILE ILE ILE B B 24  24  . 7.245  24.634 22.630 1.00 12.95  1 . C  ? 
ATOM   416  CG1 CG1 . ILE ILE ILE B B 24  24  . 7.546  25.912 23.454 1.00 14.41  1 . C  ? 
ATOM   417  CG2 CG2 . ILE ILE ILE B B 24  24  . 6.636  24.978 21.290 1.00 16.59  1 . C  ? 
ATOM   418  CD1 CD1 . ILE ILE ILE B B 24  24  . 8.716  26.697 22.976 1.00 16.70  1 . C  ? 
ATOM   419  C   C   . ILE ILE ILE B B 24  24  . 5.733  22.609 22.540 1.00 15.27  1 . C  ? 
ATOM   420  O   O   . ILE ILE ILE B B 24  24  . 4.555  22.715 22.158 1.00 14.90  1 . O  ? 
ATOM   421  N   N   . ALA ALA ALA B B 25  25  . 6.512  21.605 22.167 1.00 15.70  1 . N  ? 
ATOM   422  CA  CA  . ALA ALA ALA B B 25  25  . 6.018  20.564 21.268 1.00 15.68  1 . C  ? 
ATOM   423  CB  CB  . ALA ALA ALA B B 25  25  . 7.082  19.589 20.998 1.00 15.53  1 . C  ? 
ATOM   424  C   C   . ALA ALA ALA B B 25  25  . 4.807  19.857 21.889 1.00 19.25  1 . C  ? 
ATOM   425  O   O   . ALA ALA ALA B B 25  25  . 3.818  19.596 21.189 1.00 17.83  1 . O  ? 
ATOM   426  N   N   . GLN GLN GLN B B 26  26  . 4.823  19.623 23.204 1.00 16.61  1 . N  ? 
ATOM   427  CA  CA  . GLN GLN GLN B B 26  26  . 3.709  18.944 23.885 1.00 19.12  1 . C  ? 
ATOM   428  CB  CB  . GLN GLN GLN B B 26  26  . 4.120  18.501 25.279 1.00 20.65  1 . C  ? 
ATOM   429  CG  CG  . GLN GLN GLN B B 26  26  . 3.025  17.750 26.017 1.00 28.00  1 . C  ? 
ATOM   430  CD  CD  . GLN GLN GLN B B 26  26  . 2.477  16.564 25.250 1.00 35.16  1 . C  ? 
ATOM   431  OE1 OE1 . GLN GLN GLN B B 26  26  . 3.159  15.914 24.433 1.00 37.52  1 . O  ? 
ATOM   432  NE2 NE2 . GLN GLN GLN B B 26  26  . 1.208  16.270 25.501 1.00 43.00  1 . N  ? 
ATOM   433  C   C   . GLN GLN GLN B B 26  26  . 2.487  19.864 23.952 1.00 17.38  1 . C  ? 
ATOM   434  O   O   . GLN GLN GLN B B 26  26  . 1.366  19.400 23.697 1.00 18.26  1 . O  ? 
ATOM   435  N   N   . THR THR THR B B 27  27  . 2.686  21.150 24.186 1.00 15.37  1 . N  ? 
ATOM   436  CA  CA  . THR THR THR B B 27  27  . 1.589  22.121 24.217 1.00 17.48  1 . C  ? 
ATOM   437  CB  CB  . THR THR THR B B 27  27  . 2.095  23.500 24.599 1.00 16.96  1 . C  ? 
ATOM   438  OG1 OG1 . THR THR THR B B 27  27  . 2.619  23.430 25.942 1.00 20.39  1 . O  ? 
ATOM   439  CG2 CG2 . THR THR THR B B 27  27  . 0.999  24.522 24.587 1.00 19.69  1 . C  ? 
ATOM   440  C   C   . THR THR THR B B 27  27  . 0.895  22.140 22.837 1.00 15.69  1 . C  ? 
ATOM   441  O   O   . THR THR THR B B 27  27  . -0.338 22.211 22.771 1.00 17.42  1 . O  ? 
ATOM   442  N   N   . LEU LEU LEU B B 28  28  . 1.681  22.125 21.766 1.00 15.84  1 . N  ? 
ATOM   443  CA  CA  . LEU LEU LEU B B 28  28  . 1.106  22.169 20.385 1.00 17.54  1 . C  ? 
ATOM   444  CB  CB  . LEU LEU LEU B B 28  28  . 2.194  22.424 19.363 1.00 17.72  1 . C  ? 
ATOM   445  CG  CG  . LEU LEU LEU B B 28  28  . 2.808  23.810 19.443 1.00 20.23  1 . C  ? 
ATOM   446  CD1 CD1 . LEU LEU LEU B B 28  28  . 4.059  23.872 18.558 1.00 20.22  1 . C  ? 
ATOM   447  CD2 CD2 . LEU LEU LEU B B 28  28  . 1.833  24.878 19.066 1.00 20.95  1 . C  ? 
ATOM   448  C   C   . LEU LEU LEU B B 28  28  . 0.314  20.911 20.066 1.00 18.37  1 . C  ? 
ATOM   449  O   O   . LEU LEU LEU B B 28  28  . -0.519 20.992 19.152 1.00 20.61  1 . O  ? 
ATOM   450  N   N   . LYS LYS LYS B B 29  29  . 0.561  19.786 20.737 1.00 20.65  1 . N  ? 
ATOM   451  CA  CA  . LYS LYS LYS B B 29  29  . -0.269 18.559 20.573 1.00 24.70  1 . C  ? 
ATOM   452  CB  CB  . LYS LYS LYS B B 29  29  . 0.595  17.352 20.898 1.00 22.89  1 . C  ? 
ATOM   453  CG  CG  . LYS LYS LYS B B 29  29  . 1.690  17.115 19.881 1.00 27.07  1 . C  ? 
ATOM   454  CD  CD  . LYS LYS LYS B B 29  29  . 2.588  15.962 20.229 1.00 39.22  1 . C  ? 
ATOM   455  CE  CE  . LYS LYS LYS B B 29  29  . 3.396  15.500 19.048 1.00 59.35  1 . C  ? 
ATOM   456  NZ  NZ  . LYS LYS LYS B B 29  29  . 4.534  14.678 19.510 1.00 95.28  1 . N  ? 
ATOM   457  C   C   . LYS LYS LYS B B 29  29  . -1.481 18.593 21.497 1.00 21.49  1 . C  ? 
ATOM   458  O   O   . LYS LYS LYS B B 29  29  . -2.297 17.657 21.487 1.00 23.75  1 . O  ? 
ATOM   459  N   N   . GLY GLY GLY B B 30  30  . -1.666 19.660 22.289 1.00 21.38  1 . N  ? 
ATOM   460  CA  CA  . GLY GLY GLY B B 30  30  . -2.771 19.809 23.240 1.00 23.60  1 . C  ? 
ATOM   461  C   C   . GLY GLY GLY B B 30  30  . -2.588 19.069 24.541 1.00 24.06  1 . C  ? 
ATOM   462  O   O   . GLY GLY GLY B B 30  30  . -1.379 18.968 24.909 1.00 25.49  1 . O  ? 
HETATM 463  N   N   . NH2 NH2 NH2 B B 31  31  . -3.667 18.864 25.155 1.00 23.82  1 . N  ? 
HETATM 464  C   C   . ACE ACE ACE C C 0   0   . 42.345 30.601 14.098 1.00 53.71  1 . C  ? 
HETATM 465  O   O   . ACE ACE ACE C C 0   0   . 41.851 29.517 14.340 1.00 40.83  1 . O  ? 
HETATM 466  CH3 CH3 . ACE ACE ACE C C 0   0   . 42.842 31.589 15.142 1.00 44.37  1 . C  ? 
ATOM   467  N   N   . GLY GLY GLY C C 1   1   . 42.506 31.085 12.871 1.00 42.96  1 . N  ? 
ATOM   468  CA  CA  . GLY GLY GLY C C 1   1   . 42.365 30.100 11.766 1.00 28.93  1 . C  ? 
ATOM   469  C   C   . GLY GLY GLY C C 1   1   . 40.926 29.685 11.510 1.00 28.28  1 . C  ? 
ATOM   470  O   O   . GLY GLY GLY C C 1   1   . 40.002 30.484 11.767 1.00 31.53  1 . O  ? 
ATOM   471  N   N   . GLU GLU GLU C C 2   2   . 40.757 28.421 11.090 1.00 32.26  1 . N  ? 
ATOM   472  CA  CA  . GLU GLU GLU C C 2   2   . 39.424 27.867 10.766 1.00 28.64  1 . C  ? 
ATOM   473  CB  CB  . GLU GLU GLU C C 2   2   . 39.500 26.437 10.226 1.00 32.75  1 . C  ? 
ATOM   474  C   C   . GLU GLU GLU C C 2   2   . 38.580 27.847 12.029 1.00 25.21  1 . C  ? 
ATOM   475  O   O   . GLU GLU GLU C C 2   2   . 37.369 28.106 11.932 1.00 24.71  1 . O  ? 
ATOM   476  N   N   . ILE ILE ILE C C 3   3   . 39.133 27.529 13.193 1.00 24.18  1 . N  ? 
ATOM   477  CA  CA  . ILE ILE ILE C C 3   3   . 38.350 27.498 14.446 1.00 21.86  1 . C  ? 
ATOM   478  CB  CB  . ILE ILE ILE C C 3   3   . 39.191 26.932 15.584 1.00 22.27  1 . C  ? 
ATOM   479  CG1 CG1 . ILE ILE ILE C C 3   3   . 39.453 25.439 15.338 1.00 28.10  1 . C  ? 
ATOM   480  CG2 CG2 . ILE ILE ILE C C 3   3   . 38.541 27.234 16.895 1.00 23.66  1 . C  ? 
ATOM   481  CD1 CD1 . ILE ILE ILE C C 3   3   . 40.511 24.876 16.221 1.00 35.32  1 . C  ? 
ATOM   482  C   C   . ILE ILE ILE C C 3   3   . 37.750 28.888 14.741 1.00 22.32  1 . C  ? 
ATOM   483  O   O   . ILE ILE ILE C C 3   3   . 36.541 28.962 15.004 1.00 19.37  1 . O  ? 
ATOM   484  N   N   . ALA ALA ALA C C 4   4   . 38.533 29.939 14.634 1.00 22.74  1 . N  ? 
ATOM   485  CA  CA  . ALA ALA ALA C C 4   4   . 38.030 31.292 14.947 1.00 24.28  1 . C  ? 
ATOM   486  CB  CB  . ALA ALA ALA C C 4   4   . 39.125 32.306 14.937 1.00 25.39  1 . C  ? 
ATOM   487  C   C   . ALA ALA ALA C C 4   4   . 36.922 31.670 13.951 1.00 22.15  1 . C  ? 
ATOM   488  O   O   . ALA ALA ALA C C 4   4   . 35.894 32.257 14.375 1.00 21.63  1 . O  ? 
ATOM   489  N   N   . GLN GLN GLN C C 5   5   . 37.118 31.339 12.680 1.00 20.97  1 . N  ? 
ATOM   490  CA  CA  . GLN GLN GLN C C 5   5   . 36.138 31.727 11.636 1.00 23.98  1 . C  ? 
ATOM   491  CB  CB  . GLN GLN GLN C C 5   5   . 36.720 31.446 10.258 1.00 31.12  1 . C  ? 
ATOM   492  CG  CG  . GLN GLN GLN C C 5   5   . 35.859 31.939 9.096  1.00 37.44  1 . C  ? 
ATOM   493  CD  CD  . GLN GLN GLN C C 5   5   . 36.152 31.216 7.795  1.00 99.78  1 . C  ? 
ATOM   494  OE1 OE1 . GLN GLN GLN C C 5   5   . 36.384 30.003 7.754  1.00 61.04  1 . O  ? 
ATOM   495  NE2 NE2 . GLN GLN GLN C C 5   5   . 36.132 31.959 6.701  1.00 49.59  1 . N  ? 
ATOM   496  C   C   . GLN GLN GLN C C 5   5   . 34.852 30.937 11.842 1.00 21.06  1 . C  ? 
ATOM   497  O   O   . GLN GLN GLN C C 5   5   . 33.763 31.512 11.736 1.00 21.06  1 . O  ? 
ATOM   498  N   N   . THR THR THR C C 6   6   . 34.952 29.655 12.205 1.00 19.11  1 . N  ? 
ATOM   499  CA  CA  . THR THR THR C C 6   6   . 33.744 28.833 12.390 1.00 18.23  1 . C  ? 
ATOM   500  CB  CB  . THR THR THR C C 6   6   . 34.093 27.344 12.530 1.00 19.84  1 . C  ? 
ATOM   501  OG1 OG1 . THR THR THR C C 6   6   . 34.851 26.956 11.385 1.00 23.00  1 . O  ? 
ATOM   502  CG2 CG2 . THR THR THR C C 6   6   . 32.864 26.475 12.645 1.00 20.99  1 . C  ? 
ATOM   503  C   C   . THR THR THR C C 6   6   . 32.988 29.371 13.598 1.00 18.93  1 . C  ? 
ATOM   504  O   O   . THR THR THR C C 6   6   . 31.740 29.415 13.553 1.00 16.72  1 . O  ? 
ATOM   505  N   N   . LEU LEU LEU C C 7   7   . 33.660 29.763 14.674 1.00 16.03  1 . N  ? 
ATOM   506  CA  CA  . LEU LEU LEU C C 7   7   . 32.990 30.380 15.818 1.00 15.00  1 . C  ? 
ATOM   507  CB  CB  . LEU LEU LEU C C 7   7   . 33.957 30.628 16.977 1.00 16.70  1 . C  ? 
ATOM   508  CG  CG  . LEU LEU LEU C C 7   7   . 34.397 29.345 17.674 1.00 19.80  1 . C  ? 
ATOM   509  CD1 CD1 . LEU LEU LEU C C 7   7   . 35.521 29.662 18.641 1.00 22.58  1 . C  ? 
ATOM   510  CD2 CD2 . LEU LEU LEU C C 7   7   . 33.224 28.716 18.374 1.00 20.37  1 . C  ? 
ATOM   511  C   C   . LEU LEU LEU C C 7   7   . 32.238 31.647 15.424 1.00 16.25  1 . C  ? 
ATOM   512  O   O   . LEU LEU LEU C C 7   7   . 31.111 31.843 15.919 1.00 14.90  1 . O  ? 
ATOM   513  N   N   . LYS LYS LYS C C 8   8   . 32.841 32.493 14.602 1.00 17.07  1 . N  ? 
ATOM   514  CA  CA  . LYS LYS LYS C C 8   8   . 32.196 33.737 14.138 1.00 17.99  1 . C  ? 
ATOM   515  CB  CB  . LYS LYS LYS C C 8   8   . 33.125 34.647 13.386 1.00 23.40  1 . C  ? 
ATOM   516  CG  CG  . LYS LYS LYS C C 8   8   . 34.149 35.299 14.320 1.00 29.21  1 . C  ? 
ATOM   517  CD  CD  . LYS LYS LYS C C 8   8   . 35.289 36.004 13.630 1.00 35.20  1 . C  ? 
ATOM   518  CE  CE  . LYS LYS LYS C C 8   8   . 36.622 35.726 14.290 1.00 58.01  1 . C  ? 
ATOM   519  NZ  NZ  . LYS LYS LYS C C 8   8   . 37.732 36.373 13.555 1.00 144.38 1 . N  ? 
ATOM   520  C   C   . LYS LYS LYS C C 8   8   . 30.921 33.363 13.340 1.00 18.41  1 . C  ? 
ATOM   521  O   O   . LYS LYS LYS C C 8   8   . 29.873 34.033 13.484 1.00 20.43  1 . O  ? 
ATOM   522  N   N   . GLU GLU GLU C C 9   9   . 30.986 32.323 12.538 1.00 17.78  1 . N  ? 
ATOM   523  CA  CA  . GLU GLU GLU C C 9   9   . 29.820 31.863 11.706 1.00 17.64  1 . C  ? 
ATOM   524  CB  CB  . GLU GLU GLU C C 9   9   . 30.309 30.847 10.691 1.00 22.13  1 . C  ? 
ATOM   525  CG  CG  . GLU GLU GLU C C 9   9   . 31.218 31.541 9.678  1.00 33.29  1 . C  ? 
ATOM   526  CD  CD  . GLU GLU GLU C C 9   9   . 32.176 30.785 8.764  1.00 86.64  1 . C  ? 
ATOM   527  OE1 OE1 . GLU GLU GLU C C 9   9   . 32.433 29.587 8.957  1.00 45.34  1 . O  ? 
ATOM   528  OE2 OE2 . GLU GLU GLU C C 9   9   . 32.684 31.434 7.838  1.00 56.74  1 . O  ? 
ATOM   529  C   C   . GLU GLU GLU C C 9   9   . 28.746 31.371 12.652 1.00 16.00  1 . C  ? 
ATOM   530  O   O   . GLU GLU GLU C C 9   9   . 27.544 31.660 12.460 1.00 15.91  1 . O  ? 
ATOM   531  N   N   . ILE ILE ILE C C 10  10  . 29.095 30.567 13.651 1.00 15.95  1 . N  ? 
ATOM   532  CA  CA  . ILE ILE ILE C C 10  10  . 28.137 30.044 14.656 1.00 15.58  1 . C  ? 
ATOM   533  CB  CB  . ILE ILE ILE C C 10  10  . 28.870 29.117 15.653 1.00 14.98  1 . C  ? 
ATOM   534  CG1 CG1 . ILE ILE ILE C C 10  10  . 29.218 27.789 14.999 1.00 15.04  1 . C  ? 
ATOM   535  CG2 CG2 . ILE ILE ILE C C 10  10  . 28.085 28.963 16.925 1.00 15.39  1 . C  ? 
ATOM   536  CD1 CD1 . ILE ILE ILE C C 10  10  . 30.272 27.002 15.699 1.00 15.79  1 . C  ? 
ATOM   537  C   C   . ILE ILE ILE C C 10  10  . 27.465 31.243 15.323 1.00 15.26  1 . C  ? 
ATOM   538  O   O   . ILE ILE ILE C C 10  10  . 26.234 31.217 15.542 1.00 14.20  1 . O  ? 
ATOM   539  N   N   . ALA ALA ALA C C 11  11  . 28.208 32.264 15.725 1.00 14.99  1 . N  ? 
ATOM   540  CA  CA  . ALA ALA ALA C C 11  11  . 27.657 33.430 16.438 1.00 13.74  1 . C  ? 
ATOM   541  CB  CB  . ALA ALA ALA C C 11  11  . 28.741 34.356 16.855 1.00 15.74  1 . C  ? 
ATOM   542  C   C   . ALA ALA ALA C C 11  11  . 26.629 34.114 15.522 1.00 15.85  1 . C  ? 
ATOM   543  O   O   . ALA ALA ALA C C 11  11  . 25.569 34.552 15.998 1.00 15.49  1 . O  ? 
ATOM   544  N   N   . LYS LYS LYS C C 12  12  . 26.949 34.249 14.250 1.00 14.81  1 . N  ? 
ATOM   545  CA  CA  . LYS LYS LYS C C 12  12  . 26.050 34.895 13.283 1.00 17.37  1 . C  ? 
ATOM   546  CB  CB  . LYS LYS LYS C C 12  12  . 26.747 35.031 11.938 1.00 21.00  1 . C  ? 
ATOM   547  CG  CG  . LYS LYS LYS C C 12  12  . 27.852 36.062 11.899 1.00 33.19  1 . C  ? 
ATOM   548  CD  CD  . LYS LYS LYS C C 12  12  . 28.322 36.339 10.455 1.00 34.55  1 . C  ? 
ATOM   549  CE  CE  . LYS LYS LYS C C 12  12  . 27.296 37.042 9.602  1.00 49.76  1 . C  ? 
ATOM   550  NZ  NZ  . LYS LYS LYS C C 12  12  . 27.072 38.441 10.043 1.00 138.23 1 . N  ? 
ATOM   551  C   C   . LYS LYS LYS C C 12  12  . 24.776 34.070 13.122 1.00 13.78  1 . C  ? 
ATOM   552  O   O   . LYS LYS LYS C C 12  12  . 23.658 34.642 13.109 1.00 16.29  1 . O  ? 
ATOM   553  N   N   . THR THR THR C C 13  13  . 24.870 32.758 13.008 1.00 13.99  1 . N  ? 
ATOM   554  CA  CA  . THR THR THR C C 13  13  . 23.682 31.906 12.815 1.00 13.07  1 . C  ? 
ATOM   555  CB  CB  . THR THR THR C C 13  13  . 24.090 30.475 12.495 1.00 14.28  1 . C  ? 
ATOM   556  OG1 OG1 . THR THR THR C C 13  13  . 24.923 30.477 11.334 1.00 15.83  1 . O  ? 
ATOM   557  CG2 CG2 . THR THR THR C C 13  13  . 22.863 29.617 12.228 1.00 15.34  1 . C  ? 
ATOM   558  C   C   . THR THR THR C C 13  13  . 22.810 32.032 14.056 1.00 15.08  1 . C  ? 
ATOM   559  O   O   . THR THR THR C C 13  13  . 21.583 32.091 13.941 1.00 14.12  1 . O  ? 
ATOM   560  N   N   . LEU LEU LEU C C 14  14  . 23.409 32.057 15.250 1.00 13.13  1 . N  ? 
ATOM   561  CA  CA  . LEU LEU LEU C C 14  14  . 22.626 32.201 16.470 1.00 11.45  1 . C  ? 
ATOM   562  CB  CB  . LEU LEU LEU C C 14  14  . 23.524 32.034 17.688 1.00 13.29  1 . C  ? 
ATOM   563  CG  CG  . LEU LEU LEU C C 14  14  . 23.887 30.577 17.945 1.00 14.62  1 . C  ? 
ATOM   564  CD1 CD1 . LEU LEU LEU C C 14  14  . 25.038 30.524 18.942 1.00 13.96  1 . C  ? 
ATOM   565  CD2 CD2 . LEU LEU LEU C C 14  14  . 22.703 29.796 18.494 1.00 16.61  1 . C  ? 
ATOM   566  C   C   . LEU LEU LEU C C 14  14  . 21.917 33.538 16.472 1.00 12.34  1 . C  ? 
ATOM   567  O   O   . LEU LEU LEU C C 14  14  . 20.761 33.595 16.999 1.00 13.68  1 . O  ? 
ATOM   568  N   N   . LYS LYS LYS C C 15  15  . 22.487 34.643 16.022 1.00 12.70  1 . N  ? 
ATOM   569  CA  CA  . LYS LYS LYS C C 15  15  . 21.788 35.929 15.970 1.00 14.25  1 . C  ? 
ATOM   570  CB  CB  . LYS LYS LYS C C 15  15  . 22.735 37.039 15.582 1.00 19.16  1 . C  ? 
ATOM   571  CG  CG  . LYS LYS LYS C C 15  15  . 23.618 37.421 16.765 1.00 23.80  1 . C  ? 
ATOM   572  CD  CD  . LYS LYS LYS C C 15  15  . 24.519 38.601 16.530 1.00 33.35  1 . C  ? 
ATOM   573  CE  CE  . LYS LYS LYS C C 15  15  . 25.126 39.097 17.822 1.00 59.81  1 . C  ? 
ATOM   574  NZ  NZ  . LYS LYS LYS C C 15  15  . 24.170 39.879 18.642 1.00 108.49 1 . N  ? 
ATOM   575  C   C   . LYS LYS LYS C C 15  15  . 20.563 35.778 15.038 1.00 15.10  1 . C  ? 
ATOM   576  O   O   . LYS LYS LYS C C 15  15  . 19.470 36.345 15.343 1.00 15.45  1 . O  ? 
ATOM   577  N   N   . GLU GLU GLU C C 16  16  . 20.711 35.073 13.946 1.00 14.23  1 . N  ? 
ATOM   578  CA  CA  . GLU GLU GLU C C 16  16  . 19.568 34.849 13.019 1.00 16.43  1 . C  ? 
ATOM   579  CB  CB  . GLU GLU GLU C C 16  16  . 19.972 34.080 11.771 1.00 18.84  1 . C  ? 
ATOM   580  CG  CG  . GLU GLU GLU C C 16  16  . 20.913 34.797 10.833 1.00 34.85  1 . C  ? 
ATOM   581  CD  CD  . GLU GLU GLU C C 16  16  . 21.366 33.869 9.719  1.00 72.94  1 . C  ? 
ATOM   582  OE1 OE1 . GLU GLU GLU C C 16  16  . 20.542 32.964 9.303  1.00 49.67  1 . O  ? 
ATOM   583  OE2 OE2 . GLU GLU GLU C C 16  16  . 22.536 34.016 9.290  1.00 52.03  1 . O  ? 
ATOM   584  C   C   . GLU GLU GLU C C 16  16  . 18.502 34.069 13.751 1.00 13.68  1 . C  ? 
ATOM   585  O   O   . GLU GLU GLU C C 16  16  . 17.303 34.416 13.625 1.00 16.33  1 . O  ? 
ATOM   586  N   N   . ILE ILE ILE C C 17  17  . 18.845 33.000 14.433 1.00 13.48  1 . N  ? 
ATOM   587  CA  CA  . ILE ILE ILE C C 17  17  . 17.887 32.139 15.179 1.00 13.42  1 . C  ? 
ATOM   588  CB  CB  . ILE ILE ILE C C 17  17  . 18.617 30.977 15.819 1.00 12.68  1 . C  ? 
ATOM   589  CG1 CG1 . ILE ILE ILE C C 17  17  . 18.995 29.960 14.756 1.00 14.65  1 . C  ? 
ATOM   590  CG2 CG2 . ILE ILE ILE C C 17  17  . 17.802 30.375 16.969 1.00 13.02  1 . C  ? 
ATOM   591  CD1 CD1 . ILE ILE ILE C C 17  17  . 20.089 28.990 15.170 1.00 13.11  1 . C  ? 
ATOM   592  C   C   . ILE ILE ILE C C 17  17  . 17.158 33.004 16.189 1.00 13.21  1 . C  ? 
ATOM   593  O   O   . ILE ILE ILE C C 17  17  . 15.941 32.909 16.335 1.00 12.68  1 . O  ? 
ATOM   594  N   N   . ALA ALA ALA C C 18  18  . 17.878 33.850 16.947 1.00 12.64  1 . N  ? 
ATOM   595  CA  CA  . ALA ALA ALA C C 18  18  . 17.281 34.715 17.967 1.00 15.15  1 . C  ? 
ATOM   596  CB  CB  . ALA ALA ALA C C 18  18  . 18.338 35.510 18.694 1.00 13.19  1 . C  ? 
ATOM   597  C   C   . ALA ALA ALA C C 18  18  . 16.228 35.640 17.331 1.00 13.75  1 . C  ? 
ATOM   598  O   O   . ALA ALA ALA C C 18  18  . 15.125 35.797 17.933 1.00 13.79  1 . O  ? 
HETATM 599  CD1 CD1 . 4BF 4BF 4BF C C 19  19  . 14.825 38.870 12.679 1.00 30.13  1 . C  ? 
HETATM 600  CE1 CE1 . 4BF 4BF 4BF C C 19  19  . 13.925 39.775 12.135 1.00 33.25  1 . C  ? 
HETATM 601  CZ  CZ  . 4BF 4BF 4BF C C 19  19  . 13.283 40.670 12.972 1.00 20.65  1 . C  ? 
HETATM 602  BR  BR  . 4BF 4BF 4BF C C 19  19  . 11.924 41.770 12.212 1.00 42.04  1 . BR ? 
HETATM 603  CE2 CE2 . 4BF 4BF 4BF C C 19  19  . 13.598 40.742 14.312 1.00 31.54  1 . C  ? 
HETATM 604  CD2 CD2 . 4BF 4BF 4BF C C 19  19  . 14.578 39.890 14.801 1.00 22.55  1 . C  ? 
HETATM 605  CG  CG  . 4BF 4BF 4BF C C 19  19  . 15.241 38.978 13.985 1.00 19.80  1 . C  ? 
HETATM 606  CB  CB  . 4BF 4BF 4BF C C 19  19  . 16.244 37.997 14.511 1.00 18.58  1 . C  ? 
HETATM 607  CA  CA  . 4BF 4BF 4BF C C 19  19  . 15.567 37.110 15.544 1.00 15.14  1 . C  ? 
HETATM 608  N   N   . 4BF 4BF 4BF C C 19  19  . 16.491 36.141 16.163 1.00 13.66  1 . N  ? 
HETATM 609  C   C   . 4BF 4BF 4BF C C 19  19  . 14.379 36.339 14.949 1.00 12.06  1 . C  ? 
HETATM 610  O   O   . 4BF 4BF 4BF C C 19  19  . 13.227 36.824 15.184 1.00 15.24  1 . O  ? 
ATOM   611  N   N   . THR THR THR C C 20  20  . 14.585 35.147 14.466 1.00 13.29  1 . N  ? 
ATOM   612  CA  CA  . THR THR THR C C 20  20  . 13.429 34.407 13.899 1.00 13.43  1 . C  ? 
ATOM   613  CB  CB  . THR THR THR C C 20  20  . 13.896 33.170 13.159 1.00 14.25  1 . C  ? 
ATOM   614  OG1 OG1 . THR THR THR C C 20  20  . 14.793 33.558 12.104 1.00 16.09  1 . O  ? 
ATOM   615  CG2 CG2 . THR THR THR C C 20  20  . 12.740 32.404 12.564 1.00 16.13  1 . C  ? 
ATOM   616  C   C   . THR THR THR C C 20  20  . 12.519 34.018 15.074 1.00 13.37  1 . C  ? 
ATOM   617  O   O   . THR THR THR C C 20  20  . 11.283 34.070 14.934 1.00 13.17  1 . O  ? 
ATOM   618  N   N   . LEU LEU LEU C C 21  21  . 13.065 33.678 16.204 1.00 12.38  1 . N  ? 
ATOM   619  CA  CA  . LEU LEU LEU C C 21  21  . 12.242 33.359 17.393 1.00 12.72  1 . C  ? 
ATOM   620  CB  CB  . LEU LEU LEU C C 21  21  . 13.120 32.827 18.496 1.00 12.51  1 . C  ? 
ATOM   621  CG  CG  . LEU LEU LEU C C 21  21  . 13.506 31.373 18.289 1.00 13.62  1 . C  ? 
ATOM   622  CD1 CD1 . LEU LEU LEU C C 21  21  . 14.605 30.970 19.247 1.00 15.38  1 . C  ? 
ATOM   623  CD2 CD2 . LEU LEU LEU C C 21  21  . 12.337 30.455 18.414 1.00 15.83  1 . C  ? 
ATOM   624  C   C   . LEU LEU LEU C C 21  21  . 11.485 34.592 17.849 1.00 14.13  1 . C  ? 
ATOM   625  O   O   . LEU LEU LEU C C 21  21  . 10.310 34.455 18.262 1.00 13.95  1 . O  ? 
ATOM   626  N   N   . LYS LYS LYS C C 22  22  . 12.040 35.803 17.778 1.00 13.20  1 . N  ? 
ATOM   627  CA  CA  . LYS LYS LYS C C 22  22  . 11.267 37.008 18.104 1.00 15.86  1 . C  ? 
ATOM   628  CB  CB  . LYS LYS LYS C C 22  22  . 12.175 38.246 18.179 1.00 20.37  1 . C  ? 
ATOM   629  CG  CG  . LYS LYS LYS C C 22  22  . 13.033 38.236 19.419 1.00 21.11  1 . C  ? 
ATOM   630  CD  CD  . LYS LYS LYS C C 22  22  . 13.998 39.375 19.528 1.00 33.23  1 . C  ? 
ATOM   631  CE  CE  . LYS LYS LYS C C 22  22  . 14.692 39.377 20.875 1.00 72.37  1 . C  ? 
ATOM   632  NZ  NZ  . LYS LYS LYS C C 22  22  . 13.708 39.438 21.982 1.00 53.24  1 . N  ? 
ATOM   633  C   C   . LYS LYS LYS C C 22  22  . 10.125 37.185 17.117 1.00 13.82  1 . C  ? 
ATOM   634  O   O   . LYS LYS LYS C C 22  22  . 9.044  37.629 17.536 1.00 15.79  1 . O  ? 
ATOM   635  N   N   . GLU GLU GLU C C 23  23  . 10.333 36.871 15.851 1.00 12.30  1 . N  ? 
ATOM   636  CA  CA  . GLU GLU GLU C C 23  23  . 9.278  36.978 14.816 1.00 15.75  1 . C  ? 
ATOM   637  CB  CB  . GLU GLU GLU C C 23  23  . 9.784  36.683 13.399 1.00 17.16  1 . C  ? 
ATOM   638  CG  CG  . GLU GLU GLU C C 23  23  . 10.825 37.710 12.894 1.00 20.69  1 . C  ? 
ATOM   639  CD  CD  . GLU GLU GLU C C 23  23  . 11.418 37.354 11.516 1.00 32.72  1 . C  ? 
ATOM   640  OE1 OE1 . GLU GLU GLU C C 23  23  . 11.815 36.174 11.266 1.00 33.74  1 . O  ? 
ATOM   641  OE2 OE2 . GLU GLU GLU C C 23  23  . 11.448 38.207 10.657 1.00 33.45  1 . O  ? 
ATOM   642  C   C   . GLU GLU GLU C C 23  23  . 8.159  35.995 15.158 1.00 13.55  1 . C  ? 
ATOM   643  O   O   . GLU GLU GLU C C 23  23  . 6.955  36.390 15.100 1.00 15.84  1 . O  ? 
ATOM   644  N   N   . ILE ILE ILE C C 24  24  . 8.523  34.792 15.524 1.00 14.22  1 . N  ? 
ATOM   645  CA  CA  . ILE ILE ILE C C 24  24  . 7.550  33.740 15.896 1.00 15.43  1 . C  ? 
ATOM   646  CB  CB  . ILE ILE ILE C C 24  24  . 8.254  32.397 16.126 1.00 15.34  1 . C  ? 
ATOM   647  CG1 CG1 . ILE ILE ILE C C 24  24  . 8.730  31.825 14.788 1.00 15.27  1 . C  ? 
ATOM   648  CG2 CG2 . ILE ILE ILE C C 24  24  . 7.326  31.439 16.902 1.00 15.71  1 . C  ? 
ATOM   649  CD1 CD1 . ILE ILE ILE C C 24  24  . 9.730  30.752 14.905 1.00 16.29  1 . C  ? 
ATOM   650  C   C   . ILE ILE ILE C C 24  24  . 6.781  34.210 17.117 1.00 13.80  1 . C  ? 
ATOM   651  O   O   . ILE ILE ILE C C 24  24  . 5.541  34.089 17.124 1.00 14.26  1 . O  ? 
ATOM   652  N   N   . ALA ALA ALA C C 25  25  . 7.449  34.689 18.151 1.00 14.82  1 . N  ? 
ATOM   653  CA  CA  . ALA ALA ALA C C 25  25  . 6.799  35.116 19.397 1.00 16.81  1 . C  ? 
ATOM   654  CB  CB  . ALA ALA ALA C C 25  25  . 7.821  35.620 20.386 1.00 15.26  1 . C  ? 
ATOM   655  C   C   . ALA ALA ALA C C 25  25  . 5.761  36.189 19.059 1.00 16.03  1 . C  ? 
ATOM   656  O   O   . ALA ALA ALA C C 25  25  . 4.639  36.180 19.589 1.00 16.38  1 . O  ? 
ATOM   657  N   N   . GLN GLN GLN C C 26  26  . 6.078  37.138 18.177 1.00 15.58  1 . N  ? 
ATOM   658  CA  CA  . GLN GLN GLN C C 26  26  . 5.198  38.260 17.832 1.00 17.48  1 . C  ? 
ATOM   659  CB  CB  . GLN GLN GLN C C 26  26  . 5.979  39.298 17.036 1.00 21.45  1 . C  ? 
ATOM   660  CG  CG  . GLN GLN GLN C C 26  26  . 5.164  40.472 16.553 1.00 28.25  1 . C  ? 
ATOM   661  CD  CD  . GLN GLN GLN C C 26  26  . 4.488  41.215 17.676 1.00 32.77  1 . C  ? 
ATOM   662  OE1 OE1 . GLN GLN GLN C C 26  26  . 4.995  41.269 18.796 1.00 45.08  1 . O  ? 
ATOM   663  NE2 NE2 . GLN GLN GLN C C 26  26  . 3.335  41.802 17.400 1.00 34.78  1 . N  ? 
ATOM   664  C   C   . GLN GLN GLN C C 26  26  . 4.006  37.753 17.037 1.00 16.66  1 . C  ? 
ATOM   665  O   O   . GLN GLN GLN C C 26  26  . 2.856  38.163 17.333 1.00 19.31  1 . O  ? 
ATOM   666  N   N   . THR THR THR C C 27  27  . 4.234  36.793 16.128 1.00 15.71  1 . N  ? 
ATOM   667  CA  CA  . THR THR THR C C 27  27  . 3.122  36.273 15.311 1.00 15.27  1 . C  ? 
ATOM   668  CB  CB  . THR THR THR C C 27  27  . 3.646  35.310 14.255 1.00 20.71  1 . C  ? 
ATOM   669  OG1 OG1 . THR THR THR C C 27  27  . 4.502  36.056 13.363 1.00 21.10  1 . O  ? 
ATOM   670  CG2 CG2 . THR THR THR C C 27  27  . 2.537  34.645 13.475 1.00 21.66  1 . C  ? 
ATOM   671  C   C   . THR THR THR C C 27  27  . 2.158  35.545 16.256 1.00 16.46  1 . C  ? 
ATOM   672  O   O   . THR THR THR C C 27  27  . 0.922  35.687 16.056 1.00 20.64  1 . O  ? 
ATOM   673  N   N   . LEU LEU LEU C C 28  28  . 2.675  34.780 17.219 1.00 18.29  1 . N  ? 
ATOM   674  CA  CA  . LEU LEU LEU C C 28  28  . 1.763  34.025 18.129 1.00 21.26  1 . C  ? 
ATOM   675  CB  CB  . LEU LEU LEU C C 28  28  . 2.562  33.053 18.974 1.00 19.88  1 . C  ? 
ATOM   676  CG  CG  . LEU LEU LEU C C 28  28  . 3.174  31.888 18.244 1.00 22.57  1 . C  ? 
ATOM   677  CD1 CD1 . LEU LEU LEU C C 28  28  . 4.136  31.173 19.153 1.00 21.46  1 . C  ? 
ATOM   678  CD2 CD2 . LEU LEU LEU C C 28  28  . 2.068  30.955 17.758 1.00 24.96  1 . C  ? 
ATOM   679  C   C   . LEU LEU LEU C C 28  28  . 0.964  34.942 19.022 1.00 22.66  1 . C  ? 
ATOM   680  O   O   . LEU LEU LEU C C 28  28  . -0.195 34.549 19.413 1.00 25.87  1 . O  ? 
ATOM   681  N   N   . LYS LYS LYS C C 29  29  . 1.440  36.125 19.329 1.00 22.76  1 . N  ? 
ATOM   682  CA  CA  . LYS LYS LYS C C 29  29  . 0.692  37.075 20.163 1.00 27.56  1 . C  ? 
ATOM   683  CB  CB  . LYS LYS LYS C C 29  29  . 1.635  38.005 20.911 1.00 31.35  1 . C  ? 
ATOM   684  CG  CG  . LYS LYS LYS C C 29  29  . 2.375  37.302 22.018 1.00 40.20  1 . C  ? 
ATOM   685  CD  CD  . LYS LYS LYS C C 29  29  . 3.251  38.201 22.814 1.00 39.07  1 . C  ? 
ATOM   686  CE  CE  . LYS LYS LYS C C 29  29  . 4.293  38.905 21.981 1.00 39.90  1 . C  ? 
ATOM   687  NZ  NZ  . LYS LYS LYS C C 29  29  . 4.746  40.138 22.666 1.00 59.17  1 . N  ? 
ATOM   688  C   C   . LYS LYS LYS C C 29  29  . -0.306 37.841 19.298 1.00 25.98  1 . C  ? 
ATOM   689  O   O   . LYS LYS LYS C C 29  29  . -1.195 38.399 19.879 1.00 29.12  1 . O  ? 
ATOM   690  N   N   . GLY GLY GLY C C 30  30  . -0.203 37.777 17.961 1.00 25.39  1 . N  ? 
ATOM   691  CA  CA  . GLY GLY GLY C C 30  30  . -0.976 38.580 17.001 1.00 28.03  1 . C  ? 
ATOM   692  C   C   . GLY GLY GLY C C 30  30  . -0.546 40.040 17.027 1.00 31.82  1 . C  ? 
ATOM   693  O   O   . GLY GLY GLY C C 30  30  . 0.646  40.336 17.266 1.00 35.76  1 . O  ? 
HETATM 694  N   N   . NH2 NH2 NH2 C C 31  31  . -1.268 40.951 16.599 1.00 35.65  1 . N  ? 
HETATM 695  C   C   . ACE ACE ACE D D 0   0   . 42.057 15.845 13.388 1.00 35.50  1 . C  ? 
HETATM 696  O   O   . ACE ACE ACE D D 0   0   . 42.793 14.905 13.480 1.00 58.66  1 . O  ? 
HETATM 697  CH3 CH3 . ACE ACE ACE D D 0   0   . 40.784 15.521 12.732 1.00 34.37  1 . C  ? 
ATOM   698  N   N   . GLY GLY GLY D D 1   1   . 42.364 17.115 13.789 1.00 42.14  1 . N  ? 
ATOM   699  CA  CA  . GLY GLY GLY D D 1   1   . 41.524 18.318 13.621 1.00 33.92  1 . C  ? 
ATOM   700  C   C   . GLY GLY GLY D D 1   1   . 40.165 18.156 14.296 1.00 29.94  1 . C  ? 
ATOM   701  O   O   . GLY GLY GLY D D 1   1   . 39.168 18.619 13.724 1.00 26.36  1 . O  ? 
ATOM   702  N   N   . GLU GLU GLU D D 2   2   . 40.116 17.516 15.453 1.00 27.25  1 . N  ? 
ATOM   703  CA  CA  . GLU GLU GLU D D 2   2   . 38.845 17.092 16.089 1.00 23.54  1 . C  ? 
ATOM   704  CB  CB  . GLU GLU GLU D D 2   2   . 39.083 16.170 17.282 1.00 29.06  1 . C  ? 
ATOM   705  CG  CG  . GLU GLU GLU D D 2   2   . 37.837 15.890 18.059 1.00 28.42  1 . C  ? 
ATOM   706  CD  CD  . GLU GLU GLU D D 2   2   . 37.949 15.185 19.405 1.00 38.09  1 . C  ? 
ATOM   707  OE1 OE1 . GLU GLU GLU D D 2   2   . 39.005 14.608 19.717 1.00 39.78  1 . O  ? 
ATOM   708  OE2 OE2 . GLU GLU GLU D D 2   2   . 36.937 15.178 20.120 1.00 35.55  1 . O  ? 
ATOM   709  C   C   . GLU GLU GLU D D 2   2   . 38.003 18.291 16.486 1.00 23.82  1 . C  ? 
ATOM   710  O   O   . GLU GLU GLU D D 2   2   . 36.758 18.289 16.275 1.00 20.69  1 . O  ? 
ATOM   711  N   N   . ILE ILE ILE D D 3   3   . 38.611 19.303 17.085 1.00 20.17  1 . N  ? 
ATOM   712  CA  CA  A ILE ILE ILE D D 3   3   . 37.900 20.527 17.502 0.50 17.92  1 . C  ? 
ATOM   713  CA  CA  B ILE ILE ILE D D 3   3   . 37.894 20.531 17.511 0.50 18.19  1 . C  ? 
ATOM   714  CB  CB  A ILE ILE ILE D D 3   3   . 38.827 21.472 18.277 0.50 20.51  1 . C  ? 
ATOM   715  CB  CB  B ILE ILE ILE D D 3   3   . 38.768 21.513 18.320 0.50 19.04  1 . C  ? 
ATOM   716  CG1 CG1 A ILE ILE ILE D D 3   3   . 39.294 20.815 19.574 0.50 23.24  1 . C  ? 
ATOM   717  CG1 CG1 B ILE ILE ILE D D 3   3   . 39.110 20.985 19.716 0.50 23.28  1 . C  ? 
ATOM   718  CG2 CG2 A ILE ILE ILE D D 3   3   . 38.108 22.772 18.498 0.50 19.13  1 . C  ? 
ATOM   719  CG2 CG2 B ILE ILE ILE D D 3   3   . 38.089 22.864 18.415 0.50 20.96  1 . C  ? 
ATOM   720  CD1 CD1 A ILE ILE ILE D D 3   3   . 38.183 20.210 20.353 0.50 21.60  1 . C  ? 
ATOM   721  CD1 CD1 B ILE ILE ILE D D 3   3   . 40.096 21.881 20.450 0.50 21.17  1 . C  ? 
ATOM   722  C   C   . ILE ILE ILE D D 3   3   . 37.276 21.192 16.275 1.00 18.34  1 . C  ? 
ATOM   723  O   O   . ILE ILE ILE D D 3   3   . 36.068 21.544 16.347 1.00 16.47  1 . O  ? 
ATOM   724  N   N   . ALA ALA ALA D D 4   4   . 38.045 21.357 15.193 1.00 17.84  1 . N  ? 
ATOM   725  CA  CA  . ALA ALA ALA D D 4   4   . 37.502 22.045 14.011 1.00 19.51  1 . C  ? 
ATOM   726  CB  CB  . ALA ALA ALA D D 4   4   . 38.606 22.270 13.023 1.00 21.07  1 . C  ? 
ATOM   727  C   C   . ALA ALA ALA D D 4   4   . 36.339 21.251 13.431 1.00 17.13  1 . C  ? 
ATOM   728  O   O   . ALA ALA ALA D D 4   4   . 35.363 21.842 13.033 1.00 17.64  1 . O  ? 
ATOM   729  N   N   . GLN GLN GLN D D 5   5   . 36.455 19.931 13.402 1.00 17.47  1 . N  ? 
ATOM   730  CA  CA  . GLN GLN GLN D D 5   5   . 35.364 19.086 12.819 1.00 18.25  1 . C  ? 
ATOM   731  CB  CB  . GLN GLN GLN D D 5   5   . 35.781 17.640 12.713 1.00 19.15  1 . C  ? 
ATOM   732  CG  CG  . GLN GLN GLN D D 5   5   . 34.669 16.667 12.309 1.00 24.53  1 . C  ? 
ATOM   733  CD  CD  . GLN GLN GLN D D 5   5   . 35.053 15.220 12.224 1.00 29.97  1 . C  ? 
ATOM   734  OE1 OE1 . GLN GLN GLN D D 5   5   . 35.736 14.673 13.085 1.00 33.14  1 . O  ? 
ATOM   735  NE2 NE2 . GLN GLN GLN D D 5   5   . 34.657 14.586 11.131 1.00 33.64  1 . N  ? 
ATOM   736  C   C   . GLN GLN GLN D D 5   5   . 34.112 19.204 13.691 1.00 15.83  1 . C  ? 
ATOM   737  O   O   . GLN GLN GLN D D 5   5   . 33.002 19.376 13.141 1.00 15.74  1 . O  ? 
ATOM   738  N   N   . THR THR THR D D 6   6   . 34.246 19.206 15.012 1.00 14.52  1 . N  ? 
ATOM   739  CA  CA  . THR THR THR D D 6   6   . 33.073 19.305 15.879 1.00 15.21  1 . C  ? 
ATOM   740  CB  CB  . THR THR THR D D 6   6   . 33.419 18.983 17.337 1.00 16.23  1 . C  ? 
ATOM   741  OG1 OG1 . THR THR THR D D 6   6   . 34.085 17.735 17.396 1.00 16.78  1 . O  ? 
ATOM   742  CG2 CG2 . THR THR THR D D 6   6   . 32.143 18.926 18.178 1.00 18.68  1 . C  ? 
ATOM   743  C   C   . THR THR THR D D 6   6   . 32.415 20.673 15.707 1.00 14.79  1 . C  ? 
ATOM   744  O   O   . THR THR THR D D 6   6   . 31.194 20.772 15.648 1.00 14.94  1 . O  ? 
ATOM   745  N   N   . LEU LEU LEU D D 7   7   . 33.199 21.738 15.603 1.00 14.25  1 . N  ? 
ATOM   746  CA  CA  . LEU LEU LEU D D 7   7   . 32.643 23.083 15.394 1.00 13.40  1 . C  ? 
ATOM   747  CB  CB  . LEU LEU LEU D D 7   7   . 33.714 24.150 15.500 1.00 15.51  1 . C  ? 
ATOM   748  CG  CG  . LEU LEU LEU D D 7   7   . 34.265 24.372 16.902 1.00 17.40  1 . C  ? 
ATOM   749  CD1 CD1 . LEU LEU LEU D D 7   7   . 35.492 25.310 16.787 1.00 18.56  1 . C  ? 
ATOM   750  CD2 CD2 . LEU LEU LEU D D 7   7   . 33.238 24.907 17.855 1.00 17.88  1 . C  ? 
ATOM   751  C   C   . LEU LEU LEU D D 7   7   . 31.961 23.155 14.046 1.00 12.28  1 . C  ? 
ATOM   752  O   O   . LEU LEU LEU D D 7   7   . 30.922 23.804 13.996 1.00 14.41  1 . O  ? 
ATOM   753  N   N   . LYS LYS LYS D D 8   8   . 32.493 22.536 13.032 1.00 14.08  1 . N  ? 
ATOM   754  CA  CA  . LYS LYS LYS D D 8   8   . 31.803 22.529 11.708 1.00 16.11  1 . C  ? 
ATOM   755  CB  CB  . LYS LYS LYS D D 8   8   . 32.680 21.968 10.632 1.00 17.88  1 . C  ? 
ATOM   756  CG  CG  . LYS LYS LYS D D 8   8   . 33.751 22.966 10.220 1.00 20.06  1 . C  ? 
ATOM   757  CD  CD  . LYS LYS LYS D D 8   8   . 34.678 22.453 9.192  1.00 26.58  1 . C  ? 
ATOM   758  CE  CE  . LYS LYS LYS D D 8   8   . 35.513 21.258 9.547  1.00 37.03  1 . C  ? 
ATOM   759  NZ  NZ  . LYS LYS LYS D D 8   8   . 36.770 21.233 8.758  1.00 59.79  1 . N  ? 
ATOM   760  C   C   . LYS LYS LYS D D 8   8   . 30.470 21.790 11.841 1.00 15.15  1 . C  ? 
ATOM   761  O   O   . LYS LYS LYS D D 8   8   . 29.512 22.224 11.202 1.00 15.75  1 . O  ? 
ATOM   762  N   N   . GLU GLU GLU D D 9   9   . 30.405 20.698 12.597 1.00 14.41  1 . N  ? 
ATOM   763  CA  CA  . GLU GLU GLU D D 9   9   . 29.134 19.945 12.822 1.00 14.74  1 . C  ? 
ATOM   764  CB  CB  . GLU GLU GLU D D 9   9   . 29.413 18.621 13.518 1.00 17.97  1 . C  ? 
ATOM   765  CG  CG  . GLU GLU GLU D D 9   9   . 28.220 17.741 13.739 1.00 21.69  1 . C  ? 
ATOM   766  C   C   . GLU GLU GLU D D 9   9   . 28.171 20.830 13.545 1.00 15.11  1 . C  ? 
ATOM   767  O   O   . GLU GLU GLU D D 9   9   . 26.963 20.881 13.165 1.00 15.03  1 . O  ? 
ATOM   768  N   N   . ILE ILE ILE D D 10  10  . 28.599 21.533 14.581 1.00 14.25  1 . N  ? 
ATOM   769  CA  CA  . ILE ILE ILE D D 10  10  . 27.729 22.455 15.330 1.00 14.34  1 . C  ? 
ATOM   770  CB  CB  . ILE ILE ILE D D 10  10  . 28.527 23.023 16.514 1.00 15.36  1 . C  ? 
ATOM   771  CG1 CG1 . ILE ILE ILE D D 10  10  . 28.747 21.966 17.589 1.00 13.95  1 . C  ? 
ATOM   772  CG2 CG2 . ILE ILE ILE D D 10  10  . 27.933 24.298 17.028 1.00 13.64  1 . C  ? 
ATOM   773  CD1 CD1 . ILE ILE ILE D D 10  10  . 29.843 22.308 18.590 1.00 16.11  1 . C  ? 
ATOM   774  C   C   . ILE ILE ILE D D 10  10  . 27.211 23.528 14.372 1.00 14.89  1 . C  ? 
ATOM   775  O   O   . ILE ILE ILE D D 10  10  . 26.022 23.849 14.399 1.00 13.74  1 . O  ? 
ATOM   776  N   N   . ALA ALA ALA D D 11  11  . 28.050 24.103 13.527 1.00 13.53  1 . N  ? 
ATOM   777  CA  CA  . ALA ALA ALA D D 11  11  . 27.650 25.165 12.595 1.00 14.73  1 . C  ? 
ATOM   778  CB  CB  . ALA ALA ALA D D 11  11  . 28.843 25.664 11.863 1.00 15.21  1 . C  ? 
ATOM   779  C   C   . ALA ALA ALA D D 11  11  . 26.579 24.621 11.635 1.00 13.68  1 . C  ? 
ATOM   780  O   O   . ALA ALA ALA D D 11  11  . 25.605 25.315 11.361 1.00 14.74  1 . O  ? 
ATOM   781  N   N   . LYS LYS LYS D D 12  12  . 26.770 23.402 11.147 1.00 14.28  1 . N  ? 
ATOM   782  CA  CA  . LYS LYS LYS D D 12  12  . 25.834 22.779 10.177 1.00 15.65  1 . C  ? 
ATOM   783  CB  CB  . LYS LYS LYS D D 12  12  . 26.384 21.446 9.691  1.00 16.75  1 . C  ? 
ATOM   784  CG  CG  . LYS LYS LYS D D 12  12  . 25.484 20.680 8.766  1.00 22.92  1 . C  ? 
ATOM   785  CD  CD  . LYS LYS LYS D D 12  12  . 26.011 19.276 8.498  1.00 27.32  1 . C  ? 
ATOM   786  CE  CE  . LYS LYS LYS D D 12  12  . 25.945 18.360 9.709  1.00 52.73  1 . C  ? 
ATOM   787  NZ  NZ  . LYS LYS LYS D D 12  12  . 24.552 18.092 10.165 1.00 91.23  1 . N  ? 
ATOM   788  C   C   . LYS LYS LYS D D 12  12  . 24.496 22.554 10.870 1.00 15.05  1 . C  ? 
ATOM   789  O   O   . LYS LYS LYS D D 12  12  . 23.432 22.884 10.302 1.00 15.74  1 . O  ? 
ATOM   790  N   N   . THR THR THR D D 13  13  . 24.490 22.066 12.093 1.00 14.88  1 . N  ? 
ATOM   791  CA  CA  . THR THR THR D D 13  13  . 23.218 21.799 12.803 1.00 13.95  1 . C  ? 
ATOM   792  CB  CB  . THR THR THR D D 13  13  . 23.477 20.986 14.066 1.00 13.25  1 . C  ? 
ATOM   793  OG1 OG1 . THR THR THR D D 13  13  . 24.170 19.787 13.764 1.00 15.32  1 . O  ? 
ATOM   794  CG2 CG2 . THR THR THR D D 13  13  . 22.202 20.569 14.733 1.00 16.79  1 . C  ? 
ATOM   795  C   C   . THR THR THR D D 13  13  . 22.553 23.113 13.069 1.00 14.94  1 . C  ? 
ATOM   796  O   O   . THR THR THR D D 13  13  . 21.313 23.192 12.956 1.00 13.60  1 . O  ? 
ATOM   797  N   N   . LEU LEU LEU D D 14  14  . 23.256 24.154 13.451 1.00 13.59  1 . N  ? 
ATOM   798  CA  CA  . LEU LEU LEU D D 14  14  . 22.648 25.483 13.650 1.00 14.86  1 . C  ? 
ATOM   799  CB  CB  . LEU LEU LEU D D 14  14  . 23.655 26.457 14.245 1.00 13.55  1 . C  ? 
ATOM   800  CG  CG  . LEU LEU LEU D D 14  14  . 23.886 26.209 15.737 1.00 14.18  1 . C  ? 
ATOM   801  CD1 CD1 . LEU LEU LEU D D 14  14  . 25.144 26.994 16.148 1.00 16.49  1 . C  ? 
ATOM   802  CD2 CD2 . LEU LEU LEU D D 14  14  . 22.679 26.599 16.556 1.00 14.23  1 . C  ? 
ATOM   803  C   C   . LEU LEU LEU D D 14  14  . 22.032 25.986 12.365 1.00 14.68  1 . C  ? 
ATOM   804  O   O   . LEU LEU LEU D D 14  14  . 20.981 26.629 12.443 1.00 14.30  1 . O  ? 
ATOM   805  N   N   . LYS LYS LYS D D 15  15  . 22.631 25.770 11.191 1.00 12.72  1 . N  ? 
ATOM   806  CA  CA  . LYS LYS LYS D D 15  15  . 22.005 26.201 9.920  1.00 16.01  1 . C  ? 
ATOM   807  CB  CB  . LYS LYS LYS D D 15  15  . 22.943 26.059 8.741  1.00 16.87  1 . C  ? 
ATOM   808  CG  CG  . LYS LYS LYS D D 15  15  . 24.073 27.066 8.735  1.00 24.89  1 . C  ? 
ATOM   809  CD  CD  . LYS LYS LYS D D 15  15  . 23.653 28.482 8.528  1.00 34.67  1 . C  ? 
ATOM   810  CE  CE  . LYS LYS LYS D D 15  15  . 23.519 28.867 7.069  1.00 44.49  1 . C  ? 
ATOM   811  NZ  NZ  . LYS LYS LYS D D 15  15  . 23.924 30.275 6.825  1.00 63.54  1 . N  ? 
ATOM   812  C   C   . LYS LYS LYS D D 15  15  . 20.709 25.432 9.739  1.00 14.64  1 . C  ? 
ATOM   813  O   O   . LYS LYS LYS D D 15  15  . 19.720 26.068 9.231  1.00 17.65  1 . O  ? 
ATOM   814  N   N   . GLU GLU GLU D D 16  16  . 20.672 24.145 10.075 1.00 14.53  1 . N  ? 
ATOM   815  CA  CA  . GLU GLU GLU D D 16  16  . 19.423 23.350 9.931  1.00 15.35  1 . C  ? 
ATOM   816  CB  CB  . GLU GLU GLU D D 16  16  . 19.671 21.896 10.310 1.00 16.48  1 . C  ? 
ATOM   817  CG  CG  . GLU GLU GLU D D 16  16  . 20.488 21.105 9.292  1.00 27.56  1 . C  ? 
ATOM   818  CD  CD  . GLU GLU GLU D D 16  16  . 21.083 19.786 9.786  1.00 38.22  1 . C  ? 
ATOM   819  C   C   . GLU GLU GLU D D 16  16  . 18.384 23.979 10.855 1.00 14.76  1 . C  ? 
ATOM   820  O   O   . GLU GLU GLU D D 16  16  . 17.206 24.122 10.436 1.00 15.09  1 . O  ? 
ATOM   821  N   N   . ILE ILE ILE D D 17  17  . 18.721 24.246 12.095 1.00 13.77  1 . N  ? 
ATOM   822  CA  CA  . ILE ILE ILE D D 17  17  . 17.800 24.844 13.106 1.00 14.89  1 . C  ? 
ATOM   823  CB  CB  . ILE ILE ILE D D 17  17  . 18.538 24.959 14.449 1.00 12.76  1 . C  ? 
ATOM   824  CG1 CG1 . ILE ILE ILE D D 17  17  . 18.683 23.571 15.061 1.00 13.55  1 . C  ? 
ATOM   825  CG2 CG2 . ILE ILE ILE D D 17  17  . 17.824 25.981 15.336 1.00 14.13  1 . C  ? 
ATOM   826  CD1 CD1 . ILE ILE ILE D D 17  17  . 19.738 23.506 16.179 1.00 14.62  1 . C  ? 
ATOM   827  C   C   . ILE ILE ILE D D 17  17  . 17.285 26.157 12.568 1.00 14.63  1 . C  ? 
ATOM   828  O   O   . ILE ILE ILE D D 17  17  . 16.088 26.424 12.663 1.00 13.17  1 . O  ? 
ATOM   829  N   N   . ALA ALA ALA D D 18  18  . 18.134 27.005 12.025 1.00 12.80  1 . N  ? 
ATOM   830  CA  CA  . ALA ALA ALA D D 18  18  . 17.752 28.335 11.552 1.00 12.93  1 . C  ? 
ATOM   831  CB  CB  . ALA ALA ALA D D 18  18  . 18.947 29.130 11.070 1.00 13.56  1 . C  ? 
ATOM   832  C   C   . ALA ALA ALA D D 18  18  . 16.704 28.173 10.423 1.00 14.51  1 . C  ? 
ATOM   833  O   O   . ALA ALA ALA D D 18  18  . 15.710 28.923 10.422 1.00 13.82  1 . O  ? 
HETATM 834  CD1 CD1 . 4BF 4BF 4BF D D 19  19  . 14.993 24.978 5.849  1.00 22.14  1 . C  ? 
HETATM 835  CE1 CE1 . 4BF 4BF 4BF D D 19  19  . 14.189 24.900 4.727  1.00 21.15  1 . C  ? 
HETATM 836  CZ  CZ  . 4BF 4BF 4BF D D 19  19  . 14.157 25.952 3.832  1.00 20.81  1 . C  ? 
HETATM 837  BR  BR  . 4BF 4BF 4BF D D 19  19  . 13.096 25.832 2.236  1.00 31.37  1 . BR ? 
HETATM 838  CE2 CE2 . 4BF 4BF 4BF D D 19  19  . 14.897 27.093 4.077  1.00 33.25  1 . C  ? 
HETATM 839  CD2 CD2 . 4BF 4BF 4BF D D 19  19  . 15.710 27.143 5.206  1.00 23.98  1 . C  ? 
HETATM 840  CG  CG  . 4BF 4BF 4BF D D 19  19  . 15.744 26.104 6.116  1.00 17.71  1 . C  ? 
HETATM 841  CB  CB  . 4BF 4BF 4BF D D 19  19  . 16.598 26.145 7.345  1.00 15.73  1 . C  ? 
HETATM 842  CA  CA  . 4BF 4BF 4BF D D 19  19  . 15.992 27.026 8.419  1.00 14.01  1 . C  ? 
HETATM 843  N   N   . 4BF 4BF 4BF D D 19  19  . 16.976 27.254 9.479  1.00 15.07  1 . N  ? 
HETATM 844  C   C   . 4BF 4BF 4BF D D 19  19  . 14.660 26.439 8.918  1.00 13.89  1 . C  ? 
HETATM 845  O   O   . 4BF 4BF 4BF D D 19  19  . 13.574 26.960 8.488  1.00 14.66  1 . O  ? 
ATOM   846  N   N   . THR THR THR D D 20  20  . 14.704 25.530 9.911  1.00 13.97  1 . N  ? 
ATOM   847  CA  CA  . THR THR THR D D 20  20  . 13.423 24.964 10.395 1.00 14.84  1 . C  ? 
ATOM   848  CB  CB  . THR THR THR D D 20  20  . 13.683 23.812 11.331 1.00 14.84  1 . C  ? 
ATOM   849  OG1 OG1 . THR THR THR D D 20  20  . 14.422 22.807 10.649 1.00 16.61  1 . O  ? 
ATOM   850  CG2 CG2 . THR THR THR D D 20  20  . 12.381 23.207 11.808 1.00 15.96  1 . C  ? 
ATOM   851  C   C   . THR THR THR D D 20  20  . 12.641 26.100 11.063 1.00 13.78  1 . C  ? 
ATOM   852  O   O   . THR THR THR D D 20  20  . 11.411 26.156 10.907 1.00 13.11  1 . O  ? 
ATOM   853  N   N   . LEU LEU LEU D D 21  21  . 13.281 26.966 11.812 1.00 13.66  1 . N  ? 
ATOM   854  CA  CA  . LEU LEU LEU D D 21  21  . 12.594 28.098 12.453 1.00 13.45  1 . C  ? 
ATOM   855  CB  CB  . LEU LEU LEU D D 21  21  . 13.551 28.842 13.377 1.00 14.00  1 . C  ? 
ATOM   856  CG  CG  . LEU LEU LEU D D 21  21  . 13.798 28.092 14.686 1.00 15.31  1 . C  ? 
ATOM   857  CD1 CD1 . LEU LEU LEU D D 21  21  . 14.998 28.686 15.381 1.00 15.69  1 . C  ? 
ATOM   858  CD2 CD2 . LEU LEU LEU D D 21  21  . 12.576 28.111 15.590 1.00 16.63  1 . C  ? 
ATOM   859  C   C   . LEU LEU LEU D D 21  21  . 12.014 29.026 11.406 1.00 14.49  1 . C  ? 
ATOM   860  O   O   . LEU LEU LEU D D 21  21  . 10.897 29.552 11.620 1.00 14.35  1 . O  ? 
ATOM   861  N   N   . LYS LYS LYS D D 22  22  . 12.702 29.292 10.296 1.00 13.70  1 . N  ? 
ATOM   862  CA  CA  . LYS LYS LYS D D 22  22  . 12.129 30.119 9.221  1.00 14.66  1 . C  ? 
ATOM   863  CB  CB  . LYS LYS LYS D D 22  22  . 13.176 30.418 8.150  1.00 16.75  1 . C  ? 
ATOM   864  CG  CG  . LYS LYS LYS D D 22  22  . 14.177 31.474 8.615  1.00 26.90  1 . C  ? 
ATOM   865  CD  CD  . LYS LYS LYS D D 22  22  . 15.381 31.835 7.727  1.00 28.32  1 . C  ? 
ATOM   866  CE  CE  . LYS LYS LYS D D 22  22  . 16.464 32.723 8.401  1.00 69.43  1 . C  ? 
ATOM   867  NZ  NZ  . LYS LYS LYS D D 22  22  . 17.706 32.126 9.056  1.00 26.98  1 . N  ? 
ATOM   868  C   C   . LYS LYS LYS D D 22  22  . 10.882 29.431 8.637  1.00 13.54  1 . C  ? 
ATOM   869  O   O   . LYS LYS LYS D D 22  22  . 9.922  30.098 8.300  1.00 15.19  1 . O  ? 
ATOM   870  N   N   . GLU GLU GLU D D 23  23  . 10.895 28.099 8.512  1.00 14.50  1 . N  ? 
ATOM   871  CA  CA  . GLU GLU GLU D D 23  23  . 9.714  27.343 8.019  1.00 15.16  1 . C  ? 
ATOM   872  CB  CB  . GLU GLU GLU D D 23  23  . 10.015 25.829 7.833  1.00 16.84  1 . C  ? 
ATOM   873  CG  CG  . GLU GLU GLU D D 23  23  . 10.968 25.585 6.665  1.00 22.83  1 . C  ? 
ATOM   874  CD  CD  . GLU GLU GLU D D 23  23  . 11.376 24.146 6.455  1.00 30.88  1 . C  ? 
ATOM   875  OE1 OE1 . GLU GLU GLU D D 23  23  . 11.920 23.542 7.399  1.00 30.45  1 . O  ? 
ATOM   876  OE2 OE2 . GLU GLU GLU D D 23  23  . 11.261 23.699 5.282  1.00 36.05  1 . O  ? 
ATOM   877  C   C   . GLU GLU GLU D D 23  23  . 8.558  27.473 9.019  1.00 15.26  1 . C  ? 
ATOM   878  O   O   . GLU GLU GLU D D 23  23  . 7.412  27.674 8.611  1.00 17.47  1 . O  ? 
ATOM   879  N   N   . ILE ILE ILE D D 24  24  . 8.855  27.385 10.296 1.00 14.09  1 . N  ? 
ATOM   880  CA  CA  . ILE ILE ILE D D 24  24  . 7.843  27.558 11.358 1.00 14.60  1 . C  ? 
ATOM   881  CB  CB  . ILE ILE ILE D D 24  24  . 8.426  27.224 12.728 1.00 15.02  1 . C  ? 
ATOM   882  CG1 CG1 . ILE ILE ILE D D 24  24  . 8.642  25.709 12.855 1.00 15.91  1 . C  ? 
ATOM   883  CG2 CG2 . ILE ILE ILE D D 24  24  . 7.497  27.778 13.811 1.00 15.52  1 . C  ? 
ATOM   884  CD1 CD1 . ILE ILE ILE D D 24  24  . 9.584  25.325 13.986 1.00 18.58  1 . C  ? 
ATOM   885  C   C   . ILE ILE ILE D D 24  24  . 7.274  28.957 11.254 1.00 14.94  1 . C  ? 
ATOM   886  O   O   . ILE ILE ILE D D 24  24  . 6.029  29.118 11.340 1.00 16.31  1 . O  ? 
ATOM   887  N   N   . ALA ALA ALA D D 25  25  . 8.105  29.988 11.154 1.00 14.02  1 . N  ? 
ATOM   888  CA  CA  . ALA ALA ALA D D 25  25  . 7.647  31.368 11.094 1.00 14.48  1 . C  ? 
ATOM   889  CB  CB  . ALA ALA ALA D D 25  25  . 8.819  32.284 11.020 1.00 14.81  1 . C  ? 
ATOM   890  C   C   . ALA ALA ALA D D 25  25  . 6.724  31.549 9.883  1.00 15.76  1 . C  ? 
ATOM   891  O   O   . ALA ALA ALA D D 25  25  . 5.661  32.171 9.981  1.00 16.85  1 . O  ? 
ATOM   892  N   N   . GLN GLN GLN D D 26  26  . 7.045  30.928 8.733  1.00 15.83  1 . N  ? 
ATOM   893  CA  CA  . GLN GLN GLN D D 26  26  . 6.225  31.024 7.517  1.00 18.26  1 . C  ? 
ATOM   894  CB  CB  . GLN GLN GLN D D 26  26  . 6.947  30.413 6.312  1.00 20.87  1 . C  ? 
ATOM   895  CG  CG  . GLN GLN GLN D D 26  26  . 6.198  30.630 5.041  1.00 22.24  1 . C  ? 
ATOM   896  CD  CD  . GLN GLN GLN D D 26  26  . 5.117  29.588 4.740  1.00 22.37  1 . C  ? 
ATOM   897  OE1 OE1 . GLN GLN GLN D D 26  26  . 5.318  28.399 5.038  1.00 24.84  1 . O  ? 
ATOM   898  NE2 NE2 . GLN GLN GLN D D 26  26  . 4.069  30.025 4.068  1.00 23.35  1 . N  ? 
ATOM   899  C   C   . GLN GLN GLN D D 26  26  . 4.857  30.343 7.730  1.00 17.21  1 . C  ? 
ATOM   900  O   O   . GLN GLN GLN D D 26  26  . 3.820  30.925 7.392  1.00 19.29  1 . O  ? 
ATOM   901  N   N   . THR THR THR D D 27  27  . 4.879  29.173 8.350  1.00 17.87  1 . N  ? 
ATOM   902  CA  CA  . THR THR THR D D 27  27  . 3.625  28.431 8.631  1.00 18.02  1 . C  ? 
ATOM   903  CB  CB  . THR THR THR D D 27  27  . 3.921  27.075 9.248  1.00 20.54  1 . C  ? 
ATOM   904  OG1 OG1 . THR THR THR D D 27  27  . 4.791  26.294 8.402  1.00 26.26  1 . O  ? 
ATOM   905  CG2 CG2 . THR THR THR D D 27  27  . 2.644  26.319 9.494  1.00 22.04  1 . C  ? 
ATOM   906  C   C   . THR THR THR D D 27  27  . 2.717  29.279 9.529  1.00 16.20  1 . C  ? 
ATOM   907  O   O   . THR THR THR D D 27  27  . 1.501  29.301 9.301  1.00 19.08  1 . O  ? 
ATOM   908  N   N   . LEU LEU LEU D D 28  28  . 3.278  29.926 10.535 1.00 15.98  1 . N  ? 
ATOM   909  CA  CA  . LEU LEU LEU D D 28  28  . 2.446  30.669 11.517 1.00 18.95  1 . C  ? 
ATOM   910  CB  CB  . LEU LEU LEU D D 28  28  . 3.250  30.944 12.761 1.00 17.98  1 . C  ? 
ATOM   911  CG  CG  . LEU LEU LEU D D 28  28  . 3.559  29.729 13.606 1.00 18.18  1 . C  ? 
ATOM   912  CD1 CD1 . LEU LEU LEU D D 28  28  . 4.505  30.137 14.690 1.00 21.34  1 . C  ? 
ATOM   913  CD2 CD2 . LEU LEU LEU D D 28  28  . 2.333  29.086 14.175 1.00 21.66  1 . C  ? 
ATOM   914  C   C   . LEU LEU LEU D D 28  28  . 1.928  31.980 10.947 1.00 18.82  1 . C  ? 
ATOM   915  O   O   . LEU LEU LEU D D 28  28  . 0.898  32.464 11.488 1.00 23.12  1 . O  ? 
ATOM   916  N   N   . LYS LYS LYS D D 29  29  . 2.501  32.485 9.869  1.00 25.32  1 . N  ? 
ATOM   917  CA  CA  . LYS LYS LYS D D 29  29  . 2.011  33.654 9.130  1.00 26.97  1 . C  ? 
ATOM   918  CB  CB  . LYS LYS LYS D D 29  29  . 3.105  34.286 8.267  1.00 33.05  1 . C  ? 
ATOM   919  CG  CG  . LYS LYS LYS D D 29  29  . 4.033  35.200 9.019  1.00 38.02  1 . C  ? 
ATOM   920  CD  CD  . LYS LYS LYS D D 29  29  . 5.150  34.487 9.720  1.00 121.00 1 . C  ? 
ATOM   921  CE  CE  . LYS LYS LYS D D 29  29  . 5.684  35.236 10.922 1.00 60.94  1 . C  ? 
ATOM   922  NZ  NZ  . LYS LYS LYS D D 29  29  . 6.136  34.307 11.980 1.00 22.73  1 . N  ? 
ATOM   923  C   C   . LYS LYS LYS D D 29  29  . 0.847  33.217 8.233  1.00 39.52  1 . C  ? 
ATOM   924  O   O   . LYS LYS LYS D D 29  29  . 0.104  34.121 7.886  1.00 51.52  1 . O  ? 
ATOM   925  N   N   . GLY GLY GLY D D 30  30  . 0.659  31.915 7.962  1.00 50.47  1 . N  ? 
ATOM   926  CA  CA  . GLY GLY GLY D D 30  30  . -0.456 31.418 7.135  1.00 48.61  1 . C  ? 
ATOM   927  N   N   . GLY GLY GLY E E 1   1   . 41.449 37.203 24.372 1.00 32.91  1 . N  ? 
ATOM   928  CA  CA  . GLY GLY GLY E E 1   1   . 41.552 36.857 22.936 1.00 31.35  1 . C  ? 
ATOM   929  C   C   . GLY GLY GLY E E 1   1   . 40.197 36.707 22.251 1.00 36.81  1 . C  ? 
ATOM   930  O   O   . GLY GLY GLY E E 1   1   . 39.145 36.553 22.883 1.00 32.41  1 . O  ? 
ATOM   931  N   N   . GLU GLU GLU E E 2   2   . 40.219 36.833 20.939 1.00 31.12  1 . N  ? 
ATOM   932  CA  CA  . GLU GLU GLU E E 2   2   . 39.055 36.748 20.036 1.00 37.03  1 . C  ? 
ATOM   933  CB  CB  . GLU GLU GLU E E 2   2   . 39.580 36.841 18.604 1.00 46.30  1 . C  ? 
ATOM   934  CG  CG  . GLU GLU GLU E E 2   2   . 38.669 36.379 17.503 1.00 46.45  1 . C  ? 
ATOM   935  CD  CD  . GLU GLU GLU E E 2   2   . 39.409 36.668 16.203 1.00 68.14  1 . C  ? 
ATOM   936  OE1 OE1 . GLU GLU GLU E E 2   2   . 40.436 36.002 15.964 1.00 50.01  1 . O  ? 
ATOM   937  OE2 OE2 . GLU GLU GLU E E 2   2   . 39.046 37.637 15.517 1.00 60.06  1 . O  ? 
ATOM   938  C   C   . GLU GLU GLU E E 2   2   . 38.282 35.452 20.222 1.00 27.02  1 . C  ? 
ATOM   939  O   O   . GLU GLU GLU E E 2   2   . 37.049 35.549 20.241 1.00 23.98  1 . O  ? 
ATOM   940  N   N   . ILE ILE ILE E E 3   3   . 38.893 34.280 20.323 1.00 24.34  1 . N  ? 
ATOM   941  CA  CA  . ILE ILE ILE E E 3   3   . 38.079 33.030 20.447 1.00 27.11  1 . C  ? 
ATOM   942  CB  CB  . ILE ILE ILE E E 3   3   . 38.948 31.767 20.332 1.00 30.12  1 . C  ? 
ATOM   943  CG1 CG1 . ILE ILE ILE E E 3   3   . 39.239 31.486 18.854 1.00 36.71  1 . C  ? 
ATOM   944  CG2 CG2 . ILE ILE ILE E E 3   3   . 38.271 30.573 20.932 1.00 28.09  1 . C  ? 
ATOM   945  CD1 CD1 . ILE ILE ILE E E 3   3   . 40.362 30.507 18.616 1.00 42.49  1 . C  ? 
ATOM   946  C   C   . ILE ILE ILE E E 3   3   . 37.288 33.100 21.766 1.00 21.48  1 . C  ? 
ATOM   947  O   O   . ILE ILE ILE E E 3   3   . 36.069 32.771 21.742 1.00 19.98  1 . O  ? 
ATOM   948  N   N   . ALA ALA ALA E E 4   4   . 37.911 33.508 22.879 1.00 21.67  1 . N  ? 
ATOM   949  CA  CA  . ALA ALA ALA E E 4   4   . 37.174 33.541 24.151 1.00 21.12  1 . C  ? 
ATOM   950  CB  CB  . ALA ALA ALA E E 4   4   . 38.110 33.865 25.278 1.00 23.03  1 . C  ? 
ATOM   951  C   C   . ALA ALA ALA E E 4   4   . 36.013 34.536 24.073 1.00 22.88  1 . C  ? 
ATOM   952  O   O   . ALA ALA ALA E E 4   4   . 34.938 34.271 24.605 1.00 20.67  1 . O  ? 
ATOM   953  N   N   . GLN GLN GLN E E 5   5   . 36.224 35.682 23.431 1.00 20.70  1 . N  ? 
ATOM   954  CA  CA  . GLN GLN GLN E E 5   5   . 35.192 36.723 23.342 1.00 22.03  1 . C  ? 
ATOM   955  CB  CB  . GLN GLN GLN E E 5   5   . 35.777 38.037 22.861 1.00 22.64  1 . C  ? 
ATOM   956  CG  CG  . GLN GLN GLN E E 5   5   . 36.649 38.702 23.937 1.00 27.19  1 . C  ? 
ATOM   957  CD  CD  . GLN GLN GLN E E 5   5   . 37.425 39.933 23.523 1.00 31.81  1 . C  ? 
ATOM   958  OE1 OE1 . GLN GLN GLN E E 5   5   . 37.267 40.450 22.432 1.00 39.60  1 . O  ? 
ATOM   959  NE2 NE2 . GLN GLN GLN E E 5   5   . 38.293 40.406 24.401 1.00 33.23  1 . N  ? 
ATOM   960  C   C   . GLN GLN GLN E E 5   5   . 34.084 36.216 22.447 1.00 17.60  1 . C  ? 
ATOM   961  O   O   . GLN GLN GLN E E 5   5   . 32.894 36.474 22.749 1.00 18.35  1 . O  ? 
ATOM   962  N   N   . THR THR THR E E 6   6   . 34.378 35.518 21.372 1.00 17.13  1 . N  ? 
ATOM   963  CA  CA  . THR THR THR E E 6   6   . 33.333 34.984 20.477 1.00 18.00  1 . C  ? 
ATOM   964  CB  CB  . THR THR THR E E 6   6   . 33.904 34.397 19.180 1.00 19.95  1 . C  ? 
ATOM   965  OG1 OG1 . THR THR THR E E 6   6   . 34.726 35.396 18.588 1.00 21.20  1 . O  ? 
ATOM   966  CG2 CG2 . THR THR THR E E 6   6   . 32.830 33.945 18.223 1.00 18.20  1 . C  ? 
ATOM   967  C   C   . THR THR THR E E 6   6   . 32.467 33.971 21.243 1.00 16.76  1 . C  ? 
ATOM   968  O   O   . THR THR THR E E 6   6   . 31.241 33.993 21.093 1.00 15.00  1 . O  ? 
ATOM   969  N   N   . LEU LEU LEU E E 7   7   . 33.078 33.128 22.052 1.00 16.67  1 . N  ? 
ATOM   970  CA  CA  . LEU LEU LEU E E 7   7   . 32.335 32.173 22.875 1.00 15.36  1 . C  ? 
ATOM   971  CB  CB  . LEU LEU LEU E E 7   7   . 33.301 31.236 23.588 1.00 17.01  1 . C  ? 
ATOM   972  CG  CG  . LEU LEU LEU E E 7   7   . 33.945 30.194 22.689 1.00 19.16  1 . C  ? 
ATOM   973  CD1 CD1 . LEU LEU LEU E E 7   7   . 35.040 29.492 23.480 1.00 22.01  1 . C  ? 
ATOM   974  CD2 CD2 . LEU LEU LEU E E 7   7   . 32.929 29.221 22.193 1.00 19.90  1 . C  ? 
ATOM   975  C   C   . LEU LEU LEU E E 7   7   . 31.452 32.928 23.859 1.00 14.76  1 . C  ? 
ATOM   976  O   O   . LEU LEU LEU E E 7   7   . 30.335 32.465 24.106 1.00 14.32  1 . O  ? 
ATOM   977  N   N   . LYS LYS LYS E E 8   8   . 31.916 34.016 24.437 1.00 15.12  1 . N  ? 
ATOM   978  CA  CA  . LYS LYS LYS E E 8   8   . 31.053 34.782 25.389 1.00 18.34  1 . C  ? 
ATOM   979  CB  CB  . LYS LYS LYS E E 8   8   . 31.842 35.823 26.129 1.00 19.27  1 . C  ? 
ATOM   980  CG  CG  . LYS LYS LYS E E 8   8   . 32.732 35.190 27.199 1.00 23.15  1 . C  ? 
ATOM   981  CD  CD  . LYS LYS LYS E E 8   8   . 31.968 34.410 28.272 1.00 45.32  1 . C  ? 
ATOM   982  CE  CE  . LYS LYS LYS E E 8   8   . 32.848 34.074 29.463 1.00 136.43 1 . C  ? 
ATOM   983  NZ  NZ  . LYS LYS LYS E E 8   8   . 32.307 33.002 30.350 1.00 40.42  1 . N  ? 
ATOM   984  C   C   . LYS LYS LYS E E 8   8   . 29.854 35.344 24.611 1.00 15.42  1 . C  ? 
ATOM   985  O   O   . LYS LYS LYS E E 8   8   . 28.731 35.349 25.180 1.00 17.97  1 . O  ? 
ATOM   986  N   N   . GLU GLU GLU E E 9   9   . 30.052 35.812 23.385 1.00 16.36  1 . N  ? 
ATOM   987  CA  CA  A GLU GLU GLU E E 9   9   . 28.940 36.349 22.557 0.50 19.95  1 . C  ? 
ATOM   988  CA  CA  B GLU GLU GLU E E 9   9   . 28.962 36.348 22.532 0.50 19.79  1 . C  ? 
ATOM   989  CB  CB  A GLU GLU GLU E E 9   9   . 29.424 36.981 21.253 0.50 20.21  1 . C  ? 
ATOM   990  CB  CB  B GLU GLU GLU E E 9   9   . 29.564 36.959 21.263 0.50 20.28  1 . C  ? 
ATOM   991  CG  CG  A GLU GLU GLU E E 9   9   . 28.255 37.526 20.392 0.50 21.57  1 . C  ? 
ATOM   992  CG  CG  B GLU GLU GLU E E 9   9   . 30.224 38.313 21.502 0.50 18.99  1 . C  ? 
ATOM   993  CD  CD  A GLU GLU GLU E E 9   9   . 28.538 37.727 18.907 0.50 39.22  1 . C  ? 
ATOM   994  CD  CD  B GLU GLU GLU E E 9   9   . 31.062 38.915 20.390 0.50 51.46  1 . C  ? 
ATOM   995  OE1 OE1 A GLU GLU GLU E E 9   9   . 29.703 38.011 18.574 0.50 32.73  1 . O  ? 
ATOM   996  OE1 OE1 B GLU GLU GLU E E 9   9   . 31.544 38.163 19.526 0.50 49.83  1 . O  ? 
ATOM   997  OE2 OE2 A GLU GLU GLU E E 9   9   . 27.595 37.591 18.068 0.50 26.98  1 . O  ? 
ATOM   998  OE2 OE2 B GLU GLU GLU E E 9   9   . 31.248 40.156 20.407 0.50 39.46  1 . O  ? 
ATOM   999  C   C   . GLU GLU GLU E E 9   9   . 27.961 35.219 22.262 1.00 15.94  1 . C  ? 
ATOM   1000 O   O   . GLU GLU GLU E E 9   9   . 26.713 35.414 22.370 1.00 16.68  1 . O  ? 
ATOM   1001 N   N   . ILE ILE ILE E E 10  10  . 28.445 34.026 21.923 1.00 14.54  1 . N  ? 
ATOM   1002 CA  CA  . ILE ILE ILE E E 10  10  . 27.588 32.848 21.679 1.00 14.05  1 . C  ? 
ATOM   1003 CB  CB  . ILE ILE ILE E E 10  10  . 28.477 31.673 21.249 1.00 14.07  1 . C  ? 
ATOM   1004 CG1 CG1 . ILE ILE ILE E E 10  10  . 28.972 31.898 19.816 1.00 15.43  1 . C  ? 
ATOM   1005 CG2 CG2 . ILE ILE ILE E E 10  10  . 27.744 30.351 21.433 1.00 15.57  1 . C  ? 
ATOM   1006 CD1 CD1 . ILE ILE ILE E E 10  10  . 30.143 31.039 19.366 1.00 15.89  1 . C  ? 
ATOM   1007 C   C   . ILE ILE ILE E E 10  10  . 26.756 32.556 22.932 1.00 13.90  1 . C  ? 
ATOM   1008 O   O   . ILE ILE ILE E E 10  10  . 25.542 32.331 22.848 1.00 13.51  1 . O  ? 
ATOM   1009 N   N   . ALA ALA ALA E E 11  11  . 27.387 32.549 24.094 1.00 13.31  1 . N  ? 
ATOM   1010 CA  CA  . ALA ALA ALA E E 11  11  . 26.690 32.237 25.357 1.00 14.37  1 . C  ? 
ATOM   1011 CB  CB  . ALA ALA ALA E E 11  11  . 27.637 32.196 26.498 1.00 15.00  1 . C  ? 
ATOM   1012 C   C   . ALA ALA ALA E E 11  11  . 25.562 33.266 25.583 1.00 15.20  1 . C  ? 
ATOM   1013 O   O   . ALA ALA ALA E E 11  11  . 24.458 32.898 26.011 1.00 14.89  1 . O  ? 
ATOM   1014 N   N   . LYS LYS LYS E E 12  12  . 25.833 34.537 25.326 1.00 13.93  1 . N  ? 
ATOM   1015 CA  CA  A LYS LYS LYS E E 12  12  . 24.852 35.619 25.565 0.50 15.70  1 . C  ? 
ATOM   1016 CA  CA  B LYS LYS LYS E E 12  12  . 24.882 35.663 25.532 0.50 16.11  1 . C  ? 
ATOM   1017 CB  CB  A LYS LYS LYS E E 12  12  . 25.510 36.975 25.358 0.50 17.37  1 . C  ? 
ATOM   1018 CB  CB  B LYS LYS LYS E E 12  12  . 25.611 36.973 25.209 0.50 19.17  1 . C  ? 
ATOM   1019 CG  CG  A LYS LYS LYS E E 12  12  . 26.519 37.354 26.432 0.50 19.44  1 . C  ? 
ATOM   1020 CG  CG  B LYS LYS LYS E E 12  12  . 25.583 38.042 26.290 0.50 57.15  1 . C  ? 
ATOM   1021 CD  CD  . LYS LYS LYS E E 12  12  . 26.895 38.829 26.394 1.00 34.28  1 . C  ? 
ATOM   1022 C   C   . LYS LYS LYS E E 12  12  . 23.673 35.442 24.604 1.00 14.34  1 . C  ? 
ATOM   1023 O   O   . LYS LYS LYS E E 12  12  . 22.486 35.570 25.023 1.00 15.12  1 . O  ? 
ATOM   1024 N   N   . THR THR THR E E 13  13  . 23.935 35.154 23.346 1.00 14.24  1 . N  ? 
ATOM   1025 CA  CA  . THR THR THR E E 13  13  . 22.845 34.984 22.362 1.00 13.68  1 . C  ? 
ATOM   1026 CB  CB  . THR THR THR E E 13  13  . 23.399 34.892 20.946 1.00 13.27  1 . C  ? 
ATOM   1027 OG1 OG1 . THR THR THR E E 13  13  . 24.191 36.038 20.664 1.00 16.04  1 . O  ? 
ATOM   1028 CG2 CG2 . THR THR THR E E 13  13  . 22.279 34.832 19.956 1.00 16.08  1 . C  ? 
ATOM   1029 C   C   . THR THR THR E E 13  13  . 22.028 33.781 22.767 1.00 13.30  1 . C  ? 
ATOM   1030 O   O   . THR THR THR E E 13  13  . 20.772 33.806 22.633 1.00 12.83  1 . O  ? 
ATOM   1031 N   N   . LEU LEU LEU E E 14  14  . 22.627 32.690 23.211 1.00 13.15  1 . N  ? 
ATOM   1032 CA  CA  . LEU LEU LEU E E 14  14  . 21.866 31.510 23.665 1.00 14.15  1 . C  ? 
ATOM   1033 CB  CB  . LEU LEU LEU E E 14  14  . 22.808 30.362 24.019 1.00 14.63  1 . C  ? 
ATOM   1034 CG  CG  . LEU LEU LEU E E 14  14  . 23.353 29.691 22.769 1.00 13.14  1 . C  ? 
ATOM   1035 CD1 CD1 . LEU LEU LEU E E 14  14  . 24.528 28.801 23.180 1.00 14.04  1 . C  ? 
ATOM   1036 CD2 CD2 . LEU LEU LEU E E 14  14  . 22.338 28.857 22.058 1.00 16.00  1 . C  ? 
ATOM   1037 C   C   . LEU LEU LEU E E 14  14  . 20.971 31.877 24.834 1.00 13.06  1 . C  ? 
ATOM   1038 O   O   . LEU LEU LEU E E 14  14  . 19.861 31.349 24.889 1.00 13.94  1 . O  ? 
ATOM   1039 N   N   . LYS LYS LYS E E 15  15  . 21.395 32.724 25.773 1.00 13.85  1 . N  ? 
ATOM   1040 CA  CA  . LYS LYS LYS E E 15  15  . 20.505 33.124 26.877 1.00 14.35  1 . C  ? 
ATOM   1041 CB  CB  . LYS LYS LYS E E 15  15  . 21.285 33.892 27.930 1.00 18.22  1 . C  ? 
ATOM   1042 CG  CG  . LYS LYS LYS E E 15  15  . 22.200 32.987 28.718 1.00 22.12  1 . C  ? 
ATOM   1043 CD  CD  . LYS LYS LYS E E 15  15  . 22.934 33.669 29.795 1.00 34.30  1 . C  ? 
ATOM   1044 CE  CE  . LYS LYS LYS E E 15  15  . 23.475 32.707 30.842 1.00 59.38  1 . C  ? 
ATOM   1045 NZ  NZ  . LYS LYS LYS E E 15  15  . 22.429 32.294 31.809 1.00 65.03  1 . N  ? 
ATOM   1046 C   C   . LYS LYS LYS E E 15  15  . 19.307 33.880 26.294 1.00 13.95  1 . C  ? 
ATOM   1047 O   O   . LYS LYS LYS E E 15  15  . 18.162 33.704 26.815 1.00 15.43  1 . O  ? 
ATOM   1048 N   N   . GLU GLU GLU E E 16  16  . 19.513 34.736 25.301 1.00 14.07  1 . N  ? 
ATOM   1049 CA  CA  . GLU GLU GLU E E 16  16  . 18.369 35.471 24.693 1.00 16.42  1 . C  ? 
ATOM   1050 CB  CB  . GLU GLU GLU E E 16  16  . 18.864 36.396 23.601 1.00 18.64  1 . C  ? 
ATOM   1051 CG  CG  . GLU GLU GLU E E 16  16  . 17.774 37.168 22.933 1.00 32.70  1 . C  ? 
ATOM   1052 CD  CD  . GLU GLU GLU E E 16  16  . 18.164 37.873 21.667 1.00 48.73  1 . C  ? 
ATOM   1053 OE1 OE1 . GLU GLU GLU E E 16  16  . 19.393 38.270 21.579 1.00 30.93  1 . O  ? 
ATOM   1054 OE2 OE2 . GLU GLU GLU E E 16  16  . 17.207 38.052 20.844 1.00 25.16  1 . O  ? 
ATOM   1055 C   C   . GLU GLU GLU E E 16  16  . 17.411 34.440 24.065 1.00 14.44  1 . C  ? 
ATOM   1056 O   O   . GLU GLU GLU E E 16  16  . 16.188 34.593 24.219 1.00 13.97  1 . O  ? 
ATOM   1057 N   N   . ILE ILE ILE E E 17  17  . 17.933 33.474 23.313 1.00 11.71  1 . N  ? 
ATOM   1058 CA  CA  . ILE ILE ILE E E 17  17  . 17.111 32.422 22.660 1.00 13.28  1 . C  ? 
ATOM   1059 CB  CB  . ILE ILE ILE E E 17  17  . 18.028 31.491 21.859 1.00 13.36  1 . C  ? 
ATOM   1060 CG1 CG1 . ILE ILE ILE E E 17  17  . 18.522 32.216 20.610 1.00 14.49  1 . C  ? 
ATOM   1061 CG2 CG2 . ILE ILE ILE E E 17  17  . 17.303 30.177 21.560 1.00 14.61  1 . C  ? 
ATOM   1062 CD1 CD1 . ILE ILE ILE E E 17  17  . 19.743 31.577 19.956 1.00 13.61  1 . C  ? 
ATOM   1063 C   C   . ILE ILE ILE E E 17  17  . 16.328 31.707 23.734 1.00 13.43  1 . C  ? 
ATOM   1064 O   O   . ILE ILE ILE E E 17  17  . 15.123 31.439 23.559 1.00 13.16  1 . O  ? 
ATOM   1065 N   N   . ALA ALA ALA E E 18  18  . 16.960 31.306 24.834 1.00 12.36  1 . N  ? 
ATOM   1066 CA  CA  . ALA ALA ALA E E 18  18  . 16.290 30.546 25.900 1.00 14.03  1 . C  ? 
ATOM   1067 CB  CB  . ALA ALA ALA E E 18  18  . 17.261 30.156 26.961 1.00 14.10  1 . C  ? 
ATOM   1068 C   C   . ALA ALA ALA E E 18  18  . 15.143 31.385 26.486 1.00 13.99  1 . C  ? 
ATOM   1069 O   O   . ALA ALA ALA E E 18  18  . 14.035 30.822 26.716 1.00 14.85  1 . O  ? 
HETATM 1070 CD1 CD1 . 4BF 4BF 4BF E E 19  19  . 13.153 36.698 27.622 1.00 23.98  1 . C  ? 
HETATM 1071 CE1 CE1 . 4BF 4BF 4BF E E 19  19  . 12.148 37.411 28.204 1.00 25.61  1 . C  ? 
HETATM 1072 CZ  CZ  . 4BF 4BF 4BF E E 19  19  . 11.821 37.177 29.510 1.00 21.98  1 . C  ? 
HETATM 1073 BR  BR  . 4BF 4BF 4BF E E 19  19  . 10.471 38.278 30.274 1.00 54.03  1 . BR ? 
HETATM 1074 CE2 CE2 . 4BF 4BF 4BF E E 19  19  . 12.517 36.252 30.265 1.00 34.16  1 . C  ? 
HETATM 1075 CD2 CD2 . 4BF 4BF 4BF E E 19  19  . 13.523 35.526 29.645 1.00 25.64  1 . C  ? 
HETATM 1076 CG  CG  . 4BF 4BF 4BF E E 19  19  . 13.848 35.729 28.312 1.00 22.29  1 . C  ? 
HETATM 1077 CB  CB  . 4BF 4BF 4BF E E 19  19  . 14.847 34.879 27.614 1.00 18.02  1 . C  ? 
HETATM 1078 CA  CA  . 4BF 4BF 4BF E E 19  19  . 14.255 33.530 27.218 1.00 16.57  1 . C  ? 
HETATM 1079 N   N   . 4BF 4BF 4BF E E 19  19  . 15.295 32.679 26.632 1.00 13.75  1 . N  ? 
HETATM 1080 C   C   . 4BF 4BF 4BF E E 19  19  . 13.111 33.710 26.218 1.00 13.21  1 . C  ? 
HETATM 1081 O   O   . 4BF 4BF 4BF E E 19  19  . 11.910 33.578 26.619 1.00 14.42  1 . O  ? 
ATOM   1082 N   N   . THR THR THR E E 20  20  . 13.414 33.831 24.951 1.00 12.29  1 . N  ? 
ATOM   1083 CA  CA  . THR THR THR E E 20  20  . 12.328 34.015 23.958 1.00 12.70  1 . C  ? 
ATOM   1084 CB  CB  . THR THR THR E E 20  20  . 12.925 34.397 22.601 1.00 13.57  1 . C  ? 
ATOM   1085 OG1 OG1 . THR THR THR E E 20  20  . 13.620 35.663 22.782 1.00 15.61  1 . O  ? 
ATOM   1086 CG2 CG2 . THR THR THR E E 20  20  . 11.832 34.585 21.588 1.00 14.61  1 . C  ? 
ATOM   1087 C   C   . THR THR THR E E 20  20  . 11.532 32.719 23.900 1.00 12.24  1 . C  ? 
ATOM   1088 O   O   . THR THR THR E E 20  20  . 10.294 32.769 23.782 1.00 13.41  1 . O  ? 
ATOM   1089 N   N   . LEU LEU LEU E E 21  21  . 12.165 31.596 24.002 1.00 12.44  1 . N  ? 
ATOM   1090 CA  CA  . LEU LEU LEU E E 21  21  . 11.449 30.296 23.986 1.00 12.40  1 . C  ? 
ATOM   1091 CB  CB  . LEU LEU LEU E E 21  21  . 12.422 29.149 23.918 1.00 12.96  1 . C  ? 
ATOM   1092 CG  CG  . LEU LEU LEU E E 21  21  . 12.990 28.950 22.529 1.00 12.76  1 . C  ? 
ATOM   1093 CD1 CD1 . LEU LEU LEU E E 21  21  . 14.108 27.984 22.592 1.00 15.30  1 . C  ? 
ATOM   1094 CD2 CD2 . LEU LEU LEU E E 21  21  . 11.912 28.472 21.548 1.00 16.22  1 . C  ? 
ATOM   1095 C   C   . LEU LEU LEU E E 21  21  . 10.549 30.188 25.189 1.00 13.81  1 . C  ? 
ATOM   1096 O   O   . LEU LEU LEU E E 21  21  . 9.404  29.657 25.038 1.00 14.21  1 . O  ? 
ATOM   1097 N   N   . LYS LYS LYS E E 22  22  . 10.972 30.630 26.370 1.00 13.04  1 . N  ? 
ATOM   1098 CA  CA  . LYS LYS LYS E E 22  22  . 10.081 30.621 27.536 1.00 15.24  1 . C  ? 
ATOM   1099 CB  CB  . LYS LYS LYS E E 22  22  . 10.807 31.122 28.784 1.00 17.82  1 . C  ? 
ATOM   1100 CG  CG  . LYS LYS LYS E E 22  22  . 11.858 30.178 29.325 1.00 26.04  1 . C  ? 
ATOM   1101 CD  CD  . LYS LYS LYS E E 22  22  . 11.477 28.792 29.603 1.00 28.91  1 . C  ? 
ATOM   1102 CE  CE  . LYS LYS LYS E E 22  22  . 12.536 28.106 30.474 1.00 31.88  1 . C  ? 
ATOM   1103 NZ  NZ  . LYS LYS LYS E E 22  22  . 12.229 26.709 30.827 1.00 38.89  1 . N  ? 
ATOM   1104 C   C   . LYS LYS LYS E E 22  22  . 8.862  31.536 27.289 1.00 15.03  1 . C  ? 
ATOM   1105 O   O   . LYS LYS LYS E E 22  22  . 7.744  31.211 27.723 1.00 15.52  1 . O  ? 
ATOM   1106 N   N   . GLU GLU GLU E E 23  23  . 9.048  32.688 26.639 1.00 15.42  1 . N  ? 
ATOM   1107 CA  CA  . GLU GLU GLU E E 23  23  . 7.934  33.610 26.328 1.00 16.85  1 . C  ? 
ATOM   1108 CB  CB  . GLU GLU GLU E E 23  23  . 8.445  34.887 25.684 1.00 18.40  1 . C  ? 
ATOM   1109 CG  CG  . GLU GLU GLU E E 23  23  . 9.246  35.784 26.617 1.00 23.95  1 . C  ? 
ATOM   1110 CD  CD  . GLU GLU GLU E E 23  23  . 9.713  37.080 25.958 1.00 46.63  1 . C  ? 
ATOM   1111 OE1 OE1 . GLU GLU GLU E E 23  23  . 10.373 37.009 24.889 1.00 45.28  1 . O  ? 
ATOM   1112 OE2 OE2 . GLU GLU GLU E E 23  23  . 9.418  38.183 26.532 1.00 48.88  1 . O  ? 
ATOM   1113 C   C   . GLU GLU GLU E E 23  23  . 6.952  32.898 25.360 1.00 14.12  1 . C  ? 
ATOM   1114 O   O   . GLU GLU GLU E E 23  23  . 5.739  32.994 25.551 1.00 16.38  1 . O  ? 
ATOM   1115 N   N   . ILE ILE ILE E E 24  24  . 7.481  32.203 24.368 1.00 13.71  1 . N  ? 
ATOM   1116 CA  CA  . ILE ILE ILE E E 24  24  . 6.631  31.462 23.404 1.00 15.37  1 . C  ? 
ATOM   1117 CB  CB  . ILE ILE ILE E E 24  24  . 7.489  30.889 22.278 1.00 14.00  1 . C  ? 
ATOM   1118 CG1 CG1 . ILE ILE ILE E E 24  24  . 7.990  31.999 21.355 1.00 14.93  1 . C  ? 
ATOM   1119 CG2 CG2 . ILE ILE ILE E E 24  24  . 6.669  29.805 21.536 1.00 17.14  1 . C  ? 
ATOM   1120 CD1 CD1 . ILE ILE ILE E E 24  24  . 9.117  31.622 20.449 1.00 17.34  1 . C  ? 
ATOM   1121 C   C   . ILE ILE ILE E E 24  24  . 5.849  30.385 24.155 1.00 14.91  1 . C  ? 
ATOM   1122 O   O   . ILE ILE ILE E E 24  24  . 4.633  30.263 23.912 1.00 15.39  1 . O  ? 
ATOM   1123 N   N   . ALA ALA ALA E E 25  25  . 6.497  29.636 25.033 1.00 13.67  1 . N  ? 
ATOM   1124 CA  CA  . ALA ALA ALA E E 25  25  . 5.838  28.532 25.742 1.00 15.85  1 . C  ? 
ATOM   1125 CB  CB  . ALA ALA ALA E E 25  25  . 6.824  27.837 26.620 1.00 17.79  1 . C  ? 
ATOM   1126 C   C   . ALA ALA ALA E E 25  25  . 4.671  29.134 26.539 1.00 18.38  1 . C  ? 
ATOM   1127 O   O   . ALA ALA ALA E E 25  25  . 3.574  28.549 26.588 1.00 18.28  1 . O  ? 
ATOM   1128 N   N   . GLN GLN GLN E E 26  26  . 4.858  30.292 27.174 1.00 15.37  1 . N  ? 
ATOM   1129 CA  CA  . GLN GLN GLN E E 26  26  . 3.824  30.940 27.998 1.00 19.53  1 . C  ? 
ATOM   1130 CB  CB  . GLN GLN GLN E E 26  26  . 4.425  32.085 28.827 1.00 22.82  1 . C  ? 
ATOM   1131 CG  CG  . GLN GLN GLN E E 26  26  . 3.383  32.828 29.667 1.00 26.16  1 . C  ? 
ATOM   1132 CD  CD  . GLN GLN GLN E E 26  26  . 2.616  31.938 30.613 1.00 100.06 1 . C  ? 
ATOM   1133 OE1 OE1 . GLN GLN GLN E E 26  26  . 3.124  30.923 31.093 1.00 44.19  1 . O  ? 
ATOM   1134 NE2 NE2 . GLN GLN GLN E E 26  26  . 1.385  32.330 30.908 1.00 73.36  1 . N  ? 
ATOM   1135 C   C   . GLN GLN GLN E E 26  26  . 2.686  31.443 27.102 1.00 16.84  1 . C  ? 
ATOM   1136 O   O   . GLN GLN GLN E E 26  26  . 1.505  31.265 27.450 1.00 18.64  1 . O  ? 
ATOM   1137 N   N   . THR THR THR E E 27  27  . 3.005  32.050 25.971 1.00 16.78  1 . N  ? 
ATOM   1138 CA  CA  . THR THR THR E E 27  27  . 1.964  32.530 25.033 1.00 18.55  1 . C  ? 
ATOM   1139 CB  CB  . THR THR THR E E 27  27  . 2.581  33.227 23.813 1.00 20.79  1 . C  ? 
ATOM   1140 OG1 OG1 . THR THR THR E E 27  27  . 3.261  34.403 24.267 1.00 21.35  1 . O  ? 
ATOM   1141 CG2 CG2 . THR THR THR E E 27  27  . 1.523  33.650 22.810 1.00 21.42  1 . C  ? 
ATOM   1142 C   C   . THR THR THR E E 27  27  . 1.073  31.365 24.577 1.00 16.82  1 . C  ? 
ATOM   1143 O   O   . THR THR THR E E 27  27  . -0.150 31.556 24.533 1.00 18.72  1 . O  ? 
ATOM   1144 N   N   . LEU LEU LEU E E 28  28  . 1.692  30.217 24.299 1.00 16.65  1 . N  ? 
ATOM   1145 CA  CA  . LEU LEU LEU E E 28  28  . 0.885  29.040 23.818 1.00 18.05  1 . C  ? 
ATOM   1146 CB  CB  . LEU LEU LEU E E 28  28  . 1.851  27.978 23.336 1.00 17.79  1 . C  ? 
ATOM   1147 CG  CG  . LEU LEU LEU E E 28  28  . 2.624  28.292 22.069 1.00 19.18  1 . C  ? 
ATOM   1148 CD1 CD1 . LEU LEU LEU E E 28  28  . 3.666  27.232 21.817 1.00 19.37  1 . C  ? 
ATOM   1149 CD2 CD2 . LEU LEU LEU E E 28  28  . 1.696  28.423 20.900 1.00 17.34  1 . C  ? 
ATOM   1150 C   C   . LEU LEU LEU E E 28  28  . -0.043 28.520 24.895 1.00 19.95  1 . C  ? 
ATOM   1151 O   O   . LEU LEU LEU E E 28  28  . -1.058 27.892 24.541 1.00 21.53  1 . O  ? 
ATOM   1152 N   N   . LYS LYS LYS E E 29  29  . 0.221  28.745 26.187 1.00 19.90  1 . N  ? 
ATOM   1153 CA  CA  . LYS LYS LYS E E 29  29  . -0.717 28.331 27.248 1.00 20.23  1 . C  ? 
ATOM   1154 CB  CB  . LYS LYS LYS E E 29  29  . 0.085  27.906 28.478 1.00 25.03  1 . C  ? 
ATOM   1155 CG  CG  . LYS LYS LYS E E 29  29  . 0.963  26.724 28.153 1.00 24.54  1 . C  ? 
ATOM   1156 CD  CD  . LYS LYS LYS E E 29  29  . 1.715  26.170 29.314 1.00 33.28  1 . C  ? 
ATOM   1157 CE  CE  . LYS LYS LYS E E 29  29  . 2.724  27.146 29.822 1.00 37.33  1 . C  ? 
ATOM   1158 NZ  NZ  . LYS LYS LYS E E 29  29  . 3.765  26.434 30.623 1.00 41.77  1 . N  ? 
ATOM   1159 C   C   . LYS LYS LYS E E 29  29  . -1.672 29.449 27.610 1.00 20.49  1 . C  ? 
ATOM   1160 O   O   . LYS LYS LYS E E 29  29  . -2.655 29.176 28.301 1.00 23.14  1 . O  ? 
ATOM   1161 N   N   . GLY GLY GLY E E 30  30  . -1.486 30.657 27.069 1.00 24.59  1 . N  ? 
ATOM   1162 CA  CA  . GLY GLY GLY E E 30  30  . -2.375 31.817 27.324 1.00 29.76  1 . C  ? 
ATOM   1163 C   C   . GLY GLY GLY E E 30  30  . -2.008 32.536 28.596 1.00 41.18  1 . C  ? 
HETATM 1164 OW0 OW0 . HOH HOH HOH Z . 1   1   . 15.506 35.765 20.738 1.00 18.26  1 . O  ? 
HETATM 1165 OW0 OW0 . HOH HOH HOH Z . 2   2   . 14.478 28.117 27.403 1.00 19.05  1 . O  ? 
HETATM 1166 OW0 OW0 . HOH HOH HOH Z . 3   3   . 24.613 20.426 26.127 1.00 17.77  1 . O  ? 
HETATM 1167 OW0 OW0 . HOH HOH HOH Z . 4   4   . 4.700  18.954 18.426 1.00 24.31  1 . O  ? 
HETATM 1168 OW0 OW0 . HOH HOH HOH Z . 5   5   . 40.911 21.017 15.272 1.00 21.09  1 . O  ? 
HETATM 1169 OW0 OW0 . HOH HOH HOH Z . 7   7   . 25.963 35.373 18.680 1.00 22.52  1 . O  ? 
HETATM 1170 OW0 OW0 . HOH HOH HOH Z . 8   8   . 16.394 31.521 11.387 1.00 19.69  1 . O  ? 
HETATM 1171 OW0 OW0 . HOH HOH HOH Z . 9   9   . 24.801 30.672 27.790 1.00 19.58  1 . O  ? 
HETATM 1172 OW0 OW0 . HOH HOH HOH Z . 10  10  . 20.122 23.523 31.733 1.00 22.45  1 . O  ? 
HETATM 1173 OW0 OW0 . HOH HOH HOH Z . 11  11  . 25.504 18.811 15.988 1.00 26.83  1 . O  ? 
HETATM 1174 OW0 OW0 . HOH HOH HOH Z . 12  12  . 35.405 17.634 19.901 1.00 24.77  1 . O  ? 
HETATM 1175 OW0 OW0 . HOH HOH HOH Z . 13  13  . 34.624 22.460 29.002 1.00 27.65  1 . O  ? 
HETATM 1176 OW0 OW0 . HOH HOH HOH Z . 16  16  . 14.641 19.095 22.500 1.00 18.72  1 . O  ? 
HETATM 1177 OW0 OW0 . HOH HOH HOH Z . 17  17  . 26.366 28.198 11.435 1.00 18.30  1 . O  ? 
HETATM 1178 OW0 OW0 . HOH HOH HOH Z . 18  18  . 17.430 19.064 28.125 1.00 19.58  1 . O  ? 
HETATM 1179 OW0 OW0 . HOH HOH HOH Z . 19  19  . 28.651 35.486 27.957 1.00 26.46  1 . O  ? 
HETATM 1180 OW0 OW0 . HOH HOH HOH Z . 21  21  . 7.606  16.920 23.821 1.00 23.33  1 . O  ? 
HETATM 1181 OW0 OW0 . HOH HOH HOH Z . 22  22  . 15.757 21.298 12.525 1.00 19.79  1 . O  ? 
HETATM 1182 OW0 OW0 . HOH HOH HOH Z . 23  23  . 21.669 37.515 26.954 1.00 24.00  1 . O  ? 
HETATM 1183 OW0 OW0 . HOH HOH HOH Z . 24  24  . 5.013  35.013 22.314 1.00 21.53  1 . O  ? 
HETATM 1184 OW0 OW0 . HOH HOH HOH Z . 25  25  . 26.998 32.117 9.604  1.00 28.67  1 . O  ? 
HETATM 1185 OW0 OW0 . HOH HOH HOH Z . 26  26  . 18.688 16.008 14.596 1.00 24.45  1 . O  ? 
HETATM 1186 OW0 OW0 . HOH HOH HOH Z . 27  27  . 19.936 28.178 7.476  1.00 22.45  1 . O  ? 
HETATM 1187 OW0 OW0 . HOH HOH HOH Z . 28  28  . 17.675 29.940 7.163  1.00 25.41  1 . O  ? 
HETATM 1188 OW0 OW0 . HOH HOH HOH Z . 30  30  . 4.211  25.607 26.388 1.00 22.38  1 . O  ? 
HETATM 1189 OW0 OW0 . HOH HOH HOH Z . 31  31  . 42.534 16.964 17.143 1.00 22.65  1 . O  ? 
HETATM 1190 OW0 OW0 . HOH HOH HOH Z . 32  32  . 27.435 22.195 31.225 1.00 23.61  1 . O  ? 
HETATM 1191 OW0 OW0 . HOH HOH HOH Z . 33  33  . 36.039 28.357 36.296 1.00 23.15  1 . O  ? 
HETATM 1192 OW0 OW0 . HOH HOH HOH Z . 34  34  . -2.016 19.456 17.439 1.00 21.62  1 . O  ? 
HETATM 1193 OW0 OW0 . HOH HOH HOH Z . 35  35  . 28.124 28.080 9.255  1.00 27.02  1 . O  ? 
HETATM 1194 OW0 OW0 . HOH HOH HOH Z . 36  36  . 19.300 38.619 16.941 1.00 23.15  1 . O  ? 
HETATM 1195 OW0 OW0 . HOH HOH HOH Z . 38  38  . 30.100 36.720 14.341 1.00 29.37  1 . O  ? 
HETATM 1196 OW0 OW0 . HOH HOH HOH Z . 40  40  . 17.864 32.950 29.427 1.00 19.68  1 . O  ? 
HETATM 1197 OW0 OW0 . HOH HOH HOH Z . 41  41  . 16.522 22.349 8.176  1.00 25.19  1 . O  ? 
HETATM 1198 OW0 OW0 . HOH HOH HOH Z . 42  42  . 15.268 37.332 24.748 1.00 28.43  1 . O  ? 
HETATM 1199 OW0 OW0 . HOH HOH HOH Z . 43  43  . 7.549  26.606 5.356  1.00 30.19  1 . O  ? 
HETATM 1200 OW0 OW0 . HOH HOH HOH Z . 44  44  . 35.388 32.439 27.008 1.00 25.09  1 . O  ? 
HETATM 1201 OW0 OW0 . HOH HOH HOH Z . 45  45  . 4.645  35.307 27.058 1.00 30.74  1 . O  ? 
HETATM 1202 OW0 OW0 . HOH HOH HOH Z . 46  46  . 16.721 36.037 11.240 1.00 28.51  1 . O  ? 
HETATM 1203 OW0 OW0 . HOH HOH HOH Z . 47  47  . 36.430 33.836 16.831 1.00 29.47  1 . O  ? 
HETATM 1204 OW0 OW0 . HOH HOH HOH Z . 48  48  . 16.937 39.054 18.217 1.00 24.66  1 . O  ? 
HETATM 1205 OW0 OW0 . HOH HOH HOH Z . 49  49  . 13.588 21.804 8.296  1.00 32.80  1 . O  ? 
HETATM 1206 OW0 OW0 . HOH HOH HOH Z . 51  51  . 23.199 37.371 12.043 1.00 27.93  1 . O  ? 
HETATM 1207 OW0 OW0 . HOH HOH HOH Z . 52  52  . 5.060  28.604 30.579 1.00 31.05  1 . O  ? 
HETATM 1208 OW0 OW0 . HOH HOH HOH Z . 53  53  . 11.497 15.786 20.771 1.00 28.61  1 . O  ? 
HETATM 1209 OW0 OW0 . HOH HOH HOH Z . 55  55  . 25.413 39.222 12.261 1.00 32.68  1 . O  ? 
HETATM 1210 OW0 OW0 . HOH HOH HOH Z . 56  56  . 7.470  29.722 30.137 1.00 25.67  1 . O  ? 
HETATM 1211 OW0 OW0 . HOH HOH HOH Z . 57  57  . 10.050 32.677 7.559  1.00 25.15  1 . O  ? 
HETATM 1212 OW0 OW0 . HOH HOH HOH Z . 59  59  . 34.297 27.848 8.815  1.00 31.09  1 . O  ? 
HETATM 1213 OW0 OW0 . HOH HOH HOH Z . 60  60  . 36.379 24.664 12.291 1.00 34.47  1 . O  ? 
HETATM 1214 OW0 OW0 . HOH HOH HOH Z . 61  61  . 1.284  16.561 15.885 1.00 29.52  1 . O  ? 
HETATM 1215 OW0 OW0 . HOH HOH HOH Z . 62  62  . 10.443 19.356 28.444 1.00 30.01  1 . O  ? 
HETATM 1216 OW0 OW0 . HOH HOH HOH Z . 65  65  . 37.245 12.687 14.130 1.00 24.35  1 . O  ? 
HETATM 1217 OW0 OW0 . HOH HOH HOH Z . 66  66  . 30.249 27.700 33.383 1.00 30.20  1 . O  ? 
HETATM 1218 OW0 OW0 . HOH HOH HOH Z . 67  67  . 28.750 14.836 19.003 1.00 26.60  1 . O  ? 
HETATM 1219 OW0 OW0 . HOH HOH HOH Z . 68  68  . 35.439 24.654 33.431 1.00 35.11  1 . O  ? 
HETATM 1220 OW0 OW0 . HOH HOH HOH Z . 71  71  . 19.045 30.627 30.294 1.00 32.45  1 . O  ? 
HETATM 1221 OW0 OW0 . HOH HOH HOH Z . 73  73  . 27.947 26.320 33.648 1.00 37.57  1 . O  ? 
HETATM 1222 OW0 OW0 . HOH HOH HOH Z . 74  74  . 26.513 14.577 17.559 1.00 30.25  1 . O  ? 
HETATM 1223 O   O   . HOH HOH HOH Z . 78  78  . 15.001 15.600 20.601 1.00 27.52  1 . O  ? 
HETATM 1224 O   O   . HOH HOH HOH Z . 80  80  . 15.178 17.978 26.878 1.00 29.32  1 . O  ? 
HETATM 1225 O   O   . HOH HOH HOH Z . 81  81  . 3.734  21.220 27.679 1.00 31.33  1 . O  ? 
HETATM 1226 O   O   . HOH HOH HOH Z . 82  82  . 21.454 13.922 19.862 1.00 37.64  1 . O  ? 
HETATM 1227 O   O   . HOH HOH HOH Z . 83  83  . 21.634 16.861 25.570 1.00 36.72  1 . O  ? 
HETATM 1228 O   O   . HOH HOH HOH Z . 85  85  . 35.363 15.572 15.600 1.00 35.59  1 . O  ? 
HETATM 1229 O   O   . HOH HOH HOH Z . 86  86  . 3.551  26.224 5.691  1.00 31.81  1 . O  ? 
HETATM 1230 O   O   . HOH HOH HOH Z . 87  87  . 21.563 38.496 23.009 1.00 38.46  1 . O  ? 
HETATM 1231 O   O   . HOH HOH HOH Z . 88  88  . -2.109 28.375 21.882 1.00 37.00  1 . O  ? 
HETATM 1232 O   O   . HOH HOH HOH Z . 89  89  . 42.037 27.005 13.849 1.00 39.14  1 . O  ? 
HETATM 1233 O   O   . HOH HOH HOH Z . 90  90  . -2.541 25.798 25.326 1.00 36.82  1 . O  ? 
HETATM 1234 O   O   . HOH HOH HOH Z . 91  91  . 4.915  16.052 14.871 1.00 34.89  1 . O  ? 
HETATM 1235 O   O   . HOH HOH HOH Z . 92  92  . 9.055  18.639 10.025 1.00 29.68  1 . O  ? 
HETATM 1236 O   O   . HOH HOH HOH Z . 93  93  . 36.988 19.065 9.853  1.00 48.50  1 . O  ? 
HETATM 1237 O   O   . HOH HOH HOH Z . 94  94  . 40.427 20.591 28.044 1.00 30.83  1 . O  ? 
HETATM 1238 O   O   . HOH HOH HOH Z . 96  96  . 33.626 37.743 17.905 1.00 35.88  1 . O  ? 
HETATM 1239 O   O   . HOH HOH HOH Z . 97  97  . 8.799  39.202 19.939 1.00 30.65  1 . O  ? 
HETATM 1240 O   O   . HOH HOH HOH Z . 99  99  . 9.289  37.559 22.715 1.00 39.98  1 . O  ? 
HETATM 1241 O   O   . HOH HOH HOH Z . 100 100 . 20.513 38.558 19.234 1.00 33.65  1 . O  ? 
HETATM 1242 O   O   . HOH HOH HOH Z . 101 101 . 27.583 37.967 14.798 1.00 31.42  1 . O  ? 
HETATM 1243 O   O   . HOH HOH HOH Z . 102 102 . 15.464 31.531 30.068 1.00 27.66  1 . O  ? 
HETATM 1244 O   O   . HOH HOH HOH Z . 104 104 . 40.236 21.994 29.957 1.00 39.70  1 . O  ? 
HETATM 1245 O   O   . HOH HOH HOH Z . 105 105 . -1.661 31.111 22.181 1.00 34.15  1 . O  ? 
HETATM 1246 O   O   . HOH HOH HOH Z . 106 106 . 21.228 39.650 25.597 1.00 37.22  1 . O  ? 
HETATM 1247 O   O   . HOH HOH HOH Z . 107 107 . 24.666 16.161 24.966 1.00 35.39  1 . O  ? 
HETATM 1248 O   O   . HOH HOH HOH Z . 108 108 . 0.705  23.014 27.867 1.00 43.14  1 . O  ? 
HETATM 1249 O   O   . HOH HOH HOH Z . 110 110 . 35.578 21.529 6.029  1.00 36.95  1 . O  ? 
HETATM 1250 O   O   . HOH HOH HOH Z . 111 111 . 24.243 31.874 9.059  1.00 40.14  1 . O  ? 
HETATM 1251 O   O   . HOH HOH HOH Z . 112 112 . 6.692  37.239 23.583 1.00 31.14  1 . O  ? 
HETATM 1252 O   O   . HOH HOH HOH Z . 117 117 . 5.315  16.071 22.594 1.00 37.98  1 . O  ? 
HETATM 1253 O   O   . HOH HOH HOH Z . 118 118 . 20.140 27.425 31.805 1.00 40.59  1 . O  ? 
HETATM 1254 O   O   . HOH HOH HOH Z . 119 119 . 30.027 18.742 9.398  1.00 36.51  1 . O  ? 
HETATM 1255 O   O   . HOH HOH HOH Z . 120 120 . 14.896 14.811 12.330 1.00 39.57  1 . O  ? 
HETATM 1256 O   O   . HOH HOH HOH Z . 122 122 . 38.002 34.641 11.862 1.00 43.18  1 . O  ? 
HETATM 1257 O   O   . HOH HOH HOH Z . 123 123 . 22.964 38.445 20.739 1.00 38.12  1 . O  ? 
HETATM 1258 O   O   . HOH HOH HOH Z . 125 125 . 27.546 25.243 8.177  1.00 28.06  1 . O  ? 
HETATM 1259 O   O   . HOH HOH HOH Z . 126 126 . 18.245 22.918 6.154  1.00 34.32  1 . O  ? 
HETATM 1260 O   O   . HOH HOH HOH Z . 128 128 . 4.027  33.121 3.302  1.00 28.25  1 . O  ? 
HETATM 1261 O   O   . HOH HOH HOH Z . 129 129 . 19.083 36.934 27.905 1.00 31.74  1 . O  ? 
HETATM 1262 O   O   . HOH HOH HOH Z . 132 132 . 15.737 14.064 23.324 1.00 40.38  1 . O  ? 
HETATM 1263 O   O   . HOH HOH HOH Z . 134 134 . 41.145 18.388 29.661 1.00 37.06  1 . O  ? 
HETATM 1264 O   O   . HOH HOH HOH Z . 135 135 . 43.336 17.864 27.680 1.00 35.21  1 . O  ? 
HETATM 1265 O   O   . HOH HOH HOH Z . 136 136 . 42.139 21.911 26.867 1.00 36.90  1 . O  ? 
HETATM 1266 O   O   . HOH HOH HOH Z . 137 137 . 41.470 22.975 24.576 1.00 32.51  1 . O  ? 
HETATM 1267 O   O   . HOH HOH HOH Z . 138 138 . 40.970 33.377 23.211 1.00 31.93  1 . O  ? 
HETATM 1268 O   O   . HOH HOH HOH Z . 141 141 . 35.812 13.999 23.413 1.00 43.68  1 . O  ? 
HETATM 1269 O   O   . HOH HOH HOH Z . 143 143 . 17.170 19.633 8.414  1.00 38.20  1 . O  ? 
HETATM 1270 O   O   . HOH HOH HOH Z . 144 144 . 26.244 34.616 28.832 1.00 34.23  1 . O  ? 
HETATM 1271 O   O   . HOH HOH HOH Z . 146 146 . 21.540 29.692 30.917 1.00 31.28  1 . O  ? 
HETATM 1272 O   O   . HOH HOH HOH Z . 147 147 . 29.275 20.395 30.087 1.00 39.33  1 . O  ? 
HETATM 1273 O   O   . HOH HOH HOH Z . 148 148 . 25.306 12.101 16.689 1.00 33.47  1 . O  ? 
HETATM 1274 O   O   . HOH HOH HOH Z . 149 149 . 20.522 17.083 13.021 1.00 46.72  1 . O  ? 
HETATM 1275 O   O   . HOH HOH HOH Z . 151 151 . 38.018 25.462 33.410 1.00 35.65  1 . O  ? 
HETATM 1276 O   O   . HOH HOH HOH Z . 152 152 . 41.527 31.394 31.404 1.00 34.36  1 . O  ? 
HETATM 1277 O   O   . HOH HOH HOH Z . 153 153 . 4.624  21.252 31.954 1.00 39.78  1 . O  ? 
HETATM 1278 O   O   . HOH HOH HOH Z . 156 156 . 10.838 34.610 9.230  1.00 41.14  1 . O  ? 
HETATM 1279 O   O   . HOH HOH HOH Z . 157 157 . 8.064  35.872 10.252 1.00 34.11  1 . O  ? 
HETATM 1280 O   O   . HOH HOH HOH Z . 161 161 . -1.859 34.291 21.287 1.00 36.47  1 . O  ? 
HETATM 1281 O   O   . HOH HOH HOH Z . 162 162 . 19.004 17.545 26.116 1.00 34.38  1 . O  ? 
HETATM 1282 O   O   . HOH HOH HOH Z . 163 163 . 1.681  24.950 32.713 1.00 38.11  1 . O  ? 
HETATM 1283 O   O   . HOH HOH HOH Z . 165 165 . 16.749 38.110 27.060 1.00 30.66  1 . O  ? 
HETATM 1284 O   O   . HOH HOH HOH Z . 166 166 . 39.966 26.858 29.090 1.00 23.84  1 . O  ? 
HETATM 1285 O   O   . HOH HOH HOH Z . 167 167 . -4.464 19.305 10.966 1.00 39.02  1 . O  ? 
# 
loop_
_atom_site_anisotrop.id 
_atom_site_anisotrop.pdbx_auth_atom_id 
_atom_site_anisotrop.pdbx_label_atom_id 
_atom_site_anisotrop.pdbx_label_alt_id 
_atom_site_anisotrop.pdbx_auth_comp_id 
_atom_site_anisotrop.pdbx_label_comp_id 
_atom_site_anisotrop.pdbx_auth_asym_id 
_atom_site_anisotrop.pdbx_label_asym_id 
_atom_site_anisotrop.pdbx_auth_seq_id 
_atom_site_anisotrop.pdbx_label_seq_id 
_atom_site_anisotrop.pdbx_PDB_ins_code 
_atom_site_anisotrop.U[1][1] 
_atom_site_anisotrop.U[2][2] 
_atom_site_anisotrop.U[3][3] 
_atom_site_anisotrop.U[1][2] 
_atom_site_anisotrop.U[1][3] 
_atom_site_anisotrop.U[2][3] 
_atom_site_anisotrop.pdbx_PDB_model_num 
_atom_site_anisotrop.type_symbol 
1    C   C   . ACE ACE A A 0  0  . 0.7574 0.8421 0.9577 0.0886  -0.0761 0.0400  1 . 
2    O   O   . ACE ACE A A 0  0  . 0.9055 1.0127 1.1162 0.0905  -0.0793 0.0452  1 . 
3    CH3 CH3 . ACE ACE A A 0  0  . 0.3451 0.4347 0.5586 0.1075  -0.0695 0.0077  1 . 
4    N   N   . GLY GLY A A 1  1  . 0.3660 0.4352 0.5443 0.0719  -0.0786 0.0588  1 . 
5    CA  CA  . GLY GLY A A 1  1  . 0.3600 0.4567 0.5168 0.0559  -0.0814 0.0788  1 . 
6    C   C   . GLY GLY A A 1  1  . 0.2996 0.3995 0.4225 0.0418  -0.0718 0.0759  1 . 
7    O   O   . GLY GLY A A 1  1  . 0.3095 0.3807 0.4279 0.0423  -0.0657 0.0700  1 . 
8    N   N   . GLU GLU A A 2  2  . 0.2830 0.4231 0.3873 0.0324  -0.0722 0.0727  1 . 
9    CA  CA  . GLU GLU A A 2  2  . 0.3389 0.4986 0.4173 0.0225  -0.0668 0.0635  1 . 
10   CB  CB  . GLU GLU A A 2  2  . 0.4424 0.6680 0.5135 0.0197  -0.0737 0.0456  1 . 
11   CG  CG  . GLU GLU A A 2  2  . 0.8431 1.0995 0.9007 0.0163  -0.0701 0.0141  1 . 
12   CD  CD  . GLU GLU A A 2  2  . 1.2944 1.6308 1.3560 0.0199  -0.0823 -0.0204 1 . 
13   OE1 OE1 . GLU GLU A A 2  2  . 0.5805 0.9128 0.6714 0.0240  -0.0905 -0.0412 1 . 
14   OE2 OE2 . GLU GLU A A 2  2  . 1.7102 2.1249 1.7491 0.0193  -0.0851 -0.0271 1 . 
15   C   C   . GLU GLU A A 2  2  . 0.3104 0.4350 0.3880 0.0226  -0.0530 0.0386  1 . 
16   O   O   . GLU GLU A A 2  2  . 0.2448 0.3584 0.3068 0.0179  -0.0473 0.0385  1 . 
17   N   N   . ILE ILE A A 3  3  . 0.2179 0.3333 0.3171 0.0258  -0.0491 0.0242  1 . 
18   CA  CA  . ILE ILE A A 3  3  . 0.1958 0.2914 0.3052 0.0230  -0.0393 0.0142  1 . 
19   CB  CB  . ILE ILE A A 3  3  . 0.2449 0.3497 0.3959 0.0209  -0.0411 0.0121  1 . 
20   CG1 CG1 . ILE ILE A A 3  3  . 0.3038 0.4285 0.4824 0.0155  -0.0566 -0.0140 1 . 
21   CG2 CG2 . ILE ILE A A 3  3  . 0.2625 0.3598 0.4302 0.0180  -0.0312 0.0248  1 . 
22   CD1 CD1 . ILE ILE A A 3  3  . 0.3499 0.4830 0.5903 0.0108  -0.0671 -0.0148 1 . 
23   C   C   . ILE ILE A A 3  3  . 0.1874 0.2576 0.2826 0.0284  -0.0297 0.0241  1 . 
24   O   O   . ILE ILE A A 3  3  . 0.1801 0.2375 0.2648 0.0243  -0.0235 0.0206  1 . 
25   N   N   . ALA ALA A A 4  4  . 0.1893 0.2568 0.2907 0.0396  -0.0314 0.0298  1 . 
26   CA  CA  . ALA ALA A A 4  4  . 0.2005 0.2548 0.3002 0.0497  -0.0272 0.0235  1 . 
27   CB  CB  . ALA ALA A A 4  4  . 0.2045 0.2679 0.3275 0.0675  -0.0339 0.0155  1 . 
28   C   C   . ALA ALA A A 4  4  . 0.1933 0.2204 0.2803 0.0435  -0.0331 0.0285  1 . 
29   O   O   . ALA ALA A A 4  4  . 0.2200 0.2363 0.2991 0.0443  -0.0274 0.0197  1 . 
30   N   N   . GLN GLN A A 5  5  . 0.2085 0.2370 0.2964 0.0361  -0.0448 0.0472  1 . 
31   CA  CA  . GLN GLN A A 5  5  . 0.2155 0.2343 0.3015 0.0264  -0.0525 0.0660  1 . 
32   CB  CB  . GLN GLN A A 5  5  . 0.2537 0.2995 0.3512 0.0179  -0.0681 0.1020  1 . 
33   CG  CG  . GLN GLN A A 5  5  . 0.5456 0.5924 0.6606 0.0051  -0.0808 0.1390  1 . 
34   CD  CD  . GLN GLN A A 5  5  . 0.9481 1.0101 1.1085 0.0000  -0.1055 0.1883  1 . 
35   OE1 OE1 . GLN GLN A A 5  5  . 0.9054 1.0111 1.0589 -0.0010 -0.1090 0.2043  1 . 
36   NE2 NE2 . GLN GLN A A 5  5  . 0.8773 0.9052 1.0958 -0.0038 -0.1270 0.2148  1 . 
37   C   C   . GLN GLN A A 5  5  . 0.2194 0.2493 0.2754 0.0159  -0.0400 0.0580  1 . 
38   O   O   . GLN GLN A A 5  5  . 0.2215 0.2345 0.2753 0.0120  -0.0390 0.0601  1 . 
39   N   N   . THR THR A A 6  6  . 0.1808 0.2376 0.2248 0.0131  -0.0340 0.0436  1 . 
40   CA  CA  . THR THR A A 6  6  . 0.1774 0.2470 0.2085 0.0072  -0.0271 0.0271  1 . 
41   CB  CB  . THR THR A A 6  6  . 0.1818 0.2881 0.2224 0.0076  -0.0311 0.0018  1 . 
42   OG1 OG1 . THR THR A A 6  6  . 0.1997 0.3543 0.2324 0.0070  -0.0400 0.0101  1 . 
43   CG2 CG2 . THR THR A A 6  6  . 0.1898 0.3153 0.2311 0.0059  -0.0298 -0.0241 1 . 
44   C   C   . THR THR A A 6  6  . 0.1877 0.2238 0.2225 0.0097  -0.0178 0.0184  1 . 
45   O   O   . THR THR A A 6  6  . 0.1793 0.2102 0.2041 0.0054  -0.0137 0.0158  1 . 
46   N   N   . LEU LEU A A 7  7  . 0.1573 0.1838 0.2063 0.0166  -0.0142 0.0173  1 . 
47   CA  CA  . LEU LEU A A 7  7  . 0.1702 0.1905 0.2215 0.0194  -0.0055 0.0160  1 . 
48   CB  CB  . LEU LEU A A 7  7  . 0.1608 0.2042 0.2309 0.0264  -0.0015 0.0219  1 . 
49   CG  CG  . LEU LEU A A 7  7  . 0.1562 0.2133 0.2597 0.0178  -0.0047 0.0303  1 . 
50   CD1 CD1 . LEU LEU A A 7  7  . 0.1838 0.2771 0.3097 0.0224  -0.0012 0.0462  1 . 
51   CD2 CD2 . LEU LEU A A 7  7  . 0.2055 0.2594 0.3298 0.0091  -0.0052 0.0358  1 . 
52   C   C   . LEU LEU A A 7  7  . 0.1585 0.1631 0.1973 0.0239  -0.0060 0.0133  1 . 
53   O   O   . LEU LEU A A 7  7  . 0.1843 0.1870 0.2159 0.0218  -0.0006 0.0101  1 . 
54   N   N   . LYS LYS A A 8  8  . 0.1639 0.1576 0.2117 0.0303  -0.0162 0.0140  1 . 
55   CA  CA  . LYS LYS A A 8  8  . 0.1973 0.1704 0.2563 0.0343  -0.0254 0.0073  1 . 
56   CB  CB  . LYS LYS A A 8  8  . 0.2291 0.1873 0.3249 0.0428  -0.0445 0.0084  1 . 
57   CG  CG  . LYS LYS A A 8  8  . 0.3333 0.3090 0.4490 0.0639  -0.0468 -0.0157 1 . 
58   CD  CD  . LYS LYS A A 8  8  . 0.2906 0.2981 0.4056 0.0820  -0.0402 -0.0521 1 . 
59   CE  CE  . LYS LYS A A 8  8  . 0.3761 0.4098 0.5273 0.1075  -0.0510 -0.0834 1 . 
60   NZ  NZ  . LYS LYS A A 8  8  . 0.4436 0.5407 0.5954 0.1304  -0.0457 -0.1268 1 . 
61   C   C   . LYS LYS A A 8  8  . 0.2089 0.1724 0.2562 0.0181  -0.0260 0.0224  1 . 
62   O   O   . LYS LYS A A 8  8  . 0.2292 0.1817 0.2783 0.0178  -0.0268 0.0142  1 . 
63   N   N   . GLU GLU A A 9  9  . 0.2077 0.1894 0.2442 0.0065  -0.0259 0.0409  1 . 
64   CA  CA  . GLU GLU A A 9  9  . 0.2267 0.2255 0.2518 -0.0071 -0.0249 0.0545  1 . 
65   CB  CB  . GLU GLU A A 9  9  . 0.2239 0.2735 0.2397 -0.0151 -0.0274 0.0719  1 . 
66   CG  CG  . GLU GLU A A 9  9  . 0.4648 0.5639 0.4667 -0.0265 -0.0244 0.0828  1 . 
67   CD  CD  . GLU GLU A A 9  9  . 0.9038 1.0814 0.8877 -0.0261 -0.0216 0.0705  1 . 
68   OE1 OE1 . GLU GLU A A 9  9  . 0.6113 0.8108 0.5963 -0.0215 -0.0269 0.0686  1 . 
69   OE2 OE2 . GLU GLU A A 9  9  . 0.3432 0.5696 0.3153 -0.0285 -0.0158 0.0577  1 . 
70   C   C   . GLU GLU A A 9  9  . 0.2012 0.2008 0.2096 -0.0065 -0.0120 0.0330  1 . 
71   O   O   . GLU GLU A A 9  9  . 0.2144 0.2114 0.2194 -0.0125 -0.0107 0.0353  1 . 
72   N   N   . ILE ILE A A 10 10 . 0.1785 0.1827 0.1867 -0.0011 -0.0055 0.0167  1 . 
73   CA  CA  . ILE ILE A A 10 10 . 0.2052 0.2086 0.2173 -0.0011 0.0009  0.0042  1 . 
74   CB  CB  . ILE ILE A A 10 10 . 0.1666 0.1762 0.2043 0.0017  -0.0001 -0.0019 1 . 
75   CG1 CG1 . ILE ILE A A 10 10 . 0.1493 0.1837 0.1984 0.0009  -0.0079 -0.0202 1 . 
76   CG2 CG2 . ILE ILE A A 10 10 . 0.1623 0.1688 0.2236 0.0008  0.0014  0.0010  1 . 
77   CD1 CD1 . ILE ILE A A 10 10 . 0.1728 0.2103 0.2591 0.0030  -0.0157 -0.0264 1 . 
78   C   C   . ILE ILE A A 10 10 . 0.1810 0.1685 0.1896 0.0021  0.0046  0.0062  1 . 
79   O   O   . ILE ILE A A 10 10 . 0.1852 0.1721 0.1904 -0.0014 0.0073  0.0034  1 . 
80   N   N   . ALA ALA A A 11 11 . 0.1707 0.1559 0.1824 0.0112  0.0034  0.0051  1 . 
81   CA  CA  . ALA ALA A A 11 11 . 0.1970 0.1885 0.2074 0.0194  0.0041  -0.0050 1 . 
82   CB  CB  . ALA ALA A A 11 11 . 0.1970 0.2061 0.2172 0.0351  0.0006  -0.0187 1 . 
83   C   C   . ALA ALA A A 11 11 . 0.2258 0.1953 0.2372 0.0139  -0.0037 -0.0090 1 . 
84   O   O   . ALA ALA A A 11 11 . 0.2107 0.1859 0.2176 0.0143  -0.0019 -0.0165 1 . 
85   N   N   . LYS LYS A A 12 12 . 0.1996 0.1512 0.2244 0.0079  -0.0148 0.0016  1 . 
86   CA  CA  . LYS LYS A A 12 12 . 0.2137 0.1489 0.2583 -0.0013 -0.0275 0.0102  1 . 
87   CB  CB  . LYS LYS A A 12 12 . 0.2379 0.1655 0.3126 -0.0096 -0.0435 0.0382  1 . 
88   CG  CG  . LYS LYS A A 12 12 . 0.5272 0.4342 0.6427 0.0038  -0.0613 0.0273  1 . 
89   CD  CD  . LYS LYS A A 12 12 . 0.4769 0.3749 0.6421 -0.0092 -0.0844 0.0695  1 . 
90   CE  CE  . LYS LYS A A 12 12 . 1.6367 1.5729 1.7749 -0.0210 -0.0758 0.1070  1 . 
91   NZ  NZ  . LYS LYS A A 12 12 . 0.6338 0.5683 0.7818 -0.0097 -0.0810 0.1045  1 . 
92   C   C   . LYS LYS A A 12 12 . 0.2075 0.1580 0.2313 -0.0142 -0.0174 0.0206  1 . 
93   O   O   . LYS LYS A A 12 12 . 0.2124 0.1569 0.2430 -0.0177 -0.0205 0.0161  1 . 
94   N   N   . THR THR A A 13 13 . 0.2078 0.1829 0.2129 -0.0185 -0.0076 0.0264  1 . 
95   CA  CA  . THR THR A A 13 13 . 0.1807 0.1821 0.1745 -0.0258 -0.0002 0.0251  1 . 
96   CB  CB  . THR THR A A 13 13 . 0.1726 0.2140 0.1588 -0.0252 0.0037  0.0182  1 . 
97   OG1 OG1 . THR THR A A 13 13 . 0.1981 0.2655 0.1845 -0.0315 -0.0027 0.0418  1 . 
98   CG2 CG2 . THR THR A A 13 13 . 0.1965 0.2799 0.1796 -0.0276 0.0083  0.0058  1 . 
99   C   C   . THR THR A A 13 13 . 0.1874 0.1765 0.1789 -0.0196 0.0058  0.0079  1 . 
100  O   O   . THR THR A A 13 13 . 0.1904 0.1867 0.1814 -0.0247 0.0072  0.0072  1 . 
101  N   N   . LEU LEU A A 14 14 . 0.1730 0.1551 0.1670 -0.0104 0.0088  0.0006  1 . 
102  CA  CA  . LEU LEU A A 14 14 . 0.1834 0.1708 0.1810 -0.0065 0.0125  -0.0019 1 . 
103  CB  CB  . LEU LEU A A 14 14 . 0.1871 0.1882 0.1959 0.0000  0.0148  0.0057  1 . 
104  CG  CG  . LEU LEU A A 14 14 . 0.1725 0.1741 0.2088 -0.0030 0.0124  0.0095  1 . 
105  CD1 CD1 . LEU LEU A A 14 14 . 0.1948 0.2121 0.2513 -0.0004 0.0120  0.0265  1 . 
106  CD2 CD2 . LEU LEU A A 14 14 . 0.1799 0.1842 0.2452 -0.0056 0.0083  0.0101  1 . 
107  C   C   . LEU LEU A A 14 14 . 0.2028 0.1878 0.1948 -0.0046 0.0090  -0.0082 1 . 
108  O   O   . LEU LEU A A 14 14 . 0.1828 0.1775 0.1746 -0.0059 0.0107  -0.0087 1 . 
109  N   N   . LYS LYS A A 15 15 . 0.1851 0.1594 0.1828 -0.0001 0.0002  -0.0170 1 . 
110  CA  CA  . LYS LYS A A 15 15 . 0.2002 0.1728 0.2100 0.0038  -0.0105 -0.0351 1 . 
111  CB  CB  . LYS LYS A A 15 15 . 0.2305 0.1924 0.2684 0.0149  -0.0271 -0.0565 1 . 
112  CG  CG  . LYS LYS A A 15 15 . 0.2831 0.2800 0.3140 0.0342  -0.0229 -0.0760 1 . 
113  CD  CD  . LYS LYS A A 15 15 . 0.4274 0.4143 0.4999 0.0493  -0.0444 -0.1087 1 . 
114  CE  CE  . LYS LYS A A 15 15 . 0.6110 0.6600 0.6814 0.0753  -0.0430 -0.1459 1 . 
115  NZ  NZ  . LYS LYS A A 15 15 . 0.4024 0.4633 0.4578 0.0763  -0.0301 -0.1248 1 . 
116  C   C   . LYS LYS A A 15 15 . 0.1804 0.1392 0.1984 -0.0118 -0.0145 -0.0226 1 . 
117  O   O   . LYS LYS A A 15 15 . 0.2035 0.1683 0.2259 -0.0121 -0.0183 -0.0333 1 . 
118  N   N   . GLU GLU A A 16 16 . 0.1911 0.1462 0.2122 -0.0245 -0.0142 0.0004  1 . 
119  CA  CA  . GLU GLU A A 16 16 . 0.1963 0.1637 0.2254 -0.0404 -0.0157 0.0187  1 . 
120  CB  CB  . GLU GLU A A 16 16 . 0.2021 0.1964 0.2322 -0.0523 -0.0147 0.0480  1 . 
121  CG  CG  . GLU GLU A A 16 16 . 0.3515 0.3323 0.4155 -0.0590 -0.0321 0.0738  1 . 
122  CD  CD  . GLU GLU A A 16 16 . 0.6598 0.6907 0.7150 -0.0688 -0.0282 0.1063  1 . 
123  OE1 OE1 . GLU GLU A A 16 16 . 0.6372 0.7268 0.6695 -0.0740 -0.0158 0.1102  1 . 
124  OE2 OE2 . GLU GLU A A 16 16 . 0.5705 0.5934 0.6429 -0.0688 -0.0384 0.1234  1 . 
125  C   C   . GLU GLU A A 16 16 . 0.1732 0.1606 0.1823 -0.0384 -0.0026 0.0086  1 . 
126  O   O   . GLU GLU A A 16 16 . 0.1860 0.1800 0.2029 -0.0449 -0.0051 0.0096  1 . 
127  N   N   . ILE ILE A A 17 17 . 0.1829 0.1807 0.1789 -0.0309 0.0072  0.0012  1 . 
128  CA  CA  . ILE ILE A A 17 17 . 0.1659 0.1783 0.1644 -0.0271 0.0131  -0.0081 1 . 
129  CB  CB  . ILE ILE A A 17 17 . 0.1539 0.1695 0.1634 -0.0194 0.0149  -0.0149 1 . 
130  CG1 CG1 . ILE ILE A A 17 17 . 0.1660 0.2088 0.1762 -0.0206 0.0153  -0.0248 1 . 
131  CG2 CG2 . ILE ILE A A 17 17 . 0.1689 0.1881 0.2052 -0.0143 0.0126  -0.0177 1 . 
132  CD1 CD1 . ILE ILE A A 17 17 . 0.1811 0.2231 0.2081 -0.0133 0.0118  -0.0364 1 . 
133  C   C   . ILE ILE A A 17 17 . 0.1859 0.1929 0.1853 -0.0230 0.0110  -0.0103 1 . 
134  O   O   . ILE ILE A A 17 17 . 0.1841 0.2020 0.1891 -0.0251 0.0111  -0.0119 1 . 
135  N   N   . ALA ALA A A 18 18 . 0.1780 0.1823 0.1725 -0.0153 0.0086  -0.0129 1 . 
136  CA  CA  . ALA ALA A A 18 18 . 0.1852 0.2126 0.1773 -0.0082 0.0062  -0.0182 1 . 
137  CB  CB  . ALA ALA A A 18 18 . 0.1826 0.2330 0.1686 0.0041  0.0049  -0.0264 1 . 
138  C   C   . ALA ALA A A 18 18 . 0.1931 0.2155 0.1904 -0.0124 -0.0027 -0.0323 1 . 
139  O   O   . ALA ALA A A 18 18 . 0.1811 0.2244 0.1784 -0.0117 -0.0037 -0.0339 1 . 
140  CD1 CD1 . 4BF 4BF A A 19 19 . 0.3360 0.2907 0.4759 -0.0702 -0.0637 0.0065  1 . 
141  CE1 CE1 . 4BF 4BF A A 19 19 . 0.3919 0.3386 0.5920 -0.0862 -0.0866 0.0200  1 . 
142  CZ  CZ  . 4BF 4BF A A 19 19 . 0.3504 0.2702 0.6013 -0.0767 -0.1143 -0.0188 1 . 
143  BR  BR  . 4BF 4BF A A 19 19 . 1.2101 1.1109 1.5745 -0.1013 -0.1560 -0.0002 1 . 
144  CE2 CE2 . 4BF 4BF A A 19 19 . 0.6434 0.5603 0.8783 -0.0498 -0.1168 -0.0715 1 . 
145  CD2 CD2 . 4BF 4BF A A 19 19 . 0.3873 0.3222 0.5544 -0.0367 -0.0894 -0.0729 1 . 
146  CG  CG  . 4BF 4BF A A 19 19 . 0.3185 0.2641 0.4430 -0.0476 -0.0647 -0.0338 1 . 
147  CB  CB  . 4BF 4BF A A 19 19 . 0.2156 0.1743 0.2900 -0.0343 -0.0434 -0.0376 1 . 
148  CA  CA  . 4BF 4BF A A 19 19 . 0.2070 0.1948 0.2451 -0.0268 -0.0272 -0.0445 1 . 
149  N   N   . 4BF 4BF A A 19 19 . 0.1893 0.1857 0.2019 -0.0187 -0.0129 -0.0375 1 . 
150  C   C   . 4BF 4BF A A 19 19 . 0.1970 0.1956 0.2337 -0.0405 -0.0202 -0.0258 1 . 
151  O   O   . 4BF 4BF A A 19 19 . 0.2009 0.2095 0.2475 -0.0422 -0.0265 -0.0350 1 . 
152  N   N   . THR THR A A 20 20 . 0.1872 0.1950 0.2128 -0.0463 -0.0082 -0.0079 1 . 
153  CA  CA  . THR THR A A 20 20 . 0.1676 0.2036 0.1969 -0.0557 -0.0025 0.0016  1 . 
154  CB  CB  . THR THR A A 20 20 . 0.1505 0.2177 0.1726 -0.0588 0.0068  0.0113  1 . 
155  OG1 OG1 . THR THR A A 20 20 . 0.1987 0.2650 0.2301 -0.0698 0.0000  0.0350  1 . 
156  CG2 CG2 . THR THR A A 20 20 . 0.1446 0.2635 0.1726 -0.0641 0.0128  0.0129  1 . 
157  C   C   . THR THR A A 20 20 . 0.1612 0.2070 0.1846 -0.0457 0.0023  -0.0115 1 . 
158  O   O   . THR THR A A 20 20 . 0.1653 0.2283 0.1982 -0.0504 0.0011  -0.0117 1 . 
159  N   N   . LEU LEU A A 21 21 . 0.1527 0.1937 0.1691 -0.0338 0.0057  -0.0158 1 . 
160  CA  CA  . LEU LEU A A 21 21 . 0.1417 0.1979 0.1674 -0.0264 0.0056  -0.0140 1 . 
161  CB  CB  . LEU LEU A A 21 21 . 0.1608 0.2177 0.1947 -0.0181 0.0065  -0.0032 1 . 
162  CG  CG  . LEU LEU A A 21 21 . 0.1735 0.2229 0.2329 -0.0160 0.0070  -0.0076 1 . 
163  CD1 CD1 . LEU LEU A A 21 21 . 0.1790 0.2234 0.2557 -0.0117 0.0042  0.0074  1 . 
164  CD2 CD2 . LEU LEU A A 21 21 . 0.1746 0.2370 0.2710 -0.0124 0.0017  -0.0155 1 . 
165  C   C   . LEU LEU A A 21 21 . 0.1659 0.2357 0.1865 -0.0254 -0.0011 -0.0183 1 . 
166  O   O   . LEU LEU A A 21 21 . 0.1624 0.2516 0.1937 -0.0249 -0.0031 -0.0146 1 . 
167  N   N   . LYS LYS A A 22 22 . 0.1641 0.2312 0.1763 -0.0228 -0.0082 -0.0320 1 . 
168  CA  CA  . LYS LYS A A 22 22 . 0.1914 0.2831 0.2064 -0.0183 -0.0196 -0.0513 1 . 
169  CB  CB  . LYS LYS A A 22 22 . 0.2428 0.3398 0.2598 -0.0076 -0.0307 -0.0805 1 . 
170  CG  CG  . LYS LYS A A 22 22 . 0.3070 0.4515 0.3020 0.0074  -0.0229 -0.0766 1 . 
171  CD  CD  . LYS LYS A A 22 22 . 0.7370 0.8828 0.7312 0.0188  -0.0256 -0.0962 1 . 
172  CE  CE  . LYS LYS A A 22 22 . 1.3849 1.5989 1.3592 0.0309  -0.0154 -0.0812 1 . 
173  NZ  NZ  . LYS LYS A A 22 22 . 0.3239 0.5239 0.2959 0.0337  -0.0085 -0.0726 1 . 
174  C   C   . LYS LYS A A 22 22 . 0.2021 0.2816 0.2372 -0.0316 -0.0264 -0.0533 1 . 
175  O   O   . LYS LYS A A 22 22 . 0.2135 0.3195 0.2530 -0.0296 -0.0326 -0.0615 1 . 
176  N   N   . GLU GLU A A 23 23 . 0.1883 0.2420 0.2383 -0.0455 -0.0266 -0.0416 1 . 
177  CA  CA  A GLU GLU A A 23 23 . 0.2140 0.2729 0.2899 -0.0619 -0.0324 -0.0313 1 . 
178  CA  CA  B GLU GLU A A 23 23 . 0.2140 0.2729 0.2899 -0.0619 -0.0324 -0.0313 1 . 
179  CB  CB  A GLU GLU A A 23 23 . 0.2406 0.2923 0.3354 -0.0785 -0.0333 -0.0050 1 . 
180  CB  CB  B GLU GLU A A 23 23 . 0.2406 0.2923 0.3354 -0.0785 -0.0333 -0.0050 1 . 
181  CG  CG  A GLU GLU A A 23 23 . 0.4706 0.5434 0.6028 -0.0999 -0.0414 0.0193  1 . 
182  CG  CG  B GLU GLU A A 23 23 . 0.4706 0.5434 0.6028 -0.0999 -0.0414 0.0193  1 . 
183  CD  CD  . GLU GLU A A 23 23 . 1.0501 1.1608 1.1884 -0.1159 -0.0329 0.0590  1 . 
184  OE1 OE1 . GLU GLU A A 23 23 . 0.5611 0.6618 0.6975 -0.1172 -0.0336 0.0733  1 . 
185  OE2 OE2 . GLU GLU A A 23 23 . 0.4534 0.6167 0.5980 -0.1259 -0.0257 0.0758  1 . 
186  C   C   . GLU GLU A A 23 23 . 0.1666 0.2547 0.2335 -0.0607 -0.0202 -0.0242 1 . 
187  O   O   . GLU GLU A A 23 23 . 0.1748 0.2794 0.2567 -0.0659 -0.0261 -0.0264 1 . 
188  N   N   . ILE ILE A A 24 24 . 0.1574 0.2513 0.2106 -0.0526 -0.0072 -0.0199 1 . 
189  CA  CA  . ILE ILE A A 24 24 . 0.1589 0.2783 0.2225 -0.0466 -0.0015 -0.0212 1 . 
190  CB  CB  . ILE ILE A A 24 24 . 0.1563 0.2768 0.2253 -0.0366 0.0051  -0.0260 1 . 
191  CG1 CG1 . ILE ILE A A 24 24 . 0.1381 0.2816 0.2025 -0.0433 0.0121  -0.0282 1 . 
192  CG2 CG2 . ILE ILE A A 24 24 . 0.1466 0.2832 0.2485 -0.0252 0.0017  -0.0331 1 . 
193  CD1 CD1 . ILE ILE A A 24 24 . 0.1586 0.3031 0.2252 -0.0331 0.0153  -0.0408 1 . 
194  C   C   . ILE ILE A A 24 24 . 0.1750 0.3030 0.2425 -0.0390 -0.0084 -0.0215 1 . 
195  O   O   . ILE ILE A A 24 24 . 0.1627 0.3121 0.2460 -0.0402 -0.0109 -0.0222 1 . 
196  N   N   . ALA ALA A A 25 25 . 0.1623 0.2886 0.2173 -0.0309 -0.0115 -0.0180 1 . 
197  CA  CA  . ALA ALA A A 25 25 . 0.1592 0.3199 0.2162 -0.0235 -0.0181 -0.0095 1 . 
198  CB  CB  . ALA ALA A A 25 25 . 0.1728 0.3558 0.2136 -0.0149 -0.0187 -0.0011 1 . 
199  C   C   . ALA ALA A A 25 25 . 0.1875 0.3655 0.2437 -0.0280 -0.0275 -0.0270 1 . 
200  O   O   . ALA ALA A A 25 25 . 0.1825 0.3922 0.2492 -0.0258 -0.0326 -0.0203 1 . 
201  N   N   . GLN GLN A A 26 26 . 0.1942 0.3526 0.2499 -0.0346 -0.0342 -0.0481 1 . 
202  CA  CA  . GLN GLN A A 26 26 . 0.2444 0.4156 0.3178 -0.0392 -0.0507 -0.0707 1 . 
203  CB  CB  . GLN GLN A A 26 26 . 0.2415 0.3828 0.3366 -0.0439 -0.0658 -0.0939 1 . 
204  CG  CG  . GLN GLN A A 26 26 . 0.2966 0.4434 0.4338 -0.0494 -0.0909 -0.1221 1 . 
205  CD  CD  . GLN GLN A A 26 26 . 0.5729 0.6760 0.7638 -0.0604 -0.1121 -0.1320 1 . 
206  OE1 OE1 . GLN GLN A A 26 26 . 1.2017 1.2741 1.3927 -0.0623 -0.1080 -0.1193 1 . 
207  NE2 NE2 . GLN GLN A A 26 26 . 0.6462 0.7467 0.8963 -0.0691 -0.1397 -0.1521 1 . 
208  C   C   . GLN GLN A A 26 26 . 0.2215 0.3926 0.3162 -0.0528 -0.0485 -0.0570 1 . 
209  O   O   . GLN GLN A A 26 26 . 0.2406 0.4402 0.3462 -0.0525 -0.0574 -0.0644 1 . 
210  N   N   . THR THR A A 27 27 . 0.1906 0.3472 0.2907 -0.0624 -0.0367 -0.0391 1 . 
211  CA  CA  . THR THR A A 27 27 . 0.1654 0.3463 0.2859 -0.0727 -0.0325 -0.0281 1 . 
212  CB  CB  . THR THR A A 27 27 . 0.1734 0.3640 0.2938 -0.0793 -0.0188 -0.0137 1 . 
213  OG1 OG1 . THR THR A A 27 27 . 0.2237 0.3985 0.3556 -0.0952 -0.0256 0.0005  1 . 
214  CG2 CG2 . THR THR A A 27 27 . 0.1862 0.4290 0.3260 -0.0852 -0.0122 -0.0073 1 . 
215  C   C   . THR THR A A 27 27 . 0.1711 0.3777 0.2924 -0.0595 -0.0294 -0.0294 1 . 
216  O   O   . THR THR A A 27 27 . 0.1934 0.4261 0.3335 -0.0638 -0.0345 -0.0302 1 . 
217  N   N   . LEU LEU A A 28 28 . 0.1630 0.3643 0.2766 -0.0452 -0.0242 -0.0250 1 . 
218  CA  CA  . LEU LEU A A 28 28 . 0.2177 0.4413 0.3554 -0.0338 -0.0274 -0.0173 1 . 
219  CB  CB  . LEU LEU A A 28 28 . 0.1699 0.3789 0.3219 -0.0222 -0.0262 -0.0069 1 . 
220  CG  CG  . LEU LEU A A 28 28 . 0.1884 0.3868 0.3543 -0.0190 -0.0185 -0.0235 1 . 
221  CD1 CD1 . LEU LEU A A 28 28 . 0.1797 0.3568 0.3681 -0.0092 -0.0228 -0.0157 1 . 
222  CD2 CD2 . LEU LEU A A 28 28 . 0.1738 0.4041 0.3775 -0.0125 -0.0193 -0.0424 1 . 
223  C   C   . LEU LEU A A 28 28 . 0.2361 0.4874 0.3701 -0.0310 -0.0392 -0.0101 1 . 
224  O   O   . LEU LEU A A 28 28 . 0.2585 0.5354 0.4191 -0.0261 -0.0452 -0.0004 1 . 
225  N   N   . LYS LYS A A 29 29 . 0.2385 0.4957 0.3457 -0.0316 -0.0446 -0.0190 1 . 
226  CA  CA  . LYS LYS A A 29 29 . 0.2586 0.5672 0.3585 -0.0258 -0.0574 -0.0226 1 . 
227  CB  CB  . LYS LYS A A 29 29 . 0.3431 0.6770 0.4149 -0.0166 -0.0595 -0.0296 1 . 
228  CG  CG  . LYS LYS A A 29 29 . 0.3374 0.6999 0.4099 -0.0089 -0.0543 0.0128  1 . 
229  CD  CD  . LYS LYS A A 29 29 . 0.7375 1.1095 0.7859 -0.0029 -0.0490 0.0120  1 . 
230  CE  CE  . LYS LYS A A 29 29 . 1.1774 1.5307 1.2444 -0.0036 -0.0417 0.0545  1 . 
231  NZ  NZ  . LYS LYS A A 29 29 . 0.3032 0.5799 0.3958 -0.0099 -0.0357 0.0505  1 . 
232  C   C   . LYS LYS A A 29 29 . 0.3146 0.6267 0.4267 -0.0353 -0.0683 -0.0497 1 . 
233  O   O   . LYS LYS A A 29 29 . 0.5368 0.8981 0.6468 -0.0296 -0.0819 -0.0633 1 . 
234  N   N   . GLY GLY A A 30 30 . 0.3513 0.6268 0.4813 -0.0499 -0.0648 -0.0541 1 . 
235  CA  CA  . GLY GLY A A 30 30 . 0.3315 0.6127 0.4914 -0.0641 -0.0776 -0.0672 1 . 
236  C   C   . GLY GLY A A 30 30 . 0.5264 0.7949 0.7028 -0.0683 -0.0986 -0.0987 1 . 
237  N   N   . GLY GLY B B 1  1  . 0.7007 0.9395 0.7344 -0.0526 -0.0745 0.0510  1 . 
238  CA  CA  . GLY GLY B B 1  1  . 0.4596 0.6695 0.4938 -0.0542 -0.0697 0.0252  1 . 
239  C   C   . GLY GLY B B 1  1  . 0.3776 0.5595 0.4057 -0.0537 -0.0631 0.0074  1 . 
240  O   O   . GLY GLY B B 1  1  . 0.3414 0.5170 0.3602 -0.0486 -0.0593 0.0144  1 . 
241  N   N   . GLU GLU B B 2  2  . 0.3338 0.4985 0.3775 -0.0590 -0.0634 -0.0103 1 . 
242  CA  CA  . GLU GLU B B 2  2  . 0.3147 0.4538 0.3707 -0.0592 -0.0605 -0.0257 1 . 
243  CB  CB  . GLU GLU B B 2  2  . 0.4448 0.5708 0.5436 -0.0677 -0.0670 -0.0374 1 . 
244  CG  CG  . GLU GLU B B 2  2  . 0.4499 0.5471 0.5811 -0.0675 -0.0676 -0.0439 1 . 
245  C   C   . GLU GLU B B 2  2  . 0.2106 0.3225 0.2587 -0.0509 -0.0542 -0.0064 1 . 
246  O   O   . GLU GLU B B 2  2  . 0.2147 0.3133 0.2586 -0.0475 -0.0502 -0.0124 1 . 
247  N   N   . ILE ILE B B 3  3  . 0.1987 0.3112 0.2484 -0.0485 -0.0527 0.0109  1 . 
248  CA  CA  . ILE ILE B B 3  3  . 0.1828 0.2879 0.2281 -0.0422 -0.0463 0.0198  1 . 
249  CB  CB  . ILE ILE B B 3  3  . 0.1717 0.3031 0.2252 -0.0428 -0.0444 0.0277  1 . 
250  CG1 CG1 . ILE ILE B B 3  3  . 0.2030 0.3461 0.2739 -0.0564 -0.0489 0.0423  1 . 
251  CG2 CG2 . ILE ILE B B 3  3  . 0.1829 0.3248 0.2355 -0.0349 -0.0373 0.0223  1 . 
252  CD1 CD1 . ILE ILE B B 3  3  . 0.2065 0.3959 0.2842 -0.0621 -0.0475 0.0527  1 . 
253  C   C   . ILE ILE B B 3  3  . 0.1931 0.2922 0.2268 -0.0325 -0.0428 0.0183  1 . 
254  O   O   . ILE ILE B B 3  3  . 0.1746 0.2589 0.2038 -0.0294 -0.0384 0.0165  1 . 
255  N   N   . ALA ALA B B 4  4  . 0.1899 0.3029 0.2262 -0.0295 -0.0466 0.0245  1 . 
256  CA  CA  . ALA ALA B B 4  4  . 0.1837 0.2945 0.2266 -0.0228 -0.0471 0.0346  1 . 
257  CB  CB  . ALA ALA B B 4  4  . 0.1884 0.3216 0.2529 -0.0217 -0.0558 0.0532  1 . 
258  C   C   . ALA ALA B B 4  4  . 0.1716 0.2811 0.1941 -0.0271 -0.0453 0.0320  1 . 
259  O   O   . ALA ALA B B 4  4  . 0.1787 0.2764 0.2039 -0.0226 -0.0424 0.0365  1 . 
260  N   N   . GLN GLN B B 5  5  . 0.1793 0.3065 0.1888 -0.0356 -0.0468 0.0190  1 . 
261  CA  CA  . GLN GLN B B 5  5  . 0.1985 0.3420 0.1953 -0.0402 -0.0442 0.0051  1 . 
262  CB  CB  . GLN GLN B B 5  5  . 0.2404 0.4253 0.2354 -0.0505 -0.0475 -0.0200 1 . 
263  CG  CG  . GLN GLN B B 5  5  . 0.2881 0.5212 0.2720 -0.0568 -0.0447 -0.0387 1 . 
264  CD  CD  . GLN GLN B B 5  5  . 0.5427 0.8307 0.5097 -0.0626 -0.0481 -0.0026 1 . 
265  OE1 OE1 . GLN GLN B B 5  5  . 0.4730 0.8053 0.4382 -0.0699 -0.0555 0.0156  1 . 
266  NE2 NE2 . GLN GLN B B 5  5  . 0.3505 0.6427 0.3123 -0.0614 -0.0450 0.0150  1 . 
267  C   C   . GLN GLN B B 5  5  . 0.1982 0.3045 0.1999 -0.0358 -0.0383 -0.0081 1 . 
268  O   O   . GLN GLN B B 5  5  . 0.1949 0.3010 0.1897 -0.0337 -0.0343 -0.0084 1 . 
269  N   N   . THR THR B B 6  6  . 0.1552 0.2360 0.1727 -0.0357 -0.0389 -0.0116 1 . 
270  CA  CA  . THR THR B B 6  6  . 0.1567 0.2112 0.1872 -0.0340 -0.0365 -0.0134 1 . 
271  CB  CB  . THR THR B B 6  6  . 0.1834 0.2288 0.2433 -0.0400 -0.0421 -0.0062 1 . 
272  OG1 OG1 . THR THR B B 6  6  . 0.2092 0.2626 0.2925 -0.0464 -0.0485 -0.0240 1 . 
273  CG2 CG2 . THR THR B B 6  6  . 0.2085 0.2366 0.2934 -0.0409 -0.0435 0.0009  1 . 
274  C   C   . THR THR B B 6  6  . 0.1640 0.2092 0.1812 -0.0269 -0.0311 0.0004  1 . 
275  O   O   . THR THR B B 6  6  . 0.1642 0.1978 0.1812 -0.0244 -0.0278 -0.0024 1 . 
276  N   N   . LEU LEU B B 7  7  . 0.1602 0.2128 0.1756 -0.0231 -0.0306 0.0103  1 . 
277  CA  CA  . LEU LEU B B 7  7  . 0.1738 0.2228 0.1932 -0.0161 -0.0266 0.0126  1 . 
278  CB  CB  . LEU LEU B B 7  7  . 0.1523 0.2169 0.1907 -0.0116 -0.0276 0.0111  1 . 
279  CG  CG  . LEU LEU B B 7  7  . 0.1701 0.2586 0.2107 -0.0159 -0.0257 0.0064  1 . 
280  CD1 CD1 . LEU LEU B B 7  7  . 0.2029 0.3151 0.2690 -0.0103 -0.0263 -0.0039 1 . 
281  CD2 CD2 . LEU LEU B B 7  7  . 0.1963 0.2999 0.2336 -0.0187 -0.0210 0.0033  1 . 
282  C   C   . LEU LEU B B 7  7  . 0.1536 0.1980 0.1707 -0.0134 -0.0266 0.0176  1 . 
283  O   O   . LEU LEU B B 7  7  . 0.1526 0.1864 0.1727 -0.0099 -0.0230 0.0156  1 . 
284  N   N   . LYS LYS B B 8  8  . 0.1543 0.2167 0.1675 -0.0172 -0.0309 0.0266  1 . 
285  CA  CA  . LYS LYS B B 8  8  . 0.1721 0.2500 0.1847 -0.0193 -0.0321 0.0409  1 . 
286  CB  CB  . LYS LYS B B 8  8  . 0.2005 0.3235 0.2117 -0.0278 -0.0395 0.0601  1 . 
287  CG  CG  . LYS LYS B B 8  8  . 0.2317 0.3567 0.2790 -0.0246 -0.0488 0.0861  1 . 
288  CD  CD  . LYS LYS B B 8  8  . 0.2897 0.4696 0.3352 -0.0355 -0.0580 0.1108  1 . 
289  CE  CE  . LYS LYS B B 8  8  . 0.5419 0.7231 0.6313 -0.0320 -0.0691 0.1352  1 . 
290  NZ  NZ  . LYS LYS B B 8  8  . 0.6465 0.8827 0.7226 -0.0433 -0.0766 0.1501  1 . 
291  C   C   . LYS LYS B B 8  8  . 0.1692 0.2442 0.1638 -0.0213 -0.0257 0.0237  1 . 
292  O   O   . LYS LYS B B 8  8  . 0.1884 0.2629 0.1845 -0.0203 -0.0235 0.0311  1 . 
293  N   N   . GLU GLU B B 9  9  . 0.1614 0.2348 0.1511 -0.0240 -0.0241 0.0003  1 . 
294  CA  CA  . GLU GLU B B 9  9  . 0.1693 0.2393 0.1621 -0.0242 -0.0200 -0.0214 1 . 
295  CB  CB  . GLU GLU B B 9  9  . 0.1958 0.2672 0.2098 -0.0277 -0.0228 -0.0491 1 . 
296  CG  CG  . GLU GLU B B 9  9  . 0.3391 0.4074 0.3786 -0.0262 -0.0207 -0.0765 1 . 
297  CD  CD  . GLU GLU B B 9  9  . 0.5986 0.6514 0.6922 -0.0276 -0.0275 -0.1007 1 . 
298  OE1 OE1 . GLU GLU B B 9  9  . 0.5290 0.5942 0.6363 -0.0328 -0.0326 -0.1126 1 . 
299  OE2 OE2 . GLU GLU B B 9  9  . 0.3182 0.3480 0.4500 -0.0242 -0.0295 -0.1055 1 . 
300  C   C   . GLU GLU B B 9  9  . 0.1628 0.1978 0.1616 -0.0180 -0.0171 -0.0135 1 . 
301  O   O   . GLU GLU B B 9  9  . 0.1764 0.2096 0.1743 -0.0161 -0.0131 -0.0173 1 . 
302  N   N   . ILE ILE B B 10 10 . 0.1416 0.1603 0.1469 -0.0164 -0.0186 -0.0041 1 . 
303  CA  CA  . ILE ILE B B 10 10 . 0.1581 0.1652 0.1682 -0.0138 -0.0164 0.0019  1 . 
304  CB  CB  . ILE ILE B B 10 10 . 0.1597 0.1782 0.1759 -0.0166 -0.0186 0.0101  1 . 
305  CG1 CG1 . ILE ILE B B 10 10 . 0.1476 0.1655 0.1832 -0.0240 -0.0248 0.0170  1 . 
306  CG2 CG2 . ILE ILE B B 10 10 . 0.1558 0.1897 0.1726 -0.0157 -0.0153 0.0118  1 . 
307  CD1 CD1 . ILE ILE B B 10 10 . 0.1575 0.1998 0.1982 -0.0304 -0.0280 0.0300  1 . 
308  C   C   . ILE ILE B B 10 10 . 0.1631 0.1695 0.1686 -0.0089 -0.0129 0.0049  1 . 
309  O   O   . ILE ILE B B 10 10 . 0.1558 0.1557 0.1621 -0.0073 -0.0099 0.0035  1 . 
310  N   N   . ALA ALA B B 11 11 . 0.1519 0.1653 0.1638 -0.0072 -0.0151 0.0115  1 . 
311  CA  CA  . ALA ALA B B 11 11 . 0.1552 0.1664 0.1868 -0.0037 -0.0160 0.0187  1 . 
312  CB  CB  . ALA ALA B B 11 11 . 0.1742 0.1938 0.2334 -0.0027 -0.0231 0.0319  1 . 
313  C   C   . ALA ALA B B 11 11 . 0.1759 0.1920 0.1969 -0.0070 -0.0143 0.0268  1 . 
314  O   O   . ALA ALA B B 11 11 . 0.1626 0.1710 0.1953 -0.0050 -0.0127 0.0285  1 . 
315  N   N   . LYS LYS B B 12 12 . 0.1658 0.2043 0.1688 -0.0128 -0.0143 0.0276  1 . 
316  CA  CA  . LYS LYS B B 12 12 . 0.1826 0.2490 0.1759 -0.0181 -0.0116 0.0303  1 . 
317  CB  CB  . LYS LYS B B 12 12 . 0.2219 0.3372 0.2001 -0.0266 -0.0122 0.0228  1 . 
318  CG  CG  . LYS LYS B B 12 12 . 0.3067 0.4776 0.2746 -0.0348 -0.0083 0.0197  1 . 
319  CD  CD  . LYS LYS B B 12 12 . 0.5432 0.7966 0.4981 -0.0482 -0.0104 0.0208  1 . 
320  CE  CE  . LYS LYS B B 12 12 . 0.7576 1.0895 0.7020 -0.0591 -0.0053 0.0159  1 . 
321  NZ  NZ  . LYS LYS B B 12 12 . 0.4804 0.8314 0.4340 -0.0664 -0.0104 0.0710  1 . 
322  C   C   . LYS LYS B B 12 12 . 0.1741 0.2218 0.1636 -0.0141 -0.0052 0.0094  1 . 
323  O   O   . LYS LYS B B 12 12 . 0.1743 0.2277 0.1654 -0.0146 -0.0023 0.0145  1 . 
324  N   N   . THR THR B B 13 13 . 0.1696 0.1973 0.1628 -0.0113 -0.0048 -0.0082 1 . 
325  CA  CA  . THR THR B B 13 13 . 0.1766 0.1889 0.1812 -0.0082 -0.0024 -0.0202 1 . 
326  CB  CB  . THR THR B B 13 13 . 0.1815 0.1802 0.2097 -0.0084 -0.0071 -0.0299 1 . 
327  OG1 OG1 . THR THR B B 13 13 . 0.1757 0.1942 0.2117 -0.0117 -0.0086 -0.0512 1 . 
328  CG2 CG2 . THR THR B B 13 13 . 0.1798 0.1661 0.2377 -0.0059 -0.0084 -0.0351 1 . 
329  C   C   . THR THR B B 13 13 . 0.1592 0.1548 0.1640 -0.0050 -0.0012 -0.0070 1 . 
330  O   O   . THR THR B B 13 13 . 0.1626 0.1562 0.1714 -0.0034 0.0016  -0.0097 1 . 
331  N   N   . LEU LEU B B 14 14 . 0.1712 0.1620 0.1772 -0.0040 -0.0032 0.0010  1 . 
332  CA  CA  . LEU LEU B B 14 14 . 0.1611 0.1502 0.1754 -0.0018 -0.0020 0.0012  1 . 
333  CB  CB  . LEU LEU B B 14 14 . 0.1714 0.1714 0.1961 -0.0011 -0.0038 -0.0041 1 . 
334  CG  CG  . LEU LEU B B 14 14 . 0.1867 0.2043 0.2049 -0.0055 -0.0049 -0.0026 1 . 
335  CD1 CD1 . LEU LEU B B 14 14 . 0.1619 0.1983 0.1811 -0.0090 -0.0044 0.0002  1 . 
336  CD2 CD2 . LEU LEU B B 14 14 . 0.1783 0.2191 0.2055 -0.0054 -0.0054 -0.0125 1 . 
337  C   C   . LEU LEU B B 14 14 . 0.1592 0.1471 0.1827 -0.0011 -0.0011 0.0066  1 . 
338  O   O   . LEU LEU B B 14 14 . 0.1526 0.1383 0.1827 -0.0001 0.0007  0.0029  1 . 
339  N   N   . LYS LYS B B 15 15 . 0.1530 0.1502 0.1813 -0.0039 -0.0039 0.0208  1 . 
340  CA  CA  . LYS LYS B B 15 15 . 0.1692 0.1748 0.2156 -0.0070 -0.0058 0.0379  1 . 
341  CB  CB  . LYS LYS B B 15 15 . 0.1960 0.2270 0.2565 -0.0138 -0.0129 0.0669  1 . 
342  CG  CG  . LYS LYS B B 15 15 . 0.2274 0.2448 0.3316 -0.0104 -0.0218 0.0749  1 . 
343  CD  CD  . LYS LYS B B 15 15 . 0.3453 0.3883 0.4867 -0.0184 -0.0334 0.1169  1 . 
344  CE  CE  . LYS LYS B B 15 15 . 0.5987 0.6230 0.8061 -0.0125 -0.0444 0.1203  1 . 
345  NZ  NZ  . LYS LYS B B 15 15 . 0.8489 0.8472 1.1238 -0.0063 -0.0489 0.1060  1 . 
346  C   C   . LYS LYS B B 15 15 . 0.1776 0.1953 0.2038 -0.0093 0.0005  0.0330  1 . 
347  O   O   . LYS LYS B B 15 15 . 0.1720 0.1896 0.2116 -0.0103 0.0012  0.0395  1 . 
348  N   N   . GLU GLU B B 16 16 . 0.1626 0.1923 0.1680 -0.0097 0.0044  0.0171  1 . 
349  CA  CA  . GLU GLU B B 16 16 . 0.1578 0.2028 0.1587 -0.0098 0.0103  0.0021  1 . 
350  CB  CB  . GLU GLU B B 16 16 . 0.1807 0.2458 0.1803 -0.0100 0.0124  -0.0254 1 . 
351  CG  CG  . GLU GLU B B 16 16 . 0.1880 0.2749 0.1996 -0.0085 0.0179  -0.0508 1 . 
352  CD  CD  . GLU GLU B B 16 16 . 0.2751 0.3657 0.3159 -0.0048 0.0171  -0.0893 1 . 
353  OE1 OE1 . GLU GLU B B 16 16 . 0.3865 0.4847 0.4273 -0.0075 0.0138  -0.0984 1 . 
354  OE2 OE2 . GLU GLU B B 16 16 . 0.2827 0.3695 0.3561 0.0004  0.0181  -0.1111 1 . 
355  C   C   . GLU GLU B B 16 16 . 0.1662 0.1806 0.1767 -0.0038 0.0111  -0.0035 1 . 
356  O   O   . GLU GLU B B 16 16 . 0.1741 0.1948 0.1888 -0.0038 0.0143  -0.0037 1 . 
357  N   N   . ILE ILE B B 17 17 . 0.1593 0.1524 0.1740 -0.0008 0.0079  -0.0055 1 . 
358  CA  CA  . ILE ILE B B 17 17 . 0.1705 0.1547 0.1943 0.0009  0.0068  -0.0042 1 . 
359  CB  CB  . ILE ILE B B 17 17 . 0.1524 0.1372 0.1794 -0.0006 0.0019  0.0008  1 . 
360  CG1 CG1 . ILE ILE B B 17 17 . 0.1412 0.1201 0.1863 -0.0009 -0.0022 -0.0001 1 . 
361  CG2 CG2 . ILE ILE B B 17 17 . 0.1636 0.1655 0.1953 -0.0032 0.0001  0.0071  1 . 
362  CD1 CD1 . ILE ILE B B 17 17 . 0.1653 0.1492 0.2170 -0.0054 -0.0084 0.0117  1 . 
363  C   C   . ILE ILE B B 17 17 . 0.1559 0.1420 0.1830 0.0005  0.0080  -0.0012 1 . 
364  O   O   . ILE ILE B B 17 17 . 0.1545 0.1429 0.1868 0.0010  0.0094  -0.0021 1 . 
365  N   N   . ALA ALA B B 18 18 . 0.1496 0.1350 0.1850 -0.0001 0.0061  0.0009  1 . 
366  CA  CA  . ALA ALA B B 18 18 . 0.1576 0.1430 0.2201 -0.0004 0.0043  -0.0016 1 . 
367  CB  CB  . ALA ALA B B 18 18 . 0.1617 0.1443 0.2557 0.0001  -0.0010 -0.0013 1 . 
368  C   C   . ALA ALA B B 18 18 . 0.1497 0.1373 0.2172 -0.0032 0.0058  0.0113  1 . 
369  O   O   . ALA ALA B B 18 18 . 0.1483 0.1365 0.2298 -0.0036 0.0064  0.0063  1 . 
370  CD1 CD1 . 4BF 4BF B B 19 19 . 0.2443 0.3744 0.2581 -0.0226 0.0238  0.0217  1 . 
371  CE1 CE1 . 4BF 4BF B B 19 19 . 0.2581 0.4427 0.2685 -0.0276 0.0309  0.0107  1 . 
372  CZ  CZ  . 4BF 4BF B B 19 19 . 0.1653 0.3915 0.1814 -0.0394 0.0300  0.0434  1 . 
373  BR  BR  . 4BF 4BF B B 19 19 . 0.3700 0.6871 0.3804 -0.0467 0.0419  0.0205  1 . 
374  CE2 CE2 . 4BF 4BF B B 19 19 . 0.2340 0.4410 0.2724 -0.0457 0.0200  0.0878  1 . 
375  CD2 CD2 . 4BF 4BF B B 19 19 . 0.1763 0.3227 0.2263 -0.0377 0.0130  0.0882  1 . 
376  CG  CG  . 4BF 4BF B B 19 19 . 0.1608 0.2740 0.1925 -0.0269 0.0160  0.0558  1 . 
377  CB  CB  . 4BF 4BF B B 19 19 . 0.1748 0.2401 0.2175 -0.0203 0.0098  0.0549  1 . 
378  CA  CA  . 4BF 4BF B B 19 19 . 0.1589 0.1838 0.2163 -0.0129 0.0093  0.0408  1 . 
379  N   N   . 4BF 4BF B B 19 19 . 0.1808 0.1822 0.2352 -0.0069 0.0073  0.0257  1 . 
380  C   C   . 4BF 4BF B B 19 19 . 0.1469 0.1721 0.1917 -0.0091 0.0158  0.0233  1 . 
381  O   O   . 4BF 4BF B B 19 19 . 0.1703 0.2010 0.2274 -0.0114 0.0169  0.0285  1 . 
382  N   N   . THR THR B B 20 20 . 0.1599 0.1814 0.1912 -0.0040 0.0184  0.0046  1 . 
383  CA  CA  . THR THR B B 20 20 . 0.1501 0.1720 0.1883 0.0001  0.0214  -0.0086 1 . 
384  CB  CB  . THR THR B B 20 20 . 0.1688 0.1849 0.2171 0.0048  0.0197  -0.0250 1 . 
385  OG1 OG1 . THR THR B B 20 20 . 0.1818 0.2240 0.2229 0.0021  0.0228  -0.0378 1 . 
386  CG2 CG2 . THR THR B B 20 20 . 0.1890 0.2071 0.2667 0.0099  0.0198  -0.0377 1 . 
387  C   C   . THR THR B B 20 20 . 0.1566 0.1635 0.2038 0.0014  0.0186  -0.0037 1 . 
388  O   O   . THR THR B B 20 20 . 0.1379 0.1517 0.1936 0.0020  0.0207  -0.0052 1 . 
389  N   N   . LEU LEU B B 21 21 . 0.1451 0.1429 0.1919 0.0009  0.0144  -0.0019 1 . 
390  CA  CA  . LEU LEU B B 21 21 . 0.1523 0.1583 0.2079 -0.0004 0.0121  -0.0048 1 . 
391  CB  CB  . LEU LEU B B 21 21 . 0.1469 0.1645 0.2016 -0.0024 0.0087  -0.0114 1 . 
392  CG  CG  . LEU LEU B B 21 21 . 0.1841 0.2135 0.2318 -0.0038 0.0050  -0.0005 1 . 
393  CD1 CD1 . LEU LEU B B 21 21 . 0.1624 0.2149 0.2057 -0.0075 0.0031  -0.0070 1 . 
394  CD2 CD2 . LEU LEU B B 21 21 . 0.1703 0.2237 0.2279 -0.0072 0.0007  0.0126  1 . 
395  C   C   . LEU LEU B B 21 21 . 0.1466 0.1535 0.2182 -0.0029 0.0130  -0.0064 1 . 
396  O   O   . LEU LEU B B 21 21 . 0.1520 0.1697 0.2313 -0.0041 0.0129  -0.0102 1 . 
397  N   N   . LYS LYS B B 22 22 . 0.1445 0.1449 0.2303 -0.0054 0.0118  0.0013  1 . 
398  CA  CA  . LYS LYS B B 22 22 . 0.1391 0.1413 0.2577 -0.0101 0.0093  0.0089  1 . 
399  CB  CB  . LYS LYS B B 22 22 . 0.1806 0.1790 0.3325 -0.0146 0.0028  0.0286  1 . 
400  CG  CG  . LYS LYS B B 22 22 . 0.2068 0.1929 0.3943 -0.0111 -0.0035 0.0088  1 . 
401  CD  CD  . LYS LYS B B 22 22 . 0.2793 0.2587 0.5227 -0.0148 -0.0139 0.0315  1 . 
402  C   C   . LYS LYS B B 22 22 . 0.1589 0.1751 0.2657 -0.0123 0.0145  0.0195  1 . 
403  O   O   . LYS LYS B B 22 22 . 0.1588 0.1790 0.2860 -0.0151 0.0136  0.0189  1 . 
404  N   N   . GLU GLU B B 23 23 . 0.1491 0.1788 0.2295 -0.0110 0.0199  0.0217  1 . 
405  CA  CA  . GLU GLU B B 23 23 . 0.1496 0.2047 0.2253 -0.0118 0.0262  0.0201  1 . 
406  CB  CB  . GLU GLU B B 23 23 . 0.1868 0.2696 0.2461 -0.0108 0.0318  0.0091  1 . 
407  CG  CG  . GLU GLU B B 23 23 . 0.2047 0.3238 0.2570 -0.0211 0.0313  0.0289  1 . 
408  CD  CD  . GLU GLU B B 23 23 . 0.3532 0.5150 0.4189 -0.0343 0.0306  0.0598  1 . 
409  OE1 OE1 . GLU GLU B B 23 23 . 0.3843 0.5824 0.4485 -0.0363 0.0375  0.0514  1 . 
410  OE2 OE2 . GLU GLU B B 23 23 . 0.4356 0.5971 0.5229 -0.0431 0.0218  0.0947  1 . 
411  C   C   . GLU GLU B B 23 23 . 0.1496 0.1943 0.2301 -0.0058 0.0266  0.0066  1 . 
412  O   O   . GLU GLU B B 23 23 . 0.1583 0.2153 0.2494 -0.0077 0.0285  0.0085  1 . 
413  N   N   . ILE ILE B B 24 24 . 0.1355 0.1649 0.2123 -0.0005 0.0232  -0.0011 1 . 
414  CA  CA  . ILE ILE B B 24 24 . 0.1512 0.1828 0.2389 0.0022  0.0198  -0.0022 1 . 
415  CB  CB  . ILE ILE B B 24 24 . 0.1250 0.1528 0.2141 0.0038  0.0134  0.0023  1 . 
416  CG1 CG1 . ILE ILE B B 24 24 . 0.1411 0.1604 0.2460 0.0096  0.0134  -0.0032 1 . 
417  CG2 CG2 . ILE ILE B B 24 24 . 0.1598 0.2085 0.2617 0.0009  0.0064  0.0142  1 . 
418  CD1 CD1 . ILE ILE B B 24 24 . 0.1701 0.1820 0.2823 0.0092  0.0062  0.0052  1 . 
419  C   C   . ILE ILE B B 24 24 . 0.1487 0.1886 0.2427 -0.0029 0.0175  -0.0022 1 . 
420  O   O   . ILE ILE B B 24 24 . 0.1365 0.1888 0.2408 -0.0032 0.0172  -0.0011 1 . 
421  N   N   . ALA ALA B B 25 25 . 0.1540 0.1912 0.2510 -0.0065 0.0150  -0.0085 1 . 
422  CA  CA  . ALA ALA B B 25 25 . 0.1417 0.1937 0.2601 -0.0113 0.0119  -0.0220 1 . 
423  CB  CB  . ALA ALA B B 25 25 . 0.1340 0.1835 0.2723 -0.0130 0.0086  -0.0383 1 . 
424  C   C   . ALA ALA B B 25 25 . 0.1810 0.2300 0.3200 -0.0145 0.0133  -0.0155 1 . 
425  O   O   . ALA ALA B B 25 25 . 0.1532 0.2190 0.3052 -0.0174 0.0118  -0.0236 1 . 
426  N   N   . GLN GLN B B 26 26 . 0.1500 0.1897 0.2914 -0.0160 0.0158  0.0022  1 . 
427  CA  CA  . GLN GLN B B 26 26 . 0.1710 0.2210 0.3344 -0.0226 0.0165  0.0172  1 . 
428  CB  CB  . GLN GLN B B 26 26 . 0.1850 0.2442 0.3552 -0.0293 0.0163  0.0448  1 . 
429  CG  CG  . GLN GLN B B 26 26 . 0.2602 0.3453 0.4583 -0.0404 0.0152  0.0709  1 . 
430  CD  CD  . GLN GLN B B 26 26 . 0.3371 0.4072 0.5916 -0.0456 0.0061  0.0689  1 . 
431  OE1 OE1 . GLN GLN B B 26 26 . 0.3634 0.4091 0.6530 -0.0432 -0.0015 0.0498  1 . 
432  NE2 NE2 . GLN GLN B B 26 26 . 0.4238 0.5151 0.6948 -0.0529 0.0069  0.0824  1 . 
433  C   C   . GLN GLN B B 26 26 . 0.1487 0.2161 0.2952 -0.0195 0.0227  0.0156  1 . 
434  O   O   . GLN GLN B B 26 26 . 0.1502 0.2281 0.3154 -0.0235 0.0220  0.0167  1 . 
435  N   N   . THR THR B B 27 27 . 0.1301 0.2001 0.2536 -0.0120 0.0270  0.0097  1 . 
436  CA  CA  . THR THR B B 27 27 . 0.1506 0.2360 0.2776 -0.0067 0.0307  0.0034  1 . 
437  CB  CB  . THR THR B B 27 27 . 0.1450 0.2291 0.2700 0.0018  0.0325  -0.0079 1 . 
438  OG1 OG1 . THR THR B B 27 27 . 0.1862 0.2889 0.2995 -0.0009 0.0388  -0.0118 1 . 
439  CG2 CG2 . THR THR B B 27 27 . 0.1660 0.2640 0.3180 0.0091  0.0336  -0.0186 1 . 
440  C   C   . THR THR B B 27 27 . 0.1239 0.2099 0.2621 -0.0063 0.0248  0.0019  1 . 
441  O   O   . THR THR B B 27 27 . 0.1362 0.2376 0.2878 -0.0064 0.0260  0.0025  1 . 
442  N   N   . LEU LEU B B 28 28 . 0.1291 0.2109 0.2618 -0.0073 0.0185  -0.0001 1 . 
443  CA  CA  . LEU LEU B B 28 28 . 0.1395 0.2469 0.2799 -0.0108 0.0120  -0.0004 1 . 
444  CB  CB  . LEU LEU B B 28 28 . 0.1397 0.2639 0.2696 -0.0137 0.0060  -0.0007 1 . 
445  CG  CG  . LEU LEU B B 28 28 . 0.1739 0.2911 0.3037 -0.0088 0.0024  0.0178  1 . 
446  CD1 CD1 . LEU LEU B B 28 28 . 0.1702 0.3106 0.2872 -0.0147 -0.0025 0.0206  1 . 
447  CD2 CD2 . LEU LEU B B 28 28 . 0.1683 0.3020 0.3257 -0.0068 -0.0044 0.0388  1 . 
448  C   C   . LEU LEU B B 28 28 . 0.1407 0.2606 0.2964 -0.0180 0.0116  -0.0119 1 . 
449  O   O   . LEU LEU B B 28 28 . 0.1563 0.3069 0.3198 -0.0216 0.0075  -0.0133 1 . 
450  N   N   . LYS LYS B B 29 29 . 0.1708 0.2731 0.3406 -0.0216 0.0133  -0.0170 1 . 
451  CA  CA  . LYS LYS B B 29 29 . 0.2077 0.3173 0.4133 -0.0294 0.0105  -0.0257 1 . 
452  CB  CB  . LYS LYS B B 29 29 . 0.1794 0.2697 0.4204 -0.0336 0.0062  -0.0320 1 . 
453  CG  CG  . LYS LYS B B 29 29 . 0.2270 0.3270 0.4746 -0.0326 0.0022  -0.0630 1 . 
454  CD  CD  . LYS LYS B B 29 29 . 0.3706 0.4490 0.6703 -0.0344 -0.0037 -0.0722 1 . 
455  CE  CE  . LYS LYS B B 29 29 . 0.6083 0.7127 0.9339 -0.0343 -0.0075 -0.1200 1 . 
456  NZ  NZ  . LYS LYS B B 29 29 . 1.0555 1.1332 1.4315 -0.0323 -0.0133 -0.1256 1 . 
457  C   C   . LYS LYS B B 29 29 . 0.1641 0.2762 0.3759 -0.0310 0.0150  -0.0066 1 . 
458  O   O   . LYS LYS B B 29 29 . 0.1792 0.2980 0.4249 -0.0387 0.0121  -0.0064 1 . 
459  N   N   . GLY GLY B B 30 30 . 0.1700 0.2844 0.3577 -0.0246 0.0217  0.0053  1 . 
460  CA  CA  . GLY GLY B B 30 30 . 0.1898 0.3240 0.3828 -0.0260 0.0281  0.0161  1 . 
461  C   C   . GLY GLY B B 30 30 . 0.1892 0.3352 0.3895 -0.0351 0.0310  0.0360  1 . 
462  O   O   . GLY GLY B B 30 30 . 0.2150 0.3475 0.4059 -0.0352 0.0296  0.0407  1 . 
463  N   N   . NH2 NH2 B B 31 31 . 0.1717 0.3494 0.3836 -0.0414 0.0350  0.0474  1 . 
464  C   C   . ACE ACE C C 0  0  . 0.5161 0.7364 0.7880 -0.0304 0.0772  0.0240  1 . 
465  O   O   . ACE ACE C C 0  0  . 0.3649 0.5767 0.6097 -0.0208 0.0681  0.0114  1 . 
466  CH3 CH3 . ACE ACE C C 0  0  . 0.3837 0.6018 0.7002 -0.0466 0.0681  0.0165  1 . 
467  N   N   . GLY GLY C C 1  1  . 0.3707 0.6128 0.6485 -0.0263 0.0964  0.0464  1 . 
468  CA  CA  . GLY GLY C C 1  1  . 0.1942 0.4662 0.4384 -0.0064 0.1047  0.0418  1 . 
469  C   C   . GLY GLY C C 1  1  . 0.2061 0.4608 0.4076 0.0021  0.0982  0.0292  1 . 
470  O   O   . GLY GLY C C 1  1  . 0.2591 0.4867 0.4520 -0.0060 0.0957  0.0400  1 . 
471  N   N   . GLU GLU C C 2  2  . 0.2562 0.5253 0.4441 0.0183  0.0937  0.0015  1 . 
472  CA  CA  . GLU GLU C C 2  2  . 0.2227 0.4817 0.3838 0.0278  0.0859  -0.0186 1 . 
473  CB  CB  . GLU GLU C C 2  2  . 0.2614 0.5449 0.4380 0.0465  0.0805  -0.0594 1 . 
474  C   C   . GLU GLU C C 2  2  . 0.1986 0.4010 0.3580 0.0150  0.0704  -0.0179 1 . 
475  O   O   . GLU GLU C C 2  2  . 0.2056 0.3915 0.3416 0.0148  0.0670  -0.0179 1 . 
476  N   N   . ILE ILE C C 3  3  . 0.1840 0.3681 0.3663 0.0071  0.0611  -0.0158 1 . 
477  CA  CA  . ILE ILE C C 3  3  . 0.1659 0.3200 0.3446 -0.0006 0.0477  -0.0108 1 . 
478  CB  CB  . ILE ILE C C 3  3  . 0.1583 0.3220 0.3657 -0.0017 0.0389  -0.0045 1 . 
479  CG1 CG1 . ILE ILE C C 3  3  . 0.2183 0.3866 0.4627 0.0116  0.0368  -0.0113 1 . 
480  CG2 CG2 . ILE ILE C C 3  3  . 0.1801 0.3408 0.3778 -0.0075 0.0277  0.0049  1 . 
481  CD1 CD1 . ILE ILE C C 3  3  . 0.2909 0.4790 0.5720 0.0137  0.0316  0.0025  1 . 
482  C   C   . ILE ILE C C 3  3  . 0.1827 0.3227 0.3424 -0.0126 0.0486  -0.0013 1 . 
483  O   O   . ILE ILE C C 3  3  . 0.1583 0.2787 0.2987 -0.0130 0.0431  -0.0024 1 . 
484  N   N   . ALA ALA C C 4  4  . 0.1788 0.3291 0.3559 -0.0213 0.0560  0.0069  1 . 
485  CA  CA  . ALA ALA C C 4  4  . 0.2000 0.3356 0.3868 -0.0327 0.0561  0.0116  1 . 
486  CB  CB  . ALA ALA C C 4  4  . 0.1929 0.3415 0.4300 -0.0434 0.0629  0.0185  1 . 
487  C   C   . ALA ALA C C 4  4  . 0.1839 0.3098 0.3477 -0.0276 0.0649  0.0245  1 . 
488  O   O   . ALA ALA C C 4  4  . 0.1868 0.2904 0.3447 -0.0320 0.0594  0.0221  1 . 
489  N   N   . GLN GLN C C 5  5  . 0.1639 0.3171 0.3157 -0.0160 0.0775  0.0357  1 . 
490  CA  CA  . GLN GLN C C 5  5  . 0.2051 0.3713 0.3344 -0.0069 0.0861  0.0514  1 . 
491  CB  CB  . GLN GLN C C 5  5  . 0.2778 0.5054 0.3991 0.0096  0.1014  0.0634  1 . 
492  CG  CG  . GLN GLN C C 5  5  . 0.3515 0.6204 0.4507 0.0236  0.1121  0.0874  1 . 
493  CD  CD  . GLN GLN C C 5  5  . 1.1217 1.4735 1.1958 0.0484  0.1207  0.0780  1 . 
494  OE1 OE1 . GLN GLN C C 5  5  . 0.6308 0.9925 0.6959 0.0574  0.1112  0.0326  1 . 
495  NE2 NE2 . GLN GLN C C 5  5  . 0.4635 0.8862 0.5344 0.0624  0.1390  0.1212  1 . 
496  C   C   . GLN GLN C C 5  5  . 0.1866 0.3320 0.2814 -0.0009 0.0730  0.0283  1 . 
497  O   O   . GLN GLN C C 5  5  . 0.1952 0.3277 0.2771 -0.0013 0.0723  0.0366  1 . 
498  N   N   . THR THR C C 6  6  . 0.1641 0.3046 0.2571 0.0038  0.0628  0.0027  1 . 
499  CA  CA  . THR THR C C 6  6  . 0.1630 0.2852 0.2444 0.0088  0.0513  -0.0156 1 . 
500  CB  CB  . THR THR C C 6  6  . 0.1729 0.2982 0.2825 0.0165  0.0435  -0.0387 1 . 
501  OG1 OG1 . THR THR C C 6  6  . 0.1964 0.3652 0.3121 0.0299  0.0510  -0.0559 1 . 
502  CG2 CG2 . THR THR C C 6  6  . 0.1889 0.2972 0.3111 0.0211  0.0328  -0.0553 1 . 
503  C   C   . THR THR C C 6  6  . 0.1849 0.2719 0.2625 -0.0031 0.0433  -0.0068 1 . 
504  O   O   . THR THR C C 6  6  . 0.1665 0.2402 0.2285 -0.0014 0.0391  -0.0092 1 . 
505  N   N   . LEU LEU C C 7  7  . 0.1449 0.2266 0.2373 -0.0129 0.0400  -0.0015 1 . 
506  CA  CA  . LEU LEU C C 7  7  . 0.1371 0.2063 0.2265 -0.0204 0.0321  -0.0020 1 . 
507  CB  CB  . LEU LEU C C 7  7  . 0.1453 0.2337 0.2552 -0.0263 0.0258  -0.0072 1 . 
508  CG  CG  . LEU LEU C C 7  7  . 0.1756 0.2841 0.2926 -0.0195 0.0191  -0.0014 1 . 
509  CD1 CD1 . LEU LEU C C 7  7  . 0.1930 0.3364 0.3285 -0.0227 0.0130  -0.0068 1 . 
510  CD2 CD2 . LEU LEU C C 7  7  . 0.1853 0.2953 0.2931 -0.0140 0.0126  0.0078  1 . 
511  C   C   . LEU LEU C C 7  7  . 0.1586 0.2140 0.2445 -0.0247 0.0370  0.0023  1 . 
512  O   O   . LEU LEU C C 7  7  . 0.1497 0.1929 0.2234 -0.0249 0.0312  -0.0020 1 . 
513  N   N   . LYS LYS C C 8  8  . 0.1605 0.2220 0.2659 -0.0271 0.0486  0.0159  1 . 
514  CA  CA  . LYS LYS C C 8  8  . 0.1698 0.2215 0.2923 -0.0297 0.0558  0.0320  1 . 
515  CB  CB  . LYS LYS C C 8  8  . 0.2178 0.2852 0.3859 -0.0328 0.0709  0.0594  1 . 
516  CG  CG  . LYS LYS C C 8  8  . 0.2737 0.3360 0.5000 -0.0465 0.0667  0.0447  1 . 
517  CD  CD  . LYS LYS C C 8  8  . 0.3233 0.4040 0.6099 -0.0511 0.0824  0.0742  1 . 
518  CE  CE  . LYS LYS C C 8  8  . 0.5998 0.6927 0.9117 -0.0585 0.0767  0.0535  1 . 
519  NZ  NZ  . LYS LYS C C 8  8  . 1.6649 1.7791 2.0419 -0.0630 0.0940  0.0869  1 . 
520  C   C   . LYS LYS C C 8  8  . 0.1879 0.2401 0.2714 -0.0185 0.0567  0.0387  1 . 
521  O   O   . LYS LYS C C 8  8  . 0.2184 0.2540 0.3037 -0.0196 0.0548  0.0421  1 . 
522  N   N   . GLU GLU C C 9  9  . 0.1812 0.2566 0.2377 -0.0071 0.0579  0.0340  1 . 
523  CA  CA  . GLU GLU C C 9  9  . 0.1847 0.2743 0.2110 0.0056  0.0557  0.0290  1 . 
524  CB  CB  . GLU GLU C C 9  9  . 0.2304 0.3647 0.2457 0.0205  0.0576  0.0132  1 . 
525  CG  CG  . GLU GLU C C 9  9  . 0.3533 0.5383 0.3732 0.0280  0.0747  0.0421  1 . 
526  CD  CD  . GLU GLU C C 9  9  . 1.0101 1.2555 1.0262 0.0432  0.0810  0.0287  1 . 
527  OE1 OE1 . GLU GLU C C 9  9  . 0.4864 0.7279 0.5082 0.0466  0.0710  -0.0106 1 . 
528  OE2 OE2 . GLU GLU C C 9  9  . 0.6120 0.9155 0.6282 0.0532  0.0973  0.0614  1 . 
529  C   C   . GLU GLU C C 9  9  . 0.1777 0.2341 0.1962 0.0013  0.0422  0.0109  1 . 
530  O   O   . GLU GLU C C 9  9  . 0.1827 0.2332 0.1884 0.0044  0.0396  0.0130  1 . 
531  N   N   . ILE ILE C C 10 10 . 0.1778 0.2210 0.2070 -0.0035 0.0343  -0.0016 1 . 
532  CA  CA  . ILE ILE C C 10 10 . 0.1786 0.2045 0.2086 -0.0058 0.0243  -0.0070 1 . 
533  CB  CB  . ILE ILE C C 10 10 . 0.1618 0.1934 0.2137 -0.0074 0.0193  -0.0059 1 . 
534  CG1 CG1 . ILE ILE C C 10 10 . 0.1518 0.1898 0.2295 0.0004  0.0178  -0.0162 1 . 
535  CG2 CG2 . ILE ILE C C 10 10 . 0.1655 0.1993 0.2199 -0.0090 0.0130  0.0032  1 . 
536  CD1 CD1 . ILE ILE C C 10 10 . 0.1475 0.1950 0.2571 0.0006  0.0161  -0.0085 1 . 
537  C   C   . ILE ILE C C 10 10 . 0.1807 0.1943 0.2045 -0.0121 0.0239  -0.0016 1 . 
538  O   O   . ILE ILE C C 10 10 . 0.1731 0.1784 0.1878 -0.0103 0.0198  -0.0028 1 . 
539  N   N   . ALA ALA C C 11 11 . 0.1717 0.1862 0.2114 -0.0192 0.0269  -0.0009 1 . 
540  CA  CA  . ALA ALA C C 11 11 . 0.1535 0.1608 0.2077 -0.0241 0.0245  -0.0086 1 . 
541  CB  CB  . ALA ALA C C 11 11 . 0.1631 0.1769 0.2577 -0.0319 0.0255  -0.0182 1 . 
542  C   C   . ALA ALA C C 11 11 . 0.1858 0.1782 0.2380 -0.0206 0.0301  0.0044  1 . 
543  O   O   . ALA ALA C C 11 11 . 0.1840 0.1680 0.2363 -0.0200 0.0260  -0.0028 1 . 
544  N   N   . LYS LYS C C 12 12 . 0.1698 0.1702 0.2224 -0.0161 0.0399  0.0257  1 . 
545  CA  CA  . LYS LYS C C 12 12 . 0.2012 0.2054 0.2532 -0.0088 0.0462  0.0478  1 . 
546  CB  CB  . LYS LYS C C 12 12 . 0.2345 0.2743 0.2890 -0.0002 0.0593  0.0779  1 . 
547  CG  CG  . LYS LYS C C 12 12 . 0.3695 0.4107 0.4806 -0.0076 0.0711  0.1028  1 . 
548  CD  CD  . LYS LYS C C 12 12 . 0.3670 0.4613 0.4844 0.0051  0.0884  0.1494  1 . 
549  CE  CE  . LYS LYS C C 12 12 . 0.5494 0.6687 0.6723 0.0176  0.0958  0.1885  1 . 
550  NZ  NZ  . LYS LYS C C 12 12 . 1.6549 1.7391 1.8581 0.0079  0.1012  0.2138  1 . 
551  C   C   . LYS LYS C C 12 12 . 0.1678 0.1734 0.1821 -0.0010 0.0380  0.0363  1 . 
552  O   O   . LYS LYS C C 12 12 . 0.2021 0.1989 0.2177 0.0013  0.0366  0.0417  1 . 
553  N   N   . THR THR C C 13 13 . 0.1738 0.1898 0.1677 0.0029  0.0320  0.0194  1 . 
554  CA  CA  . THR THR C C 13 13 . 0.1660 0.1847 0.1457 0.0094  0.0232  0.0047  1 . 
555  CB  CB  . THR THR C C 13 13 . 0.1741 0.2079 0.1604 0.0144  0.0176  -0.0172 1 . 
556  OG1 OG1 . THR THR C C 13 13 . 0.1835 0.2556 0.1623 0.0242  0.0240  -0.0183 1 . 
557  CG2 CG2 . THR THR C C 13 13 . 0.1831 0.2215 0.1780 0.0204  0.0073  -0.0374 1 . 
558  C   C   . THR THR C C 13 13 . 0.1982 0.1918 0.1828 0.0024  0.0173  0.0013  1 . 
559  O   O   . THR THR C C 13 13 . 0.1889 0.1799 0.1677 0.0059  0.0136  0.0001  1 . 
560  N   N   . LEU LEU C C 14 14 . 0.1722 0.1595 0.1671 -0.0051 0.0162  -0.0011 1 . 
561  CA  CA  . LEU LEU C C 14 14 . 0.1503 0.1375 0.1469 -0.0072 0.0117  -0.0048 1 . 
562  CB  CB  . LEU LEU C C 14 14 . 0.1643 0.1714 0.1692 -0.0103 0.0096  -0.0085 1 . 
563  CG  CG  . LEU LEU C C 14 14 . 0.1739 0.1936 0.1879 -0.0080 0.0075  0.0031  1 . 
564  CD1 CD1 . LEU LEU C C 14 14 . 0.1533 0.2028 0.1742 -0.0088 0.0062  0.0045  1 . 
565  CD2 CD2 . LEU LEU C C 14 14 . 0.1922 0.2223 0.2164 -0.0040 0.0050  0.0165  1 . 
566  C   C   . LEU LEU C C 14 14 . 0.1632 0.1409 0.1646 -0.0073 0.0137  -0.0072 1 . 
567  O   O   . LEU LEU C C 14 14 . 0.1807 0.1607 0.1783 -0.0047 0.0104  -0.0110 1 . 
568  N   N   . LYS LYS C C 15 15 . 0.1635 0.1331 0.1859 -0.0097 0.0194  -0.0032 1 . 
569  CA  CA  . LYS LYS C C 15 15 . 0.1777 0.1355 0.2282 -0.0089 0.0218  -0.0019 1 . 
570  CB  CB  . LYS LYS C C 15 15 . 0.2252 0.1759 0.3266 -0.0133 0.0296  0.0084  1 . 
571  CG  CG  . LYS LYS C C 15 15 . 0.2705 0.2274 0.4063 -0.0210 0.0242  -0.0242 1 . 
572  CD  CD  . LYS LYS C C 15 15 . 0.3689 0.3164 0.5819 -0.0276 0.0304  -0.0206 1 . 
573  CE  CE  . LYS LYS C C 15 15 . 0.6835 0.6464 0.9423 -0.0331 0.0201  -0.0707 1 . 
574  NZ  NZ  . LYS LYS C C 15 15 . 1.2867 1.2545 1.5809 -0.0291 0.0122  -0.1091 1 . 
575  C   C   . LYS LYS C C 15 15 . 0.1957 0.1521 0.2259 -0.0006 0.0226  0.0150  1 . 
576  O   O   . LYS LYS C C 15 15 . 0.1990 0.1487 0.2393 0.0021  0.0205  0.0108  1 . 
577  N   N   . GLU GLU C C 16 16 . 0.1877 0.1589 0.1941 0.0052  0.0243  0.0282  1 . 
578  CA  CA  . GLU GLU C C 16 16 . 0.2166 0.2033 0.2043 0.0158  0.0219  0.0363  1 . 
579  CB  CB  . GLU GLU C C 16 16 . 0.2417 0.2659 0.2081 0.0258  0.0223  0.0384  1 . 
580  CG  CG  . GLU GLU C C 16 16 . 0.4320 0.4856 0.4066 0.0321  0.0346  0.0691  1 . 
581  CD  CD  . GLU GLU C C 16 16 . 0.9046 1.0132 0.8534 0.0454  0.0337  0.0592  1 . 
582  OE1 OE1 . GLU GLU C C 16 16 . 0.6077 0.7402 0.5392 0.0543  0.0221  0.0301  1 . 
583  OE2 OE2 . GLU GLU C C 16 16 . 0.6303 0.7625 0.5841 0.0474  0.0436  0.0746  1 . 
584  C   C   . GLU GLU C C 16 16 . 0.1880 0.1665 0.1652 0.0144  0.0124  0.0165  1 . 
585  O   O   . GLU GLU C C 16 16 . 0.2214 0.2000 0.1988 0.0192  0.0099  0.0194  1 . 
586  N   N   . ILE ILE C C 17 17 . 0.1864 0.1633 0.1622 0.0094  0.0080  0.0030  1 . 
587  CA  CA  . ILE ILE C C 17 17 . 0.1835 0.1606 0.1658 0.0084  0.0017  -0.0037 1 . 
588  CB  CB  . ILE ILE C C 17 17 . 0.1672 0.1494 0.1650 0.0044  0.0002  -0.0042 1 . 
589  CG1 CG1 . ILE ILE C C 17 17 . 0.1858 0.1735 0.1972 0.0081  -0.0038 -0.0164 1 . 
590  CG2 CG2 . ILE ILE C C 17 17 . 0.1616 0.1546 0.1782 0.0035  -0.0011 0.0061  1 . 
591  CD1 CD1 . ILE ILE C C 17 17 . 0.1573 0.1468 0.1938 0.0052  -0.0036 -0.0154 1 . 
592  C   C   . ILE ILE C C 17 17 . 0.1810 0.1556 0.1653 0.0073  0.0032  -0.0029 1 . 
593  O   O   . ILE ILE C C 17 17 . 0.1723 0.1502 0.1591 0.0103  0.0006  -0.0024 1 . 
594  N   N   . ALA ALA C C 18 18 . 0.1714 0.1471 0.1617 0.0041  0.0064  -0.0090 1 . 
595  CA  CA  . ALA ALA C C 18 18 . 0.1959 0.1826 0.1969 0.0061  0.0061  -0.0228 1 . 
596  CB  CB  . ALA ALA C C 18 18 . 0.1611 0.1582 0.1817 0.0032  0.0063  -0.0430 1 . 
597  C   C   . ALA ALA C C 18 18 . 0.1798 0.1499 0.1925 0.0105  0.0071  -0.0204 1 . 
598  O   O   . ALA ALA C C 18 18 . 0.1758 0.1575 0.1907 0.0150  0.0055  -0.0282 1 . 
599  CD1 CD1 . 4BF 4BF C C 19 19 . 0.3641 0.3283 0.4522 0.0407  0.0259  0.0923  1 . 
600  CE1 CE1 . 4BF 4BF C C 19 19 . 0.3899 0.3614 0.5120 0.0515  0.0292  0.1216  1 . 
601  CZ  CZ  . 4BF 4BF C C 19 19 . 0.2222 0.1656 0.3965 0.0498  0.0288  0.1067  1 . 
602  BR  BR  . 4BF 4BF C C 19 19 . 0.4718 0.4267 0.6986 0.0668  0.0323  0.1495  1 . 
603  CE2 CE2 . 4BF 4BF C C 19 19 . 0.3625 0.2830 0.5529 0.0393  0.0251  0.0603  1 . 
604  CD2 CD2 . 4BF 4BF C C 19 19 . 0.2605 0.1834 0.4127 0.0298  0.0225  0.0385  1 . 
605  CG  CG  . 4BF 4BF C C 19 19 . 0.2360 0.1744 0.3416 0.0294  0.0237  0.0572  1 . 
606  CB  CB  . 4BF 4BF C C 19 19 . 0.2310 0.1714 0.3034 0.0205  0.0208  0.0360  1 . 
607  CA  CA  . 4BF 4BF C C 19 19 . 0.1957 0.1415 0.2378 0.0183  0.0128  0.0078  1 . 
608  N   N   . 4BF 4BF C C 19 19 . 0.1814 0.1353 0.2024 0.0116  0.0106  -0.0044 1 . 
609  C   C   . 4BF 4BF C C 19 19 . 0.1623 0.1192 0.1766 0.0246  0.0078  0.0153  1 . 
610  O   O   . 4BF 4BF C C 19 19 . 0.1990 0.1551 0.2249 0.0293  0.0064  0.0132  1 . 
611  N   N   . THR THR C C 20 20 . 0.1821 0.1508 0.1718 0.0243  0.0038  0.0143  1 . 
612  CA  CA  . THR THR C C 20 20 . 0.1818 0.1658 0.1627 0.0302  -0.0037 0.0111  1 . 
613  CB  CB  . THR THR C C 20 20 . 0.1887 0.1905 0.1622 0.0315  -0.0095 -0.0003 1 . 
614  OG1 OG1 . THR THR C C 20 20 . 0.2096 0.2313 0.1702 0.0383  -0.0053 0.0098  1 . 
615  CG2 CG2 . THR THR C C 20 20 . 0.2024 0.2259 0.1846 0.0377  -0.0203 -0.0155 1 . 
616  C   C   . THR THR C C 20 20 . 0.1789 0.1595 0.1694 0.0262  -0.0060 0.0020  1 . 
617  O   O   . THR THR C C 20 20 . 0.1723 0.1596 0.1685 0.0309  -0.0096 0.0022  1 . 
618  N   N   . LEU LEU C C 21 21 . 0.1650 0.1465 0.1587 0.0201  -0.0032 -0.0016 1 . 
619  CA  CA  . LEU LEU C C 21 21 . 0.1600 0.1598 0.1634 0.0203  -0.0023 -0.0008 1 . 
620  CB  CB  . LEU LEU C C 21 21 . 0.1499 0.1709 0.1544 0.0172  0.0010  0.0033  1 . 
621  CG  CG  . LEU LEU C C 21 21 . 0.1573 0.1790 0.1810 0.0130  -0.0008 0.0175  1 . 
622  CD1 CD1 . LEU LEU C C 21 21 . 0.1712 0.2164 0.1965 0.0118  0.0029  0.0283  1 . 
623  CD2 CD2 . LEU LEU C C 21 21 . 0.1698 0.2032 0.2284 0.0135  -0.0021 0.0316  1 . 
624  C   C   . LEU LEU C C 21 21 . 0.1754 0.1792 0.1822 0.0259  0.0000  -0.0098 1 . 
625  O   O   . LEU LEU C C 21 21 . 0.1651 0.1856 0.1792 0.0299  0.0000  -0.0078 1 . 
626  N   N   . LYS LYS C C 22 22 . 0.1650 0.1556 0.1807 0.0271  0.0023  -0.0205 1 . 
627  CA  CA  . LYS LYS C C 22 22 . 0.1902 0.1814 0.2310 0.0338  0.0036  -0.0343 1 . 
628  CB  CB  . LYS LYS C C 22 22 . 0.2397 0.2161 0.3181 0.0329  0.0058  -0.0501 1 . 
629  CG  CG  . LYS LYS C C 22 22 . 0.2383 0.2442 0.3195 0.0312  0.0045  -0.0811 1 . 
630  CD  CD  . LYS LYS C C 22 22 . 0.3780 0.3719 0.5127 0.0288  0.0044  -0.1056 1 . 
631  CE  CE  . LYS LYS C C 22 22 . 0.8561 0.8994 0.9942 0.0309  -0.0003 -0.1487 1 . 
632  NZ  NZ  . LYS LYS C C 22 22 . 0.5970 0.6967 0.7291 0.0433  -0.0028 -0.1789 1 . 
633  C   C   . LYS LYS C C 22 22 . 0.1668 0.1465 0.2115 0.0393  0.0017  -0.0176 1 . 
634  O   O   . LYS LYS C C 22 22 . 0.1836 0.1731 0.2430 0.0456  0.0017  -0.0257 1 . 
635  N   N   . GLU GLU C C 23 23 . 0.1545 0.1256 0.1871 0.0396  -0.0001 0.0025  1 . 
636  CA  CA  . GLU GLU C C 23 23 . 0.1956 0.1745 0.2283 0.0484  -0.0040 0.0180  1 . 
637  CB  CB  . GLU GLU C C 23 23 . 0.2140 0.2082 0.2298 0.0533  -0.0062 0.0358  1 . 
638  CG  CG  . GLU GLU C C 23 23 . 0.2544 0.2427 0.2889 0.0558  0.0028  0.0601  1 . 
639  CD  CD  . GLU GLU C C 23 23 . 0.4018 0.4274 0.4138 0.0644  0.0029  0.0811  1 . 
640  OE1 OE1 . GLU GLU C C 23 23 . 0.4191 0.4610 0.4016 0.0621  -0.0033 0.0605  1 . 
641  OE2 OE2 . GLU GLU C C 23 23 . 0.3975 0.4463 0.4271 0.0758  0.0093  0.1184  1 . 
642  C   C   . GLU GLU C C 23 23 . 0.1650 0.1593 0.1904 0.0478  -0.0101 0.0088  1 . 
643  O   O   . GLU GLU C C 23 23 . 0.1874 0.1890 0.2251 0.0546  -0.0120 0.0107  1 . 
644  N   N   . ILE ILE C C 24 24 . 0.1740 0.1738 0.1925 0.0403  -0.0121 0.0026  1 . 
645  CA  CA  . ILE ILE C C 24 24 . 0.1786 0.1940 0.2136 0.0380  -0.0161 0.0010  1 . 
646  CB  CB  . ILE ILE C C 24 24 . 0.1719 0.1899 0.2207 0.0298  -0.0174 0.0017  1 . 
647  CG1 CG1 . ILE ILE C C 24 24 . 0.1711 0.1885 0.2203 0.0311  -0.0267 -0.0119 1 . 
648  CG2 CG2 . ILE ILE C C 24 24 . 0.1568 0.1937 0.2462 0.0266  -0.0163 0.0130  1 . 
649  CD1 CD1 . ILE ILE C C 24 24 . 0.1791 0.1930 0.2467 0.0246  -0.0273 -0.0160 1 . 
650  C   C   . ILE ILE C C 24 24 . 0.1503 0.1797 0.1942 0.0405  -0.0095 0.0024  1 . 
651  O   O   . ILE ILE C C 24 24 . 0.1464 0.1888 0.2065 0.0439  -0.0115 0.0049  1 . 
652  N   N   . ALA ALA C C 25 25 . 0.1627 0.2009 0.1995 0.0405  -0.0024 -0.0033 1 . 
653  CA  CA  . ALA ALA C C 25 25 . 0.1734 0.2479 0.2171 0.0473  0.0035  -0.0106 1 . 
654  CB  CB  . ALA ALA C C 25 25 . 0.1489 0.2461 0.1848 0.0496  0.0075  -0.0289 1 . 
655  C   C   . ALA ALA C C 25 25 . 0.1618 0.2277 0.2194 0.0556  0.0022  -0.0215 1 . 
656  O   O   . ALA ALA C C 25 25 . 0.1530 0.2474 0.2217 0.0618  0.0047  -0.0215 1 . 
657  N   N   . GLN GLN C C 26 26 . 0.1649 0.1969 0.2302 0.0574  -0.0003 -0.0249 1 . 
658  CA  CA  . GLN GLN C C 26 26 . 0.1823 0.2057 0.2759 0.0670  -0.0007 -0.0283 1 . 
659  CB  CB  . GLN GLN C C 26 26 . 0.2347 0.2269 0.3532 0.0684  0.0001  -0.0207 1 . 
660  CG  CG  . GLN GLN C C 26 26 . 0.3082 0.2908 0.4740 0.0795  0.0009  -0.0118 1 . 
661  CD  CD  . GLN GLN C C 26 26 . 0.3481 0.3438 0.5532 0.0868  0.0030  -0.0472 1 . 
662  OE1 OE1 . GLN GLN C C 26 26 . 0.4967 0.5111 0.7050 0.0854  0.0046  -0.0836 1 . 
663  NE2 NE2 . GLN GLN C C 26 26 . 0.3623 0.3595 0.5994 0.0973  0.0024  -0.0405 1 . 
664  C   C   . GLN GLN C C 26 26 . 0.1713 0.2002 0.2613 0.0700  -0.0061 -0.0105 1 . 
665  O   O   . GLN GLN C C 26 26 . 0.1939 0.2367 0.3030 0.0778  -0.0055 -0.0151 1 . 
666  N   N   . THR THR C C 27 27 . 0.1664 0.1933 0.2372 0.0649  -0.0125 0.0023  1 . 
667  CA  CA  . THR THR C C 27 27 . 0.1538 0.1967 0.2295 0.0689  -0.0214 0.0084  1 . 
668  CB  CB  . THR THR C C 27 27 . 0.2246 0.2749 0.2872 0.0659  -0.0307 0.0072  1 . 
669  OG1 OG1 . THR THR C C 27 27 . 0.2359 0.2833 0.2824 0.0724  -0.0294 0.0197  1 . 
670  CG2 CG2 . THR THR C C 27 27 . 0.2219 0.3010 0.3000 0.0705  -0.0435 -0.0008 1 . 
671  C   C   . THR THR C C 27 27 . 0.1564 0.2193 0.2494 0.0655  -0.0197 0.0043  1 . 
672  O   O   . THR THR C C 27 27 . 0.1987 0.2761 0.3092 0.0716  -0.0233 0.0055  1 . 
673  N   N   . LEU LEU C C 28 28 . 0.1764 0.2481 0.2702 0.0575  -0.0135 0.0059  1 . 
674  CA  CA  . LEU LEU C C 28 28 . 0.1938 0.2987 0.3151 0.0559  -0.0084 0.0169  1 . 
675  CB  CB  . LEU LEU C C 28 28 . 0.1683 0.2899 0.2969 0.0487  -0.0014 0.0326  1 . 
676  CG  CG  . LEU LEU C C 28 28 . 0.2018 0.3033 0.3522 0.0385  -0.0091 0.0363  1 . 
677  CD1 CD1 . LEU LEU C C 28 28 . 0.1798 0.2971 0.3382 0.0339  -0.0003 0.0569  1 . 
678  CD2 CD2 . LEU LEU C C 28 28 . 0.2100 0.3194 0.4187 0.0347  -0.0167 0.0392  1 . 
679  C   C   . LEU LEU C C 28 28 . 0.2019 0.3339 0.3249 0.0665  -0.0002 0.0115  1 . 
680  O   O   . LEU LEU C C 28 28 . 0.2233 0.3868 0.3729 0.0689  0.0029  0.0227  1 . 
681  N   N   . LYS LYS C C 29 29 . 0.2100 0.3357 0.3188 0.0737  0.0029  -0.0079 1 . 
682  CA  CA  . LYS LYS C C 29 29 . 0.2559 0.4129 0.3783 0.0866  0.0091  -0.0267 1 . 
683  CB  CB  . LYS LYS C C 29 29 . 0.3014 0.4677 0.4218 0.0924  0.0126  -0.0585 1 . 
684  CG  CG  . LYS LYS C C 29 29 . 0.4035 0.6208 0.5029 0.0917  0.0190  -0.0573 1 . 
685  CD  CD  . LYS LYS C C 29 29 . 0.3798 0.6227 0.4818 0.0996  0.0195  -0.0999 1 . 
686  CE  CE  . LYS LYS C C 29 29 . 0.4084 0.5848 0.5227 0.0916  0.0128  -0.1127 1 . 
687  NZ  NZ  . LYS LYS C C 29 29 . 0.6335 0.8296 0.7851 0.1015  0.0112  -0.1675 1 . 
688  C   C   . LYS LYS C C 29 29 . 0.2363 0.3707 0.3800 0.0936  0.0033  -0.0282 1 . 
689  O   O   . LYS LYS C C 29 29 . 0.2602 0.4223 0.4237 0.1042  0.0075  -0.0410 1 . 
690  N   N   . GLY GLY C C 30 30 . 0.2418 0.3410 0.3819 0.0900  -0.0059 -0.0137 1 . 
691  CA  CA  . GLY GLY C C 30 30 . 0.2725 0.3601 0.4324 0.0998  -0.0118 -0.0061 1 . 
692  C   C   . GLY GLY C C 30 30 . 0.3179 0.3836 0.5073 0.1087  -0.0076 -0.0141 1 . 
693  O   O   . GLY GLY C C 30 30 . 0.3741 0.4222 0.5624 0.1040  -0.0042 -0.0230 1 . 
694  N   N   . NH2 NH2 C C 31 31 . 0.3555 0.4173 0.5817 0.1203  -0.0087 -0.0068 1 . 
695  C   C   . ACE ACE D D 0  0  . 0.3368 0.4913 0.5204 0.1316  0.0014  -0.0874 1 . 
696  O   O   . ACE ACE D D 0  0  . 0.6207 0.7777 0.8302 0.1461  -0.0086 -0.1014 1 . 
697  CH3 CH3 . ACE ACE D D 0  0  . 0.3306 0.4686 0.5066 0.1355  -0.0056 -0.1031 1 . 
698  N   N   . GLY GLY D D 1  1  . 0.4217 0.5885 0.5909 0.1143  0.0156  -0.0624 1 . 
699  CA  CA  . GLY GLY D D 1  1  . 0.3255 0.4900 0.4730 0.0984  0.0254  -0.0468 1 . 
700  C   C   . GLY GLY D D 1  1  . 0.2921 0.4134 0.4321 0.0869  0.0163  -0.0435 1 . 
701  O   O   . GLY GLY D D 1  1  . 0.2539 0.3707 0.3768 0.0831  0.0199  -0.0436 1 . 
702  N   N   . GLU GLU D D 2  2  . 0.2613 0.3588 0.4151 0.0825  0.0052  -0.0372 1 . 
703  CA  CA  . GLU GLU D D 2  2  . 0.2244 0.2910 0.3788 0.0745  -0.0042 -0.0298 1 . 
704  CB  CB  . GLU GLU D D 2  2  . 0.2892 0.3459 0.4687 0.0740  -0.0164 -0.0155 1 . 
705  CG  CG  . GLU GLU D D 2  2  . 0.2854 0.3255 0.4686 0.0641  -0.0234 0.0030  1 . 
706  CD  CD  . GLU GLU D D 2  2  . 0.3982 0.4442 0.6048 0.0616  -0.0329 0.0308  1 . 
707  OE1 OE1 . GLU GLU D D 2  2  . 0.4098 0.4636 0.6380 0.0693  -0.0384 0.0341  1 . 
708  OE2 OE2 . GLU GLU D D 2  2  . 0.3656 0.4138 0.5710 0.0530  -0.0349 0.0521  1 . 
709  C   C   . GLU GLU D D 2  2  . 0.2363 0.3003 0.3682 0.0590  0.0030  -0.0178 1 . 
710  O   O   . GLU GLU D D 2  2  . 0.2050 0.2530 0.3278 0.0547  0.0011  -0.0178 1 . 
711  N   N   . ILE ILE D D 3  3  . 0.1860 0.2655 0.3148 0.0513  0.0086  -0.0103 1 . 
712  CA  CA  A ILE ILE D D 3  3  . 0.1617 0.2403 0.2789 0.0393  0.0117  -0.0055 1 . 
713  CA  CA  B ILE ILE D D 3  3  . 0.1650 0.2436 0.2822 0.0392  0.0116  -0.0054 1 . 
714  CB  CB  A ILE ILE D D 3  3  . 0.1841 0.2815 0.3136 0.0342  0.0111  -0.0046 1 . 
715  CB  CB  B ILE ILE D D 3  3  . 0.1657 0.2628 0.2947 0.0338  0.0109  -0.0046 1 . 
716  CG1 CG1 A ILE ILE D D 3  3  . 0.2130 0.3218 0.3481 0.0379  0.0023  -0.0010 1 . 
717  CG1 CG1 B ILE ILE D D 3  3  . 0.2141 0.3232 0.3472 0.0365  0.0018  -0.0012 1 . 
718  CG2 CG2 A ILE ILE D D 3  3  . 0.1676 0.2630 0.2962 0.0250  0.0107  -0.0071 1 . 
719  CG2 CG2 B ILE ILE D D 3  3  . 0.1907 0.2858 0.3199 0.0244  0.0113  -0.0071 1 . 
720  CD1 CD1 A ILE ILE D D 3  3  . 0.1971 0.3020 0.3215 0.0378  -0.0033 0.0082  1 . 
721  CD1 CD1 B ILE ILE D D 3  3  . 0.1744 0.3068 0.3232 0.0344  -0.0022 -0.0080 1 . 
722  C   C   . ILE ILE D D 3  3  . 0.1713 0.2474 0.2780 0.0377  0.0196  -0.0080 1 . 
723  O   O   . ILE ILE D D 3  3  . 0.1560 0.2185 0.2511 0.0318  0.0186  -0.0069 1 . 
724  N   N   . ALA ALA D D 4  4  . 0.1569 0.2530 0.2679 0.0439  0.0276  -0.0088 1 . 
725  CA  CA  . ALA ALA D D 4  4  . 0.1774 0.2844 0.2793 0.0439  0.0360  -0.0043 1 . 
726  CB  CB  . ALA ALA D D 4  4  . 0.1805 0.3282 0.2919 0.0519  0.0462  0.0025  1 . 
727  C   C   . ALA ALA D D 4  4  . 0.1580 0.2508 0.2419 0.0511  0.0318  -0.0165 1 . 
728  O   O   . ALA ALA D D 4  4  . 0.1698 0.2575 0.2428 0.0464  0.0339  -0.0124 1 . 
729  N   N   . GLN GLN D D 5  5  . 0.1632 0.2489 0.2516 0.0626  0.0233  -0.0321 1 . 
730  CA  CA  . GLN GLN D D 5  5  . 0.1793 0.2503 0.2635 0.0703  0.0143  -0.0482 1 . 
731  CB  CB  . GLN GLN D D 5  5  . 0.1849 0.2506 0.2918 0.0854  0.0010  -0.0686 1 . 
732  CG  CG  . GLN GLN D D 5  5  . 0.2556 0.2998 0.3763 0.0918  -0.0149 -0.0876 1 . 
733  CD  CD  . GLN GLN D D 5  5  . 0.3148 0.3486 0.4750 0.1072  -0.0339 -0.1104 1 . 
734  OE1 OE1 . GLN GLN D D 5  5  . 0.3506 0.3725 0.5360 0.1052  -0.0397 -0.0998 1 . 
735  NE2 NE2 . GLN GLN D D 5  5  . 0.3550 0.3976 0.5255 0.1254  -0.0462 -0.1452 1 . 
736  C   C   . GLN GLN D D 5  5  . 0.1597 0.1998 0.2419 0.0559  0.0088  -0.0378 1 . 
737  O   O   . GLN GLN D D 5  5  . 0.1642 0.1981 0.2356 0.0547  0.0079  -0.0416 1 . 
738  N   N   . THR THR D D 6  6  . 0.1437 0.1738 0.2342 0.0464  0.0060  -0.0238 1 . 
739  CA  CA  . THR THR D D 6  6  . 0.1578 0.1741 0.2459 0.0359  0.0021  -0.0121 1 . 
740  CB  CB  . THR THR D D 6  6  . 0.1647 0.1873 0.2643 0.0319  -0.0023 0.0036  1 . 
741  OG1 OG1 . THR THR D D 6  6  . 0.1650 0.1826 0.2900 0.0394  -0.0111 0.0047  1 . 
742  CG2 CG2 . THR THR D D 6  6  . 0.1959 0.2191 0.2946 0.0244  -0.0058 0.0188  1 . 
743  C   C   . THR THR D D 6  6  . 0.1575 0.1776 0.2266 0.0282  0.0101  -0.0100 1 . 
744  O   O   . THR THR D D 6  6  . 0.1647 0.1755 0.2271 0.0241  0.0083  -0.0087 1 . 
745  N   N   . LEU LEU D D 7  7  . 0.1464 0.1802 0.2146 0.0260  0.0173  -0.0085 1 . 
746  CA  CA  . LEU LEU D D 7  7  . 0.1364 0.1715 0.2011 0.0190  0.0215  -0.0050 1 . 
747  CB  CB  . LEU LEU D D 7  7  . 0.1523 0.2012 0.2357 0.0151  0.0246  -0.0003 1 . 
748  CG  CG  . LEU LEU D D 7  7  . 0.1704 0.2245 0.2662 0.0125  0.0175  -0.0056 1 . 
749  CD1 CD1 . LEU LEU D D 7  7  . 0.1706 0.2380 0.2963 0.0088  0.0182  -0.0024 1 . 
750  CD2 CD2 . LEU LEU D D 7  7  . 0.1782 0.2305 0.2705 0.0098  0.0107  -0.0131 1 . 
751  C   C   . LEU LEU D D 7  7  . 0.1257 0.1615 0.1792 0.0228  0.0257  -0.0054 1 . 
752  O   O   . LEU LEU D D 7  7  . 0.1568 0.1851 0.2053 0.0178  0.0253  -0.0029 1 . 
753  N   N   . LYS LYS D D 8  8  . 0.1447 0.1953 0.1949 0.0335  0.0286  -0.0105 1 . 
754  CA  CA  . LYS LYS D D 8  8  . 0.1705 0.2347 0.2068 0.0416  0.0310  -0.0146 1 . 
755  CB  CB  . LYS LYS D D 8  8  . 0.1821 0.2814 0.2156 0.0585  0.0346  -0.0237 1 . 
756  CG  CG  . LYS LYS D D 8  8  . 0.1949 0.3303 0.2369 0.0573  0.0473  -0.0017 1 . 
757  CD  CD  . LYS LYS D D 8  8  . 0.2621 0.4472 0.3003 0.0764  0.0531  -0.0083 1 . 
758  CE  CE  . LYS LYS D D 8  8  . 0.3933 0.5745 0.4390 0.0874  0.0462  -0.0315 1 . 
759  NZ  NZ  . LYS LYS D D 8  8  . 0.6607 0.9006 0.7101 0.1028  0.0560  -0.0289 1 . 
760  C   C   . LYS LYS D D 8  8  . 0.1683 0.2084 0.1988 0.0414  0.0210  -0.0264 1 . 
761  O   O   . LYS LYS D D 8  8  . 0.1785 0.2215 0.1983 0.0413  0.0218  -0.0256 1 . 
762  N   N   . GLU GLU D D 9  9  . 0.1613 0.1817 0.2045 0.0411  0.0111  -0.0335 1 . 
763  CA  CA  . GLU GLU D D 9  9  . 0.1697 0.1689 0.2212 0.0381  0.0000  -0.0379 1 . 
764  CB  CB  . GLU GLU D D 9  9  . 0.2058 0.1904 0.2866 0.0394  -0.0120 -0.0387 1 . 
765  CG  CG  . GLU GLU D D 9  9  . 0.2508 0.2165 0.3566 0.0351  -0.0257 -0.0368 1 . 
766  C   C   . GLU GLU D D 9  9  . 0.1794 0.1720 0.2223 0.0255  0.0038  -0.0233 1 . 
767  O   O   . GLU GLU D D 9  9  . 0.1816 0.1685 0.2206 0.0237  0.0005  -0.0256 1 . 
768  N   N   . ILE ILE D D 10 10 . 0.1673 0.1645 0.2096 0.0186  0.0086  -0.0121 1 . 
769  CA  CA  . ILE ILE D D 10 10 . 0.1697 0.1687 0.2064 0.0110  0.0102  -0.0056 1 . 
770  CB  CB  . ILE ILE D D 10 10 . 0.1764 0.1888 0.2181 0.0090  0.0112  -0.0030 1 . 
771  CG1 CG1 . ILE ILE D D 10 10 . 0.1529 0.1745 0.2026 0.0098  0.0064  0.0061  1 . 
772  CG2 CG2 . ILE ILE D D 10 10 . 0.1524 0.1723 0.1936 0.0062  0.0110  -0.0074 1 . 
773  CD1 CD1 . ILE ILE D D 10 10 . 0.1723 0.2138 0.2259 0.0117  0.0060  0.0056  1 . 
774  C   C   . ILE ILE D D 10 10 . 0.1795 0.1786 0.2074 0.0107  0.0147  -0.0076 1 . 
775  O   O   . ILE ILE D D 10 10 . 0.1677 0.1629 0.1915 0.0078  0.0130  -0.0071 1 . 
776  N   N   . ALA ALA D D 11 11 . 0.1588 0.1674 0.1876 0.0137  0.0205  -0.0053 1 . 
777  CA  CA  . ALA ALA D D 11 11 . 0.1717 0.1878 0.1998 0.0134  0.0247  0.0026  1 . 
778  CB  CB  . ALA ALA D D 11 11 . 0.1674 0.2050 0.2053 0.0161  0.0319  0.0145  1 . 
779  C   C   . ALA ALA D D 11 11 . 0.1633 0.1808 0.1756 0.0193  0.0225  -0.0031 1 . 
780  O   O   . ALA ALA D D 11 11 . 0.1780 0.1937 0.1882 0.0169  0.0221  0.0017  1 . 
781  N   N   . LYS LYS D D 12 12 . 0.1713 0.1928 0.1781 0.0283  0.0186  -0.0165 1 . 
782  CA  CA  . LYS LYS D D 12 12 . 0.1898 0.2167 0.1880 0.0369  0.0120  -0.0302 1 . 
783  CB  CB  . LYS LYS D D 12 12 . 0.1993 0.2333 0.2037 0.0503  0.0037  -0.0527 1 . 
784  CG  CG  . LYS LYS D D 12 12 . 0.2750 0.3155 0.2802 0.0617  -0.0089 -0.0766 1 . 
785  CD  CD  . LYS LYS D D 12 12 . 0.3235 0.3641 0.3503 0.0757  -0.0235 -0.1061 1 . 
786  CE  CE  . LYS LYS D D 12 12 . 0.6468 0.6480 0.7088 0.0641  -0.0342 -0.1014 1 . 
787  NZ  NZ  . LYS LYS D D 12 12 . 1.1360 1.1132 1.2168 0.0519  -0.0440 -0.0947 1 . 
788  C   C   . LYS LYS D D 12 12 . 0.1881 0.1913 0.1924 0.0279  0.0044  -0.0310 1 . 
789  O   O   . LYS LYS D D 12 12 . 0.1981 0.2044 0.1954 0.0286  0.0024  -0.0322 1 . 
790  N   N   . THR THR D D 13 13 . 0.1867 0.1738 0.2046 0.0199  0.0010  -0.0264 1 . 
791  CA  CA  . THR THR D D 13 13 . 0.1749 0.1522 0.2026 0.0119  -0.0047 -0.0208 1 . 
792  CB  CB  . THR THR D D 13 13 . 0.1607 0.1348 0.2080 0.0063  -0.0084 -0.0094 1 . 
793  OG1 OG1 . THR THR D D 13 13 . 0.1829 0.1485 0.2504 0.0116  -0.0171 -0.0169 1 . 
794  CG2 CG2 . THR THR D D 13 13 . 0.1993 0.1754 0.2632 -0.0011 -0.0138 0.0035  1 . 
795  C   C   . THR THR D D 13 13 . 0.1896 0.1720 0.2057 0.0073  0.0017  -0.0133 1 . 
796  O   O   . THR THR D D 13 13 . 0.1727 0.1543 0.1894 0.0050  -0.0016 -0.0131 1 . 
797  N   N   . LEU LEU D D 14 14 . 0.1718 0.1596 0.1849 0.0061  0.0083  -0.0090 1 . 
798  CA  CA  . LEU LEU D D 14 14 . 0.1866 0.1771 0.2008 0.0039  0.0100  -0.0068 1 . 
799  CB  CB  . LEU LEU D D 14 14 . 0.1646 0.1588 0.1911 0.0029  0.0118  -0.0067 1 . 
800  CG  CG  . LEU LEU D D 14 14 . 0.1679 0.1728 0.1980 0.0027  0.0091  -0.0124 1 . 
801  CD1 CD1 . LEU LEU D D 14 14 . 0.1904 0.1992 0.2367 0.0031  0.0080  -0.0174 1 . 
802  CD2 CD2 . LEU LEU D D 14 14 . 0.1639 0.1826 0.1942 0.0042  0.0057  -0.0182 1 . 
803  C   C   . LEU LEU D D 14 14 . 0.1858 0.1773 0.1944 0.0069  0.0107  -0.0040 1 . 
804  O   O   . LEU LEU D D 14 14 . 0.1805 0.1711 0.1916 0.0056  0.0085  -0.0035 1 . 
805  N   N   . LYS LYS D D 15 15 . 0.1602 0.1616 0.1615 0.0131  0.0134  -0.0018 1 . 
806  CA  CA  . LYS LYS D D 15 15 . 0.1995 0.2158 0.1927 0.0190  0.0139  0.0036  1 . 
807  CB  CB  . LYS LYS D D 15 15 . 0.2034 0.2495 0.1881 0.0293  0.0191  0.0088  1 . 
808  CG  CG  . LYS LYS D D 15 15 . 0.2955 0.3535 0.2967 0.0260  0.0273  0.0314  1 . 
809  CD  CD  . LYS LYS D D 15 15 . 0.4115 0.4718 0.4339 0.0208  0.0281  0.0553  1 . 
810  CE  CE  . LYS LYS D D 15 15 . 0.5235 0.6265 0.5402 0.0303  0.0330  0.0785  1 . 
811  NZ  NZ  . LYS LYS D D 15 15 . 0.7476 0.8626 0.8039 0.0239  0.0359  0.1170  1 . 
812  C   C   . LYS LYS D D 15 15 . 0.1862 0.1973 0.1725 0.0206  0.0059  -0.0093 1 . 
813  O   O   . LYS LYS D D 15 15 . 0.2234 0.2401 0.2071 0.0217  0.0044  -0.0044 1 . 
814  N   N   . GLU GLU D D 16 16 . 0.1866 0.1882 0.1772 0.0206  -0.0009 -0.0231 1 . 
815  CA  CA  . GLU GLU D D 16 16 . 0.1964 0.1921 0.1946 0.0200  -0.0118 -0.0338 1 . 
816  CB  CB  . GLU GLU D D 16 16 . 0.2074 0.1911 0.2275 0.0193  -0.0221 -0.0443 1 . 
817  CG  CG  . GLU GLU D D 16 16 . 0.3442 0.3381 0.3648 0.0336  -0.0290 -0.0664 1 . 
818  CD  CD  . GLU GLU D D 16 16 . 0.4741 0.4522 0.5257 0.0337  -0.0400 -0.0755 1 . 
819  C   C   . GLU GLU D D 16 16 . 0.1892 0.1784 0.1931 0.0104  -0.0101 -0.0226 1 . 
820  O   O   . GLU GLU D D 16 16 . 0.1920 0.1846 0.1964 0.0108  -0.0147 -0.0247 1 . 
821  N   N   . ILE ILE D D 17 17 . 0.1756 0.1621 0.1851 0.0042  -0.0053 -0.0141 1 . 
822  CA  CA  . ILE ILE D D 17 17 . 0.1857 0.1796 0.2004 -0.0002 -0.0039 -0.0081 1 . 
823  CB  CB  . ILE ILE D D 17 17 . 0.1542 0.1578 0.1726 -0.0018 0.0000  -0.0042 1 . 
824  CG1 CG1 . ILE ILE D D 17 17 . 0.1586 0.1662 0.1898 -0.0060 -0.0030 0.0055  1 . 
825  CG2 CG2 . ILE ILE D D 17 17 . 0.1646 0.1870 0.1850 0.0005  0.0011  -0.0075 1 . 
826  CD1 CD1 . ILE ILE D D 17 17 . 0.1674 0.1885 0.1993 -0.0053 0.0004  0.0110  1 . 
827  C   C   . ILE ILE D D 17 17 . 0.1835 0.1791 0.1933 0.0031  -0.0023 -0.0092 1 . 
828  O   O   . ILE ILE D D 17 17 . 0.1619 0.1633 0.1751 0.0028  -0.0049 -0.0095 1 . 
829  N   N   . ALA ALA D D 18 18 . 0.1616 0.1545 0.1701 0.0061  0.0011  -0.0060 1 . 
830  CA  CA  . ALA ALA D D 18 18 . 0.1599 0.1538 0.1775 0.0085  0.0006  0.0000  1 . 
831  CB  CB  . ALA ALA D D 18 18 . 0.1637 0.1582 0.1932 0.0092  0.0040  0.0122  1 . 
832  C   C   . ALA ALA D D 18 18 . 0.1809 0.1816 0.1887 0.0122  -0.0023 0.0027  1 . 
833  O   O   . ALA ALA D D 18 18 . 0.1689 0.1707 0.1854 0.0132  -0.0055 0.0044  1 . 
834  CD1 CD1 . 4BF 4BF D D 19 19 . 0.2696 0.3391 0.2325 0.0478  -0.0315 -0.0451 1 . 
835  CE1 CE1 . 4BF 4BF D D 19 19 . 0.2501 0.3490 0.2042 0.0601  -0.0407 -0.0561 1 . 
836  CZ  CZ  . 4BF 4BF D D 19 19 . 0.2398 0.3737 0.1770 0.0694  -0.0341 -0.0354 1 . 
837  BR  BR  . 4BF 4BF D D 19 19 . 0.3602 0.5508 0.2807 0.0907  -0.0475 -0.0501 1 . 
838  CE2 CE2 . 4BF 4BF D D 19 19 . 0.3972 0.5301 0.3360 0.0642  -0.0200 -0.0026 1 . 
839  CD2 CD2 . 4BF 4BF D D 19 19 . 0.2870 0.3858 0.2382 0.0517  -0.0131 0.0017  1 . 
840  CG  CG  . 4BF 4BF D D 19 19 . 0.2148 0.2841 0.1738 0.0442  -0.0180 -0.0195 1 . 
841  CB  CB  . 4BF 4BF D D 19 19 . 0.1951 0.2374 0.1649 0.0331  -0.0111 -0.0140 1 . 
842  CA  CA  . 4BF 4BF D D 19 19 . 0.1751 0.1978 0.1592 0.0228  -0.0087 -0.0038 1 . 
843  N   N   . 4BF 4BF D D 19 19 . 0.1902 0.1993 0.1831 0.0166  -0.0030 -0.0002 1 . 
844  C   C   . 4BF 4BF D D 19 19 . 0.1736 0.1889 0.1652 0.0182  -0.0163 -0.0142 1 . 
845  O   O   . 4BF 4BF D D 19 19 . 0.1804 0.2034 0.1729 0.0205  -0.0199 -0.0118 1 . 
846  N   N   . THR THR D D 20 20 . 0.1744 0.1792 0.1769 0.0110  -0.0181 -0.0192 1 . 
847  CA  CA  . THR THR D D 20 20 . 0.1797 0.1858 0.1982 0.0052  -0.0248 -0.0205 1 . 
848  CB  CB  . THR THR D D 20 20 . 0.1747 0.1762 0.2129 -0.0024 -0.0274 -0.0169 1 . 
849  OG1 OG1 . THR THR D D 20 20 . 0.1984 0.1904 0.2423 0.0010  -0.0352 -0.0288 1 . 
850  CG2 CG2 . THR THR D D 20 20 . 0.1770 0.1874 0.2417 -0.0098 -0.0341 -0.0094 1 . 
851  C   C   . THR THR D D 20 20 . 0.1632 0.1771 0.1833 0.0043  -0.0200 -0.0134 1 . 
852  O   O   . THR THR D D 20 20 . 0.1495 0.1718 0.1768 0.0041  -0.0246 -0.0139 1 . 
853  N   N   . LEU LEU D D 21 21 . 0.1621 0.1758 0.1809 0.0053  -0.0133 -0.0108 1 . 
854  CA  CA  . LEU LEU D D 21 21 . 0.1533 0.1770 0.1807 0.0088  -0.0127 -0.0129 1 . 
855  CB  CB  . LEU LEU D D 21 21 . 0.1579 0.1825 0.1914 0.0115  -0.0098 -0.0184 1 . 
856  CG  CG  . LEU LEU D D 21 21 . 0.1682 0.2127 0.2005 0.0096  -0.0066 -0.0193 1 . 
857  CD1 CD1 . LEU LEU D D 21 21 . 0.1716 0.2167 0.2077 0.0133  -0.0057 -0.0281 1 . 
858  CD2 CD2 . LEU LEU D D 21 21 . 0.1713 0.2506 0.2100 0.0132  -0.0066 -0.0209 1 . 
859  C   C   . LEU LEU D D 21 21 . 0.1670 0.1869 0.1965 0.0139  -0.0163 -0.0105 1 . 
860  O   O   . LEU LEU D D 21 21 . 0.1587 0.1885 0.1979 0.0171  -0.0195 -0.0137 1 . 
861  N   N   . LYS LYS D D 22 22 . 0.1612 0.1746 0.1845 0.0164  -0.0158 -0.0021 1 . 
862  CA  CA  . LYS LYS D D 22 22 . 0.1700 0.1896 0.1972 0.0222  -0.0193 0.0084  1 . 
863  CB  CB  . LYS LYS D D 22 22 . 0.1957 0.2226 0.2181 0.0258  -0.0158 0.0258  1 . 
864  CG  CG  . LYS LYS D D 22 22 . 0.3191 0.3348 0.3680 0.0233  -0.0136 0.0373  1 . 
865  CD  CD  . LYS LYS D D 22 22 . 0.3308 0.3599 0.3852 0.0247  -0.0085 0.0627  1 . 
866  CE  CE  . LYS LYS D D 22 22 . 0.8440 0.8580 0.9358 0.0192  -0.0088 0.0709  1 . 
867  NZ  NZ  . LYS LYS D D 22 22 . 0.3110 0.3185 0.3956 0.0148  -0.0036 0.0605  1 . 
868  C   C   . LYS LYS D D 22 22 . 0.1551 0.1862 0.1728 0.0239  -0.0251 0.0025  1 . 
869  O   O   . LYS LYS D D 22 22 . 0.1711 0.2092 0.1968 0.0279  -0.0293 0.0065  1 . 
870  N   N   . GLU GLU D D 23 23 . 0.1699 0.2027 0.1781 0.0212  -0.0278 -0.0080 1 . 
871  CA  CA  . GLU GLU D D 23 23 . 0.1740 0.2166 0.1851 0.0217  -0.0375 -0.0176 1 . 
872  CB  CB  . GLU GLU D D 23 23 . 0.1949 0.2346 0.2102 0.0194  -0.0452 -0.0323 1 . 
873  CG  CG  . GLU GLU D D 23 23 . 0.2732 0.3245 0.2698 0.0308  -0.0471 -0.0409 1 . 
874  CD  CD  . GLU GLU D D 23 23 . 0.3725 0.4205 0.3803 0.0326  -0.0583 -0.0630 1 . 
875  OE1 OE1 . GLU GLU D D 23 23 . 0.3685 0.3968 0.3916 0.0234  -0.0562 -0.0605 1 . 
876  OE2 OE2 . GLU GLU D D 23 23 . 0.4324 0.5030 0.4343 0.0461  -0.0698 -0.0837 1 . 
877  C   C   . GLU GLU D D 23 23 . 0.1685 0.2136 0.1974 0.0158  -0.0381 -0.0167 1 . 
878  O   O   . GLU GLU D D 23 23 . 0.1909 0.2470 0.2258 0.0184  -0.0441 -0.0179 1 . 
879  N   N   . ILE ILE D D 24 24 . 0.1516 0.1952 0.1883 0.0102  -0.0319 -0.0141 1 . 
880  CA  CA  . ILE ILE D D 24 24 . 0.1467 0.2094 0.1987 0.0083  -0.0302 -0.0119 1 . 
881  CB  CB  . ILE ILE D D 24 24 . 0.1467 0.2210 0.2029 0.0047  -0.0231 -0.0075 1 . 
882  CG1 CG1 . ILE ILE D D 24 24 . 0.1544 0.2267 0.2233 -0.0056 -0.0261 0.0020  1 . 
883  CG2 CG2 . ILE ILE D D 24 24 . 0.1376 0.2478 0.2041 0.0097  -0.0197 -0.0079 1 . 
884  CD1 CD1 . ILE ILE D D 24 24 . 0.1848 0.2663 0.2546 -0.0083 -0.0193 0.0108  1 . 
885  C   C   . ILE ILE D D 24 24 . 0.1485 0.2162 0.2028 0.0174  -0.0306 -0.0152 1 . 
886  O   O   . ILE ILE D D 24 24 . 0.1562 0.2416 0.2215 0.0195  -0.0338 -0.0162 1 . 
887  N   N   . ALA ALA D D 25 25 . 0.1416 0.1960 0.1949 0.0230  -0.0289 -0.0161 1 . 
888  CA  CA  . ALA ALA D D 25 25 . 0.1415 0.1962 0.2122 0.0320  -0.0332 -0.0187 1 . 
889  CB  CB  . ALA ALA D D 25 25 . 0.1479 0.1844 0.2305 0.0345  -0.0336 -0.0155 1 . 
890  C   C   . ALA ALA D D 25 25 . 0.1570 0.2144 0.2274 0.0350  -0.0392 -0.0101 1 . 
891  O   O   . ALA ALA D D 25 25 . 0.1621 0.2302 0.2479 0.0410  -0.0441 -0.0138 1 . 
892  N   N   . GLN GLN D D 26 26 . 0.1645 0.2200 0.2169 0.0331  -0.0401 -0.0014 1 . 
893  CA  CA  . GLN GLN D D 26 26 . 0.1923 0.2611 0.2404 0.0387  -0.0470 0.0050  1 . 
894  CB  CB  . GLN GLN D D 26 26 . 0.2297 0.3079 0.2553 0.0418  -0.0478 0.0098  1 . 
895  CG  CG  . GLN GLN D D 26 26 . 0.2406 0.3448 0.2595 0.0517  -0.0554 0.0167  1 . 
896  CD  CD  . GLN GLN D D 26 26 . 0.2387 0.3561 0.2551 0.0517  -0.0660 -0.0038 1 . 
897  OE1 OE1 . GLN GLN D D 26 26 . 0.2724 0.3825 0.2889 0.0455  -0.0690 -0.0215 1 . 
898  NE2 NE2 . GLN GLN D D 26 26 . 0.2432 0.3808 0.2631 0.0591  -0.0737 0.0001  1 . 
899  C   C   . GLN GLN D D 26 26 . 0.1727 0.2550 0.2262 0.0362  -0.0526 -0.0060 1 . 
900  O   O   . GLN GLN D D 26 26 . 0.1918 0.2856 0.2553 0.0419  -0.0582 -0.0037 1 . 
901  N   N   . THR THR D D 27 27 . 0.1807 0.2628 0.2352 0.0273  -0.0517 -0.0141 1 . 
902  CA  CA  . THR THR D D 27 27 . 0.1715 0.2697 0.2435 0.0219  -0.0576 -0.0184 1 . 
903  CB  CB  . THR THR D D 27 27 . 0.2000 0.2961 0.2843 0.0103  -0.0580 -0.0186 1 . 
904  OG1 OG1 . THR THR D D 27 27 . 0.2806 0.3617 0.3555 0.0105  -0.0642 -0.0273 1 . 
905  CG2 CG2 . THR THR D D 27 27 . 0.2022 0.3176 0.3176 0.0027  -0.0657 -0.0157 1 . 
906  C   C   . THR THR D D 27 27 . 0.1377 0.2530 0.2246 0.0255  -0.0539 -0.0167 1 . 
907  O   O   . THR THR D D 27 27 . 0.1640 0.2968 0.2639 0.0270  -0.0598 -0.0173 1 . 
908  N   N   . LEU LEU D D 28 28 . 0.1346 0.2503 0.2222 0.0288  -0.0459 -0.0184 1 . 
909  CA  CA  . LEU LEU D D 28 28 . 0.1576 0.3008 0.2615 0.0369  -0.0439 -0.0251 1 . 
910  CB  CB  . LEU LEU D D 28 28 . 0.1422 0.2953 0.2455 0.0408  -0.0367 -0.0329 1 . 
911  CG  CG  . LEU LEU D D 28 28 . 0.1393 0.3124 0.2389 0.0309  -0.0293 -0.0226 1 . 
912  CD1 CD1 . LEU LEU D D 28 28 . 0.1771 0.3619 0.2716 0.0379  -0.0237 -0.0325 1 . 
913  CD2 CD2 . LEU LEU D D 28 28 . 0.1626 0.3810 0.2794 0.0277  -0.0273 -0.0114 1 . 
914  C   C   . LEU LEU D D 28 28 . 0.1541 0.2917 0.2692 0.0492  -0.0509 -0.0301 1 . 
915  O   O   . LEU LEU D D 28 28 . 0.1938 0.3586 0.3260 0.0578  -0.0527 -0.0386 1 . 
916  N   N   . LYS LYS D D 29 29 . 0.2467 0.3583 0.3568 0.0510  -0.0552 -0.0217 1 . 
917  CA  CA  . LYS LYS D D 29 29 . 0.2631 0.3703 0.3910 0.0612  -0.0637 -0.0159 1 . 
918  CB  CB  . LYS LYS D D 29 29 . 0.3471 0.4320 0.4763 0.0622  -0.0652 0.0020  1 . 
919  CG  CG  . LYS LYS D D 29 29 . 0.4076 0.4743 0.5626 0.0653  -0.0658 -0.0031 1 . 
920  CD  CD  . LYS LYS D D 29 29 . 1.4671 1.5267 1.6033 0.0573  -0.0570 -0.0109 1 . 
921  CE  CE  . LYS LYS D D 29 29 . 0.6991 0.7540 0.8623 0.0633  -0.0599 -0.0312 1 . 
922  NZ  NZ  . LYS LYS D D 29 29 . 0.2184 0.2868 0.3582 0.0586  -0.0508 -0.0452 1 . 
923  C   C   . LYS LYS D D 29 29 . 0.4183 0.5421 0.5409 0.0613  -0.0696 -0.0104 1 . 
924  O   O   . LYS LYS D D 29 29 . 0.5621 0.6916 0.7038 0.0708  -0.0768 -0.0070 1 . 
925  N   N   . GLY GLY D D 30 30 . 0.5597 0.6918 0.6660 0.0519  -0.0692 -0.0120 1 . 
926  CA  CA  . GLY GLY D D 30 30 . 0.5296 0.6797 0.6374 0.0522  -0.0785 -0.0126 1 . 
927  N   N   . GLY GLY E E 1  1  . 0.2919 0.4788 0.4796 -0.1243 -0.0522 0.0078  1 . 
928  CA  CA  . GLY GLY E E 1  1  . 0.2710 0.4597 0.4603 -0.1162 -0.0438 0.0301  1 . 
929  C   C   . GLY GLY E E 1  1  . 0.3528 0.5198 0.5258 -0.1065 -0.0370 0.0361  1 . 
930  O   O   . GLY GLY E E 1  1  . 0.3104 0.4545 0.4663 -0.1015 -0.0386 0.0252  1 . 
931  N   N   . GLU GLU E E 2  2  . 0.2723 0.4579 0.4520 -0.1059 -0.0294 0.0550  1 . 
932  CA  CA  . GLU GLU E E 2  2  . 0.3510 0.5374 0.5183 -0.0993 -0.0229 0.0655  1 . 
933  CB  CB  . GLU GLU E E 2  2  . 0.4461 0.6898 0.6231 -0.1035 -0.0156 0.0878  1 . 
934  CG  CG  . GLU GLU E E 2  2  . 0.4417 0.7223 0.6009 -0.0974 -0.0085 0.0926  1 . 
935  CD  CD  . GLU GLU E E 2  2  . 0.6850 1.0470 0.8571 -0.1068 -0.0019 0.1173  1 . 
936  OE1 OE1 . GLU GLU E E 2  2  . 0.4420 0.8425 0.6154 -0.1057 0.0018  0.0988  1 . 
937  OE2 OE2 . GLU GLU E E 2  2  . 0.5670 0.9575 0.7572 -0.1162 -0.0010 0.1596  1 . 
938  C   C   . GLU GLU E E 2  2  . 0.2361 0.4147 0.3758 -0.0845 -0.0220 0.0464  1 . 
939  O   O   . GLU GLU E E 2  2  . 0.2091 0.3656 0.3363 -0.0804 -0.0210 0.0464  1 . 
940  N   N   . ILE ILE E E 3  3  . 0.1957 0.3913 0.3376 -0.0764 -0.0220 0.0324  1 . 
941  CA  CA  . ILE ILE E E 3  3  . 0.2352 0.4214 0.3732 -0.0627 -0.0205 0.0171  1 . 
942  CB  CB  . ILE ILE E E 3  3  . 0.2542 0.4652 0.4248 -0.0539 -0.0185 0.0032  1 . 
943  CG1 CG1 . ILE ILE E E 3  3  . 0.3164 0.5793 0.4990 -0.0533 -0.0066 -0.0140 1 . 
944  CG2 CG2 . ILE ILE E E 3  3  . 0.2287 0.4194 0.4191 -0.0418 -0.0207 -0.0034 1 . 
945  CD1 CD1 . ILE ILE E E 3  3  . 0.3631 0.6594 0.5919 -0.0467 -0.0021 -0.0343 1 . 
946  C   C   . ILE ILE E E 3  3  . 0.1815 0.3292 0.3055 -0.0616 -0.0284 0.0191  1 . 
947  O   O   . ILE ILE E E 3  3  . 0.1722 0.3023 0.2844 -0.0552 -0.0264 0.0154  1 . 
948  N   N   . ALA ALA E E 4  4  . 0.1839 0.3302 0.3092 -0.0688 -0.0366 0.0223  1 . 
949  CA  CA  . ALA ALA E E 4  4  . 0.1855 0.3206 0.2962 -0.0700 -0.0432 0.0201  1 . 
950  CB  CB  . ALA ALA E E 4  4  . 0.1992 0.3614 0.3144 -0.0805 -0.0523 0.0191  1 . 
951  C   C   . ALA ALA E E 4  4  . 0.2216 0.3295 0.3180 -0.0737 -0.0394 0.0122  1 . 
952  O   O   . ALA ALA E E 4  4  . 0.2020 0.2991 0.2841 -0.0692 -0.0398 0.0086  1 . 
953  N   N   . GLN GLN E E 5  5  . 0.1920 0.2919 0.3024 -0.0820 -0.0357 0.0136  1 . 
954  CA  CA  . GLN GLN E E 5  5  . 0.2144 0.2885 0.3340 -0.0852 -0.0322 0.0109  1 . 
955  CB  CB  . GLN GLN E E 5  5  . 0.2090 0.2802 0.3709 -0.0972 -0.0303 0.0200  1 . 
956  CG  CG  . GLN GLN E E 5  5  . 0.2566 0.3337 0.4426 -0.1106 -0.0355 -0.0044 1 . 
957  CD  CD  . GLN GLN E E 5  5  . 0.2964 0.3710 0.5412 -0.1243 -0.0343 0.0035  1 . 
958  OE1 OE1 . GLN GLN E E 5  5  . 0.3867 0.4568 0.6609 -0.1247 -0.0297 0.0366  1 . 
959  NE2 NE2 . GLN GLN E E 5  5  . 0.3022 0.3896 0.5706 -0.1374 -0.0389 -0.0235 1 . 
960  C   C   . GLN GLN E E 5  5  . 0.1658 0.2328 0.2700 -0.0744 -0.0268 0.0227  1 . 
961  O   O   . GLN GLN E E 5  5  . 0.1837 0.2298 0.2836 -0.0712 -0.0254 0.0174  1 . 
962  N   N   . THR THR E E 6  6  . 0.1536 0.2448 0.2524 -0.0695 -0.0231 0.0328  1 . 
963  CA  CA  . THR THR E E 6  6  . 0.1657 0.2660 0.2519 -0.0616 -0.0180 0.0361  1 . 
964  CB  CB  . THR THR E E 6  6  . 0.1725 0.3240 0.2612 -0.0610 -0.0123 0.0370  1 . 
965  OG1 OG1 . THR THR E E 6  6  . 0.1741 0.3522 0.2793 -0.0717 -0.0113 0.0600  1 . 
966  CG2 CG2 . THR THR E E 6  6  . 0.1448 0.3236 0.2229 -0.0565 -0.0070 0.0336  1 . 
967  C   C   . THR THR E E 6  6  . 0.1620 0.2418 0.2330 -0.0520 -0.0198 0.0208  1 . 
968  O   O   . THR THR E E 6  6  . 0.1467 0.2148 0.2083 -0.0479 -0.0178 0.0213  1 . 
969  N   N   . LEU LEU E E 7  7  . 0.1589 0.2398 0.2346 -0.0490 -0.0242 0.0139  1 . 
970  CA  CA  . LEU LEU E E 7  7  . 0.1463 0.2165 0.2207 -0.0417 -0.0271 0.0119  1 . 
971  CB  CB  . LEU LEU E E 7  7  . 0.1538 0.2405 0.2521 -0.0393 -0.0328 0.0186  1 . 
972  CG  CG  . LEU LEU E E 7  7  . 0.1634 0.2652 0.2994 -0.0320 -0.0282 0.0107  1 . 
973  CD1 CD1 . LEU LEU E E 7  7  . 0.1818 0.3004 0.3541 -0.0300 -0.0350 0.0252  1 . 
974  CD2 CD2 . LEU LEU E E 7  7  . 0.1681 0.2631 0.3249 -0.0233 -0.0231 -0.0008 1 . 
975  C   C   . LEU LEU E E 7  7  . 0.1503 0.2045 0.2059 -0.0456 -0.0297 0.0111  1 . 
976  O   O   . LEU LEU E E 7  7  . 0.1502 0.1954 0.1986 -0.0400 -0.0288 0.0116  1 . 
977  N   N   . LYS LYS E E 8  8  . 0.1546 0.2101 0.2097 -0.0554 -0.0320 0.0049  1 . 
978  CA  CA  . LYS LYS E E 8  8  . 0.1994 0.2496 0.2478 -0.0599 -0.0321 -0.0097 1 . 
979  CB  CB  . LYS LYS E E 8  8  . 0.2015 0.2660 0.2644 -0.0731 -0.0346 -0.0290 1 . 
980  CG  CG  . LYS LYS E E 8  8  . 0.2387 0.3491 0.2917 -0.0785 -0.0429 -0.0286 1 . 
981  CD  CD  . LYS LYS E E 8  8  . 0.5146 0.6596 0.5478 -0.0764 -0.0464 -0.0234 1 . 
982  CE  CE  . LYS LYS E E 8  8  . 1.6468 1.8604 1.6764 -0.0862 -0.0560 -0.0180 1 . 
983  NZ  NZ  . LYS LYS E E 8  8  . 0.4177 0.6801 0.4380 -0.0835 -0.0614 0.0108  1 . 
984  C   C   . LYS LYS E E 8  8  . 0.1703 0.1927 0.2226 -0.0553 -0.0255 -0.0085 1 . 
985  O   O   . LYS LYS E E 8  8  . 0.2073 0.2243 0.2510 -0.0523 -0.0239 -0.0170 1 . 
986  N   N   . GLU GLU E E 9  9  . 0.1794 0.1953 0.2466 -0.0555 -0.0220 0.0056  1 . 
987  CA  CA  A GLU GLU E E 9  9  . 0.2255 0.2296 0.3028 -0.0518 -0.0173 0.0182  1 . 
988  CA  CA  B GLU GLU E E 9  9  . 0.2233 0.2278 0.3008 -0.0519 -0.0173 0.0186  1 . 
989  CB  CB  A GLU GLU E E 9  9  . 0.2151 0.2365 0.3159 -0.0561 -0.0152 0.0454  1 . 
990  CB  CB  B GLU GLU E E 9  9  . 0.2157 0.2385 0.3163 -0.0567 -0.0154 0.0450  1 . 
991  CG  CG  A GLU GLU E E 9  9  . 0.2254 0.2511 0.3429 -0.0531 -0.0120 0.0701  1 . 
992  CG  CG  B GLU GLU E E 9  9  . 0.1870 0.1983 0.3359 -0.0670 -0.0158 0.0499  1 . 
993  CD  CD  A GLU GLU E E 9  9  . 0.4287 0.5044 0.5569 -0.0572 -0.0107 0.1071  1 . 
994  CD  CD  B GLU GLU E E 9  9  . 0.5788 0.6172 0.7589 -0.0746 -0.0150 0.0847  1 . 
995  OE1 OE1 A GLU GLU E E 9  9  . 0.3347 0.4317 0.4771 -0.0649 -0.0111 0.1187  1 . 
996  OE1 OE1 B GLU GLU E E 9  9  . 0.5540 0.6321 0.7069 -0.0735 -0.0142 0.0961  1 . 
997  OE2 OE2 A GLU GLU E E 9  9  . 0.2656 0.3715 0.3879 -0.0541 -0.0093 0.1256  1 . 
998  OE2 OE2 B GLU GLU E E 9  9  . 0.4107 0.4363 0.6523 -0.0826 -0.0146 0.0990  1 . 
999  C   C   . GLU GLU E E 9  9  . 0.1820 0.1900 0.2334 -0.0421 -0.0161 0.0189  1 . 
1000 O   O   . GLU GLU E E 9  9  . 0.1960 0.1913 0.2461 -0.0379 -0.0139 0.0184  1 . 
1001 N   N   . ILE ILE E E 10 10 . 0.1619 0.1874 0.2032 -0.0385 -0.0168 0.0165  1 . 
1002 CA  CA  . ILE ILE E E 10 10 . 0.1564 0.1859 0.1914 -0.0307 -0.0153 0.0105  1 . 
1003 CB  CB  . ILE ILE E E 10 10 . 0.1442 0.1949 0.1954 -0.0282 -0.0148 0.0010  1 . 
1004 CG1 CG1 . ILE ILE E E 10 10 . 0.1474 0.2371 0.2017 -0.0318 -0.0098 -0.0017 1 . 
1005 CG2 CG2 . ILE ILE E E 10 10 . 0.1587 0.2053 0.2275 -0.0209 -0.0144 -0.0082 1 . 
1006 CD1 CD1 . ILE ILE E E 10 10 . 0.1355 0.2547 0.2135 -0.0310 -0.0073 -0.0186 1 . 
1007 C   C   . ILE ILE E E 10 10 . 0.1631 0.1745 0.1906 -0.0278 -0.0178 0.0079  1 . 
1008 O   O   . ILE ILE E E 10 10 . 0.1620 0.1666 0.1845 -0.0234 -0.0158 0.0075  1 . 
1009 N   N   . ALA ALA E E 11 11 . 0.1543 0.1703 0.1811 -0.0315 -0.0224 0.0077  1 . 
1010 CA  CA  . ALA ALA E E 11 11 . 0.1676 0.1920 0.1863 -0.0315 -0.0250 0.0093  1 . 
1011 CB  CB  . ALA ALA E E 11 11 . 0.1652 0.2206 0.1838 -0.0385 -0.0312 0.0127  1 . 
1012 C   C   . ALA ALA E E 11 11 . 0.1852 0.1980 0.1942 -0.0324 -0.0205 -0.0032 1 . 
1013 O   O   . ALA ALA E E 11 11 . 0.1825 0.1984 0.1847 -0.0289 -0.0191 -0.0018 1 . 
1014 N   N   . LYS LYS E E 12 12 . 0.1692 0.1704 0.1896 -0.0371 -0.0179 -0.0143 1 . 
1015 CA  CA  A LYS LYS E E 12 12 . 0.1908 0.1796 0.2260 -0.0374 -0.0127 -0.0294 1 . 
1016 CA  CA  B LYS LYS E E 12 12 . 0.1958 0.1838 0.2322 -0.0376 -0.0126 -0.0293 1 . 
1017 CB  CB  A LYS LYS E E 12 12 . 0.2030 0.1799 0.2769 -0.0444 -0.0107 -0.0391 1 . 
1018 CB  CB  B LYS LYS E E 12 12 . 0.2259 0.2016 0.3007 -0.0444 -0.0110 -0.0359 1 . 
1019 CG  CG  A LYS LYS E E 12 12 . 0.2192 0.2195 0.2997 -0.0555 -0.0133 -0.0664 1 . 
1020 CG  CG  B LYS LYS E E 12 12 . 0.6940 0.6763 0.8010 -0.0523 -0.0077 -0.0741 1 . 
1021 CD  CD  . LYS LYS E E 12 12 . 0.3922 0.3777 0.5326 -0.0636 -0.0096 -0.0868 1 . 
1022 C   C   . LYS LYS E E 12 12 . 0.1790 0.1513 0.2143 -0.0287 -0.0093 -0.0137 1 . 
1023 O   O   . LYS LYS E E 12 12 . 0.1897 0.1592 0.2255 -0.0248 -0.0059 -0.0214 1 . 
1024 N   N   . THR THR E E 13 13 . 0.1773 0.1506 0.2129 -0.0266 -0.0099 0.0054  1 . 
1025 CA  CA  . THR THR E E 13 13 . 0.1692 0.1459 0.2044 -0.0209 -0.0077 0.0192  1 . 
1026 CB  CB  . THR THR E E 13 13 . 0.1541 0.1581 0.1921 -0.0231 -0.0081 0.0366  1 . 
1027 OG1 OG1 . THR THR E E 13 13 . 0.1797 0.1849 0.2447 -0.0292 -0.0081 0.0522  1 . 
1028 CG2 CG2 . THR THR E E 13 13 . 0.1817 0.2091 0.2199 -0.0201 -0.0066 0.0506  1 . 
1029 C   C   . THR THR E E 13 13 . 0.1701 0.1489 0.1859 -0.0158 -0.0081 0.0118  1 . 
1030 O   O   . THR THR E E 13 13 . 0.1650 0.1414 0.1809 -0.0114 -0.0058 0.0143  1 . 
1031 N   N   . LEU LEU E E 14 14 . 0.1682 0.1536 0.1779 -0.0161 -0.0110 0.0077  1 . 
1032 CA  CA  . LEU LEU E E 14 14 . 0.1793 0.1677 0.1903 -0.0123 -0.0118 0.0087  1 . 
1033 CB  CB  . LEU LEU E E 14 14 . 0.1762 0.1741 0.2055 -0.0128 -0.0157 0.0135  1 . 
1034 CG  CG  . LEU LEU E E 14 14 . 0.1478 0.1527 0.1988 -0.0112 -0.0139 0.0026  1 . 
1035 CD1 CD1 . LEU LEU E E 14 14 . 0.1462 0.1576 0.2295 -0.0108 -0.0173 0.0071  1 . 
1036 CD2 CD2 . LEU LEU E E 14 14 . 0.1759 0.1861 0.2460 -0.0082 -0.0109 -0.0089 1 . 
1037 C   C   . LEU LEU E E 14 14 . 0.1685 0.1578 0.1698 -0.0124 -0.0107 0.0080  1 . 
1038 O   O   . LEU LEU E E 14 14 . 0.1789 0.1690 0.1817 -0.0090 -0.0093 0.0118  1 . 
1039 N   N   . LYS LYS E E 15 15 . 0.1774 0.1755 0.1730 -0.0175 -0.0106 -0.0015 1 . 
1040 CA  CA  . LYS LYS E E 15 15 . 0.1796 0.1963 0.1690 -0.0190 -0.0074 -0.0132 1 . 
1041 CB  CB  . LYS LYS E E 15 15 . 0.2193 0.2650 0.2077 -0.0281 -0.0076 -0.0348 1 . 
1042 CG  CG  . LYS LYS E E 15 15 . 0.2585 0.3454 0.2364 -0.0341 -0.0149 -0.0179 1 . 
1043 CD  CD  . LYS LYS E E 15 15 . 0.3980 0.5336 0.3715 -0.0456 -0.0161 -0.0415 1 . 
1044 CE  CE  . LYS LYS E E 15 15 . 0.6962 0.9006 0.6591 -0.0526 -0.0241 -0.0143 1 . 
1045 NZ  NZ  . LYS LYS E E 15 15 . 0.7518 1.0152 0.7038 -0.0556 -0.0225 -0.0047 1 . 
1046 C   C   . LYS LYS E E 15 15 . 0.1784 0.1732 0.1784 -0.0132 -0.0013 -0.0205 1 . 
1047 O   O   . LYS LYS E E 15 15 . 0.1944 0.2013 0.1906 -0.0106 0.0020  -0.0234 1 . 
1048 N   N   . GLU GLU E E 16 16 . 0.1813 0.1527 0.2004 -0.0116 0.0000  -0.0183 1 . 
1049 CA  CA  . GLU GLU E E 16 16 . 0.2079 0.1659 0.2500 -0.0056 0.0045  -0.0138 1 . 
1050 CB  CB  . GLU GLU E E 16 16 . 0.2291 0.1761 0.3030 -0.0062 0.0039  0.0037  1 . 
1051 CG  CG  . GLU GLU E E 16 16 . 0.3964 0.3390 0.5071 -0.0003 0.0068  0.0214  1 . 
1052 CD  CD  . GLU GLU E E 16 16 . 0.5849 0.5370 0.7296 -0.0020 0.0043  0.0583  1 . 
1053 OE1 OE1 . GLU GLU E E 16 16 . 0.3559 0.3056 0.5135 -0.0086 0.0027  0.0611  1 . 
1054 OE2 OE2 . GLU GLU E E 16 16 . 0.2749 0.2441 0.4366 0.0023  0.0037  0.0868  1 . 
1055 C   C   . GLU GLU E E 16 16 . 0.1868 0.1505 0.2113 -0.0006 0.0031  0.0017  1 . 
1056 O   O   . GLU GLU E E 16 16 . 0.1784 0.1426 0.2096 0.0040  0.0066  0.0005  1 . 
1057 N   N   . ILE ILE E E 17 17 . 0.1538 0.1252 0.1658 -0.0019 -0.0010 0.0110  1 . 
1058 CA  CA  . ILE ILE E E 17 17 . 0.1711 0.1540 0.1793 0.0004  -0.0018 0.0148  1 . 
1059 CB  CB  . ILE ILE E E 17 17 . 0.1665 0.1636 0.1773 -0.0026 -0.0045 0.0104  1 . 
1060 CG1 CG1 . ILE ILE E E 17 17 . 0.1731 0.1927 0.1847 -0.0054 -0.0045 0.0180  1 . 
1061 CG2 CG2 . ILE ILE E E 17 17 . 0.1740 0.1822 0.1986 -0.0020 -0.0046 0.0011  1 . 
1062 CD1 CD1 . ILE ILE E E 17 17 . 0.1534 0.1953 0.1683 -0.0096 -0.0052 0.0071  1 . 
1063 C   C   . ILE ILE E E 17 17 . 0.1742 0.1567 0.1793 0.0017  -0.0010 0.0122  1 . 
1064 O   O   . ILE ILE E E 17 17 . 0.1682 0.1549 0.1766 0.0046  0.0005  0.0144  1 . 
1065 N   N   . ALA ALA E E 18 18 . 0.1598 0.1482 0.1614 -0.0014 -0.0027 0.0128  1 . 
1066 CA  CA  . ALA ALA E E 18 18 . 0.1740 0.1811 0.1777 -0.0024 -0.0027 0.0223  1 . 
1067 CB  CB  . ALA ALA E E 18 18 . 0.1667 0.1987 0.1703 -0.0080 -0.0067 0.0331  1 . 
1068 C   C   . ALA ALA E E 18 18 . 0.1733 0.1898 0.1681 -0.0005 0.0031  0.0127  1 . 
1069 O   O   . ALA ALA E E 18 18 . 0.1790 0.2068 0.1782 0.0009  0.0047  0.0212  1 . 
1070 CD1 CD1 . 4BF 4BF E E 19 19 . 0.2689 0.2789 0.3631 0.0109  0.0343  -0.0894 1 . 
1071 CE1 CE1 . 4BF 4BF E E 19 19 . 0.2725 0.2980 0.4024 0.0151  0.0445  -0.1194 1 . 
1072 CZ  CZ  . 4BF 4BF E E 19 19 . 0.2138 0.2963 0.3247 0.0092  0.0508  -0.1513 1 . 
1073 BR  BR  . 4BF 4BF E E 19 19 . 0.5885 0.7022 0.7621 0.0151  0.0681  -0.2073 1 . 
1074 CE2 CE2 . 4BF 4BF E E 19 19 . 0.3705 0.4974 0.4299 -0.0012 0.0453  -0.1438 1 . 
1075 CD2 CD2 . 4BF 4BF E E 19 19 . 0.2805 0.3803 0.3135 -0.0036 0.0341  -0.1080 1 . 
1076 CG  CG  . 4BF 4BF E E 19 19 . 0.2526 0.2932 0.3009 0.0025  0.0293  -0.0857 1 . 
1077 CB  CB  . 4BF 4BF E E 19 19 . 0.2129 0.2352 0.2365 0.0001  0.0195  -0.0550 1 . 
1078 CA  CA  . 4BF 4BF E E 19 19 . 0.2010 0.2242 0.2044 0.0024  0.0148  -0.0249 1 . 
1079 N   N   . 4BF 4BF E E 19 19 . 0.1720 0.1837 0.1667 -0.0001 0.0072  -0.0064 1 . 
1080 C   C   . 4BF 4BF E E 19 19 . 0.1605 0.1626 0.1786 0.0104  0.0167  -0.0156 1 . 
1081 O   O   . 4BF 4BF E E 19 19 . 0.1701 0.1870 0.1906 0.0134  0.0211  -0.0175 1 . 
1082 N   N   . THR THR E E 20 20 . 0.1530 0.1352 0.1787 0.0124  0.0129  -0.0015 1 . 
1083 CA  CA  . THR THR E E 20 20 . 0.1536 0.1350 0.1938 0.0181  0.0131  0.0125  1 . 
1084 CB  CB  . THR THR E E 20 20 . 0.1608 0.1438 0.2109 0.0171  0.0087  0.0311  1 . 
1085 OG1 OG1 . THR THR E E 20 20 . 0.1816 0.1493 0.2619 0.0173  0.0110  0.0304  1 . 
1086 CG2 CG2 . THR THR E E 20 20 . 0.1622 0.1654 0.2274 0.0209  0.0074  0.0517  1 . 
1087 C   C   . THR THR E E 20 20 . 0.1483 0.1429 0.1737 0.0173  0.0111  0.0176  1 . 
1088 O   O   . THR THR E E 20 20 . 0.1576 0.1600 0.1917 0.0213  0.0134  0.0213  1 . 
1089 N   N   . LEU LEU E E 21 21 . 0.1531 0.1506 0.1687 0.0123  0.0072  0.0182  1 . 
1090 CA  CA  . LEU LEU E E 21 21 . 0.1464 0.1539 0.1707 0.0103  0.0056  0.0227  1 . 
1091 CB  CB  . LEU LEU E E 21 21 . 0.1492 0.1554 0.1878 0.0054  0.0013  0.0232  1 . 
1092 CG  CG  . LEU LEU E E 21 21 . 0.1426 0.1534 0.1886 0.0037  -0.0008 0.0096  1 . 
1093 CD1 CD1 . LEU LEU E E 21 21 . 0.1677 0.1751 0.2382 0.0005  -0.0031 0.0043  1 . 
1094 CD2 CD2 . LEU LEU E E 21 21 . 0.1745 0.2068 0.2350 0.0022  -0.0009 -0.0010 1 . 
1095 C   C   . LEU LEU E E 21 21 . 0.1600 0.1807 0.1838 0.0108  0.0095  0.0281  1 . 
1096 O   O   . LEU LEU E E 21 21 . 0.1583 0.1876 0.1938 0.0113  0.0103  0.0332  1 . 
1097 N   N   . LYS LYS E E 22 22 . 0.1495 0.1842 0.1618 0.0089  0.0123  0.0251  1 . 
1098 CA  CA  . LYS LYS E E 22 22 . 0.1664 0.2365 0.1759 0.0076  0.0176  0.0268  1 . 
1099 CB  CB  . LYS LYS E E 22 22 . 0.1915 0.2988 0.1865 0.0021  0.0202  0.0156  1 . 
1100 CG  CG  . LYS LYS E E 22 22 . 0.2884 0.4188 0.2821 -0.0057 0.0130  0.0405  1 . 
1101 CD  CD  . LYS LYS E E 22 22 . 0.3101 0.4613 0.3267 -0.0096 0.0086  0.0798  1 . 
1102 CE  CE  . LYS LYS E E 22 22 . 0.3303 0.5247 0.3564 -0.0179 0.0020  0.1115  1 . 
1103 NZ  NZ  . LYS LYS E E 22 22 . 0.3951 0.6147 0.4676 -0.0223 -0.0030 0.1625  1 . 
1104 C   C   . LYS LYS E E 22 22 . 0.1627 0.2293 0.1791 0.0149  0.0245  0.0120  1 . 
1105 O   O   . LYS LYS E E 22 22 . 0.1596 0.2498 0.1803 0.0153  0.0283  0.0173  1 . 
1106 N   N   . GLU GLU E E 23 23 . 0.1723 0.2140 0.1997 0.0207  0.0264  -0.0018 1 . 
1107 CA  CA  . GLU GLU E E 23 23 . 0.1830 0.2208 0.2364 0.0292  0.0324  -0.0089 1 . 
1108 CB  CB  . GLU GLU E E 23 23 . 0.2004 0.2130 0.2854 0.0340  0.0332  -0.0134 1 . 
1109 CG  CG  . GLU GLU E E 23 23 . 0.2646 0.2793 0.3660 0.0315  0.0393  -0.0455 1 . 
1110 CD  CD  . GLU GLU E E 23 23 . 0.5434 0.5294 0.6989 0.0358  0.0403  -0.0455 1 . 
1111 OE1 OE1 . GLU GLU E E 23 23 . 0.5329 0.5030 0.6845 0.0345  0.0322  -0.0157 1 . 
1112 OE2 OE2 . GLU GLU E E 23 23 . 0.5527 0.5391 0.7651 0.0397  0.0499  -0.0768 1 . 
1113 C   C   . GLU GLU E E 23 23 . 0.1480 0.1852 0.2031 0.0312  0.0279  0.0126  1 . 
1114 O   O   . GLU GLU E E 23 23 . 0.1679 0.2191 0.2354 0.0355  0.0324  0.0125  1 . 
1115 N   N   . ILE ILE E E 24 24 . 0.1483 0.1777 0.1947 0.0272  0.0199  0.0248  1 . 
1116 CA  CA  . ILE ILE E E 24 24 . 0.1630 0.2058 0.2149 0.0259  0.0155  0.0344  1 . 
1117 CB  CB  . ILE ILE E E 24 24 . 0.1454 0.1931 0.1932 0.0199  0.0086  0.0334  1 . 
1118 CG1 CG1 . ILE ILE E E 24 24 . 0.1541 0.2085 0.2045 0.0224  0.0066  0.0442  1 . 
1119 CG2 CG2 . ILE ILE E E 24 24 . 0.1727 0.2456 0.2329 0.0144  0.0051  0.0278  1 . 
1120 CD1 CD1 . ILE ILE E E 24 24 . 0.1826 0.2518 0.2244 0.0157  0.0019  0.0402  1 . 
1121 C   C   . ILE ILE E E 24 24 . 0.1523 0.2069 0.2072 0.0221  0.0170  0.0358  1 . 
1122 O   O   . ILE ILE E E 24 24 . 0.1498 0.2188 0.2159 0.0238  0.0180  0.0398  1 . 
1123 N   N   . ALA ALA E E 25 25 . 0.1374 0.1925 0.1893 0.0165  0.0166  0.0391  1 . 
1124 CA  CA  . ALA ALA E E 25 25 . 0.1530 0.2270 0.2223 0.0111  0.0169  0.0537  1 . 
1125 CB  CB  . ALA ALA E E 25 25 . 0.1728 0.2550 0.2481 0.0049  0.0146  0.0691  1 . 
1126 C   C   . ALA ALA E E 25 25 . 0.1785 0.2779 0.2419 0.0150  0.0247  0.0541  1 . 
1127 O   O   . ALA ALA E E 25 25 . 0.1661 0.2817 0.2466 0.0132  0.0256  0.0643  1 . 
1128 N   N   . GLN GLN E E 26 26 . 0.1427 0.2504 0.1909 0.0198  0.0313  0.0382  1 . 
1129 CA  CA  . GLN GLN E E 26 26 . 0.1831 0.3240 0.2347 0.0237  0.0414  0.0265  1 . 
1130 CB  CB  . GLN GLN E E 26 26 . 0.2210 0.3782 0.2678 0.0254  0.0492  -0.0042 1 . 
1131 CG  CG  . GLN GLN E E 26 26 . 0.2438 0.4443 0.3058 0.0295  0.0623  -0.0309 1 . 
1132 CD  CD  . GLN GLN E E 26 26 . 1.1625 1.4264 1.2127 0.0217  0.0656  -0.0140 1 . 
1133 OE1 OE1 . GLN GLN E E 26 26 . 0.4513 0.7424 0.4853 0.0110  0.0595  0.0159  1 . 
1134 NE2 NE2 . GLN GLN E E 26 26 . 0.8087 1.1023 0.8763 0.0268  0.0755  -0.0286 1 . 
1135 C   C   . GLN GLN E E 26 26 . 0.1472 0.2737 0.2188 0.0326  0.0428  0.0242  1 . 
1136 O   O   . GLN GLN E E 26 26 . 0.1579 0.3108 0.2395 0.0338  0.0477  0.0276  1 . 
1137 N   N   . THR THR E E 27 27 . 0.1537 0.2495 0.2343 0.0379  0.0383  0.0243  1 . 
1138 CA  CA  . THR THR E E 27 27 . 0.1679 0.2641 0.2728 0.0454  0.0374  0.0332  1 . 
1139 CB  CB  . THR THR E E 27 27 . 0.1977 0.2779 0.3143 0.0486  0.0309  0.0446  1 . 
1140 OG1 OG1 . THR THR E E 27 27 . 0.2038 0.2658 0.3414 0.0541  0.0367  0.0322  1 . 
1141 CG2 CG2 . THR THR E E 27 27 . 0.1896 0.2894 0.3347 0.0544  0.0277  0.0656  1 . 
1142 C   C   . THR THR E E 27 27 . 0.1408 0.2542 0.2439 0.0395  0.0322  0.0465  1 . 
1143 O   O   . THR THR E E 27 27 . 0.1529 0.2844 0.2736 0.0442  0.0353  0.0506  1 . 
1144 N   N   . LEU LEU E E 28 28 . 0.1436 0.2523 0.2366 0.0296  0.0253  0.0493  1 . 
1145 CA  CA  . LEU LEU E E 28 28 . 0.1502 0.2753 0.2602 0.0218  0.0207  0.0537  1 . 
1146 CB  CB  . LEU LEU E E 28 28 . 0.1474 0.2624 0.2658 0.0121  0.0141  0.0466  1 . 
1147 CG  CG  . LEU LEU E E 28 28 . 0.1674 0.2847 0.2765 0.0114  0.0085  0.0343  1 . 
1148 CD1 CD1 . LEU LEU E E 28 28 . 0.1672 0.2760 0.2928 0.0027  0.0050  0.0192  1 . 
1149 CD2 CD2 . LEU LEU E E 28 28 . 0.1286 0.2845 0.2454 0.0098  0.0044  0.0312  1 . 
1150 C   C   . LEU LEU E E 28 28 . 0.1642 0.3077 0.2860 0.0195  0.0263  0.0636  1 . 
1151 O   O   . LEU LEU E E 28 28 . 0.1714 0.3313 0.3152 0.0153  0.0244  0.0676  1 . 
1152 N   N   . LYS LYS E E 29 29 . 0.1639 0.3182 0.2741 0.0202  0.0333  0.0675  1 . 
1153 CA  CA  . LYS LYS E E 29 29 . 0.1515 0.3452 0.2716 0.0166  0.0397  0.0814  1 . 
1154 CB  CB  . LYS LYS E E 29 29 . 0.2062 0.4271 0.3178 0.0090  0.0415  0.0968  1 . 
1155 CG  CG  . LYS LYS E E 29 29 . 0.1995 0.3983 0.3347 0.0002  0.0318  0.1164  1 . 
1156 CD  CD  . LYS LYS E E 29 29 . 0.2964 0.5312 0.4366 -0.0081 0.0312  0.1464  1 . 
1157 CE  CE  . LYS LYS E E 29 29 . 0.3589 0.6023 0.4570 -0.0047 0.0342  0.1272  1 . 
1158 NZ  NZ  . LYS LYS E E 29 29 . 0.4016 0.6756 0.5097 -0.0140 0.0291  0.1602  1 . 
1159 C   C   . LYS LYS E E 29 29 . 0.1484 0.3641 0.2660 0.0267  0.0499  0.0663  1 . 
1160 O   O   . LYS LYS E E 29 29 . 0.1654 0.4212 0.2925 0.0245  0.0561  0.0747  1 . 
1161 N   N   . GLY GLY E E 30 30 . 0.2077 0.4005 0.3258 0.0378  0.0517  0.0471  1 . 
1162 CA  CA  . GLY GLY E E 30 30 . 0.2606 0.4689 0.4010 0.0497  0.0623  0.0297  1 . 
1163 C   C   . GLY GLY E E 30 30 . 0.3964 0.6333 0.5349 0.0512  0.0747  -0.0003 1 . 
# 
_atom_sites.entry_id                    UNNAMED 
_atom_sites.fract_transf_matrix[1][1]   0.022866 
_atom_sites.fract_transf_matrix[1][2]   0.000000 
_atom_sites.fract_transf_matrix[1][3]   0.000000 
_atom_sites.fract_transf_matrix[2][1]   0.000000 
_atom_sites.fract_transf_matrix[2][2]   0.019293 
_atom_sites.fract_transf_matrix[2][3]   0.000000 
_atom_sites.fract_transf_matrix[3][1]   0.000000 
_atom_sites.fract_transf_matrix[3][2]   0.000000 
_atom_sites.fract_transf_matrix[3][3]   0.018169 
_atom_sites.fract_transf_vector[1]      0.000000 
_atom_sites.fract_transf_vector[2]      0.000000 
_atom_sites.fract_transf_vector[3]      0.000000 
# 
_cell.length_a      43.734 
_cell.length_b      51.831 
_cell.length_c      55.040 
_cell.angle_alpha   90.000 
_cell.angle_beta    90.000 
_cell.angle_gamma   90.000 
_cell.entry_id      UNNAMED 
# 
_data_extraction.extraction_date   'Fri Jul 24 04:24:13 2020' 
# 
loop_
_database_2.database_id 
_database_2.database_code 
PDB   UNNAMED 
WWPDB UNNAMED 
# 
_database_PDB_remark.id     3 
_database_PDB_remark.text   
;
REMARK   3
REMARK   3 REFINEMENT.
REMARK   3   PROGRAM     : REFMAC 5.8.0258   
REMARK   3   AUTHORS     : MURSHUDOV,SKUBAK,LEBEDEV,PANNU,
REMARK   3                 STEINER,NICHOLLS,WINN,LONG,VAGIN
REMARK   3
REMARK   3    REFINEMENT TARGET : MAXIMUM LIKELIHOOD
REMARK   3
REMARK   3  DATA USED IN REFINEMENT.
REMARK   3   RESOLUTION RANGE HIGH (ANGSTROMS) :   1.30
REMARK   3   RESOLUTION RANGE LOW  (ANGSTROMS) :  37.76
REMARK   3   DATA CUTOFF            (SIGMA(F)) : NONE
REMARK   3   COMPLETENESS FOR RANGE        (%) :  99.93
REMARK   3   NUMBER OF REFLECTIONS             :   29873
REMARK   3
REMARK   3  FIT TO DATA USED IN REFINEMENT.
REMARK   3   CROSS-VALIDATION METHOD          : THROUGHOUT
REMARK   3   FREE R VALUE TEST SET SELECTION  : RANDOM
REMARK   3   R VALUE     (WORKING + TEST SET) : 0.18741
REMARK   3   R VALUE            (WORKING SET) :  0.18590
REMARK   3   FREE R VALUE                     :  0.21438
REMARK   3   FREE R VALUE TEST SET SIZE   (%) :  4.9
REMARK   3   FREE R VALUE TEST SET COUNT      :  1531
REMARK   3
REMARK   3  FIT IN THE HIGHEST RESOLUTION BIN.
REMARK   3   TOTAL NUMBER OF BINS USED           :      20
REMARK   3   BIN RESOLUTION RANGE HIGH           :    1.300
REMARK   3   BIN RESOLUTION RANGE LOW            :    1.334
REMARK   3   REFLECTION IN BIN     (WORKING SET) :     2145
REMARK   3   BIN COMPLETENESS (WORKING+TEST) (%) :    99.08
REMARK   3   BIN R VALUE           (WORKING SET) :    0.375
REMARK   3   BIN FREE R VALUE SET COUNT          :      111
REMARK   3   BIN FREE R VALUE                    :    0.370
REMARK   3
REMARK   3  NUMBER OF NON-HYDROGEN ATOMS USED IN REFINEMENT.
REMARK   3   ALL ATOMS                :     1285
REMARK   3
REMARK   3  B VALUES.
REMARK   3   FROM WILSON PLOT           (A**2) : NULL
REMARK   3   MEAN B VALUE      (OVERALL, A**2) :  22.517
REMARK   3   OVERALL ANISOTROPIC B VALUE.
REMARK   3    B11 (A**2) :    -1.16
REMARK   3    B22 (A**2) :     1.28
REMARK   3    B33 (A**2) :    -0.11
REMARK   3    B12 (A**2) :     0.00
REMARK   3    B13 (A**2) :    -0.00
REMARK   3    B23 (A**2) :     0.00
REMARK   3
REMARK   3  ESTIMATED OVERALL COORDINATE ERROR.
REMARK   3   ESU BASED ON R VALUE                            (A):   0.056
REMARK   3   ESU BASED ON FREE R VALUE                       (A):   0.059
REMARK   3   ESU BASED ON MAXIMUM LIKELIHOOD                 (A):   0.053
REMARK   3   ESU FOR B VALUES BASED ON MAXIMUM LIKELIHOOD (A**2):   2.842
REMARK   3
REMARK   3 CORRELATION COEFFICIENTS.
REMARK   3   CORRELATION COEFFICIENT FO-FC      :   0.968
REMARK   3   CORRELATION COEFFICIENT FO-FC FREE :   0.956
REMARK   3
REMARK   3  RMS DEVIATIONS FROM IDEAL VALUES        COUNT    RMS    WEIGHT
REMARK   3   BOND LENGTHS REFINED ATOMS        (A):  1169 ; 0.015 ; 0.013
REMARK   3   BOND LENGTHS OTHERS               (A):  1281 ; 0.001 ; 0.017
REMARK   3   BOND ANGLES REFINED ATOMS   (DEGREES):  1537 ; 1.925 ; 1.661
REMARK   3   BOND ANGLES OTHERS          (DEGREES):  2973 ;11.047 ; 1.600
REMARK   3   TORSION ANGLES, PERIOD 1    (DEGREES):   143 ; 2.792 ; 5.000
REMARK   3   TORSION ANGLES, PERIOD 2    (DEGREES):    31 ;37.130 ;27.581
REMARK   3   TORSION ANGLES, PERIOD 3    (DEGREES):   260 ;14.767 ;15.000
REMARK   3   CHIRAL-CENTER RESTRAINTS       (A**3):   185 ; 0.101 ; 0.200
REMARK   3   GENERAL PLANES REFINED ATOMS      (A):  1146 ; 0.008 ; 0.020
REMARK   3   GENERAL PLANES OTHERS             (A):   162 ; 0.002 ; 0.020
REMARK   3
REMARK   3  ISOTROPIC THERMAL FACTOR RESTRAINTS.     COUNT   RMS    WEIGHT
REMARK   3   MAIN-CHAIN BOND REFINED ATOMS  (A**2):   607 ; 2.888 ; 1.171
REMARK   3   MAIN-CHAIN BOND OTHER ATOMS    (A**2):   606 ; 2.860 ; 1.170
REMARK   3   MAIN-CHAIN ANGLE REFINED ATOMS (A**2):   719 ; 3.637 ; 1.734
REMARK   3   MAIN-CHAIN ANGLE OTHER ATOMS (A**2)  :   720 ; 3.638 ; 1.735
REMARK   3   SIDE-CHAIN BOND REFINED ATOMS  (A**2):   562 ;17.092 ; 1.894
REMARK   3   SIDE-CHAIN BOND OTHER ATOMS  (A**2)  :   563 ;17.077 ; 1.894
REMARK   3   SIDE-CHAIN ANGLE OTHER ATOMS (A**2)  :   815 ;15.886 ; 2.368
REMARK   3   LONG RANGE B REFINED ATOMS (A**2)    :  1376 ;15.725 ;16.896
REMARK   3   LONG RANGE B OTHER ATOMS (A**2)      :  1360 ;15.781 ;16.502
REMARK   3
REMARK   3  NCS RESTRAINTS STATISTICS
REMARK   3   NCS TYPE: LOCAL
REMARK   3   NUMBER OF DIFFERENT NCS PAIRS  :  10
REMARK   3  GROUP  CHAIN1    RANGE     CHAIN2     RANGE    COUNT RMS  WEIGHT
REMARK   3    1     A     1     30       B     1     30     830  0.13  0.05
REMARK   3    2     A     1     30       C     1     30     841  0.11  0.05
REMARK   3    3     A     1     30       D     1     30     843  0.12  0.05
REMARK   3    4     A     1     30       E     1     30     836  0.11  0.05
REMARK   3    5     B     1     30       C     1     30     822  0.12  0.05
REMARK   3    6     B     1     30       D     1     30     816  0.13  0.05
REMARK   3    7     B     1     30       E     1     30     816  0.10  0.05
REMARK   3    8     C     1     30       D     1     30     833  0.12  0.05
REMARK   3    9     C     1     30       E     1     30     833  0.10  0.05
REMARK   3   10     D     1     30       E     1     30     839  0.12  0.05
REMARK   3
REMARK   3  TWIN DETAILS
REMARK   3   NUMBER OF TWIN DOMAINS  : NULL
REMARK   3
REMARK   3
REMARK   3  TLS DETAILS
REMARK   3   NUMBER OF TLS GROUPS  :    5
REMARK   3   ATOM RECORD CONTAINS SUM OF TLS AND RESIDUAL B FACTORS
REMARK   3
REMARK   3   TLS GROUP :     1
REMARK   3    NUMBER OF COMPONENTS GROUP :    1
REMARK   3    COMPONENTS        C SSSEQI   TO  C SSSEQI
REMARK   3    RESIDUE RANGE :   A     0        A    30
REMARK   3    ORIGIN FOR THE GROUP (A):  20.2755  19.2871  18.9465
REMARK   3    T TENSOR
REMARK   3      T11:   0.0437 T22:   0.0209
REMARK   3      T33:   0.0368 T12:  -0.0140
REMARK   3      T13:   0.0059 T23:  -0.0052
REMARK   3    L TENSOR
REMARK   3      L11:  16.3980 L22:   1.4315
REMARK   3      L33:   2.8966 L12:  -0.8710
REMARK   3      L13:   4.4115 L23:  -0.2992
REMARK   3    S TENSOR
REMARK   3      S11:   0.2500 S12:   0.0229 S13:  -0.4049
REMARK   3      S21:  -0.0068 S22:  -0.1157 S23:   0.0081
REMARK   3      S31:   0.2933 S32:  -0.0745 S33:  -0.1343
REMARK   3
REMARK   3   TLS GROUP :     2
REMARK   3    NUMBER OF COMPONENTS GROUP :    1
REMARK   3    COMPONENTS        C SSSEQI   TO  C SSSEQI
REMARK   3    RESIDUE RANGE :   B     1        B    31
REMARK   3    ORIGIN FOR THE GROUP (A):  19.0477  24.0420  26.4452
REMARK   3    T TENSOR
REMARK   3      T11:   0.0222 T22:   0.0130
REMARK   3      T33:   0.0355 T12:  -0.0022
REMARK   3      T13:   0.0032 T23:   0.0050
REMARK   3    L TENSOR
REMARK   3      L11:  14.6038 L22:   1.0463
REMARK   3      L33:   1.4159 L12:   1.9897
REMARK   3      L13:   1.8893 L23:   0.1388
REMARK   3    S TENSOR
REMARK   3      S11:   0.0600 S12:  -0.4122 S13:  -0.1973
REMARK   3      S21:   0.1355 S22:  -0.0605 S23:   0.0309
REMARK   3      S31:  -0.0153 S32:  -0.0150 S33:   0.0006
REMARK   3
REMARK   3   TLS GROUP :     3
REMARK   3    NUMBER OF COMPONENTS GROUP :    1
REMARK   3    COMPONENTS        C SSSEQI   TO  C SSSEQI
REMARK   3    RESIDUE RANGE :   C     0        C    31
REMARK   3    ORIGIN FOR THE GROUP (A):  20.6429  33.6541  15.4775
REMARK   3    T TENSOR
REMARK   3      T11:   0.0355 T22:   0.0059
REMARK   3      T33:   0.0269 T12:  -0.0008
REMARK   3      T13:   0.0140 T23:   0.0014
REMARK   3    L TENSOR
REMARK   3      L11:  15.4925 L22:   2.0052
REMARK   3      L33:   1.3095 L12:  -2.7285
REMARK   3      L13:   0.0139 L23:  -0.0526
REMARK   3    S TENSOR
REMARK   3      S11:   0.1333 S12:   0.1519 S13:   0.4754
REMARK   3      S21:  -0.1434 S22:  -0.0759 S23:  -0.1360
REMARK   3      S31:  -0.1741 S32:   0.0513 S33:  -0.0573
REMARK   3
REMARK   3   TLS GROUP :     4
REMARK   3    NUMBER OF COMPONENTS GROUP :    1
REMARK   3    COMPONENTS        C SSSEQI   TO  C SSSEQI
REMARK   3    RESIDUE RANGE :   D     0        D    30
REMARK   3    ORIGIN FOR THE GROUP (A):  21.1096  25.0342  12.0574
REMARK   3    T TENSOR
REMARK   3      T11:   0.0249 T22:   0.0140
REMARK   3      T33:   0.0278 T12:   0.0081
REMARK   3      T13:   0.0056 T23:  -0.0100
REMARK   3    L TENSOR
REMARK   3      L11:   9.9934 L22:   1.5371
REMARK   3      L33:   1.8258 L12:  -2.1214
REMARK   3      L13:   2.3417 L23:  -0.4670
REMARK   3    S TENSOR
REMARK   3      S11:   0.1535 S12:   0.2875 S13:  -0.0767
REMARK   3      S21:  -0.1803 S22:  -0.1075 S23:  -0.0036
REMARK   3      S31:   0.0758 S32:   0.0401 S33:  -0.0460
REMARK   3
REMARK   3   TLS GROUP :     5
REMARK   3    NUMBER OF COMPONENTS GROUP :    1
REMARK   3    COMPONENTS        C SSSEQI   TO  C SSSEQI
REMARK   3    RESIDUE RANGE :   E     1        E    30
REMARK   3    ORIGIN FOR THE GROUP (A):  19.8239  32.6271  24.3628
REMARK   3    T TENSOR
REMARK   3      T11:   0.0321 T22:   0.0109
REMARK   3      T33:   0.0330 T12:  -0.0090
REMARK   3      T13:  -0.0063 T23:   0.0047
REMARK   3    L TENSOR
REMARK   3      L11:  14.9296 L22:   1.2015
REMARK   3      L33:   1.4745 L12:   1.4773
REMARK   3      L13:  -0.3147 L23:  -0.3026
REMARK   3    S TENSOR
REMARK   3      S11:   0.0721 S12:  -0.2787 S13:   0.2370
REMARK   3      S21:   0.1279 S22:  -0.0254 S23:  -0.0126
REMARK   3      S31:  -0.1778 S32:   0.0474 S33:  -0.0467
REMARK   3
REMARK   3
REMARK   3  BULK SOLVENT MODELLING.
REMARK   3   METHOD USED :  MASK
REMARK   3   PARAMETERS FOR MASK CALCULATION
REMARK   3   VDW PROBE RADIUS   :   1.00
REMARK   3   ION PROBE RADIUS   :   0.90
REMARK   3   SHRINKAGE RADIUS   :   0.90
REMARK   3
REMARK   3  OTHER REFINEMENT REMARKS:
REMARK   3  HYDROGENS HAVE BEEN ADDED IN THE RIDING POSITIONS
REMARK   3  U VALUES      : WITH TLS ADDED
REMARK   3
;
# 
_diffrn_radiation.diffrn_id                        1 
_diffrn_radiation.wavelength_id                    ? 
_diffrn_radiation.pdbx_monochromatic_or_laue_m_l   ? 
_diffrn_radiation.monochromator                    ? 
_diffrn_radiation.pdbx_diffrn_protocol             ? 
_diffrn_radiation.pdbx_scattering_type             ? 
# 
_entity_poly.entity_id                  1 
_entity_poly.pdbx_seq_one_letter_code   '(ACE)GEIAQTLKEIAKTLKEIA(4BF)TLKEIAQTLKG(NH2)' 
_entity_poly.pdbx_strand_id             A,B,C,D,E 
_entity_poly.type                       'polypeptide(L)' 
_entity_poly.pdbx_target_identifier     ? 
# 
_entry.id   UNNAMED 
# 
_exptl.crystals_number   1 
_exptl.entry_id          UNNAMED 
_exptl.method            'X-RAY DIFFRACTION' 
# 
_exptl_crystal.id                    1 
_exptl_crystal.pdbx_mosaicity        0.000 
_exptl_crystal.pdbx_mosaicity_esd    ? 
_exptl_crystal.density_Matthews      ? 
_exptl_crystal.density_diffrn        ? 
_exptl_crystal.density_meas          ? 
_exptl_crystal.density_meas_temp     ? 
_exptl_crystal.density_percent_sol   ? 
_exptl_crystal.size_max              ? 
_exptl_crystal.size_mid              ? 
_exptl_crystal.size_min              ? 
_exptl_crystal.size_rad              ? 
# 
loop_
_pdbx_refine_tls.pdbx_refine_id 
_pdbx_refine_tls.id 
_pdbx_refine_tls.details 
_pdbx_refine_tls.method 
_pdbx_refine_tls.origin_x 
_pdbx_refine_tls.origin_y 
_pdbx_refine_tls.origin_z 
_pdbx_refine_tls.T[1][1] 
_pdbx_refine_tls.T[2][2] 
_pdbx_refine_tls.T[3][3] 
_pdbx_refine_tls.T[1][2] 
_pdbx_refine_tls.T[1][3] 
_pdbx_refine_tls.T[2][3] 
_pdbx_refine_tls.L[1][1] 
_pdbx_refine_tls.L[2][2] 
_pdbx_refine_tls.L[3][3] 
_pdbx_refine_tls.L[1][2] 
_pdbx_refine_tls.L[1][3] 
_pdbx_refine_tls.L[2][3] 
_pdbx_refine_tls.S[1][1] 
_pdbx_refine_tls.S[2][2] 
_pdbx_refine_tls.S[3][3] 
_pdbx_refine_tls.S[1][2] 
_pdbx_refine_tls.S[1][3] 
_pdbx_refine_tls.S[2][3] 
_pdbx_refine_tls.S[2][1] 
_pdbx_refine_tls.S[3][1] 
_pdbx_refine_tls.S[3][2] 
'X-RAY DIFFRACTION' 1 ? refined 20.2755 19.2871 18.9465 0.0437 0.0209 0.0368 -0.0140 0.0059  
-0.0052 16.3980 1.4315 2.8966 -0.8710 4.4115  -0.2992 0.2500 -0.1157 -0.1343 0.0229  -0.4049 
0.0081  -0.0068 0.2933  -0.0745 
'X-RAY DIFFRACTION' 2 ? refined 19.0477 24.0420 26.4452 0.0222 0.0130 0.0355 -0.0022 0.0032  
0.0050  14.6038 1.0463 1.4159 1.9897  1.8893  0.1388  0.0600 -0.0605 0.0006  -0.4122 -0.1973 
0.0309  0.1355  -0.0153 -0.0150 
'X-RAY DIFFRACTION' 3 ? refined 20.6429 33.6541 15.4775 0.0355 0.0059 0.0269 -0.0008 0.0140  
0.0014  15.4925 2.0052 1.3095 -2.7285 0.0139  -0.0526 0.1333 -0.0759 -0.0573 0.1519  0.4754  
-0.1360 -0.1434 -0.1741 0.0513  
'X-RAY DIFFRACTION' 4 ? refined 21.1096 25.0342 12.0574 0.0249 0.0140 0.0278 0.0081  0.0056  
-0.0100 9.9934  1.5371 1.8258 -2.1214 2.3417  -0.4670 0.1535 -0.1075 -0.0460 0.2875  -0.0767 
-0.0036 -0.1803 0.0758  0.0401  
'X-RAY DIFFRACTION' 5 ? refined 19.8239 32.6271 24.3628 0.0321 0.0109 0.0330 -0.0090 -0.0063 
0.0047  14.9296 1.2015 1.4745 1.4773  -0.3147 -0.3026 0.0721 -0.0254 -0.0467 -0.2787 0.2370  
-0.0126 0.1279  -0.1778 0.0474  
# 
loop_
_pdbx_refine_tls_group.pdbx_refine_id 
_pdbx_refine_tls_group.id 
_pdbx_refine_tls_group.refine_tls_id 
_pdbx_refine_tls_group.beg_auth_asym_id 
_pdbx_refine_tls_group.beg_auth_seq_id 
_pdbx_refine_tls_group.end_auth_asym_id 
_pdbx_refine_tls_group.end_auth_seq_id 
_pdbx_refine_tls_group.selection_details 
'X-RAY DIFFRACTION' 1 1 A 0 A 30 ? 
'X-RAY DIFFRACTION' 2 2 B 1 B 31 ? 
'X-RAY DIFFRACTION' 3 3 C 0 C 31 ? 
'X-RAY DIFFRACTION' 4 4 D 0 D 30 ? 
'X-RAY DIFFRACTION' 5 5 E 1 E 30 ? 
# 
_refine.entry_id                                 UNNAMED 
_refine.pdbx_refine_id                           'X-RAY DIFFRACTION' 
_refine.ls_d_res_high                            1.3000 
_refine.ls_d_res_low                             37.7600 
_refine.pdbx_ls_sigma_F                          0.000 
_refine.pdbx_data_cutoff_high_absF               ? 
_refine.pdbx_data_cutoff_low_absF                ? 
_refine.ls_percent_reflns_obs                    99.9300 
_refine.ls_number_reflns_obs                     29873 
_refine.ls_number_reflns_all                     ? 
_refine.pdbx_ls_cross_valid_method               THROUGHOUT 
_refine.ls_matrix_type                           ? 
_refine.pdbx_R_Free_selection_details            RANDOM 
_refine.details                                  
' HYDROGENS HAVE BEEN ADDED IN THE RIDING POSITIONS U VALUES      : WITH TLS ADDED ' 
_refine.ls_R_factor_all                          ? 
_refine.ls_R_factor_obs                          0.1874 
_refine.ls_R_factor_R_work                       0.1859 
_refine.ls_wR_factor_R_work                      0.1877 
_refine.ls_R_factor_R_free                       0.2144 
_refine.ls_wR_factor_R_free                      0.2241 
_refine.ls_percent_reflns_R_free                 4.9000 
_refine.ls_number_reflns_R_free                  1531 
_refine.ls_number_reflns_R_work                  ? 
_refine.ls_R_factor_R_free_error                 ? 
_refine.B_iso_mean                               22.5170 
_refine.solvent_model_param_bsol                 ? 
_refine.solvent_model_param_ksol                 ? 
_refine.pdbx_isotropic_thermal_model             ? 
_refine.aniso_B[1][1]                            -1.1600 
_refine.aniso_B[2][2]                            1.2800 
_refine.aniso_B[3][3]                            -0.1100 
_refine.aniso_B[1][2]                            0.0000 
_refine.aniso_B[1][3]                            -0.0000 
_refine.aniso_B[2][3]                            0.0000 
_refine.correlation_coeff_Fo_to_Fc               0.9680 
_refine.correlation_coeff_Fo_to_Fc_free          0.9560 
_refine.overall_SU_R_Cruickshank_DPI             0.0560 
_refine.pdbx_overall_SU_R_free_Cruickshank_DPI   ? 
_refine.pdbx_overall_SU_R_Blow_DPI               ? 
_refine.pdbx_overall_SU_R_free_Blow_DPI          ? 
_refine.overall_SU_R_free                        0.0588 
_refine.pdbx_overall_ESU_R                       0.0560 
_refine.pdbx_overall_ESU_R_Free                  0.0590 
_refine.overall_SU_ML                            0.0530 
_refine.overall_SU_B                             2.8420 
_refine.solvent_model_details                    MASK 
_refine.pdbx_solvent_vdw_probe_radii             1.0000 
_refine.pdbx_solvent_ion_probe_radii             0.9000 
_refine.pdbx_solvent_shrinkage_radii             0.9000 
_refine.ls_number_parameters                     ? 
_refine.ls_number_restraints                     ? 
_refine.pdbx_starting_model                      ? 
_refine.pdbx_method_to_determine_struct          ? 
_refine.pdbx_stereochemistry_target_values       'MAXIMUM LIKELIHOOD' 
_refine.pdbx_stereochem_target_val_spec_case     ? 
_refine.overall_FOM_work_R_set                   0.7720 
_refine.B_iso_max                                146.970 
_refine.B_iso_min                                11.450 
_refine.pdbx_overall_phase_error                 ? 
_refine.occupancy_max                            ? 
_refine.occupancy_min                            ? 
# 
_refine_hist.cycle_id                     final 
_refine_hist.pdbx_refine_id               'X-RAY DIFFRACTION' 
_refine_hist.d_res_high                   1.30 
_refine_hist.d_res_low                    37.76 
_refine_hist.pdbx_number_atoms_ligand     0 
_refine_hist.number_atoms_solvent         122 
_refine_hist.number_atoms_total           1285 
_refine_hist.pdbx_number_residues_total   155 
_refine_hist.pdbx_B_iso_mean_solvent      30.87 
# 
loop_
_refine_ls_restr.pdbx_refine_id 
_refine_ls_restr.type 
_refine_ls_restr.number 
_refine_ls_restr.dev_ideal 
_refine_ls_restr.dev_ideal_target 
_refine_ls_restr.weight 
_refine_ls_restr.pdbx_restraint_function 
'X-RAY DIFFRACTION' r_bond_refined_d       1169 0.015  0.013  ? ? 
'X-RAY DIFFRACTION' r_bond_other_d         1281 0.001  0.017  ? ? 
'X-RAY DIFFRACTION' r_angle_refined_deg    1537 1.925  1.661  ? ? 
'X-RAY DIFFRACTION' r_angle_other_deg      2973 11.047 1.600  ? ? 
'X-RAY DIFFRACTION' r_dihedral_angle_1_deg 143  2.792  5.000  ? ? 
'X-RAY DIFFRACTION' r_dihedral_angle_2_deg 31   37.130 27.581 ? ? 
'X-RAY DIFFRACTION' r_dihedral_angle_3_deg 260  14.767 15.000 ? ? 
'X-RAY DIFFRACTION' r_chiral_restr         185  0.101  0.200  ? ? 
'X-RAY DIFFRACTION' r_gen_planes_refined   1146 0.008  0.020  ? ? 
'X-RAY DIFFRACTION' r_gen_planes_other     162  0.002  0.020  ? ? 
# 
loop_
_refine_ls_restr_ncs.pdbx_ordinal 
_refine_ls_restr_ncs.pdbx_refine_id 
_refine_ls_restr_ncs.pdbx_ens_id 
_refine_ls_restr_ncs.dom_id 
_refine_ls_restr_ncs.pdbx_type 
_refine_ls_restr_ncs.pdbx_auth_asym_id 
_refine_ls_restr_ncs.pdbx_number 
_refine_ls_restr_ncs.rms_dev_position 
_refine_ls_restr_ncs.weight_position 
1  'X-RAY DIFFRACTION' 1  1 'interatomic distance' A 830 0.130 0.050 
2  'X-RAY DIFFRACTION' 1  2 'interatomic distance' B 830 0.130 0.050 
3  'X-RAY DIFFRACTION' 2  1 'interatomic distance' A 841 0.110 0.050 
4  'X-RAY DIFFRACTION' 2  2 'interatomic distance' C 841 0.110 0.050 
5  'X-RAY DIFFRACTION' 3  1 'interatomic distance' A 843 0.120 0.050 
6  'X-RAY DIFFRACTION' 3  2 'interatomic distance' D 843 0.120 0.050 
7  'X-RAY DIFFRACTION' 4  1 'interatomic distance' A 836 0.110 0.050 
8  'X-RAY DIFFRACTION' 4  2 'interatomic distance' E 836 0.110 0.050 
9  'X-RAY DIFFRACTION' 5  1 'interatomic distance' B 822 0.120 0.050 
10 'X-RAY DIFFRACTION' 5  2 'interatomic distance' C 822 0.120 0.050 
11 'X-RAY DIFFRACTION' 6  1 'interatomic distance' B 816 0.130 0.050 
12 'X-RAY DIFFRACTION' 6  2 'interatomic distance' D 816 0.130 0.050 
13 'X-RAY DIFFRACTION' 7  1 'interatomic distance' B 816 0.100 0.050 
14 'X-RAY DIFFRACTION' 7  2 'interatomic distance' E 816 0.100 0.050 
15 'X-RAY DIFFRACTION' 8  1 'interatomic distance' C 833 0.120 0.050 
16 'X-RAY DIFFRACTION' 8  2 'interatomic distance' D 833 0.120 0.050 
17 'X-RAY DIFFRACTION' 9  1 'interatomic distance' C 833 0.100 0.050 
18 'X-RAY DIFFRACTION' 9  2 'interatomic distance' E 833 0.100 0.050 
19 'X-RAY DIFFRACTION' 10 1 'interatomic distance' D 839 0.120 0.050 
20 'X-RAY DIFFRACTION' 10 2 'interatomic distance' E 839 0.120 0.050 
# 
_refine_ls_shell.d_res_high                       1.3000 
_refine_ls_shell.d_res_low                        1.3340 
_refine_ls_shell.pdbx_total_number_of_bins_used   20 
_refine_ls_shell.percent_reflns_obs               99.0800 
_refine_ls_shell.number_reflns_R_work             2145 
_refine_ls_shell.R_factor_all                     ? 
_refine_ls_shell.R_factor_R_work                  0.3750 
_refine_ls_shell.R_factor_R_free                  0.3700 
_refine_ls_shell.percent_reflns_R_free            ? 
_refine_ls_shell.number_reflns_R_free             111 
_refine_ls_shell.R_factor_R_free_error            0.0000 
_refine_ls_shell.number_reflns_all                2256 
_refine_ls_shell.number_reflns_obs                ? 
_refine_ls_shell.pdbx_refine_id                   'X-RAY DIFFRACTION' 
# 
_reflns.entry_id                     UNNAMED 
_reflns.pdbx_diffrn_id               1 
_reflns.pdbx_ordinal                 1 
_reflns.observed_criterion_sigma_I   ? 
_reflns.observed_criterion_sigma_F   ? 
_reflns.d_resolution_low             43.730 
_reflns.d_resolution_high            1.300 
_reflns.number_obs                   31472 
_reflns.number_all                   ? 
_reflns.percent_possible_obs         99.900 
_reflns.pdbx_Rmerge_I_obs            0.172 
_reflns.pdbx_Rsym_value              ? 
_reflns.pdbx_netI_over_sigmaI        7.400 
_reflns.B_iso_Wilson_estimate        ? 
_reflns.pdbx_redundancy              17.200 
_reflns.pdbx_Rrim_I_all              0.178 
_reflns.pdbx_Rpim_I_all              0.043 
_reflns.pdbx_CC_half                 0.998 
_reflns.pdbx_netI_over_av_sigmaI     ? 
_reflns.pdbx_number_measured_all     540575 
_reflns.pdbx_scaling_rejects         947 
_reflns.pdbx_chi_squared             ? 
_reflns.Rmerge_F_all                 ? 
_reflns.Rmerge_F_obs                 ? 
_reflns.observed_criterion_F_max     ? 
_reflns.observed_criterion_F_min     ? 
_reflns.observed_criterion_I_max     ? 
_reflns.observed_criterion_I_min     ? 
_reflns.pdbx_d_res_high_opt          ? 
_reflns.pdbx_d_res_low_opt           ? 
_reflns.details                      ? 
# 
loop_
_reflns_shell.pdbx_diffrn_id 
_reflns_shell.pdbx_ordinal 
_reflns_shell.d_res_high 
_reflns_shell.d_res_low 
_reflns_shell.number_measured_obs 
_reflns_shell.number_measured_all 
_reflns_shell.number_unique_obs 
_reflns_shell.pdbx_rejects 
_reflns_shell.Rmerge_I_obs 
_reflns_shell.meanI_over_sigI_obs 
_reflns_shell.pdbx_Rsym_value 
_reflns_shell.pdbx_chi_squared 
_reflns_shell.pdbx_redundancy 
_reflns_shell.percent_possible_obs 
_reflns_shell.pdbx_netI_over_sigmaI_obs 
_reflns_shell.number_possible 
_reflns_shell.number_unique_all 
_reflns_shell.Rmerge_F_all 
_reflns_shell.Rmerge_F_obs 
_reflns_shell.Rmerge_I_all 
_reflns_shell.meanI_over_sigI_all 
_reflns_shell.percent_possible_all 
_reflns_shell.pdbx_Rrim_I_all 
_reflns_shell.pdbx_Rpim_I_all 
_reflns_shell.pdbx_CC_half 
_reflns_shell.pdbx_number_anomalous 
1 1 1.300 1.320  ? 21977 1498 ? 5.072 ? ? ? 14.700 ? 0.800  ? ? ? ? ? ? 97.100 5.255 1.358 0.446 ? 
1 2 7.120 43.730 ? 3552  243  ? 0.060 ? ? ? 14.600 ? 21.100 ? ? ? ? ? ? 99.900 0.063 0.017 0.998 ? 
# 
loop_
_software.pdbx_ordinal 
_software.name 
_software.version 
_software.date 
_software.type 
_software.contact_author 
_software.contact_author_email 
_software.classification 
_software.location 
_software.language 
1 Aimless     0.7.4    13/12/18       program 'Phil Evans'         ?                        
'data scaling'    http://www.mrc-lmb.cam.ac.uk/harry/pre/aimless.html ?          
2 REFMAC      5.8.0258 ?              program 'Garib N. Murshudov' garib@ysbl.york.ac.uk    
refinement        http://www.ccp4.ac.uk/dist/html/refmac5.html        Fortran_77 
3 PDB_EXTRACT 3.25     'Apr. 1, 2019' package PDB                  deposit@deposit.rcsb.org 
'data extraction' http://sw-tools.pdb.org/apps/PDB_EXTRACT/           C++        
# 
_struct.entry_id   UNNAMED 
_struct.title      --- 
# 
loop_
_struct_ncs_dom.pdbx_ens_id 
_struct_ncs_dom.id 
_struct_ncs_dom.details 
1  1 A 
1  2 B 
2  1 A 
2  2 C 
3  1 A 
3  2 D 
4  1 A 
4  2 E 
5  1 B 
5  2 C 
6  1 B 
6  2 D 
7  1 B 
7  2 E 
8  1 C 
8  2 D 
9  1 C 
9  2 E 
10 1 D 
10 2 E 
# 
loop_
_struct_ncs_dom_lim.pdbx_ens_id 
_struct_ncs_dom_lim.dom_id 
_struct_ncs_dom_lim.pdbx_component_id 
_struct_ncs_dom_lim.pdbx_refine_code 
_struct_ncs_dom_lim.beg_auth_asym_id 
_struct_ncs_dom_lim.beg_auth_seq_id 
_struct_ncs_dom_lim.end_auth_asym_id 
_struct_ncs_dom_lim.end_auth_seq_id 
_struct_ncs_dom_lim.selection_details 
1  1 0 0 A 1 A 30 ? 
1  2 0 0 B 1 B 30 ? 
2  1 0 0 A 1 A 30 ? 
2  2 0 0 C 1 C 30 ? 
3  1 0 0 A 1 A 30 ? 
3  2 0 0 D 1 D 30 ? 
4  1 0 0 A 1 A 30 ? 
4  2 0 0 E 1 E 30 ? 
5  1 0 0 B 1 B 30 ? 
5  2 0 0 C 1 C 30 ? 
6  1 0 0 B 1 B 30 ? 
6  2 0 0 D 1 D 30 ? 
7  1 0 0 B 1 B 30 ? 
7  2 0 0 E 1 E 30 ? 
8  1 0 0 C 1 C 30 ? 
8  2 0 0 D 1 D 30 ? 
9  1 0 0 C 1 C 30 ? 
9  2 0 0 E 1 E 30 ? 
10 1 0 0 D 1 D 30 ? 
10 2 0 0 E 1 E 30 ? 
# 
loop_
_struct_ncs_ens.id 
1  
2  
3  
4  
5  
6  
7  
8  
9  
10 
# 
_symmetry.space_group_name_H-M   'P 21 21 21' 
_symmetry.entry_id               UNNAMED 
_symmetry.Int_Tables_number      19 
# 
