# Supplementary material for: Coiled coils 9-to-5: rational de novo design of α-helical barrels with tunable oligomeric states
Source: Chem Sci. 2021 Apr 13;12(20):6923–8. doi: 10.1039/d1sc00460c (PMC8503928; doi:10.1039/d1sc00460c)
Supplement: SC-012-D1SC00460C-s014 [file SC-012-D1SC00460C-s014.cif]

data_rxxxxsf
# 
_audit.revision_id     1_0 
_audit.creation_date   ? 
_audit.update_record   'Initial release' 
# 
_cell.entry_id      xxxx 
_cell.length_a      43.734 
_cell.length_b      51.831 
_cell.length_c      55.040 
_cell.angle_alpha   90.000 
_cell.angle_beta    90.000 
_cell.angle_gamma   90.000 
# 
_diffrn_radiation_wavelength.id           1 
_diffrn_radiation_wavelength.wavelength   0.9999 
# 
_entry.id   xxxx 
# 
_exptl_crystal.id   1 
# 
_reflns_scale.group_code   1 
# 
_symmetry.entry_id               xxxx 
_symmetry.space_group_name_H-M   'P 21 21 21' 
_symmetry.Int_Tables_number      19 
# 
#
loop_
_refln.crystal_id
_refln.wavelength_id
_refln.scale_group_code
_refln.index_h
_refln.index_k
_refln.index_l
_refln.status
_refln.pdbx_r_free_flag
_refln.F_meas_au
_refln.F_meas_sigma_au
_refln.F_calc_au
_refln.phase_calc
_refln.pdbx_HL_A_iso
_refln.pdbx_HL_B_iso
_refln.pdbx_HL_C_iso
_refln.pdbx_HL_D_iso
_refln.pdbx_FWT
_refln.pdbx_PHWT
_refln.pdbx_DELFWT
_refln.pdbx_DELPHWT
_refln.fom
1 1 1    0    0    2 o 19  231.46    4.83 1761.25  180.00   2.11  -0.00   0.00   0.00  354.14  360.00  258.83  360.00  0.97 
1 1 1    0    0    4 o  8 1811.16   38.27 4733.76    0.00 210.38  -0.00   0.00   0.00 2178.29  360.00  734.26  360.00  1.00 
1 1 1    0    0    6 o 12  789.41   16.32  219.84  180.00 -21.51  -0.00   0.00   0.00 1258.43  180.00  938.05  180.00  1.00 
1 1 1    0    0    8 o  4  460.27    9.37 1132.82  180.00 -24.83  -0.00   0.00   0.00  267.57  180.00  385.41    0.00  1.00 
1 1 1    0    0   10 o  7   15.76    6.23  245.93  180.00  -0.27  -0.00   0.00   0.00  206.79    0.00  421.87    0.00  0.26 
1 1 1    0    0   12 o  6   71.50    3.41   89.37  180.00  -0.60  -0.00   0.00   0.00   26.08    0.00  129.24    0.00  0.54 
1 1 1    0    0   14 o  5  364.63   10.79  445.35    0.00  11.89  -0.00   0.00   0.00  361.65  360.00    5.95  180.00  1.00 
1 1 1    0    0   16 o  6   84.77    5.78   26.86    0.00   0.14  -0.00   0.00   0.00    7.39  360.00    9.56  180.00  0.14 
1 1 1    0    0   18 o  2  711.33   21.11  701.03    0.00  59.44  -0.00   0.00   0.00  745.36  360.00   68.07  360.00  1.00 
1 1 1    0    0   20 o 12  409.43    9.83  428.16    0.00  35.83   0.00   0.00   0.00  410.93    0.00    3.01    0.00  1.00 
1 1 1    0    0   22 o  1   97.01    5.23  133.29    0.00   5.22  -0.00   0.00   0.00   64.26  360.00   65.50  180.00  1.00 
1 1 1    0    0   24 o  9  137.68    3.82  130.16    0.00   9.14  -0.00   0.00   0.00  145.28  360.00   15.19  360.00  1.00 
1 1 1    0    0   26 o 15   22.80    8.77   21.23    0.00   0.31  -0.00   0.00   0.00    7.98  180.00   29.63  180.00  0.30 
1 1 1    0    0   28 o 11   26.21   10.57   11.25  180.00  -0.33  -0.00   0.00   0.00    5.30  180.00    6.11    0.00  0.32 
1 1 1    0    0   30 o 13   65.20    4.58   36.94  180.00  -3.90  -0.00   0.00   0.00   93.97  180.00   57.64  180.00  1.00 
1 1 1    0    0   32 o  6   17.65    7.88    5.25    0.00   0.15   0.00   0.00   0.00    0.06    0.00    4.97  180.00  0.14 
1 1 1    0    0   34 o  8   17.91    7.48   31.01    0.00   1.44  -0.00   0.00   0.00    2.49  360.00   27.05  180.00  0.89 
1 1 1    0    0   36 o  4   55.39    5.04   53.00  180.00  -8.74  -0.00   0.00   0.00   60.18  180.00    9.57  180.00  1.00 
1 1 1    0    0   38 o 17   19.18    7.69    4.05  180.00  -0.26  -0.00   0.00   0.00    6.13  180.00    2.63  180.00  0.25 
1 1 1    0    0   40 f  0   26.86    8.33   15.09  180.00  -0.51  -0.00   0.00   0.00    9.42  180.00    0.00    0.00  0.00 
1 1 1    0    0   42 o 16   15.42    7.49   12.29    0.00   0.22   0.00   0.00   0.00    0.88    0.00    4.99  180.00  0.22 
1 1 1    0    1    1 o 14   60.47    1.45 1121.25   90.00  -0.00   1.33   0.00   0.00    8.09  270.00  121.27  270.00  0.87 
1 1 1    0    1    2 o  6 1003.85   14.66 1890.79   90.00   0.00 -168.70   0.00   0.00 1088.39  270.00  169.09  270.00  1.00 
1 1 1    0    1    3 o  7  217.58    3.19  704.20   90.00   0.00   6.13   0.00   0.00  283.30   90.00  131.45   90.00  1.00 
1 1 1    0    1    4 o 16 1209.92   17.66 2284.32   90.00  -0.00 174.26   0.00   0.00 1582.53   90.00  745.23   90.00  1.00 
1 1 1    0    1    5 o 14   56.63    1.56  289.80   90.00  -0.00   1.10   0.00   0.00   18.87  270.00  128.50  270.00  0.80 
1 1 1    0    1    6 o  9  410.70    5.88  223.18  270.00  -0.00  -1.91   0.00   0.00  759.12  270.00  732.20  270.00  0.96 
1 1 1    0    1    7 o  7  535.24    7.77  548.67  270.00  -0.00 -46.82   0.00   0.00  550.11  270.00   29.74  270.00  1.00 
1 1 1    0    1    8 o 11  434.43    6.64  792.34  270.00  -0.00 -23.03   0.00   0.00  547.43  270.00  226.01  270.00  1.00 
1 1 1    0    1    9 o 18   79.96    2.06  164.91  270.00   0.00  -1.61   0.00   0.00   24.00  270.00   99.53   90.00  0.92 
1 1 1    0    1   10 o 13   44.90    2.67  117.18   90.00   0.00   0.11   0.00   0.00    5.80  270.00   21.85  270.00  0.11 
1 1 1    0    1   11 o  3   92.69    2.18  198.77   90.00   0.00   1.80   0.00   0.00   51.97   90.00   71.51  270.00  0.95 
1 1 1    0    1   12 o  8   16.49    6.29   37.13   90.00   0.00  -0.14   0.00   0.00   48.22   90.00  101.09   90.00  0.14 
1 1 1    0    1   13 o  8  140.07    2.83  147.51   90.00   0.00   3.32   0.00   0.00  140.81   90.00    2.20   90.00  1.00 
1 1 1    0    1   14 o 18  190.47    5.50   21.02  270.00   0.00  -2.73   0.00   0.00  297.45  270.00  217.19  270.00  0.99 
1 1 1    0    1   15 o  6  240.37    4.60  193.33  270.00   0.00  -9.19   0.00   0.00  278.86  270.00   76.98  270.00  1.00 
1 1 1    0    1   16 o 19  133.84    3.12    5.39   90.00   0.00   0.44   0.00   0.00   93.90   90.00   77.73   90.00  0.41 
1 1 1    0    1   17 o 15  114.09    3.12  168.96   90.00   0.00   4.09   0.00   0.00   64.42   90.00   99.22  270.00  1.00 
1 1 1    0    1   18 o 15  337.36    6.70  402.73   90.00   0.00  34.12   0.00   0.00  285.15   90.00  104.41  270.00  1.00 
1 1 1    0    1   19 o 12  110.68    3.72   95.52  270.00  -0.00  -3.27   0.00   0.00  129.94  270.00   39.16  270.00  1.00 
1 1 1    0    1   20 o  2  402.73    6.96  362.13   90.00  -0.00  60.22   0.00   0.00  460.37   90.00  115.28   90.00  1.00 
1 1 1    0    1   21 o 11   13.52    6.23   81.96   90.00  -0.00   0.71   0.00   0.00   62.08  270.00  140.75  270.00  0.61 
1 1 1    0    1   22 o  8  138.45    3.20  137.17   90.00  -0.00  15.43   0.00   0.00  143.31   90.00    9.72   90.00  1.00 
1 1 1    0    1   23 o 11   28.32    7.91    7.13   90.00  -0.00   0.19   0.00   0.00    3.35   90.00    3.71  270.00  0.18 
1 1 1    0    1   24 o 19  198.14    3.56  199.97   90.00  -0.00  40.24   0.00   0.00  196.37   90.00    3.54  270.00  1.00 
1 1 1    0    1   25 o  2   53.59    4.75   12.50   90.00  -0.00   0.73   0.00   0.00   54.44   90.00   41.82   90.00  0.63 
1 1 1    0    1   26 o  6   20.53    7.93    6.66   90.00  -0.00   0.17   0.00   0.00    0.13   90.00    6.66  270.00  0.17 
1 1 1    0    1   27 o 13   34.85    6.63   33.09  270.00  -0.00  -1.92   0.00   0.00   32.97  270.00    0.80   90.00  0.96 
1 1 1    0    1   28 o  4   34.35    9.44   42.93   90.00  -0.00   3.08   0.00   0.00   24.87   90.00   18.66  270.00  1.00 
1 1 1    0    1   29 o 14   23.90    7.33   26.74  270.00  -0.00  -1.63   0.00   0.00   17.67  270.00    8.96   90.00  0.93 
1 1 1    0    1   30 o 15   62.75    3.31   55.58  270.00  -0.00 -11.31   0.00   0.00   70.86  270.00   16.21  270.00  1.00 
1 1 1    0    1   31 o  2   26.92    6.91   18.25   90.00  -0.00   1.48   0.00   0.00   30.85   90.00   13.15   90.00  0.90 
1 1 1    0    1   32 o 12   30.85    7.78   34.44  270.00  -0.00  -3.05   0.00   0.00   28.43  270.00    4.57   90.00  1.00 
1 1 1    0    1   33 o  6   26.06    6.89   24.46  270.00  -0.00  -2.72   0.00   0.00   27.68  270.00    3.69  270.00  0.99 
1 1 1    0    1   34 o  2   11.10    5.24   12.71  270.00   0.00  -0.73   0.00   0.00    1.80  270.00   10.30   90.00  0.63 
1 1 1    0    1   35 o 19   12.15    5.57   17.51   90.00   0.00   1.05   0.00   0.00    2.56   90.00   13.88  270.00  0.78 
1 1 1    0    1   36 f  0   19.21    6.83    7.82   90.00   0.00   0.69   0.00   0.00    6.94   90.00    0.00    0.00  0.00 
1 1 1    0    1   37 o 18   17.30    6.62   16.52  270.00  -0.00  -1.76   0.00   0.00   16.60  270.00    0.61  270.00  0.94 
1 1 1    0    1   38 o 15   39.10    4.86   28.93   90.00  -0.00   7.79   0.00   0.00   53.29   90.00   28.39   90.00  1.00 
1 1 1    0    1   39 o  8   12.58    5.66   17.40  270.00  -0.00  -1.01   0.00   0.00    6.44  270.00    6.42   90.00  0.77 
1 1 1    0    1   40 o 19   29.93    6.31   40.68  270.00  -0.00  -2.92   0.00   0.00   34.61  270.00    9.71  270.00  0.99 
1 1 1    0    1   41 o  8    9.73    4.74    2.87  270.00   0.00  -0.08   0.00   0.00    0.12   90.00    1.77   90.00  0.08 
1 1 1    0    1   42 o 11   12.29    6.26    2.40   90.00   0.00   0.07   0.00   0.00    0.46   90.00    0.68  270.00  0.07 
1 1 1    0    2    0 o 19  835.03   17.13 4116.77    0.00 -47.99   0.00   0.00   0.00 1051.26  180.00  432.46  180.00  1.00 
1 1 1    0    2    1 o  6  275.23    4.01   52.49  180.00  12.70  -0.00   0.00   0.00  306.62  360.00   62.78  360.00  1.00 
1 1 1    0    2    2 o 17  594.33    9.93 1805.17    0.00  40.61  -0.00   0.00   0.00  816.98  360.00  445.31  360.00  1.00 
1 1 1    0    2    3 o  2   68.09    1.42   58.14  360.00   0.15  -0.00   0.00   0.00    8.17  360.00    3.65  180.00  0.15 
1 1 1    0    2    4 o  4 1222.15   18.60 1591.50    0.00 106.27  -0.00   0.00   0.00 1931.40  360.00 1418.50  360.00  1.00 
1 1 1    0    2    5 o  1  247.91    3.75  270.34    0.00  -0.03  -0.00   0.00   0.00   12.82  180.00   12.20  180.00  0.03 
1 1 1    0    2    6 o 15   57.66    1.82  105.80    0.00   2.45   0.00   0.00   0.00  132.62  180.00  378.85  180.00  0.99 
1 1 1    0    2    7 o  2  213.06    3.30  368.76    0.00  -6.72   0.00   0.00   0.00  239.22  180.00   52.32  180.00  1.00 
1 1 1    0    2    8 o 13  192.94    4.11   24.93  180.00   5.25   0.00   0.00   0.00  220.89    0.00   55.92    0.00  1.00 
1 1 1    0    2    9 o  4  141.15    2.82  219.11    0.00   3.32   0.00   0.00   0.00  136.15    0.00    9.28  180.00  1.00 
1 1 1    0    2   10 o 13  109.36    2.47  235.29  180.00  -1.22   0.00   0.00   0.00  113.25  180.00   43.15  180.00  0.84 
1 1 1    0    2   11 o 11  223.08    3.87  152.25    0.00   5.70   0.00   0.00   0.00  284.05    0.00  121.95    0.00  1.00 
1 1 1    0    2   12 o  3  155.23    3.12   98.16    0.00   4.50   0.00   0.00   0.00  134.31    0.00   41.77  180.00  1.00 
1 1 1    0    2   13 o  1  287.42    4.99  267.62  180.00 -13.77  -0.00   0.00   0.00  295.71  180.00   16.59  180.00  1.00 
1 1 1    0    2   14 o  7  275.36    5.35  120.09    0.00   8.63   0.00   0.00   0.00  376.17    0.00  201.62    0.00  1.00 
1 1 1    0    2   15 o 13  773.61   12.32  763.65  180.00 -108.83   0.00   0.00   0.00  790.79  180.00   34.36  180.00  1.00 
1 1 1    0    2   16 o 14  125.97    3.00  181.68  180.00  -4.94  -0.00   0.00   0.00   58.94  180.00  134.04    0.00  1.00 
1 1 1    0    2   17 o 13   42.49    4.84   43.30  360.00   0.39  -0.00   0.00   0.00    9.61  180.00   50.43  180.00  0.37 
1 1 1    0    2   18 o  8  385.07    5.66  349.60    0.00  34.56   0.00   0.00   0.00  431.88    0.00   93.64    0.00  1.00 
1 1 1    0    2   19 o  4   94.50    2.59   65.48  180.00  -1.95  -0.00   0.00   0.00  119.53  180.00   57.56  180.00  0.96 
1 1 1    0    2   20 o  1  381.07    5.72  399.90  360.00  65.35  -0.00   0.00   0.00  380.84  360.00    0.47  180.00  1.00 
1 1 1    0    2   21 o  2   27.70    7.06    6.99    0.00   0.13   0.00   0.00   0.00    0.43    0.00    6.29  180.00  0.13 
1 1 1    0    2   22 o 11  103.08    2.72   77.82  180.00  -6.62  -0.00   0.00   0.00  130.28  180.00   54.41  180.00  1.00 
1 1 1    0    2   23 o 12   47.21    5.31   58.20    0.00   2.62   0.00   0.00   0.00   35.83    0.00   21.76  180.00  0.99 
1 1 1    0    2   24 o  4   48.34    5.24    2.92  180.00  -0.14  -0.00   0.00   0.00   10.70  180.00    7.78  180.00  0.14 
1 1 1    0    2   25 o  8  130.31    3.46  114.23  180.00 -16.70   0.00   0.00   0.00  145.16  180.00   29.69  180.00  1.00 
1 1 1    0    2   26 o  2  109.52    3.20   81.78    0.00  12.07   0.00   0.00   0.00  135.58    0.00   52.11    0.00  1.00 
1 1 1    0    2   27 o 11   15.29    6.88    0.67  360.00   0.02  -0.00   0.00   0.00    0.15  180.00    0.83  180.00  0.02 
1 1 1    0    2   28 o 16   31.93    9.46   33.50  180.00  -2.25  -0.00   0.00   0.00   28.53  180.00    5.40    0.00  0.98 
1 1 1    0    2   29 o 13   30.53    7.78   15.04    0.00   1.16   0.00   0.00   0.00   35.25    0.00   20.28    0.00  0.82 
1 1 1    0    2   30 o 11   26.21    7.92   33.90    0.00   2.48   0.00   0.00   0.00   18.37    0.00   14.95  180.00  0.99 
1 1 1    0    2   31 o 12   23.50    7.06   39.59  180.00  -2.78  -0.00   0.00   0.00    8.28  180.00   30.09    0.00  0.99 
1 1 1    0    2   32 o  8   17.94    7.27   21.48    0.00   1.15   0.00   0.00   0.00    8.75    0.00   11.85  180.00  0.82 
1 1 1    0    2   33 o 13   48.34    3.87   40.85  180.00 -10.04  -0.00   0.00   0.00   56.57  180.00   16.47  180.00  1.00 
1 1 1    0    2   34 f  0   12.63    5.71    0.44  180.00  -0.03  -0.00   0.00   0.00    0.42  180.00    0.00    0.00  0.00 
1 1 1    0    2   35 o  1   12.65    5.70    7.51  360.00   0.46  -0.00   0.00   0.00    3.89  360.00    3.17  180.00  0.43 
1 1 1    0    2   36 o  1   17.29    6.63   12.61  180.00  -1.13  -0.00   0.00   0.00   15.69  180.00    3.35  180.00  0.81 
1 1 1    0    2   37 o 19   23.89    7.00   13.79  180.00  -1.93   0.00   0.00   0.00   32.76  180.00   19.70  180.00  0.96 
1 1 1    0    2   38 o  8   16.08    6.46   13.53    0.00   1.30   0.00   0.00   0.00   16.12    0.00    4.54    0.00  0.86 
1 1 1    0    2   39 o 15   20.47    6.89   25.03    0.00   2.08   0.00   0.00   0.00   21.41    0.00    3.14    0.00  0.97 
1 1 1    0    2   40 o  2   10.72    5.15    1.36  180.00  -0.05  -0.00   0.00   0.00    0.04    0.00    1.10    0.00  0.05 
1 1 1    0    2   41 o 12   14.59    6.26   10.60  360.00   0.41  -0.00   0.00   0.00    5.11  360.00    1.03  180.00  0.39 
1 1 1    0    2   42 o 16   11.66    5.96    4.47    0.00   0.12   0.00   0.00   0.00    0.60    0.00    1.50  180.00  0.12 
1 1 1    0    3    1 o  7  495.96    7.85 1595.82  270.00   0.00 -34.56   0.00   0.00  611.51  270.00  231.11  270.00  1.00 
1 1 1    0    3    2 o  2 1880.22   32.66 5705.60  270.00  -0.00 -360.01   0.00   0.00 2512.28  270.00 1264.11  270.00  1.00 
1 1 1    0    3    3 o  8  850.08   14.20 1530.72   90.00   0.00  62.38   0.00   0.00 1279.38   90.00  858.59   90.00  1.00 
1 1 1    0    3    4 o 14  250.37    4.13  620.08  270.00   0.00  -8.81   0.00   0.00  302.06  270.00  103.37  270.00  1.00 
1 1 1    0    3    5 f  0   89.78    2.03  304.00   90.00  -0.00   0.21   0.00   0.00   13.19   90.00    0.00    0.00  0.00 
1 1 1    0    3    6 o 14  947.16   15.98  632.11  270.00   0.00 -155.97   0.00   0.00  888.92  270.00  116.48   90.00  1.00 
1 1 1    0    3    7 o  3   94.41    2.23  242.64  270.00   0.00  -0.22   0.00   0.00   26.83  270.00   12.98  270.00  0.22 
1 1 1    0    3    8 o 15  148.11    3.56  139.59   90.00   0.00   5.71   0.00   0.00   60.98   90.00  174.26  270.00  1.00 
1 1 1    0    3    9 o 11  158.25    3.05   91.51  270.00   0.00  -0.18   0.00   0.00   49.31  270.00   42.23  270.00  0.18 
1 1 1    0    3   10 o 11  111.98    2.57  139.14  270.00   0.00  -2.42   0.00   0.00   83.56  270.00   53.29   90.00  0.98 
1 1 1    0    3   11 o  1   19.82    6.33    4.07   90.00   0.00  -0.09   0.00   0.00   25.94   90.00   55.57   90.00  0.09 
1 1 1    0    3   12 o 19  204.73    3.55  164.03   90.00   0.00   4.26   0.00   0.00  284.04   90.00  158.79   90.00  1.00 
1 1 1    0    3   13 o 14   42.22    3.74   60.60  270.00   0.00  -0.50   0.00   0.00   29.37   90.00   97.96   90.00  0.46 
1 1 1    0    3   14 o  4  353.17    5.44  321.58   90.00  -0.00  23.57   0.00   0.00  338.84   90.00   28.66  270.00  1.00 
1 1 1    0    3   15 o 10   41.73    4.76    0.23   90.00   0.00   0.16   0.00   0.00    6.83  270.00   27.23  270.00  0.16 
1 1 1    0    3   16 o  4   54.25    3.71  126.35   90.00   0.00   1.59   0.00   0.00   42.83  270.00  185.49  270.00  0.92 
1 1 1    0    3   17 o 13  342.04    5.11  288.18   90.00  -0.00  22.38   0.00   0.00  397.46   90.00  110.83   90.00  1.00 
1 1 1    0    3   18 o 15  184.42    3.22  201.27   90.00  -0.00   9.84   0.00   0.00  175.16   90.00   18.52  270.00  1.00 
1 1 1    0    3   19 o  1  163.50    2.97  125.77  270.00  -0.00  -6.75   0.00   0.00  207.83  270.00   88.67  270.00  1.00 
1 1 1    0    3   20 o  1   34.51    6.00   45.76   90.00   0.00   0.71   0.00   0.00    1.40  270.00   45.08  270.00  0.61 
1 1 1    0    3   21 o  8   85.89    2.83   96.30   90.00   0.00   5.96   0.00   0.00   79.13   90.00   13.52  270.00  1.00 
1 1 1    0    3   22 o  8  200.63    3.52  215.42   90.00  -0.00  36.26   0.00   0.00  190.81   90.00   19.64  270.00  1.00 
1 1 1    0    3   23 o  9  345.53    5.57  315.48  270.00  -0.00 -104.25   0.00   0.00  378.44  270.00   65.82  270.00  1.00 
1 1 1    0    3   24 o  9   23.80    7.54   34.37  270.00  -0.00  -0.80   0.00   0.00    2.74   90.00   37.18   90.00  0.67 
1 1 1    0    3   25 o 11   29.43    7.48   20.98  270.00  -0.00  -0.67   0.00   0.00   13.29  270.00    7.94   90.00  0.59 
1 1 1    0    3   26 o 17   85.02    3.68   89.91   90.00  -0.00  10.48   0.00   0.00   78.18   90.00   13.69  270.00  1.00 
1 1 1    0    3   27 o 13   14.46    6.67    5.06  270.00  -0.00  -0.13   0.00   0.00    1.46   90.00    6.62   90.00  0.13 
1 1 1    0    3   28 o  3   51.88    6.96   57.45  270.00  -0.00  -6.93   0.00   0.00   45.67  270.00   12.42   90.00  1.00 
1 1 1    0    3   29 o  6   43.31    5.81   42.47   90.00  -0.00   5.07   0.00   0.00   44.44   90.00    2.27   90.00  1.00 
1 1 1    0    3   30 o 12   12.53    5.92    8.93   90.00   0.00   0.34   0.00   0.00    0.51  270.00    9.28  270.00  0.33 
1 1 1    0    3   31 o 16   13.84    6.31   14.82   90.00  -0.00   0.63   0.00   0.00    1.11   90.00   13.23  270.00  0.56 
1 1 1    0    3   32 o 13   16.54    7.57   20.09  270.00  -0.00  -1.01   0.00   0.00    5.96  270.00   13.35   90.00  0.76 
1 1 1    0    3   33 o 12   29.93    7.52   27.46  270.00  -0.00  -3.56   0.00   0.00   32.76  270.00    5.75  270.00  1.00 
1 1 1    0    3   34 f  0   12.56    5.70   11.91  270.00   0.00  -0.76   0.00   0.00   11.28  270.00    0.00    0.00  0.00 
1 1 1    0    3   35 o 19   13.15    5.84   12.75  270.00  -0.00  -0.81   0.00   0.00    5.58  270.00    6.39   90.00  0.67 
1 1 1    0    3   36 o  5   16.20    6.50   21.99  270.00  -0.00  -1.86   0.00   0.00    9.78  270.00   11.29   90.00  0.95 
1 1 1    0    3   37 o  4   12.71    5.73   20.02   90.00  -0.00   1.66   0.00   0.00    4.83   90.00   13.96  270.00  0.93 
1 1 1    0    3   38 o 14   26.91    7.20   25.83   90.00   0.00   3.83   0.00   0.00   31.89   90.00   10.01   90.00  1.00 
1 1 1    0    3   39 o  5   12.91    5.86   14.18  270.00  -0.00  -0.75   0.00   0.00    6.24  270.00    3.97   90.00  0.64 
1 1 1    0    3   40 o 13   11.08    5.29   14.42  270.00  -0.00  -0.41   0.00   0.00    0.24   90.00    9.17   90.00  0.39 
1 1 1    0    3   41 o  4   12.66    5.99    2.21   90.00  -0.00   0.08   0.00   0.00    0.62   90.00    0.68  270.00  0.08 
1 1 1    0    3   42 f  0   11.52    5.74    9.87   90.00   0.00   0.25   0.00   0.00    4.58   90.00    0.00    0.00  0.00 
1 1 1    0    4    0 o  8 1875.94   57.34 3734.95  180.00 -152.83   0.00   0.00   0.00 2585.30  180.00 1418.72  180.00  1.00 
1 1 1    0    4    1 o 16  719.67   13.32  749.35    0.00  46.08  -0.00   0.00   0.00 1073.83  360.00  708.32  360.00  1.00 
1 1 1    0    4    2 o  4  462.04    8.74  357.14    0.00  17.67  -0.00   0.00   0.00  707.97  360.00  491.86  360.00  1.00 
1 1 1    0    4    3 o 14  160.56    2.94  179.14  180.00   0.41  -0.00   0.00   0.00  110.32  360.00   95.89  360.00  0.39 
1 1 1    0    4    4 o  2  134.79    2.70  714.63  180.00  -5.96  -0.00   0.00   0.00   16.19  180.00  237.19    0.00  1.00 
1 1 1    0    4    5 o  2  437.47    7.53  302.53    0.00  37.09   0.00   0.00   0.00  376.66    0.00  121.62  180.00  1.00 
1 1 1    0    4    6 o 13  694.76   11.48  235.40    0.00  88.48   0.00   0.00   0.00  618.36    0.00  152.80  180.00  1.00 
1 1 1    0    4    7 o  9   53.93    2.71  285.05    0.00   0.62  -0.00   0.00   0.00    9.97  180.00   79.29  180.00  0.55 
1 1 1    0    4    8 o 11   64.28    2.29   58.93  180.00   0.29  -0.00   0.00   0.00    8.60  360.00   19.53  180.00  0.29 
1 1 1    0    4    9 o  7   94.44    2.32  144.91    0.00   1.22  -0.00   0.00   0.00   77.62  360.00    3.18  180.00  0.84 
1 1 1    0    4   10 o  8  406.86    5.84  551.90    0.00  22.06  -0.00   0.00   0.00  465.67  360.00  117.62  360.00  1.00 
1 1 1    0    4   11 o 12  217.51    3.22  206.00  180.00  -3.43   0.00   0.00   0.00  336.66  180.00  239.22  180.00  1.00 
1 1 1    0    4   12 o 18  189.38    3.14  144.61  180.00  -6.70  -0.00   0.00   0.00  169.21  180.00   40.35    0.00  1.00 
1 1 1    0    4   13 o  8  390.80    6.59  265.68    0.00  18.71   0.00   0.00   0.00  508.31    0.00  235.02    0.00  1.00 
1 1 1    0    4   14 o  9  362.93    5.28  267.65  180.00 -19.60  -0.00   0.00   0.00  433.18  180.00  140.52  180.00  1.00 
1 1 1    0    4   15 o 16  413.12    6.15  505.45  180.00 -42.83   0.00   0.00   0.00  295.14  180.00  235.94  360.00  1.00 
1 1 1    0    4   16 o 14  291.08    4.50  343.82  180.00 -20.32  -0.00   0.00   0.00  247.24  180.00   87.68    0.00  1.00 
1 1 1    0    4   17 o 14  224.24    3.81  163.26    0.00   8.60   0.00   0.00   0.00  287.37    0.00  126.28    0.00  1.00 
1 1 1    0    4   18 f  0  140.01    2.76  181.15  180.00 -41.00  -0.00   0.00   0.00  173.32  180.00    0.00    0.00  0.00 
1 1 1    0    4   19 o 14   76.11    2.85   85.43  180.00  -2.27  -0.00   0.00   0.00   67.92  180.00   13.15    0.00  0.98 
1 1 1    0    4   20 o  3   60.02    3.35   77.07    0.00   2.29  -0.00   0.00   0.00   43.93  360.00   29.73  180.00  0.98 
1 1 1    0    4   21 o 12   73.58    2.96   87.33    0.00   4.76   0.00   0.00   0.00   62.87    0.00   21.40  180.00  1.00 
1 1 1    0    4   22 o  1   80.29    2.87  149.00    0.00  10.38   0.00   0.00   0.00   14.62    0.00  131.34  180.00  1.00 
1 1 1    0    4   23 o 17   58.49    3.58   44.70    0.00   2.57   0.00   0.00   0.00   71.23    0.00   26.85    0.00  0.99 
1 1 1    0    4   24 o  3   19.10    7.27   33.50    0.00   0.64   0.00   0.00   0.00   12.14  180.00   45.76  180.00  0.56 
1 1 1    0    4   25 o 17  139.31    3.01  159.27    0.00  26.15   0.00   0.00   0.00  117.19    0.00   44.23  180.00  1.00 
1 1 1    0    4   26 o 19  156.90    3.20  154.07    0.00  34.42   0.00   0.00   0.00  156.22    0.00    1.35  180.00  1.00 
1 1 1    0    4   27 o  1   43.45    5.23   43.47  360.00   3.61  -0.00   0.00   0.00   42.45  360.00    1.87  180.00  1.00 
1 1 1    0    4   28 o 18   42.40    6.30   27.60  180.00  -2.83   0.00   0.00   0.00   56.36  180.00   28.52  180.00  0.99 
1 1 1    0    4   29 o  1   24.45    7.35    0.21    0.00   0.01   0.00   0.00   0.00    0.45    0.00    0.25    0.00  0.01 
1 1 1    0    4   30 o 15   22.19    7.83    0.42  180.00  -0.03  -0.00   0.00   0.00    0.77  180.00    0.36  180.00  0.03 
1 1 1    0    4   31 o  1   47.57    4.94   41.11  180.00  -6.27  -0.00   0.00   0.00   55.45  180.00   15.76  180.00  1.00 
1 1 1    0    4   32 o  8   13.36    6.32   13.71    0.00   0.61   0.00   0.00   0.00    1.34    0.00   11.87  180.00  0.54 
1 1 1    0    4   33 o  6   29.09    7.59   47.48  180.00  -6.00  -0.00   0.00   0.00   11.67  180.00   34.84    0.00  1.00 
1 1 1    0    4   34 o  4   22.24    7.71   38.62  180.00  -3.85  -0.00   0.00   0.00    8.04  180.00   28.35    0.00  1.00 
1 1 1    0    4   35 o 13   17.75    7.17   19.29    0.00   1.50   0.00   0.00   0.00   14.02    0.00    4.10  180.00  0.91 
1 1 1    0    4   36 o  4   19.22    7.72    6.15    0.00   0.60   0.00   0.00   0.00   14.46    0.00    8.34    0.00  0.54 
1 1 1    0    4   37 o 16   15.06    6.43   25.03    0.00   2.34   0.00   0.00   0.00    6.16    0.00   17.26  180.00  0.98 
1 1 1    0    4   38 o 14   14.27    6.25    6.08    0.00   0.51   0.00   0.00   0.00    8.38    0.00    3.30    0.00  0.47 
1 1 1    0    4   39 f  0   15.99    6.60   20.34    0.00   1.18   0.00   0.00   0.00   14.44    0.00    0.00    0.00  0.00 
1 1 1    0    4   40 o  3   13.18    5.84   22.43    0.00   0.76   0.00   0.00   0.00    3.00    0.00   10.85  180.00  0.64 
1 1 1    0    4   41 o  4   11.68    5.58    3.98  180.00  -0.12  -0.00   0.00   0.00    0.62  180.00    1.56    0.00  0.12 
1 1 1    0    4   42 o  3   14.59    6.87    3.15  180.00  -0.09  -0.00   0.00   0.00    1.32  180.00    0.12    0.00  0.09 
1 1 1    0    5    1 o 14  406.07    8.11    8.29  270.00  -0.00 -17.33   0.00   0.00  567.50  270.00  322.86  270.00  1.00 
1 1 1    0    5    2 o  1  555.60   11.26  385.21   90.00  -0.00  -8.68   0.00   0.00 1020.10  270.00  928.99  270.00  1.00 
1 1 1    0    5    3 f  0  135.50    3.50  191.78  270.00  -0.00  -2.11   0.00   0.00   90.06  270.00    0.00    0.00  0.00 
1 1 1    0    5    4 o  2  444.06    8.46  474.32  270.00  -0.00 -32.41   0.00   0.00  457.34  270.00   26.56  270.00  1.00 
1 1 1    0    5    5 o  1  206.98    4.18   21.24  270.00   0.00  -6.82   0.00   0.00  218.44  270.00   22.91  270.00  1.00 
1 1 1    0    5    6 o  1  262.50    4.49   69.50   90.00   0.00 -13.92   0.00   0.00  205.25  270.00  114.50   90.00  1.00 
1 1 1    0    5    7 o  1  125.23    2.65  109.59   90.00   0.00   4.51   0.00   0.00   29.83   90.00  190.72  270.00  1.00 
1 1 1    0    5    8 o  1  243.28    3.43  105.52   90.00   0.00  -4.11   0.00   0.00  381.10  270.00  275.91  270.00  1.00 
1 1 1    0    5    9 o 11  114.88    2.17   20.76  270.00   0.00   0.25   0.00   0.00   43.19   90.00   29.17   90.00  0.25 
1 1 1    0    5   10 o 15  182.27    2.95  193.55   90.00   0.00   4.14   0.00   0.00  221.10   90.00   77.85   90.00  1.00 
1 1 1    0    5   11 o 10  130.29    2.33  216.55  270.00   0.00  -3.30   0.00   0.00  106.45  270.00   46.96   90.00  1.00 
1 1 1    0    5   12 o  9   42.91    3.66   42.19  270.00   0.00  -0.21   0.00   0.00   10.57   90.00   38.63   90.00  0.20 
1 1 1    0    5   13 o 10  183.85    3.84  187.95  270.00   0.00  -6.60   0.00   0.00  167.21  270.00   33.29   90.00  1.00 
1 1 1    0    5   14 o 15   65.31    3.03   71.04   90.00   0.00   1.06   0.00   0.00   16.80   90.00   68.92  270.00  0.78 
1 1 1    0    5   15 o 19   74.08    2.99  108.30   90.00   0.00   1.80   0.00   0.00   18.83   90.00  102.68  270.00  0.95 
1 1 1    0    5   16 o 13  406.84    6.02  371.05   90.00  -0.00  31.67   0.00   0.00  446.57   90.00   79.46   90.00  1.00 
1 1 1    0    5   17 o 12  559.15    8.22  579.75   90.00  -0.00  78.21   0.00   0.00  553.26   90.00   11.77  270.00  1.00 
1 1 1    0    5   18 o 10   80.15    2.84   32.77  270.00  -0.00  -0.79   0.00   0.00   73.58  270.00   41.21  270.00  0.66 
1 1 1    0    5   19 o 19  218.12    3.76  190.32  270.00  -0.00 -15.68   0.00   0.00  255.28  270.00   74.32  270.00  1.00 
1 1 1    0    5   20 o 17  144.13    2.71  151.36  270.00   0.00 -12.09   0.00   0.00  143.32  270.00    1.61   90.00  1.00 
1 1 1    0    5   21 o 19   14.25    6.29   72.56   90.00   0.00   0.77   0.00   0.00   51.75  270.00  122.01  270.00  0.65 
1 1 1    0    5   22 o 16  124.69    2.85   91.27  270.00   0.00 -10.27   0.00   0.00  159.66  270.00   69.94  270.00  1.00 
1 1 1    0    5   23 o  7   20.73    7.42   15.56   90.00   0.00   0.31   0.00   0.00    3.12  270.00   18.61  270.00  0.30 
1 1 1    0    5   24 o 10   14.88    6.54   26.14   90.00   0.00   0.39   0.00   0.00   15.12  270.00   41.41  270.00  0.38 
1 1 1    0    5   25 o 19  173.00    3.08  163.33  270.00   0.00 -34.49   0.00   0.00  180.15  270.00   14.29  270.00  1.00 
1 1 1    0    5   26 o 15   79.81    3.14  101.06   90.00  -0.00  12.15   0.00   0.00   56.33   90.00   46.97  270.00  1.00 
1 1 1    0    5   27 o  8   81.32    3.17   87.45   90.00  -0.00  15.13   0.00   0.00   73.53   90.00   15.57  270.00  1.00 
1 1 1    0    5   28 o  7   23.22    8.10    1.60   90.00   0.00   0.09   0.00   0.00    2.39   90.00    0.78   90.00  0.09 
1 1 1    0    5   29 o 14   13.68    6.13    8.91   90.00  -0.00   0.34   0.00   0.00    0.24   90.00    8.57  270.00  0.33 
1 1 1    0    5   30 o 15   12.41    5.71    7.86  270.00  -0.00  -0.31   0.00   0.00    0.23   90.00    7.91   90.00  0.30 
1 1 1    0    5   31 o  7   34.40    6.09   19.09  270.00   0.00  -2.00   0.00   0.00   47.98  270.00   29.60  270.00  0.96 
1 1 1    0    5   32 o 17   37.32    6.12   16.70  270.00   0.00  -2.21   0.00   0.00   56.70  270.00   40.55  270.00  0.98 
1 1 1    0    5   33 o 15   11.89    5.79    0.61   90.00   0.00   0.04   0.00   0.00    0.25   90.00    0.34  270.00  0.04 
1 1 1    0    5   34 o  5   14.40    6.59   16.91  270.00  -0.00  -1.18   0.00   0.00    7.97  270.00    7.91   90.00  0.83 
1 1 1    0    5   35 o 10   12.66    6.05   16.16   90.00   0.00   0.95   0.00   0.00    3.58   90.00   11.60  270.00  0.74 
1 1 1    0    5   36 o 11   13.51    6.33    2.84  270.00   0.00  -0.20   0.00   0.00    2.83  270.00    0.26  270.00  0.20 
1 1 1    0    5   37 f  0   25.76    8.33   21.42   90.00   0.00  41.00   0.00   0.00   19.66   90.00    0.00    0.00  0.00 
1 1 1    0    5   38 o 14   17.26    7.09   19.95  270.00  -0.00  -1.84   0.00   0.00   16.48  270.00    0.13  270.00  0.95 
1 1 1    0    5   39 o 13   14.53    6.45   21.99   90.00   0.00   1.07   0.00   0.00    7.65   90.00    7.60  270.00  0.79 
1 1 1    0    5   40 o 14    9.29    4.60    4.82   90.00   0.00   0.12   0.00   0.00    0.68  270.00    3.63  270.00  0.12 
1 1 1    0    5   41 o 17    9.47    4.76   12.49   90.00   0.00   0.32   0.00   0.00    0.96  270.00    7.78  270.00  0.31 
1 1 1    0    6    0 o 12   30.13    6.11   37.37  180.00   0.69   0.00   0.00   0.00  230.42  180.00  496.89  180.00  0.60 
1 1 1    0    6    1 o  9  154.61    2.82  267.22  180.00  -8.12   0.00   0.00   0.00    3.91  180.00  301.40  360.00  1.00 
1 1 1    0    6    2 o 15  286.13    4.59  272.60    0.00   8.97  -0.00   0.00   0.00  388.58  360.00  204.91  360.00  1.00 
1 1 1    0    6    3 o 14  318.16    5.64  288.39    0.00  14.42   0.00   0.00   0.00  368.27    0.00  100.23    0.00  1.00 
1 1 1    0    6    4 o 13   11.40    4.92  545.89    0.00   0.12  -0.00   0.00   0.00   62.24  180.00  127.29  180.00  0.12 
1 1 1    0    6    5 o  1  392.88    7.46  217.16    0.00  38.63   0.00   0.00   0.00  188.26    0.00  409.26  180.00  1.00 
1 1 1    0    6    6 o 16   79.89    3.98   90.76  180.00   2.61  -0.00   0.00   0.00   41.92  180.00  241.91  180.00  0.99 
1 1 1    0    6    7 o  7  282.00    4.93  521.17    0.00  13.53  -0.00   0.00   0.00  265.35  360.00   33.30  180.00  1.00 
1 1 1    0    6    8 o  5  133.24    2.75  132.65  180.00  -0.51  -0.00   0.00   0.00  101.71  180.00   77.38  180.00  0.47 
1 1 1    0    6    9 o  6  256.96    4.30  398.64    0.00  12.98   0.00   0.00   0.00  191.15    0.00  131.62  180.00  1.00 
1 1 1    0    6   10 o 19   11.00    5.00  126.90  180.00  -0.24  -0.00   0.00   0.00  126.86    0.00  258.81    0.00  0.23 
1 1 1    0    6   11 o  6  369.90    5.80  325.61    0.00  20.61   0.00   0.00   0.00  407.89    0.00   75.99    0.00  1.00 
1 1 1    0    6   12 o  7  386.16    6.60  495.06  180.00 -31.04  -0.00   0.00   0.00  311.42  180.00  149.48    0.00  1.00 
1 1 1    0    6   13 o  7   62.62    3.29  123.75  180.00  -0.65  -0.00   0.00   0.00   15.03  180.00   41.26    0.00  0.57 
1 1 1    0    6   14 o  4  510.28    7.40  504.35  180.00 -46.92  -0.00   0.00   0.00  541.87  180.00   63.20  180.00  1.00 
1 1 1    0    6   15 o  8   38.29    5.69   31.45  180.00  -0.36   0.00   0.00   0.00   19.51  360.00   65.40  360.00  0.34 
1 1 1    0    6   16 o  5  188.92    3.30  203.36  180.00  -8.41  -0.00   0.00   0.00  180.93  180.00   15.97    0.00  1.00 
1 1 1    0    6   17 o  5  312.51    4.25  271.83    0.00  22.03   0.00   0.00   0.00  361.90    0.00   98.77    0.00  1.00 
1 1 1    0    6   18 o  7  218.74    3.49  278.99  180.00 -19.11  -0.00   0.00   0.00  173.12  180.00   91.25    0.00  1.00 
1 1 1    0    6   19 o  1   30.44    6.83    4.88  180.00  -0.06  -0.00   0.00   0.00    0.90    0.00    5.54    0.00  0.06 
1 1 1    0    6   20 o  1  132.14    2.76  136.69  180.00 -11.66  -0.00   0.00   0.00  133.12  180.00    1.94  180.00  1.00 
1 1 1    0    6   21 f  0  287.41    4.46  294.31    0.00  41.00   0.00   0.00   0.00  286.27    0.00    0.00    0.00  0.00 
1 1 1    0    6   22 o 11   76.37    3.03   53.78  180.00  -3.89  -0.00   0.00   0.00   99.53  180.00   46.44  180.00  1.00 
1 1 1    0    6   23 o  5  147.09    3.03  156.08    0.00  23.20   0.00   0.00   0.00  138.42    0.00   17.34  180.00  1.00 
1 1 1    0    6   24 o  1   87.66    3.07  108.20    0.00  10.22   0.00   0.00   0.00   66.22    0.00   42.88  180.00  1.00 
1 1 1    0    6   25 o  4   32.78    7.30   14.14  180.00  -0.56  -0.00   0.00   0.00   18.94  180.00    4.55  180.00  0.51 
1 1 1    0    6   26 o 15   34.67    6.93   35.59  180.00  -1.88  -0.00   0.00   0.00   29.85  180.00    6.50    0.00  0.95 
1 1 1    0    6   27 f  0   65.59    4.28   71.50  360.00  41.00  -0.00   0.00   0.00   72.79  360.00    0.00    0.00  0.00 
1 1 1    0    6   28 o 15   12.64    5.89    5.79    0.00   0.19   0.00   0.00   0.00    1.09  180.00    6.88  180.00  0.19 
1 1 1    0    6   29 o 18   18.11    7.00   18.86  180.00  -0.95  -0.00   0.00   0.00    8.23  180.00   10.37    0.00  0.74 
1 1 1    0    6   30 f  0   15.62    6.57    7.61  180.00  -0.37  -0.00   0.00   0.00    7.43  180.00    0.00    0.00  0.00 
1 1 1    0    6   31 o  7   81.62    3.35   77.40    0.00  20.79   0.00   0.00   0.00   88.96    0.00   14.69    0.00  1.00 
1 1 1    0    6   32 o  8   24.73    7.59   26.36  180.00  -2.30  -0.00   0.00   0.00   22.87  180.00    2.75    0.00  0.98 
1 1 1    0    6   33 o 10   12.45    5.79    7.30  180.00  -0.45   0.00   0.00   0.00    3.42  180.00    3.63  360.00  0.42 
1 1 1    0    6   34 o 19   38.95    5.68   31.37  180.00  -6.20  -0.00   0.00   0.00   48.44  180.00   18.99  180.00  1.00 
1 1 1    0    6   35 o 16   11.31    5.42    4.55  180.00  -0.25  -0.00   0.00   0.00    1.24  180.00    3.04    0.00  0.24 
1 1 1    0    6   36 o  2   21.60    7.04   17.81  180.00  -2.22  -0.00   0.00   0.00   24.35  180.00    6.50  180.00  0.98 
1 1 1    0    6   37 o 10   14.18    6.41   17.95    0.00   1.59   0.00   0.00   0.00    9.81    0.00    6.50  180.00  0.92 
1 1 1    0    6   38 o  7   14.65    6.50   10.12  180.00  -0.81  -0.00   0.00   0.00   11.55  180.00    3.45  180.00  0.67 
1 1 1    0    6   39 o  8   11.93    5.71   25.05    0.00   0.92   0.00   0.00   0.00    0.62    0.00   16.07  180.00  0.73 
1 1 1    0    6   40 o  6   12.00    5.72    6.71    0.00   0.20  -0.00   0.00   0.00    0.93  360.00    2.90  180.00  0.20 
1 1 1    0    6   41 o  8   11.06    5.55    2.17    0.00   0.06  -0.00   0.00   0.00    0.19  360.00    0.95  180.00  0.06 
1 1 1    0    7    1 o  7   48.88    2.10  414.08  270.00   0.00  -0.13   0.00   0.00    3.24   90.00   19.36   90.00  0.13 
1 1 1    0    7    2 o  2  222.30    3.43  292.17  270.00  -0.00  13.14   0.00   0.00   91.04   90.00  262.52  270.00  1.00 
1 1 1    0    7    3 o  3  167.13    2.70  198.99   90.00  -0.00 -10.86   0.00   0.00   56.84   90.00  447.95   90.00  1.00 
1 1 1    0    7    4 o  9  131.82    2.80   66.83   90.00  -0.00   0.57   0.00   0.00  109.84   90.00   83.50   90.00  0.52 
1 1 1    0    7    5 o  1   67.47    5.17   50.85  270.00  -0.00   0.82   0.00   0.00   16.25   90.00   58.40  270.00  0.67 
1 1 1    0    7    6 o  7  173.33    3.65  418.44   90.00  -0.00   3.18   0.00   0.00  231.26   90.00  117.07   90.00  1.00 
1 1 1    0    7    7 o  8  330.05    5.77  243.22  270.00  -0.00 -10.59   0.00   0.00  456.92  270.00  253.74  270.00  1.00 
1 1 1    0    7    8 o  6  209.89    4.09  403.27  270.00  -0.00  -9.03   0.00   0.00  144.18  270.00  131.41   90.00  1.00 
1 1 1    0    7    9 o  8  346.60    6.26  328.13   90.00  -0.00  13.81   0.00   0.00  444.70   90.00  196.21   90.00  1.00 
1 1 1    0    7   10 o  6  273.48    5.14  363.31  270.00   0.00 -19.86   0.00   0.00  110.07  270.00  326.82   90.00  1.00 
1 1 1    0    7   11 o  9   70.33    3.13   85.99   90.00   0.00   0.65   0.00   0.00   27.01   90.00   26.65  270.00  0.57 
1 1 1    0    7   12 o  5  257.59    4.93  337.81   90.00  -0.00  13.89   0.00   0.00  214.69   90.00   85.81  270.00  1.00 
1 1 1    0    7   13 o  6  125.71    3.08  135.88  270.00  -0.00  -3.30   0.00   0.00  112.01  270.00   26.72   90.00  1.00 
1 1 1    0    7   14 f  0  596.81    9.51  547.77  270.00   0.00 -41.00   0.00   0.00  530.75  270.00    0.00    0.00  0.00 
1 1 1    0    7   15 f  0   91.68    3.26  208.24   90.00   0.00  41.00   0.00   0.00  198.57   90.00    0.00    0.00  0.00 
1 1 1    0    7   16 o 15  746.23   11.36  669.29   90.00   0.00 115.36   0.00   0.00  839.17   90.00  185.88   90.00  1.00 
1 1 1    0    7   17 o 11  210.35    3.54  197.31   90.00  -0.00  11.57   0.00   0.00  232.06   90.00   43.42   90.00  1.00 
1 1 1    0    7   18 o  3  102.14    2.65   69.53   90.00  -0.00   2.48   0.00   0.00  135.46   90.00   69.48   90.00  0.99 
1 1 1    0    7   19 o  6   64.24    3.24  101.94  270.00  -0.00  -3.18   0.00   0.00   30.63  270.00   66.78   90.00  1.00 
1 1 1    0    7   20 o 16   22.35    7.42   25.44   90.00   0.00   0.40   0.00   0.00    7.48  270.00   32.00  270.00  0.38 
1 1 1    0    7   21 f  0   73.43    3.07   54.56  270.00  -0.00 -41.00   0.00   0.00   53.34  270.00    0.00    0.00  0.00 
1 1 1    0    7   22 o 11   99.06    2.89  111.92   90.00  -0.00  10.84   0.00   0.00   87.22   90.00   23.68  270.00  1.00 
1 1 1    0    7   23 o  3  205.16    3.61  195.08   90.00  -0.00  40.96   0.00   0.00  214.98   90.00   19.65   90.00  1.00 
1 1 1    0    7   24 o  8  122.55    2.91  147.99  270.00   0.00 -20.55   0.00   0.00   95.46  270.00   54.19   90.00  1.00 
1 1 1    0    7   25 o  1  139.97    3.07  152.56  270.00   0.00 -28.79   0.00   0.00  124.24  270.00   31.47   90.00  1.00 
1 1 1    0    7   26 o 16   40.92    5.97   27.89   90.00  -0.00   1.94   0.00   0.00   50.03   90.00   21.57   90.00  0.96 
1 1 1    0    7   27 o 18   16.49    7.25   22.39  270.00  -0.00  -0.83   0.00   0.00    0.21   90.00   22.92   90.00  0.68 
1 1 1    0    7   28 o 12   68.29    3.64   91.49  270.00   0.00 -17.70   0.00   0.00   45.40  270.00   45.79   90.00  1.00 
1 1 1    0    7   29 o 17   20.99    7.59   46.04  270.00   0.00  -2.69   0.00   0.00    3.71   90.00   49.01   90.00  0.99 
1 1 1    0    7   30 o  8   33.43    6.82   21.18  270.00  -0.00  -2.16   0.00   0.00   44.52  270.00   23.94  270.00  0.97 
1 1 1    0    7   31 o  6   18.67    7.56   13.68  270.00   0.00  -0.72   0.00   0.00    9.91  270.00    3.16   90.00  0.62 
1 1 1    0    7   32 o  6   50.55    4.47   38.38  270.00   0.00  -8.70   0.00   0.00   63.61  270.00   26.12  270.00  1.00 
1 1 1    0    7   33 o  1   13.53    6.02   25.07   90.00   0.00   1.67   0.00   0.00    1.17   90.00   22.87  270.00  0.93 
1 1 1    0    7   34 o  9   10.58    5.11    0.61   90.00  -0.00   0.03   0.00   0.00    0.13   90.00    0.44  270.00  0.03 
1 1 1    0    7   35 o 11   31.59    6.51   53.53   90.00  -0.00   8.02   0.00   0.00   12.60   90.00   37.97  270.00  1.00 
1 1 1    0    7   36 o 16   17.88    6.80   14.47  270.00   0.00  -1.61   0.00   0.00   18.21  270.00    3.43  270.00  0.92 
1 1 1    0    7   37 o 10   11.31    5.35   11.44  270.00   0.00  -0.90   0.00   0.00    5.95  270.00    4.26   90.00  0.71 
1 1 1    0    7   38 o  9   14.51    6.21   11.58   90.00  -0.00   0.91   0.00   0.00   11.96   90.00    2.95   90.00  0.72 
1 1 1    0    7   39 o  7   10.23    4.96   11.66   90.00   0.00   0.34   0.00   0.00    0.93  270.00    8.57  270.00  0.33 
1 1 1    0    7   40 o  5   11.24    5.46    5.81  270.00   0.00  -0.18   0.00   0.00    0.49  270.00    2.93   90.00  0.17 
1 1 1    0    7   41 o 10   13.15    6.40    9.77  270.00  -0.00  -0.30   0.00   0.00    2.69  270.00    2.31   90.00  0.29 
1 1 1    0    8    0 o  4   33.85    7.09  231.72  180.00   0.06   0.00   0.00   0.00   18.94  180.00   42.25  180.00  0.06 
1 1 1    0    8    1 o 11  131.24    2.39  410.22    0.00  -2.43   0.00   0.00   0.00  145.82  180.00   33.22  180.00  0.98 
1 1 1    0    8    2 o 13  207.16    3.35  368.22  360.00   9.91   0.00   0.00   0.00  121.88    0.00  170.56  180.00  1.00 
1 1 1    0    8    3 o 15  177.83    3.88  248.77  360.00   2.95   0.00   0.00   0.00  251.64    0.00  149.57    0.00  0.99 
1 1 1    0    8    4 o 11  123.66    2.62  156.19    0.00   0.04  -0.00   0.00   0.00    8.26  360.00    6.16  360.00  0.04 
1 1 1    0    8    5 o  1  235.75    3.72   34.52  180.00  -2.23  -0.00   0.00   0.00  401.43  180.00  342.11  180.00  0.98 
1 1 1    0    8    6 o  5  106.31    2.40  233.80    0.00   2.16  -0.00   0.00   0.00   78.22  360.00   50.64  180.00  0.97 
1 1 1    0    8    7 o  6  177.32    3.33  391.29    0.00   5.13   0.00   0.00   0.00  169.83    0.00   14.95  180.00  1.00 
1 1 1    0    8    8 o 14   69.52    2.77  133.23  180.00  -0.58   0.00   0.00   0.00   20.90  180.00   31.10  360.00  0.52 
1 1 1    0    8    9 o 12  292.28    5.41  260.71  180.00 -11.05  -0.00   0.00   0.00  356.25  180.00  127.94  180.00  1.00 
1 1 1    0    8   10 o  3  143.99    3.25  286.71  180.00  -6.75  -0.00   0.00   0.00   15.04  180.00  257.89    0.00  1.00 
1 1 1    0    8   11 o  5  197.19    4.13  237.27    0.00   6.90   0.00   0.00   0.00  197.72    0.00    1.06    0.00  1.00 
1 1 1    0    8   12 o  5   84.34    4.02   84.18  180.00  -1.89  -0.00   0.00   0.00   40.51  180.00   80.10    0.00  0.96 
1 1 1    0    8   13 o 15  371.09    6.38  315.57  180.00 -23.05  -0.00   0.00   0.00  422.69  180.00  103.21  180.00  1.00 
1 1 1    0    8   14 o 10  189.70    3.92  174.33  180.00  -6.68  -0.00   0.00   0.00  208.69  180.00   37.99  180.00  1.00 
1 1 1    0    8   15 o  7   89.10    3.29   82.75  360.00   1.71  -0.00   0.00   0.00   82.41  360.00    1.97  180.00  0.94 
1 1 1    0    8   16 o  7   96.04    3.23  179.27    0.00   4.47   0.00   0.00   0.00   17.46    0.00  157.10  180.00  1.00 
1 1 1    0    8   17 o 15  114.66    3.19  147.46  360.00   5.18  -0.00   0.00   0.00   89.58  360.00   50.15  180.00  1.00 
1 1 1    0    8   18 o 11   43.52    5.96  116.29  180.00  -2.01   0.00   0.00   0.00   26.72  360.00  137.42  360.00  0.96 
1 1 1    0    8   19 o 19   97.83    2.60  123.99    0.00   7.13   0.00   0.00   0.00   76.83    0.00   42.00  180.00  1.00 
1 1 1    0    8   20 o  2  390.43    5.64  380.63  180.00 -113.21  -0.00   0.00   0.00  411.86  180.00   42.85  180.00  1.00 
1 1 1    0    8   21 o  8   44.71    4.58   16.21  180.00  -0.65  -0.00   0.00   0.00   35.15  180.00   19.21  180.00  0.57 
1 1 1    0    8   22 o 19   61.93    3.57   69.85  180.00  -4.29  -0.00   0.00   0.00   54.32  180.00   15.17    0.00  1.00 
1 1 1    0    8   23 o  2   55.28    4.79   82.35    0.00   4.70   0.00   0.00   0.00   27.78    0.00   54.99  180.00  1.00 
1 1 1    0    8   24 o  9  125.49    3.00  151.14  180.00 -22.76  -0.00   0.00   0.00   97.64  180.00   55.69    0.00  1.00 
1 1 1    0    8   25 o  1   10.81    5.33   30.66    0.00   0.47   0.00   0.00   0.00   21.92  180.00   53.27  180.00  0.44 
1 1 1    0    8   26 o 11   56.12    4.55   47.36  180.00  -5.18  -0.00   0.00   0.00   63.96  180.00   15.67  180.00  1.00 
1 1 1    0    8   27 o  8   21.90    8.40   19.64    0.00   0.97  -0.00   0.00   0.00   12.90  360.00    6.91  180.00  0.75 
1 1 1    0    8   28 o 13   32.45    7.39   30.08    0.00   2.57   0.00   0.00   0.00   34.32    0.00    4.50    0.00  0.99 
1 1 1    0    8   29 o 14   52.13    4.42   51.43    0.00   8.65   0.00   0.00   0.00   53.80    0.00    3.35    0.00  1.00 
1 1 1    0    8   30 o 16   12.64    5.88    0.36    0.00   0.01  -0.00   0.00   0.00    0.01  360.00    0.33  180.00  0.01 
1 1 1    0    8   31 o 12   33.82    6.43   26.64    0.00   2.86   0.00   0.00   0.00   41.60    0.00   16.01    0.00  0.99 
1 1 1    0    8   32 o 10   67.69    3.27   58.64  180.00 -21.05  -0.00   0.00   0.00   77.75  180.00   20.13  180.00  1.00 
1 1 1    0    8   33 o  2   13.71    6.07   10.74  180.00  -0.73  -0.00   0.00   0.00    6.90  180.00    3.29    0.00  0.62 
1 1 1    0    8   34 o 18   15.68    6.49    7.95    0.00   0.58   0.00   0.00   0.00    8.91    0.00    1.45    0.00  0.52 
1 1 1    0    8   35 o 18   22.89    7.16   12.32  180.00  -1.41  -0.00   0.00   0.00   28.41  180.00   16.23  180.00  0.89 
1 1 1    0    8   36 o  4   12.96    5.87    9.63    0.00   0.80   0.00   0.00   0.00    8.04    0.00    1.15  180.00  0.66 
1 1 1    0    8   37 o 15   11.89    5.53    8.08  180.00  -0.63  -0.00   0.00   0.00    6.31  180.00    0.70    0.00  0.56 
1 1 1    0    8   38 o  5   10.06    4.92    4.63  180.00  -0.25  -0.00   0.00   0.00    1.35  180.00    2.16    0.00  0.24 
1 1 1    0    8   39 o  8    8.79    4.44    2.75  180.00  -0.06  -0.00   0.00   0.00    0.62    0.00    2.37    0.00  0.06 
1 1 1    0    8   40 o  5   12.26    5.63    6.74    0.00   0.23   0.00   0.00   0.00    1.56    0.00    2.53  180.00  0.23 
1 1 1    0    8   41 o 14   14.18    6.79   20.51    0.00   0.64   0.00   0.00   0.00    5.99    0.00    4.08  180.00  0.57 
1 1 1    0    9    1 o 18  140.57    2.23  206.68   90.00  -0.00   0.44   0.00   0.00   97.74   90.00   78.03   90.00  0.42 
1 1 1    0    9    2 o  4  163.19    2.67  327.92  270.00  -0.00  -5.01   0.00   0.00  134.55  270.00   57.26   90.00  1.00 
1 1 1    0    9    3 o 11  322.95    4.65  335.04   90.00  -0.00  14.27   0.00   0.00  367.78   90.00   89.66   90.00  1.00 
1 1 1    0    9    4 o  7  241.07    3.60  366.25  270.00  -0.00  -9.13   0.00   0.00  242.37  270.00    2.59  270.00  1.00 
1 1 1    0    9    5 o 11  171.30    2.85   88.83  270.00  -0.00  -2.80   0.00   0.00  235.74  270.00  131.40  270.00  0.99 
1 1 1    0    9    6 o  6  109.02    2.61  185.70  270.00  -0.00  -3.04   0.00   0.00   41.23  270.00  134.58   90.00  1.00 
1 1 1    0    9    7 o  8   44.30    3.72  141.43  270.00  -0.00  -0.39   0.00   0.00   21.14   90.00   74.88   90.00  0.37 
1 1 1    0    9    8 o 12  286.05    4.74  435.56  270.00   0.00 -19.49   0.00   0.00  162.58  270.00  246.92   90.00  1.00 
1 1 1    0    9    9 o  4  322.09    5.16  334.84   90.00   0.00  16.96   0.00   0.00  336.79   90.00   29.41   90.00  1.00 
1 1 1    0    9   10 o  1   69.82    3.70  131.61  270.00   0.00  -1.35   0.00   0.00   12.91  270.00   96.32   90.00  0.87 
1 1 1    0    9   11 o 14  302.69    5.23  301.28   90.00   0.00  14.66   0.00   0.00  342.07   90.00   78.75   90.00  1.00 
1 1 1    0    9   12 o  4  111.30    2.79   81.52  270.00   0.00  -1.52   0.00   0.00  131.64  270.00   60.97  270.00  0.91 
1 1 1    0    9   13 o 10  409.29    7.54  410.30  270.00   0.00 -33.15   0.00   0.00  416.23  270.00   13.88  270.00  1.00 
1 1 1    0    9   14 o  6   52.76    5.40   42.66   90.00   0.00   0.53   0.00   0.00    4.59   90.00   41.97  270.00  0.48 
1 1 1    0    9   15 o 17  464.71    7.96  404.01   90.00   0.00  45.07   0.00   0.00  536.32   90.00  143.23   90.00  1.00 
1 1 1    0    9   16 o  4  419.30    7.34  442.53   90.00   0.00  52.10   0.00   0.00  415.09   90.00    8.41  270.00  1.00 
1 1 1    0    9   17 o  4  252.11    4.56  192.44  270.00   0.00 -17.02   0.00   0.00  321.54  270.00  138.86  270.00  1.00 
1 1 1    0    9   18 o  2  452.45    7.41  436.13   90.00  -0.00  92.92   0.00   0.00  488.23   90.00   71.55   90.00  1.00 
1 1 1    0    9   19 o  7   95.15    3.32   98.19  270.00  -0.00  -6.74   0.00   0.00   95.79  270.00    1.29  270.00  1.00 
1 1 1    0    9   20 o 18  169.07    3.56  177.30   90.00  -0.00  24.88   0.00   0.00  165.10   90.00    7.94  270.00  1.00 
1 1 1    0    9   21 o 13   46.35    5.90   10.40   90.00  -0.00   0.46   0.00   0.00   29.26   90.00   18.98   90.00  0.43 
1 1 1    0    9   22 o  5   17.90    7.56   15.29   90.00  -0.00   0.27   0.00   0.00    5.99  270.00   21.28  270.00  0.26 
1 1 1    0    9   23 o 12  135.27    3.74  131.34  270.00  -0.00 -19.29   0.00   0.00  138.02  270.00    5.49  270.00  1.00 
1 1 1    0    9   24 o  5   28.69    8.14   47.28   90.00  -0.00   1.63   0.00   0.00    4.97   90.00   43.17  270.00  0.93 
1 1 1    0    9   25 o 12   40.52    6.90   21.30  270.00  -0.00  -1.32   0.00   0.00   48.39  270.00   26.64  270.00  0.87 
1 1 1    0    9   26 f  0   79.20    4.18   55.69  270.00  -0.00 -41.00   0.00   0.00   56.71  270.00    0.00    0.00  0.00 
1 1 1    0    9   27 o  6   45.66    6.91   61.49  270.00  -0.00  -6.93   0.00   0.00   29.67  270.00   31.98   90.00  1.00 
1 1 1    0    9   28 o 11   11.52    5.56    3.26   90.00  -0.00   0.11   0.00   0.00    0.72  270.00    3.93  270.00  0.11 
1 1 1    0    9   29 o  7   72.91    3.20   74.29   90.00  -0.00  18.75   0.00   0.00   73.20   90.00    0.57   90.00  1.00 
1 1 1    0    9   30 f  0   18.47    7.09   18.82  270.00   0.00  -1.02   0.00   0.00   18.11  270.00    0.00    0.00  0.00 
1 1 1    0    9   31 o  7   33.50    7.01   32.82  270.00  -0.00  -3.74   0.00   0.00   35.17  270.00    3.42  270.00  1.00 
1 1 1    0    9   32 o 17   74.99    3.17   90.80  270.00  -0.00 -37.71   0.00   0.00   61.45  270.00   27.07   90.00  1.00 
1 1 1    0    9   33 o  1   33.76    6.25   35.77   90.00   0.00   6.02   0.00   0.00   33.94   90.00    0.35   90.00  1.00 
1 1 1    0    9   34 o 15   36.55    5.80   31.72   90.00   0.00   5.51   0.00   0.00   43.32   90.00   13.53   90.00  1.00 
1 1 1    0    9   35 o 18   12.97    5.88   17.07   90.00   0.00   1.26   0.00   0.00    5.50   90.00   11.08  270.00  0.85 
1 1 1    0    9   36 o  9   18.61    6.99   32.59  270.00  -0.00  -3.61   0.00   0.00    6.50  270.00   24.15   90.00  1.00 
1 1 1    0    9   37 o  2   14.20    6.20   22.18   90.00   0.00   1.87   0.00   0.00    8.51   90.00   10.07  270.00  0.95 
1 1 1    0    9   38 o 14   12.51    5.73   19.83   90.00   0.00   0.99   0.00   0.00    4.77   90.00    9.38  270.00  0.76 
1 1 1    0    9   39 o  1   13.37    5.98   11.24  270.00   0.00  -0.38   0.00   0.00    2.70  270.00    4.18   90.00  0.36 
1 1 1    0    9   40 o  7   16.85    7.59   17.36  270.00  -0.00  -0.69   0.00   0.00   10.40  270.00    0.60  270.00  0.60 
1 1 1    0    9   41 o 17   14.90    7.04   13.37  270.00   0.00  -0.41   0.00   0.00    5.45  270.00    0.79   90.00  0.39 
1 1 1    0   10    0 o  7   37.83    5.53  115.74  360.00   0.16  -0.00   0.00   0.00   41.61  180.00   95.15  180.00  0.16 
1 1 1    0   10    1 o 13  203.97    3.00  199.72    0.00   4.81   0.00   0.00   0.00  257.71    0.00  107.54    0.00  1.00 
1 1 1    0   10    2 o 13  140.61    2.56  386.60  180.00  -5.60  -0.00   0.00   0.00   26.76  180.00  227.68    0.00  1.00 
1 1 1    0   10    3 o 11  117.44    2.57  108.81    0.00   2.70   0.00   0.00   0.00   86.34    0.00   60.09  180.00  0.99 
1 1 1    0   10    4 o  8  158.64    2.74  207.24  360.00   4.55  -0.00   0.00   0.00  136.86  360.00   43.49  180.00  1.00 
1 1 1    0   10    5 o 15  234.77    3.77  195.03    0.00  10.72   0.00   0.00   0.00  186.72    0.00   96.09  180.00  1.00 
1 1 1    0   10    6 o 19   86.30    2.48   35.69  180.00   0.82  -0.00   0.00   0.00   58.90  360.00    1.25  360.00  0.68 
1 1 1    0   10    7 o  6  244.61    3.82  238.80  180.00  -8.52   0.00   0.00   0.00  282.49  180.00   75.76  180.00  1.00 
1 1 1    0   10    8 o  3  495.40    7.84  398.66  360.00  33.27  -0.00   0.00   0.00  599.31  360.00  207.82  360.00  1.00 
1 1 1    0   10    9 o  1  166.79    3.62  121.94  360.00   4.01  -0.00   0.00   0.00  198.27  360.00   63.19  360.00  1.00 
1 1 1    0   10   10 o  2  196.19    3.97  278.51  180.00 -10.23  -0.00   0.00   0.00  109.83  180.00  172.70    0.00  1.00 
1 1 1    0   10   11 o  8  523.42    7.89  488.59  180.00 -48.03  -0.00   0.00   0.00  565.77  180.00   84.69  180.00  1.00 
1 1 1    0   10   12 o  3  288.06    4.65  289.85  180.00 -16.20  -0.00   0.00   0.00  296.74  180.00   17.36  180.00  1.00 
1 1 1    0   10   13 o  1   28.15    7.78    1.96  180.00  -0.01  -0.00   0.00   0.00    0.59    0.00    1.47    0.00  0.01 
1 1 1    0   10   14 o 11  275.67    4.81  337.92    0.00  21.59  -0.00   0.00   0.00  224.51  360.00  102.32  180.00  1.00 
1 1 1    0   10   15 f  0  556.65    8.94  475.35  180.00 -41.00   0.00   0.00   0.00  457.79  180.00    0.00    0.00  0.00 
1 1 1    0   10   16 o 16   15.14    6.59   71.57  180.00  -0.35  -0.00   0.00   0.00   57.73    0.00  125.53    0.00  0.33 
1 1 1    0   10   17 o  8  202.73    4.04  238.50    0.00  20.37   0.00   0.00   0.00  178.17    0.00   49.12  180.00  1.00 
1 1 1    0   10   18 o 12  229.54    4.47  243.79    0.00  34.11   0.00   0.00   0.00  225.26    0.00    8.55  180.00  1.00 
1 1 1    0   10   19 o  7   76.32    3.88   47.12  180.00  -2.79  -0.00   0.00   0.00  105.79  180.00   60.09  180.00  0.99 
1 1 1    0   10   20 o  2  272.52    6.22  291.30  180.00 -69.87  -0.00   0.00   0.00  258.63  180.00   27.77    0.00  1.00 
1 1 1    0   10   21 o  8   92.33    3.96  109.13    0.00   9.94   0.00   0.00   0.00   76.14    0.00   32.37  180.00  1.00 
1 1 1    0   10   22 o  3  158.14    4.06  146.77    0.00  24.00  -0.00   0.00   0.00  168.92  360.00   21.55  360.00  1.00 
1 1 1    0   10   23 o  2   13.16    6.41   25.21  180.00  -0.38  -0.00   0.00   0.00   16.11    0.00   41.65    0.00  0.36 
1 1 1    0   10   24 o 14   23.29    8.89   19.72  180.00  -0.58  -0.00   0.00   0.00    4.33  180.00   15.83    0.00  0.53 
1 1 1    0   10   25 o 13  113.38    3.94   95.56    0.00  19.84   0.00   0.00   0.00  129.29    0.00   31.81    0.00  1.00 
1 1 1    0   10   26 o  9   34.25    9.69   13.42  180.00  -0.96  -0.00   0.00   0.00   37.35  180.00   23.75  180.00  0.74 
1 1 1    0   10   27 o 13   14.59    6.70   14.55  180.00  -0.55  -0.00   0.00   0.00    0.22  180.00   14.27    0.00  0.50 
1 1 1    0   10   28 o 18   18.92    7.20   21.72    0.00   1.17   0.00   0.00   0.00    9.77    0.00   11.60  180.00  0.82 
1 1 1    0   10   29 o 14   20.79    7.36   12.72    0.00   0.79   0.00   0.00   0.00   14.94    0.00    2.58    0.00  0.66 
1 1 1    0   10   30 o 19   16.98    7.14   30.35  180.00  -1.48  -0.00   0.00   0.00    1.58  180.00   27.46    0.00  0.90 
1 1 1    0   10   31 o 14   67.81    3.72   76.63  180.00 -23.12  -0.00   0.00   0.00   60.92  180.00   13.78    0.00  1.00 
1 1 1    0   10   32 o  3   35.85    6.12   35.34  180.00  -6.16  -0.00   0.00   0.00   37.67  180.00    3.63  180.00  1.00 
1 1 1    0   10   33 o  9   15.63    6.56   13.91  180.00  -1.04  -0.00   0.00   0.00   11.21  180.00    1.85    0.00  0.78 
1 1 1    0   10   34 o 18    9.69    4.80    7.29    0.00   0.35  -0.00   0.00   0.00    0.23  180.00    7.05  180.00  0.34 
1 1 1    0   10   35 o  6   10.21    5.00    9.52  180.00  -0.64  -0.00   0.00   0.00    2.22  180.00    7.08    0.00  0.56 
1 1 1    0   10   36 o 14   13.64    6.08   13.59  180.00  -1.20  -0.00   0.00   0.00   10.34  180.00    2.07    0.00  0.83 
1 1 1    0   10   37 o 12   11.11    5.32    1.30    0.00   0.09   0.00   0.00   0.00    0.91    0.00    0.14  180.00  0.09 
1 1 1    0   10   38 o  5   10.80    5.19   11.25  180.00  -0.40  -0.00   0.00   0.00    0.64  180.00    6.99    0.00  0.38 
1 1 1    0   10   39 f  0   11.19    5.45    3.13  180.00  -0.10  -0.00   0.00   0.00    1.98  180.00    0.00    0.00  0.00 
1 1 1    0   10   40 o  3   10.00    5.13   19.95    0.00   0.53   0.00   0.00   0.00    1.17  180.00   12.00  180.00  0.48 
1 1 1    0   11    1 o  3  102.07    2.22  193.46  270.00  -0.00  -0.72   0.00   0.00   82.27  270.00   38.61  270.00  0.62 
1 1 1    0   11    2 o 11   27.66    5.99   18.22   90.00  -0.00  -0.02   0.00   0.00    4.07   90.00    9.48   90.00  0.02 
1 1 1    0   11    3 o  1  331.13    4.89  603.25   90.00  -0.00  14.42   0.00   0.00  395.79   90.00  129.32   90.00  1.00 
1 1 1    0   11    4 o 12  121.38    2.53  171.87  270.00   0.00  -2.11   0.00   0.00  131.00  270.00   26.28  270.00  0.97 
1 1 1    0   11    5 o 10  225.54    3.78  204.13  270.00  -0.00  -9.09   0.00   0.00  211.69  270.00   27.70   90.00  1.00 
1 1 1    0   11    6 o  6   18.64    6.92  154.46   90.00   0.00   0.17   0.00   0.00   45.90  270.00   97.91  270.00  0.16 
1 1 1    0   11    7 o  9   66.14    3.07   56.17  270.00   0.00   0.35   0.00   0.00   14.51   90.00   15.97  270.00  0.34 
1 1 1    0   11    8 o  5   55.08    4.80  105.06   90.00   0.00   0.56   0.00   0.00    0.61  270.00   57.29  270.00  0.51 
1 1 1    0   11    9 o 14  358.13    6.57  362.52   90.00  -0.00  22.82   0.00   0.00  372.31   90.00   28.36   90.00  1.00 
1 1 1    0   11   10 o  8  203.27    3.37  141.31   90.00  -0.00   5.45   0.00   0.00  268.04   90.00  129.56   90.00  1.00 
1 1 1    0   11   11 o  4  129.09    3.02  119.87   90.00  -0.00   3.29   0.00   0.00  131.38   90.00    5.30   90.00  1.00 
1 1 1    0   11   12 f  0  105.08    2.95   53.28   90.00  -0.00   1.04   0.00   0.00   46.70   90.00    0.00    0.00  0.00 
1 1 1    0   11   13 o 14  628.64    9.52  622.67   90.00  -0.00  87.81   0.00   0.00  655.13   90.00   52.97   90.00  1.00 
1 1 1    0   11   14 o 15   83.61    3.21   32.32  270.00  -0.00  -0.70   0.00   0.00   70.57  270.00   39.73  270.00  0.61 
1 1 1    0   11   15 o  6   95.74    2.97  182.39   90.00  -0.00   5.37   0.00   0.00   18.59   90.00  154.29  270.00  1.00 
1 1 1    0   11   16 o 10  128.55    3.07   81.62   90.00   0.00   4.08   0.00   0.00  179.29   90.00  101.63   90.00  1.00 
1 1 1    0   11   17 o  1  134.04    3.18  218.35  270.00  -0.00 -15.70   0.00   0.00   59.09  270.00  149.89   90.00  1.00 
1 1 1    0   11   18 o  7   15.82    6.91   29.04   90.00  -0.00   0.33   0.00   0.00   17.90  270.00   45.93  270.00  0.32 
1 1 1    0   11   19 o  1  100.36    3.30  109.29   90.00  -0.00   9.33   0.00   0.00   93.82   90.00   13.07  270.00  1.00 
1 1 1    0   11   20 o 11   17.53    7.27   25.28   90.00   0.00   0.41   0.00   0.00   11.30  270.00   36.34  270.00  0.39 
1 1 1    0   11   21 o 10   77.15    3.57   50.73  270.00   0.00  -3.98   0.00   0.00  103.47  270.00   52.75  270.00  1.00 
1 1 1    0   11   22 o 14   37.85    8.91   89.21   90.00  -0.00   3.43   0.00   0.00   14.48  270.00  104.50  270.00  1.00 
1 1 1    0   11   23 o 18  128.36    3.72  113.60   90.00  -0.00  18.50   0.00   0.00  141.10   90.00   25.48   90.00  1.00 
1 1 1    0   11   24 o 14  125.45    3.55  125.03   90.00  -0.00  24.66   0.00   0.00  123.16   90.00    4.58  270.00  1.00 
1 1 1    0   11   25 o  2   20.39    8.18   22.27   90.00  -0.00   0.89   0.00   0.00    6.32   90.00   16.36  270.00  0.71 
1 1 1    0   11   26 o 10   46.57    6.07   28.86   90.00  -0.00   3.35   0.00   0.00   63.90   90.00   34.88   90.00  1.00 
1 1 1    0   11   27 o  1   14.73    6.70    3.10   90.00  -0.00   0.13   0.00   0.00    0.61   90.00    2.46  270.00  0.12 
1 1 1    0   11   28 o 13   13.73    6.37    6.48  270.00   0.00  -0.27   0.00   0.00    0.94  270.00    5.41   90.00  0.27 
1 1 1    0   11   29 o 18  109.19    3.40  108.93   90.00  -0.00  39.91   0.00   0.00  113.17   90.00    7.95   90.00  1.00 
1 1 1    0   11   30 o  8   16.23    6.99   17.02  270.00  -0.00  -0.87   0.00   0.00    6.38  270.00    9.99   90.00  0.70 
1 1 1    0   11   31 o 16   34.80    7.50   32.44  270.00  -0.00  -4.85   0.00   0.00   37.69  270.00    5.80  270.00  1.00 
1 1 1    0   11   32 o  8   37.66    6.85   41.00  270.00   0.00  -7.28   0.00   0.00   36.38  270.00    2.58   90.00  1.00 
1 1 1    0   11   33 o 11   26.76    7.41   33.61   90.00  -0.00   3.94   0.00   0.00   21.93   90.00    9.63  270.00  1.00 
1 1 1    0   11   34 o  4   54.69    3.93   51.73   90.00  -0.00  16.36   0.00   0.00   59.98   90.00   10.59   90.00  1.00 
1 1 1    0   11   35 o 14   10.98    5.30   13.04  270.00  -0.00  -0.91   0.00   0.00    3.91  270.00    8.02   90.00  0.72 
1 1 1    0   11   36 o 11   15.47    6.55   23.28  270.00   0.00  -2.21   0.00   0.00    9.71  270.00   10.78   90.00  0.98 
1 1 1    0   11   37 o  3   14.07    6.42   20.33   90.00  -0.00   1.50   0.00   0.00    9.85   90.00    5.79  270.00  0.91 
1 1 1    0   11   38 o  7   10.71    5.28    7.20   90.00  -0.00   0.21   0.00   0.00    0.24  270.00    4.89  270.00  0.21 
1 1 1    0   11   39 o 15   12.10    5.79    3.55   90.00  -0.00   0.11   0.00   0.00    0.66   90.00    1.42  270.00  0.11 
1 1 1    0   11   40 f  0   12.93    6.12   16.20  270.00   0.00  -0.50   0.00   0.00    8.30  270.00    0.00    0.00  0.00 
1 1 1    0   12    0 o  6  162.95    3.56   45.78  180.00  -0.26   0.00   0.00   0.00   64.04  180.00   45.13  180.00  0.25 
1 1 1    0   12    1 o  8  310.62    3.95  308.69  180.00 -16.88   0.00   0.00   0.00  299.50  180.00   22.22  360.00  1.00 
1 1 1    0   12    2 o  3   92.43    2.56  107.47    0.00   0.79   0.00   0.00   0.00   71.30    0.00   21.29    0.00  0.66 
1 1 1    0   12    3 o 19  105.18    2.52  237.26    0.00   3.89  -0.00   0.00   0.00    5.24  180.00  220.66  180.00  1.00 
1 1 1    0   12    4 o 18   58.15    3.28   59.22    0.00   0.54  -0.00   0.00   0.00    3.79  360.00   49.97  180.00  0.49 
1 1 1    0   12    5 o  9  288.95    4.59  379.69    0.00  17.60   0.00   0.00   0.00  231.62    0.00  114.65  180.00  1.00 
1 1 1    0   12    6 o  7  295.43    4.40  423.22    0.00  20.99  -0.00   0.00   0.00  194.55  360.00  201.75  180.00  1.00 
1 1 1    0   12    7 o  5   71.57    3.97   77.43  180.00  -1.45  -0.00   0.00   0.00   17.85  180.00   92.65    0.00  0.90 
1 1 1    0   12    8 o  5  253.24    4.61  274.65  360.00  12.09  -0.00   0.00   0.00  254.38  360.00    2.30  360.00  1.00 
1 1 1    0   12    9 o  4  177.03    3.25  101.59  180.00  -3.06  -0.00   0.00   0.00  264.48  180.00  176.45  180.00  1.00 
1 1 1    0   12   10 o  3  103.00    3.24   58.65  180.00  -1.55  -0.00   0.00   0.00  114.57  180.00   41.06  180.00  0.91 
1 1 1    0   12   11 f  0  328.41    5.32  237.00    0.00  41.00   0.00   0.00   0.00  237.39    0.00    0.00    0.00  0.00 
1 1 1    0   12   12 o  4  111.38    2.97   77.68    0.00   2.24  -0.00   0.00   0.00  133.16  360.00   48.55  360.00  0.98 
1 1 1    0   12   13 o  1  319.39    5.29  212.72    0.00  17.90   0.00   0.00   0.00  431.14    0.00  223.50    0.00  1.00 
1 1 1    0   12   14 o  3  135.76    3.33  182.62  180.00  -7.51  -0.00   0.00   0.00   97.56  180.00   76.40    0.00  1.00 
1 1 1    0   12   15 o 12  196.45    3.56  215.20  180.00 -15.74  -0.00   0.00   0.00  188.35  180.00   16.20    0.00  1.00 
1 1 1    0   12   16 o 11  163.66    3.66  143.87  180.00 -11.68  -0.00   0.00   0.00  189.81  180.00   52.29  180.00  1.00 
1 1 1    0   12   17 o 16  395.71    6.22  438.64    0.00 122.32   0.00   0.00   0.00  369.37    0.00   52.68  180.00  1.00 
1 1 1    0   12   18 o  1   49.56    4.89  110.08  180.00  -4.40  -0.00   0.00   0.00    8.16    0.00  115.41    0.00  1.00 
1 1 1    0   12   19 o 18  146.79    3.37  142.51    0.00  19.69   0.00   0.00   0.00  152.96    0.00   12.34    0.00  1.00 
1 1 1    0   12   20 o  9  144.01    3.46  150.06    0.00  21.61   0.00   0.00   0.00  138.52    0.00   10.99  180.00  1.00 
1 1 1    0   12   21 o  7  147.32    3.17   83.16    0.00  12.84   0.00   0.00   0.00  211.02    0.00  127.40    0.00  1.00 
1 1 1    0   12   22 o 17   18.80    7.60    3.77  180.00  -0.08  -0.00   0.00   0.00    0.82    0.00    4.64    0.00  0.08 
1 1 1    0   12   23 o  3   74.59    3.67   87.91  360.00   9.18  -0.00   0.00   0.00   59.27  360.00   30.64  180.00  1.00 
1 1 1    0   12   24 o  3   16.38    7.07   13.77    0.00   0.39   0.00   0.00   0.00    1.87  180.00   15.92  180.00  0.37 
1 1 1    0   12   25 o 13   17.28    7.40   10.55  180.00  -0.41  -0.00   0.00   0.00    2.80  180.00    7.89    0.00  0.39 
1 1 1    0   12   26 o  4   18.00    7.48   23.44  180.00  -1.06  -0.00   0.00   0.00    4.97  180.00   18.39    0.00  0.79 
1 1 1    0   12   27 o 10   10.89    5.31   26.69    0.00   0.88   0.00   0.00   0.00   10.94  180.00   37.23  180.00  0.70 
1 1 1    0   12   28 o  4   22.46    8.10   33.18    0.00   2.15   0.00   0.00   0.00   11.40    0.00   20.91  180.00  0.97 
1 1 1    0   12   29 o 15   11.80    5.73    7.35  180.00  -0.27  -0.00   0.00   0.00    0.93    0.00    7.98    0.00  0.26 
1 1 1    0   12   30 o 16   17.49    7.49   31.10    0.00   1.91   0.00   0.00   0.00    3.27    0.00   26.92  180.00  0.96 
1 1 1    0   12   31 o 10   46.32    5.64   48.60  180.00 -11.16  -0.00   0.00   0.00   45.49  180.00    1.67    0.00  1.00 
1 1 1    0   12   32 o 12   17.01    7.22   26.26  180.00  -2.07  -0.00   0.00   0.00    8.29  180.00   16.37    0.00  0.97 
1 1 1    0   12   33 o 15   13.32    6.22   17.01  180.00  -1.05  -0.00   0.00   0.00    4.81  180.00   11.16    0.00  0.78 
1 1 1    0   12   34 o  6   13.00    6.11   12.17  180.00  -0.91   0.00   0.00   0.00    6.71  180.00    5.37  360.00  0.72 
1 1 1    0   12   35 o  7   12.87    6.24    2.23  180.00  -0.16   0.00   0.00   0.00    2.27  180.00    0.40  180.00  0.16 
1 1 1    0   12   36 o 11   11.98    5.91    3.78  180.00  -0.28  -0.00   0.00   0.00    3.30  180.00    0.13  180.00  0.27 
1 1 1    0   12   37 o 14   11.47    5.70    7.03    0.00   0.35   0.00   0.00   0.00    2.41    0.00    2.82  180.00  0.33 
1 1 1    0   12   38 o  1   21.67    7.45   25.82  180.00  -1.29  -0.00   0.00   0.00   21.28  180.00    5.33  180.00  0.86 
1 1 1    0   12   39 o  2   11.82    5.73   15.25    0.00   0.49   0.00   0.00   0.00    1.86    0.00    7.01  180.00  0.45 
1 1 1    0   12   40 o 14   14.58    6.96    5.99  180.00  -0.19  -0.00   0.00   0.00    2.51  180.00    0.35    0.00  0.18 
1 1 1    0   13    1 o  8  152.02    2.57  128.87  270.00  -0.00  -2.59   0.00   0.00  204.72  270.00  108.78  270.00  0.99 
1 1 1    0   13    2 o  1  239.42    3.67  263.24  270.00  -0.00 -11.36   0.00   0.00  212.75  270.00   53.33   90.00  1.00 
1 1 1    0   13    3 o 14   30.59    7.26   47.60  270.00  -0.00  -0.05   0.00   0.00    5.80   90.00   14.52   90.00  0.05 
1 1 1    0   13    4 o  8  193.11    3.44  236.43  270.00  -0.00  -7.34   0.00   0.00  177.83  270.00   30.54   90.00  1.00 
1 1 1    0   13    5 o 10  406.52    7.36  397.33  270.00   0.00 -29.76   0.00   0.00  415.56  270.00   18.10  270.00  1.00 
1 1 1    0   13    6 o  7   99.12    3.67  145.72  270.00   0.00  -2.28   0.00   0.00   73.06  270.00   47.99   90.00  0.98 
1 1 1    0   13    7 o  6  486.21    7.67  534.41   90.00  -0.00  45.85   0.00   0.00  484.06   90.00    4.31  270.00  1.00 
1 1 1    0   13    8 o 15  176.40    3.55  186.44   90.00  -0.00   6.54   0.00   0.00  168.11   90.00   16.58  270.00  1.00 
1 1 1    0   13    9 o 10  280.50    4.70  337.92  270.00  -0.00 -18.64   0.00   0.00  240.53  270.00   79.95   90.00  1.00 
1 1 1    0   13   10 o  1  440.59    7.18  436.80  270.00   0.00 -41.07   0.00   0.00  453.03  270.00   24.89  270.00  1.00 
1 1 1    0   13   11 o 14  191.56    3.78  185.74   90.00   0.00   8.49   0.00   0.00  201.16   90.00   19.19   90.00  1.00 
1 1 1    0   13   12 o  1  413.22    7.16  398.32   90.00   0.00  43.45   0.00   0.00  441.15   90.00   55.86   90.00  1.00 
1 1 1    0   13   13 f  0   73.78    3.74  142.64   90.00   0.00  41.00   0.00   0.00  135.59   90.00    0.00    0.00  0.00 
1 1 1    0   13   14 o  2  311.01    5.15  364.00   90.00  -0.00  41.65   0.00   0.00  276.11   90.00   69.81  270.00  1.00 
1 1 1    0   13   15 o  6   99.59    3.16  160.17   90.00  -0.00   7.70   0.00   0.00   46.16   90.00  106.87  270.00  1.00 
1 1 1    0   13   16 o 16   46.96    5.44  130.07   90.00  -0.00   4.21   0.00   0.00   31.07  270.00  156.02  270.00  1.00 
1 1 1    0   13   17 o 18  199.01    3.78  215.77   90.00  -0.00  34.07   0.00   0.00  188.28   90.00   21.45  270.00  1.00 
1 1 1    0   13   18 o 11   17.85    7.48   17.69   90.00  -0.00   0.28   0.00   0.00    7.81  270.00   25.21  270.00  0.27 
1 1 1    0   13   19 o  3  221.17    3.94  230.70   90.00  -0.00  50.23   0.00   0.00  213.06   90.00   16.22  270.00  1.00 
1 1 1    0   13   20 o  9   43.92    5.91   42.34   90.00   0.00   1.87   0.00   0.00   41.34   90.00    1.11  270.00  0.95 
1 1 1    0   13   21 o  2   13.04    6.19   25.84   90.00  -0.00   0.37   0.00   0.00   16.91  270.00   43.04  270.00  0.35 
1 1 1    0   13   22 o 10   78.41    3.58  115.48   90.00  -0.00  11.90   0.00   0.00   39.09   90.00   78.64  270.00  1.00 
1 1 1    0   13   23 o  5   84.53    3.50   64.03   90.00  -0.00   8.88   0.00   0.00  103.67   90.00   38.28   90.00  1.00 
1 1 1    0   13   24 o  4   36.74    7.31   21.69   90.00  -0.00   1.66   0.00   0.00   46.30   90.00   24.22   90.00  0.93 
1 1 1    0   13   25 o 18   13.32    6.22   10.61  270.00  -0.00  -0.35   0.00   0.00    1.63   90.00   12.28   90.00  0.34 
1 1 1    0   13   26 o 16   14.03    6.38   13.11  270.00  -0.00  -0.51   0.00   0.00    0.27  270.00   12.70   90.00  0.47 
1 1 1    0   13   27 o 11   21.69    7.62    8.59  270.00  -0.00  -0.54   0.00   0.00   12.95  270.00    4.54  270.00  0.49 
1 1 1    0   13   28 o 14   36.54    6.39   15.35  270.00  -0.00  -1.71   0.00   0.00   53.63  270.00   38.80  270.00  0.94 
1 1 1    0   13   29 o 10   13.30    6.54   28.37   90.00  -0.00   1.18   0.00   0.00    5.21  270.00   32.45  270.00  0.83 
1 1 1    0   13   30 o  9   15.64    6.72   11.12  270.00  -0.00  -0.75   0.00   0.00    8.96  270.00    1.95   90.00  0.64 
1 1 1    0   13   31 o  9   15.13    6.46    3.17  270.00  -0.00  -0.23   0.00   0.00    3.84  270.00    0.81  270.00  0.23 
1 1 1    0   13   32 o  6   12.80    6.07   16.15   90.00   0.00   1.00   0.00   0.00    4.35   90.00   10.81  270.00  0.76 
1 1 1    0   13   33 o 17   21.55    8.53   18.58   90.00  -0.00   1.65   0.00   0.00   22.43   90.00    4.83   90.00  0.93 
1 1 1    0   13   34 o 11   11.30    5.66    6.55   90.00  -0.00   0.47   0.00   0.00    3.59   90.00    2.68  270.00  0.44 
1 1 1    0   13   35 o  1   12.35    6.06    4.99   90.00  -0.00   0.40   0.00   0.00    4.84   90.00    0.37   90.00  0.38 
1 1 1    0   13   36 o 11   10.59    5.26   10.43   90.00   0.00   0.67   0.00   0.00    4.05   90.00    4.26  270.00  0.58 
1 1 1    0   13   37 o 11   10.12    5.07   19.45   90.00  -0.00   0.64   0.00   0.00    1.62  270.00   14.63  270.00  0.56 
1 1 1    0   13   38 o 19   13.55    6.26   12.00   90.00  -0.00   0.41   0.00   0.00    3.34   90.00    3.94  270.00  0.39 
1 1 1    0   13   39 o 10   13.03    6.33    1.75   90.00  -0.00   0.06   0.00   0.00    0.51   90.00    0.43  270.00  0.06 
1 1 1    0   13   40 o  7   13.81    7.00    3.79   90.00  -0.00   0.10   0.00   0.00    1.19   90.00    0.49  270.00  0.10 
1 1 1    0   14    0 o  5  166.56    5.96   42.01  180.00  -0.98  -0.00   0.00   0.00  188.32  180.00  125.38  180.00  0.75 
1 1 1    0   14    1 o 18  406.21    8.39  320.32  180.00 -22.81  -0.00   0.00   0.00  510.53  180.00  208.64  180.00  1.00 
1 1 1    0   14    2 o  7  158.47    4.09  110.96  180.00  -3.74  -0.00   0.00   0.00  191.87  180.00   67.17  180.00  1.00 
1 1 1    0   14    3 o  4   27.32    9.07  104.46  180.00  -0.27   0.00   0.00   0.00   38.30  360.00   91.12  360.00  0.27 
1 1 1    0   14    4 o  9  303.11    5.54  267.08    0.00  15.41   0.00   0.00   0.00  342.93    0.00   79.64    0.00  1.00 
1 1 1    0   14    5 o 15  279.50    4.66  130.85  360.00   7.32  -0.00   0.00   0.00  426.05  360.00  293.10  360.00  1.00 
1 1 1    0   14    6 o  4   30.81    8.53   52.05    0.00   0.40   0.00   0.00   0.00   42.25  180.00  108.18  180.00  0.38 
1 1 1    0   14    7 f  0  153.44    3.43   81.14  180.00 -41.00  -0.00   0.00   0.00   91.28  180.00    0.00    0.00  0.00 
1 1 1    0   14    8 o 10   29.84    8.60   52.61  180.00  -0.38  -0.00   0.00   0.00   38.93    0.00   99.62    0.00  0.36 
1 1 1    0   14    9 o  6   63.98    4.33  106.75  180.00  -1.59   0.00   0.00   0.00   10.65  180.00   96.43  360.00  0.92 
1 1 1    0   14   10 o 11  311.52    5.45  355.00    0.00  27.45   0.00   0.00   0.00  277.50    0.00   68.03  180.00  1.00 
1 1 1    0   14   11 o 15  112.43    3.12  119.41    0.00   3.72  -0.00   0.00   0.00  109.83  360.00    4.93  180.00  1.00 
1 1 1    0   14   12 o  3  106.50    3.16  182.81    0.00   6.12   0.00   0.00   0.00   39.78    0.00  133.43  180.00  1.00 
1 1 1    0   14   13 o  2   69.68    3.87   77.41    0.00   2.05   0.00   0.00   0.00   61.23    0.00   12.37  180.00  0.97 
1 1 1    0   14   14 o 19   53.68    4.88   73.89  180.00  -1.93  -0.00   0.00   0.00   32.31  180.00   38.31    0.00  0.96 
1 1 1    0   14   15 o  4  380.73    5.97  427.51    0.00 110.84   0.00   0.00   0.00  350.80    0.00   59.86  180.00  1.00 
1 1 1    0   14   16 o  5  351.17    5.58  375.93  180.00 -102.39  -0.00   0.00   0.00  337.26  180.00   27.82    0.00  1.00 
1 1 1    0   14   17 o 18  121.78    2.95  123.01    0.00  13.40   0.00   0.00   0.00  122.74    0.00    1.91    0.00  1.00 
1 1 1    0   14   18 o  7  149.01    3.22  142.75  180.00 -20.89  -0.00   0.00   0.00  156.37  180.00   14.71  180.00  1.00 
1 1 1    0   14   19 o  4   53.15    4.77    1.88    0.00   0.10   0.00   0.00   0.00    8.83    0.00    6.95    0.00  0.10 
1 1 1    0   14   20 o  9   71.06    3.80   87.94  180.00  -6.80  -0.00   0.00   0.00   53.37  180.00   35.37    0.00  1.00 
1 1 1    0   14   21 o  7  129.12    3.17  103.15  180.00 -16.77  -0.00   0.00   0.00  153.32  180.00   48.40  180.00  1.00 
1 1 1    0   14   22 o 11   84.99    3.52  104.84  180.00 -13.43  -0.00   0.00   0.00   62.83  180.00   44.32    0.00  1.00 
1 1 1    0   14   23 o  7   18.91    7.70   15.94    0.00   0.55   0.00   0.00   0.00    2.79    0.00   13.45  180.00  0.50 
1 1 1    0   14   24 o  3   17.83    7.72   30.34  180.00  -1.23  -0.00   0.00   0.00    0.56    0.00   31.21    0.00  0.84 
1 1 1    0   14   25 o 19   85.99    3.89   70.48    0.00  17.38   0.00   0.00   0.00  101.89    0.00   31.80    0.00  1.00 
1 1 1    0   14   26 o  2   23.48    7.82   29.94    0.00   1.94   0.00   0.00   0.00   15.62    0.00   13.84  180.00  0.96 
1 1 1    0   14   27 f  0   32.75    7.33   34.14  180.00 -41.00  -0.00   0.00   0.00   33.23  180.00    0.00    0.00  0.00 
1 1 1    0   14   28 o 15   15.50    6.73   19.21  180.00  -0.88  -0.00   0.00   0.00    3.41  180.00   15.01    0.00  0.70 
1 1 1    0   14   29 o  1   12.61    5.93    6.91    0.00   0.33  -0.00   0.00   0.00    1.32  360.00    5.40  180.00  0.32 
1 1 1    0   14   30 f  0   35.92    7.70   51.29    0.00  41.00  -0.00   0.00   0.00   49.84  360.00    0.00    0.00  0.00 
1 1 1    0   14   31 o 19   13.33    6.26   16.01    0.00   1.06   0.00   0.00   0.00    5.92    0.00    9.11  180.00  0.79 
1 1 1    0   14   32 o  2   40.52    6.77   56.83  180.00 -10.33  -0.00   0.00   0.00   27.67  180.00   25.70    0.00  1.00 
1 1 1    0   14   33 o  3   14.94    6.70   22.06  180.00  -1.73  -0.00   0.00   0.00    6.75  180.00   14.54    0.00  0.94 
1 1 1    0   14   34 o 12   13.41    6.09    4.33  180.00  -0.39  -0.00   0.00   0.00    5.67  180.00    1.30  180.00  0.37 
1 1 1    0   14   35 f  0   15.13    6.49   17.96  360.00   1.63  -0.00   0.00   0.00   15.44  360.00    0.00    0.00  0.00 
1 1 1    0   14   36 o  2   13.39    5.98   14.28  180.00  -0.92  -0.00   0.00   0.00    8.73  180.00    1.97    0.00  0.72 
1 1 1    0   14   37 o  6   11.80    5.72   12.24  180.00  -0.36  -0.00   0.00   0.00    0.42  180.00    7.19    0.00  0.34 
1 1 1    0   14   38 o  2   17.28    7.29   33.14  180.00  -1.45  -0.00   0.00   0.00   11.02  180.00    8.94    0.00  0.90 
1 1 1    0   14   39 o 16   12.48    6.15    5.00  180.00  -0.15  -0.00   0.00   0.00    1.11  180.00    1.41    0.00  0.15 
1 1 1    0   15    1 o  6  137.15    3.20   77.10  270.00  -0.00  -2.07   0.00   0.00  190.61  270.00  115.53  270.00  0.97 
1 1 1    0   15    2 o 13  168.45    3.33  232.27  270.00   0.00  -7.82   0.00   0.00  107.27  270.00  122.36   90.00  1.00 
1 1 1    0   15    3 o 10   98.04    3.38  126.66  270.00   0.00  -2.48   0.00   0.00   69.43  270.00   54.49   90.00  0.99 
1 1 1    0   15    4 o 16  528.02    8.84  443.03   90.00  -0.00  46.46   0.00   0.00  625.18   90.00  194.32   90.00  1.00 
1 1 1    0   15    5 o 19  117.28    3.33  147.48   90.00  -0.00   3.29   0.00   0.00  100.82   90.00   32.27  270.00  1.00 
1 1 1    0   15    6 o  8  249.96    4.02  225.16  270.00  -0.00 -11.83   0.00   0.00  283.34  270.00   66.76  270.00  1.00 
1 1 1    0   15    7 f  0  415.74    7.04  391.73  270.00  -0.00 -41.00   0.00   0.00  384.24  270.00    0.00    0.00  0.00 
1 1 1    0   15    8 o  7  373.96    6.10  312.14  270.00   0.00 -28.28   0.00   0.00  445.64  270.00  143.34  270.00  1.00 
1 1 1    0   15    9 o 17   13.69    6.44   35.49  270.00   0.00  -0.12   0.00   0.00   29.59   90.00   62.54   90.00  0.12 
1 1 1    0   15   10 f  0  145.49    3.26  128.32   90.00  -0.00  41.00   0.00   0.00  120.95   90.00    0.00    0.00  0.00 
1 1 1    0   15   11 o  6   22.01    8.01   45.37   90.00  -0.00   0.33   0.00   0.00   28.99  270.00   72.02  270.00  0.32 
1 1 1    0   15   12 o 12  152.26    3.11  174.71  270.00   0.00 -10.84   0.00   0.00  138.13  270.00   28.26   90.00  1.00 
1 1 1    0   15   13 o  6  281.77    4.13  262.34  270.00   0.00 -38.33   0.00   0.00  312.57  270.00   61.59  270.00  1.00 
1 1 1    0   15   14 o  4  413.73    6.23  397.93   90.00  -0.00 115.35   0.00   0.00  444.83   90.00   62.19   90.00  1.00 
1 1 1    0   15   15 o  7  260.32    4.29  230.80   90.00  -0.00  47.37   0.00   0.00  296.37   90.00   72.10   90.00  1.00 
1 1 1    0   15   16 f  0   79.26    3.52   76.54   90.00  -0.00  41.00   0.00   0.00   75.18   90.00    0.00    0.00  0.00 
1 1 1    0   15   17 o  8  223.72    3.99  203.69   90.00  -0.00  44.40   0.00   0.00  245.43   90.00   43.42   90.00  1.00 
1 1 1    0   15   18 o 13   21.56    8.08   39.87   90.00   0.00   0.83   0.00   0.00   10.54  270.00   50.40  270.00  0.68 
1 1 1    0   15   19 o 19   18.89    7.74   17.88  270.00  -0.00  -0.34   0.00   0.00    5.53   90.00   23.56   90.00  0.33 
1 1 1    0   15   20 o 16   73.83    3.88   75.40   90.00  -0.00   6.76   0.00   0.00   71.08   90.00    5.49  270.00  1.00 
1 1 1    0   15   21 o  1   14.93    6.85   29.36  270.00  -0.00  -0.60   0.00   0.00   14.08   90.00   44.11   90.00  0.53 
1 1 1    0   15   22 o  4   96.67    3.38   94.77  270.00  -0.00 -16.90   0.00   0.00   96.66  270.00    0.02   90.00  1.00 
1 1 1    0   15   23 o  3  102.03    3.83  108.20  270.00  -0.00 -27.13   0.00   0.00   94.24  270.00   15.57   90.00  1.00 
1 1 1    0   15   24 o  4   29.95    8.11   29.34  270.00  -0.00  -2.12   0.00   0.00   28.86  270.00    0.47   90.00  0.97 
1 1 1    0   15   25 f  0   17.32    7.28   21.54  270.00  -0.00  -1.02   0.00   0.00   21.27  270.00    0.00    0.00  0.00 
1 1 1    0   15   26 o  8   14.83    6.62    2.85   90.00  -0.00   0.13   0.00   0.00    1.05   90.00    1.73  270.00  0.13 
1 1 1    0   15   27 o  2   14.13    6.41    2.79  270.00  -0.00  -0.12   0.00   0.00    0.66  270.00    2.02   90.00  0.12 
1 1 1    0   15   28 o 14   17.44    7.94    0.00   90.34  -0.00   0.00   0.00   0.00    0.00   90.35    0.00  270.35  0.00 
1 1 1    0   15   29 o  5   50.78    6.11   54.44  270.00  -0.00 -12.69   0.00   0.00   48.10  270.00    5.37   90.00  1.00 
1 1 1    0   15   30 o 15   35.05    7.92   32.40  270.00  -0.00  -4.95   0.00   0.00   39.19  270.00    8.29  270.00  1.00 
1 1 1    0   15   31 o  7   12.47    6.00    9.13  270.00  -0.00  -0.55   0.00   0.00    4.00  270.00    4.57   90.00  0.50 
1 1 1    0   15   32 o  8   18.16    7.26   17.95   90.00  -0.00   1.48   0.00   0.00   15.57   90.00    1.58  270.00  0.90 
1 1 1    0   15   33 o  5   12.45    5.86    2.50  270.00  -0.00  -0.19   0.00   0.00    2.29  270.00    0.06   90.00  0.19 
1 1 1    0   15   34 o  3    9.82    4.90    1.44   90.00  -0.00   0.10   0.00   0.00    0.67   90.00    0.66  270.00  0.10 
1 1 1    0   15   35 o 19   13.72    6.25    2.01   90.00  -0.00   0.16   0.00   0.00    2.64   90.00    1.01   90.00  0.16 
1 1 1    0   15   36 o 19   14.99    6.55    9.34   90.00  -0.00   0.47   0.00   0.00    6.52   90.00    0.03  270.00  0.44 
1 1 1    0   15   37 o  7   14.64    6.45    0.27  270.00  -0.00  -0.01   0.00   0.00    0.14  270.00    0.05   90.00  0.01 
1 1 1    0   15   38 o 19   12.96    6.13    4.96   90.00  -0.00   0.17   0.00   0.00    1.47   90.00    1.31  270.00  0.16 
1 1 1    0   15   39 f  0   10.73    5.41    4.65  270.00  -0.00  -0.11   0.00   0.00    2.16  270.00    0.00    0.00  0.00 
1 1 1    0   16    0 o  6  305.52    9.87  276.11    0.00   8.52   0.00   0.00   0.00  352.66    0.00   94.28    0.00  1.00 
1 1 1    0   16    1 o 19  276.21    5.86  272.48    0.00  16.47   0.00   0.00   0.00  278.39    0.00    4.36    0.00  1.00 
1 1 1    0   16    2 o 14  110.12    3.86  113.08  360.00   2.73  -0.00   0.00   0.00  106.58  360.00    5.19  180.00  0.99 
1 1 1    0   16    3 o  4  410.86    7.65  298.98  180.00 -27.30   0.00   0.00   0.00  526.30  180.00  230.88  180.00  1.00 
1 1 1    0   16    4 o 14  248.44    4.51  190.47  180.00 -10.55   0.00   0.00   0.00  316.04  180.00  135.21  180.00  1.00 
1 1 1    0   16    5 o 13  202.83    3.85  191.09  180.00  -9.26  -0.00   0.00   0.00  220.24  180.00   34.82  180.00  1.00 
1 1 1    0   16    6 o  5  213.65    3.81  279.94  180.00 -15.08  -0.00   0.00   0.00  157.00  180.00  113.29    0.00  1.00 
1 1 1    0   16    7 o 15   80.66    3.65   95.83  180.00  -2.08   0.00   0.00   0.00   64.34  180.00   27.73  360.00  0.97 
1 1 1    0   16    8 o  7   69.93    3.80   44.51    0.00   0.91   0.00   0.00   0.00   58.35    0.00   16.02    0.00  0.72 
1 1 1    0   16    9 o  4  109.73    3.08  158.97  360.00   5.66  -0.00   0.00   0.00   68.86  360.00   81.74  180.00  1.00 
1 1 1    0   16   10 o 16   20.03    7.79    1.60  180.00  -0.01  -0.00   0.00   0.00    1.05    0.00    2.58    0.00  0.01 
1 1 1    0   16   11 o 10   72.67    3.59   46.26  180.00  -1.53  -0.00   0.00   0.00   88.11  180.00   43.96  180.00  0.91 
1 1 1    0   16   12 o 11  151.59    3.20  171.28  180.00 -15.14  -0.00   0.00   0.00  139.03  180.00   25.11    0.00  1.00 
1 1 1    0   16   13 o 16  203.65    3.56  227.54    0.00  34.03   0.00   0.00   0.00  187.88    0.00   31.55  180.00  1.00 
1 1 1    0   16   14 o  5  148.62    3.10  141.48  180.00 -17.07  -0.00   0.00   0.00  159.47  180.00   21.70  180.00  1.00 
1 1 1    0   16   15 f  0   13.32    6.32   52.24    0.00   0.61   0.00   0.00   0.00   51.37    0.00    0.00    0.00  0.00 
1 1 1    0   16   16 o  2   34.04    8.08   27.26  180.00  -0.86  -0.00   0.00   0.00   20.49  180.00    6.55    0.00  0.70 
1 1 1    0   16   17 o  5   60.37    4.47   34.75  180.00  -2.12   0.00   0.00   0.00   82.55  180.00   47.81  180.00  0.97 
1 1 1    0   16   18 o 13   69.06    4.20   42.70  180.00  -3.11  -0.00   0.00   0.00   94.56  180.00   51.54  180.00  1.00 
1 1 1    0   16   19 o 18   12.88    6.21   20.45    0.00   0.31   0.00   0.00   0.00   13.09  180.00   33.85  180.00  0.30 
1 1 1    0   16   20 o 17  104.42    3.37  116.19  180.00 -16.85  -0.00   0.00   0.00   90.08  180.00   28.69    0.00  1.00 
1 1 1    0   16   21 o 18   50.78    5.63   29.61  180.00  -2.54  -0.00   0.00   0.00   70.10  180.00   39.88  180.00  0.99 
1 1 1    0   16   22 o 12   21.28    8.23   16.56  360.00   0.75  -0.00   0.00   0.00   10.12  360.00    6.74  180.00  0.63 
1 1 1    0   16   23 o 15   31.80    8.33   42.52    0.00   3.15   0.00   0.00   0.00   20.70    0.00   21.97  180.00  1.00 
1 1 1    0   16   24 o 14   25.41    8.88   35.51    0.00   2.26  -0.00   0.00   0.00   14.58  360.00   20.57  180.00  0.98 
1 1 1    0   16   25 o 17  101.18    3.35  108.99    0.00  36.63  -0.00   0.00   0.00   95.45  360.00   11.46  180.00  1.00 
1 1 1    0   16   26 o  5   17.67    7.58   21.92    0.00   1.13   0.00   0.00   0.00    7.44    0.00   13.81  180.00  0.81 
1 1 1    0   16   27 o 14   36.54    9.41   49.81  180.00  -4.68  -0.00   0.00   0.00   25.48  180.00   22.11    0.00  1.00 
1 1 1    0   16   28 o 19   25.33    8.47   44.58  180.00  -3.95  -0.00   0.00   0.00    7.18  180.00   36.26    0.00  1.00 
1 1 1    0   16   29 o 19   11.96    5.85    9.25    0.00   0.54   0.00   0.00   0.00    2.93    0.00    6.01  180.00  0.50 
1 1 1    0   16   30 o 19   19.74    7.52   19.18    0.00   1.71  -0.00   0.00   0.00   18.98  360.00    0.98  360.00  0.94 
1 1 1    0   16   31 o  1   14.56    6.53    2.57    0.00   0.17  -0.00   0.00   0.00    2.48  360.00    0.07  360.00  0.17 
1 1 1    0   16   32 o 15   48.00    4.92   40.49  180.00 -11.49  -0.00   0.00   0.00   57.17  180.00   18.35  180.00  1.00 
1 1 1    0   16   33 o  2   13.34    6.15   15.77  180.00  -1.30  -0.00   0.00   0.00    8.41  180.00    6.16    0.00  0.86 
1 1 1    0   16   34 o 18   13.25    6.15    3.52  180.00  -0.29   0.00   0.00   0.00    4.41  180.00    1.38  180.00  0.28 
1 1 1    0   16   35 o  7   12.56    5.92   12.15  180.00  -0.76  -0.00   0.00   0.00    7.01  180.00    2.13    0.00  0.64 
1 1 1    0   16   36 o 17   17.89    7.22   26.68  180.00  -1.11  -0.00   0.00   0.00   12.07  180.00    4.67    0.00  0.81 
1 1 1    0   16   37 o 16   13.31    6.14    7.68  180.00  -0.27  -0.00   0.00   0.00    2.47  180.00    2.17    0.00  0.27 
1 1 1    0   16   38 o 12   11.42    5.64    4.88  180.00  -0.14  -0.00   0.00   0.00    0.60  180.00    1.93    0.00  0.14 
1 1 1    0   17    1 o 15  141.55    3.49  146.11  270.00   0.00  -5.25   0.00   0.00  142.75  270.00    2.41  270.00  1.00 
1 1 1    0   17    2 o 13  340.92    5.84  247.86   90.00   0.00  22.06   0.00   0.00  439.67   90.00  197.49   90.00  1.00 
1 1 1    0   17    3 o 13  143.50    3.50   95.80  270.00   0.00  -3.61   0.00   0.00  195.45  270.00  104.31  270.00  1.00 
1 1 1    0   17    4 o 14  434.90    7.53  444.45   90.00  -0.00  52.74   0.00   0.00  442.84   90.00   15.87   90.00  1.00 
1 1 1    0   17    5 o 12   18.22    7.82   12.91  270.00  -0.00  -0.06   0.00   0.00    9.23   90.00   20.75   90.00  0.06 
1 1 1    0   17    6 o  5  302.88    5.18  267.91  270.00  -0.00 -24.90   0.00   0.00  351.50  270.00   97.25  270.00  1.00 
1 1 1    0   17    7 o 11   21.93    8.62  100.21  270.00   0.00  -0.73   0.00   0.00   67.83   90.00  162.87   90.00  0.62 
1 1 1    0   17    8 o 15   76.04    4.15  137.85   90.00   0.00   3.98   0.00   0.00   20.89   90.00  110.20  270.00  1.00 
1 1 1    0   17    9 o  4  206.10    4.24  215.31  270.00  -0.00 -19.59   0.00   0.00  206.80  270.00    1.41  270.00  1.00 
1 1 1    0   17   10 o  8   37.99    7.83   15.69  270.00  -0.00  -0.31   0.00   0.00    7.97  270.00    7.05   90.00  0.30 
1 1 1    0   17   11 o  1  209.13    3.47  229.51  270.00  -0.00 -33.65   0.00   0.00  197.77  270.00   22.73   90.00  1.00 
1 1 1    0   17   12 o 16   91.07    3.38  141.17  270.00  -0.00  -9.87   0.00   0.00   45.41  270.00   91.33   90.00  1.00 
1 1 1    0   17   13 o 18   97.65    3.21   86.65  270.00  -0.00  -7.13   0.00   0.00  110.61  270.00   25.93  270.00  1.00 
1 1 1    0   17   14 o 18   97.34    3.17  114.00  270.00  -0.00 -10.40   0.00   0.00   82.26  270.00   30.16   90.00  1.00 
1 1 1    0   17   15 o  8   41.06    6.76   16.32   90.00   0.00   0.64   0.00   0.00   30.17   90.00   13.96   90.00  0.56 
1 1 1    0   17   16 o  5  108.36    3.35  110.60  270.00   0.00 -12.26   0.00   0.00  106.03  270.00    4.65   90.00  1.00 
1 1 1    0   17   17 o  5  227.45    4.13  184.53  270.00   0.00 -44.63   0.00   0.00  268.90  270.00   82.90  270.00  1.00 
1 1 1    0   17   18 o  1   84.22    3.83  118.16   90.00  -0.00  11.93   0.00   0.00   48.53   90.00   71.38  270.00  1.00 
1 1 1    0   17   19 o  2   79.23    3.96   86.03  270.00  -0.00  -9.35   0.00   0.00   70.54  270.00   17.37   90.00  1.00 
1 1 1    0   17   20 o  4   62.08    4.94   38.78   90.00  -0.00   4.02   0.00   0.00   84.50   90.00   44.92   90.00  1.00 
1 1 1    0   17   21 o  5   20.80    8.23   24.74  270.00  -0.00  -1.05   0.00   0.00    7.28  270.00   17.92   90.00  0.78 
1 1 1    0   17   22 o  2   34.19    9.17   58.96  270.00  -0.00  -4.47   0.00   0.00    9.03  270.00   50.29   90.00  1.00 
1 1 1    0   17   23 o 19   93.13    4.10   97.04  270.00   0.00 -26.42   0.00   0.00   90.02  270.00    6.22   90.00  1.00 
1 1 1    0   17   24 o  2   15.12    6.98   34.37   90.00   0.00   1.50   0.00   0.00    6.42  270.00   40.21  270.00  0.91 
1 1 1    0   17   25 o  1   28.25    8.70   23.03   90.00  -0.00   1.82   0.00   0.00   31.21   90.00    8.80   90.00  0.95 
1 1 1    0   17   26 o  8   15.54    7.05   27.88  270.00  -0.00  -1.26   0.00   0.00    0.31   90.00   27.07   90.00  0.85 
1 1 1    0   17   27 o 14   21.96    8.40   30.09  270.00   0.00  -2.12   0.00   0.00   13.54  270.00   15.60   90.00  0.97 
1 1 1    0   17   28 f  0   16.06    7.07   16.13   90.00   0.00   1.17   0.00   0.00   15.77   90.00    0.00    0.00  0.00 
1 1 1    0   17   29 o  7   17.87    7.32   11.59   90.00  -0.00   0.95   0.00   0.00   15.47   90.00    4.50   90.00  0.74 
1 1 1    0   17   30 o 14   13.34    6.21    4.39   90.00  -0.00   0.28   0.00   0.00    3.11   90.00    1.02  270.00  0.27 
1 1 1    0   17   31 o  1   31.17    7.73   36.01  270.00  -0.00  -4.98   0.00   0.00   28.32  270.00    5.70   90.00  1.00 
1 1 1    0   17   32 o  2   16.34    6.98   21.92  270.00   0.00  -2.10   0.00   0.00   10.18  270.00   11.37   90.00  0.97 
1 1 1    0   17   33 o 15   18.86    7.47   15.67   90.00   0.00   1.68   0.00   0.00   21.08   90.00    6.98   90.00  0.93 
1 1 1    0   17   34 o  1   28.53    7.94   34.21   90.00  -0.00   4.71   0.00   0.00   29.53   90.00    2.01   90.00  1.00 
1 1 1    0   17   35 o 19   16.54    7.03   16.64  270.00  -0.00  -0.87   0.00   0.00   11.73  270.00    0.20  270.00  0.70 
1 1 1    0   17   36 o 19   16.70    7.06   26.58  270.00   0.00  -1.07   0.00   0.00   10.04  270.00    6.33   90.00  0.79 
1 1 1    0   17   37 o 16   11.78    5.80    9.68  270.00   0.00  -0.30   0.00   0.00    1.40  270.00    4.01   90.00  0.29 
1 1 1    0   17   38 o  7   18.37    7.78   23.41   90.00  -0.00   0.86   0.00   0.00   14.53   90.00    3.53   90.00  0.70 
1 1 1    0   18    0 o  2  242.61    5.95  264.46    0.00  10.07   0.00   0.00   0.00  234.78    0.00   15.65  180.00  1.00 
1 1 1    0   18    1 o 15   91.55    3.26   75.94  180.00  -2.20   0.00   0.00   0.00  106.78  180.00   34.90  180.00  0.98 
1 1 1    0   18    2 o  8   43.68    6.42   84.52  180.00  -1.18  -0.00   0.00   0.00    7.72    0.00   87.80    0.00  0.83 
1 1 1    0   18    3 o 15  200.36    3.59  181.38    0.00  12.21   0.00   0.00   0.00  228.75    0.00   56.77    0.00  1.00 
1 1 1    0   18    4 f  0   70.77    3.83  103.78  180.00  -2.60  -0.00   0.00   0.00   98.53  180.00    0.00    0.00  0.00 
1 1 1    0   18    5 o 10   54.88    5.52   42.45    0.00   0.88   0.00   0.00   0.00   37.33    0.00    3.03  180.00  0.71 
1 1 1    0   18    6 o  7   65.85    4.44   63.99  180.00  -1.77  -0.00   0.00   0.00   63.24  180.00    2.28  180.00  0.94 
1 1 1    0   18    7 o  3   47.31    7.19   82.20  180.00  -1.82  -0.00   0.00   0.00   11.22  180.00   67.29    0.00  0.95 
1 1 1    0   18    8 o 11  154.52    3.69  152.90  180.00 -13.22   0.00   0.00   0.00  162.60  180.00   16.15  180.00  1.00 
1 1 1    0   18    9 o  2   17.61    7.72   21.73  180.00  -0.26   0.00   0.00   0.00   12.01  360.00   32.88  360.00  0.25 
1 1 1    0   18   10 o 12   18.93    8.11    9.97  180.00  -0.14  -0.00   0.00   0.00    4.49    0.00   14.13    0.00  0.14 
1 1 1    0   18   11 o  7  208.58    4.12  236.83    0.00  40.10   0.00   0.00   0.00  186.42    0.00   44.32  180.00  1.00 
1 1 1    0   18   12 o  1  204.08    4.15  144.16  180.00 -26.05  -0.00   0.00   0.00  266.60  180.00  125.02  180.00  1.00 
1 1 1    0   18   13 o 11  107.33    3.85  107.10  180.00 -11.11  -0.00   0.00   0.00  108.64  180.00    2.63  180.00  1.00 
1 1 1    0   18   14 o  7   46.42    6.96   43.20  180.00  -1.93   0.00   0.00   0.00   45.98  180.00    2.95  180.00  0.96 
1 1 1    0   18   15 o 13   82.66    4.00  109.54  360.00   9.30  -0.00   0.00   0.00   55.49  360.00   54.34  180.00  1.00 
1 1 1    0   18   16 o 13  159.37    3.53  157.51  360.00  27.40  -0.00   0.00   0.00  159.76  360.00    0.79  360.00  1.00 
1 1 1    0   18   17 o  1   17.90    7.87   75.58    0.00   1.56   0.00   0.00   0.00   44.00  180.00  120.76  180.00  0.92 
1 1 1    0   18   18 o  9   64.28    4.95   77.13    0.00   6.78   0.00   0.00   0.00   49.71    0.00   29.14  180.00  1.00 
1 1 1    0   18   19 f  0   27.93    9.17   58.06    0.00   2.48   0.00   0.00   0.00   59.26    0.00    0.00    0.00  0.00 
1 1 1    0   18   20 o 11   24.12    8.82    0.72    0.00   0.03   0.00   0.00   0.00    0.91    0.00    0.18    0.00  0.03 
1 1 1    0   18   21 o 11   31.82   10.39   28.43  180.00  -1.89   0.00   0.00   0.00   32.19  180.00    3.55  180.00  0.96 
1 1 1    0   18   22 o 16   19.70    8.18   18.75    0.00   0.93  -0.00   0.00   0.00   10.13  360.00    8.49  180.00  0.73 
1 1 1    0   18   23 o 10   22.61    8.61   25.12    0.00   1.51   0.00   0.00   0.00   16.26    0.00    8.47  180.00  0.91 
1 1 1    0   18   24 o  4   39.81    7.85   33.85  180.00  -3.96  -0.00   0.00   0.00   46.55  180.00   13.53  180.00  1.00 
1 1 1    0   18   25 o 18   14.33    6.72   32.49  180.00  -1.38  -0.00   0.00   0.00    6.00    0.00   37.27    0.00  0.88 
1 1 1    0   18   26 o 16   45.69    7.48   48.76  180.00  -7.01  -0.00   0.00   0.00   44.40  180.00    2.58    0.00  1.00 
1 1 1    0   18   27 f  0   12.60    6.07    5.08  180.00  -0.29  -0.00   0.00   0.00    4.99  180.00    0.00    0.00  0.00 
1 1 1    0   18   28 o 17   20.94    7.87   12.35    0.00   1.13  -0.00   0.00   0.00   22.14  360.00   10.33  360.00  0.81 
1 1 1    0   18   29 o 10   11.63    5.66    1.33  360.00   0.08  -0.00   0.00   0.00    0.55  360.00    0.70  180.00  0.08 
1 1 1    0   18   30 o 19   44.88    5.86   46.90  180.00  -9.91  -0.00   0.00   0.00   45.65  180.00    1.55  180.00  1.00 
1 1 1    0   18   31 o  9   21.62    7.94   40.83  180.00  -4.41  -0.00   0.00   0.00    3.85  180.00   35.52    0.00  1.00 
1 1 1    0   18   32 o  4   16.25    7.03    1.26  180.00  -0.14  -0.00   0.00   0.00    3.17  180.00    1.80  180.00  0.14 
1 1 1    0   18   33 o  6   16.25    7.04   15.40  180.00  -1.40  -0.00   0.00   0.00   15.73  180.00    2.69  180.00  0.89 
1 1 1    0   18   34 o 15   15.04    6.73   28.33  180.00  -1.84  -0.00   0.00   0.00    7.57  180.00   13.46    0.00  0.95 
1 1 1    0   18   35 o 15   23.04    8.09   33.27  180.00  -1.67  -0.00   0.00   0.00   22.25  180.00    1.59  180.00  0.93 
1 1 1    0   18   36 f  0   12.77    6.03    1.88    0.00   0.07   0.00   0.00   0.00    1.14    0.00    0.00    0.00  0.00 
1 1 1    0   18   37 o 13   14.26    6.72   15.45  180.00  -0.51  -0.00   0.00   0.00    5.43  180.00    2.52    0.00  0.47 
1 1 1    0   19    1 o 12  243.09    3.73  226.88  270.00   0.00 -24.67   0.00   0.00  269.70  270.00   53.23  270.00  1.00 
1 1 1    0   19    2 o  4   65.00    4.17   28.34   90.00  -0.00   0.85   0.00   0.00   62.60   90.00   35.53   90.00  0.69 
1 1 1    0   19    3 o  1   66.85    4.10   79.30   90.00   0.00   2.56   0.00   0.00   56.35   90.00   19.42  270.00  0.99 
1 1 1    0   19    4 o 14   99.55    3.63   42.22  270.00   0.00  -2.19   0.00   0.00  153.81  270.00  113.42  270.00  0.98 
1 1 1    0   19    5 o 19   49.14    5.74  105.98   90.00   0.00   2.98   0.00   0.00    3.79  270.00  105.34  270.00  0.99 
1 1 1    0   19    6 o  1  251.22    3.94  206.51   90.00  -0.00  34.42   0.00   0.00  304.16   90.00  105.89   90.00  1.00 
1 1 1    0   19    7 o  6  158.24    3.43  136.28  270.00  -0.00 -15.76   0.00   0.00  185.14  270.00   53.80  270.00  1.00 
1 1 1    0   19    8 o 19   47.30    6.23   45.84   90.00  -0.00   1.64   0.00   0.00   43.27   90.00    1.15  270.00  0.93 
1 1 1    0   19    9 o  7  186.05    3.37  213.02  270.00  -0.00 -32.53   0.00   0.00  164.44  270.00   43.23   90.00  1.00 
1 1 1    0   19   10 o  7   65.05    5.09   12.71  270.00  -0.00  -0.72   0.00   0.00   67.79  270.00   55.32  270.00  0.62 
1 1 1    0   19   11 o  1  344.65    6.47  327.35  270.00  -0.00 -105.12   0.00   0.00  365.80  270.00   42.31  270.00  1.00 
1 1 1    0   19   12 o 18   72.41    4.68   93.64  270.00  -0.00  -6.63   0.00   0.00   51.77  270.00   41.29   90.00  1.00 
1 1 1    0   19   13 o  3   41.01    8.52    9.70  270.00   0.00  -0.38   0.00   0.00   20.09  270.00   10.40  270.00  0.36 
1 1 1    0   19   14 o  4   73.45    5.01   13.99  270.00   0.00  -1.06   0.00   0.00  101.36  270.00   87.30  270.00  0.79 
1 1 1    0   19   15 o 19   67.30    5.85   74.22  270.00   0.00  -5.51   0.00   0.00   59.53  270.00   15.53   90.00  1.00 
1 1 1    0   19   16 o 18   73.57    5.34   75.93   90.00  -0.00   6.90   0.00   0.00   69.89   90.00    7.36  270.00  1.00 
1 1 1    0   19   17 o  2   68.26    5.70   56.73  270.00  -0.00  -5.40   0.00   0.00   78.50  270.00   20.48  270.00  1.00 
1 1 1    0   19   18 f  0   18.98    8.71   30.15  270.00   0.00  -0.91   0.00   0.00   30.76  270.00    0.00    0.00  0.00 
1 1 1    0   19   19 o 15   19.04    8.16   34.28   90.00   0.00   1.34   0.00   0.00    1.70  270.00   36.61  270.00  0.87 
1 1 1    0   19   20 o  3   99.26    4.94   91.06   90.00  -0.00  22.94   0.00   0.00  106.82   90.00   15.12   90.00  1.00 
1 1 1    0   19   21 o  6   22.76    9.28    6.42  270.00  -0.00  -0.35   0.00   0.00    8.90  270.00    2.52  270.00  0.34 
1 1 1    0   19   22 o 15   24.65    9.55   10.30   90.00  -0.00   0.64   0.00   0.00   17.75   90.00    7.60   90.00  0.57 
1 1 1    0   19   23 o 12   16.49    7.42   10.42   90.00  -0.00   0.52   0.00   0.00    5.49   90.00    4.69  270.00  0.48 
1 1 1    0   19   24 o 15   14.30    6.73   17.11   90.00  -0.00   0.73   0.00   0.00    1.35   90.00   15.15  270.00  0.62 
1 1 1    0   19   25 o  1   18.45    8.00   10.93  270.00  -0.00  -0.59   0.00   0.00    9.10  270.00    1.39   90.00  0.53 
1 1 1    0   19   26 o 15  105.07    3.49  107.38  270.00  -0.00 -53.92   0.00   0.00  105.11  270.00    0.07  270.00  1.00 
1 1 1    0   19   27 o 19   54.56    5.03   61.87  270.00   0.00 -17.49   0.00   0.00   49.51  270.00   10.09   90.00  1.00 
1 1 1    0   19   28 o  7   18.64    7.63   29.31   90.00   0.00   2.45   0.00   0.00    9.22   90.00   18.29  270.00  0.99 
1 1 1    0   19   29 o 11   19.13    7.69   34.97   90.00  -0.00   2.81   0.00   0.00    5.16   90.00   27.68  270.00  0.99 
1 1 1    0   19   30 o 12   62.73    4.33   30.60  270.00  -0.00 -11.55   0.00   0.00   96.02  270.00   66.58  270.00  1.00 
1 1 1    0   19   31 o  2   23.55    8.22   33.72  270.00   0.00  -4.13   0.00   0.00   15.18  270.00   16.70   90.00  1.00 
1 1 1    0   19   32 o  7   18.72    7.88   19.30  270.00   0.00  -1.96   0.00   0.00   18.95  270.00    1.91  270.00  0.96 
1 1 1    0   19   33 o 15   11.53    5.64    1.97  270.00   0.00  -0.13   0.00   0.00    1.45  270.00    0.09   90.00  0.13 
1 1 1    0   19   34 o  1   16.17    7.06    0.92  270.00  -0.00  -0.04   0.00   0.00    0.66  270.00    0.12  270.00  0.04 
1 1 1    0   19   35 o 12   10.47    5.23    2.10  270.00   0.00  -0.06   0.00   0.00    0.05   90.00    1.33   90.00  0.06 
1 1 1    0   19   36 o 13   15.69    7.32   21.58  270.00   0.00  -0.80   0.00   0.00    8.93  270.00    3.02   90.00  0.67 
1 1 1    0   19   37 o  2   10.10    5.18    0.10  270.01   0.00  -0.00   0.00   0.00    0.00  270.01    0.05   90.01  0.00 
1 1 1    0   20    0 o 12  236.44    5.26  210.16  180.00 -17.81   0.00   0.00   0.00  270.71  180.00   68.53  180.00  1.00 
1 1 1    0   20    1 o  2  234.02    3.75  234.95  180.00 -39.55   0.00   0.00   0.00  241.92  180.00   15.81  180.00  1.00 
1 1 1    0   20    2 o  1   73.74    4.43   18.73  180.00  -1.00  -0.00   0.00   0.00   94.26  180.00   76.21  180.00  0.76 
1 1 1    0   20    3 o  1  433.00    6.08  516.81    0.00 162.71   0.00   0.00   0.00  367.16    0.00  131.67  180.00  1.00 
1 1 1    0   20    4 o  3   28.38    8.84   42.97    0.00   0.88   0.00   0.00   0.00    1.46  180.00   43.05  180.00  0.71 
1 1 1    0   20    5 o 17  236.45    3.93  287.68  180.00 -53.24   0.00   0.00   0.00  193.64  180.00   85.63  360.00  1.00 
1 1 1    0   20    6 o  1  139.84    3.01  183.53    0.00  21.03   0.00   0.00   0.00  100.82    0.00   78.04  180.00  1.00 
1 1 1    0   20    7 o 16   35.01    8.75  107.47    0.00   3.06   0.00   0.00   0.00   35.49  180.00  140.69  180.00  1.00 
1 1 1    0   20    8 o  2   33.11    8.94   17.85    0.00   0.51  -0.00   0.00   0.00   13.35  360.00    4.21  180.00  0.47 
1 1 1    0   20    9 o 18   14.85    6.94   32.55    0.00   0.45   0.00   0.00   0.00   19.64  180.00   51.84  180.00  0.42 
1 1 1    0   20   10 o  2  140.55    3.27  129.67    0.00  18.02  -0.00   0.00   0.00  152.24  360.00   23.39  360.00  1.00 
1 1 1    0   20   11 o 11  147.53    3.75  150.01    0.00  22.32   0.00   0.00   0.00  145.27    0.00    4.51  180.00  1.00 
1 1 1    0   20   12 o  9   15.13    7.19   15.23  180.00  -0.23  -0.00   0.00   0.00    8.46    0.00   23.74    0.00  0.23 
1 1 1    0   20   13 o  9  102.13    4.13  117.99    0.00  13.03   0.00   0.00   0.00   85.21    0.00   33.84  180.00  1.00 
1 1 1    0   20   14 o  9  164.40    3.96  140.56    0.00  27.41   0.00   0.00   0.00  186.24    0.00   43.67    0.00  1.00 
1 1 1    0   20   15 o 16   21.57    9.15   21.77    0.00   0.57   0.00   0.00   0.00    0.03  180.00   22.23  180.00  0.51 
1 1 1    0   20   16 o 17  109.31    4.78  113.11  180.00 -18.56  -0.00   0.00   0.00  103.02  180.00   12.57    0.00  1.00 
1 1 1    0   20   17 o  4  194.64    4.79  161.15    0.00  57.56   0.00   0.00   0.00  224.92    0.00   60.56    0.00  1.00 
1 1 1    0   20   18 o 11   25.62    9.69    1.82    0.00   0.09   0.00   0.00   0.00    2.99    0.00    1.14    0.00  0.09 
1 1 1    0   20   19 o  3   59.82    6.35   68.45  180.00 -10.11   0.00   0.00   0.00   50.82  180.00   17.99  360.00  1.00 
1 1 1    0   20   20 o  5   17.36    7.81    8.03    0.00   0.36   0.00   0.00   0.00    3.93    0.00    4.05  180.00  0.34 
1 1 1    0   20   21 o 10   41.54   10.00   35.63    0.00   3.66   0.00   0.00   0.00   47.89    0.00   12.79    0.00  1.00 
1 1 1    0   20   22 o  8   32.18    9.20   37.45  180.00  -3.32  -0.00   0.00   0.00   27.59  180.00    9.00    0.00  1.00 
1 1 1    0   20   23 o 19   14.97    7.00   20.04  180.00  -0.89  -0.00   0.00   0.00    1.94  180.00   17.40    0.00  0.71 
1 1 1    0   20   24 o 19   88.79    4.15   73.48  180.00 -21.75   0.00   0.00   0.00  107.15  180.00   36.73  180.00  1.00 
1 1 1    0   20   25 o  4   96.60    4.09   75.55  180.00 -32.55  -0.00   0.00   0.00  119.48  180.00   45.76  180.00  1.00 
1 1 1    0   20   26 o  7   29.61    9.55   28.50  180.00  -3.22   0.00   0.00   0.00   31.42  180.00    3.82  180.00  1.00 
1 1 1    0   20   27 o  1   17.56    7.75   10.31    0.00   0.81   0.00   0.00   0.00   13.86    0.00    4.18    0.00  0.67 
1 1 1    0   20   28 o 12   20.99    8.46   42.72  180.00  -3.62  -0.00   0.00   0.00    1.80  180.00   38.31    0.00  1.00 
1 1 1    0   20   29 o  7   11.54    5.77   13.71  180.00  -0.85   0.00   0.00   0.00    2.46  180.00   11.00  360.00  0.69 
1 1 1    0   20   30 o 10   19.47    8.18   12.34  180.00  -1.19  -0.00   0.00   0.00   21.02  180.00    9.73  180.00  0.83 
1 1 1    0   20   31 o  6   16.67    7.52    1.31  180.00  -0.13  -0.00   0.00   0.00    3.01  180.00    1.78  180.00  0.13 
1 1 1    0   20   32 o  2   13.28    6.43   10.13  180.00  -0.76   0.00   0.00   0.00    8.75  180.00    0.49  180.00  0.64 
1 1 1    0   20   33 o  7   20.36    8.42   16.77  180.00  -1.06  -0.00   0.00   0.00   20.34  180.00    8.63  180.00  0.79 
1 1 1    0   20   34 o 16   20.13    8.50   13.82  180.00  -0.59   0.00   0.00   0.00   13.00  180.00    4.66  180.00  0.53 
1 1 1    0   20   35 o 13   15.22    7.19   14.45  360.00   0.55  -0.00   0.00   0.00    6.79  360.00    1.65  180.00  0.50 
1 1 1    0   20   36 o  4   13.33    6.53    8.88    0.00   0.27   0.00   0.00   0.00    2.58    0.00    1.85  180.00  0.26 
1 1 1    0   21    1 o 11   64.73    4.53   64.45  270.00   0.00  -3.53   0.00   0.00   66.19  270.00    3.14  270.00  1.00 
1 1 1    0   21    2 o  2   55.76    5.27   65.63  270.00   0.00  -3.11   0.00   0.00   46.80  270.00   17.48   90.00  1.00 
1 1 1    0   21    3 o  8   17.49    7.66    3.80  270.00   0.00  -0.06   0.00   0.00    1.77   90.00    5.49   90.00  0.06 
1 1 1    0   21    4 o 12   97.20    3.53  100.47  270.00   0.00  -8.82   0.00   0.00   95.60  270.00    3.20   90.00  1.00 
1 1 1    0   21    5 o 19   18.55    7.94   21.65   90.00   0.00   0.36   0.00   0.00    8.59  270.00   29.95  270.00  0.34 
1 1 1    0   21    6 f  0  147.41    3.12  207.91   90.00   0.00  41.00   0.00   0.00  205.74   90.00    0.00    0.00  0.00 
1 1 1    0   21    7 f  0   33.00    9.28   35.45  270.00   0.00  -1.07   0.00   0.00   35.19  270.00    0.00    0.00  0.00 
1 1 1    0   21    8 o  8  117.47    3.83  135.57   90.00  -0.00  15.86   0.00   0.00   99.90   90.00   35.14  270.00  1.00 
1 1 1    0   21    9 o 13   31.09   10.00   10.93   90.00   0.00   0.32   0.00   0.00    8.17   90.00    2.76  270.00  0.31 
1 1 1    0   21   10 o  8  134.76    4.06   86.77   90.00  -0.00  12.10   0.00   0.00  182.39   90.00   95.26   90.00  1.00 
1 1 1    0   21   11 o 10   72.65    5.20   94.90  270.00   0.00  -7.33   0.00   0.00   49.58  270.00   46.14   90.00  1.00 
1 1 1    0   21   12 o  7   38.41   10.23   38.41   90.00   0.00   1.56   0.00   0.00   31.35   90.00    7.57  270.00  0.91 
1 1 1    0   21   13 o  2   22.16    9.35    2.43   90.00   0.00   0.06   0.00   0.00    0.30   90.00    2.17  270.00  0.06 
1 1 1    0   21   14 o  7  166.60    4.01  196.70   90.00  -0.00  46.10   0.00   0.00  132.02   90.00   69.17  270.00  1.00 
1 1 1    0   21   15 o  1   86.19    4.38  111.24   90.00  -0.00  15.81   0.00   0.00   58.80   90.00   54.78  270.00  1.00 
1 1 1    0   21   16 o 18   92.59    4.23   99.00   90.00  -0.00  18.63   0.00   0.00   84.28   90.00   16.61  270.00  1.00 
1 1 1    0   21   17 o  5   16.47    7.56   25.13  270.00  -0.00  -0.93   0.00   0.00    1.43   90.00   26.91   90.00  0.73 
1 1 1    0   21   18 o 11   19.25    8.63   20.38  270.00   0.00  -0.91   0.00   0.00    7.35  270.00   13.08   90.00  0.72 
1 1 1    0   21   19 o  6   45.86    6.52   36.54  270.00   0.00  -4.58   0.00   0.00   55.48  270.00   19.27  270.00  1.00 
1 1 1    0   21   20 o 10   68.39    4.72   54.96   90.00  -0.00  11.67   0.00   0.00   82.70   90.00   28.63   90.00  1.00 
1 1 1    0   21   21 o 10   15.92    7.07    3.11  270.00  -0.00  -0.15   0.00   0.00    1.74  270.00    1.29   90.00  0.15 
1 1 1    0   21   22 f  0   13.60    6.37   18.97   90.00  -0.00   0.78   0.00   0.00   18.30   90.00    0.00    0.00  0.00 
1 1 1    0   21   23 o  6   41.86    7.18   36.92   90.00  -0.00   4.59   0.00   0.00   48.32   90.00   12.94   90.00  1.00 
1 1 1    0   21   24 o 15   19.20    7.97   18.37  270.00  -0.00  -1.28   0.00   0.00   14.95  270.00    2.96   90.00  0.86 
1 1 1    0   21   25 o 16   25.02    8.78   20.01  270.00   0.00  -2.01   0.00   0.00   28.86  270.00    9.43  270.00  0.97 
1 1 1    0   21   26 o  4   19.19    8.18   11.15  270.00   0.00  -0.93   0.00   0.00   17.45  270.00    6.94  270.00  0.73 
1 1 1    0   21   27 o 16   16.42    7.48   11.26   90.00   0.00   0.81   0.00   0.00   11.35   90.00    0.78   90.00  0.67 
1 1 1    0   21   28 o 18   14.38    6.85    3.16   90.00  -0.00   0.21   0.00   0.00    2.94   90.00    0.03   90.00  0.20 
1 1 1    0   21   29 o 10   39.06    8.78   45.14  270.00   0.00  -8.54   0.00   0.00   34.31  270.00    9.51   90.00  1.00 
1 1 1    0   21   30 o 12   13.99    6.72   20.17  270.00   0.00  -1.70   0.00   0.00    7.70  270.00   10.76   90.00  0.94 
1 1 1    0   21   31 o 12   15.34    7.18   23.26  270.00   0.00  -1.95   0.00   0.00    9.91  270.00    9.65   90.00  0.96 
1 1 1    0   21   32 o  2   26.16    9.53    8.12  270.00   0.00  -0.73   0.00   0.00   26.44  270.00   20.42  270.00  0.62 
1 1 1    0   21   33 o  8   15.29    7.25   25.82  270.00   0.00  -0.93   0.00   0.00    5.84  270.00   10.61   90.00  0.73 
1 1 1    0   21   34 o  5   10.94    5.57    0.74   90.00   0.00   0.02   0.00   0.00    0.04   90.00    0.40  270.00  0.02 
1 1 1    0   21   35 o  5   14.90    7.03   10.29   90.00   0.00   0.36   0.00   0.00    4.75   90.00    0.71  270.00  0.34 
1 1 1    0   22    0 o  1   75.46    6.15  103.17  180.00  -3.79  -0.00   0.00   0.00   48.38  180.00   54.02    0.00  1.00 
1 1 1    0   22    1 o  8  164.91    3.40  169.55  180.00 -27.49  -0.00   0.00   0.00  161.50  180.00    6.82    0.00  1.00 
1 1 1    0   22    2 o 11  305.37    4.84  265.72    0.00  79.10  -0.00   0.00   0.00  346.77  360.00   82.79  360.00  1.00 
1 1 1    0   22    3 o  8   34.45    9.13   26.01  180.00  -0.83  -0.00   0.00   0.00   20.99  180.00    4.87    0.00  0.68 
1 1 1    0   22    4 o  1   75.74    4.72   57.75    0.00   4.33  -0.00   0.00   0.00   93.89  360.00   36.37  360.00  1.00 
1 1 1    0   22    5 o 16   61.97    5.97   52.64    0.00   3.22   0.00   0.00   0.00   71.00    0.00   18.45    0.00  1.00 
1 1 1    0   22    6 o 11  192.25    4.13  173.97    0.00  33.99   0.00   0.00   0.00  210.40    0.00   36.30    0.00  1.00 
1 1 1    0   22    7 o 11  160.47    4.22  138.76    0.00  22.94   0.00   0.00   0.00  181.67    0.00   42.41    0.00  1.00 
1 1 1    0   22    8 o 19   32.47   10.39   72.31    0.00   2.25   0.00   0.00   0.00    9.31  180.00   82.13  180.00  0.98 
1 1 1    0   22    9 o  5  195.10    4.93  190.96    0.00  40.86   0.00   0.00   0.00  197.26    0.00    4.33    0.00  1.00 
1 1 1    0   22   10 o  3   38.14   10.74   82.49  180.00  -3.33  -0.00   0.00   0.00    7.57    0.00   91.21    0.00  1.00 
1 1 1    0   22   11 o 14  129.00    3.87  124.20  180.00 -20.40   0.00   0.00   0.00  131.55  180.00    5.11  180.00  1.00 
1 1 1    0   22   12 o 17   36.90    9.81   47.58    0.00   2.19  -0.00   0.00   0.00   23.35  360.00   25.30  180.00  0.98 
1 1 1    0   22   13 o 10   45.01    8.74   64.14    0.00   4.18   0.00   0.00   0.00   24.45    0.00   41.06  180.00  1.00 
1 1 1    0   22   14 o 11   39.61    9.30   39.57  180.00  -2.61  -0.00   0.00   0.00   38.00  180.00    2.36    0.00  0.99 
1 1 1    0   22   15 o  4   32.14    9.29   38.30  180.00  -2.48  -0.00   0.00   0.00   24.38  180.00   14.61    0.00  0.99 
1 1 1    0   22   16 o 12   22.14    8.64   17.51  180.00  -0.86  -0.00   0.00   0.00   13.26  180.00    4.40    0.00  0.70 
1 1 1    0   22   17 o  2  101.97    4.13  106.60  180.00 -30.11   0.00   0.00   0.00   97.53  180.00    8.88  360.00  1.00 
1 1 1    0   22   18 o 16   18.22    7.77   15.50  180.00  -0.75  -0.00   0.00   0.00    7.79  180.00    7.54    0.00  0.63 
1 1 1    0   22   19 o 15   20.37    8.39   12.43    0.00   0.69   0.00   0.00   0.00   12.24    0.00    0.03    0.00  0.60 
1 1 1    0   22   20 o  8   18.17    7.68    0.42    0.00   0.02  -0.00   0.00   0.00    0.41  360.00    0.00  180.00  0.02 
1 1 1    0   22   21 f  0   15.39    6.93   19.14    0.00   0.87   0.00   0.00   0.00   18.44    0.00    0.00    0.00  0.00 
1 1 1    0   22   22 o  4   24.52    8.41   38.52  180.00  -2.69  -0.00   0.00   0.00   11.62  180.00   25.34    0.00  0.99 
1 1 1    0   22   23 o  7   25.72    9.19   30.80  180.00  -2.68  -0.00   0.00   0.00   20.92  180.00    9.13    0.00  0.99 
1 1 1    0   22   24 o  3   26.30    8.47    0.05    0.00   0.01  -0.00   0.00   0.00    0.23  360.00    0.18  360.00  0.01 
1 1 1    0   22   25 o  8   10.78    5.43    1.45    0.00   0.08   0.00   0.00   0.00    0.38    0.00    0.99  180.00  0.08 
1 1 1    0   22   26 o  6   14.51    6.77   17.17  180.00  -1.15  -0.00   0.00   0.00    7.56  180.00    8.56    0.00  0.82 
1 1 1    0   22   27 o 14   41.95    7.59   44.96  180.00  -8.17  -0.00   0.00   0.00   41.51  180.00    0.87    0.00  1.00 
1 1 1    0   22   28 o  4   26.63    8.86   29.61  180.00  -3.68  -0.00   0.00   0.00   24.60  180.00    3.99    0.00  1.00 
1 1 1    0   22   29 o 19   15.76    7.17   11.37  180.00  -1.05   0.00   0.00   0.00   13.92  180.00    3.17  180.00  0.78 
1 1 1    0   22   30 o 18   36.52    8.74   45.02    0.00   7.95  -0.00   0.00   0.00   34.33  360.00    4.38  180.00  1.00 
1 1 1    0   22   31 o  5   13.06    6.33    7.08  360.00   0.49  -0.00   0.00   0.00    6.37  360.00    0.94  360.00  0.45 
1 1 1    0   22   32 o  3   16.42    7.38   29.83  180.00  -1.29  -0.00   0.00   0.00    8.57  180.00   11.03    0.00  0.86 
1 1 1    0   22   33 o 16   16.12    7.24   12.26  180.00  -0.49  -0.00   0.00   0.00    7.01  180.00    0.63    0.00  0.45 
1 1 1    0   22   34 o  8   13.03    6.40   18.56    0.00   0.61  -0.00   0.00   0.00    3.83  360.00    6.47  180.00  0.54 
1 1 1    0   22   35 o  8   13.52    6.77   13.58  360.00   0.39  -0.00   0.00   0.00    3.67  360.00    2.70  180.00  0.37 
1 1 1    0   23    1 o 11  188.25    4.00  159.42   90.00  -0.00  31.07   0.00   0.00  216.40   90.00   56.30   90.00  1.00 
1 1 1    0   23    2 o 12   57.94    6.96   52.43  270.00   0.00  -3.05   0.00   0.00   62.67  270.00    9.98  270.00  1.00 
1 1 1    0   23    3 o  9   97.76    4.33   30.14   90.00   0.00   3.07   0.00   0.00  164.35   90.00  134.03   90.00  1.00 
1 1 1    0   23    4 o 17  165.64    3.86  149.54   90.00   0.00  26.20   0.00   0.00  180.62   90.00   29.95   90.00  1.00 
1 1 1    0   23    5 o  7   20.32    8.95   37.83  270.00   0.00  -0.78   0.00   0.00   11.61   90.00   49.80   90.00  0.65 
1 1 1    0   23    6 o  5  166.16    4.08  160.10   90.00  -0.00  29.99   0.00   0.00  170.39   90.00    8.46   90.00  1.00 
1 1 1    0   23    7 o  3  137.66    4.21  152.17   90.00  -0.00  24.65   0.00   0.00  121.02   90.00   33.28  270.00  1.00 
1 1 1    0   23    8 o  2  118.38    4.11  121.86   90.00  -0.00  17.91   0.00   0.00  112.86   90.00   11.05  270.00  1.00 
1 1 1    0   23    9 o 12   20.68    8.97    7.46  270.00  -0.00  -0.19   0.00   0.00    0.09  270.00    7.52   90.00  0.19 
1 1 1    0   23   10 o  2   32.83   10.33   21.06   90.00  -0.00   0.88   0.00   0.00   24.78   90.00    3.25   90.00  0.71 
1 1 1    0   23   11 o 18  197.69    4.03  195.62   90.00  -0.00  62.28   0.00   0.00  195.60   90.00    4.18  270.00  1.00 
1 1 1    0   23   12 o  3   34.28    9.76   18.08  270.00  -0.00  -1.01   0.00   0.00   34.03  270.00   15.60  270.00  0.77 
1 1 1    0   23   13 o  5   21.37    8.78   48.51  270.00   0.00  -2.05   0.00   0.00    8.06   90.00   57.46   90.00  0.97 
1 1 1    0   23   14 o  7   14.89    7.07   27.01   90.00  -0.00   0.93   0.00   0.00    5.58  270.00   32.90  270.00  0.73 
1 1 1    0   23   15 o  3   77.56    4.37   73.02   90.00  -0.00  15.09   0.00   0.00   81.93   90.00    8.74   90.00  1.00 
1 1 1    0   23   16 o 15   39.16    8.47   27.93  270.00  -0.00  -2.74   0.00   0.00   49.93  270.00   22.21  270.00  0.99 
1 1 1    0   23   17 o 19   20.85    8.47   16.79  270.00   0.00  -0.92   0.00   0.00   13.77  270.00    2.78   90.00  0.73 
1 1 1    0   23   18 o 10   17.05    7.55   10.97   90.00   0.00   0.54   0.00   0.00    6.18   90.00    4.56  270.00  0.50 
1 1 1    0   23   19 o 12   74.06    4.08   74.56  270.00   0.00 -18.51   0.00   0.00   75.72  270.00    3.31  270.00  1.00 
1 1 1    0   23   20 o 19   20.80    8.18   37.92   90.00  -0.00   2.19   0.00   0.00    4.14   90.00   32.29  270.00  0.98 
1 1 1    0   23   21 o  6   15.40    6.99   22.60   90.00  -0.00   1.10   0.00   0.00    2.91   90.00   18.83  270.00  0.80 
1 1 1    0   23   22 o  7   17.79    7.93    1.00   90.00  -0.00   0.07   0.00   0.00    1.42   90.00    0.43   90.00  0.07 
1 1 1    0   23   23 f  0   15.32    6.95    2.83   90.00  -0.00   0.20   0.00   0.00    2.74   90.00    0.00    0.00  0.00 
1 1 1    0   23   24 o  2   16.99    7.57   21.26  270.00   0.00  -1.63   0.00   0.00   11.42  270.00    8.63   90.00  0.93 
1 1 1    0   23   25 o  2   20.91    8.09   26.49   90.00   0.00   2.32   0.00   0.00   16.15   90.00    8.73  270.00  0.98 
1 1 1    0   23   26 o  2   18.00    7.57   10.13  270.00   0.00  -0.79   0.00   0.00   14.12  270.00    4.50  270.00  0.66 
1 1 1    0   23   27 o 14   14.10    6.48    3.40   90.00   0.00   0.22   0.00   0.00    3.34   90.00    0.71   90.00  0.21 
1 1 1    0   23   28 o 11   15.17    7.08   27.45  270.00   0.00  -2.43   0.00   0.00    4.05  270.00   21.77   90.00  0.98 
1 1 1    0   23   29 o  5   15.28    7.11    8.09   90.00   0.00   0.71   0.00   0.00   11.65   90.00    4.58   90.00  0.61 
1 1 1    0   23   30 o  2   12.61    6.21    5.85   90.00   0.00   0.40   0.00   0.00    5.08   90.00    0.51   90.00  0.38 
1 1 1    0   23   31 o  4   18.63    8.06   32.10  270.00   0.00  -1.66   0.00   0.00   12.99  270.00    8.69   90.00  0.93 
1 1 1    0   23   32 o 11   14.31    6.74   15.63  270.00   0.00  -0.54   0.00   0.00    4.65  270.00    4.87   90.00  0.50 
1 1 1    0   23   33 o  3   14.86    6.92    0.66   90.00   0.00   0.03   0.00   0.00    0.38   90.00    0.03  270.00  0.03 
1 1 1    0   23   34 o 18   12.62    6.27   17.96   90.00   0.00   0.52   0.00   0.00    3.16   90.00    5.67  270.00  0.48 
1 1 1    0   24    0 o  9  165.42    6.58  201.62  360.00  19.81  -0.00   0.00   0.00  126.25  360.00   78.34  180.00  1.00 
1 1 1    0   24    1 o 19   99.36    5.85  160.75    0.00  18.76   0.00   0.00   0.00   35.57    0.00  127.59  180.00  1.00 
1 1 1    0   24    2 o  4  121.29    5.23  127.49  180.00 -18.50  -0.00   0.00   0.00  113.10  180.00   16.37    0.00  1.00 
1 1 1    0   24    3 o  9  187.89    4.87  158.19  180.00 -36.34   0.00   0.00   0.00  214.97  180.00   54.17  180.00  1.00 
1 1 1    0   24    4 o  3   91.44    5.28   67.09    0.00   7.65   0.00   0.00   0.00  114.60    0.00   46.31    0.00  1.00 
1 1 1    0   24    5 o 10   94.97    4.90   87.91  360.00  10.81  -0.00   0.00   0.00  100.32  360.00   10.70  360.00  1.00 
1 1 1    0   24    6 o  1  226.59    4.09  203.56  180.00 -62.83  -0.00   0.00   0.00  245.21  180.00   37.25  180.00  1.00 
1 1 1    0   24    7 o  8   31.25   10.62   60.98    0.00   2.42   0.00   0.00   0.00    0.82  180.00   63.17  180.00  0.98 
1 1 1    0   24    8 o  9   95.21    4.43   91.74    0.00  13.67  -0.00   0.00   0.00   96.71  360.00    2.99  360.00  1.00 
1 1 1    0   24    9 o  5  104.40    4.20  102.21    0.00  18.57  -0.00   0.00   0.00  104.50  360.00    0.19  360.00  1.00 
1 1 1    0   24   10 o 14  116.36    3.99  118.46  180.00 -27.37  -0.00   0.00   0.00  111.97  180.00    8.79    0.00  1.00 
1 1 1    0   24   11 o 14   16.41    7.68   16.50  180.00  -0.58  -0.00   0.00   0.00    0.26  180.00   16.54    0.00  0.52 
1 1 1    0   24   12 o  3   16.73    7.72    8.16  180.00  -0.31  -0.00   0.00   0.00    1.78  180.00    6.47    0.00  0.30 
1 1 1    0   24   13 o  4   18.11    8.06   22.79  180.00  -0.97   0.00   0.00   0.00    4.30  180.00   18.57  360.00  0.75 
1 1 1    0   24   14 o  3   18.18    8.19    9.30    0.00   0.42   0.00   0.00   0.00    5.22    0.00    4.04  180.00  0.40 
1 1 1    0   24   15 o  4   35.67    8.98   39.30  180.00  -3.55  -0.00   0.00   0.00   32.39  180.00    6.44    0.00  1.00 
1 1 1    0   24   16 o 14   42.57    8.52   43.69    0.00   5.05  -0.00   0.00   0.00   42.22  360.00    0.70  180.00  1.00 
1 1 1    0   24   17 o  2   18.15    7.82   38.86  180.00  -2.08   0.00   0.00   0.00    2.76  360.00   40.70  360.00  0.97 
1 1 1    0   24   18 o  4   11.28    5.64    3.54    0.00   0.13   0.00   0.00   0.00    0.60  180.00    4.03  180.00  0.13 
1 1 1    0   24   19 o 15   19.39    8.06   22.77    0.00   1.22   0.00   0.00   0.00   10.75    0.00   11.05  180.00  0.84 
1 1 1    0   24   20 o 19   13.90    6.59    8.01  180.00  -0.38  -0.00   0.00   0.00    2.37  180.00    5.38    0.00  0.36 
1 1 1    0   24   21 o 15   15.62    7.13   12.44  180.00  -0.82   0.00   0.00   0.00    8.84  180.00    3.35  360.00  0.67 
1 1 1    0   24   22 o  3   49.09    6.37   46.41  180.00 -10.89   0.00   0.00   0.00   53.41  180.00    8.63  180.00  1.00 
1 1 1    0   24   23 o  2   16.07    7.41    4.49    0.00   0.33   0.00   0.00   0.00    6.05    0.00    1.83    0.00  0.32 
1 1 1    0   24   24 o  9   19.62    8.00    7.30    0.00   0.60   0.00   0.00   0.00   14.28    0.00    7.43    0.00  0.54 
1 1 1    0   24   25 o  2   14.06    6.61    0.97  360.00   0.06  -0.00   0.00   0.00    0.81  360.00    0.05  180.00  0.06 
1 1 1    0   24   26 o 11   16.69    7.37    9.33  180.00  -0.84  -0.00   0.00   0.00   13.58  180.00    4.29  180.00  0.69 
1 1 1    0   24   27 o  5   16.51    7.32   14.07    0.00   1.33   0.00   0.00   0.00   15.42    0.00    2.15    0.00  0.87 
1 1 1    0   24   28 o 15   17.23    7.53   17.73    0.00   1.71  -0.00   0.00   0.00   16.67  360.00    1.08  360.00  0.94 
1 1 1    0   24   29 o  7   13.28    6.32    8.39  360.00   0.61  -0.00   0.00   0.00    7.84  360.00    1.20  360.00  0.55 
1 1 1    0   24   30 o 16   32.70    7.79   23.27    0.00   2.34   0.00   0.00   0.00   47.92    0.00   31.63    0.00  0.98 
1 1 1    0   24   31 o  9   16.73    7.52   13.16  180.00  -0.52   0.00   0.00   0.00    7.67  180.00    0.62  360.00  0.48 
1 1 1    0   24   32 o 19   12.97    6.32    5.54  180.00  -0.19  -0.00   0.00   0.00    1.58  180.00    1.60    0.00  0.18 
1 1 1    0   24   33 o  6   13.59    6.68   22.86  180.00  -0.71   0.00   0.00   0.00    4.99  180.00    6.64  360.00  0.61 
1 1 1    0   25    1 o  2   59.19    7.12   54.12  270.00   0.00  -4.59   0.00   0.00   63.04  270.00    7.72  270.00  1.00 
1 1 1    0   25    2 o  8   42.13   11.04   75.29   90.00  -0.00   4.19   0.00   0.00    7.29   90.00   69.64  270.00  1.00 
1 1 1    0   25    3 o 11   62.80    8.02   43.70  270.00  -0.00  -4.02   0.00   0.00   80.87  270.00   36.24  270.00  1.00 
1 1 1    0   25    4 o 17   79.04    6.27   61.66   90.00   0.00   7.72   0.00   0.00   95.11   90.00   32.14   90.00  1.00 
1 1 1    0   25    5 o 19   52.13    9.49   36.88   90.00  -0.00   2.97   0.00   0.00   66.07   90.00   28.43   90.00  0.99 
1 1 1    0   25    6 o  4   26.86   10.52   51.21   90.00  -0.00   2.19   0.00   0.00    0.17   90.00   52.06  270.00  0.98 
1 1 1    0   25    7 o  1   19.89    9.18   12.54   90.00  -0.00   0.45   0.00   0.00    3.97   90.00    8.81  270.00  0.42 
1 1 1    0   25    8 o  1  152.45    4.62  142.74  270.00   0.00 -49.51   0.00   0.00  159.57  270.00   14.23  270.00  1.00 
1 1 1    0   25    9 o 12   20.14    9.19   30.45  270.00   0.00  -1.30   0.00   0.00    3.81  270.00   27.07   90.00  0.86 
1 1 1    0   25   10 o 13   79.06    6.04   58.96   90.00  -0.00  11.42   0.00   0.00   98.69   90.00   39.27   90.00  1.00 
1 1 1    0   25   11 o  2   26.78   10.30   54.39   90.00  -0.00   3.18   0.00   0.00    1.07  270.00   55.52  270.00  1.00 
1 1 1    0   25   12 o 13   39.56   11.65   62.74  270.00   0.00  -5.31   0.00   0.00   16.77  270.00   45.57   90.00  1.00 
1 1 1    0   25   13 o 18   17.20    7.82    9.86   90.00   0.00   0.45   0.00   0.00    4.82   90.00    4.92  270.00  0.42 
1 1 1    0   25   14 o 19   30.36    9.77   17.91   90.00   0.00   1.38   0.00   0.00   35.88   90.00   18.27   90.00  0.88 
1 1 1    0   25   15 f  0   14.93    7.06   24.79  270.00   0.00  -1.12   0.00   0.00   24.25  270.00    0.00    0.00  0.00 
1 1 1    0   25   16 o 17   16.50    7.46   11.78  270.00   0.00  -0.57   0.00   0.00    5.64  270.00    5.78   90.00  0.52 
1 1 1    0   25   17 o  1   16.82    7.55   26.24  270.00   0.00  -1.26   0.00   0.00    3.42  270.00   21.81   90.00  0.85 
1 1 1    0   25   18 o 18  100.72    3.71   98.58   90.00  -0.00  33.80   0.00   0.00  106.88   90.00   12.32   90.00  1.00 
1 1 1    0   25   19 o  1   42.01    7.79   51.43   90.00  -0.00   7.58   0.00   0.00   34.01   90.00   15.99  270.00  1.00 
1 1 1    0   25   20 o  4   17.28    7.65   20.59  270.00  -0.00  -1.54   0.00   0.00   11.31  270.00    8.88   90.00  0.91 
1 1 1    0   25   21 o 16   23.52    8.78   26.32  270.00  -0.00  -2.52   0.00   0.00   21.22  270.00    4.00   90.00  0.99 
1 1 1    0   25   22 o  8   15.68    7.31    5.01   90.00   0.00   0.36   0.00   0.00    6.14   90.00    1.44   90.00  0.35 
1 1 1    0   25   23 o  2   31.32    8.90   22.36   90.00  -0.00   2.74   0.00   0.00   41.13   90.00   20.14   90.00  0.99 
1 1 1    0   25   24 o  2   16.86    7.49    9.55  270.00  -0.00  -0.70   0.00   0.00   11.54  270.00    2.73  270.00  0.60 
1 1 1    0   25   25 o 11   16.72    7.45    5.30   90.00  -0.00   0.47   0.00   0.00    9.44   90.00    4.31   90.00  0.44 
1 1 1    0   25   26 o  8   19.38    8.07   20.01  270.00   0.00  -2.09   0.00   0.00   18.62  270.00    0.35   90.00  0.97 
1 1 1    0   25   27 o 12   13.44    6.43   13.23   90.00   0.00   1.10   0.00   0.00    9.89   90.00    1.73  270.00  0.80 
1 1 1    0   25   28 o  1   14.50    6.77    3.79   90.00   0.00   0.29   0.00   0.00    5.20   90.00    2.19   90.00  0.28 
1 1 1    0   25   29 o  1   18.70    7.86   37.61   90.00  -0.00   2.20   0.00   0.00   10.24   90.00   16.00  270.00  0.98 
1 1 1    0   25   30 o  1   20.04    8.10   21.35  270.00  -0.00  -0.93   0.00   0.00   16.36  270.00    3.38  270.00  0.73 
1 1 1    0   25   31 o  3   10.83    5.43    6.53   90.00   0.00   0.20   0.00   0.00    0.33   90.00    3.55  270.00  0.19 
1 1 1    0   25   32 o 10   13.47    6.68   22.41  270.00   0.00  -0.71   0.00   0.00    4.71  270.00    7.00   90.00  0.61 
1 1 1    0   26    0 o 15  146.22    5.55   74.23    0.00  11.87   0.00   0.00   0.00  216.84    0.00  141.24    0.00  1.00 
1 1 1    0   26    1 o  6   21.28    9.07    8.32  180.00  -0.34  -0.00   0.00   0.00    5.51  180.00    2.96    0.00  0.33 
1 1 1    0   26    2 o  2  108.59    4.18   81.92  180.00 -20.01  -0.00   0.00   0.00  133.76  180.00   50.33  180.00  1.00 
1 1 1    0   26    3 o 17   60.44    6.66   44.46    0.00   5.93   0.00   0.00   0.00   75.61    0.00   30.35    0.00  1.00 
1 1 1    0   26    4 o 19   49.77    8.48   45.46  180.00  -4.84  -0.00   0.00   0.00   53.32  180.00    7.11  180.00  1.00 
1 1 1    0   26    5 o 15   64.45    6.13   54.15    0.00   8.20   0.00   0.00   0.00   74.01    0.00   19.13    0.00  1.00 
1 1 1    0   26    6 o 15   45.71    9.03   76.86  180.00  -7.66  -0.00   0.00   0.00   13.80  180.00   63.82    0.00  1.00 
1 1 1    0   26    7 o 16   65.04    8.18   69.39    0.00  10.44   0.00   0.00   0.00   60.29    0.00    9.50  180.00  1.00 
1 1 1    0   26    8 o 11   35.23   11.59   32.26  180.00  -2.34  -0.00   0.00   0.00   36.87  180.00    4.59  180.00  0.98 
1 1 1    0   26    9 f  0   18.42    8.69   33.64    0.00   1.51   0.00   0.00   0.00   33.49    0.00    0.00    0.00  0.00 
1 1 1    0   26   10 o  9   23.21   10.33    5.31    0.00   0.29  -0.00   0.00   0.00    7.75  360.00    2.49  360.00  0.28 
1 1 1    0   26   11 o 10   20.86    9.31    1.02    0.00   0.05   0.00   0.00   0.00    1.23    0.00    0.23    0.00  0.05 
1 1 1    0   26   12 o  4   25.79   10.56    4.08  180.00  -0.26  -0.00   0.00   0.00    9.03  180.00    5.02  180.00  0.25 
1 1 1    0   26   13 o 16   22.39    9.52   13.90  180.00  -0.84  -0.00   0.00   0.00   17.05  180.00    3.47  180.00  0.68 
1 1 1    0   26   14 o  2   16.17    7.75    0.93    0.00   0.04  -0.00   0.00   0.00    0.51  360.00    0.39  180.00  0.04 
1 1 1    0   26   15 o  8   21.85    9.29   11.91  180.00  -0.69  -0.00   0.00   0.00   14.59  180.00    3.12  180.00  0.60 
1 1 1    0   26   16 o  5   77.44    5.49   94.14    0.00  22.26   0.00   0.00   0.00   64.94    0.00   25.00  180.00  1.00 
1 1 1    0   26   17 o  8   24.80    9.80   14.83  360.00   1.07  -0.00   0.00   0.00   24.82  360.00   10.48  360.00  0.79 
1 1 1    0   26   18 o 16   15.78    7.54   19.12  180.00  -1.21  -0.00   0.00   0.00    7.63  180.00   11.09    0.00  0.84 
1 1 1    0   26   19 o 15   18.10    8.23   16.27  180.00  -1.23   0.00   0.00   0.00   14.76  180.00    1.04  360.00  0.84 
1 1 1    0   26   20 o  7   39.49   10.10   41.05  180.00  -6.01  -0.00   0.00   0.00   40.03  180.00    1.07  180.00  1.00 
1 1 1    0   26   21 o  4   19.27    8.55    4.04  180.00  -0.32  -0.00   0.00   0.00    8.18  180.00    4.39  180.00  0.31 
1 1 1    0   26   22 o  6   14.81    7.15   11.98    0.00   0.77  -0.00   0.00   0.00    8.00  360.00    3.25  180.00  0.65 
1 1 1    0   26   23 o  2   18.44    8.32    0.51  180.00  -0.07   0.00   0.00   0.00    1.66  180.00    0.87  180.00  0.07 
1 1 1    0   26   24 o 11   20.00    8.68    4.18  180.00  -0.36   0.00   0.00   0.00   10.14  180.00    6.60  180.00  0.34 
1 1 1    0   26   25 o  8   32.28    8.97   33.34    0.00   5.29   0.00   0.00   0.00   33.44    0.00    2.33    0.00  1.00 
1 1 1    0   26   26 o  1   13.71    6.56    1.41  180.00  -0.12  -0.00   0.00   0.00    1.95  180.00    0.73  180.00  0.12 
1 1 1    0   26   27 o 15   18.22    7.84    9.76    0.00   0.85   0.00   0.00   0.00   17.44    0.00    9.72    0.00  0.69 
1 1 1    0   26   28 o 18   18.76    7.97   30.61  180.00  -1.77  -0.00   0.00   0.00   14.07  180.00    7.27    0.00  0.94 
1 1 1    0   26   29 o  9   21.93    8.53   18.56    0.00   0.86   0.00   0.00   0.00   19.33    0.00    8.05    0.00  0.70 
1 1 1    0   26   30 o 14   13.61    6.65   13.28  180.00  -0.48  -0.00   0.00   0.00    4.01  180.00    4.02    0.00  0.44 
1 1 1    0   26   31 o 15   16.12    7.68   15.00    0.00   0.54  -0.00   0.00   0.00    7.91  360.00    0.00  180.00  0.49 
1 1 1    0   26   32 o  6   16.14    7.70   15.98  180.00  -0.50  -0.00   0.00   0.00    7.67  180.00    0.49  180.00  0.46 
1 1 1    0   27    1 o 13   23.01    9.31   46.37  270.00   0.00  -2.42   0.00   0.00    1.17   90.00   47.62   90.00  0.98 
1 1 1    0   27    2 o 11   26.65    9.81   21.42  270.00   0.00  -1.27   0.00   0.00   24.13  270.00    2.69  270.00  0.85 
1 1 1    0   27    3 o 13   47.65    8.51   82.26  270.00   0.00  -9.34   0.00   0.00   13.09  270.00   69.12   90.00  1.00 
1 1 1    0   27    4 o  1   52.38    7.67   47.33   90.00  -0.00   6.20   0.00   0.00   57.56   90.00   10.37   90.00  1.00 
1 1 1    0   27    5 o  8   59.66    6.62   28.63  270.00  -0.00  -4.54   0.00   0.00   90.84  270.00   62.38  270.00  1.00 
1 1 1    0   27    6 f  0   24.51    9.60   23.14  270.00  -0.00  -1.36   0.00   0.00   22.94  270.00    0.00    0.00  0.00 
1 1 1    0   27    7 o 18   27.89   10.54   19.30   90.00   0.00   1.26   0.00   0.00   28.37   90.00    9.29   90.00  0.85 
1 1 1    0   27    8 o  8   26.12   10.31   36.41   90.00  -0.00   2.30   0.00   0.00   15.30   90.00   20.61  270.00  0.98 
1 1 1    0   27    9 o  6   52.10    8.55   30.18  270.00  -0.00  -4.24   0.00   0.00   74.49  270.00   44.83  270.00  1.00 
1 1 1    0   27   10 o 13   34.16   10.57   50.53  270.00  -0.00  -4.33   0.00   0.00   18.81  270.00   30.69   90.00  1.00 
1 1 1    0   27   11 o  1   30.34   10.09   13.53   90.00   0.00   1.07   0.00   0.00   34.83   90.00   21.64   90.00  0.79 
1 1 1    0   27   12 o 10   15.17    7.25   13.40   90.00   0.00   0.60   0.00   0.00    3.37   90.00    9.61  270.00  0.54 
1 1 1    0   27   13 o 11   17.46    7.98   33.87  270.00  -0.00  -1.66   0.00   0.00    0.10   90.00   32.69   90.00  0.93 
1 1 1    0   27   14 f  0   24.68    9.45   18.49  270.00  -0.00  -1.17   0.00   0.00   17.67  270.00    0.00    0.00  0.00 
1 1 1    0   27   15 o  2   17.06    8.10    0.68   90.00   0.00   0.04   0.00   0.00    0.58   90.00    0.07  270.00  0.04 
1 1 1    0   27   16 o 14   44.98   10.24   38.20  270.00   0.00  -5.52   0.00   0.00   52.66  270.00   15.36  270.00  1.00 
1 1 1    0   27   17 o 14   26.85   10.19   36.38   90.00   0.00   3.52   0.00   0.00   18.06   90.00   17.49  270.00  1.00 
1 1 1    0   27   18 f  0   22.64    9.46   49.98   90.00  -0.00  41.00   0.00   0.00   47.88   90.00    0.00    0.00  0.00 
1 1 1    0   27   19 o 19   47.83   11.72   28.16   90.00  -0.00   4.40   0.00   0.00   69.19   90.00   42.75   90.00  1.00 
1 1 1    0   27   20 o  1   53.94    8.24   62.62  270.00   0.00 -14.01   0.00   0.00   49.08  270.00    9.71   90.00  1.00 
1 1 1    0   27   21 o 16   22.71    9.44   15.10   90.00   0.00   1.26   0.00   0.00   24.45   90.00   10.26   90.00  0.85 
1 1 1    0   27   22 o 14   39.73   10.15   29.40   90.00   0.00   4.54   0.00   0.00   51.43   90.00   23.42   90.00  1.00 
1 1 1    0   27   23 o 14   15.59    7.43   21.12   90.00   0.00   1.84   0.00   0.00    9.15   90.00   11.35  270.00  0.95 
1 1 1    0   27   24 o  5   16.63    7.78    4.42   90.00   0.00   0.41   0.00   0.00    8.83   90.00    4.69   90.00  0.39 
1 1 1    0   27   25 o 12   13.33    6.61    0.74  270.00   0.00  -0.06   0.00   0.00    0.92  270.00    0.28  270.00  0.06 
1 1 1    0   27   26 o 15   40.64    9.77   40.32   90.00  -0.00   6.39   0.00   0.00   49.82   90.00   18.37   90.00  1.00 
1 1 1    0   27   27 o  8   13.35    6.61    4.99   90.00   0.00   0.22   0.00   0.00    2.26   90.00    1.23  270.00  0.22 
1 1 1    0   27   28 o  5   15.33    7.55    5.22   90.00   0.00   0.17   0.00   0.00    2.13   90.00    0.80  270.00  0.17 
1 1 1    0   27   29 o  7   12.17    6.24   13.54  270.00   0.00  -0.44   0.00   0.00    1.95  270.00    6.07   90.00  0.41 
1 1 1    0   27   30 o  6   17.49    8.63   10.50   90.00   0.00   0.39   0.00   0.00    7.31   90.00    1.71   90.00  0.37 
1 1 1    0   27   31 o  6   12.48    6.41    1.02  270.00   0.00  -0.03   0.00   0.00    0.21  270.00    0.25   90.00  0.03 
1 1 1    0   28    0 o 11   98.59    6.16   71.16  180.00 -10.74  -0.00   0.00   0.00  126.99  180.00   56.80  180.00  1.00 
1 1 1    0   28    1 o  4   26.98    9.94   11.47    0.00   0.76   0.00   0.00   0.00   23.29    0.00   11.99    0.00  0.64 
1 1 1    0   28    2 o 16   96.50    4.41   72.18    0.00  21.45   0.00   0.00   0.00  121.86    0.00   50.72    0.00  1.00 
1 1 1    0   28    3 o  3   56.74    8.12   27.93  180.00  -4.30   0.00   0.00   0.00   85.94  180.00   58.44  180.00  1.00 
1 1 1    0   28    4 o 18   22.89    9.73   28.72  180.00  -1.67  -0.00   0.00   0.00   14.39  180.00   13.85    0.00  0.93 
1 1 1    0   28    5 o  7   59.08    9.08   49.74    0.00   7.81   0.00   0.00   0.00   69.32    0.00   20.48    0.00  1.00 
1 1 1    0   28    6 o 15   20.60    9.12   13.17    0.00   0.73  -0.00   0.00   0.00   12.81  360.00    0.09  180.00  0.62 
1 1 1    0   28    7 o 12   20.97    9.10   18.79  180.00  -1.09   0.00   0.00   0.00   14.99  180.00    3.37  360.00  0.80 
1 1 1    0   28    8 o 13   18.92    8.55   47.30  180.00  -2.53  -0.00   0.00   0.00    8.69    0.00   54.74    0.00  0.99 
1 1 1    0   28    9 o 11   46.49    9.05   37.14    0.00   4.70   0.00   0.00   0.00   56.96    0.00   20.96    0.00  1.00 
1 1 1    0   28   10 o 18   38.16   10.01   38.52  180.00  -3.75  -0.00   0.00   0.00   39.09  180.00    1.95  180.00  1.00 
1 1 1    0   28   11 o 13   44.27    9.20   50.86  180.00  -5.90   0.00   0.00   0.00   39.79  180.00    8.97  360.00  1.00 
1 1 1    0   28   12 o  4   23.51    9.43   27.09  180.00  -1.71  -0.00   0.00   0.00   18.04  180.00    7.93    0.00  0.94 
1 1 1    0   28   13 o 14   26.49    9.80    3.78    0.00   0.29   0.00   0.00   0.00   11.46    0.00    7.80    0.00  0.29 
1 1 1    0   28   14 o 15   21.04    8.91    6.97  180.00  -0.52  -0.00   0.00   0.00   13.28  180.00    6.46  180.00  0.48 
1 1 1    0   28   15 o 14   19.15    8.82    7.87    0.00   0.60   0.00   0.00   0.00   12.90    0.00    5.20    0.00  0.54 
1 1 1    0   28   16 o 19   21.17    8.84    8.99    0.00   0.77  -0.00   0.00   0.00   18.74  360.00   10.10  360.00  0.65 
1 1 1    0   28   17 f  0   17.21    7.85    9.63    0.00   0.73   0.00   0.00   0.00    9.08    0.00    0.00    0.00  0.00 
1 1 1    0   28   18 o 17   12.78    6.43    8.23    0.00   0.50  -0.00   0.00   0.00    4.13  360.00    3.60  180.00  0.46 
1 1 1    0   28   19 o  7   23.66    9.19    5.32  180.00  -0.48  -0.00   0.00   0.00   15.99  180.00   10.99  180.00  0.44 
1 1 1    0   28   20 o 12   40.11    8.92   38.34    0.00   6.27   0.00   0.00   0.00   43.59    0.00    6.97    0.00  1.00 
1 1 1    0   28   21 o 18   15.34    7.21   16.09    0.00   1.37   0.00   0.00   0.00   10.66    0.00    5.60  180.00  0.88 
1 1 1    0   28   22 o  4   11.87    5.94    3.58  180.00  -0.26  -0.00   0.00   0.00    2.78  180.00    0.51    0.00  0.26 
1 1 1    0   28   23 o 11   21.01    8.62   25.15  180.00  -2.69   0.00   0.00   0.00   18.96  180.00    3.70  360.00  0.99 
1 1 1    0   28   24 o 15   31.87    9.49   36.69    0.00   5.09   0.00   0.00   0.00   32.99    0.00    2.25    0.00  1.00 
1 1 1    0   28   25 o  1   19.01    8.19   12.35    0.00   1.02   0.00   0.00   0.00   19.82    0.00   10.39    0.00  0.77 
1 1 1    0   28   26 o 18   13.69    6.75    6.56  180.00  -0.25  -0.00   0.00   0.00    2.59  180.00    1.64    0.00  0.25 
1 1 1    0   28   27 o  5   21.40    9.06   29.35  180.00  -1.32   0.00   0.00   0.00   19.14  180.00    1.21  180.00  0.87 
1 1 1    0   28   28 o 11   15.11    7.27    9.21    0.00   0.36   0.00   0.00   0.00    4.77    0.00    0.79  180.00  0.34 
1 1 1    0   28   29 o 11   11.02    5.61    2.92  180.00  -0.08  -0.00   0.00   0.00    0.24  180.00    1.31    0.00  0.08 
1 1 1    0   28   30 o  6   13.97    6.89    0.55  180.00  -0.02  -0.00   0.00   0.00    0.19  180.00    0.06    0.00  0.02 
1 1 1    0   29    1 o 14   19.98    8.69    6.75  270.00  -0.00  -0.38   0.00   0.00    7.86  270.00    1.28  270.00  0.36 
1 1 1    0   29    2 o 13   33.22   10.16   39.80  270.00   0.00  -3.42   0.00   0.00   27.59  270.00   11.11   90.00  1.00 
1 1 1    0   29    3 o  6   20.42    8.83    0.54   90.00   0.00   0.03   0.00   0.00    0.71   90.00    0.19   90.00  0.03 
1 1 1    0   29    4 o  1   44.66    9.12   40.05   90.00  -0.00   4.85   0.00   0.00   50.49   90.00   11.67   90.00  1.00 
1 1 1    0   29    5 o 14   16.07    7.61    1.86  270.00  -0.00  -0.09   0.00   0.00    0.98  270.00    0.82   90.00  0.09 
1 1 1    0   29    6 o 18   72.36    5.33   42.31  270.00  -0.00  -9.65   0.00   0.00  103.93  270.00   63.15  270.00  1.00 
1 1 1    0   29    7 o 17   17.18    8.07    4.18   90.00   0.00   0.20   0.00   0.00    2.77   90.00    1.25  270.00  0.20 
1 1 1    0   29    8 o 14   17.04    8.02   18.29   90.00   0.00   0.86   0.00   0.00    6.25   90.00   11.25  270.00  0.70 
1 1 1    0   29    9 o  7   23.92    9.69   13.02   90.00  -0.00   0.83   0.00   0.00   19.99   90.00    7.50   90.00  0.68 
1 1 1    0   29   10 o 14   32.90   10.49   16.68  270.00  -0.00  -1.51   0.00   0.00   43.59  270.00   27.47  270.00  0.91 
1 1 1    0   29   11 o 18   15.72    7.53   19.62   90.00  -0.00   1.12   0.00   0.00    6.30   90.00   12.80  270.00  0.81 
1 1 1    0   29   12 o 15   32.31   10.36   47.64  270.00   0.00  -5.26   0.00   0.00   17.87  270.00   28.89   90.00  1.00 
1 1 1    0   29   13 o 10   27.44   10.76   20.84  270.00   0.00  -1.98   0.00   0.00   32.53  270.00   12.24  270.00  0.96 
1 1 1    0   29   14 o  1   15.99    7.63   15.05  270.00   0.00  -1.06   0.00   0.00   10.76  270.00    3.67   90.00  0.79 
1 1 1    0   29   15 o  5   32.49   10.19   30.95   90.00   0.00   3.72   0.00   0.00   35.72   90.00    6.53   90.00  1.00 
1 1 1    0   29   16 o 19   14.78    7.27   17.96  270.00  -0.00  -1.20   0.00   0.00    7.79  270.00    9.07   90.00  0.83 
1 1 1    0   29   17 o  7   13.26    6.55    5.60  270.00  -0.00  -0.34   0.00   0.00    3.43  270.00    1.83   90.00  0.33 
1 1 1    0   29   18 o 10   61.30    6.13   74.58  270.00   0.00 -21.71   0.00   0.00   52.15  270.00   18.31   90.00  1.00 
1 1 1    0   29   19 o 11   16.59    7.69   37.53   90.00   0.00   3.02   0.00   0.00    3.25  270.00   39.54  270.00  1.00 
1 1 1    0   29   20 o  7   15.66    7.39   16.58   90.00   0.00   1.45   0.00   0.00   12.00   90.00    4.07  270.00  0.90 
1 1 1    0   29   21 o 10   26.51    9.52   40.02   90.00   0.00   4.93   0.00   0.00   15.88   90.00   21.25  270.00  1.00 
1 1 1    0   29   22 o 19   25.20    9.40   26.04  270.00   0.00  -3.06   0.00   0.00   27.24  270.00    4.31  270.00  1.00 
1 1 1    0   29   23 o  5   18.74    8.24   30.32   90.00   0.00   2.69   0.00   0.00   12.53   90.00   12.08  270.00  0.99 
1 1 1    0   29   24 o  7   18.06    8.29   23.44   90.00   0.00   1.56   0.00   0.00   15.85   90.00    1.36  270.00  0.91 
1 1 1    0   29   25 o  1   16.74    7.86   29.02   90.00  -0.00   1.19   0.00   0.00    9.16   90.00    9.50  270.00  0.83 
1 1 1    0   29   26 o  9   30.32   10.42   26.51  270.00  -0.00  -1.58   0.00   0.00   39.42  270.00   23.12  270.00  0.92 
1 1 1    0   29   27 o  7   12.16    6.12   18.51   90.00   0.00   0.60   0.00   0.00    2.24   90.00    8.55  270.00  0.54 
1 1 1    0   29   28 o 11   18.00    8.14   19.82   90.00   0.00   0.76   0.00   0.00   12.76   90.00    2.51   90.00  0.64 
1 1 1    0   29   29 o 12   15.40    7.45    4.21   90.00   0.00   0.13   0.00   0.00    1.99   90.00    0.11   90.00  0.13 
1 1 1    0   30    0 o 13   26.86   11.05    9.30  180.00  -0.35   0.00   0.00   0.00    9.05  180.00    0.16  180.00  0.33 
1 1 1    0   30    1 o 15   37.86   10.01   39.62    0.00   3.74   0.00   0.00   0.00   37.76    0.00    0.11  180.00  1.00 
1 1 1    0   30    2 o 11   23.16    9.43   13.88  180.00  -0.83  -0.00   0.00   0.00   18.22  180.00    4.95  180.00  0.68 
1 1 1    0   30    3 o 12   33.14   10.87   14.02    0.00   1.13   0.00   0.00   0.00   40.37    0.00   26.95    0.00  0.81 
1 1 1    0   30    4 o 15   22.91    9.69    2.57  180.00  -0.16  -0.00   0.00   0.00    4.69  180.00    2.23  180.00  0.16 
1 1 1    0   30    5 o 15   24.26    9.93    0.19    0.00   0.01   0.00   0.00   0.00    0.44    0.00    0.25    0.00  0.01 
1 1 1    0   30    6 f  0   22.33    9.55   13.34    0.00   0.88  -0.00   0.00   0.00   12.90  360.00    0.00    0.00  0.00 
1 1 1    0   30    7 o  8   80.64    5.64   64.81    0.00  20.26   0.00   0.00   0.00   98.33    0.00   35.36    0.00  1.00 
1 1 1    0   30    8 o 16   28.76   10.56   27.55  180.00  -2.50  -0.00   0.00   0.00   29.83  180.00    2.91  180.00  0.99 
1 1 1    0   30    9 f  0   24.30    9.85   16.15  180.00  -1.42  -0.00   0.00   0.00   15.87  180.00    0.00    0.00  0.00 
1 1 1    0   30   10 o 19   39.21   10.53   27.98  180.00  -3.86  -0.00   0.00   0.00   51.06  180.00   23.77  180.00  1.00 
1 1 1    0   30   11 o  8   21.15    9.66    0.88    0.00   0.07   0.00   0.00   0.00    2.14    0.00    1.29    0.00  0.07 
1 1 1    0   30   12 o 16   22.55    9.48   22.17  180.00  -1.94  -0.00   0.00   0.00   22.20  180.00    1.11  180.00  0.96 
1 1 1    0   30   13 o  9   18.64    8.47    8.95    0.00   0.71   0.00   0.00   0.00   14.28    0.00    5.88    0.00  0.61 
1 1 1    0   30   14 f  0   30.13   10.92   24.59    0.00   2.53  -0.00   0.00   0.00   23.08  360.00    0.00    0.00  0.00 
1 1 1    0   30   15 o 15   26.24    9.90   34.33  180.00  -3.25   0.00   0.00   0.00   20.09  180.00   12.14  360.00  1.00 
1 1 1    0   30   16 o 19   23.08    9.38    7.66  180.00  -0.67  -0.00   0.00   0.00   19.79  180.00   12.49  180.00  0.59 
1 1 1    0   30   17 o 14   16.59    7.77    9.93    0.00   0.76   0.00   0.00   0.00   11.96    0.00    2.63    0.00  0.64 
1 1 1    0   30   18 o 19   18.95    8.42    4.30    0.00   0.34  -0.00   0.00   0.00    9.04  360.00    5.51  360.00  0.33 
1 1 1    0   30   19 o 12   21.44    9.00    9.05  180.00  -0.93  -0.00   0.00   0.00   22.99  180.00   14.58  180.00  0.73 
1 1 1    0   30   20 o 10   22.77    9.21    6.22  360.00   0.68  -0.00   0.00   0.00   21.25  360.00   15.68  360.00  0.59 
1 1 1    0   30   21 o 12   19.37    8.74    3.58  360.00   0.33  -0.00   0.00   0.00    9.26  360.00    6.23  360.00  0.32 
1 1 1    0   30   22 o 18   14.09    7.00    6.64  180.00  -0.47  -0.00   0.00   0.00    7.28  180.00    2.11  180.00  0.44 
1 1 1    0   30   23 o  2   18.00    8.34    0.47    0.00   0.02   0.00   0.00   0.00    0.45    0.00    0.21    0.00  0.02 
1 1 1    0   30   24 o 16   15.65    7.57    7.76  180.00  -0.27  -0.00   0.00   0.00    3.49  180.00    1.33    0.00  0.27 
1 1 1    0   30   25 o  1   19.05    8.50   23.76    0.00   1.03   0.00   0.00   0.00   14.97    0.00    0.46    0.00  0.77 
1 1 1    0   30   26 o 14   20.02    8.75    3.66  180.00  -0.16  -0.00   0.00   0.00    4.36  180.00    2.27  180.00  0.16 
1 1 1    0   30   27 o  6   16.78    7.96   18.62  180.00  -0.65  -0.00   0.00   0.00    9.90  180.00    0.55  180.00  0.57 
1 1 1    0   31    1 o  2   29.61   11.38   31.41  270.00  -0.00  -2.84   0.00   0.00   28.07  270.00    2.66   90.00  0.99 
1 1 1    0   31    2 o 12   18.54    8.82   18.30  270.00  -0.00  -1.26   0.00   0.00   13.63  270.00    4.30   90.00  0.85 
1 1 1    0   31    3 o 16   21.88    9.79   20.61  270.00   0.00  -1.61   0.00   0.00   20.17  270.00    0.06   90.00  0.92 
1 1 1    0   31    4 o  1   17.00    8.12    0.37   90.00   0.00   0.03   0.00   0.00    0.53   90.00    0.16   90.00  0.03 
1 1 1    0   31    5 o  7   35.86   10.63   19.76  270.00   0.00  -2.47   0.00   0.00   51.36  270.00   32.01  270.00  0.99 
1 1 1    0   31    6 o  7   20.61    8.88    8.87   90.00   0.00   0.73   0.00   0.00   17.03   90.00    8.41   90.00  0.62 
1 1 1    0   31    7 o  6   21.85    9.50   22.60   90.00   0.00   1.89   0.00   0.00   19.95   90.00    1.86  270.00  0.96 
1 1 1    0   31    8 o 12   21.10    9.70    7.88   90.00  -0.00   0.63   0.00   0.00   16.06   90.00    8.53   90.00  0.56 
1 1 1    0   31    9 o  7   19.79    9.31    6.86   90.00  -0.00   0.54   0.00   0.00   12.89   90.00    6.40   90.00  0.49 
1 1 1    0   31   10 o 14   14.32    7.10   21.52  270.00  -0.00  -1.44   0.00   0.00    5.42  270.00   14.79   90.00  0.89 
1 1 1    0   31   11 o 16   20.27    9.24    0.65   90.00  -0.00   0.05   0.00   0.00    1.48   90.00    0.87   90.00  0.05 
1 1 1    0   31   12 o 10   42.64   10.40   36.89  270.00   0.00  -5.51   0.00   0.00   50.63  270.00   15.99  270.00  1.00 
1 1 1    0   31   13 o  9   37.41   10.66   32.22   90.00   0.00   4.06   0.00   0.00   44.52   90.00   14.26   90.00  1.00 
1 1 1    0   31   14 o 19   22.00    9.38    1.14  270.00   0.00  -0.10   0.00   0.00    3.43  270.00    2.26  270.00  0.10 
1 1 1    0   31   15 o  7   27.73   10.28   23.46   90.00   0.00   2.52   0.00   0.00   32.43   90.00   10.12   90.00  0.99 
1 1 1    0   31   16 o  1   25.65    9.96    1.39  270.00   0.00  -0.09   0.00   0.00    4.00  270.00    3.19  270.00  0.09 
1 1 1    0   31   17 o  1   14.13    6.96    7.96   90.00   0.00   0.66   0.00   0.00    8.78   90.00    1.29   90.00  0.58 
1 1 1    0   31   18 o  9   16.57    7.81   20.37  270.00   0.00  -1.85   0.00   0.00   13.05  270.00    5.44   90.00  0.95 
1 1 1    0   31   19 o  2   24.60   10.15   29.71   90.00   0.00   3.08   0.00   0.00   23.39   90.00    2.21  270.00  1.00 
1 1 1    0   31   20 o  6   22.43    9.68   11.39   90.00   0.00   1.04   0.00   0.00   25.70   90.00   16.57   90.00  0.78 
1 1 1    0   31   21 o 12   15.28    7.49    8.86  270.00   0.00  -0.53   0.00   0.00    8.33  270.00    1.82  270.00  0.49 
1 1 1    0   31   22 o  5   16.85    7.98   19.99  270.00   0.00  -0.86   0.00   0.00   10.37  270.00    2.65   90.00  0.69 
1 1 1    0   31   23 o  4   16.44    7.83   13.45   90.00   0.00   0.50   0.00   0.00    6.98   90.00    1.30  270.00  0.46 
1 1 1    0   31   24 o  9   19.37    8.70   32.37   90.00   0.00   1.43   0.00   0.00   15.16   90.00    4.19  270.00  0.89 
1 1 1    0   31   25 o  3   16.15    7.70   15.56   90.00  -0.00   0.58   0.00   0.00    8.29   90.00    0.25  270.00  0.52 
1 1 1    0   31   26 o 15   19.74    8.77   20.96  270.00  -0.00  -0.79   0.00   0.00   15.90  270.00    5.78  270.00  0.66 
1 1 1    0   32    0 o  6   49.81   12.80   58.20  360.00   5.81  -0.00   0.00   0.00   44.15  360.00   11.31  180.00  1.00 
1 1 1    0   32    1 o 12   22.01    9.71   12.62    0.00   1.06   0.00   0.00   0.00   22.53    0.00   10.52    0.00  0.79 
1 1 1    0   32    2 o  8   19.20    8.92    4.42  180.00  -0.34   0.00   0.00   0.00    8.51  180.00    4.31  180.00  0.33 
1 1 1    0   32    3 o 13   23.67   10.48   18.00  180.00  -1.53   0.00   0.00   0.00   26.08  180.00    9.01  180.00  0.91 
1 1 1    0   32    4 o  8   24.74   10.85   27.05    0.00   2.34   0.00   0.00   0.00   23.03    0.00    2.51  180.00  0.98 
1 1 1    0   32    5 o 17   24.70   10.83   14.78  360.00   1.29  -0.00   0.00   0.00   28.50  360.00   14.61  360.00  0.86 
1 1 1    0   32    6 o  8   13.87    6.99   22.20    0.00   1.44  -0.00   0.00   0.00    3.96  360.00   16.88  180.00  0.89 
1 1 1    0   32    7 o  6   20.11    9.64   14.66    0.00   1.12   0.00   0.00   0.00   18.70    0.00    4.94    0.00  0.81 
1 1 1    0   32    8 o 10   21.82   10.16    7.14  180.00  -0.56  -0.00   0.00   0.00   15.48  180.00    8.78  180.00  0.51 
1 1 1    0   32    9 o 17   28.12   11.17   16.58  180.00  -1.53   0.00   0.00   0.00   35.62  180.00   20.06  180.00  0.91 
1 1 1    0   32   10 o  3   27.14   10.92   19.19    0.00   1.72   0.00   0.00   0.00   32.86    0.00   14.84    0.00  0.94 
1 1 1    0   32   11 o  8   15.04    7.48   35.43    0.00   2.34   0.00   0.00   0.00    3.97  180.00   37.46  180.00  0.98 
1 1 1    0   32   12 o 12   18.74    8.67   25.18    0.00   2.06   0.00   0.00   0.00   11.97    0.00   12.35  180.00  0.97 
1 1 1    0   32   13 o  6   14.56    7.20   13.19  180.00  -1.07   0.00   0.00   0.00    9.52  180.00    3.93  360.00  0.79 
1 1 1    0   32   14 o  2   18.86    8.66   10.19  180.00  -0.89  -0.00   0.00   0.00   17.69  180.00    8.58  180.00  0.71 
1 1 1    0   32   15 o  8   19.17    8.75    6.92    0.00   0.65  -0.00   0.00   0.00   15.47  360.00    9.15  360.00  0.57 
1 1 1    0   32   16 o 15   16.58    8.07   23.09    0.00   2.06   0.00   0.00   0.00   11.11    0.00    9.88  180.00  0.97 
1 1 1    0   32   17 o  2   16.36    7.98    8.12  180.00  -0.69  -0.00   0.00   0.00   12.65  180.00    5.65  180.00  0.60 
1 1 1    0   32   18 o  4   15.64    7.70   17.48  180.00  -1.36   0.00   0.00   0.00   13.26  180.00    0.89  360.00  0.88 
1 1 1    0   32   19 o  7   20.44    9.29   32.16  180.00  -2.41   0.00   0.00   0.00   16.09  180.00    8.05  360.00  0.98 
1 1 1    0   32   20 o  2   17.17    8.16    4.78    0.00   0.24   0.00   0.00   0.00    4.78    0.00    1.37    0.00  0.24 
1 1 1    0   32   21 o  2   13.27    6.69    9.19    0.00   0.29  -0.00   0.00   0.00    1.74  360.00    3.95  180.00  0.28 
1 1 1    0   32   22 o  3   18.38    8.52    4.30    0.00   0.18   0.00   0.00   0.00    3.93    0.00    1.27    0.00  0.18 
1 1 1    0   32   23 o 11   17.78    8.20    2.41    0.00   0.10   0.00   0.00   0.00    2.14    0.00    0.74    0.00  0.10 
1 1 1    0   32   24 o 19   16.27    7.71    8.41  180.00  -0.30  -0.00   0.00   0.00    5.09  180.00    0.73  180.00  0.29 
1 1 1    0   32   25 o 10   15.58    7.55    1.89    0.00   0.06   0.00   0.00   0.00    0.95    0.00    0.08    0.00  0.06 
1 1 1    0   33    1 o  6   23.53    9.85   24.64   90.00   0.00   2.12   0.00   0.00   22.58   90.00    0.56  270.00  0.97 
1 1 1    0   33    2 o 13   17.99    8.43    5.11   90.00   0.00   0.37   0.00   0.00    8.02   90.00    3.22   90.00  0.36 
1 1 1    0   33    3 o 12   22.70    9.68    1.41   90.00   0.00   0.12   0.00   0.00    3.98   90.00    2.66   90.00  0.12 
1 1 1    0   33    4 o  6   17.87    8.39   28.67   90.00   0.00   2.06   0.00   0.00    7.67   90.00   19.24  270.00  0.97 
1 1 1    0   33    5 o 15   22.56    9.63   15.98   90.00  -0.00   1.31   0.00   0.00   24.02   90.00    9.02   90.00  0.86 
1 1 1    0   33    6 o 10   28.61   10.98   10.05  270.00  -0.00  -0.94   0.00   0.00   32.67  270.00   23.24  270.00  0.74 
1 1 1    0   33    7 o  1   29.07   11.09    3.35  270.00   0.00  -0.34   0.00   0.00   15.84  270.00   12.52  270.00  0.33 
1 1 1    0   33    8 o  2   27.97   11.29   27.08  270.00   0.00  -2.60   0.00   0.00   29.55  270.00    3.78  270.00  0.99 
1 1 1    0   33    9 o  1   19.59    9.21   14.67  270.00   0.00  -1.22   0.00   0.00   18.89  270.00    4.85  270.00  0.84 
1 1 1    0   33   10 o  9   19.60    9.19   26.53   90.00   0.00   2.37   0.00   0.00   12.71   90.00   13.09  270.00  0.98 
1 1 1    0   33   11 o 11   32.92   11.82   43.87   90.00  -0.00   5.42   0.00   0.00   23.24   90.00   19.35  270.00  1.00 
1 1 1    0   33   12 o 15   17.19    8.35    7.39  270.00   0.00  -0.69   0.00   0.00   13.23  270.00    5.87  270.00  0.60 
1 1 1    0   33   13 o 17   18.30    8.91    9.18   90.00   0.00   0.83   0.00   0.00   16.45   90.00    8.00   90.00  0.68 
1 1 1    0   33   14 o  3   32.66   12.43   34.23   90.00   0.00   3.92   0.00   0.00   34.69   90.00    4.12   90.00  1.00 
1 1 1    0   33   15 o  5   19.84    9.46   21.70   90.00  -0.00   1.91   0.00   0.00   19.56   90.00    1.13   90.00  0.96 
1 1 1    0   33   16 o  2   20.94    9.78   13.39   90.00   0.00   1.13   0.00   0.00   23.19   90.00   12.46   90.00  0.81 
1 1 1    0   33   17 o 15   17.73    8.59   10.06   90.00   0.00   0.69   0.00   0.00   13.64   90.00    6.10   90.00  0.60 
1 1 1    0   33   18 o  6   23.26   10.28    2.78  270.00   0.00  -0.17   0.00   0.00    5.91  270.00    3.86  270.00  0.17 
1 1 1    0   33   19 o 15   20.08    9.36   11.20   90.00   0.00   0.45   0.00   0.00   10.08   90.00    3.13   90.00  0.42 
1 1 1    0   33   20 o  7   21.01    9.61   18.39   90.00   0.00   0.80   0.00   0.00   16.68   90.00    5.47   90.00  0.66 
1 1 1    0   33   21 o  8   21.03    9.42    4.13   90.00   0.00   0.19   0.00   0.00    5.54   90.00    3.04   90.00  0.19 
1 1 1    0   33   22 o 16   17.94    8.49    8.98   90.00  -0.00   0.35   0.00   0.00    7.12   90.00    2.25   90.00  0.33 
1 1 1    0   33   23 o  3   19.57    8.95   13.26   90.00   0.00   0.49   0.00   0.00   11.41   90.00    4.97   90.00  0.46 
1 1 1    0   34    0 o  8   24.44   10.95   19.70  360.00   1.10  -0.00   0.00   0.00   20.84  360.00    2.58  360.00  0.80 
1 1 1    0   34    1 o  2   21.12    9.38   10.53    0.00   0.93   0.00   0.00   0.00   20.70    0.00   10.53    0.00  0.73 
1 1 1    0   34    2 f  0   26.95   10.55   13.90    0.00   1.44   0.00   0.00   0.00   13.49    0.00    0.00    0.00  0.00 
1 1 1    0   34    3 f  0   15.76    7.70    0.62  180.00  -0.05  -0.00   0.00   0.00    0.61  180.00    0.00    0.00  0.00 
1 1 1    0   34    4 o  4   19.47    8.95    0.42  180.00  -0.03  -0.00   0.00   0.00    0.80  180.00    0.49  180.00  0.03 
1 1 1    0   34    5 o  5   19.62    9.00    6.47  180.00  -0.59  -0.00   0.00   0.00   14.43  180.00    8.14  180.00  0.53 
1 1 1    0   34    6 o 19   17.41    8.39   10.74    0.00   0.93  -0.00   0.00   0.00   15.13  360.00    4.82  360.00  0.73 
1 1 1    0   34    7 o  9   21.17    9.58   17.67  180.00  -1.77   0.00   0.00   0.00   22.38  180.00    4.80  180.00  0.94 
1 1 1    0   34    8 o 18   20.11    9.27   19.73    0.00   1.92   0.00   0.00   0.00   19.43    0.00    0.33    0.00  0.96 
1 1 1    0   34    9 o 15   20.51    9.57   23.93    0.00   2.29   0.00   0.00   0.00   17.65    0.00    4.90  180.00  0.98 
1 1 1    0   34   10 o 18   18.89    9.06   27.98    0.00   2.58   0.00   0.00   0.00   11.70    0.00   13.95  180.00  0.99 
1 1 1    0   34   11 o  4   18.70    8.98   11.09  180.00  -1.02   0.00   0.00   0.00   18.93  180.00    9.03  180.00  0.77 
1 1 1    0   34   12 o  6   17.18    8.43   12.38  360.00   1.06  -0.00   0.00   0.00   16.34  360.00    5.73  360.00  0.78 
1 1 1    0   34   13 o 11   24.43   10.67   32.67  180.00  -3.01   0.00   0.00   0.00   21.87  180.00    4.88  360.00  1.00 
1 1 1    0   34   14 o 12   20.90    9.57    7.89  180.00  -0.65  -0.00   0.00   0.00   17.87  180.00   11.73  180.00  0.57 
1 1 1    0   34   15 o  3   34.23   11.87   24.51  180.00  -2.20   0.00   0.00   0.00   48.94  180.00   31.09  180.00  0.98 
1 1 1    0   34   16 o 18   15.05    7.53   13.82    0.00   0.58   0.00   0.00   0.00    6.56    0.00    2.61  180.00  0.52 
1 1 1    0   34   17 o  1   18.90    8.93    2.92  180.00  -0.12  -0.00   0.00   0.00    2.55  180.00    0.70  180.00  0.12 
1 1 1    0   34   18 o 15   20.01    9.13    9.71  180.00  -0.42  -0.00   0.00   0.00    9.89  180.00    3.90  180.00  0.40 
1 1 1    0   34   19 o  1   18.40    8.62    6.65  180.00  -0.29  -0.00   0.00   0.00    6.21  180.00    2.19  180.00  0.28 
1 1 1    0   34   20 o 16   16.70    8.05   11.06    0.00   0.42  -0.00   0.00   0.00    7.08  360.00    0.96  360.00  0.40 
1 1 1    0   34   21 o  5   15.68    7.66   12.26  360.00   0.41  -0.00   0.00   0.00    6.02  360.00    0.13  180.00  0.39 
1 1 1    0   34   22 o  8   18.87    8.85    1.69  180.00  -0.06  -0.00   0.00   0.00    1.38  180.00    0.62  180.00  0.06 
1 1 1    0   35    1 o 19   26.76   10.73   38.53  270.00   0.00  -4.31   0.00   0.00   17.14  270.00   19.23   90.00  1.00 
1 1 1    0   35    2 o  1   29.37   11.06   13.35  270.00   0.00  -1.61   0.00   0.00   41.49  270.00   28.78  270.00  0.92 
1 1 1    0   35    3 o 19   21.04    9.47    2.88   90.00   0.00   0.31   0.00   0.00    9.78   90.00    6.84   90.00  0.30 
1 1 1    0   35    4 o 13   22.77    9.91    0.24  270.00   0.00  -0.03   0.00   0.00    0.96  270.00    0.72  270.00  0.03 
1 1 1    0   35    5 o 10   36.03   12.11   29.69   90.00   0.00   3.89   0.00   0.00   44.87   90.00   17.74   90.00  1.00 
1 1 1    0   35    6 o 16   26.14   11.32    2.46   90.00   0.00   0.25   0.00   0.00   10.76   90.00    8.53   90.00  0.25 
1 1 1    0   35    7 o 11   21.64   10.09    2.94  270.00   0.00  -0.28   0.00   0.00    9.15  270.00    6.55  270.00  0.27 
1 1 1    0   35    8 o 18   22.66   10.36    8.56   90.00   0.00   0.80   0.00   0.00   22.71   90.00   15.34   90.00  0.66 
1 1 1    0   35    9 o 18   56.28   12.14   48.69   90.00  -0.00   9.15   0.00   0.00   71.92   90.00   31.29   90.00  1.00 
1 1 1    0   35   10 o  6   19.37    9.35    2.99   90.00   0.00   0.24   0.00   0.00    6.87   90.00    4.46   90.00  0.24 
1 1 1    0   35   11 o 14   21.34    9.81   33.24   90.00   0.00   2.73   0.00   0.00   16.60   90.00    9.11  270.00  0.99 
1 1 1    0   35   12 o  7   23.21   10.30    6.02   90.00   0.00   0.43   0.00   0.00   14.31   90.00    9.93   90.00  0.40 
1 1 1    0   35   13 o  1   28.01   11.73   28.84   90.00   0.00   1.82   0.00   0.00   33.30   90.00   13.48   90.00  0.95 
1 1 1    0   35   14 f  0   19.29    9.15    0.03   90.00   0.00  -0.00   0.00   0.00    0.03  270.00    0.00    0.00  0.00 
1 1 1    0   35   15 o 19   23.81   10.28   11.53   90.00   0.00   0.54   0.00   0.00   16.32   90.00    9.07   90.00  0.49 
1 1 1    0   35   16 o  7   18.28    8.71   19.51   90.00   0.00   0.80   0.00   0.00   12.34   90.00    0.32   90.00  0.67 
1 1 1    0   35   17 o 19   24.35   10.33   16.12  270.00   0.00  -0.81   0.00   0.00   23.03  270.00   13.39  270.00  0.67 
1 1 1    0   35   18 o 15   14.17    7.14    1.35   90.00   0.00   0.05   0.00   0.00    0.58   90.00    0.20  270.00  0.05 
1 1 1    0   35   19 o 12   20.95    9.47    5.64  270.00   0.00  -0.22   0.00   0.00    6.35  270.00    3.51  270.00  0.22 
1 1 1    0   35   20 o 13   24.88   10.37   19.32   90.00   0.00   0.78   0.00   0.00   23.61   90.00   14.81   90.00  0.65 
1 1 1    0   36    0 o  4   39.80   15.61   23.40    0.00   1.74   0.00   0.00   0.00   55.25    0.00   35.69    0.00  0.94 
1 1 1    0   36    1 f  0   20.24    9.55    9.96    0.00   0.87   0.00   0.00   0.00    8.31    0.00    0.00    0.00  0.00 
1 1 1    0   36    2 o  1   24.12   10.69   19.55    0.00   1.81   0.00   0.00   0.00   29.48    0.00   13.26    0.00  0.95 
1 1 1    0   36    3 o  5   53.88   11.95   56.35    0.00  10.15   0.00   0.00   0.00   61.44    0.00   15.12    0.00  1.00 
1 1 1    0   36    4 o  4   39.91   12.72   31.13    0.00   3.80  -0.00   0.00   0.00   54.48  360.00   29.22  360.00  1.00 
1 1 1    0   36    5 o 11   26.58   10.99   18.37  360.00   1.73  -0.00   0.00   0.00   35.29  360.00   20.64  360.00  0.94 
1 1 1    0   36    6 o  2   25.83   11.10   43.48    0.00   3.85   0.00   0.00   0.00   17.65    0.00   16.31  180.00  1.00 
1 1 1    0   36    7 o 16   20.02    9.47   25.32    0.00   1.92   0.00   0.00   0.00   19.11    0.00    0.13  180.00  0.96 
1 1 1    0   36    8 o  4   40.29   12.72   40.33  180.00  -4.05  -0.00   0.00   0.00   50.93  180.00   21.33  180.00  1.00 
1 1 1    0   36    9 o  9   17.25    8.48    4.05  180.00  -0.21   0.00   0.00   0.00    4.34  180.00    1.57  180.00  0.21 
1 1 1    0   36   10 o 14   19.77    9.38   10.24    0.00   0.49  -0.00   0.00   0.00   11.27  360.00    4.50  360.00  0.46 
1 1 1    0   36   11 o 11   22.48   10.30   23.48  180.00  -1.02   0.00   0.00   0.00   20.11  180.00    5.53  180.00  0.77 
1 1 1    0   36   12 o 11   14.67    7.41    4.42  180.00  -0.15  -0.00   0.00   0.00    1.65  180.00    1.12    0.00  0.15 
1 1 1    0   36   13 o 11   18.93    9.01   17.14  180.00  -0.71  -0.00   0.00   0.00   12.49  180.00    1.99  180.00  0.61 
1 1 1    0   36   14 o  2   16.77    8.23   10.47  180.00  -0.41  -0.00   0.00   0.00    6.74  180.00    0.53  180.00  0.39 
1 1 1    0   36   15 o 19   21.81    9.88   24.16  180.00  -1.09   0.00   0.00   0.00   20.85  180.00    6.88  180.00  0.80 
1 1 1    0   36   16 o 17   19.51    9.18   22.17    0.00   0.88   0.00   0.00   0.00   15.72    0.00    3.81    0.00  0.71 
1 1 1    0   36   17 o 19   21.79    9.84   15.15  180.00  -0.60   0.00   0.00   0.00   15.83  180.00    8.34  180.00  0.54 
1 1 1    0   36   18 f  0   17.57    8.50    4.73    0.00   0.15   0.00   0.00   0.00    2.13    0.00    0.00    0.00  0.00 
1 1 1    0   37    1 o 18   27.37   11.71   20.96  270.00   0.00  -1.34   0.00   0.00   33.15  270.00   18.63  270.00  0.87 
1 1 1    0   37    2 o 19   20.12    9.63    4.71   90.00   0.00   0.26   0.00   0.00    6.84   90.00    3.55   90.00  0.25 
1 1 1    0   37    3 o  4   20.39    9.73   26.26  270.00   0.00  -1.38   0.00   0.00   17.94  270.00    0.01   90.00  0.88 
1 1 1    0   37    4 o 16   17.14    8.53    7.20   90.00   0.00   0.34   0.00   0.00    6.17   90.00    1.13   90.00  0.33 
1 1 1    0   37    5 f  0   18.45    9.21    1.12  270.00   0.00  -0.06   0.00   0.00    0.87  270.00    0.00    0.00  0.00 
1 1 1    0   37    6 o 10   28.90   12.54   26.54   90.00  -0.00   1.32   0.00   0.00   33.33   90.00   16.59   90.00  0.87 
1 1 1    0   37    7 o 10   21.72   10.34   23.60   90.00  -0.00   0.98   0.00   0.00   17.99   90.00    3.33   90.00  0.75 
1 1 1    0   37    8 o 15   19.36    9.50    7.58   90.00  -0.00   0.30   0.00   0.00    6.60   90.00    1.91   90.00  0.29 
1 1 1    0   37    9 o  2   18.35    9.11   16.47   90.00  -0.00   0.65   0.00   0.00   10.82   90.00    0.67   90.00  0.57 
1 1 1    0   37   10 o 12   29.71   11.84   18.46  270.00   0.00  -0.99   0.00   0.00   33.80  270.00   22.68  270.00  0.76 
1 1 1    0   37   11 o  3   18.31    8.89   13.92   90.00   0.00   0.58   0.00   0.00   10.80   90.00    2.44   90.00  0.52 
1 1 1    0   37   12 o 14   15.59    7.82    5.79   90.00   0.00   0.21   0.00   0.00    3.22   90.00    0.08  270.00  0.21 
1 1 1    0   37   13 o 11   15.24    7.67    4.70  270.00   0.00  -0.16   0.00   0.00    2.40  270.00    0.17   90.00  0.16 
1 1 1    0   37   14 o  6   22.76   10.28    6.82  270.00  -0.00  -0.28   0.00   0.00    8.90  270.00    5.44  270.00  0.27 
1 1 1    0   37   15 o  7   19.76    9.33   25.33   90.00   0.00   0.90   0.00   0.00   16.38   90.00    4.44   90.00  0.72 
1 1 1    0   38    0 o 17   35.67   14.23   29.98  360.00   1.07  -0.00   0.00   0.00   38.15  360.00   19.94  360.00  0.79 
1 1 1    0   38    1 o 15   19.21    9.22   22.48  180.00  -0.92   0.00   0.00   0.00   14.17  180.00    0.49  180.00  0.72 
1 1 1    0   38    2 o  8   59.97   10.94   44.27    0.00   5.05  -0.00   0.00   0.00   92.98  360.00   66.04  360.00  1.00 
1 1 1    0   38    3 o 14   18.33    8.88   12.19  180.00  -0.49  -0.00   0.00   0.00    9.26  180.00    1.88  180.00  0.45 
1 1 1    0   38    4 o 14   19.44    9.25    2.27    0.00   0.09  -0.00   0.00   0.00    2.21  360.00    0.91  360.00  0.09 
1 1 1    0   38    5 o 14   24.34   10.89   17.63    0.00   0.84   0.00   0.00   0.00   22.66    0.00   12.07    0.00  0.68 
1 1 1    0   38    6 o  7   20.16    9.63    9.71  180.00  -0.43  -0.00   0.00   0.00   10.34  180.00    4.48  180.00  0.40 
1 1 1    0   38    7 o  9   18.31    8.95    8.73    0.00   0.36   0.00   0.00   0.00    7.40    0.00    2.32    0.00  0.34 
1 1 1    0   38    8 o  5   18.72    9.32    0.91  180.00  -0.03  -0.00   0.00   0.00    0.75  180.00    0.29  180.00  0.03 
1 1 1    0   38    9 o 14   18.51    9.23    6.66  180.00  -0.26   0.00   0.00   0.00    5.62  180.00    1.95  180.00  0.25 
1 1 1    0   38   10 o  5   19.69    9.70   11.71    0.00   0.44   0.00   0.00   0.00   10.25    0.00    4.14    0.00  0.42 
1 1 1    0   38   11 o  7   25.95   11.82    9.06    0.00   0.37   0.00   0.00   0.00   13.81    0.00    9.32    0.00  0.35 
1 1 1    0   38   12 o  1   21.59   10.42    4.70  180.00  -0.17   0.00   0.00   0.00    4.96  180.00    2.76  180.00  0.17 
1 1 1    0   39    1 o  8   32.86   12.39   28.38   90.00   0.00   1.50   0.00   0.00   44.30   90.00   29.09   90.00  0.91 
1 1 1    0   39    2 o 15   19.75    9.41   11.58   90.00   0.00   0.46   0.00   0.00   10.74   90.00    4.54   90.00  0.43 
1 1 1    0   39    3 o  5   19.69    9.40   16.16  270.00   0.00  -0.63   0.00   0.00   13.43  270.00    4.90  270.00  0.56 
1 1 1    0   39    4 f  0   30.99   11.93   30.88   90.00  -0.00   1.55   0.00   0.00   16.00   90.00    0.00    0.00  0.00 
1 1 1    0   39    5 o 13   20.55    9.83   18.08  270.00  -0.00  -0.69   0.00   0.00   15.36  270.00    6.20  270.00  0.60 
1 1 1    0   39    6 o  8   35.39   13.12   20.40  270.00  -0.00  -1.02   0.00   0.00   44.48  270.00   34.42  270.00  0.77 
1 1 1    0   39    7 o  7   40.83   13.49   20.23  270.00   0.00  -1.10   0.00   0.00   55.78  270.00   46.13  270.00  0.80 
1 1 1    0   39    8 o  8   18.12    8.92   20.57  270.00   0.00  -0.67   0.00   0.00   11.83  270.00    2.41  270.00  0.59 
1 1 1    1    0    1 o 19   66.08    1.50  732.54  270.00  -0.00   1.81   0.00   0.00   16.27  270.00  157.79  270.00  0.95 
1 1 1    1    0    2 o 12   68.78    1.40  257.99  180.00   0.91   0.00   0.00   0.00   29.45    0.00   40.44  180.00  0.72 
1 1 1    1    0    3 o 16  195.88    2.96  364.95   90.00  -0.00  -0.61   0.00   0.00  196.51  270.00  179.70  270.00  0.54 
1 1 1    1    0    4 o 10  263.28    5.32   73.97  360.00  -5.66  -0.00   0.00   0.00  407.59  180.00  288.63  180.00  1.00 
1 1 1    1    0    5 o  2  403.00    6.79  232.00  270.00   0.00 -12.27   0.00   0.00  632.96  270.00  459.93  270.00  1.00 
1 1 1    1    0    6 o 14  706.67   11.85  705.39    0.00  91.56  -0.00   0.00   0.00  648.45  360.00  116.44  180.00  1.00 
1 1 1    1    0    7 o  8  121.90    2.40  233.86   90.00   0.00   4.79   0.00   0.00   12.10   90.00  219.55  270.00  1.00 
1 1 1    1    0    8 o  8  358.26    6.10  380.76    0.00  27.47  -0.00   0.00   0.00  251.98  360.00  212.55  180.00  1.00 
1 1 1    1    0    9 f  0  293.55    4.93  297.06   90.00  -0.00  41.00   0.00   0.00  139.34   90.00    0.00    0.00  0.00 
1 1 1    1    0   10 o 14  172.07    3.13  257.09    0.00   4.96   0.00   0.00   0.00  162.88    0.00   18.36  180.00  1.00 
1 1 1    1    0   11 o  2  142.41    2.85  231.88  270.00  -0.00  -4.23   0.00   0.00   95.46  270.00   93.80   90.00  1.00 
1 1 1    1    0   12 o  1  126.86    2.63   51.33  180.00  -1.02  -0.00   0.00   0.00  146.01  180.00   97.18  180.00  0.77 
1 1 1    1    0   13 o  7   62.12    3.10   95.46  270.00   0.00  -0.71   0.00   0.00    9.16  270.00   57.36   90.00  0.61 
1 1 1    1    0   14 o  1  198.32    4.90  234.21    0.00   5.34   0.00   0.00   0.00  246.16    0.00   95.70    0.00  1.00 
1 1 1    1    0   15 o 10  249.54    3.81  175.95  270.00   0.00  -7.00   0.00   0.00  351.29  270.00  203.50  270.00  1.00 
1 1 1    1    0   16 f  0  268.37    3.97  196.65  180.00 -41.00   0.00   0.00   0.00  186.91  180.00    0.00    0.00  0.00 
1 1 1    1    0   17 o  2  159.10    2.84  152.29   90.00  -0.00   5.07   0.00   0.00  173.17   90.00   28.15   90.00  1.00 
1 1 1    1    0   18 o 17  565.39    8.25  571.80    0.00  81.01   0.00   0.00   0.00  576.98    0.00   23.19    0.00  1.00 
1 1 1    1    0   19 o  2  253.87    3.97  238.07  270.00   0.00 -18.68   0.00   0.00  281.98  270.00   56.20  270.00  1.00 
1 1 1    1    0   20 o  5   85.37    2.77   77.02  360.00   2.77  -0.00   0.00   0.00   96.03  360.00   22.64  360.00  0.99 
1 1 1    1    0   21 o 13  115.63    2.78   84.08   90.00   0.00   6.44   0.00   0.00  150.53   90.00   69.80   90.00  1.00 
1 1 1    1    0   22 o 13  109.98    2.75  132.01    0.00  11.85  -0.00   0.00   0.00   91.37  360.00   37.21  180.00  1.00 
1 1 1    1    0   23 o  9   14.50    6.31   43.86   90.00  -0.00   0.60   0.00   0.00   27.86  270.00   71.23  270.00  0.54 
1 1 1    1    0   24 o 10  145.05    2.78  151.07    0.00  22.38  -0.00   0.00   0.00  139.07  360.00   11.97  180.00  1.00 
1 1 1    1    0   25 o  8   60.13    4.32    7.53   90.00  -0.00   0.50   0.00   0.00   47.91   90.00   40.30   90.00  0.46 
1 1 1    1    0   26 o 10   74.89    3.75   39.15    0.00   3.89  -0.00   0.00   0.00  109.73  360.00   69.80  360.00  1.00 
1 1 1    1    0   27 o 10   73.01    3.79   60.49  270.00   0.00  -7.73   0.00   0.00   84.28  270.00   22.54  270.00  1.00 
1 1 1    1    0   28 o  6   92.84    4.24   56.13  180.00 -12.79   0.00   0.00   0.00  128.77  180.00   71.85  180.00  1.00 
1 1 1    1    0   29 o 13   19.96    7.62   25.46  270.00   0.00  -1.29   0.00   0.00    8.91  270.00   16.44   90.00  0.86 
1 1 1    1    0   30 o  8   32.29    7.29   18.15  360.00   1.67  -0.00   0.00   0.00   42.32  360.00   24.48  360.00  0.93 
1 1 1    1    0   31 o  4   23.60    7.70    1.84   90.00   0.00   0.13   0.00   0.00    4.15   90.00    2.36   90.00  0.13 
1 1 1    1    0   32 o  8   18.79    8.06    4.56  180.00  -0.24  -0.00   0.00   0.00    4.59  180.00    0.23  180.00  0.24 
1 1 1    1    0   33 f  0   12.74    5.75    8.55   90.00   0.00   0.50   0.00   0.00    8.38   90.00    0.00    0.00  0.00 
1 1 1    1    0   34 o  7   32.62    6.07   26.90  180.00  -4.35   0.00   0.00   0.00   39.63  180.00   14.04  180.00  1.00 
1 1 1    1    0   35 o 11   12.60    5.69   10.88  270.00   0.00  -0.67   0.00   0.00    4.53  270.00    5.68   90.00  0.59 
1 1 1    1    0   36 o 17   31.65    6.11   31.34  360.00   5.18  -0.00   0.00   0.00   33.20  360.00    3.11  360.00  1.00 
1 1 1    1    0   37 o 16   10.13    4.91    2.49   90.00   0.00   0.17   0.00   0.00    1.08   90.00    1.17  270.00  0.16 
1 1 1    1    0   38 o 17   18.33    6.75   25.30  180.00  -2.71  -0.00   0.00   0.00   14.57  180.00    7.19    0.00  0.99 
1 1 1    1    0   39 o  6   17.51    6.81    9.31   90.00   0.00   0.69   0.00   0.00   14.10   90.00    7.19   90.00  0.60 
1 1 1    1    0   40 o  1   12.45    5.70   14.80  180.00  -0.46  -0.00   0.00   0.00    1.56  180.00    7.55    0.00  0.43 
1 1 1    1    0   41 o  5   11.36    5.35    8.65   90.00   0.00   0.27   0.00   0.00    1.00   90.00    3.99  270.00  0.26 
1 1 1    1    0   42 o 11   10.70    5.53   10.13  180.00  -0.25  -0.00   0.00   0.00    0.43  180.00    4.38    0.00  0.25 
1 1 1    1    1    0 o 19   63.39    1.07  381.75  270.00   0.00  -0.38   0.00   0.00   14.92  270.00   16.00   90.00  0.36 
1 1 1    1    1    1 o 10   42.31    1.16  877.78  128.40   0.56   0.73   0.00   0.00   21.30  232.70   77.83  232.70  0.42 
1 1 1    1    1    2 o 12  286.96    4.81  278.07  207.01 -13.82 -25.58   0.00   0.00  293.18  241.62   22.39  241.62  0.98 
1 1 1    1    1    3 o  2   83.37    1.70  138.12  197.57   2.14  -0.19   0.00   0.00   50.43  354.81   19.30  174.81  0.72 
1 1 1    1    1    4 o 17  365.92    5.76  901.50   42.92  35.72  19.54   0.00   0.00  411.65   28.68  100.50   28.68  0.99 
1 1 1    1    1    5 o  5  276.18    4.39  298.25  182.65 -19.45   5.03   0.00   0.00  331.52  165.51  124.60  165.51  0.97 
1 1 1    1    1    6 o  4  644.03   10.15  589.00  298.53  86.99 -118.79   0.00   0.00  599.97  306.21   83.75  126.21  1.00 
1 1 1    1    1    7 o 10  472.73    7.43  251.36  109.99 -19.11  56.35   0.00   0.00  559.04  108.73  180.59  108.73  0.99 
1 1 1    1    1    8 o 17  585.95   10.95  571.79   67.33 -48.28 126.88   0.00   0.00  441.15  110.83  285.27  290.83  1.00 
1 1 1    1    1    9 o  7   65.81    2.38  135.84  141.73  -1.26   1.30   0.00   0.00    2.52  134.15   82.36  314.15  0.66 
1 1 1    1    1   10 o 15   71.78    2.40  190.03  346.36   3.19  -1.25   0.00   0.00   30.20  158.57  180.59  158.57  0.84 
1 1 1    1    1   11 o  6  178.92    3.12  200.06  194.24  -7.23  -1.73   0.00   0.00  200.63  193.50   68.47  193.50  0.93 
1 1 1    1    1   12 o  8  134.14    2.59  172.97   62.76   3.55   2.17   0.00   0.00  138.64   31.44   43.98   31.44  0.87 
1 1 1    1    1   13 f  0  350.45    5.52  444.26   90.19  -5.19  38.06   0.00   0.00  395.39   97.76    0.00    0.00  0.00 
1 1 1    1    1   14 o  2  172.00    3.52  167.37  289.04   2.12  -8.09   0.00   0.00  187.04  284.67   51.35  284.67  0.94 
1 1 1    1    1   15 o 19  161.62    3.11  222.20  135.09  -7.69   9.27   0.00   0.00  113.44  129.68   82.64  309.68  0.96 
1 1 1    1    1   16 o  2  259.09    4.18  217.09   29.69  20.56  11.73   0.00   0.00  280.49   29.71   53.88   29.71  0.98 
1 1 1    1    1   17 o  6  263.76    4.15  184.12   44.66  14.61  14.27   0.00   0.00  338.27   44.33  162.11   44.33  0.98 
1 1 1    1    1   18 o  3  240.18    4.20  243.95  115.75 -13.03  26.57   0.00   0.00  237.51  116.13    2.85  116.13  0.98 
1 1 1    1    1   19 o 18  238.56    3.74  187.63  112.12 -10.46  25.72   0.00   0.00  290.47  112.14  112.49  112.14  0.98 
1 1 1    1    1   20 o  3  209.28    3.64  195.36  281.27   6.76 -33.92   0.00   0.00  226.25  281.27   40.03  281.27  0.99 
1 1 1    1    1   21 o  4  105.53    2.63   86.35   54.26   7.13   9.91   0.00   0.00  119.32   54.26   36.41   54.26  0.96 
1 1 1    1    1   22 f  0  137.85    3.04  162.03  237.89 -15.95 -25.42   0.00   0.00  157.88  237.89    0.00    0.00  0.00 
1 1 1    1    1   23 o 17   38.79    5.45   50.12  119.26  -1.76   3.13   0.00   0.00   16.03  119.26   33.54  299.26  0.85 
1 1 1    1    1   24 o 14   99.84    2.97   56.78   82.61   1.48  11.38   0.00   0.00  133.99   82.61   77.21   82.61  0.96 
1 1 1    1    1   25 o 18   82.60    3.23   75.36  194.54 -13.31  -3.45   0.00   0.00   82.92  194.54    6.77  194.54  0.96 
1 1 1    1    1   26 o 11   70.88    3.59   61.98  331.04  10.09  -5.58   0.00   0.00   72.23  331.04    8.99  331.04  0.96 
1 1 1    1    1   27 o  7   65.20    3.76   51.13  311.08   7.54  -8.65   0.00   0.00   72.41  311.08   20.24  311.08  0.96 
1 1 1    1    1   28 o 19  127.30    4.04  111.69   78.17  13.85  66.11   0.00   0.00  139.49   78.17   26.28   78.17  0.99 
1 1 1    1    1   29 o 11   23.08    6.20    3.61  203.46  -0.37  -0.16   0.00   0.00    5.54  203.46    1.95  203.46  0.20 
1 1 1    1    1   30 o  4   22.53    5.76   18.36  108.20  -0.71   2.16   0.00   0.00   15.20  108.20    2.84  288.20  0.74 
1 1 1    1    1   31 o  9   58.57    3.63   54.88    8.27  20.53   2.99   0.00   0.00   61.08    8.27    7.87    8.27  0.98 
1 1 1    1    1   32 o  3   32.34    7.13   37.20   75.69   1.53   6.00   0.00   0.00   23.55   75.69   12.10  255.69  0.92 
1 1 1    1    1   33 f  0   20.85    5.83   14.14  128.60  -1.47   1.85   0.00   0.00   13.87  128.60    0.00    0.00  0.00 
1 1 1    1    1   34 f  0   17.21    5.35    6.78   96.24  -0.11   1.02   0.00   0.00    6.44   96.24    0.00    0.00  0.00 
1 1 1    1    1   35 o  2   16.84    5.27    8.83  250.96  -0.42  -1.23   0.00   0.00    9.96  250.96    1.67  250.96  0.54 
1 1 1    1    1   36 o 11   46.75    3.93   44.21   93.31  -1.31  22.36   0.00   0.00   49.01   93.35    6.63   93.35  0.98 
1 1 1    1    1   37 o 13   18.38    5.38    9.51  230.97  -1.27  -1.50   0.00   0.00   16.29  229.73    7.13  229.73  0.69 
1 1 1    1    1   38 o 12   22.56    5.78   27.25   80.95   0.99   6.19   0.00   0.00   17.95   80.95    5.44  260.95  0.92 
1 1 1    1    1   39 o  2   15.89    5.00   20.05  305.22   1.51  -2.13   0.00   0.00    9.89  305.28    4.88  125.28  0.78 
1 1 1    1    1   40 o 14   15.52    4.95   10.88  138.88  -0.60   0.53   0.00   0.00    4.75  138.43    2.08  318.43  0.37 
1 1 1    1    1   41 o 11   15.78    4.96   19.89  167.52  -1.54   0.34   0.00   0.00    7.87  167.65    3.65  347.65  0.61 
1 1 1    1    1   42 o 12   13.87    4.94   11.97  126.59  -0.42   0.56   0.00   0.00    3.51  126.59    2.16  306.59  0.33 
1 1 1    1    2    0 o 12   21.51    1.81  110.62  270.00  -0.00  -0.30   0.00   0.00   62.03   90.00  136.76   90.00  0.30 
1 1 1    1    2    1 o 12   84.37    1.93  183.33  213.92  -2.50  -2.66   0.00   0.00   28.31  226.75   86.55   46.75  0.85 
1 1 1    1    2    2 o  2  111.50    2.47  273.97   92.50   0.33   2.69   0.00   0.00  109.82   82.89   44.45   82.89  0.79 
1 1 1    1    2    3 o  9  428.77    6.96  694.34   34.07  23.94  24.20   0.00   0.00  623.95   45.31  403.06   45.31  0.99 
1 1 1    1    2    4 o  7 1072.09   17.71 1608.46  336.89 255.96 -99.24   0.00   0.00 1346.12  338.81  551.97  338.81  1.00 
1 1 1    1    2    5 o 12  212.59    3.58  564.32   40.11  18.21  10.57   0.00   0.00  131.92   30.13  151.11  210.13  0.98 
1 1 1    1    2    6 f  0  763.17   11.86  762.47   98.33   0.41  41.00   0.00   0.00  760.19   89.43    0.00    0.00  0.00 
1 1 1    1    2    7 o 17  238.38    3.47  167.49  247.01  -6.48 -14.15   0.00   0.00  266.72  245.40   72.25  245.40  0.97 
1 1 1    1    2    8 o  4  200.86    3.96  336.85  101.94  10.08  16.61   0.00   0.00   96.70   58.75  197.86  238.75  0.97 
1 1 1    1    2    9 o  2  247.12    3.76  443.23   48.70   5.53   5.52   0.00   0.00  363.22   44.93  265.00   44.93  0.93 
1 1 1    1    2   10 o  4  224.56    3.50  352.51  346.18  17.81   0.77   0.00   0.00  184.91    2.46   66.51  182.46  0.97 
1 1 1    1    2   11 o 12  158.97    2.60  153.09   27.30   4.30   2.21   0.00   0.00  186.72   27.16   90.69   27.16  0.89 
1 1 1    1    2   12 o  1  191.33    3.11  243.62   88.01  -1.97  12.65   0.00   0.00  164.54   98.83   38.30  278.83  0.96 
1 1 1    1    2   13 o  1   33.79    4.87   65.36  164.64  -0.33   0.53   0.00   0.00   33.75  302.42   87.62  302.42  0.30 
1 1 1    1    2   14 o  3  115.52    3.16  144.69  114.14  -2.75   4.82   0.00   0.00   75.90  119.65   57.24  299.65  0.90 
1 1 1    1    2   15 o 11  204.40    3.70  135.44  290.30   2.87  -9.37   0.00   0.00  261.84  287.02  136.33  287.02  0.95 
1 1 1    1    2   16 o  7  205.95    3.85  195.67  102.74  -3.48  16.42   0.00   0.00  198.80  101.96    1.84  281.96  0.97 
1 1 1    1    2   17 o 16  229.37    4.08  161.73  297.92   7.77 -14.34   0.00   0.00  285.27  298.46  126.09  298.46  0.97 
1 1 1    1    2   18 o 13  139.31    3.32  147.19  104.05  -2.48  10.31   0.00   0.00  123.31  103.51   18.51  283.51  0.95 
1 1 1    1    2   19 o 16   70.74    3.76   64.93  320.42   2.24  -1.85   0.00   0.00   52.12  320.41    9.35  140.41  0.80 
1 1 1    1    2   20 o  5   96.72    3.34  104.86  308.01   5.46  -6.99   0.00   0.00   82.19  308.01   17.82  128.01  0.94 
1 1 1    1    2   21 o 17  293.97    4.92  281.40  181.89 -113.26  -3.73   0.00   0.00  314.99  181.89   44.63  181.89  1.00 
1 1 1    1    2   22 o 15   57.26    3.80   39.33    0.85   3.67   0.05   0.00   0.00   58.92    0.85   20.55    0.85  0.85 
1 1 1    1    2   23 o  1  128.26    2.91  138.17  301.63  17.94 -29.12   0.00   0.00  115.96  301.63   20.83  121.63  0.99 
1 1 1    1    2   24 o 11  171.88    3.30  168.44  262.46  -7.69 -58.08   0.00   0.00  172.25  262.46    3.67  262.46  0.99 
1 1 1    1    2   25 o 18  134.90    3.07  115.84  164.52 -33.72   9.34   0.00   0.00  148.79  164.52   31.65  164.52  0.99 
1 1 1    1    2   26 o  1  110.83    2.84  108.00   34.90  26.42  18.43   0.00   0.00  107.93   34.90    2.34  214.90  0.98 
1 1 1    1    2   27 o  1   86.27    3.08   80.16   19.44  23.33   8.23   0.00   0.00   87.24   19.44    5.46   19.44  0.98 
1 1 1    1    2   28 o 14   42.66    7.13   44.33  150.08  -6.75   3.88   0.00   0.00   34.76  150.08   10.13  330.08  0.93 
1 1 1    1    2   29 o 13   28.93    5.92   35.40  242.99  -2.31  -4.53   0.00   0.00   16.60  242.99   18.59   62.99  0.90 
1 1 1    1    2   30 o 13   29.80    5.53   29.98   22.66   4.63   1.93   0.00   0.00   23.81   22.66    5.64  202.66  0.89 
1 1 1    1    2   31 o  7   30.98    5.49   40.95   10.17   7.22   1.30   0.00   0.00   17.90   10.17   21.76  190.17  0.93 
1 1 1    1    2   32 f  0   19.94    6.03   14.72  152.50  -1.46   0.76   0.00   0.00   14.13  152.50    0.00    0.00  0.00 
1 1 1    1    2   33 o 14   54.65    3.84   57.61  188.06 -29.81  -4.22   0.00   0.00   50.87  188.06    5.72    8.06  0.98 
1 1 1    1    2   34 o 13   34.04    5.73   33.08  112.37  -3.70   8.99   0.00   0.00   33.08  112.37    1.69  112.37  0.95 
1 1 1    1    2   35 o  2   18.60    5.44   12.02  242.69  -0.88  -1.70   0.00   0.00   14.11  242.69    2.83  242.69  0.68 
1 1 1    1    2   36 o 13   24.25    6.14   21.22  215.93  -3.63  -2.69   0.00   0.00   22.28  216.53    1.83  216.53  0.88 
1 1 1    1    2   37 o 17   18.60    5.60   21.67  197.68  -4.17  -1.34   0.00   0.00   12.00  197.83    8.60   17.83  0.88 
1 1 1    1    2   38 o  5   23.05    6.06   15.66   54.69   2.03   2.87   0.00   0.00   25.45   54.68   12.09   54.68  0.84 
1 1 1    1    2   39 o  3   14.48    4.69   10.21  282.40   0.26  -1.18   0.00   0.00    7.46  282.39    0.03  282.39  0.51 
1 1 1    1    2   40 o  5   16.34    5.05    5.89   77.68   0.08   0.44   0.00   0.00    3.50   79.67    0.08  259.67  0.22 
1 1 1    1    2   41 o 19   13.06    4.45    8.43   21.04   0.53   0.21   0.00   0.00    2.35   21.10    2.47  201.10  0.27 
1 1 1    1    2   42 o  8   14.85    5.16   10.22   62.87   0.28   0.56   0.00   0.00    4.06   62.87    0.74  242.87  0.30 
1 1 1    1    3    0 o 16   84.39    2.12  587.06  270.00   0.00  -2.51   0.00   0.00    5.78  270.00  155.00   90.00  0.99 
1 1 1    1    3    1 o  2  194.96    3.21  463.07  307.98   5.40  -5.91   0.00   0.00  252.85  312.46  141.02  312.46  0.94 
1 1 1    1    3    2 o  9  359.09    6.10  875.46  329.51  32.07 -19.19   0.00   0.00  419.52  329.10  130.53  329.10  0.99 
1 1 1    1    3    3 o 11  693.96   12.00  970.01  126.97 -102.28  81.20   0.00   0.00  832.72  141.55  282.85  141.55  1.00 
1 1 1    1    3    4 o 18  527.03    8.37  720.09  119.80 -26.84  73.61   0.00   0.00  616.92  110.03  186.52  110.03  0.99 
1 1 1    1    3    5 o  5  181.40    3.00   56.90   34.96  -6.74   1.35   0.00   0.00  225.90  168.70  116.54  168.70  0.92 
1 1 1    1    3    6 o  4  693.34   10.63  927.63   55.49  73.82 120.59   0.00   0.00  760.68   58.53  139.59   58.53  1.00 
1 1 1    1    3    7 o  9  490.18    7.46  609.65  126.54 -85.92  69.35   0.00   0.00  289.69  141.09  396.54  321.09  1.00 
1 1 1    1    3    8 o  4  409.46    8.30  714.65  217.62 -44.04 -19.87   0.00   0.00  442.31  204.28   74.21  204.28  0.99 
1 1 1    1    3    9 o 16   43.15    2.66  107.66    2.41   0.88   0.01   0.00   0.00   29.05  180.63   92.96  180.63  0.40 
1 1 1    1    3   10 o 15  122.67    2.20  164.99  168.60  -3.24   0.53   0.00   0.00  118.35  170.76   33.37  170.76  0.83 
1 1 1    1    3   11 o  5   88.55    2.14  140.44  232.18   1.16  -1.14   0.00   0.00   53.48  315.52    4.04  135.52  0.63 
1 1 1    1    3   12 o 14  287.07    4.38  324.51  313.52  20.16 -19.87   0.00   0.00  266.99  315.42   29.92  135.42  0.98 
1 1 1    1    3   13 o 19  401.12    6.09  369.23  142.87 -37.54  31.24   0.00   0.00  440.75  140.23   87.52  140.23  0.99 
1 1 1    1    3   14 o  5  314.10    5.80  319.04  109.40 -10.23  31.61   0.00   0.00  326.29  107.93   33.89  107.93  0.98 
1 1 1    1    3   15 o  6  132.29    2.75  108.84  131.23  -3.59   4.27   0.00   0.00  130.66  130.10   21.81  130.10  0.91 
1 1 1    1    3   16 o 14  453.60    7.50  495.59   20.49  82.55  31.10   0.00   0.00  420.73   20.64   60.58  200.64  0.99 
1 1 1    1    3   17 o 11  330.39    5.92  285.50   95.94  -5.06  42.37   0.00   0.00  369.39   96.81   85.80   96.81  0.99 
1 1 1    1    3   18 o 16  167.85    3.57  110.31  133.19  -6.69   7.34   0.00   0.00  211.34  132.36  104.36  132.36  0.95 
1 1 1    1    3   19 o 13  148.76    3.40  148.00  137.63 -10.75   9.81   0.00   0.00  146.84  137.63    6.58  137.63  0.97 
1 1 1    1    3   20 o  8  149.42    3.26  145.37  266.60  -1.19 -20.03   0.00   0.00  152.51  266.60   13.72  266.60  0.97 
1 1 1    1    3   21 o  2  235.46    3.92  219.82   99.48 -12.14  72.71   0.00   0.00  256.11   99.48   44.50   99.48  0.99 
1 1 1    1    3   22 o 12   60.82    4.21   32.39  206.54  -2.92  -1.46   0.00   0.00   69.00  206.54   37.35  206.54  0.83 
1 1 1    1    3   23 o 14  130.44    2.88  124.44  285.32   8.33 -30.42   0.00   0.00  133.35  285.32   10.00  285.32  0.98 
1 1 1    1    3   24 o  3   51.38    4.43   43.34  292.63   1.71  -4.11   0.00   0.00   46.89  292.63    3.46  292.63  0.88 
1 1 1    1    3   25 o 12   36.08    5.63   10.30   95.03  -0.07   0.80   0.00   0.00   16.56   95.03    6.14   95.03  0.37 
1 1 1    1    3   26 o  4  106.40    2.94  116.77  228.60 -22.56 -25.58   0.00   0.00   90.32  228.60   29.02   48.60  0.99 
1 1 1    1    3   27 f  0   25.74    6.15   12.89  142.20  -0.87   0.67   0.00   0.00   13.14  142.20    0.00    0.00  0.00 
1 1 1    1    3   28 o 17   50.37    6.05   50.53   87.57   0.48  11.23   0.00   0.00   45.08   87.57    5.99  267.57  0.95 
1 1 1    1    3   29 o  2   63.21    3.35   57.10  260.47  -3.42 -20.35   0.00   0.00   66.64  260.47    9.97  260.47  0.98 
1 1 1    1    3   30 o 19   35.57    5.22   31.42   98.22  -0.92   6.39   0.00   0.00   34.55   98.22    3.72   98.22  0.92 
1 1 1    1    3   31 o 19   20.41    5.62   26.02  162.99  -2.90   0.89   0.00   0.00    8.00  162.99   17.16  342.99  0.81 
1 1 1    1    3   32 f  0   20.41    5.93    9.67    0.27   1.14   0.01   0.00   0.00    9.30    0.26    0.00    0.00  0.00 
1 1 1    1    3   33 f  0   34.29    5.38   27.11  105.00  -1.99   7.44   0.00   0.00   26.65  105.00    0.00    0.00  0.00 
1 1 1    1    3   34 o 11   29.32    5.67   23.65   79.64   1.09   5.95   0.00   0.00   31.18   79.64    8.81   79.64  0.91 
1 1 1    1    3   35 o  8   24.01    5.88   16.38  141.80  -2.51   1.98   0.00   0.00   24.18  141.80    8.80  141.80  0.82 
1 1 1    1    3   36 o 17   19.84    5.76   10.01  167.56  -1.77   0.44   0.00   0.00   16.93  165.97    7.38  165.97  0.67 
1 1 1    1    3   37 o 10   24.49    5.87   23.05  227.32  -4.02  -4.34   0.00   0.00   22.89  227.22    1.17  227.22  0.91 
1 1 1    1    3   38 o 11   19.40    5.56   12.62  297.55   1.17  -2.24   0.00   0.00   19.12  297.55    8.46  297.55  0.77 
1 1 1    1    3   39 o  1   15.62    5.04    1.57  264.48  -0.02  -0.18   0.00   0.00    1.71  265.21    0.57  265.21  0.09 
1 1 1    1    3   40 o 10   21.82    5.88   15.30   88.78   0.02   1.47   0.00   0.00   16.30   89.30    6.87   89.30  0.59 
1 1 1    1    3   41 o  3   14.14    4.76    7.94  237.99  -0.30  -0.48   0.00   0.00    3.17  237.45    1.35   57.45  0.27 
1 1 1    1    3   42 o 10   13.61    4.80   14.23  111.10  -0.29   0.76   0.00   0.00    3.65  111.10    2.94  291.10  0.38 
1 1 1    1    4    0 o 10  527.81    7.44 1322.66   90.00   0.00  37.82   0.00   0.00  654.73   90.00  253.84   90.00  1.00 
1 1 1    1    4    1 o 17  543.98    8.04 1007.35  191.16 -95.39  16.06   0.00   0.00  576.94  170.44   71.56  170.44  0.99 
1 1 1    1    4    2 o  7  126.36    2.23  188.73  101.59  -2.61   3.46   0.00   0.00  125.01  127.06   28.80  127.06  0.88 
1 1 1    1    4    3 o 18  323.76    5.65  209.90   63.59   0.84  12.79   0.00   0.00  508.44   86.23  395.15   86.23  0.96 
1 1 1    1    4    4 o  5  825.12   14.56 1261.27   88.75  57.24 196.41   0.00   0.00  881.82   73.75  117.43   73.75  1.00 
1 1 1    1    4    5 o  6  746.42   11.94  796.02  191.82 -162.68 -12.77   0.00   0.00  819.20  184.49  150.14  184.49  1.00 
1 1 1    1    4    6 o 13  388.54    6.31  638.09  170.55 -57.58   2.61   0.00   0.00  323.99  177.40  122.33  357.40  0.99 
1 1 1    1    4    7 f  0  101.93    2.91  121.18   63.54   4.63  -0.92   0.00   0.00  138.17  348.75    0.00    0.00  0.00 
1 1 1    1    4    8 o  8  256.06    4.58  341.73  168.99 -17.79   3.94   0.00   0.00  277.24  167.52   56.62  167.52  0.97 
1 1 1    1    4    9 o  4  194.58    3.34   81.02  100.28   1.56   4.71   0.00   0.00  267.04   71.66  186.76   71.66  0.89 
1 1 1    1    4   10 o 13  203.61    3.66  246.91   73.28  -1.82  10.23   0.00   0.00  223.33  100.10   59.56  100.10  0.95 
1 1 1    1    4   11 o 13  213.26    3.90  404.12  233.87  -7.66 -14.70   0.00   0.00  173.21  242.48   67.03   62.48  0.97 
1 1 1    1    4   12 o  3  153.80    3.23  260.38   40.71   9.20   6.40   0.00   0.00   77.79   34.85  137.95  214.85  0.95 
1 1 1    1    4   13 o 16  223.76    4.81  339.26  128.97 -15.60  18.55   0.00   0.00  129.57  130.06  179.05  310.06  0.98 
1 1 1    1    4   14 o  3  215.69    3.62  231.80  233.35 -12.02 -11.58   0.00   0.00  209.30  223.94    0.35  223.95  0.97 
1 1 1    1    4   15 o  9  191.05    3.60  129.95  355.95  10.08   0.09   0.00   0.00  228.23    0.49   93.84    0.49  0.95 
1 1 1    1    4   16 o  4  314.62    5.19  298.18   50.17  24.30  29.80   0.00   0.00  326.78   50.81   32.55   50.81  0.99 
1 1 1    1    4   17 o 11   92.27    2.98   95.01   44.88   2.82   2.87   0.00   0.00   68.59   45.58   22.33  225.58  0.86 
1 1 1    1    4   18 o 11  224.57    3.76  237.88  182.00 -29.48  -1.05   0.00   0.00  214.40  182.04   12.65    2.04  0.98 
1 1 1    1    4   19 o 11   39.09    4.86   79.92  243.69  -0.96  -1.95   0.00   0.00   19.23   63.69   95.11   63.69  0.72 
1 1 1    1    4   20 o 19  115.84    2.68  127.66   29.89  12.88   7.40   0.00   0.00  101.68   29.89   20.37  209.89  0.97 
1 1 1    1    4   21 o 16  169.81    3.35  192.04  204.27 -43.79 -19.75   0.00   0.00  150.67  204.27   34.72   24.27  0.99 
1 1 1    1    4   22 o  6  176.81    3.45  182.43  187.05 -55.13  -6.82   0.00   0.00  171.61  187.05    7.19    7.05  0.99 
1 1 1    1    4   23 o  8  116.95    2.98   99.90  256.83  -5.21 -22.27   0.00   0.00  129.51  256.83   30.29  256.83  0.98 
1 1 1    1    4   24 o  5  116.20    2.98  103.68   69.36   8.76  23.25   0.00   0.00  123.59   69.36   19.52   69.36  0.98 
1 1 1    1    4   25 o  8   38.17    5.96   30.89  256.92  -0.59  -2.54   0.00   0.00   27.92  256.92    3.40   76.92  0.78 
1 1 1    1    4   26 o  7  114.06    3.19   98.72  133.71 -22.03  23.05   0.00   0.00  123.57  133.71   22.61  133.71  0.98 
1 1 1    1    4   27 o  6   23.24    6.34    5.71  338.01   0.43  -0.17   0.00   0.00    4.72  338.01    1.10  158.01  0.23 
1 1 1    1    4   28 o 18   27.30    7.08    2.71   80.87   0.05   0.31   0.00   0.00    5.71   80.87    2.99   80.87  0.15 
1 1 1    1    4   29 o 13   22.01    5.96    5.55   34.39   0.51   0.35   0.00   0.00    7.55   34.39    2.05   34.39  0.30 
1 1 1    1    4   30 o  5   21.72    5.88   24.34  220.31  -2.26  -1.92   0.00   0.00   11.21  220.31   12.64   40.31  0.81 
1 1 1    1    4   31 o 12   25.71    5.80   26.46  339.58   3.58  -1.33   0.00   0.00   18.48  339.58    7.05  159.58  0.86 
1 1 1    1    4   32 o 15   36.97    5.43   42.16  188.28  -9.72  -1.41   0.00   0.00   29.41  188.28   11.25    8.28  0.95 
1 1 1    1    4   33 o 17   55.33    3.72   52.07  234.58 -16.73 -23.53   0.00   0.00   57.77  234.58    6.81  234.58  0.98 
1 1 1    1    4   34 o 15   23.74    5.90   24.78  152.85  -4.48   2.30   0.00   0.00   19.11  152.85    4.23  332.85  0.89 
1 1 1    1    4   35 o  4   24.13    5.73   15.76  253.69  -0.88  -2.99   0.00   0.00   24.70  253.69    9.90  253.69  0.82 
1 1 1    1    4   36 f  0   22.01    5.60   26.24  241.02  -2.81  -4.97   0.00   0.00   25.87  240.52    0.00    0.00  0.00 
1 1 1    1    4   37 f  0   16.04    4.96   10.17  314.27   1.34  -1.39   0.00   0.00    9.47  314.00    0.00    0.00  0.00 
1 1 1    1    4   38 o 17   15.20    4.85   15.56  348.98   2.58  -0.50   0.00   0.00   10.71  348.98    2.24  168.98  0.78 
1 1 1    1    4   39 o  7   21.30    5.70   28.31  221.76  -2.92  -2.59   0.00   0.00   16.57  221.60    3.48   41.60  0.86 
1 1 1    1    4   40 o  7   15.64    4.95   21.62  324.84   1.33  -0.93   0.00   0.00    6.32  325.17    6.92  145.17  0.63 
1 1 1    1    4   41 o 18   15.05    5.15   16.82  353.08   1.20  -0.15   0.00   0.00    6.17  353.12    3.21  173.12  0.52 
1 1 1    1    4   42 o 12   14.79    5.21   22.30   14.44   1.27   0.33   0.00   0.00    6.03   14.44    4.07  194.44  0.55 
1 1 1    1    5    0 o  2  110.51    1.94  206.48   90.00   0.00   2.98   0.00   0.00   66.61   90.00   86.68  270.00  0.99 
1 1 1    1    5    1 o  5  202.43    2.87  558.27  145.30 -13.94  17.50   0.00   0.00   80.54  128.55  234.63  308.55  0.98 
1 1 1    1    5    2 o 12  788.70   11.12  786.94   97.65   5.74 223.58   0.00   0.00  727.61   88.53  118.65  268.53  1.00 
1 1 1    1    5    3 o  5  886.97   14.24  927.04  198.81 -216.85 -69.20   0.00   0.00  976.84  197.70  183.63  197.70  1.00 
1 1 1    1    5    4 o  6  324.08    5.29  259.81  163.51 -37.65 -12.85   0.00   0.00  277.68  198.84   84.60   18.84  0.99 
1 1 1    1    5    5 o  9  195.53    3.35  324.72  265.25   7.26 -15.58   0.00   0.00  117.92  294.99  143.66  114.99  0.97 
1 1 1    1    5    6 o  8  430.61    7.43  410.88  132.59 -55.95  33.13   0.00   0.00  391.48  149.37   71.60  329.37  0.99 
1 1 1    1    5    7 o  3  285.54    5.65  584.82  280.53  -7.58 -26.32   0.00   0.00  263.85  253.92   32.87   73.92  0.98 
1 1 1    1    5    8 o 14  132.03    2.94  177.77    1.44   4.18  -0.31   0.00   0.00  130.67  355.70   31.46  355.70  0.87 
1 1 1    1    5    9 o  2  124.53    2.76  136.45  191.24  -5.11   1.26   0.00   0.00   89.72  166.15   44.49  346.15  0.90 
1 1 1    1    5   10 o  7  129.49    2.90   99.84  211.48  -3.80  -1.22   0.00   0.00  126.66  197.79   29.83  197.79  0.86 
1 1 1    1    5   11 o  9   84.24    2.85  195.69  154.73  -2.30   0.91   0.00   0.00   39.52  158.34   49.37  338.34  0.76 
1 1 1    1    5   12 o 19  199.95    3.75  251.85  230.79 -13.80 -12.58   0.00   0.00  116.98  222.35  155.08   42.35  0.97 
1 1 1    1    5   13 o  3  151.10    3.42  123.61   18.90   7.59   1.81   0.00   0.00  138.09   13.39    5.94  193.39  0.93 
1 1 1    1    5   14 o 17   76.02    3.34  167.30   18.52   3.55   2.12   0.00   0.00   11.65  210.82  155.32  210.82  0.87 
1 1 1    1    5   15 o 13  118.29    3.22  174.50   94.80  -0.46   7.73   0.00   0.00   57.46   93.40  105.81  273.40  0.93 
1 1 1    1    5   16 o  5  113.55    2.86  112.17  180.55  -5.35   0.12   0.00   0.00   94.70  178.76   15.21  358.76  0.90 
1 1 1    1    5   17 o 12  191.75    3.46  180.62  160.73 -16.06   5.53   0.00   0.00  196.55  161.01   21.05  161.01  0.97 
1 1 1    1    5   18 o  4  137.63    2.76  151.02  277.99   1.75 -12.11   0.00   0.00  119.66  278.22   24.45   98.22  0.96 
1 1 1    1    5   19 o 18   79.08    2.80   73.82  178.18  -4.47   0.14   0.00   0.00   68.87  178.17    1.34  358.17  0.88 
1 1 1    1    5   20 o  2  199.92    3.30  186.06  108.94 -13.52  39.38   0.00   0.00  216.80  108.94   38.57  108.94  0.99 
1 1 1    1    5   21 o  6  111.39    2.66  132.30  126.93 -13.61  18.11   0.00   0.00   89.60  126.93   38.60  306.93  0.98 
1 1 1    1    5   22 o  2   25.66    6.11   31.90  186.52  -1.39  -0.16   0.00   0.00    2.09    6.52   33.46    6.52  0.57 
1 1 1    1    5   23 o 15   19.21    5.73   31.71   69.79   0.40   1.08   0.00   0.00   12.45  249.79   44.02  249.79  0.50 
1 1 1    1    5   24 o 16   82.44    3.40   75.98  166.61 -12.64   3.01   0.00   0.00   81.95  166.61    5.51  166.61  0.96 
1 1 1    1    5   25 o 17   69.56    3.73   67.28  215.91  -9.10  -6.59   0.00   0.00   64.44  215.91    3.90   35.91  0.95 
1 1 1    1    5   26 o  1   38.47    6.09   35.45  164.31  -3.64   1.02   0.00   0.00   29.51  164.31    6.72  344.31  0.85 
1 1 1    1    5   27 o  7   48.16    5.30   51.89  342.11   9.33  -3.01   0.00   0.00   38.41  342.11   14.46  162.11  0.95 
1 1 1    1    5   28 o 15   24.99    6.77   14.43  172.84  -1.57   0.20   0.00   0.00   16.33  172.84    1.82  172.84  0.62 
1 1 1    1    5   29 o  2   21.14    6.04   19.80   22.77   1.98   0.83   0.00   0.00   10.91   22.77    8.67  202.77  0.72 
1 1 1    1    5   30 o 13   34.26    6.16   34.97   88.72   0.15   6.70   0.00   0.00   28.97   88.72    5.23  268.72  0.92 
1 1 1    1    5   31 o 16   55.48    4.19   61.91  197.02 -20.15  -6.17   0.00   0.00   48.72  197.02   10.86   17.02  0.98 
1 1 1    1    5   32 f  0   19.67    5.70   19.70  249.07  -0.92  -2.41   0.00   0.00   19.07  249.07    0.00    0.00  0.00 
1 1 1    1    5   33 f  0   19.47    5.55    6.95  136.07  -0.83   0.80   0.00   0.00    6.76  136.07    0.00    0.00  0.00 
1 1 1    1    5   34 o 15   22.55    5.53   20.88  336.14   3.82  -1.69   0.00   0.00   19.64  336.14    0.04  336.15  0.87 
1 1 1    1    5   35 o  6   38.87    4.74   38.70   87.13   0.67  13.40   0.00   0.00   38.45   87.13    2.12   87.13  0.96 
1 1 1    1    5   36 o  5   16.14    5.05    8.81  251.64  -0.48  -1.42   0.00   0.00   10.82  251.24    2.38  251.24  0.60 
1 1 1    1    5   37 o 18   17.33    5.23   10.32  345.84   1.97  -0.52   0.00   0.00   14.92  345.28    5.43  345.28  0.70 
1 1 1    1    5   38 o  3   19.87    5.53   18.68   85.67   0.28   3.68   0.00   0.00   18.53   85.66    3.27   85.66  0.85 
1 1 1    1    5   39 o  8   18.60    5.38   25.68  107.36  -0.88   2.77   0.00   0.00   12.18  107.71    5.50  287.71  0.80 
1 1 1    1    5   40 o  2   16.42    5.12    6.47  101.17  -0.10   0.51   0.00   0.00    4.22  100.87    0.23  100.87  0.25 
1 1 1    1    5   41 o 18   14.25    4.95    7.78  319.63   0.40  -0.34   0.00   0.00    3.05  319.51    1.19  139.51  0.26 
1 1 1    1    6    0 o 14  937.76   14.91  735.79   90.00  -0.00 126.96   0.00   0.00 1058.68   90.00  241.84   90.00  1.00 
1 1 1    1    6    1 o  4  865.41   13.74  732.81  237.28 -161.10 -177.10   0.00   0.00  869.81  227.71   12.41  227.71  1.00 
1 1 1    1    6    2 f  0  252.02    3.89  280.24  203.23 -22.32  -5.64   0.00   0.00  318.03  194.19    0.00    0.00  0.00 
1 1 1    1    6    3 o  4  318.13    4.99  210.01  206.99 -44.41  -0.10   0.00   0.00  213.96  180.13  201.13    0.13  0.99 
1 1 1    1    6    4 o 13  755.99   12.85  421.75  119.21 -130.11 148.86   0.00   0.00  685.64  131.16  136.86  311.16  1.00 
1 1 1    1    6    5 o  8  527.94    9.86  523.38  262.49  -7.63 -76.08   0.00   0.00  597.87  264.27  146.78  264.27  0.99 
1 1 1    1    6    6 o  9  294.37    5.51  521.57  264.77   1.64 -26.86   0.00   0.00  295.25  273.49   12.81  273.49  0.98 
1 1 1    1    6    7 o  6   76.67    2.53  107.48  159.18  -2.49   0.72   0.00   0.00   13.61  163.88   91.54  343.88  0.77 
1 1 1    1    6    8 o  3  136.60    2.85  109.59   86.18  -0.44   3.37   0.00   0.00  149.60   97.48   70.94   97.48  0.84 
1 1 1    1    6    9 o 19   65.37    2.48   23.58   14.56   0.52  -0.24   0.00   0.00    8.08  334.58   19.69  154.58  0.27 
1 1 1    1    6   10 o 13  185.97    3.17  188.54    9.18   3.64   3.62   0.00   0.00  248.45   44.86  163.46   44.86  0.90 
1 1 1    1    6   11 o 10  372.95    6.39  430.53  169.92 -46.99   1.88   0.00   0.00  360.40  177.71   17.11  357.71  0.99 
1 1 1    1    6   12 o  9  226.03    4.03  214.31  172.47 -13.63  -0.61   0.00   0.00  262.94  182.55   90.71  182.55  0.96 
1 1 1    1    6   13 o 15  166.88    3.49   95.44  203.91  -5.89  -3.95   0.00   0.00  193.47  213.85   77.69  213.85  0.93 
1 1 1    1    6   14 o  7  199.70    3.59  164.13  299.70   5.54  -9.25   0.00   0.00  241.05  300.90  101.70  300.90  0.95 
1 1 1    1    6   15 o 17  240.62    3.93  223.26  178.00 -22.64   0.49   0.00   0.00  241.11  178.76   11.72  178.76  0.98 
1 1 1    1    6   16 o 16  218.67    3.81  256.10   11.73  24.43   5.38   0.00   0.00  176.51   12.41   75.50  192.41  0.98 
1 1 1    1    6   17 o 16  250.75    4.21  233.99  327.03  25.41 -16.63   0.00   0.00  268.04  326.79   42.91  326.79  0.98 
1 1 1    1    6   18 o  8  158.26    3.02  156.19  261.92  -2.19 -15.44   0.00   0.00  158.34  261.93   10.48  261.93  0.97 
1 1 1    1    6   19 o  9  178.27    3.18  128.26  139.50 -14.81  12.65   0.00   0.00  224.99  139.50  102.73  139.50  0.97 
1 1 1    1    6   20 o 19  103.28    2.84  103.81   32.20  11.89   7.49   0.00   0.00   99.41   32.20    0.24  212.20  0.96 
1 1 1    1    6   21 o  8   97.96    2.89  104.38  275.95   1.70 -16.32   0.00   0.00   88.27  275.96   13.31   95.96  0.97 
1 1 1    1    6   22 o  9  138.62    2.80  138.37  231.53 -22.62 -28.47   0.00   0.00  136.75  231.53    0.09  231.54  0.99 
1 1 1    1    6   23 o  8   77.23    3.10  100.19   33.84  12.88   8.64   0.00   0.00   49.37   33.84   50.65  213.84  0.97 
1 1 1    1    6   24 o  2   48.06    4.68   26.96   53.85   1.60   2.19   0.00   0.00   48.35   53.85   21.16   53.85  0.79 
1 1 1    1    6   25 o  7  226.60    4.17  213.37  222.29 -88.99 -80.95   0.00   0.00  234.08  222.29   16.84  222.29  1.00 
1 1 1    1    6   26 o 10   66.20    3.74   56.95   97.36  -1.53  11.87   0.00   0.00   68.58   97.36   10.42   97.36  0.96 
1 1 1    1    6   27 o 14   74.88    4.25   82.57   29.22  24.23  13.55   0.00   0.00   62.98   29.22   21.08  209.22  0.98 
1 1 1    1    6   28 o  4   35.59    6.66   43.53  116.48  -3.13   6.29   0.00   0.00   22.34  116.48   21.23  296.48  0.93 
1 1 1    1    6   29 o 15   61.71    4.09   48.37   72.26   5.32  16.63   0.00   0.00   72.11   72.26   24.40   72.26  0.97 
1 1 1    1    6   30 o  5   35.32    5.72   45.86  187.95  -9.32  -1.30   0.00   0.00   22.05  187.95   22.68    7.95  0.95 
1 1 1    1    6   31 o 16   54.39    4.47   51.74  192.30 -16.45  -3.59   0.00   0.00   55.87  192.30    6.24  192.30  0.97 
1 1 1    1    6   32 o  3   77.35    3.70   71.81  199.11 -41.98 -14.55   0.00   0.00   83.13  199.11   13.31  199.11  0.99 
1 1 1    1    6   33 o  5   24.85    6.16   13.62  165.01  -2.66   0.71   0.00   0.00   26.09  165.01   12.93  165.01  0.79 
1 1 1    1    6   34 o  6   21.96    5.92   28.38  213.24  -4.38  -2.87   0.00   0.00   12.82  213.24   13.82   33.24  0.90 
1 1 1    1    6   35 o 18   21.30    5.71   27.48  276.82   0.57  -4.77   0.00   0.00   11.97  276.87   13.90   96.87  0.89 
1 1 1    1    6   36 f  0   21.96    5.73   15.28  279.16   0.65  -3.55   0.00   0.00   15.11  280.35    0.00    0.00  0.00 
1 1 1    1    6   37 o 18   17.04    5.27   10.75   18.74   1.99   0.67   0.00   0.00   14.51   18.60    4.72   18.60  0.71 
1 1 1    1    6   38 o 11   14.93    4.88   10.13  172.04  -1.58   0.22   0.00   0.00   10.36  172.03    2.28  172.03  0.62 
1 1 1    1    6   39 o  8   18.52    5.47   27.01  191.92  -2.66  -0.54   0.00   0.00   11.11  191.54    6.92   11.54  0.79 
1 1 1    1    6   40 o 19   14.15    4.69   10.97  305.82   0.47  -0.63   0.00   0.00    3.68  306.63    2.94  126.63  0.36 
1 1 1    1    6   41 f  0   12.94    4.60   11.15  344.16   0.66  -0.19   0.00   0.00    5.89  344.11    0.00    0.00  0.00 
1 1 1    1    7    0 o  8  360.74    6.05   85.62   90.00  -0.00  21.87   0.00   0.00  358.67   90.00    4.14  270.00  1.00 
1 1 1    1    7    1 o 10  536.47    8.98  513.18  139.45 -85.73  70.60   0.00   0.00  434.86  140.53  198.37  320.53  1.00 
1 1 1    1    7    2 o 17  688.22   11.25 1060.13   98.35 -28.80 164.54   0.00   0.00  615.58   99.93  141.14  279.93  1.00 
1 1 1    1    7    3 o  9  653.02   10.71  761.73  241.01 -37.78 -136.76   0.00   0.00  622.10  254.56   57.23   74.56  1.00 
1 1 1    1    7    4 f  0   85.79    2.51  140.81   74.57  -2.27  -2.38   0.00   0.00  113.53  226.40    0.00    0.00  0.00 
1 1 1    1    7    5 o  3   35.99    4.04  178.68   26.99   0.18  -0.03   0.00   0.00    9.06  171.73   24.62  171.73  0.09 
1 1 1    1    7    6 o  6  139.21    2.88  259.77  347.14   3.12  -4.29   0.00   0.00  131.67  305.98   12.75  305.98  0.90 
1 1 1    1    7    7 o  5  147.90    2.87  188.83  201.67  -6.21  -4.35   0.00   0.00  113.45  215.04   48.63   35.04  0.93 
1 1 1    1    7    8 o 14  175.35    3.00  156.87  243.35   0.96  -6.11   0.00   0.00  208.12  278.95   95.30  278.95  0.92 
1 1 1    1    7    9 o 19  245.91    3.88  154.06  323.78  11.49  -9.38   0.00   0.00  287.61  320.78  100.28  320.78  0.97 
1 1 1    1    7   10 o 13  223.34    3.48  296.38  184.45 -16.38   1.00   0.00   0.00  212.50  176.51    7.85  356.51  0.97 
1 1 1    1    7   11 o 12  144.66    2.76  153.21  175.75  -5.84  -2.04   0.00   0.00  141.40  199.25   18.03  199.25  0.92 
1 1 1    1    7   12 o  3  207.26    3.92  161.73  221.64  -9.45  -4.83   0.00   0.00  252.00  207.09  109.53  207.09  0.95 
1 1 1    1    7   13 o 13  233.03    3.89  264.95   63.91  11.43  16.26   0.00   0.00  228.40   54.90    2.63   54.90  0.97 
1 1 1    1    7   14 o 12   79.40    2.89   40.39  234.63  -0.80  -1.23   0.00   0.00   47.15  236.98    0.97  236.98  0.59 
1 1 1    1    7   15 o  8  399.52    6.31  365.48  116.63 -27.28  53.54   0.00   0.00  432.82  117.00   73.28  117.00  0.99 
1 1 1    1    7   16 f  0  192.13    3.55  202.46  156.01 -14.87   6.44   0.00   0.00  197.30  156.59    0.00    0.00  0.00 
1 1 1    1    7   17 o 11  307.53    5.12  293.71  341.02  47.38 -16.16   0.00   0.00  329.13  341.17   49.37  341.17  0.99 
1 1 1    1    7   18 o  6   31.65    6.10   53.56  228.91  -0.77  -0.88   0.00   0.00   18.96   48.92   69.80   48.92  0.50 
1 1 1    1    7   19 o  5  224.41    4.04  235.88   37.78  40.86  31.67   0.00   0.00  218.99   37.78    6.47  217.78  0.99 
1 1 1    1    7   20 o 15  296.11    4.99  296.42  116.22 -55.25 112.16   0.00   0.00  304.08  116.22   18.31  116.22  1.00 
1 1 1    1    7   21 o  3   36.53    6.08   31.59  252.90  -0.55  -1.78   0.00   0.00   18.36  252.90   12.55   72.90  0.67 
1 1 1    1    7   22 f  0   88.03    3.42   75.78  163.40 -11.20   3.34   0.00   0.00   75.12  163.40    0.00    0.00  0.00 
1 1 1    1    7   23 o 16  129.17    3.32  114.12   67.85  11.29  27.74   0.00   0.00  139.67   67.85   25.36   67.85  0.98 
1 1 1    1    7   24 o 17   45.52    5.87   46.30  102.12  -0.94   4.39   0.00   0.00   33.29  102.13   13.54  282.13  0.88 
1 1 1    1    7   25 o 18   62.21    4.52   74.69    2.28  12.09   0.48   0.00   0.00   42.91    2.28   33.34  182.28  0.96 
1 1 1    1    7   26 o  2   57.82    4.10   38.16  331.19   6.65  -3.66   0.00   0.00   68.78  331.19   29.84  331.19  0.93 
1 1 1    1    7   27 o 17  105.48    3.78  102.14  326.80  43.16 -28.25   0.00   0.00  105.34  326.80    1.77  326.80  0.99 
1 1 1    1    7   28 o  3   30.00    6.12   29.59   95.76  -0.43   4.27   0.00   0.00   22.95   95.75    6.53  275.75  0.87 
1 1 1    1    7   29 o 11   63.73    3.38   48.34   70.82   6.28  18.05   0.00   0.00   76.52   70.82   28.96   70.82  0.97 
1 1 1    1    7   30 o 13   19.83    5.68   20.53  198.93  -2.22  -0.76   0.00   0.00    9.67  198.93   10.27   18.93  0.75 
1 1 1    1    7   31 o  4   57.07    4.76   45.74  273.77   1.00 -15.16   0.00   0.00   66.62  273.77   22.92  273.77  0.97 
1 1 1    1    7   32 o 13   22.80    6.11   24.93  151.64  -3.62   1.95   0.00   0.00   15.20  151.64    9.17  331.64  0.87 
1 1 1    1    7   33 o 10   28.21    6.26   18.42  132.51  -2.84   3.10   0.00   0.00   31.50  132.51   13.85  132.51  0.87 
1 1 1    1    7   34 f  0   24.04    6.01   18.20   61.19   1.78   3.23   0.00   0.00   17.09   61.19    0.00    0.00  0.00 
1 1 1    1    7   35 o 18   15.47    5.07    8.42  148.54  -1.02   0.64   0.00   0.00    7.84  147.82    0.22  327.82  0.51 
1 1 1    1    7   36 o  2   29.58    6.13   20.74    7.85   6.01   0.97   0.00   0.00   34.18    9.16   14.32    9.16  0.91 
1 1 1    1    7   37 o  8   17.92    5.55   24.32   67.96   1.80   4.45   0.00   0.00   10.18   67.96   11.49  247.96  0.89 
1 1 1    1    7   38 o  5   13.72    4.60   21.53   99.38  -0.51   3.07   0.00   0.00    5.75   99.38   10.95  279.38  0.82 
1 1 1    1    7   39 o  3   14.85    4.74   18.13   71.74   0.42   1.29   0.00   0.00    5.08   72.16    6.46  252.16  0.56 
1 1 1    1    7   40 o 19   15.12    4.87   16.63   98.34  -0.19   1.27   0.00   0.00    6.26   98.38    3.77  278.38  0.54 
1 1 1    1    7   41 o  9   13.80    4.87   13.19  108.90  -0.27   0.78   0.00   0.00    3.79  108.96    2.93  288.96  0.38 
1 1 1    1    8    0 o  8  206.47    4.18  413.90   90.00  -0.00   6.87   0.00   0.00  209.80   90.00    6.67   90.00  1.00 
1 1 1    1    8    1 o 17  387.66    7.44  675.62  228.29 -29.48 -49.35   0.00   0.00  308.52  239.14  151.50   59.14  0.99 
1 1 1    1    8    2 o  4   67.23    2.58  286.17   81.81  -0.88   1.35   0.00   0.00   10.23  123.04   63.26  303.04  0.62 
1 1 1    1    8    3 o  4   73.16    2.42  154.01  339.31  -0.26  -1.31   0.00   0.00   24.61  258.61   31.81   78.61  0.55 
1 1 1    1    8    4 o  8  262.73    5.07  219.40  269.14  -2.57 -13.83   0.00   0.00  339.05  259.47  171.70  259.47  0.96 
1 1 1    1    8    5 o 14  165.07    3.18  253.02  180.52  -6.01  -1.65   0.00   0.00  183.73  195.33   65.10  195.33  0.92 
1 1 1    1    8    6 o  3  138.17    2.93  279.47  149.01  -6.61   5.10   0.00   0.00   67.43  142.34  124.36  322.34  0.94 
1 1 1    1    8    7 o 14  180.92    3.37  272.49  230.11  -6.36  -7.87   0.00   0.00  165.13  231.06   13.20   51.06  0.95 
1 1 1    1    8    8 o  1  238.13    3.78  109.09  293.91   1.95  -8.99   0.00   0.00  329.64  282.23  209.70  282.23  0.94 
1 1 1    1    8    9 o  5  312.51    5.08  338.87  265.12 -10.51 -35.26   0.00   0.00  260.49  253.41   95.48   73.41  0.99 
1 1 1    1    8   10 o  2   34.14    4.72   63.72  266.25   0.08  -0.09   0.00   0.00    6.40  132.86   17.03  132.86  0.06 
1 1 1    1    8   11 o 17  366.07    6.88  298.79   24.04  32.90  15.85   0.00   0.00  438.40   25.73  154.75   25.73  0.99 
1 1 1    1    8   12 o  6   95.52    2.82   61.73  236.91  -0.95  -2.68   0.00   0.00   72.57  250.48    7.18   70.48  0.80 
1 1 1    1    8   13 o 13  222.33    3.73  263.43  233.27 -14.09 -17.75   0.00   0.00  174.02  231.55   86.69   51.55  0.98 
1 1 1    1    8   14 o 17   56.70    3.74   26.11  234.53  -0.25  -0.39   0.00   0.00    5.81  237.12   14.06   57.12  0.23 
1 1 1    1    8   15 o 16  537.28    8.16  524.01  247.04 -47.68 -112.17   0.00   0.00  560.07  246.97   50.00  246.97  1.00 
1 1 1    1    8   16 o 14   75.61    3.04   82.34  288.10   1.02  -3.09   0.00   0.00   44.88  288.32   35.29  108.32  0.83 
1 1 1    1    8   17 o  2  120.45    2.64  111.14  243.87  -3.66  -7.44   0.00   0.00  120.40  243.79   14.92  243.79  0.94 
1 1 1    1    8   18 f  0   47.52    4.33   69.55  280.67   0.50  -2.68   0.00   0.00   66.24  280.67    0.00    0.00  0.00 
1 1 1    1    8   19 o  8  366.30    6.03  364.84  199.29 -145.23 -50.83   0.00   0.00  380.45  199.29   30.67  199.29  1.00 
1 1 1    1    8   20 o  4   87.71    3.47  108.21  147.60 -12.35   7.84   0.00   0.00   64.35  147.60   40.61  327.60  0.97 
1 1 1    1    8   21 o  3   70.14    3.81   98.24  330.06  10.68  -6.15   0.00   0.00   37.82  330.06   58.83  150.06  0.96 
1 1 1    1    8   22 o 12   44.38    5.63   66.38  287.18   1.65  -5.32   0.00   0.00   14.27  287.18   51.79  107.18  0.91 
1 1 1    1    8   23 o 16   56.25    4.65   71.38  159.05  -7.60   2.91   0.00   0.00   33.58  159.05   38.18  339.05  0.94 
1 1 1    1    8   24 o  7   51.83    5.38   53.35  163.64  -6.05   1.78   0.00   0.00   40.91  163.64   13.22  343.64  0.92 
1 1 1    1    8   25 o 11  115.39    3.23  105.74  331.82  30.95 -16.58   0.00   0.00  119.36  331.82   11.25  331.82  0.99 
1 1 1    1    8   26 o  5   63.58    3.96   66.89    6.35  16.32   1.81   0.00   0.00   55.05    6.35   13.13  186.35  0.97 
1 1 1    1    8   27 o  4   60.64    4.58   59.28  156.69 -15.90   6.85   0.00   0.00   57.94  156.69    1.84  336.69  0.97 
1 1 1    1    8   28 f  0   23.39    6.29   16.46   85.40   0.15   1.91   0.00   0.00   16.31   85.40    0.00    0.00  0.00 
1 1 1    1    8   29 o  4   64.60    3.67   57.86   36.37  19.02  14.01   0.00   0.00   69.70   36.37   12.97   36.37  0.98 
1 1 1    1    8   30 o  7   18.35    5.61   27.96  246.81  -1.15  -2.69   0.00   0.00    2.51  246.81   24.52   66.81  0.80 
1 1 1    1    8   31 o 14   67.07    3.55   62.08  190.64 -27.63  -5.19   0.00   0.00   72.07  190.64   12.39  190.64  0.98 
1 1 1    1    8   32 o  3   22.47    5.99   22.58  202.13  -3.78  -1.54   0.00   0.00   16.74  202.13    5.46   22.13  0.87 
1 1 1    1    8   33 f  0   38.27    5.20   40.82  107.06  -3.75  12.23   0.00   0.00   38.73  107.06    0.00    0.00  0.00 
1 1 1    1    8   34 o  9   23.74    5.94   36.41  260.65  -1.14  -6.94   0.00   0.00    9.78  260.65   24.41   80.65  0.93 
1 1 1    1    8   35 o 13   18.45    5.66   15.11  173.50  -2.51   0.27   0.00   0.00   13.94  173.86    0.45  353.86  0.77 
1 1 1    1    8   36 o  8   35.70    5.87   39.67  204.03 -13.53  -6.03   0.00   0.00   31.07  204.03    6.80   24.03  0.97 
1 1 1    1    8   37 o 19   16.82    5.34   17.11  299.46   1.55  -2.74   0.00   0.00   12.80  299.46    2.00  119.46  0.82 
1 1 1    1    8   38 o  9   16.28    5.31   10.75  168.44  -1.44   0.30   0.00   0.00   11.14  168.32    3.11  168.32  0.59 
1 1 1    1    8   39 o 10   19.56    5.76   23.21  126.27  -1.18   1.60   0.00   0.00   12.76  126.37    1.68  306.37  0.70 
1 1 1    1    8   40 o 11   15.13    5.05    9.49  130.22  -0.48   0.55   0.00   0.00    4.74  130.68    0.88  310.68  0.34 
1 1 1    1    8   41 o 16   14.29    5.02    9.97  272.82   0.03  -0.61   0.00   0.00    3.52  272.82    1.35   92.82  0.29 
1 1 1    1    9    0 f  0  116.11    2.65  135.40  270.00   0.00  -1.04   0.00   0.00   56.07  270.00    0.00    0.00  0.00 
1 1 1    1    9    1 o  7  233.37    4.29  261.49  298.20   9.56 -14.02   0.00   0.00  224.82  304.29    3.14  124.29  0.97 
1 1 1    1    9    2 o  2  120.21    2.94  356.19  271.76  -1.61  -5.75   0.00   0.00   63.48  254.34   92.30   74.34  0.91 
1 1 1    1    9    3 o 16  200.48    3.58  255.06  127.75  -4.44   9.46   0.00   0.00  216.79  115.12   52.31  115.12  0.95 
1 1 1    1    9    4 o  4   92.50    2.28  106.88  206.81  -2.48   0.50   0.00   0.00   55.39  168.54   31.40  348.54  0.77 
1 1 1    1    9    5 o  2  181.79    3.28  178.76  266.54  -4.34  -5.45   0.00   0.00  213.68  231.44   90.99  231.44  0.93 
1 1 1    1    9    6 o 19  234.53    4.09  262.07   10.63  15.76   4.19   0.00   0.00  234.82   14.90   15.20   14.90  0.97 
1 1 1    1    9    7 o 19  139.48    3.00  133.29  320.72   4.26  -2.26   0.00   0.00  141.60  332.08   35.16  332.08  0.89 
1 1 1    1    9    8 o  5  134.69    3.00   42.03  239.78  -2.52  -1.51   0.00   0.00  151.60  211.00   86.30  211.00  0.81 
1 1 1    1    9    9 o 10  191.08    3.63  329.94  191.16 -15.21  -5.42   0.00   0.00  124.14  199.60  121.85   19.60  0.97 
1 1 1    1    9   10 o 14  115.69    2.91  218.70   58.39   6.11   7.41   0.00   0.00   14.59  230.46  248.17  230.46  0.95 
1 1 1    1    9   11 o 18  309.54    5.19  318.50  274.02   5.24 -31.36   0.00   0.00  329.56  279.49   49.85  279.49  0.98 
1 1 1    1    9   12 o  3  201.82    3.48  150.58  312.68   7.90  -9.22   0.00   0.00  231.11  310.61   75.57  310.61  0.96 
1 1 1    1    9   13 f  0  385.71    6.50  347.18   60.38  19.54  36.05   0.00   0.00  354.83   61.54    0.00    0.00  0.00 
1 1 1    1    9   14 o 10  318.27    5.17  294.06  138.61 -29.54  26.71   0.00   0.00  338.75  137.88   48.99  137.88  0.99 
1 1 1    1    9   15 o  3  130.01    2.91  158.16  117.06  -4.43   9.08   0.00   0.00   92.43  116.00   61.92  296.00  0.95 
1 1 1    1    9   16 o  9  239.33    4.14  278.36  298.69  18.15 -33.41   0.00   0.00  205.68  298.52   60.98  118.52  0.99 
1 1 1    1    9   17 o  5  244.27    4.30  299.46   93.55  -3.19  51.55   0.00   0.00  199.44   93.55   84.90  273.55  0.99 
1 1 1    1    9   18 o 19   26.83    6.24   50.07   16.32   1.22   0.36   0.00   0.00   19.20  196.32   67.06  196.32  0.53 
1 1 1    1    9   19 o 17  258.13    4.41  282.24  343.53  99.31 -29.37   0.00   0.00  241.94  343.53   29.87  163.53  1.00 
1 1 1    1    9   20 o  9   77.57    3.18   47.74   53.99   3.61   4.97   0.00   0.00   95.26   54.00   48.64   54.00  0.91 
1 1 1    1    9   21 o 15  168.25    3.28  142.69  105.65 -12.43  44.36   0.00   0.00  191.60  105.65   50.38  105.65  0.99 
1 1 1    1    9   22 o 12   92.59    2.98   99.01    1.75  18.51   0.56   0.00   0.00   81.12    1.75   17.85  181.75  0.97 
1 1 1    1    9   23 o  5   85.39    3.11   89.52  334.44  14.97  -7.16   0.00   0.00   75.19  334.44   15.17  154.44  0.97 
1 1 1    1    9   24 o 19  100.81    3.03   98.89  191.04 -25.00  -4.88   0.00   0.00   96.91  191.04    3.80   11.04  0.98 
1 1 1    1    9   25 o 12   77.53    3.65   85.17   11.17  20.58   4.06   0.00   0.00   64.33   11.17   22.65  191.17  0.98 
1 1 1    1    9   26 o  6   72.05    4.56   81.66  302.40  13.74 -21.65   0.00   0.00   58.13  302.40   25.02  122.40  0.98 
1 1 1    1    9   27 f  0   42.51    5.87   55.01  354.75  10.13  -0.93   0.00   0.00   55.13  354.75    0.00    0.00  0.00 
1 1 1    1    9   28 o 19   19.88    5.93   29.90  227.11  -2.11  -2.28   0.00   0.00    2.97  227.11   26.56   47.11  0.82 
1 1 1    1    9   29 o 17   29.23    6.18   34.54  338.72   5.29  -2.06   0.00   0.00   19.28  338.72   14.47  158.72  0.91 
1 1 1    1    9   30 o  5   60.34    3.93   68.72  288.85   8.32 -24.37   0.00   0.00   52.20  288.85   13.90  108.85  0.98 
1 1 1    1    9   31 o  9   62.83    3.93   63.59  327.17  24.65 -15.91   0.00   0.00   61.94  327.17    0.38  327.17  0.98 
1 1 1    1    9   32 o  9   26.72    6.33   23.88  132.60  -3.43   3.73   0.00   0.00   24.56  132.60    1.30  132.60  0.89 
1 1 1    1    9   33 o 10   31.81    6.21   31.64  117.41  -3.84   7.41   0.00   0.00   29.98  117.41    0.27  117.41  0.94 
1 1 1    1    9   34 o 15   22.71    6.01   17.02   74.70   0.81   2.96   0.00   0.00   21.04   74.70    5.06   74.70  0.81 
1 1 1    1    9   35 o 16   28.29    6.13   36.23  337.87   8.76  -3.56   0.00   0.00   18.41  337.88   16.67  157.88  0.95 
1 1 1    1    9   36 o  7   19.03    5.70   10.69   17.28   2.05   0.65   0.00   0.00   17.62   17.47    7.79   17.47  0.72 
1 1 1    1    9   37 o  1   16.07    5.20   22.23  157.51  -3.52   1.46   0.00   0.00    8.94  157.51    9.62  337.51  0.86 
1 1 1    1    9   38 o 10   15.04    5.04    7.78  343.34   0.81  -0.24   0.00   0.00    6.10  343.34    0.47  343.34  0.39 
1 1 1    1    9   39 o  8   17.29    5.42   22.49   23.74   1.62   0.72   0.00   0.00    8.99   23.81    4.73  203.81  0.66 
1 1 1    1    9   40 o 16   13.31    4.60    4.60   63.97   0.14   0.27   0.00   0.00    1.47   63.01    1.10  243.01  0.15 
1 1 1    1    9   41 o 14   15.63    5.40   24.69  143.72  -1.24   0.91   0.00   0.00    7.46  143.72    4.02  323.72  0.61 
1 1 1    1   10    0 o 14  128.68    2.25  206.04   90.00  -0.00   1.51   0.00   0.00  158.71   90.00   84.17   90.00  0.91 
1 1 1    1   10    1 o 15  311.69    4.65  498.35   40.26  28.60  16.69   0.00   0.00  273.29   30.26   67.31  210.26  0.98 
1 1 1    1   10    2 o  4   98.60    2.14  172.46  118.06  -2.30   0.91   0.00   0.00   70.05  158.49   10.20  338.49  0.76 
1 1 1    1   10    3 o 15  201.12    3.20  274.58  296.25   7.31 -12.68   0.00   0.00  156.46  299.96   75.33  119.96  0.97 
1 1 1    1   10    4 o 13  177.82    2.79  241.88  195.75  -8.57  -2.85   0.00   0.00  175.79  198.41   16.25  198.41  0.94 
1 1 1    1   10    5 o  7  307.81    4.90  418.93  316.45  23.56 -20.15   0.00   0.00  292.80  319.45   20.01  139.45  0.98 
1 1 1    1   10    6 o 13  128.81    2.65   37.50  282.32   2.64  -0.95   0.00   0.00  138.73  340.22   72.88  340.22  0.79 
1 1 1    1   10    7 o 13  204.25    3.77  160.92  216.96  -7.67  -9.97   0.00   0.00  209.21  232.41   26.51  232.41  0.96 
1 1 1    1   10    8 o  2  205.93    4.02  299.40  171.66 -15.71  -1.26   0.00   0.00  177.29  184.59   43.99    4.59  0.97 
1 1 1    1   10    9 o 14  160.68    3.46  156.66  202.34  -8.40  -3.13   0.00   0.00  146.38  200.43   10.10   20.43  0.94 
1 1 1    1   10   10 o  6  160.53    3.92  190.51  202.33 -11.01  -5.35   0.00   0.00  100.97  205.92  105.70   25.92  0.96 
1 1 1    1   10   11 o  2  125.47    3.41  166.10   15.12   6.90   0.71   0.00   0.00   88.72    5.90   54.63  185.90  0.92 
1 1 1    1   10   12 o  5  300.42    5.08  220.35  150.98 -22.79  12.28   0.00   0.00  374.50  151.68  159.88  151.68  0.98 
1 1 1    1   10   13 o 17  139.40    3.43  172.01  152.23  -9.03   4.37   0.00   0.00   94.98  154.15   74.56  334.15  0.95 
1 1 1    1   10   14 o 15  303.24    5.46  298.14  258.86  -8.21 -41.34   0.00   0.00  309.05  258.76   18.85  258.76  0.99 
1 1 1    1   10   15 o  3   67.63    3.96   81.45   22.22   2.80   1.15   0.00   0.00   30.46   22.41   48.90  202.41  0.81 
1 1 1    1   10   16 o 12  149.47    3.17  160.77  179.45 -15.62   0.15   0.00   0.00  136.87  179.45   15.46  359.45  0.97 
1 1 1    1   10   17 o 10  181.46    3.17  179.77  137.09 -20.39  18.96   0.00   0.00  184.97  137.08   13.60  137.08  0.98 
1 1 1    1   10   18 o  7  213.53    3.85  202.62  300.20  26.90 -46.21   0.00   0.00  228.66  300.20   34.28  300.20  0.99 
1 1 1    1   10   19 o  7  195.24    3.26  210.88  263.66  -7.06 -63.59   0.00   0.00  182.76  263.66   21.90   83.66  0.99 
1 1 1    1   10   20 o 15  141.26    2.91  121.94  147.05 -26.11  16.93   0.00   0.00  158.00  147.05   38.04  147.05  0.98 
1 1 1    1   10   21 o  6  107.94    2.82  113.02  115.31 -10.31  21.79   0.00   0.00   98.93  115.31   13.48  295.31  0.98 
1 1 1    1   10   22 o  7   76.36    3.28   42.94   21.31   6.30   2.46   0.00   0.00   97.78   21.31   54.65   21.31  0.92 
1 1 1    1   10   23 o  6   23.19    6.26   15.34  265.88  -0.06  -0.77   0.00   0.00    1.23  265.88   14.32   85.88  0.36 
1 1 1    1   10   24 o 13   94.93    3.08   89.90  111.36  -8.60  21.99   0.00   0.00   93.87  111.36    1.94  111.36  0.98 
1 1 1    1   10   25 o 18   55.89    4.23   63.13  348.75  12.36  -2.46   0.00   0.00   42.85  348.75   21.55  168.75  0.96 
1 1 1    1   10   26 o  2   55.13    4.93   65.26  230.26 -10.61 -12.76   0.00   0.00   40.81  230.26   25.26   50.26  0.97 
1 1 1    1   10   27 o 18   25.97    6.71   10.24   14.46   1.21   0.31   0.00   0.00   17.19   14.46    7.00   14.46  0.53 
1 1 1    1   10   28 o 14   24.14    6.20   22.24  227.18  -1.94  -2.09   0.00   0.00   16.65  227.18    5.23   47.18  0.80 
1 1 1    1   10   29 o  4   18.20    5.50   10.94  245.78  -0.48  -1.06   0.00   0.00    7.60  245.78    3.04   65.78  0.50 
1 1 1    1   10   30 o  7   31.66    6.58   27.61  199.51  -4.27  -1.51   0.00   0.00   29.39  199.51    2.99  199.51  0.88 
1 1 1    1   10   31 o  1   21.26    6.18   20.22  155.37  -2.73   1.25   0.00   0.00   14.71  155.37    5.01  335.37  0.81 
1 1 1    1   10   32 o 11   19.10    5.75   18.34  182.69  -2.98  -0.14   0.00   0.00   13.24  182.69    4.41    2.69  0.81 
1 1 1    1   10   33 o 19   14.94    4.96   10.15  159.15  -1.31   0.50   0.00   0.00    7.50  159.15    2.03  339.15  0.57 
1 1 1    1   10   34 o 15   18.23    5.70    8.31   76.41   0.30   1.23   0.00   0.00   11.51   76.40    3.63   76.40  0.53 
1 1 1    1   10   35 o 16   23.12    6.31   17.39  139.28  -2.97   2.55   0.00   0.00   22.65  139.30    5.52  139.30  0.86 
1 1 1    1   10   36 o 15   21.09    6.10   26.71  207.08  -5.10  -2.61   0.00   0.00   14.09  207.05   10.11   27.05  0.91 
1 1 1    1   10   37 o  3   15.00    4.94   12.11  136.82  -1.39   1.31   0.00   0.00   10.78  136.81    1.06  136.81  0.68 
1 1 1    1   10   38 o 12   14.71    4.89    7.71   79.84   0.12   0.67   0.00   0.00    4.24   80.30    1.05  260.30  0.32 
1 1 1    1   10   39 o  9   23.96    5.97   28.02   61.07   1.46   2.66   0.00   0.00   21.85   61.21    4.77   61.21  0.81 
1 1 1    1   10   40 o 15   14.80    5.03    3.41  295.42   0.10  -0.22   0.00   0.00    1.65  295.25    0.19  115.25  0.12 
1 1 1    1   11    0 o  2   26.58    6.02   52.71  270.00   0.00  -0.00   0.00   0.00    0.61   90.00    1.40   90.00  0.00 
1 1 1    1   11    1 o  6   97.23    2.31   72.12  240.57  -1.03  -0.77   0.00   0.00   64.04  216.80   22.98  216.80  0.54 
1 1 1    1   11    2 o 12  239.63    3.54  197.08  258.89  -1.79 -16.90   0.00   0.00  246.53  263.94   28.12  263.94  0.97 
1 1 1    1   11    3 o  5   80.10    2.42   84.34  269.69  -0.21  -2.35   0.00   0.00   30.32  264.86   59.27   84.86  0.75 
1 1 1    1   11    4 o 13   39.01    4.22  228.39   45.27   1.00   1.00   0.00   0.00   64.76  225.20  174.37  225.20  0.57 
1 1 1    1   11    5 o  9  260.21    4.04  245.02  335.39  16.00 -13.21   0.00   0.00  270.93  320.46   34.14  320.46  0.98 
1 1 1    1   11    6 o 10  256.87    4.15  295.61  313.04  16.42 -16.71   0.00   0.00  236.79  314.49   29.07  134.49  0.98 
1 1 1    1   11    7 o 12   60.19    3.40  148.68  186.74  -2.36  -0.19   0.00   0.00   21.65    4.49  133.57    4.49  0.75 
1 1 1    1   11    8 o 17  214.98    4.26  241.95  345.52  17.11  -7.55   0.00   0.00  176.52  336.20   65.25  156.20  0.97 
1 1 1    1   11    9 o 18  310.18    6.54  347.08   33.97  27.92  21.14   0.00   0.00  305.28   37.13    0.88  217.13  0.99 
1 1 1    1   11   10 o  2  212.20    4.31  226.20   93.23  -2.39  16.26   0.00   0.00  210.87   98.37   10.47   98.37  0.97 
1 1 1    1   11   11 o 18  205.07    4.03  179.59  268.57  -0.47 -15.08   0.00   0.00  214.06  268.20   31.82  268.20  0.97 
1 1 1    1   11   12 f  0  414.92    7.18  422.55  252.13 -12.17 -39.15   0.00   0.00  409.53  252.73    0.00    0.00  0.00 
1 1 1    1   11   13 o  6  312.04    5.48  374.06  329.89  45.92 -26.93   0.00   0.00  255.96  329.61  106.27  149.60  0.99 
1 1 1    1   11   14 f  0  252.41    4.72  237.73  139.40 -20.06  17.02   0.00   0.00  228.73  139.69    0.00    0.00  0.00 
1 1 1    1   11   15 o  8  177.54    3.63  182.04   60.98   9.67  17.45   0.00   0.00  173.51   61.01    0.97   61.01  0.97 
1 1 1    1   11   16 o  4  155.58    3.30  204.25  264.00  -2.60 -24.80   0.00   0.00  110.49  264.00   83.89   84.00  0.98 
1 1 1    1   11   17 o  4   70.20    3.69   79.23  215.45  -4.90  -3.49   0.00   0.00   52.28  215.45   23.57   35.45  0.91 
1 1 1    1   11   18 o  5   31.22    6.54   43.78   45.07   1.36   1.37   0.00   0.00    0.54   45.07   41.75  225.07  0.69 
1 1 1    1   11   19 o  3   99.06    3.26   99.09   49.70  10.77  12.70   0.00   0.00   95.09   49.70    1.88  229.69  0.97 
1 1 1    1   11   20 o 15   86.35    3.41   59.16  262.85  -1.22  -9.76   0.00   0.00  105.05  262.85   46.44  262.85  0.95 
1 1 1    1   11   21 o  1  118.75    2.88  119.74  100.94  -5.47  28.30   0.00   0.00  113.58  100.94    6.17  280.94  0.98 
1 1 1    1   11   22 o  6   59.37    4.03   74.66  113.97  -3.86   8.67   0.00   0.00   36.94  113.97   38.42  293.97  0.95 
1 1 1    1   11   23 o 11   26.02    6.42   34.26   81.00   0.33   2.07   0.00   0.00    2.21   81.00   32.67  261.00  0.71 
1 1 1    1   11   24 o  2   30.04    6.75   14.81  244.65  -0.54  -1.14   0.00   0.00   16.75  244.65    1.62  244.65  0.53 
1 1 1    1   11   25 o 13   57.70    4.31   57.69  336.77  12.86  -5.52   0.00   0.00   52.44  336.77    6.32  156.77  0.96 
1 1 1    1   11   26 o  3   77.83    3.73   62.72  205.48 -22.54 -10.74   0.00   0.00   89.50  205.48   26.49  205.48  0.98 
1 1 1    1   11   27 o  4   36.43    5.85   34.40  308.85   4.06  -5.05   0.00   0.00   32.95  308.85    1.09  128.85  0.92 
1 1 1    1   11   28 o 18   36.44    5.84   46.40  248.79  -3.45  -8.90   0.00   0.00   23.50  248.79   21.95   68.79  0.95 
1 1 1    1   11   29 o  6   32.37    6.06   39.19  293.78   2.82  -6.40   0.00   0.00   22.08  293.78   15.76  113.78  0.93 
1 1 1    1   11   30 o  6   62.72    3.96   66.55  304.85  16.04 -23.03   0.00   0.00   59.14  304.85    4.90  124.85  0.98 
1 1 1    1   11   31 o 17   37.89    5.47   33.69  338.95  10.17  -3.91   0.00   0.00   39.07  338.95    5.94  338.95  0.95 
1 1 1    1   11   32 o 11   20.40    5.83   19.76  154.53  -3.11   1.48   0.00   0.00   15.46  154.53    3.30  334.53  0.84 
1 1 1    1   11   33 o 16   20.93    5.95   17.75  224.03  -2.18  -2.11   0.00   0.00   17.33  224.03    0.67  224.03  0.81 
1 1 1    1   11   34 o  8   23.33    6.15   31.17  312.90   4.19  -4.52   0.00   0.00   13.04  312.83   16.61  132.83  0.91 
1 1 1    1   11   35 o 11   21.54    5.95   41.71    9.15   9.06   1.53   0.00   0.00    0.92    9.55   38.81  189.55  0.94 
1 1 1    1   11   36 o 14   26.09    6.27   33.73  208.59  -7.56  -4.12   0.00   0.00   19.44  208.59   10.17   28.59  0.94 
1 1 1    1   11   37 o 19   17.77    5.50   16.49  176.61  -2.70   0.16   0.00   0.00   15.26  176.61    2.63  176.61  0.79 
1 1 1    1   11   38 o 10   14.53    4.86    2.75  105.94  -0.05   0.18   0.00   0.00    1.05  105.33    0.65  285.33  0.09 
1 1 1    1   11   39 o  5   15.99    5.11   10.35  357.61   0.83  -0.04   0.00   0.00    6.03  357.14    0.18  177.14  0.38 
1 1 1    1   11   40 o 18   14.83    5.21   13.04  218.39  -0.67  -0.53   0.00   0.00    4.96  218.39    1.70   38.39  0.39 
1 1 1    1   12    0 o  1  136.24    2.57  170.03   90.00  -0.00   2.56   0.00   0.00  158.23   90.00   47.21   90.00  0.99 
1 1 1    1   12    1 o  8  146.53    2.68  167.07  250.48   0.07  -7.67   0.00   0.00  118.84  270.55   35.54   90.55  0.93 
1 1 1    1   12    2 o  1  239.16    3.64  119.45  210.04 -13.41  -5.27   0.00   0.00  284.24  201.45  107.08  201.45  0.96 
1 1 1    1   12    3 o 14  177.16    3.14  212.41  272.90   0.48 -12.04   0.00   0.00  141.22  272.28   56.85   92.28  0.96 
1 1 1    1   12    4 o  3  300.18    4.69  270.22  107.51 -10.02  27.58   0.00   0.00  307.58  109.98   25.11  109.98  0.98 
1 1 1    1   12    5 o 19  218.80    3.74  239.01  265.80   0.23 -14.33   0.00   0.00  236.22  270.93   50.39  270.93  0.96 
1 1 1    1   12    6 o  9  246.68    4.54  290.93  285.92   6.16 -24.02   0.00   0.00  202.64  284.38   78.03  104.38  0.98 
1 1 1    1   12    7 o  3  284.97    5.71  271.37  248.60 -11.37 -25.42   0.00   0.00  292.43  245.89   25.24  245.89  0.98 
1 1 1    1   12    8 o  6  279.39    4.96  301.51  110.87 -10.89  28.46   0.00   0.00  261.01  110.94   27.51  290.94  0.98 
1 1 1    1   12    9 o  3  213.68    4.23  206.06  301.33   9.90 -14.75   0.00   0.00  203.16  303.86    8.83  123.86  0.97 
1 1 1    1   12   10 o  5  199.46    3.62  180.59   79.58   1.67  14.82   0.00   0.00  202.10   83.58   18.91   83.58  0.97 
1 1 1    1   12   11 f  0  136.83    3.11  136.54  318.59   5.27  -5.12   0.00   0.00  130.45  315.81    0.00    0.00  0.00 
1 1 1    1   12   12 o  8  184.87    3.47  150.96  355.90  12.77  -1.16   0.00   0.00  209.68  354.82   64.35  354.82  0.96 
1 1 1    1   12   13 o  4  117.60    2.82  118.74  248.88  -2.79  -6.84   0.00   0.00  103.66  247.80   11.32   67.80  0.93 
1 1 1    1   12   14 o 10  274.09    4.64  241.22  329.34  34.35 -20.36   0.00   0.00  312.06  329.35   82.86  329.35  0.99 
1 1 1    1   12   15 o 11  169.27    3.67  142.21  190.87 -17.74  -3.41   0.00   0.00  193.84  190.87   58.64  190.87  0.97 
1 1 1    1   12   16 o  8  186.51    3.73  187.05   60.39  17.25  30.37   0.00   0.00  188.78   60.39    9.92   60.39  0.99 
1 1 1    1   12   17 o  9   23.58    6.59   47.85   64.92   0.65   1.40   0.00   0.00   17.45  244.92   63.52  244.92  0.61 
1 1 1    1   12   18 o  4  227.94    4.45  260.70  295.40  40.86 -86.05   0.00   0.00  199.34  295.40   54.81  115.40  0.99 
1 1 1    1   12   19 o 18   29.36    6.85   32.01  356.46   1.65  -0.10   0.00   0.00    5.45  356.46   26.15  176.46  0.63 
1 1 1    1   12   20 o 13   49.47    5.27   32.74  143.02  -2.48   1.87   0.00   0.00   48.28  143.02   15.65  143.02  0.82 
1 1 1    1   12   21 o  5   69.86    4.10   74.74  296.94   4.85  -9.54   0.00   0.00   57.85  296.94   17.33  116.94  0.95 
1 1 1    1   12   22 o 17   47.58    6.11   58.84    4.71   6.21   0.51   0.00   0.00   27.46    4.71   32.23  184.71  0.92 
1 1 1    1   12   23 o  9   97.18    3.79   78.65  358.63  21.10  -0.50   0.00   0.00  109.25  358.64   28.81  358.64  0.98 
1 1 1    1   12   24 o  5   32.68    7.26   14.97  321.49   1.22  -0.97   0.00   0.00   24.68  321.49    9.41  321.49  0.61 
1 1 1    1   12   25 o  7   40.35    7.49   34.07  228.53  -3.66  -4.14   0.00   0.00   38.46  228.53    3.95  228.53  0.90 
1 1 1    1   12   26 o 15   24.66    6.62   27.66  151.53  -2.81   1.52   0.00   0.00   13.05  151.53   14.51  331.53  0.82 
1 1 1    1   12   27 o  3   29.88    6.26    9.70  156.33  -1.39   0.61   0.00   0.00   26.34  156.33   16.79  156.33  0.60 
1 1 1    1   12   28 o  4   69.05    3.45   61.41  227.44 -18.92 -20.61   0.00   0.00   75.81  227.44   16.02  227.44  0.98 
1 1 1    1   12   29 o 12   20.02    5.94   23.11  231.93  -1.56  -1.99   0.00   0.00    8.57  231.93   13.59   51.93  0.77 
1 1 1    1   12   30 o  7   22.88    6.34   24.53  103.77  -0.87   3.54   0.00   0.00   14.98  103.77    8.85  283.77  0.85 
1 1 1    1   12   31 o  1   18.87    5.78   17.68  192.76  -2.74  -0.62   0.00   0.00   12.85  192.76    4.29   12.76  0.79 
1 1 1    1   12   32 o  2   53.83    4.42   52.08  161.18 -26.23   8.94   0.00   0.00   56.81  161.18    7.92  161.18  0.98 
1 1 1    1   12   33 o 16   21.60    5.81   12.25  192.95  -2.08  -0.48   0.00   0.00   19.55  192.95    8.05  192.95  0.72 
1 1 1    1   12   34 o  9   21.90    5.91   22.90   76.32   1.08   4.63   0.00   0.00   16.75   76.83    5.37  256.83  0.89 
1 1 1    1   12   35 o 14   16.95    5.19    7.69    9.20   1.48   0.24   0.00   0.00   13.00    9.27    5.81    9.27  0.60 
1 1 1    1   12   36 o  9   23.70    6.05   25.04  138.38  -4.24   3.77   0.00   0.00   22.01  138.38    1.03  138.38  0.91 
1 1 1    1   12   37 o 19   18.99    5.60    8.00  140.49  -0.82   0.69   0.00   0.00   12.08  140.09    6.27  140.09  0.47 
1 1 1    1   12   38 o 16   17.83    5.35   18.07   46.34   1.02   1.07   0.00   0.00    9.91   46.42    1.22  226.42  0.59 
1 1 1    1   12   39 o 17   13.54    4.68    8.90   43.05   0.45   0.42   0.00   0.00    2.84   43.08    2.26  223.08  0.29 
1 1 1    1   12   40 o 13   12.51    4.48   12.33  235.62  -0.39  -0.56   0.00   0.00    2.20  235.62    3.69   55.62  0.32 
1 1 1    1   13    0 o  7  374.61    6.09  375.33  270.00   0.00 -27.57   0.00   0.00  333.09  270.00   83.05   90.00  1.00 
1 1 1    1   13    1 f  0  102.30    2.98  158.01  340.99   3.99  -1.99   0.00   0.00  120.23  333.54    0.00    0.00  0.00 
1 1 1    1   13    2 o  1  292.62    4.81  298.34  300.91  11.82 -29.13   0.00   0.00  273.71  292.08   28.43  112.08  0.98 
1 1 1    1   13    3 o 19  318.91    4.96  369.95  101.36  -8.12  40.37   0.00   0.00  269.76  101.37   90.52  281.37  0.99 
1 1 1    1   13    4 o 16  370.56    7.09  444.09  253.79  -8.71 -48.49   0.00   0.00  364.20  259.81    5.17   79.81  0.99 
1 1 1    1   13    5 o  3  231.93    4.43  195.37  230.61  -8.68 -14.38   0.00   0.00  254.44  238.87   59.04  238.87  0.97 
1 1 1    1   13    6 o 15  101.80    3.52   77.62   57.70   1.65   2.57   0.00   0.00   86.73   57.38    7.70   57.38  0.81 
1 1 1    1   13    7 o 13  473.60    7.72  422.43  207.83 -69.86 -36.40   0.00   0.00  506.80  207.52   72.43  207.52  0.99 
1 1 1    1   13    8 o 13   76.50    3.69   99.37  261.21   0.20  -3.20   0.00   0.00   21.64  273.66   82.86   93.66  0.82 
1 1 1    1   13    9 f  0  134.45    3.15   68.03  174.06  -3.51   0.45   0.00   0.00   61.44  172.78    0.00    0.00  0.00 
1 1 1    1   13   10 o 17  173.77    3.24  175.06  356.43  13.33  -0.78   0.00   0.00  160.25  356.64   13.77  176.64  0.96 
1 1 1    1   13   11 o  6  429.89    6.81  427.93  208.11 -75.91 -40.82   0.00   0.00  438.83  208.27   22.90  208.27  0.99 
1 1 1    1   13   12 o  4  204.90    3.50  228.46  209.69 -21.56 -12.25   0.00   0.00  183.30  209.61   34.85   29.61  0.98 
1 1 1    1   13   13 o 15  175.29    3.23  204.15  126.03 -12.88  17.70   0.00   0.00  148.81  126.04   44.84  306.04  0.98 
1 1 1    1   13   14 o  7  129.42    2.91  107.36  257.83  -2.19 -10.16   0.00   0.00  144.00  257.82   41.96  257.82  0.95 
1 1 1    1   13   15 o 18  138.50    2.98  146.70  146.95 -16.64  10.83   0.00   0.00  129.72  146.95   10.48  326.95  0.97 
1 1 1    1   13   16 o 16  151.47    3.35  131.22  152.80 -24.93  12.82   0.00   0.00  171.38  152.80   45.28  152.80  0.98 
1 1 1    1   13   17 o 19  127.11    3.01  136.64  336.18  25.29 -11.16   0.00   0.00  116.69  336.18   16.20  156.18  0.98 
1 1 1    1   13   18 o  9  175.81    3.40  172.34  205.78 -49.36 -23.83   0.00   0.00  178.77  205.78    9.14  205.78  0.99 
1 1 1    1   13   19 o 10  103.94    3.34  121.92  158.32 -23.07   9.17   0.00   0.00   82.43  158.32   38.78  338.32  0.98 
1 1 1    1   13   20 o  2   22.76    6.79   18.50  350.88   0.79  -0.13   0.00   0.00    1.60  170.88   20.16  170.88  0.37 
1 1 1    1   13   21 o 11   62.60    4.83   66.88  281.34   1.80  -8.97   0.00   0.00   50.49  281.33   17.17  101.33  0.94 
1 1 1    1   13   22 o 13   54.54    5.53   79.96  203.32  -9.96  -4.29   0.00   0.00   22.37  203.32   59.17   23.32  0.95 
1 1 1    1   13   23 o  1  137.76    3.65  133.22   35.69  48.26  34.67   0.00   0.00  137.16   35.69    1.14   35.69  0.99 
1 1 1    1   13   24 o  9   51.34    6.05   46.09  222.92  -7.03  -6.54   0.00   0.00   50.24  222.92    3.31  222.92  0.95 
1 1 1    1   13   25 f  0   47.09    6.12   41.29  347.67   8.27  -1.81   0.00   0.00   41.44  347.67    0.00    0.00  0.00 
1 1 1    1   13   26 o 12   45.04    6.46   33.21  201.91  -6.91  -2.78   0.00   0.00   50.94  201.91   18.09  201.91  0.93 
1 1 1    1   13   27 o 18   25.08    6.91   15.01  311.68   1.31  -1.47   0.00   0.00   20.04  311.68    5.34  311.68  0.69 
1 1 1    1   13   28 o 11   36.46    6.76   41.10  221.68  -5.88  -5.24   0.00   0.00   28.40  221.68   11.31   41.68  0.93 
1 1 1    1   13   29 o  7   24.91    6.89   44.85  270.00   0.00  -6.02   0.00   0.00    2.39  270.00   40.70   90.00  0.91 
1 1 1    1   13   30 o  6   33.57    6.48   31.15   16.46   7.45   2.20   0.00   0.00   32.08   16.46    1.52   16.46  0.93 
1 1 1    1   13   31 o 14   17.03    5.47    4.66  343.65   0.67  -0.20   0.00   0.00    6.82  343.65    2.37  343.65  0.33 
1 1 1    1   13   32 o 18   16.74    5.31   11.10  106.72  -0.47   1.56   0.00   0.00   10.59  106.72    0.17  106.72  0.63 
1 1 1    1   13   33 o 10   17.98    5.53    5.76  252.86  -0.28  -0.83   0.00   0.00    9.11  251.51    3.82  251.51  0.40 
1 1 1    1   13   34 o 13   17.21    5.41   13.85   97.51  -0.26   2.64   0.00   0.00   13.17   95.69    0.54  275.69  0.78 
1 1 1    1   13   35 o 10   17.63    5.49   12.86  224.44  -1.80  -1.76   0.00   0.00   15.46  224.37    3.88  224.37  0.77 
1 1 1    1   13   36 o  2   13.06    4.48   11.71  201.12  -1.57  -0.61   0.00   0.00    7.37  201.12    1.94   21.12  0.64 
1 1 1    1   13   37 o  7   18.88    5.78   20.64  106.87  -0.60   1.99   0.00   0.00   13.05  106.74    0.74  286.74  0.71 
1 1 1    1   13   38 o 18   20.96    6.00   18.87  106.01  -0.49   1.71   0.00   0.00   16.10  105.95    4.65  105.95  0.66 
1 1 1    1   13   39 o  2   16.42    5.56    8.30    1.02   0.61   0.01   0.00   0.00    5.10    1.39    0.62    1.39  0.29 
1 1 1    1   14    0 o  1   54.45    5.45   40.94   90.00   0.00   0.37   0.00   0.00    2.33   90.00   34.23  270.00  0.36 
1 1 1    1   14    1 o  2  360.83    6.45  339.62   64.72  18.98  40.18   0.00   0.00  382.79   64.72   52.09   64.72  0.99 
1 1 1    1   14    2 o  3  436.50    7.36  435.88  150.27 -60.01  37.77   0.00   0.00  431.13  147.81    4.56  327.81  0.99 
1 1 1    1   14    3 o  5  272.13    4.80  233.74   38.93  18.74  14.54   0.00   0.00  303.89   37.81   75.11   37.81  0.98 
1 1 1    1   14    4 o  3  134.33    3.29  187.10  316.99   5.24  -6.11   0.00   0.00   97.08  310.61   57.20  130.61  0.94 
1 1 1    1   14    5 o 17  260.31    4.73  273.49  133.81 -20.53  18.69   0.00   0.00  240.11  137.70   30.93  317.70  0.98 
1 1 1    1   14    6 o  7  149.29    3.52   31.75  339.14   1.57  -1.24   0.00   0.00  175.41  321.68  142.12  321.68  0.70 
1 1 1    1   14    7 o 12  315.04    5.01  260.08  232.39 -20.29 -25.86   0.00   0.00  367.44  231.89  114.46  231.89  0.98 
1 1 1    1   14    8 o 17  426.52    6.52  361.09  280.79  12.28 -62.64   0.00   0.00  493.60  281.09  140.88  281.09  0.99 
1 1 1    1   14    9 o 10  307.12    4.92  226.31  176.77 -31.33   1.66   0.00   0.00  384.29  176.97  164.22  176.97  0.98 
1 1 1    1   14   10 o 15  144.86    2.96  177.65  321.07   9.97  -8.19   0.00   0.00  105.56  320.61   67.12  140.61  0.96 
1 1 1    1   14   11 f  0  357.32    5.61  458.78  314.83  28.94 -29.05   0.00   0.00  440.16  314.89    0.00    0.00  0.00 
1 1 1    1   14   12 o 10   87.82    3.13  103.22   50.70   3.63   4.44   0.00   0.00   61.76   50.69   35.97  230.69  0.91 
1 1 1    1   14   13 o  7  110.26    3.03  146.37  228.66  -8.21  -9.33   0.00   0.00   72.21  228.66   67.03   48.66  0.96 
1 1 1    1   14   14 o  8   73.32    3.53   96.63  339.52   6.56  -2.45   0.00   0.00   43.35  339.52   49.02  159.52  0.93 
1 1 1    1   14   15 o  3  295.30    4.63  267.32  256.97 -24.65 -106.52   0.00   0.00  331.03  256.97   74.17  256.97  1.00 
1 1 1    1   14   16 o 12   82.93    3.38   51.28  357.02   6.67  -0.35   0.00   0.00  103.05  357.02   53.23  357.02  0.92 
1 1 1    1   14   17 o  7   49.21    5.05   21.62  225.18  -1.30  -1.31   0.00   0.00   44.73  225.18   23.48  225.18  0.67 
1 1 1    1   14   18 o 17   87.73    3.28   68.50  211.14 -10.01  -6.05   0.00   0.00   99.79  211.14   31.80  211.14  0.96 
1 1 1    1   14   19 o 15  137.64    3.26  137.92  206.70 -34.40 -17.30   0.00   0.00  133.60  206.70    4.47   26.70  0.99 
1 1 1    1   14   20 o  9   90.41    3.43   83.65  261.83  -2.33 -16.21   0.00   0.00   90.76  261.83    6.31  261.83  0.97 
1 1 1    1   14   21 o 12  148.46    3.58  148.31  347.38  53.38 -11.95   0.00   0.00  143.29  347.38    7.61  167.38  0.99 
1 1 1    1   14   22 f  0  130.69    3.28  118.70  115.52 -16.35  34.25   0.00   0.00  121.31  115.52    0.00    0.00  0.00 
1 1 1    1   14   23 o 11   50.38    5.05   51.18  304.18   5.46  -8.04   0.00   0.00   43.27  304.18    8.89  124.18  0.95 
1 1 1    1   14   24 o 19   25.42    6.88   36.79    3.98   3.96   0.28   0.00   0.00    6.68    3.98   30.47  183.98  0.86 
1 1 1    1   14   25 o  8   27.04    7.12   29.46   75.57   0.91   3.55   0.00   0.00   16.65   75.57   12.63  255.57  0.85 
1 1 1    1   14   26 o 13   26.80    7.13   20.10  297.43   1.23  -2.38   0.00   0.00   22.21  297.43    2.43  297.43  0.78 
1 1 1    1   14   27 o  1   30.03    7.18   20.74  226.73  -2.21  -2.35   0.00   0.00   29.42  226.73    9.24  226.73  0.83 
1 1 1    1   14   28 o 17   30.78    7.10   38.26   43.55   4.28   4.07   0.00   0.00   19.42   43.55   17.24  223.55  0.91 
1 1 1    1   14   29 o 18   25.27    7.02   29.69  140.64  -3.55   2.91   0.00   0.00   15.79  140.64   13.05  320.64  0.88 
1 1 1    1   14   30 o  1   24.24    6.45   16.82  148.76  -2.74   1.66   0.00   0.00   23.61  148.76    7.29  148.76  0.82 
1 1 1    1   14   31 o 13   18.46    5.76    9.59  187.66  -1.52  -0.20   0.00   0.00   13.33  187.66    4.33  187.66  0.60 
1 1 1    1   14   32 o  6   21.00    6.03   26.03  117.28  -1.99   3.85   0.00   0.00   12.32  117.28   12.12  297.28  0.88 
1 1 1    1   14   33 o  5   18.37    5.65   17.97  160.95  -2.97   1.08   0.00   0.00   12.76  160.11    4.66  340.11  0.82 
1 1 1    1   14   34 o  5   16.35    5.30    8.93   89.50   0.03   1.68   0.00   0.00   12.24   88.86    3.60   88.86  0.64 
1 1 1    1   14   35 o 19   18.59    5.75   14.07  153.31  -2.39   1.20   0.00   0.00   17.03  153.32    4.97  153.32  0.78 
1 1 1    1   14   36 o  6   23.36    6.12   21.55  150.74  -3.32   1.86   0.00   0.00   23.89  150.71    7.81  150.71  0.86 
1 1 1    1   14   37 o 17   18.68    5.80   16.71  301.09   0.68  -1.14   0.00   0.00   10.36  300.82    0.18  300.82  0.55 
1 1 1    1   14   38 o  2   15.53    5.11   10.20  104.08  -0.20   0.78   0.00   0.00    5.48  104.15    0.66  284.15  0.37 
1 1 1    1   14   39 o 13   16.43    5.60   11.77  248.86  -0.29  -0.76   0.00   0.00    6.42  248.85    0.50  248.85  0.38 
1 1 1    1   15    0 o 10  130.05    3.14   76.61   90.00   0.00   1.67   0.00   0.00  178.45   90.00  114.55   90.00  0.93 
1 1 1    1   15    1 o 19  297.95    5.02  319.85   32.76  30.58  20.89   0.00   0.00  277.03   34.34   33.73  214.34  0.99 
1 1 1    1   15    2 o 11  116.90    3.30  156.02  145.16  -5.55   3.67   0.00   0.00   74.75  146.48   65.94  326.48  0.92 
1 1 1    1   15    3 o  6   59.07    4.57   24.91  286.41   0.16  -0.67   0.00   0.00    9.77  283.37   18.71  103.37  0.32 
1 1 1    1   15    4 o  9  191.61    3.39  170.03  220.94  -9.69  -9.05   0.00   0.00  201.51  223.05   34.55  223.05  0.96 
1 1 1    1   15    5 o 13   70.56    3.95   84.37  208.19  -2.25  -1.06   0.00   0.00   24.17  205.20   59.33   25.20  0.76 
1 1 1    1   15    6 o 17  109.62    3.33   55.70  110.67  -0.93   2.78   0.00   0.00  115.63  108.47   54.80  108.47  0.80 
1 1 1    1   15    7 o  8  264.96    4.55  313.27   98.98  -6.51  37.65   0.00   0.00  213.93   99.81   95.08  279.81  0.99 
1 1 1    1   15    8 o 16  185.12    3.43  166.74  276.89   1.30 -15.12   0.00   0.00  195.84  274.93   33.85  274.93  0.97 
1 1 1    1   15    9 o  3  170.46    3.64  172.05  205.74 -14.27  -6.71   0.00   0.00  163.27  205.19    3.38   25.19  0.97 
1 1 1    1   15   10 o  3  288.93    5.03  366.10  350.09  61.16 -10.68   0.00   0.00  224.35  350.10  124.48  170.10  0.99 
1 1 1    1   15   11 o  8  269.65    4.69  318.11  171.02 -57.12   9.03   0.00   0.00  232.89  171.02   68.82  351.02  0.99 
1 1 1    1   15   12 o 11  178.13    3.36  183.81   81.86   3.81  26.63   0.00   0.00  174.48   81.86    0.61  261.86  0.98 
1 1 1    1   15   13 o 18  240.94    4.23  237.86  234.59 -34.68 -48.78   0.00   0.00  250.23  234.59   22.61  234.59  0.99 
1 1 1    1   15   14 o  3  133.78    3.17  159.26  224.29 -21.79 -21.25   0.00   0.00  109.89  224.29   43.35   44.29  0.98 
1 1 1    1   15   15 o  5  261.33    4.44  257.35  105.79 -28.54 100.91   0.00   0.00  269.95  105.79   19.74  105.79  1.00 
1 1 1    1   15   16 o  5   93.46    3.38  106.73   69.00   6.35  16.53   0.00   0.00   76.68   69.00   28.20  249.00  0.97 
1 1 1    1   15   17 o  2  155.58    3.29  117.21  247.14 -13.75 -32.62   0.00   0.00  190.45  247.14   74.15  247.14  0.99 
1 1 1    1   15   18 o  4   41.36    6.19   31.03   91.39  -0.06   2.45   0.00   0.00   31.81   91.39    0.78   91.39  0.76 
1 1 1    1   15   19 o 17   34.13    6.87   52.93   75.13   0.92   3.45   0.00   0.00    4.27   75.13   49.10  255.13  0.84 
1 1 1    1   15   20 o 14   47.92    5.56   46.97  253.64  -1.47  -5.00   0.00   0.00   38.34  253.64    9.37   73.64  0.90 
1 1 1    1   15   21 o  6   25.23    6.48   43.72  325.98   2.39  -1.61   0.00   0.00    4.31  145.98   49.02  145.98  0.80 
1 1 1    1   15   22 o  8   39.56    6.44   47.04  289.45   2.04  -5.79   0.00   0.00   24.37  289.45   23.61  109.45  0.91 
1 1 1    1   15   23 o  4   41.82    6.88   35.73   89.67   0.04   6.17   0.00   0.00   40.28   89.67    4.03   89.67  0.91 
1 1 1    1   15   24 o  2   83.13    3.97   92.58  229.09 -26.61 -30.71   0.00   0.00   71.69  229.09   20.82   49.09  0.99 
1 1 1    1   15   25 o  3   22.39    6.42   26.84  283.09   0.69  -2.98   0.00   0.00    9.97  283.09   16.53  103.09  0.81 
1 1 1    1   15   26 o  3   29.74    6.47   41.88  279.96   1.18  -6.73   0.00   0.00   13.99  279.96   26.95   99.96  0.92 
1 1 1    1   15   27 o 18   20.23    5.96   14.95   27.01   1.49   0.76   0.00   0.00   11.33   27.01    3.09  207.01  0.64 
1 1 1    1   15   28 o  4   29.38    6.71   18.42  242.58  -1.40  -2.69   0.00   0.00   30.01  242.58   12.28  242.58  0.81 
1 1 1    1   15   29 o  3   19.35    5.62    4.63   56.30   0.41   0.62   0.00   0.00    8.89   56.30    4.34   56.30  0.35 
1 1 1    1   15   30 o  3   21.61    6.30    5.91  182.76  -1.03  -0.05   0.00   0.00   14.20  182.76    8.57  182.76  0.46 
1 1 1    1   15   31 f  0   19.52    5.84    0.43  282.66   0.02  -0.07   0.00   0.00    0.40  282.65    0.00    0.00  0.00 
1 1 1    1   15   32 o  2   29.32    6.60   27.60   77.56   1.37   6.12   0.00   0.00   27.60   77.41    1.47   77.41  0.92 
1 1 1    1   15   33 o  9   21.97    6.28   20.95  135.41  -3.16   3.12   0.00   0.00   18.50  135.36    1.59  315.36  0.88 
1 1 1    1   15   34 o 16   21.58    6.40   15.02  124.26  -1.79   2.60   0.00   0.00   21.88  124.44    8.33  124.44  0.82 
1 1 1    1   15   35 o  3   22.84    6.49   26.90  237.97  -2.80  -4.48   0.00   0.00   19.38  237.97    2.32   57.97  0.90 
1 1 1    1   15   36 o  9   23.40    6.62   22.46   48.14   1.88   2.11   0.00   0.00   21.73   48.37    6.22   48.37  0.80 
1 1 1    1   15   37 f  0   16.37    5.36    5.43  196.86  -0.42  -0.12   0.00   0.00    3.33  195.68    0.00    0.00  0.00 
1 1 1    1   15   38 o  4   16.82    5.65   22.25   55.81   0.96   1.41   0.00   0.00    9.25   55.70    3.17  235.70  0.64 
1 1 1    1   15   39 o  6   17.12    5.91    8.40   29.56   0.47   0.27   0.00   0.00    5.11   29.56    1.23   29.56  0.26 
1 1 1    1   16    0 f  0  314.70    4.71  315.38  270.00  -0.00 -41.00   0.00   0.00  307.19  270.00    0.00    0.00  0.00 
1 1 1    1   16    1 o  2  291.69    4.57  291.10  240.16 -18.25 -31.45   0.00   0.00  290.54  239.88    5.78  239.88  0.99 
1 1 1    1   16    2 o  7  252.96    4.11  259.09  125.96 -17.26  23.72   0.00   0.00  236.63  126.04   23.97  306.04  0.98 
1 1 1    1   16    3 o 14  124.25    2.99  123.70  270.03   0.06  -6.97   0.00   0.00  107.25  270.52   15.42   90.52  0.93 
1 1 1    1   16    4 o  4   97.43    3.13  157.54  198.18  -6.79  -2.25   0.00   0.00   25.72  198.30  129.23   18.30  0.93 
1 1 1    1   16    5 o  5  298.35    4.95  341.08   12.80  47.30  10.72   0.00   0.00  260.38   12.77   69.75  192.77  0.99 
1 1 1    1   16    6 o 16  488.13    8.11  453.56  190.51 -107.52 -20.33   0.00   0.00  532.99  190.71   94.20  190.71  1.00 
1 1 1    1   16    7 f  0   68.70    4.39   92.95  136.19  -2.52   2.47   0.00   0.00   88.67  135.59    0.00    0.00  0.00 
1 1 1    1   16    8 o 14   64.19    4.42   56.87  231.63  -1.31  -1.67   0.00   0.00   38.23  231.90   15.53   51.90  0.72 
1 1 1    1   16    9 o  9  178.61    3.70  136.57  198.26 -15.12  -4.99   0.00   0.00  216.42  198.26   87.02  198.26  0.97 
1 1 1    1   16   10 o 12   74.50    4.03   27.81  153.19  -1.40   0.71   0.00   0.00   64.81  153.19   38.37  153.19  0.61 
1 1 1    1   16   11 o  4   87.08    3.65  126.06  221.15  -7.58  -6.63   0.00   0.00   44.92  221.15   75.44   41.15  0.95 
1 1 1    1   16   12 o  8   53.30    5.05   78.97  152.01  -4.31   2.29   0.00   0.00   19.23  152.01   56.47  332.01  0.89 
1 1 1    1   16   13 o 16  147.75    3.27  169.69  149.76 -31.78  18.53   0.00   0.00  127.72  149.76   36.02  329.76  0.99 
1 1 1    1   16   14 o 12  158.60    3.29  163.99   58.74  21.82  35.95   0.00   0.00  153.63   58.74    6.15  238.74  0.99 
1 1 1    1   16   15 o  5   58.42    4.97   52.70  345.73   5.25  -1.34   0.00   0.00   53.56  345.73    1.69  345.73  0.90 
1 1 1    1   16   16 o 15   53.52    5.21   51.17  240.07  -2.58  -4.47   0.00   0.00   45.23  240.07    5.56   60.07  0.90 
1 1 1    1   16   17 o 12   74.22    4.20   78.53  162.33 -11.05   3.52   0.00   0.00   63.35  162.33   15.20  342.33  0.96 
1 1 1    1   16   18 o 12  108.58    3.46   78.32  134.58 -12.58  12.76   0.00   0.00  132.08  134.58   53.15  134.58  0.97 
1 1 1    1   16   19 o 10   52.03    5.38   56.24  319.21   5.08  -4.38   0.00   0.00   38.86  319.21   18.23  139.21  0.92 
1 1 1    1   16   20 o 16   96.40    3.81  121.88  123.62 -17.75  26.69   0.00   0.00   65.14  123.62   59.48  303.62  0.98 
1 1 1    1   16   21 o  6   95.97    3.84  100.80   77.14   7.38  32.33   0.00   0.00   86.17   77.14   16.69  257.14  0.98 
1 1 1    1   16   22 o 11   62.97    4.89   60.26  156.54 -15.57   6.76   0.00   0.00   60.85  156.54    0.48  336.54  0.97 
1 1 1    1   16   23 o  8   21.21    6.46   16.74   95.31  -0.15   1.60   0.00   0.00    9.59   95.31    7.21  275.31  0.62 
1 1 1    1   16   24 o 15   25.06    6.80   51.83   96.25  -0.69   6.27   0.00   0.00    5.33  276.25   56.62  276.25  0.92 
1 1 1    1   16   25 o  3   21.31    6.19   12.94   83.54   0.17   1.49   0.00   0.00   12.75   83.54    0.06   83.54  0.60 
1 1 1    1   16   26 o  9   40.79    5.66   50.65  237.52  -6.35  -9.97   0.00   0.00   28.97  237.52   20.10   57.52  0.96 
1 1 1    1   16   27 o 17   60.82    4.45   59.25  312.84  14.60 -15.74   0.00   0.00   62.14  312.84    5.51  312.84  0.98 
1 1 1    1   16   28 f  0   80.75    3.60   72.04   69.47  14.03  37.47   0.00   0.00   70.25   69.47    0.00    0.00  0.00 
1 1 1    1   16   29 o  4   51.71    4.83   46.68  130.81 -14.62  16.93   0.00   0.00   56.00  130.81   10.90  130.81  0.98 
1 1 1    1   16   30 o  1   18.35    5.70   10.42  199.50  -1.56  -0.55   0.00   0.00   13.45  199.50    3.67  199.50  0.63 
1 1 1    1   16   31 o  9   23.55    6.46   18.63  241.16  -1.60  -2.91   0.00   0.00   21.65  241.16    4.15  241.16  0.83 
1 1 1    1   16   32 o  9   21.81    6.21   16.31  209.58  -2.74  -1.60   0.00   0.00   20.29  210.24    4.72  210.24  0.82 
1 1 1    1   16   33 o 15   20.95    6.06   23.70  183.10  -5.02  -0.23   0.00   0.00   15.30  182.61    6.85    2.61  0.89 
1 1 1    1   16   34 o  4   16.37    5.38   18.25  330.88   2.82  -1.57   0.00   0.00   11.34  330.88    4.34  150.88  0.83 
1 1 1    1   16   35 o 12   15.65    5.22   10.77  184.69  -1.47  -0.12   0.00   0.00   10.34  184.76    2.23  184.76  0.59 
1 1 1    1   16   36 o 15   17.74    5.67    4.04  228.50  -0.19  -0.24   0.00   0.00    2.92  231.40    0.48  231.40  0.15 
1 1 1    1   16   37 o 10   15.81    5.26   13.01  246.41  -0.41  -0.93   0.00   0.00    6.52  246.47    1.30   66.47  0.45 
1 1 1    1   16   38 o  1   15.99    5.51   13.66  314.91   0.67  -0.67   0.00   0.00    6.60  314.84    0.44  134.84  0.43 
1 1 1    1   17    0 o  2  139.06    2.81  102.08   90.00  -0.00   3.55   0.00   0.00  181.58   90.00   85.50   90.00  1.00 
1 1 1    1   17    1 o  6   67.40    4.34   36.07  170.37  -1.22   0.27   0.00   0.00   36.12  167.58    1.23  167.58  0.53 
1 1 1    1   17    2 o 16  351.98    5.46  378.64   16.99  65.52  20.34   0.00   0.00  334.76   17.25   29.30  197.25  0.99 
1 1 1    1   17    3 o 11  258.15    4.40  204.75  263.26  -3.09 -27.86   0.00   0.00  310.85  263.67  114.69  263.67  0.98 
1 1 1    1   17    4 o 11  176.91    3.40  204.17  105.75  -5.42  19.42   0.00   0.00  148.07  105.61   48.80  285.61  0.97 
1 1 1    1   17    5 o 12  282.62    4.48  278.26  322.74  36.36 -27.65   0.00   0.00  292.95  322.74   26.89  322.74  0.99 
1 1 1    1   17    6 o 16  170.96    3.49  246.97   13.75  25.42   6.21   0.00   0.00  101.19   13.73  132.95  193.73  0.98 
1 1 1    1   17    7 o 11  367.99    6.08  362.61   87.77   3.48  89.07   0.00   0.00  387.89   87.77   43.94   87.77  0.99 
1 1 1    1   17    8 o  2  178.96    3.67  181.06   45.50  17.40  17.71   0.00   0.00  178.41   45.50    6.18   45.50  0.98 
1 1 1    1   17    9 o  5   42.42    5.95   68.69  185.14  -2.54  -0.23   0.00   0.00    0.20    5.14   65.74    5.14  0.77 
1 1 1    1   17   10 o 10  195.64    3.79  201.97  203.81 -39.26 -17.32   0.00   0.00  193.30  203.81    0.08   23.81  0.99 
1 1 1    1   17   11 o  4  247.70    4.38  267.61   50.20  59.23  71.09   0.00   0.00  235.50   50.20   21.72  230.20  0.99 
1 1 1    1   17   12 o  9  161.74    3.70  172.56  346.88  41.45  -9.66   0.00   0.00  152.41  346.88   14.83  166.88  0.99 
1 1 1    1   17   13 o 19  158.05    3.34  198.26  267.69  -2.12 -52.55   0.00   0.00  119.23  267.69   74.62   87.69  0.99 
1 1 1    1   17   14 o  7  130.57    3.74  138.56  110.50 -11.75  31.41   0.00   0.00  120.49  110.50   16.23  290.50  0.98 
1 1 1    1   17   15 o  2   65.65    4.62   41.66  180.27  -5.25  -0.03   0.00   0.00   76.61  180.27   35.20  180.27  0.90 
1 1 1    1   17   16 o 12   98.21    3.63  105.50  254.05  -5.74 -20.10   0.00   0.00   86.04  254.05   19.57   74.05  0.98 
1 1 1    1   17   17 o  3   43.77    7.41   43.48  249.70  -1.29  -3.47   0.00   0.00   30.67  249.70   13.17   69.70  0.85 
1 1 1    1   17   18 o  5   90.73    4.43   81.36   73.63   4.87  16.60   0.00   0.00   93.54   73.63   10.95   73.63  0.97 
1 1 1    1   17   19 o  4   90.16    4.38   70.20  122.35  -9.07  14.31   0.00   0.00  103.16  122.35   31.40  122.35  0.97 
1 1 1    1   17   20 o 10   98.06    4.34   96.37  258.65  -6.14 -30.61   0.00   0.00   94.59  258.65    3.77   78.65  0.98 
1 1 1    1   17   21 o 13   81.87    4.60   71.02   43.66  18.24  17.41   0.00   0.00   88.14   43.66   15.82   43.66  0.98 
1 1 1    1   17   22 o 13   45.91    6.23   45.80  336.89   8.73  -3.73   0.00   0.00   40.80  336.89    5.26  156.89  0.95 
1 1 1    1   17   23 o 11   82.96    4.08   83.46  186.82 -38.45  -4.60   0.00   0.00   81.02  186.82    1.72    6.82  0.99 
1 1 1    1   17   24 o 10   30.99    7.00   40.44  233.74  -3.75  -5.11   0.00   0.00   17.12  233.74   22.62   53.74  0.92 
1 1 1    1   17   25 o 19   41.83    6.14   29.34   39.51   5.30   4.37   0.00   0.00   48.76   39.51   20.22   39.51  0.92 
1 1 1    1   17   26 o 19   56.65    4.77   56.37  349.94  18.49  -3.28   0.00   0.00   56.18  349.94    2.11  349.94  0.97 
1 1 1    1   17   27 o  2   38.95    6.91   27.24  127.13  -3.82   5.05   0.00   0.00   45.06  127.13   18.67  127.13  0.92 
1 1 1    1   17   28 o 10   33.56    6.44   34.96  257.91  -1.92  -8.97   0.00   0.00   29.19  257.91    4.97   77.91  0.94 
1 1 1    1   17   29 o 12   20.25    6.12   17.56   70.28   1.00   2.78   0.00   0.00   16.07   70.28    0.53  250.28  0.81 
1 1 1    1   17   30 o 13   23.89    6.58   21.62  312.13   2.64  -2.92   0.00   0.00   20.85  312.13    0.55  312.13  0.86 
1 1 1    1   17   31 o  3   24.36    6.66   18.00   44.99   2.44   2.42   0.00   0.00   23.82   44.75    6.83   44.75  0.84 
1 1 1    1   17   32 o 15   22.47    6.42   17.72  200.88  -3.64  -1.37   0.00   0.00   21.23  200.56    3.86  200.56  0.86 
1 1 1    1   17   33 o  1   20.69    6.07   15.88  233.11  -2.02  -2.68   0.00   0.00   20.20  232.93    5.93  232.93  0.83 
1 1 1    1   17   34 o  2   20.63    6.08   18.04  337.27   3.10  -1.30   0.00   0.00   19.92  337.27    5.45  337.27  0.83 
1 1 1    1   17   35 o  4   18.92    5.78   16.63   26.23   1.63   0.82   0.00   0.00   13.76   26.73    2.29   26.73  0.67 
1 1 1    1   17   36 o  1   21.48    6.36   16.38  339.13   1.43  -0.54   0.00   0.00   15.77  339.20    5.62  339.20  0.60 
1 1 1    1   17   37 o  5   16.16    5.46    9.26  277.58   0.09  -0.70   0.00   0.00    5.51  277.57    0.28  277.57  0.33 
1 1 1    1   17   38 o  7   14.24    5.10   14.49  353.46   0.85  -0.10   0.00   0.00    4.36  353.46    2.42  173.46  0.39 
1 1 1    1   18    0 o 17  312.90    4.98  319.79  270.00  -0.00 -31.67   0.00   0.00  323.02  270.00   20.25  270.00  1.00 
1 1 1    1   18    1 o  3  284.98    4.67  334.68  257.17 -13.42 -58.93   0.00   0.00  248.29  257.17   68.65   77.17  0.99 
1 1 1    1   18    2 o 13  119.98    3.42   63.77  139.07  -3.77   3.27   0.00   0.00  153.91  139.06   93.49  139.06  0.89 
1 1 1    1   18    3 o 16  319.33    5.55  275.90   14.81  56.91  15.05   0.00   0.00  371.55   14.81  109.88   14.81  0.99 
1 1 1    1   18    4 o 11  202.64    3.87  248.50  170.40 -35.44   5.99   0.00   0.00  163.60  170.40   72.41  350.40  0.99 
1 1 1    1   18    5 o  4  332.50    5.09  353.90  225.06 -63.31 -63.45   0.00   0.00  324.61  225.06   12.06   45.06  0.99 
1 1 1    1   18    6 o  8  260.55    4.20  234.12   75.47  12.92  49.86   0.00   0.00  292.84   75.47   69.67   75.47  0.99 
1 1 1    1   18    7 o  6  158.78    3.17  207.83   10.41  31.29   5.75   0.00   0.00  113.94   10.41   84.64  190.41  0.98 
1 1 1    1   18    8 f  0  180.41    3.64  168.41  158.05 -26.49  10.67   0.00   0.00  161.35  158.05    0.00    0.00  0.00 
1 1 1    1   18    9 o 19  324.61    5.16  337.44  212.86 -126.83 -81.94   0.00   0.00  322.80  212.86    1.47   32.87  1.00 
1 1 1    1   18   10 o  7  150.79    3.00  155.18  112.97 -13.80  32.57   0.00   0.00  147.13  112.97    3.03  292.97  0.99 
1 1 1    1   18   11 o  5   29.30    7.19   14.82   35.99   0.53   0.39   0.00   0.00    3.94   36.00   10.50  216.00  0.31 
1 1 1    1   18   12 o  4  130.74    3.43  152.71  264.69  -3.28 -35.22   0.00   0.00  107.70  264.69   42.35   84.69  0.99 
1 1 1    1   18   13 o  9  158.10    3.62  204.87  161.42 -58.78  19.76   0.00   0.00  110.79  161.42   92.08  341.42  0.99 
1 1 1    1   18   14 o 17  121.86    3.56  129.85   53.04  18.79  24.96   0.00   0.00  110.41   53.04   18.98  233.04  0.98 
1 1 1    1   18   15 o  4   66.38    4.97   56.42   43.65   5.39   5.14   0.00   0.00   66.91   43.65   10.32   43.65  0.93 
1 1 1    1   18   16 o 12   49.42    6.01   74.04  108.57  -2.40   7.15   0.00   0.00   17.28  108.57   57.47  288.57  0.93 
1 1 1    1   18   17 o  5  118.97    3.41  143.84    0.32  41.49   0.23   0.00   0.00   88.92    0.32   57.22  180.32  0.99 
1 1 1    1   18   18 f  0   50.69    6.46   11.70  275.85   0.15  -1.49   0.00   0.00   11.96  275.85    0.00    0.00  0.00 
1 1 1    1   18   19 o 17   69.75    5.31   48.84   24.79   9.95   4.59   0.00   0.00   83.12   24.79   33.27   24.79  0.95 
1 1 1    1   18   20 o 15   24.61    7.05   12.85  120.45  -0.61   1.04   0.00   0.00   12.30  120.45    0.79  300.45  0.52 
1 1 1    1   18   21 o 15   28.55    7.26   31.55  327.61   3.21  -2.04   0.00   0.00   17.09  327.61   14.67  147.61  0.86 
1 1 1    1   18   22 o 16   23.87    7.00    3.50  357.05   0.39  -0.02   0.00   0.00    5.68  357.05    2.21  357.05  0.19 
1 1 1    1   18   23 f  0   32.20    7.53   32.48   22.45   4.69   1.94   0.00   0.00   31.96   22.45    0.00    0.00  0.00 
1 1 1    1   18   24 o  3   28.45    6.99   14.54   79.14   0.41   2.15   0.00   0.00   27.17   79.14   12.99   79.14  0.73 
1 1 1    1   18   25 o  8   25.55    6.90   25.91   13.17   3.32   0.78   0.00   0.00   17.80   13.17    7.12  193.17  0.84 
1 1 1    1   18   26 o 15   46.55    7.50   46.10  185.37 -11.43  -1.08   0.00   0.00   44.50  185.37    0.05  185.37  0.96 
1 1 1    1   18   27 o 15   24.10    6.90   25.84   34.64   3.73   2.58   0.00   0.00   17.08   34.64    8.31  214.64  0.88 
1 1 1    1   18   28 o 19   49.14    5.92   46.26   72.45   5.77  18.24   0.00   0.00   51.50   72.45    7.31   72.45  0.97 
1 1 1    1   18   29 o 13   29.31    7.15   28.40  257.56  -1.31  -5.93   0.00   0.00   26.87  257.56    0.20  257.56  0.91 
1 1 1    1   18   30 o  4   34.06    6.80   28.59  193.23  -6.95  -1.63   0.00   0.00   36.21  193.24    9.27  193.24  0.93 
1 1 1    1   18   31 o  3   22.96    6.60   20.27  271.14   0.06  -4.20   0.00   0.00   20.20  270.84    0.42  270.84  0.87 
1 1 1    1   18   32 o 15   18.81    5.96   13.72  266.80  -0.17  -2.66   0.00   0.00   16.70  266.40    4.01  266.40  0.78 
1 1 1    1   18   33 o 16   25.40    6.84   29.97  284.89   1.69  -6.35   0.00   0.00   21.45  284.89    3.86  104.89  0.92 
1 1 1    1   18   34 o 10   16.21    5.46    4.58  318.87   0.44  -0.37   0.00   0.00    5.65  319.76    2.29  319.76  0.28 
1 1 1    1   18   35 o 11   18.74    6.00   12.04  341.49   0.93  -0.30   0.00   0.00    8.85  342.03    1.22  342.03  0.44 
1 1 1    1   18   36 o  5   16.14    5.43    7.86  208.08  -0.55  -0.29   0.00   0.00    4.83  207.61    0.17  207.61  0.29 
1 1 1    1   18   37 f  0   15.61    5.33    7.88  235.75  -0.31  -0.46   0.00   0.00    4.03  235.73    0.00    0.00  0.00 
1 1 1    1   19    0 o  2   75.52    4.14   77.92  270.00  -0.00  -2.64   0.00   0.00   75.17  270.00    0.81  270.00  0.99 
1 1 1    1   19    1 o 18   84.93    3.72   86.32  269.18  -0.09  -6.62   0.00   0.00   74.06  269.18    8.33   89.18  0.92 
1 1 1    1   19    2 o 16   65.47    4.38   46.38  293.58   1.12  -2.57   0.00   0.00   59.77  293.58   15.47  293.58  0.79 
1 1 1    1   19    3 o 13  236.15    4.30  224.20   84.86   4.61  51.30   0.00   0.00  253.40   84.86   39.12   84.86  0.99 
1 1 1    1   19    4 o 11  182.33    3.62  187.09  298.15  16.96 -31.70   0.00   0.00  180.51  298.15    1.47  298.15  0.99 
1 1 1    1   19    5 o 18   40.68    6.73   50.67  212.57  -1.95  -1.25   0.00   0.00   11.95  212.58   36.63   32.58  0.74 
1 1 1    1   19    6 o  9   48.03    5.75   53.71   89.71   0.02   3.38   0.00   0.00   28.58   89.70   23.00  269.70  0.83 
1 1 1    1   19    7 o  5  133.91    3.60  145.73   47.48  19.18  20.92   0.00   0.00  122.53   47.48   18.00  227.48  0.98 
1 1 1    1   19    8 o  8  146.87    3.70  151.76  132.52 -23.07  25.16   0.00   0.00  142.25  132.52    4.91  312.52  0.99 
1 1 1    1   19    9 o 17  128.87    3.46  125.46  292.47  10.10 -24.41   0.00   0.00  130.45  292.47    8.07  292.47  0.98 
1 1 1    1   19   10 o  7  140.53    3.43  152.77  186.56 -37.46  -4.31   0.00   0.00  127.32  186.56   22.67    6.56  0.99 
1 1 1    1   19   11 o  3   58.49    5.31   57.72    8.45   6.17   0.92   0.00   0.00   50.07    8.45    7.00  188.45  0.92 
1 1 1    1   19   12 o 18  126.10    3.65   94.15  115.34  -9.91  20.92   0.00   0.00  153.09  115.33   59.49  115.33  0.98 
1 1 1    1   19   13 o 10   78.40    4.42   65.90  260.83  -1.63 -10.10   0.00   0.00   83.04  260.83   17.15  260.83  0.95 
1 1 1    1   19   14 o 15   63.33    4.80   74.24  220.63  -7.22  -6.20   0.00   0.00   45.14  220.63   29.54   40.63  0.95 
1 1 1    1   19   15 o 17  130.06    3.47  124.94  287.83  11.17 -34.72   0.00   0.00  130.13  287.83    3.73  287.83  0.99 
1 1 1    1   19   16 o 10   33.06    7.49   38.76  323.96   2.34  -1.70   0.00   0.00   13.55  323.96   25.90  143.96  0.80 
1 1 1    1   19   17 o  4   60.05    4.88   56.93  331.28   8.27  -4.53   0.00   0.00   55.32  331.28    2.90  151.28  0.95 
1 1 1    1   19   18 o 17  149.24    3.40  156.44  215.53 -66.42 -47.43   0.00   0.00  137.02  215.53   22.61   35.53  0.99 
1 1 1    1   19   19 o  8   59.34    4.83   72.30  175.51 -18.55   1.46   0.00   0.00   41.82  175.51   31.80  355.51  0.97 
1 1 1    1   19   20 o  9   27.65    7.61   27.76    1.00   3.18   0.06   0.00   0.00   17.53    1.00   10.41  181.00  0.82 
1 1 1    1   19   21 o 17   24.95    6.94   21.64  312.19   1.70  -1.87   0.00   0.00   16.82  312.20    4.68  132.20  0.77 
1 1 1    1   19   22 o  1   65.90    4.72   57.28  294.65   9.06 -19.74   0.00   0.00   72.33  294.65   15.93  294.65  0.98 
1 1 1    1   19   23 o  5   25.00    6.81   17.74  266.00  -0.17  -2.38   0.00   0.00   20.30  266.00    2.98  266.00  0.75 
1 1 1    1   19   24 o  1   47.46    5.93   50.25    3.89  13.19   0.90   0.00   0.00   42.82    3.89    5.63  183.89  0.96 
1 1 1    1   19   25 o 12   55.62    5.67   75.16    2.11  24.69   0.91   0.00   0.00   36.75    2.11   35.47  182.11  0.98 
1 1 1    1   19   26 o  9   25.74    6.96   33.21    2.62   5.82   0.27   0.00   0.00   14.32    2.62   18.18  182.62  0.91 
1 1 1    1   19   27 o 15   30.54    7.18   32.33  159.27  -6.75   2.55   0.00   0.00   25.56  159.27    5.56  339.27  0.93 
1 1 1    1   19   28 o 12   23.97    6.78   17.07  197.60  -3.00  -0.95   0.00   0.00   23.32  197.60    7.29  197.60  0.82 
1 1 1    1   19   29 o  2   37.35    6.37   39.66  300.09   5.68  -9.80   0.00   0.00   34.08  300.09    3.16  120.09  0.95 
1 1 1    1   19   30 o  5   40.24    6.53   39.74  336.06  12.46  -5.55   0.00   0.00   39.24  336.00    1.01  336.00  0.96 
1 1 1    1   19   31 o  4   22.11    6.38   13.26   50.77   1.83   2.24   0.00   0.00   22.68   50.80    9.90   50.80  0.80 
1 1 1    1   19   32 o 15   17.89    5.86   13.10  214.13  -2.02  -1.37   0.00   0.00   15.60  214.11    4.07  214.11  0.76 
1 1 1    1   19   33 o 10   16.09    5.45   13.37  283.69   0.48  -1.99   0.00   0.00   12.26  283.68    1.83  283.68  0.71 
1 1 1    1   19   34 o 10   21.69    6.52   19.52   23.80   1.88   0.83   0.00   0.00   17.70   23.84    4.76   23.84  0.71 
1 1 1    1   19   35 o 17   18.34    5.93   23.72  357.13   1.95  -0.10   0.00   0.00   10.93  357.14    3.45  177.14  0.69 
1 1 1    1   19   36 o  9   17.50    5.83   20.75  311.82   1.08  -1.20   0.00   0.00   10.38  311.89    1.05  131.89  0.62 
1 1 1    1   19   37 o 10   14.29    5.06    0.37  190.42  -0.02  -0.00   0.00   0.00    0.14  190.42    0.03   10.42  0.01 
1 1 1    1   20    0 o  5   73.98    3.91   13.18  270.00  -0.00  -0.70   0.00   0.00   76.93  270.00   64.25  270.00  0.61 
1 1 1    1   20    1 o  3  218.46    3.64  277.86  320.09  66.74 -55.82   0.00   0.00  166.82  320.09  100.74  140.09  0.99 
1 1 1    1   20    2 o  5  106.67    3.18  122.73   75.85   4.66  18.47   0.00   0.00   89.35   75.85   28.96  255.85  0.97 
1 1 1    1   20    3 o  8  192.64    3.28  220.29    8.21  62.14   8.97   0.00   0.00  169.44    8.21   43.32  188.21  0.99 
1 1 1    1   20    4 o 19  201.27    4.01  189.11  200.60 -53.59 -20.15   0.00   0.00  215.92  200.60   32.82  200.60  0.99 
1 1 1    1   20    5 o  2  242.34    4.34  282.54  199.32 -99.93 -35.04   0.00   0.00  207.94  199.32   66.50   19.32  1.00 
1 1 1    1   20    6 o 19  163.04    3.52  212.91   77.42  12.30  55.11   0.00   0.00  115.56   77.41   92.05  257.41  0.99 
1 1 1    1   20    7 o 15  188.35    4.09  209.18  311.22  44.01 -50.23   0.00   0.00  168.99  311.22   35.90  131.22  0.99 
1 1 1    1   20    8 o  4  111.91    4.02  125.26  337.40  23.26  -9.68   0.00   0.00   96.01  337.40   27.30  157.40  0.98 
1 1 1    1   20    9 o  9  196.23    4.38  206.23  129.90 -49.00  58.61   0.00   0.00  185.79  129.90   18.30  309.90  0.99 
1 1 1    1   20   10 o 15   57.78    5.64   60.04  105.38  -1.73   6.29   0.00   0.00   46.61  105.38   13.07  285.38  0.92 
1 1 1    1   20   11 o 15   27.25    7.48   31.59  287.57   0.48  -1.51   0.00   0.00    2.01  287.57   29.54  107.57  0.62 
1 1 1    1   20   12 o 13   40.25    7.31   25.93   42.62   1.45   1.34   0.00   0.00   29.78   42.62    3.75   42.62  0.69 
1 1 1    1   20   13 o  2  119.45    3.74  144.91  326.66  31.07 -20.44   0.00   0.00   89.40  326.66   56.86  146.66  0.99 
1 1 1    1   20   14 o  9   88.91    3.96   81.64  317.44  12.52 -11.50   0.00   0.00   89.67  317.44    6.83  317.44  0.97 
1 1 1    1   20   15 o 14   24.02    7.04   15.59   96.62  -0.10   0.89   0.00   0.00    3.69   96.61   12.21  276.61  0.41 
1 1 1    1   20   16 o 16   99.57    3.80   81.21   32.32  20.52  12.98   0.00   0.00  112.02   32.32   29.04   32.32  0.98 
1 1 1    1   20   17 o 10  100.09    3.54  109.23    0.80  40.40   0.56   0.00   0.00   86.30    0.80   25.10  180.80  0.99 
1 1 1    1   20   18 o 15   39.21    7.17   46.16  329.94   6.27  -3.63   0.00   0.00   25.84  329.94   21.11  149.94  0.93 
1 1 1    1   20   19 o  9   27.80    7.20   22.66   26.49   2.42   1.20   0.00   0.00   20.88   26.49    1.89  206.49  0.79 
1 1 1    1   20   20 o  9   31.66    7.29   43.00    0.84   6.27   0.09   0.00   0.00   15.36    0.84   27.32  180.84  0.92 
1 1 1    1   20   21 o 17   41.04    7.21   50.29  284.99   2.62  -9.79   0.00   0.00   28.40  284.99   21.11  104.99  0.95 
1 1 1    1   20   22 o  9   34.29    7.17   41.52  285.34   1.98  -7.20   0.00   0.00   23.25  285.34   17.30  105.34  0.93 
1 1 1    1   20   23 o 12   29.95    7.22   29.57  352.54   4.44  -0.58   0.00   0.00   24.17  352.54    4.37  172.54  0.88 
1 1 1    1   20   24 o 17   28.29    7.45   32.58    7.93   4.62   0.64   0.00   0.00   18.82    7.93   12.43  187.93  0.89 
1 1 1    1   20   25 o  4   22.50    6.73   18.35  174.41  -2.76   0.27   0.00   0.00   17.73  174.41    0.19  354.41  0.79 
1 1 1    1   20   26 o 17   32.35    6.92   25.34   94.09  -0.44   6.12   0.00   0.00   34.65   94.09   10.14   94.09  0.91 
1 1 1    1   20   27 o 14   46.29    5.86   31.85  344.64  12.23  -3.36   0.00   0.00   58.96  344.64   29.06  344.64  0.96 
1 1 1    1   20   28 o  8   39.81    6.37   48.14  358.92  14.82  -0.28   0.00   0.00   31.68  358.92   13.52  178.92  0.97 
1 1 1    1   20   29 o 18   18.06    5.83    5.75  344.20   0.85  -0.25   0.00   0.00    9.28  343.26    3.97  343.26  0.40 
1 1 1    1   20   30 o 13   26.70    6.93   26.66  147.31  -5.48   3.52   0.00   0.00   23.00  147.30    3.10  327.30  0.92 
1 1 1    1   20   31 f  0   35.98    6.82   39.67  327.37  10.03  -6.41   0.00   0.00   35.82  327.41    0.00    0.00  0.00 
1 1 1    1   20   32 o  4   20.27    6.22   16.77  300.20   1.54  -2.64   0.00   0.00   19.39  300.20    5.76  300.20  0.81 
1 1 1    1   20   33 o  1   17.96    5.78   17.30  211.61  -1.65  -1.03   0.00   0.00   12.68  212.04    0.60  212.04  0.69 
1 1 1    1   20   34 o  3   26.05    6.62   21.02  108.79  -0.74   2.15   0.00   0.00   25.39  109.06   12.36  109.06  0.74 
1 1 1    1   20   35 o  4   17.98    5.76   21.26  350.51   1.77  -0.30   0.00   0.00   11.38  350.31    1.04  170.31  0.66 
1 1 1    1   20   36 o  5   17.72    5.93    9.48  306.68   0.40  -0.54   0.00   0.00    6.63  306.69    1.92  306.69  0.32 
1 1 1    1   21    0 o 13  289.99    5.37  320.64  270.00   0.00 -78.30   0.00   0.00  266.22  270.00   47.54   90.00  1.00 
1 1 1    1   21    1 o  4  103.73    3.79   78.68  135.03  -9.76   9.75   0.00   0.00  122.77  135.03   45.75  135.03  0.96 
1 1 1    1   21    2 o 17  249.29    4.52  232.22  246.44 -39.17 -89.79   0.00   0.00  268.47  246.43   40.92  246.43  0.99 
1 1 1    1   21    3 o  2   43.19    6.90   14.08  131.83  -0.67   0.75   0.00   0.00   24.77  131.82   10.95  131.82  0.45 
1 1 1    1   21    4 o 16  178.75    3.65  171.72  253.91 -15.27 -52.92   0.00   0.00  185.28  253.91   16.33  253.91  0.99 
1 1 1    1   21    5 o  6  105.72    3.71   90.42   20.74  16.60   6.29   0.00   0.00  116.17   20.75   26.94   20.74  0.97 
1 1 1    1   21    6 o  8  144.31    3.61  144.09  183.52 -39.70  -2.45   0.00   0.00  142.33  183.52    0.31    3.53  0.99 
1 1 1    1   21    7 o  3   39.29    7.56   18.44  254.61  -0.34  -1.25   0.00   0.00   24.20  254.61    5.89  254.61  0.54 
1 1 1    1   21    8 o  3  103.42    3.70  131.24  195.51 -25.77  -7.15   0.00   0.00   72.16  195.51   58.61   15.51  0.98 
1 1 1    1   21    9 o 15  105.96    3.99   93.15  267.65  -0.81 -19.71   0.00   0.00  113.29  267.66   20.12  267.66  0.97 
1 1 1    1   21   10 o  6   98.67    4.12   78.51  120.09  -7.91  13.65   0.00   0.00  112.10  120.09   33.23  120.09  0.97 
1 1 1    1   21   11 o  1   29.13    7.72   22.04  172.84  -1.24   0.16   0.00   0.00    8.54  172.84   13.70  352.84  0.53 
1 1 1    1   21   12 o  5   82.46    4.42   65.23  126.67  -7.31   9.82   0.00   0.00   91.92  126.67   25.80  126.67  0.96 
1 1 1    1   21   13 o 11   41.69    7.55   82.22  229.23  -5.09  -5.90   0.00   0.00    5.89   49.23   89.61   49.23  0.93 
1 1 1    1   21   14 o 12  155.74    3.73  149.84  201.93 -60.43 -24.32   0.00   0.00  155.84  201.93    2.59  201.93  0.99 
1 1 1    1   21   15 o  6  125.00    4.01  121.88   56.87  27.16  41.61   0.00   0.00  123.04   56.87    1.39  236.87  0.99 
1 1 1    1   21   16 o  6   27.98    7.73   41.89  272.35   0.16  -4.00   0.00   0.00    5.65  272.35   37.03   92.35  0.86 
1 1 1    1   21   17 o 13   31.04    7.89   13.35  302.33   0.87  -1.37   0.00   0.00   25.29  302.33   11.76  302.33  0.63 
1 1 1    1   21   18 o 15   23.87    7.18    7.61   82.73   0.10   0.79   0.00   0.00    9.97   82.73    2.34   82.73  0.37 
1 1 1    1   21   19 o 17   31.57    7.88   25.41  160.57  -3.38   1.19   0.00   0.00   28.20  160.57    3.03  160.57  0.85 
1 1 1    1   21   20 o 17   21.59    6.72   24.71  100.57  -0.50   2.69   0.00   0.00    9.74  100.57   14.57  280.57  0.79 
1 1 1    1   21   21 o  5   23.46    6.80   14.16  220.77  -1.35  -1.17   0.00   0.00   17.15  220.77    3.32  220.77  0.66 
1 1 1    1   21   22 o 17   41.43    6.22   39.75  285.90   2.45  -8.62   0.00   0.00   39.76  285.90    1.41  285.90  0.94 
1 1 1    1   21   23 o 17   22.14    6.68   22.86  336.02   2.47  -1.10   0.00   0.00   12.87  336.02    9.05  156.02  0.79 
1 1 1    1   21   24 o 13   27.74    7.17   22.62    8.95   3.95   0.62   0.00   0.00   25.84    8.95    3.78    8.95  0.86 
1 1 1    1   21   25 o 10   23.55    6.74   15.75  295.53   1.22  -2.55   0.00   0.00   22.23  295.53    6.96  295.53  0.80 
1 1 1    1   21   26 o 13   22.39    6.62   21.26  333.06   3.35  -1.70   0.00   0.00   18.20  333.06    1.83  153.06  0.85 
1 1 1    1   21   27 o 18   27.62    7.02   26.05  345.37   5.06  -1.32   0.00   0.00   25.16  345.37    0.70  345.37  0.90 
1 1 1    1   21   28 o  6   24.87    6.91   27.65  125.68  -3.03   4.21   0.00   0.00   18.49  125.78    7.67  305.78  0.90 
1 1 1    1   21   29 o  3   54.99    5.28   44.65  314.47  18.96 -19.70   0.00   0.00   63.68  313.90   19.42  313.90  0.98 
1 1 1    1   21   30 o  1   23.00    6.72   22.50  327.73   4.08  -2.58   0.00   0.00   20.27  327.66    0.37  147.66  0.89 
1 1 1    1   21   31 o  2   19.85    6.24   10.14   44.87   1.33   1.32   0.00   0.00   18.34   44.86    9.84   44.86  0.68 
1 1 1    1   21   32 o 16   18.17    5.89   19.49  108.69  -0.85   2.50   0.00   0.00   13.96  108.70    0.40  288.70  0.78 
1 1 1    1   21   33 o 18   14.42    4.99   11.43  264.73  -0.06  -0.76   0.00   0.00    3.09  265.71    4.05   85.71  0.35 
1 1 1    1   21   34 o 18   15.61    5.30   16.65  270.66   0.02  -1.28   0.00   0.00    6.70  270.78    3.38   90.78  0.54 
1 1 1    1   21   35 o  7   16.40    5.62   15.12  291.82   0.40  -1.01   0.00   0.00    7.62  291.85    0.37  111.85  0.48 
1 1 1    1   22    0 o 13   73.17    5.11   82.46   90.00  -0.00   5.85   0.00   0.00   64.46   90.00   17.41  270.00  1.00 
1 1 1    1   22    1 f  0   99.17    4.12  124.00  340.76  19.11  -6.67   0.00   0.00  123.14  340.76    0.00    0.00  0.00 
1 1 1    1   22    2 o 15   59.08    6.21   21.59  132.25  -1.59   1.75   0.00   0.00   67.12  132.24   45.66  132.24  0.75 
1 1 1    1   22    3 o 12  204.43    4.05  161.70  345.25  62.20 -16.37   0.00   0.00  244.79  345.25   83.90  345.25  0.99 
1 1 1    1   22    4 o  6   25.18    7.49   22.18   75.62   0.25   0.98   0.00   0.00    0.65   75.62   21.45  255.62  0.45 
1 1 1    1   22    5 o  2  114.42    3.83   99.23    6.09  22.43   2.39   0.00   0.00  124.62    6.09   25.53    6.09  0.98 
1 1 1    1   22    6 o  9   50.99    6.72   60.31  237.40  -3.14  -4.91   0.00   0.00   32.39  237.39   27.99   57.39  0.91 
1 1 1    1   22    7 f  0   99.96    4.01  111.70  357.71  19.46  -0.78   0.00   0.00  112.15  357.71    0.00    0.00  0.00 
1 1 1    1   22    8 o 12   44.30    7.33   45.74   48.95   2.56   2.94   0.00   0.00   30.06   48.95   16.02  228.95  0.86 
1 1 1    1   22    9 o 12   85.73    4.27   85.83  358.86  16.01  -0.32   0.00   0.00   79.27  358.86    7.47  178.86  0.97 
1 1 1    1   22   10 o  7  140.30    3.65  136.73  204.03 -41.08 -18.31   0.00   0.00  138.77  204.03    0.08  204.03  0.99 
1 1 1    1   22   11 o  6   58.64    5.91   66.99   47.46   6.36   6.94   0.00   0.00   42.63   47.46   25.60  227.46  0.95 
1 1 1    1   22   12 o 17  148.81    3.81  154.32   67.73  23.84  58.24   0.00   0.00  137.42   67.73   20.41  247.73  0.99 
1 1 1    1   22   13 o 13   59.69    6.02   74.32  339.43  12.21  -4.58   0.00   0.00   38.79  339.43   37.12  159.43  0.96 
1 1 1    1   22   14 f  0   34.74    7.99   48.19  317.57   3.91  -3.57   0.00   0.00   49.15  317.57    0.00    0.00  0.00 
1 1 1    1   22   15 o  8   68.87    5.52   63.14   45.76  13.03  13.39   0.00   0.00   69.72   45.76    5.44   45.76  0.97 
1 1 1    1   22   16 o 11   75.45    5.48   80.73  343.76  27.03  -7.87   0.00   0.00   66.80  343.76   14.60  163.76  0.98 
1 1 1    1   22   17 o 13   33.69    7.92   24.83   97.62  -0.47   3.54   0.00   0.00   32.15   97.62    7.38   97.62  0.84 
1 1 1    1   22   18 o 16   26.29    7.35   25.88  254.68  -0.85  -3.09   0.00   0.00   17.75  254.68    7.84   74.68  0.82 
1 1 1    1   22   19 o  1   32.21    7.77   26.24  148.88  -3.48   2.10   0.00   0.00   30.03  148.88    4.26  148.88  0.87 
1 1 1    1   22   20 o  9   34.11    7.28   47.01   26.74   7.39   3.73   0.00   0.00   18.18   26.74   27.60  206.74  0.94 
1 1 1    1   22   21 o 17   24.42    6.90   10.73  100.08  -0.24   1.33   0.00   0.00   16.88  100.08    6.55  100.08  0.56 
1 1 1    1   22   22 o  4   20.41    6.33   20.96  246.74  -0.94  -2.19   0.00   0.00   10.56  246.74    9.57   66.74  0.75 
1 1 1    1   22   23 o 19   22.38    6.80   14.49  100.94  -0.41   2.11   0.00   0.00   18.14  100.94    4.00  100.94  0.72 
1 1 1    1   22   24 o 18   26.44    6.91   26.31   52.81   3.15   4.15   0.00   0.00   21.95   52.81    3.59  232.81  0.90 
1 1 1    1   22   25 o 16   25.35    6.97   27.28  271.78   0.16  -5.24   0.00   0.00   19.82  271.78    5.92   91.78  0.90 
1 1 1    1   22   26 o  3   25.66    7.28   27.61  316.71   3.66  -3.45   0.00   0.00   19.96  316.71    5.97  136.71  0.89 
1 1 1    1   22   27 o  7   30.33    7.26   27.69  292.86   2.32  -5.54   0.00   0.00   29.18  292.77    3.01  292.77  0.91 
1 1 1    1   22   28 o  7   22.02    6.81   11.96   66.54   0.98   2.18   0.00   0.00   21.21   65.74    9.29   65.74  0.75 
1 1 1    1   22   29 o  9   23.46    7.04   16.55   60.20   1.74   2.99   0.00   0.00   24.00   59.77    8.64   59.77  0.84 
1 1 1    1   22   30 o 10   23.91    6.95   23.93   46.41   3.41   3.59   0.00   0.00   22.14   46.41    1.62   46.41  0.89 
1 1 1    1   22   31 o 12   20.02    6.33   25.47  224.34  -2.97  -2.90   0.00   0.00   15.33  224.32    4.13   44.32  0.87 
1 1 1    1   22   32 o  3   21.78    6.67   16.76  186.10  -1.65  -0.20   0.00   0.00   16.64  186.93    5.70  186.93  0.63 
1 1 1    1   22   33 o  9   18.55    6.01   21.36   73.21   0.52   1.70   0.00   0.00   11.44   73.16    1.54  253.16  0.66 
1 1 1    1   22   34 f  0   22.44    6.87   33.59   47.27   2.13   2.30   0.00   0.00   18.58   47.16    0.00    0.00  0.00 
1 1 1    1   22   35 o  3   20.32    6.62   15.77  287.27   0.34  -1.09   0.00   0.00   12.69  287.27    5.33  287.27  0.49 
1 1 1    1   23    0 o  9  186.02    3.89  199.74  270.00   0.00 -38.53   0.00   0.00  171.42  270.00   29.20   90.00  1.00 
1 1 1    1   23    1 o 17   43.77    7.38   16.52   24.10   1.25   0.56   0.00   0.00   32.59   24.10   16.00   24.10  0.56 
1 1 1    1   23    2 o  1  158.86    3.87  183.66  256.64 -13.83 -58.23   0.00   0.00  130.43  256.64   54.19   76.64  0.99 
1 1 1    1   23    3 o 14   97.14    4.31  102.45  233.19 -12.21 -16.32   0.00   0.00   86.35  233.19   16.76   53.19  0.98 
1 1 1    1   23    4 o  8  147.52    3.92  118.40  242.09 -17.10 -32.28   0.00   0.00  171.64  242.09   52.31  242.09  0.99 
1 1 1    1   23    5 o 15   38.86    8.28   56.10  315.67   3.01  -2.95   0.00   0.00   11.07  315.66   45.57  135.66  0.87 
1 1 1    1   23    6 o  8   40.85    8.13   50.48  157.55  -3.82   1.58   0.00   0.00   19.90  157.55   31.17  337.55  0.87 
1 1 1    1   23    7 o 16   58.70    6.97   68.92  220.30  -6.68  -5.67   0.00   0.00   40.58  220.30   29.33   40.30  0.94 
1 1 1    1   23    8 o 16   32.13    8.75   34.43  344.47   2.28  -0.63   0.00   0.00   13.16  344.48   21.86  164.48  0.75 
1 1 1    1   23    9 o  5   85.96    5.58   71.09  205.98 -13.79  -6.72   0.00   0.00   93.67  205.98   21.12  205.98  0.97 
1 1 1    1   23   10 o  6   43.64    9.02   42.77  131.75  -2.97   3.33   0.00   0.00   33.01  131.75   10.72  311.75  0.88 
1 1 1    1   23   11 o 11   77.83    5.96   96.62   93.36  -1.32  22.45   0.00   0.00   53.50   93.36   45.16  273.36  0.98 
1 1 1    1   23   12 o  9   59.91    7.12   69.62  184.26 -13.54  -1.01   0.00   0.00   44.32  184.26   26.68    4.26  0.96 
1 1 1    1   23   13 o  1   40.71    8.11   32.06  125.41  -2.73   3.84   0.00   0.00   39.51  125.41    6.86  125.41  0.89 
1 1 1    1   23   14 o 11   54.68    6.19   59.97  222.18 -10.62  -9.62   0.00   0.00   44.83  222.18   15.81   42.18  0.96 
1 1 1    1   23   15 o  4   69.13    5.36   61.13  100.85  -3.86  20.14   0.00   0.00   73.61  100.85   12.37  100.85  0.98 
1 1 1    1   23   16 o  8   62.12    5.45   46.37  140.43 -11.52   9.52   0.00   0.00   74.00  140.43   27.99  140.43  0.97 
1 1 1    1   23   17 o 11   44.29    6.69   60.01   51.79   8.29  10.54   0.00   0.00   26.05   51.79   33.10  231.79  0.96 
1 1 1    1   23   18 f  0   23.93    7.00   33.23  323.09   3.38  -2.54   0.00   0.00   32.54  323.09    0.00    0.00  0.00 
1 1 1    1   23   19 o  5   26.19    6.98   15.99  245.77  -0.90  -2.00   0.00   0.00   22.55  245.77    7.02  245.77  0.73 
1 1 1    1   23   20 o 12   30.44    7.11   25.14   76.85   0.88   3.76   0.00   0.00   28.08   76.85    3.93   76.85  0.86 
1 1 1    1   23   21 o 17   23.95    6.95    2.01  105.47  -0.07   0.25   0.00   0.00    4.34  105.46    2.41  105.46  0.13 
1 1 1    1   23   22 o 19   39.53    7.15   39.81   26.95   9.26   4.71   0.00   0.00   36.23   26.95    2.70  206.95  0.95 
1 1 1    1   23   23 f  0   22.94    6.93   10.89  299.97   0.94  -1.63   0.00   0.00   10.54  299.97    0.00    0.00  0.00 
1 1 1    1   23   24 o 11   23.46    6.90    2.09  196.48  -0.36  -0.11   0.00   0.00    6.67  196.48    4.71  196.48  0.18 
1 1 1    1   23   25 o 18   21.31    6.50    7.79  104.50  -0.32   1.24   0.00   0.00   15.60  104.50    8.28  104.50  0.54 
1 1 1    1   23   26 o 11   25.12    6.83   19.46   45.21   2.58   2.57   0.00   0.00   24.21   44.95    5.81   44.95  0.85 
1 1 1    1   23   27 o  5   29.64    6.75   19.74  106.02  -1.34   5.04   0.00   0.00   33.81  104.94   14.39  104.94  0.90 
1 1 1    1   23   28 f  0   23.08    6.97   11.79  243.00  -1.13  -2.25   0.00   0.00   11.07  243.35    0.00    0.00  0.00 
1 1 1    1   23   29 o 14   16.71    5.69   10.30  354.00   1.80  -0.19   0.00   0.00   13.21  354.01    4.25  354.01  0.66 
1 1 1    1   23   30 o  5   22.08    6.87   30.17  302.35   2.79  -4.41   0.00   0.00   16.15  302.35    7.38  122.35  0.90 
1 1 1    1   23   31 o 13   19.04    6.22    6.90  314.05   0.49  -0.49   0.00   0.00    7.75  314.87    3.06  314.87  0.33 
1 1 1    1   23   32 o 14   17.85    6.00    1.59  133.15  -0.10   0.09   0.00   0.00    1.39  138.11    0.32  138.11  0.07 
1 1 1    1   23   33 o  5   20.26    6.53   26.15  213.16  -1.91  -1.24   0.00   0.00   14.96  212.99    0.03   32.99  0.74 
1 1 1    1   23   34 o 17   17.31    5.92    9.13  243.70  -0.28  -0.56   0.00   0.00    5.91  243.70    1.44  243.70  0.30 
1 1 1    1   24    0 o 10   20.05    8.61   26.09  270.00   0.00  -0.59   0.00   0.00    5.28   90.00   31.76   90.00  0.53 
1 1 1    1   24    1 o 14   53.55    6.54   39.76  336.19   4.34  -1.92   0.00   0.00   54.65  336.19   14.28  336.19  0.89 
1 1 1    1   24    2 o 11   53.02    6.71   60.51   64.06   3.14   6.46   0.00   0.00   36.88   64.06   24.59  244.06  0.93 
1 1 1    1   24    3 o  3  124.68    3.76  107.34  100.44  -5.93  32.19   0.00   0.00  136.39  100.44   27.24  100.44  0.98 
1 1 1    1   24    4 o  5  128.60    3.89  133.53  242.18 -20.05 -37.99   0.00   0.00  118.24  242.18   17.71   62.18  0.99 
1 1 1    1   24    5 o 16  139.96    3.90  138.28    7.02  49.63   6.11   0.00   0.00  136.09    7.02    4.93  187.02  0.99 
1 1 1    1   24    6 o  2   71.09    5.56   75.55  312.97   9.46 -10.16   0.00   0.00   59.75  312.97   17.46  132.97  0.96 
1 1 1    1   24    7 o 17  108.28    4.67  100.70   71.37   9.78  29.01   0.00   0.00  110.03   71.37    7.09   71.37  0.98 
1 1 1    1   24    8 o  7  106.72    5.45   89.63  143.92 -23.00  16.76   0.00   0.00  118.11  143.92   26.56  143.92  0.98 
1 1 1    1   24    9 o 19  116.85    5.57  114.48  335.87  39.87 -17.87   0.00   0.00  114.19  335.87    2.62  155.87  0.99 
1 1 1    1   24   10 o 13   77.07    7.67   59.35  143.96 -12.38   9.01   0.00   0.00   88.53  143.96   28.04  143.96  0.97 
1 1 1    1   24   11 o  2   65.18    6.54   59.29   60.63   7.72  13.73   0.00   0.00   65.80   60.63    5.44   60.63  0.97 
1 1 1    1   24   12 o  5   38.38    8.75   37.17  143.11  -4.29   3.22   0.00   0.00   31.59  143.11    5.99  323.11  0.90 
1 1 1    1   24   13 o  9   32.96    8.61   17.93  201.17  -2.18  -0.84   0.00   0.00   31.21  201.17   13.24  201.17  0.75 
1 1 1    1   24   14 o 19   26.05    7.89   24.33  279.92   0.48  -2.73   0.00   0.00   17.05  279.92    7.14   99.92  0.79 
1 1 1    1   24   15 o  2   26.22    7.82   20.84   99.76  -0.42   2.47   0.00   0.00   19.56   99.76    1.03  279.76  0.77 
1 1 1    1   24   16 o 15   27.99    7.67   27.63  225.07  -2.64  -2.65   0.00   0.00   20.60  225.07    6.53   45.07  0.85 
1 1 1    1   24   17 o 10   34.82    8.02   30.30  196.92  -4.94  -1.50   0.00   0.00   32.90  196.92    3.33  196.92  0.90 
1 1 1    1   24   18 o  3   27.12    7.53   28.64  161.69  -3.66   1.21   0.00   0.00   18.84  161.69    8.84  341.69  0.86 
1 1 1    1   24   19 o  1   19.26    6.33    5.16   52.36   0.32   0.42   0.00   0.00    4.84   52.36    0.10  232.36  0.25 
1 1 1    1   24   20 o 17   88.97    4.55   92.29  346.72  55.59 -13.12   0.00   0.00   87.14  346.72    2.10  166.72  0.99 
1 1 1    1   24   21 o 13   26.89    7.37   18.67  108.89  -1.10   3.23   0.00   0.00   26.66  108.89    8.35  108.89  0.84 
1 1 1    1   24   22 o 18   26.26    7.56   18.80  160.09  -3.25   1.18   0.00   0.00   25.94  160.09    7.81  160.09  0.84 
1 1 1    1   24   23 o 11   22.39    6.85   25.82   76.55   1.04   4.34   0.00   0.00   15.12   76.55    9.13  256.55  0.88 
1 1 1    1   24   24 o 12   25.42    7.20   17.70   35.25   2.62   1.85   0.00   0.00   25.28   35.25    8.66   35.25  0.82 
1 1 1    1   24   25 o  9   44.87    6.61   34.35  352.73  11.74  -1.47   0.00   0.00   53.35  352.85   20.83  352.85  0.96 
1 1 1    1   24   26 o 18   31.28    7.26   29.69  226.70  -5.16  -5.62   0.00   0.00   29.62  227.45    0.93  227.45  0.93 
1 1 1    1   24   27 f  0   27.57    7.26   21.97  105.90  -1.44   5.15   0.00   0.00   20.93  105.63    0.00    0.00  0.00 
1 1 1    1   24   28 o 16   18.28    5.92   18.05  259.65  -0.61  -3.33   0.00   0.00   14.72  259.65    1.10   79.65  0.84 
1 1 1    1   24   29 o 12   28.20    6.94   29.27   22.45   6.00   2.48   0.00   0.00   28.76   22.46    5.66   22.46  0.92 
1 1 1    1   24   30 o  4   18.00    5.90    1.75  266.91  -0.02  -0.17   0.00   0.00    1.94  264.82    0.80  264.82  0.09 
1 1 1    1   24   31 o 16   23.36    7.05   21.51  183.91  -1.98  -0.13   0.00   0.00   19.35  183.69    6.26  183.69  0.69 
1 1 1    1   24   32 o 11   18.38    6.19   12.60  317.21   0.76  -0.71   0.00   0.00    9.62  316.69    2.30  316.69  0.46 
1 1 1    1   24   33 o  5   22.21    7.39   32.21   26.04   2.28   1.11   0.00   0.00   17.80   26.03    1.46   26.03  0.77 
1 1 1    1   25    0 o  8  162.76    3.91  145.17  270.00   0.00 -35.73   0.00   0.00  177.15  270.00   28.78  270.00  1.00 
1 1 1    1   25    1 o 18  110.09    4.24  110.90   26.60  32.21  16.13   0.00   0.00  103.77   26.60    9.57  206.60  0.99 
1 1 1    1   25    2 o 18   60.17    6.66   59.54  239.46  -5.07  -8.59   0.00   0.00   53.31  239.46    7.52   59.46  0.95 
1 1 1    1   25    3 o 12   98.18    4.53   94.67  295.85  12.41 -25.61   0.00   0.00   96.17  295.85    0.53  115.85  0.98 
1 1 1    1   25    4 o  8  108.56    4.27   93.12  221.06 -24.47 -21.32   0.00   0.00  118.67  221.06   23.60  221.06  0.98 
1 1 1    1   25    5 o 17   72.29    5.62   35.19  276.47   0.93  -8.20   0.00   0.00   99.61  276.47   63.71  276.47  0.94 
1 1 1    1   25    6 o  7   68.19    6.12   35.05  255.79  -2.00  -7.89   0.00   0.00   91.96  255.79   56.22  255.79  0.94 
1 1 1    1   25    7 o 18   85.56    5.20   89.89  275.02   2.59 -29.47   0.00   0.00   76.61  275.02   14.99   95.02  0.98 
1 1 1    1   25    8 o 11   24.49    7.51   27.44  241.09  -1.24  -2.25   0.00   0.00    9.87  241.09   18.06   61.09  0.77 
1 1 1    1   25    9 o 12  118.37    4.18  108.77  149.00 -52.23  31.38   0.00   0.00  124.56  149.00   14.33  149.00  0.99 
1 1 1    1   25   10 o 18   72.70    5.42   74.89  175.93 -25.33   1.80   0.00   0.00   67.07  175.93    8.37  355.93  0.98 
1 1 1    1   25   11 o 13   41.19    7.96   31.25  185.58  -5.36  -0.52   0.00   0.00   43.02  185.58   11.76  185.58  0.90 
1 1 1    1   25   12 o  7   86.74    4.73   74.81  111.47 -12.69  32.25   0.00   0.00   96.66  111.47   22.36  111.47  0.99 
1 1 1    1   25   13 f  0   52.28    7.05   57.94  156.62 -12.04   5.21   0.00   0.00   57.24  156.62    0.00    0.00  0.00 
1 1 1    1   25   14 o  8   35.98    7.57   36.22  215.96  -5.11  -3.71   0.00   0.00   30.38  215.96    5.23   35.96  0.92 
1 1 1    1   25   15 o  3   26.81    7.81   28.25  146.56  -3.13   2.07   0.00   0.00   18.13  146.56    9.49  326.56  0.85 
1 1 1    1   25   16 o  3   26.88    7.59   34.40  315.15   3.27  -3.25   0.00   0.00   14.13  315.15   19.23  135.15  0.88 
1 1 1    1   25   17 o 19   38.52    7.82   52.33  247.56  -3.68  -8.91   0.00   0.00   22.63  247.56   27.67   67.56  0.95 
1 1 1    1   25   18 o  8   38.74    7.53   41.98  266.58  -0.49  -8.22   0.00   0.00   32.32  266.59    7.97   86.59  0.94 
1 1 1    1   25   19 o 12   28.29    7.85   27.52  329.99   3.89  -2.25   0.00   0.00   23.03  329.99    3.75  149.99  0.88 
1 1 1    1   25   20 o  4   26.18    7.49   27.77  354.89   5.06  -0.45   0.00   0.00   19.66  354.89    7.56  174.89  0.90 
1 1 1    1   25   21 o 10   20.94    6.86    8.55  227.70  -0.92  -1.01   0.00   0.00   15.26  227.70    7.08  227.70  0.56 
1 1 1    1   25   22 o 16   22.59    7.03    8.44  154.44  -1.29   0.62   0.00   0.00   18.20  154.44   10.28  154.44  0.58 
1 1 1    1   25   23 o 18   32.77    7.71   33.58  326.01   6.11  -4.12   0.00   0.00   29.40  326.01    2.13  146.01  0.93 
1 1 1    1   25   24 o  9   20.68    6.59   14.90  102.57  -0.49   2.35   0.00   0.00   17.10  101.89    3.02  101.89  0.75 
1 1 1    1   25   25 o  1   23.45    7.02    8.84  352.78   1.79  -0.14   0.00   0.00   22.38  355.49   13.72  355.49  0.66 
1 1 1    1   25   26 o  2   27.35    7.42   28.67  219.84  -5.12  -4.26   0.00   0.00   23.51  219.73    3.38   39.73  0.92 
1 1 1    1   25   27 o 14   20.36    6.47    6.81  245.17  -0.55  -1.19   0.00   0.00   16.33  245.16   10.36  245.16  0.55 
1 1 1    1   25   28 o 11   19.21    6.28    9.11  189.38  -1.49  -0.25   0.00   0.00   15.81  189.38    8.60  189.38  0.60 
1 1 1    1   25   29 o  2   19.96    6.50   11.13  342.85   1.19  -0.37   0.00   0.00   13.28  342.67    5.52  342.67  0.53 
1 1 1    1   25   30 o  3   19.30    6.36   14.29  314.61   0.80  -0.81   0.00   0.00   10.39  314.67    1.73  314.67  0.49 
1 1 1    1   25   31 o 18   17.90    5.93    8.84  192.64  -0.73  -0.17   0.00   0.00    7.22  192.94    1.93  192.94  0.35 
1 1 1    1   25   32 o 18   18.81    6.25    8.40  165.29  -0.62   0.16   0.00   0.00    7.13  165.45    2.76  165.45  0.31 
1 1 1    1   26    0 o 10   74.58    5.97   52.33  270.00   0.00  -8.28   0.00   0.00   95.87  270.00   42.57  270.00  1.00 
1 1 1    1   26    1 o 11   65.06    6.65   57.18  214.31 -11.83  -8.07   0.00   0.00   67.26  214.31    9.03  214.31  0.96 
1 1 1    1   26    2 o  1   68.97    6.51   90.94   62.67  11.40  22.06   0.00   0.00   42.53   62.67   50.08  242.67  0.98 
1 1 1    1   26    3 o  4   38.48    8.91   60.15  134.96  -5.84   5.85   0.00   0.00   10.91  134.96   50.33  314.96  0.94 
1 1 1    1   26    4 o  7   30.75    8.24   31.73  303.88   2.06  -3.06   0.00   0.00   20.07  303.88   12.16  123.88  0.85 
1 1 1    1   26    5 o  1   64.96    6.27   66.86   26.80  16.70   8.43   0.00   0.00   58.67   26.80    9.06  206.80  0.97 
1 1 1    1   26    6 o 10   32.22    8.33   27.18   48.50   2.26   2.55   0.00   0.00   26.45   48.50    0.98  228.50  0.84 
1 1 1    1   26    7 o  2   29.62    8.22    8.52  114.95  -0.43   0.92   0.00   0.00   18.13  114.95    9.57  114.95  0.45 
1 1 1    1   26    8 o  5   43.21    8.31   35.54  229.73  -4.07  -4.80   0.00   0.00   43.65  229.73    8.10  229.73  0.92 
1 1 1    1   26    9 o  6   28.18    8.11   23.97  329.26   2.49  -1.48   0.00   0.00   21.35  329.26    2.49  149.26  0.80 
1 1 1    1   26   10 o  2   33.54    8.26   33.05  308.61   3.02  -3.79   0.00   0.00   26.95  308.61    5.77  128.61  0.89 
1 1 1    1   26   11 o  3   29.54    8.23   14.65  147.37  -1.64   1.05   0.00   0.00   26.27  147.37   11.82  147.37  0.69 
1 1 1    1   26   12 o 15   34.31    8.13   21.71  273.38   0.21  -3.48   0.00   0.00   36.34  273.38   15.02  273.38  0.84 
1 1 1    1   26   13 o 12   26.65    7.67   16.32  109.13  -0.72   2.06   0.00   0.00   22.73  109.13    6.78  109.13  0.73 
1 1 1    1   26   14 o 13   34.98    7.85   44.51  206.05  -6.84  -3.34   0.00   0.00   22.00  206.05   21.19   26.05  0.93 
1 1 1    1   26   15 o  3   26.40    7.35   27.37  216.83  -2.88  -2.16   0.00   0.00   18.33  216.83    8.02   36.83  0.85 
1 1 1    1   26   16 o  9   31.76    7.60   37.92  259.83  -1.03  -5.72   0.00   0.00   21.50  259.83   14.75   79.83  0.91 
1 1 1    1   26   17 o 19   18.54    6.13    7.20  263.71  -0.09  -0.83   0.00   0.00    7.32  263.71    0.35  263.71  0.39 
1 1 1    1   26   18 o 15   34.66    8.04   34.94  317.06   5.51  -5.13   0.00   0.00   30.31  317.06    3.92  137.06  0.93 
1 1 1    1   26   19 o  9   41.20    7.66   29.78  307.28   5.13  -6.74   0.00   0.00   48.50  307.28   19.63  307.28  0.94 
1 1 1    1   26   20 o 17   23.79    7.13    3.06   97.01  -0.07   0.54   0.00   0.00    9.52   97.01    6.61   97.01  0.26 
1 1 1    1   26   21 o 13   21.17    6.70   17.76  130.49  -1.88   2.20   0.00   0.00   17.26  130.49    0.59  130.49  0.80 
1 1 1    1   26   22 o  3   24.00    6.96   15.64   37.27   2.15   1.63   0.00   0.00   23.00   37.27    8.31   37.27  0.79 
1 1 1    1   26   23 o 11   30.20    7.28   22.71  321.95   4.01  -3.13   0.00   0.00   32.57  322.04   11.07  322.04  0.90 
1 1 1    1   26   24 o 18   29.53    7.10   21.87  310.06   3.62  -4.34   0.00   0.00   32.20  309.80   10.84  309.80  0.91 
1 1 1    1   26   25 o  2   20.55    6.45   19.60  233.34  -2.36  -3.14   0.00   0.00   17.01  233.13    1.35   53.13  0.86 
1 1 1    1   26   26 o  1   17.99    5.95   10.51  279.22   0.31  -1.89   0.00   0.00   15.44  279.21    6.31  279.21  0.68 
1 1 1    1   26   27 o  3   19.94    6.47   15.82   26.81   2.36   1.19   0.00   0.00   18.63   26.81    6.17   26.81  0.78 
1 1 1    1   26   28 o  5   21.19    6.70   29.15  338.24   3.14  -1.24   0.00   0.00   15.09  338.50    5.16  158.50  0.83 
1 1 1    1   26   29 o 18   17.74    5.88   23.59   64.23   0.80   1.65   0.00   0.00    9.13   64.20    5.45  244.20  0.67 
1 1 1    1   26   30 o  4   18.77    6.06   10.05  314.72   0.61  -0.62   0.00   0.00    8.95  314.40    2.98  314.40  0.40 
1 1 1    1   26   31 o 11   19.02    6.27   14.22   27.22   0.98   0.51   0.00   0.00   10.89   27.41    3.42   27.41  0.48 
1 1 1    1   26   32 o 17   18.37    6.11   17.14  294.75   0.47  -1.03   0.00   0.00   10.40  294.75    2.73  294.75  0.49 
1 1 1    1   27    0 o 10   26.32    9.86   54.90  270.00   0.00  -3.20   0.00   0.00    2.53   90.00   57.52   90.00  1.00 
1 1 1    1   27    1 o  7   32.40    7.97   35.72  251.02  -1.57  -4.56   0.00   0.00   21.85  251.02   13.92   71.02  0.89 
1 1 1    1   27    2 o  1   73.15    5.79   60.59  279.00   3.32 -20.96   0.00   0.00   82.21  279.00   21.60  279.00  0.98 
1 1 1    1   27    3 f  0   35.62    8.45   41.79  332.83   5.36  -2.75   0.00   0.00   41.74  332.83    0.00    0.00  0.00 
1 1 1    1   27    4 o  6   34.80    8.68   14.55  241.39  -0.99  -1.81   0.00   0.00   34.79  241.39   20.28  241.39  0.71 
1 1 1    1   27    5 o  7   23.53    7.51   33.88  265.32  -0.29  -3.58   0.00   0.00    6.12  265.32   27.55   85.32  0.85 
1 1 1    1   27    6 o 14   61.01    6.92   68.05  232.44 -12.09 -15.72   0.00   0.00   51.47  232.44   15.96   52.44  0.97 
1 1 1    1   27    7 o 17   31.39    8.93   12.71  286.20   0.47  -1.61   0.00   0.00   27.43  286.20   14.87  286.20  0.64 
1 1 1    1   27    8 o  4   61.07    7.44   64.37  141.30 -14.70  11.77   0.00   0.00   55.40  141.30    8.04  321.30  0.97 
1 1 1    1   27    9 f  0   43.11    9.22   54.59  332.14   8.30  -4.39   0.00   0.00   53.64  332.14    0.00    0.00  0.00 
1 1 1    1   27   10 o 18   40.13    8.42   45.58  232.56  -5.19  -6.78   0.00   0.00   30.78  232.56   13.85   52.56  0.94 
1 1 1    1   27   11 o  4   28.94    8.34   41.11  164.05  -5.44   1.56   0.00   0.00   12.41  164.05   27.66  344.05  0.91 
1 1 1    1   27   12 o  3   47.76    7.31   54.12   50.34   8.37  10.10   0.00   0.00   39.39   50.34   13.02  230.34  0.96 
1 1 1    1   27   13 o 18   27.02    7.59   28.24  171.36  -3.68   0.56   0.00   0.00   18.87  171.36    8.30  351.36  0.85 
1 1 1    1   27   14 o  1   22.80    7.04    7.21  266.14  -0.06  -0.83   0.00   0.00   10.52  266.14    3.62  266.14  0.38 
1 1 1    1   27   15 o 18   24.05    7.19   16.96  271.42   0.06  -2.29   0.00   0.00   19.24  271.42    2.85  271.42  0.74 
1 1 1    1   27   16 o 17   48.98    7.47   46.70  262.54  -1.88 -14.35   0.00   0.00   48.89  262.54    3.27  262.54  0.96 
1 1 1    1   27   17 o  2   46.45    7.53   49.53  203.55 -14.70  -6.41   0.00   0.00   41.60  203.55    6.76   23.55  0.97 
1 1 1    1   27   18 o 15   34.86    7.82   32.20   70.75   2.53   7.24   0.00   0.00   34.18   70.75    3.37   70.75  0.93 
1 1 1    1   27   19 o 15   21.31    6.71   22.62  314.37   2.63  -2.69   0.00   0.00   15.16  314.37    6.07  134.37  0.85 
1 1 1    1   27   20 o 14   21.47    6.83   16.59  281.03   0.51  -2.60   0.00   0.00   17.94  281.03    2.36  281.03  0.78 
1 1 1    1   27   21 o 18   45.20    6.87   46.53  228.07 -10.15 -11.30   0.00   0.00   43.63  228.08    0.11   48.08  0.97 
1 1 1    1   27   22 o  7   25.00    7.02   22.98  256.49  -1.05  -4.51   0.00   0.00   22.03  256.91    0.14   76.91  0.88 
1 1 1    1   27   23 o  5   28.87    7.35   28.43   34.95   5.85   4.01   0.00   0.00   25.73   34.39    2.04  214.39  0.93 
1 1 1    1   27   24 f  0   27.12    7.61   20.15  281.23   0.88  -4.52   0.00   0.00   18.50  281.06    0.00    0.00  0.00 
1 1 1    1   27   25 o 14   27.11    7.61   31.77  304.36   3.83  -5.59   0.00   0.00   22.87  304.37    4.31  124.37  0.92 
1 1 1    1   27   26 o  3   30.52    7.88   25.17  280.92   0.99  -5.13   0.00   0.00   35.26  280.92   15.68  280.92  0.90 
1 1 1    1   27   27 o  6   23.14    6.92   17.90   30.45   1.82   1.09   0.00   0.00   20.92   31.00    8.66   31.00  0.72 
1 1 1    1   27   28 o 11   18.62    6.17    8.02  321.84   0.52  -0.40   0.00   0.00    6.51  322.58    1.45  322.58  0.31 
1 1 1    1   27   29 o 18   21.84    6.78   22.39  340.12   1.99  -0.73   0.00   0.00   17.87  339.87    4.47  339.87  0.72 
1 1 1    1   27   30 f  0   18.94    6.24    0.84   78.22   0.01   0.07   0.00   0.00    0.45   78.17    0.00    0.00  0.00 
1 1 1    1   27   31 o  1   17.94    6.04    9.06  102.42  -0.13   0.58   0.00   0.00    6.13  102.42    2.04  102.42  0.28 
1 1 1    1   28    0 o  6   59.48    7.59   61.97  270.00  -0.00 -10.10   0.00   0.00   57.85  270.00    3.25   90.00  1.00 
1 1 1    1   28    1 o 19   31.56    8.54    7.27   25.02   0.92   0.43   0.00   0.00   21.25   25.02   14.08   25.02  0.45 
1 1 1    1   28    2 o 14   38.56    8.82    7.85   74.25   0.36   1.26   0.00   0.00   34.34   74.25   26.61   74.25  0.55 
1 1 1    1   28    3 o 17   26.14    7.89   35.97  277.08   0.54  -4.37   0.00   0.00   10.46  277.08   24.95   97.08  0.88 
1 1 1    1   28    4 o 18   28.80    8.33   13.19  136.91  -1.27   1.19   0.00   0.00   24.42  136.91   11.45  136.91  0.65 
1 1 1    1   28    5 o 15   23.88    7.55   20.75   77.23   0.54   2.37   0.00   0.00   15.81   77.23    4.55  257.23  0.76 
1 1 1    1   28    6 o  4   53.33    7.73   45.86  343.93  11.56  -3.33   0.00   0.00   57.21  343.93   12.29  343.93  0.96 
1 1 1    1   28    7 o  3   32.89    8.45   36.32  270.21   0.02  -5.65   0.00   0.00   24.13  270.21   11.36   90.21  0.91 
1 1 1    1   28    8 f  0   45.25    9.09   28.90  214.56  -4.77  -3.29   0.00   0.00   28.12  214.56    0.00    0.00  0.00 
1 1 1    1   28    9 o 19   32.10    8.43   31.93  122.72  -2.58   4.01   0.00   0.00   26.05  122.72    4.87  302.72  0.89 
1 1 1    1   28   10 o 14   40.82    8.89   28.14  227.80  -3.41  -3.76   0.00   0.00   45.97  227.80   18.85  227.80  0.90 
1 1 1    1   28   11 o 18   30.66    8.46   39.74  353.37   5.47  -0.64   0.00   0.00   17.35  353.37   20.73  173.37  0.90 
1 1 1    1   28   12 o  4   30.19    8.38   24.22  219.51  -2.66  -2.19   0.00   0.00   27.37  219.51    4.14  219.51  0.84 
1 1 1    1   28   13 o 11   20.71    6.90   25.78  123.25  -1.73   2.64   0.00   0.00    9.06  123.25   15.90  303.25  0.82 
1 1 1    1   28   14 o 17   22.97    7.34   11.99  144.23  -1.45   1.04   0.00   0.00   18.54  144.23    6.82  144.23  0.66 
1 1 1    1   28   15 o  4   27.73    8.01    9.62   31.39   1.51   0.92   0.00   0.00   26.93   31.39   17.53   31.39  0.66 
1 1 1    1   28   16 f  0   29.61    8.52   17.74  331.72   3.01  -1.62   0.00   0.00   17.03  331.72    0.00    0.00  0.00 
1 1 1    1   28   17 o 10   28.18    8.13    5.66   42.43   0.78   0.72   0.00   0.00   21.04   42.43   15.71   42.43  0.47 
1 1 1    1   28   18 o 19   29.21    8.08   21.69  247.50  -1.59  -3.84   0.00   0.00   30.40  247.50   10.03  247.50  0.87 
1 1 1    1   28   19 o 12   32.46    7.92   32.13  220.48  -5.15  -4.40   0.00   0.00   29.74  220.48    0.43   40.48  0.92 
1 1 1    1   28   20 o  8   27.21    7.63   23.96  290.90   1.66  -4.27   0.00   0.00   25.30  291.19    2.56  291.19  0.88 
1 1 1    1   28   21 o  6   25.31    7.55   13.98  316.11   1.97  -1.93   0.00   0.00   26.71  315.57   13.42  315.57  0.79 
1 1 1    1   28   22 o  7   32.36    8.65   41.57  257.25  -2.11  -9.51   0.00   0.00   21.68  257.46   17.93   77.46  0.95 
1 1 1    1   28   23 f  0   21.34    7.07   23.51  265.91  -0.32  -4.54   0.00   0.00   21.23  266.00    0.00    0.00  0.00 
1 1 1    1   28   24 o 16   24.73    7.42   11.85  289.81   0.78  -2.17   0.00   0.00   26.78  289.81   16.88  289.81  0.74 
1 1 1    1   28   25 o 11   21.91    6.88   10.65  213.91  -1.43  -0.96   0.00   0.00   20.25  213.96   12.16  213.96  0.65 
1 1 1    1   28   26 o  5   24.14    7.14   20.52  290.45   0.82  -2.16   0.00   0.00   22.16  290.77    8.47  290.77  0.74 
1 1 1    1   28   27 o 11   19.22    6.33    8.86   49.75   0.48   0.55   0.00   0.00    7.65   49.08    2.20   49.08  0.34 
1 1 1    1   28   28 o  4   19.38    6.25   10.96   26.70   0.88   0.43   0.00   0.00   10.43   26.28    3.86   26.28  0.44 
1 1 1    1   28   29 o  1   21.23    6.73    6.11  329.02   0.44  -0.26   0.00   0.00    7.27  329.16    4.04  329.16  0.25 
1 1 1    1   28   30 o 14   19.05    6.44   16.72   27.56   0.99   0.52   0.00   0.00   11.00   27.56    3.48   27.56  0.49 
1 1 1    1   29    0 o 13   27.41   10.30   15.70  270.00   0.00  -1.11   0.00   0.00   28.76  270.00   13.48  270.00  0.80 
1 1 1    1   29    1 o 11   30.70    8.49   31.78  270.90   0.07  -4.56   0.00   0.00   23.24  270.90    7.68   90.90  0.88 
1 1 1    1   29    2 o 13   30.54    8.49   20.50  174.02  -2.91   0.30   0.00   0.00   29.19  174.02    9.26  174.02  0.80 
1 1 1    1   29    3 o  2   34.71    8.34   30.19   97.35  -0.63   4.89   0.00   0.00   32.60   97.35    3.29   97.35  0.89 
1 1 1    1   29    4 o 13   31.01    8.28   17.29  292.38   0.96  -2.33   0.00   0.00   30.85  292.38   14.10  292.38  0.77 
1 1 1    1   29    5 o  2   23.97    7.51   21.12   53.52   1.50   2.02   0.00   0.00   16.34   53.52    4.08  233.52  0.77 
1 1 1    1   29    6 o 15   32.60    8.28   31.37  274.29   0.36  -4.74   0.00   0.00   27.62  274.29    2.61   94.29  0.89 
1 1 1    1   29    7 o 11   36.01    8.66   35.94  297.97   2.71  -5.11   0.00   0.00   30.94  297.97    3.58  117.97  0.91 
1 1 1    1   29    8 o  4   34.02    8.61   35.67   75.73   1.33   5.22   0.00   0.00   27.25   75.73    6.87  255.73  0.90 
1 1 1    1   29    9 o 17   33.76    8.54   21.66  250.25  -1.15  -3.22   0.00   0.00   35.69  250.25   14.90  250.25  0.84 
1 1 1    1   29   10 o  4   34.37    8.50   26.14  156.92  -4.17   1.78   0.00   0.00   35.33  156.92   10.07  156.92  0.88 
1 1 1    1   29   11 o  6   28.39    8.05   39.44  357.12   6.43  -0.32   0.00   0.00   13.74  357.12   24.68  177.12  0.92 
1 1 1    1   29   12 o 12   52.21    7.93   49.10   27.30  14.75   7.61   0.00   0.00   53.02   27.30    4.81   27.30  0.97 
1 1 1    1   29   13 o  7   23.50    7.32   14.30  229.71  -1.55  -1.83   0.00   0.00   21.52  229.71    7.61  229.71  0.75 
1 1 1    1   29   14 o 18   28.67    8.40   20.47  283.64   0.89  -3.65   0.00   0.00   29.33  283.64    9.72  283.64  0.85 
1 1 1    1   29   15 o  3   30.43    8.64    1.40  284.45   0.07  -0.26   0.00   0.00    6.75  284.45    5.43  284.45  0.13 
1 1 1    1   29   16 o  4   28.25    8.21   11.61  334.58   1.92  -0.91   0.00   0.00   29.65  334.58   18.74  334.58  0.72 
1 1 1    1   29   17 o 12   23.24    7.63   16.94  210.44  -2.29  -1.34   0.00   0.00   20.39  210.44    4.49  210.44  0.78 
1 1 1    1   29   18 o 13   34.73    8.56   23.55  244.53  -2.17  -4.53   0.00   0.00   39.89  244.40   17.70  244.40  0.89 
1 1 1    1   29   19 o  2   22.20    7.11   19.82  206.52  -3.18  -1.51   0.00   0.00   18.36  205.41    0.68   25.41  0.84 
1 1 1    1   29   20 o 18   32.00    8.72   35.54  237.75  -4.38  -6.92   0.00   0.00   25.35  237.68    9.26   57.68  0.94 
1 1 1    1   29   21 o  3   34.73    9.11   31.65   26.94   6.65   3.36   0.00   0.00   35.19   26.83    5.76   26.83  0.93 
1 1 1    1   29   22 o  9   23.53    7.64   28.68    4.51   5.43   0.43   0.00   0.00   17.29    4.51    7.89  184.51  0.90 
1 1 1    1   29   23 o 14   23.70    7.37   12.01  349.33   2.13  -0.40   0.00   0.00   24.59  349.33   14.88  349.33  0.72 
1 1 1    1   29   24 o 12   26.53    7.85   32.30  261.08  -0.76  -4.83   0.00   0.00   23.63  261.05    0.00  261.05  0.89 
1 1 1    1   29   25 o  2   23.83    7.51   26.32  347.53   2.50  -0.55   0.00   0.00   19.80  347.48    2.84  347.48  0.77 
1 1 1    1   29   26 o 18   22.89    7.15   14.24  316.36   0.95  -0.91   0.00   0.00   16.28  316.06    7.51  316.06  0.55 
1 1 1    1   29   27 o 18   18.92    6.32   10.90   98.91  -0.15   0.91   0.00   0.00    9.44   99.65    3.07   99.65  0.42 
1 1 1    1   29   28 o  1   20.37    6.84   25.72  335.67   1.81  -0.82   0.00   0.00   15.13  335.69    1.89  335.69  0.70 
1 1 1    1   29   29 o 14   20.87    6.97    8.29  273.94   0.04  -0.57   0.00   0.00    7.71  273.94    4.03  273.94  0.27 
1 1 1    1   30    0 o  8   20.38    9.08   39.57   90.00   0.00   2.11   0.00   0.00    1.76   90.00   36.06  270.00  0.97 
1 1 1    1   30    1 o  4   81.44    5.43   82.43   36.79  30.05  22.47   0.00   0.00   81.94   36.79    3.18   36.79  0.99 
1 1 1    1   30    2 o 13   28.30    8.10   15.77   68.86   0.75   1.94   0.00   0.00   25.10   68.86   10.02   68.86  0.71 
1 1 1    1   30    3 o 19   41.93    8.53   31.40    9.67   5.95   1.01   0.00   0.00   46.47    9.67   16.39    9.67  0.91 
1 1 1    1   30    4 o  5   28.55    8.25   18.74  318.73   1.94  -1.70   0.00   0.00   26.15  318.73    8.15  318.73  0.77 
1 1 1    1   30    5 o 13   26.34    7.93   17.44  275.18   0.21  -2.35   0.00   0.00   22.61  275.18    5.80  275.18  0.75 
1 1 1    1   30    6 o  5   26.37    7.86    9.94  181.55  -1.42  -0.04   0.00   0.00   20.69  181.54   11.07  181.54  0.57 
1 1 1    1   30    7 o 13   28.38    8.44    1.48  208.85  -0.20  -0.11   0.00   0.00    4.96  208.85    3.52  208.85  0.11 
1 1 1    1   30    8 o  7   35.97    8.88   40.18  280.62   1.47  -7.84   0.00   0.00   28.00  280.62   11.27  100.62  0.94 
1 1 1    1   30    9 o  5   24.71    7.74   20.21   80.59   0.55   3.31   0.00   0.00   21.30   80.59    1.44   80.59  0.83 
1 1 1    1   30   10 o  7   30.07    8.69   29.33  164.88  -5.24   1.42   0.00   0.00   25.68  164.88    2.90  344.88  0.90 
1 1 1    1   30   11 o  6   36.51    8.42   33.05  252.45  -2.32  -7.33   0.00   0.00   36.28  252.45    4.47  252.45  0.93 
1 1 1    1   30   12 o  7   32.51    9.33   34.94  170.53  -6.48   1.08   0.00   0.00   26.65  170.53    6.54  350.53  0.92 
1 1 1    1   30   13 o  6   30.33    8.54   35.49   71.53   2.16   6.47   0.00   0.00   22.71   71.53   10.61  251.53  0.92 
1 1 1    1   30   14 o  1   24.65    7.51    5.98  200.25  -0.97  -0.36   0.00   0.00   16.89  200.25   11.27  200.25  0.46 
1 1 1    1   30   15 o  3   26.21    7.95    6.09   64.93   0.44   0.94   0.00   0.00   18.34   64.93   12.62   64.93  0.46 
1 1 1    1   30   16 o  1   25.16    7.66   35.77  197.05  -5.84  -1.78   0.00   0.00   12.17  197.00   21.64   17.00  0.91 
1 1 1    1   30   17 o 13   26.55    7.98   22.94  311.00   2.89  -3.23   0.00   0.00   24.46  311.84    2.44  311.84  0.88 
1 1 1    1   30   18 o  4   22.87    7.40   19.16  199.36  -3.54  -1.15   0.00   0.00   20.13  198.06    1.28  198.06  0.85 
1 1 1    1   30   19 o  5   31.80    8.29   21.45  327.22   4.31  -2.79   0.00   0.00   36.88  327.11   16.76  327.11  0.90 
1 1 1    1   30   20 o 13   27.25    8.00   15.95  294.16   1.39  -3.10   0.00   0.00   31.18  294.22   16.82  294.22  0.84 
1 1 1    1   30   21 o  1   24.49    7.53   25.48  288.40   1.54  -4.62   0.00   0.00   22.16  288.40    0.71  288.40  0.89 
1 1 1    1   30   22 o 10   21.14    6.84   16.28  268.67  -0.06  -2.69   0.00   0.00   20.53  268.67    7.90  268.67  0.78 
1 1 1    1   30   23 o  5   21.31    6.89   10.70   85.75   0.10   1.22   0.00   0.00   14.80   85.25    7.47   85.25  0.52 
1 1 1    1   30   24 o  4   19.23    6.40    5.66  205.45  -0.43  -0.18   0.00   0.00    5.06  203.32    1.43  203.32  0.23 
1 1 1    1   30   25 o  3   22.92    7.26    8.44  303.76   0.42  -0.67   0.00   0.00   11.64  302.22    6.45  302.22  0.37 
1 1 1    1   30   26 o  4   26.55    7.78   34.40  267.87  -0.13  -3.43   0.00   0.00   24.96  267.80    5.46  267.80  0.84 
1 1 1    1   30   27 f  0   19.42    6.53   10.20   39.91   0.58   0.49   0.00   0.00    5.11   39.92    0.00    0.00  0.00 
1 1 1    1   31    0 o  4   23.59    9.59   12.03  270.00   0.00  -0.99   0.00   0.00   23.90  270.00   12.12  270.00  0.76 
1 1 1    1   31    1 o  9   30.70    8.36   24.40   99.96  -0.77   4.41   0.00   0.00   30.11   99.96    6.22   99.96  0.88 
1 1 1    1   31    2 o  7   29.47    8.14   36.32  217.68  -5.25  -4.05   0.00   0.00   18.70  217.68   16.90   37.68  0.92 
1 1 1    1   31    3 o 19   37.67    8.52   34.39  141.09  -6.14   4.96   0.00   0.00   36.62  141.09    2.85  141.09  0.93 
1 1 1    1   31    4 o 12   30.51    8.22   37.79   88.96   0.14   7.44   0.00   0.00   19.63   88.96   17.51  268.96  0.93 
1 1 1    1   31    5 o 16   25.03    7.40   38.93  127.93  -4.23   5.43   0.00   0.00    8.21  127.93   29.85  307.93  0.92 
1 1 1    1   31    6 o 16   27.31    8.46   27.86  252.28  -1.46  -4.58   0.00   0.00   21.46  252.28    5.61   72.28  0.89 
1 1 1    1   31    7 o  4   29.82    9.17   27.20  291.66   1.75  -4.41   0.00   0.00   26.68  291.66    0.45  291.66  0.89 
1 1 1    1   31    8 o 14   31.50    9.00   41.94   85.59   0.61   7.89   0.00   0.00   18.78   85.59   21.32  265.59  0.93 
1 1 1    1   31    9 o  9   33.86    9.83   17.39  140.66  -2.49   2.04   0.00   0.00   39.41  140.66   22.94  140.66  0.83 
1 1 1    1   31   10 o  1   37.36   10.05   29.26  341.63   5.53  -1.83   0.00   0.00   40.49  341.63   13.02  341.63  0.91 
1 1 1    1   31   11 o 17   35.08    9.05   44.74  338.57   8.60  -3.38   0.00   0.00   24.25  338.57   17.76  158.57  0.94 
1 1 1    1   31   12 o  1   30.58    8.95   14.03   67.52   0.96   2.32   0.00   0.00   33.71   67.52   20.53   67.52  0.77 
1 1 1    1   31   13 o 14   27.71    8.37   18.17  226.00  -2.15  -2.23   0.00   0.00   28.19  226.00   11.13  226.00  0.82 
1 1 1    1   31   14 o 13   29.22    8.74    7.44  145.18  -1.09   0.74   0.00   0.00   25.03  145.75   18.08  145.75  0.55 
1 1 1    1   31   15 f  0   20.51    7.01   10.61  340.50   1.70  -0.59   0.00   0.00   10.42  340.82    0.00    0.00  0.00 
1 1 1    1   31   16 o  9   32.63    8.96   33.80  349.99   7.45  -1.37   0.00   0.00   28.04  349.59    4.71  169.59  0.93 
1 1 1    1   31   17 o  3   26.57    8.12   21.15  329.20   3.79  -2.26   0.00   0.00   26.33  329.20    6.02  329.20  0.88 
1 1 1    1   31   18 o  3   22.41    7.36    4.60  204.01  -0.80  -0.35   0.00   0.00   13.73  203.75    9.61  203.75  0.40 
1 1 1    1   31   19 o  4   23.25    7.49   11.53  185.90  -2.15  -0.22   0.00   0.00   23.67  185.91   13.76  185.91  0.72 
1 1 1    1   31   20 f  0   24.02    7.65   37.73  332.89   5.74  -2.94   0.00   0.00   30.17  332.89    0.00    0.00  0.00 
1 1 1    1   31   21 o  2   24.26    7.53   30.02   15.02   4.17   1.11   0.00   0.00   20.47   14.97    1.48  194.97  0.87 
1 1 1    1   31   22 o 12   24.14    7.53   14.19  200.65  -1.35  -0.51   0.00   0.00   18.85  200.71    9.65  200.71  0.58 
1 1 1    1   31   23 o 13   22.69    7.35   15.18  197.80  -1.27  -0.41   0.00   0.00   15.77  198.07    6.44  198.07  0.55 
1 1 1    1   31   24 o 16   22.71    7.38   16.73  194.57  -1.49  -0.39   0.00   0.00   17.50  194.73    7.50  194.73  0.61 
1 1 1    1   31   25 o 18   24.44    7.67    9.61   36.72   0.69   0.52   0.00   0.00   14.12   37.08    8.87   37.08  0.40 
1 1 1    1   31   26 o 11   18.04    6.23   10.05   57.81   0.37   0.58   0.00   0.00    6.90   57.81    2.07   57.81  0.33 
1 1 1    1   32    0 o  8   28.66   10.93   11.26   90.00  -0.00   1.12   0.00   0.00   35.51   90.00   24.79   90.00  0.81 
1 1 1    1   32    1 o  3   50.31    9.44   38.77    5.01  11.09   0.97   0.00   0.00   59.09    5.01   22.19    5.01  0.95 
1 1 1    1   32    2 f  0   29.37    8.82   19.57  184.19  -3.61  -0.26   0.00   0.00   18.59  184.19    0.00    0.00  0.00 
1 1 1    1   32    3 f  0   30.70    8.98   14.70  256.64  -0.64  -2.71   0.00   0.00   13.92  256.64    0.00    0.00  0.00 
1 1 1    1   32    4 o 15   32.91    8.89   31.73  357.69   6.36  -0.26   0.00   0.00   30.46  357.69    0.52  357.69  0.92 
1 1 1    1   32    5 f  0   36.57    9.28   16.72  302.52   1.97  -3.09   0.00   0.00   15.69  302.52    0.00    0.00  0.00 
1 1 1    1   32    6 o  3   31.37    9.21   13.91  136.97  -1.86   1.74   0.00   0.00   35.25  136.97   22.19  136.97  0.77 
1 1 1    1   32    7 o 13   28.58    8.75   22.24  317.93   2.88  -2.60   0.00   0.00   28.20  317.93    7.31  317.93  0.86 
1 1 1    1   32    8 o  3   27.07    8.32   30.72  269.02  -0.09  -5.27   0.00   0.00   19.84  269.02    9.00   89.02  0.90 
1 1 1    1   32    9 o  9   25.59    8.17   19.24  154.64  -2.83   1.34   0.00   0.00   23.86  154.64    5.80  154.64  0.82 
1 1 1    1   32   10 o 11   25.58    8.14   20.80  143.06  -2.68   2.01   0.00   0.00   23.06  143.06    3.52  143.06  0.83 
1 1 1    1   32   11 o 11   28.70    8.64   28.17   15.57   4.80   1.32   0.00   0.00   24.58   15.35    2.09  195.35  0.89 
1 1 1    1   32   12 o  2   27.68    8.40    8.65  212.92  -1.32  -0.80   0.00   0.00   25.65  211.24   17.64  211.24  0.61 
1 1 1    1   32   13 o 18   32.07    8.98   21.30  284.91   1.22  -4.37   0.00   0.00   35.89  285.66   15.24  285.66  0.88 
1 1 1    1   32   14 o  6   27.55    8.41   10.44  303.21   1.11  -1.70   0.00   0.00   29.17  302.99   19.61  302.99  0.70 
1 1 1    1   32   15 o  2   26.43    8.10    8.35  147.49  -1.39   0.92   0.00   0.00   25.94  146.47   18.29  146.47  0.64 
1 1 1    1   32   16 o  9   23.14    7.52   10.93  201.63  -1.98  -0.77   0.00   0.00   23.25  201.26   13.33  201.26  0.72 
1 1 1    1   32   17 o 15   24.69    7.83   11.78  306.58   1.33  -1.79   0.00   0.00   26.04  306.57   15.90  306.57  0.73 
1 1 1    1   32   18 o 15   20.93    7.01   19.76  261.50  -0.49  -3.27   0.00   0.00   18.81  261.50    2.87  261.50  0.83 
1 1 1    1   32   19 o 15   22.45    7.29   20.45  129.94  -1.94   2.32   0.00   0.00   21.17  129.92    5.89  129.92  0.81 
1 1 1    1   32   20 o  4   29.73    8.58   24.32  105.88  -0.83   2.90   0.00   0.00   31.81  105.87   15.38  105.87  0.81 
1 1 1    1   32   21 o 16   23.58    7.60   10.30  330.59   0.80  -0.47   0.00   0.00   13.26  329.38    6.74  329.38  0.42 
1 1 1    1   32   22 o  3   20.35    6.83    8.32  357.48   0.71  -0.02   0.00   0.00    8.56  358.49    3.51  358.49  0.33 
1 1 1    1   32   23 o 14   24.54    7.55   22.67  348.40   2.13  -0.44   0.00   0.00   22.48  348.27    9.41  348.27  0.72 
1 1 1    1   32   24 o 11   18.85    6.42   20.44  319.81   1.17  -0.99   0.00   0.00   12.18  319.79    1.61  319.79  0.60 
1 1 1    1   32   25 o 18   18.74    6.46   11.94  268.37  -0.02  -0.79   0.00   0.00    8.34  268.37    2.90  268.37  0.37 
1 1 1    1   33    0 f  0   28.79   11.73    4.49   90.00  -0.00   0.41   0.00   0.00    4.21   90.00    0.00    0.00  0.00 
1 1 1    1   33    1 f  0   45.09   10.51   52.20  148.75  -9.10   5.52   0.00   0.00   49.02  148.75    0.00    0.00  0.00 
1 1 1    1   33    2 o 14   42.98   10.48   34.01  348.85   7.07  -1.39   0.00   0.00   47.82  348.85   15.89  348.85  0.93 
1 1 1    1   33    3 f  0   50.67    9.35   47.21  251.16  -3.89 -11.40   0.00   0.00   44.33  251.16    0.00    0.00  0.00 
1 1 1    1   33    4 o 17   37.01    9.50   25.83  253.60  -1.47  -5.00   0.00   0.00   42.23  253.60   17.98  253.60  0.90 
1 1 1    1   33    5 f  0   25.18    8.09   15.93  306.98   1.56  -2.08   0.00   0.00   14.96  306.98    0.00    0.00  0.00 
1 1 1    1   33    6 o  5   32.44    8.99   16.42  309.26   1.94  -2.37   0.00   0.00   37.41  309.38   21.97  309.38  0.81 
1 1 1    1   33    7 o 10   33.63    9.46   33.60  223.54  -4.63  -4.38   0.00   0.00   29.84  223.40    2.04   43.40  0.92 
1 1 1    1   33    8 f  0   32.95    9.38   22.85  340.33   4.28  -1.48   0.00   0.00   21.90  340.89    0.00    0.00  0.00 
1 1 1    1   33    9 o 10   27.36    8.55   15.64  251.47  -0.86  -2.74   0.00   0.00   28.80  252.51   13.79  252.51  0.80 
1 1 1    1   33   10 o 19   30.00    8.92   23.32  244.87  -2.20  -4.30   0.00   0.00   30.24  242.88    7.11  242.88  0.89 
1 1 1    1   33   11 o 16   24.44    7.94    4.83   49.19   0.58   0.75   0.00   0.00   16.24   52.31   11.46   52.31  0.43 
1 1 1    1   33   12 o 16   30.21    8.73   19.14   54.68   2.42   3.38   0.00   0.00   34.30   54.41   16.07   54.41  0.87 
1 1 1    1   33   13 o 10   26.43    8.21   29.30  113.78  -2.38   5.40   0.00   0.00   21.18  113.77    5.80  293.77  0.91 
1 1 1    1   33   14 o  5   29.94    8.68   24.66  314.70   3.69  -3.73   0.00   0.00   31.86  314.70    9.88  314.70  0.90 
1 1 1    1   33   15 o  9   28.35    8.59   22.63   22.98   4.01   1.70   0.00   0.00   30.50   22.97   11.34   22.97  0.88 
1 1 1    1   33   16 o 15   32.64    8.80   23.18   44.78   3.32   3.29   0.00   0.00   39.27   44.77   20.75   44.77  0.89 
1 1 1    1   33   17 o  1   24.67    7.84   15.22   55.17   1.30   1.88   0.00   0.00   25.11   55.29   13.74   55.29  0.74 
1 1 1    1   33   18 o 16   22.69    7.52    5.28  209.42  -0.50  -0.29   0.00   0.00    8.90  210.02    5.29  210.02  0.28 
1 1 1    1   33   19 o 10   26.16    8.09   14.86  233.79  -0.83  -1.10   0.00   0.00   20.32  232.90   11.04  232.90  0.57 
1 1 1    1   33   20 o  1   24.63    7.90   11.47   19.00   1.00   0.33   0.00   0.00   15.93   18.06    8.96   18.06  0.46 
1 1 1    1   33   21 o 18   21.46    7.10   12.88  231.97  -0.72  -0.93   0.00   0.00   13.93  231.98    6.17  231.98  0.51 
1 1 1    1   33   22 o  9   19.99    6.76   18.75  205.79  -1.35  -0.65   0.00   0.00   13.68  205.80    3.55  205.80  0.60 
1 1 1    1   33   23 o  5   20.86    7.03   14.18  184.41  -1.04  -0.08   0.00   0.00   12.37  184.41    5.51  184.41  0.46 
1 1 1    1   34    0 o  7   28.92   10.81    4.44  270.00   0.00  -0.52   0.00   0.00   22.80  270.00   18.18  270.00  0.47 
1 1 1    1   34    1 f  0   33.43    9.00   26.60  210.16  -4.78  -2.91   0.00   0.00   25.46  211.27    0.00    0.00  0.00 
1 1 1    1   34    2 o 13   35.99    9.42   34.16  229.47  -4.82  -5.70   0.00   0.00   34.05  229.78    1.12  229.78  0.93 
1 1 1    1   34    3 o 11   35.07    9.59   20.72  247.21  -1.78  -4.21   0.00   0.00   40.98  247.13   20.05  247.13  0.88 
1 1 1    1   34    4 o 15   31.51    9.16   19.63    3.08   4.01   0.24   0.00   0.00   35.29    3.43   16.10    3.43  0.86 
1 1 1    1   34    5 o 15   30.32    9.01   30.28   29.43   5.26   3.01   0.00   0.00   26.39   29.74    2.61  209.74  0.91 
1 1 1    1   34    6 o  6   35.06    9.98   10.68  212.64  -2.02  -1.20   0.00   0.00   41.67  210.86   30.93  210.86  0.75 
1 1 1    1   34    7 f  0   37.68    9.86   26.06   19.19   5.70   1.94   0.00   0.00   25.18   18.84    0.00    0.00  0.00 
1 1 1    1   34    8 o  9   34.80    9.34   11.97  116.14  -1.29   2.35   0.00   0.00   43.41  118.74   32.28  118.74  0.78 
1 1 1    1   34    9 o 15   32.26    9.30   35.02    3.18   7.39   0.39   0.00   0.00   27.55    3.00    4.88  183.00  0.93 
1 1 1    1   34   10 o 15   35.06    9.71   33.80  340.29   6.96  -2.49   0.00   0.00   34.26  340.35    3.34  340.35  0.93 
1 1 1    1   34   11 o  8   29.15    8.95   25.96   20.01   4.86   1.77   0.00   0.00   29.20   20.02    6.09   20.02  0.90 
1 1 1    1   34   12 o  9   27.92    8.73   32.76  238.99  -3.17  -5.27   0.00   0.00   23.07  238.99    4.93   58.99  0.91 
1 1 1    1   34   13 o 13   23.26    7.71   17.52  273.19   0.17  -2.99   0.00   0.00   23.36  273.19    9.05  273.19  0.81 
1 1 1    1   34   14 o  5   27.91    8.67   22.66  349.85   3.79  -0.68   0.00   0.00   30.28  349.85   12.71  349.85  0.86 
1 1 1    1   34   15 o 16   28.88    8.98   22.49  109.46  -1.05   2.95   0.00   0.00   31.03  109.55   14.76  109.55  0.82 
1 1 1    1   34   16 o  4   25.47    8.31    9.30  133.76  -0.68   0.72   0.00   0.00   16.27  133.49   10.05  133.49  0.44 
1 1 1    1   34   17 o  2   35.22    9.79   36.43  201.30  -3.61  -1.39   0.00   0.00   37.93  201.11   15.40  201.11  0.86 
1 1 1    1   34   18 o 10   24.45    7.87   12.56  331.34   1.00  -0.55   0.00   0.00   16.59  331.44    8.98  331.44  0.49 
1 1 1    1   34   19 o 10   22.48    7.47    3.02  101.36  -0.05   0.29   0.00   0.00    4.60   99.83    2.67   99.83  0.15 
1 1 1    1   34   20 o  3   20.91    7.09   12.41   60.40   0.50   0.89   0.00   0.00   12.13   60.37    5.29   60.37  0.45 
1 1 1    1   34   21 o 18   20.47    6.97    6.29  196.62  -0.45  -0.13   0.00   0.00    6.22  196.59    3.08  196.59  0.23 
1 1 1    1   34   22 f  0   25.36    8.05   32.33  279.52   0.41  -2.43   0.00   0.00   14.41  279.52    0.00    0.00  0.00 
1 1 1    1   35    0 o 11   24.63   10.67   34.47  270.00   0.00  -3.52   0.00   0.00   17.14  270.00   14.91   90.00  1.00 
1 1 1    1   35    1 o  2   41.06    9.70   26.47  216.05  -5.46  -4.02   0.00   0.00   51.16  216.41   26.53  216.41  0.92 
1 1 1    1   35    2 o  2   36.87    9.86   15.02   77.32   0.79   3.32   0.00   0.00   47.61   76.54   33.55   76.54  0.84 
1 1 1    1   35    3 o  8   36.16    9.27   36.85  251.32  -2.85  -8.34   0.00   0.00   33.96  251.16    0.16   71.16  0.94 
1 1 1    1   35    4 o  4   24.75    8.10   25.22  207.15  -4.30  -2.22   0.00   0.00   20.79  207.30    2.45   27.30  0.89 
1 1 1    1   35    5 o  6   31.99    8.90   18.39  191.10  -4.00  -0.79   0.00   0.00   38.68  191.21   21.92  191.21  0.87 
1 1 1    1   35    6 o 18   27.89    8.76   15.07   38.33   2.32   1.84   0.00   0.00   31.47   38.35   17.93   38.35  0.81 
1 1 1    1   35    7 o 18   31.11    9.27   33.98  232.11  -4.20  -5.40   0.00   0.00   27.52  232.12    2.43   52.12  0.92 
1 1 1    1   35    8 o 13   35.09    9.36   26.26  259.78  -1.01  -5.63   0.00   0.00   41.17  259.77   18.64  259.77  0.91 
1 1 1    1   35    9 o 16   24.17    7.94    7.56   62.45   0.61   1.18   0.00   0.00   20.34   62.46   14.05   62.46  0.55 
1 1 1    1   35   10 o 16   24.70    8.02   10.15  212.21  -1.47  -0.92   0.00   0.00   23.90  212.22   15.75  212.22  0.65 
1 1 1    1   35   11 o 11   28.12    8.88   30.09   98.36  -0.72   4.92   0.00   0.00   27.01   98.36    3.82   98.36  0.89 
1 1 1    1   35   12 o 14   29.73    9.25   31.06  310.92   2.89  -3.34   0.00   0.00   29.52  310.86    6.84  310.86  0.88 
1 1 1    1   35   13 o 10   27.51    8.89   20.44   12.62   2.30   0.51   0.00   0.00   27.10   12.44   13.06   12.44  0.75 
1 1 1    1   35   14 o 19   24.08    8.09   12.36   56.48   0.63   0.94   0.00   0.00   15.67   56.48    7.69   56.48  0.49 
1 1 1    1   35   15 o  3   33.45    9.43   32.32  119.05  -1.67   3.00   0.00   0.00   36.04  119.14   16.04  119.14  0.84 
1 1 1    1   35   16 o 12   30.44    9.22   25.23  317.53   1.88  -1.72   0.00   0.00   31.52  317.57   16.18  317.57  0.77 
1 1 1    1   35   17 o  4   22.08    7.48    5.77  103.00  -0.11   0.50   0.00   0.00    7.54  102.18    4.13  102.18  0.25 
1 1 1    1   35   18 o 11   23.24    7.82    2.41   49.18   0.13   0.15   0.00   0.00    3.36   48.58    2.05   48.58  0.10 
1 1 1    1   35   19 o 17   24.17    7.97    9.49  218.31  -0.59  -0.47   0.00   0.00   12.35  218.36    7.59  218.36  0.35 
1 1 1    1   35   20 o  4   23.12    7.68   15.33  187.11  -1.09  -0.14   0.00   0.00   15.30  187.11    8.34  187.11  0.48 
1 1 1    1   36    0 o 17   22.66   10.04   13.78   90.00   0.00   1.28   0.00   0.00   27.33   90.00   15.85   90.00  0.86 
1 1 1    1   36    1 o 11   26.97    8.46   16.63  202.86  -2.80  -1.18   0.00   0.00   30.01  202.86   16.18  202.86  0.81 
1 1 1    1   36    2 o 13   37.45    9.73   19.38   56.36   2.28   3.42   0.00   0.00   48.96   56.36   32.93   56.36  0.87 
1 1 1    1   36    3 o 17   28.92    8.93   20.79   28.10   3.31   1.77   0.00   0.00   32.31   28.11   15.28   28.11  0.85 
1 1 1    1   36    4 f  0   27.16    8.84   18.02  300.39   1.59  -2.71   0.00   0.00   14.57  300.40    0.00    0.00  0.00 
1 1 1    1   36    5 o  5   23.94    7.83    7.78  117.45  -0.60   1.16   0.00   0.00   19.89  117.45   13.70  117.45  0.54 
1 1 1    1   36    6 f  0   25.95    8.62   26.47  185.14  -4.30  -0.39   0.00   0.00   20.60  185.14    0.00    0.00  0.00 
1 1 1    1   36    7 o  2   32.29   10.11   32.30  291.07   1.79  -4.64   0.00   0.00   33.20  291.08    8.74  291.08  0.89 
1 1 1    1   36    8 o  8   32.18   10.15   17.53  236.66  -1.33  -2.02   0.00   0.00   35.84  236.62   23.01  236.62  0.76 
1 1 1    1   36    9 o  7   25.46    8.60   17.68   47.32   1.40   1.51   0.00   0.00   23.60   47.27   11.19   47.27  0.71 
1 1 1    1   36   10 o 15   39.90   10.40   48.75  211.47  -5.51  -3.36   0.00   0.00   40.76  211.41    8.20  211.41  0.92 
1 1 1    1   36   11 o 14   29.19    9.33    9.38  233.14  -0.53  -0.71   0.00   0.00   17.67  233.28   11.76  233.28  0.40 
1 1 1    1   36   12 o  9   28.57    9.17    9.22   18.20   0.82   0.27   0.00   0.00   16.89   18.51   11.13   18.51  0.40 
1 1 1    1   36   13 o  2   26.96    8.97   18.88   33.17   1.45   0.94   0.00   0.00   23.33   33.05   11.78   33.05  0.65 
1 1 1    1   36   14 o  6   28.64    9.26   16.74  297.08   0.74  -1.43   0.00   0.00   25.51  297.27   15.46  297.27  0.62 
1 1 1    1   36   15 o  9   27.59    8.95   21.81   63.25   0.91   1.81   0.00   0.00   26.20   63.25   13.70   63.25  0.70 
1 1 1    1   36   16 o 15   23.62    8.16   11.25  220.12  -0.70  -0.59   0.00   0.00   13.54  220.00    7.53  220.00  0.41 
1 1 1    1   36   17 o  1   28.27    8.92   11.64  192.55  -0.94  -0.21   0.00   0.00   18.80  192.55   13.08  192.55  0.43 
1 1 1    1   36   18 o  5   28.36    9.22    7.40   22.28   0.51   0.21   0.00   0.00   11.66   22.28    8.34   22.28  0.26 
1 1 1    1   37    0 o 16   24.84   10.65   15.84  270.00  -0.00  -0.99   0.00   0.00   26.72  270.00   15.76  270.00  0.76 
1 1 1    1   37    1 o 13   27.96    8.75   24.98  210.66  -2.66  -1.55   0.00   0.00   28.24  210.16   10.87  210.16  0.82 
1 1 1    1   37    2 o 17   24.75    8.13    8.65  116.75  -0.44   0.87   0.00   0.00   15.81  116.81    9.91  116.81  0.44 
1 1 1    1   37    3 o 10   27.80    8.86   30.92  148.23  -3.01   1.87   0.00   0.00   25.82  148.15    4.76  148.15  0.84 
1 1 1    1   37    4 f  0   36.19    9.78   36.87  167.40  -4.72   1.02   0.00   0.00   24.66  167.85    0.00    0.00  0.00 
1 1 1    1   37    5 o 18   23.55    8.14   19.60  183.93  -1.84  -0.13   0.00   0.00   18.69  183.96    5.81  183.96  0.67 
1 1 1    1   37    6 o 18   28.26    9.16    7.00  107.21  -0.20   0.64   0.00   0.00   13.50  107.42    8.97  107.42  0.32 
1 1 1    1   37    7 o  8   27.08    8.88    5.62   54.72   0.28   0.42   0.00   0.00    9.81   56.20    6.28   56.20  0.25 
1 1 1    1   37    8 o 19   31.32    9.47   17.66  132.82  -1.18   1.29   0.00   0.00   29.92  132.40   19.03  132.40  0.65 
1 1 1    1   37    9 o  1   26.02    8.54   10.62  307.49   0.58  -0.76   0.00   0.00   16.08  307.42    9.63  307.42  0.43 
1 1 1    1   37   10 o  3   26.35    8.62   20.24  340.52   1.78  -0.63   0.00   0.00   23.46  340.44   11.22  340.44  0.68 
1 1 1    1   37   11 o 19   29.83    9.24   31.35  284.23   0.78  -3.07   0.00   0.00   30.19  284.28   11.37  284.28  0.82 
1 1 1    1   37   12 o 19   25.78    8.52   33.07  288.18   0.93  -2.83   0.00   0.00   22.85  288.21    4.01  288.21  0.81 
1 1 1    1   37   13 o  7   30.77    9.41   20.92  349.07   1.92  -0.37   0.00   0.00   31.16  348.94   19.86  348.94  0.69 
1 1 1    1   37   14 o 17   28.59    9.01   16.82  181.29  -1.43  -0.03   0.00   0.00   24.63  181.32   16.12  181.32  0.58 
1 1 1    1   37   15 f  0   25.62    8.36   12.34  259.39  -0.17  -0.91   0.00   0.00    5.79  259.39    0.00    0.00  0.00 
1 1 1    1   38    0 o 17   24.16   10.90    1.60  270.00  -0.00  -0.09   0.00   0.00    3.12  270.00    1.94  270.00  0.09 
1 1 1    1   38    1 o 12   31.39    9.75   17.11   60.13   0.83   1.44   0.00   0.00   29.44   60.18   19.09   60.18  0.63 
1 1 1    1   38    2 o  5   28.24    9.15   14.35  138.94  -1.02   0.88   0.00   0.00   22.68  139.19   13.91  139.19  0.56 
1 1 1    1   38    3 o 11   32.20    9.82   35.01  248.97  -1.26  -3.28   0.00   0.00   32.93  248.95   11.66  248.95  0.84 
1 1 1    1   38    4 o 17   24.76    8.24    2.77  141.41  -0.20   0.15   0.00   0.00    4.46  141.57    2.81  141.57  0.12 
1 1 1    1   38    5 o  3   36.80   10.32    8.46  215.23  -0.77  -0.53   0.00   0.00   26.06  214.42   20.94  214.42  0.42 
1 1 1    1   38    6 o 11   25.38    8.45    3.35   82.29   0.04   0.32   0.00   0.00    5.98   82.54    3.91   82.54  0.16 
1 1 1    1   38    7 o  5   24.72    8.31   11.11  163.13  -0.96   0.29   0.00   0.00   15.61  163.41    9.14  163.41  0.45 
1 1 1    1   38    8 o  9   31.52    9.58   23.99  241.33  -1.13  -2.06   0.00   0.00   33.56  241.28   19.99  241.28  0.75 
1 1 1    1   38    9 o 10   35.34   10.20   30.06  186.16  -2.96  -0.32   0.00   0.00   40.81  186.07   24.47  186.07  0.81 
1 1 1    1   38   10 o 12   32.68    9.70   19.28  148.72  -1.53   0.93   0.00   0.00   33.14  148.66   23.10  148.66  0.66 
1 1 1    1   38   11 o 10   26.83    8.76    4.74  195.69  -0.37  -0.10   0.00   0.00    7.68  195.69    5.35  195.69  0.19 
1 1 1    1   38   12 o 16   27.07    8.81   21.87  152.84  -1.49   0.76   0.00   0.00   24.22  152.84   14.05  152.84  0.64 
1 1 1    1   39    0 o  6   30.01   12.47   19.73   90.00  -0.00   0.95   0.00   0.00   33.82   90.00   23.22   90.00  0.74 
1 1 1    1   39    1 o  2   28.42    9.19   25.19  134.76  -1.55   1.57   0.00   0.00   27.94  134.77   14.45  134.77  0.73 
1 1 1    1   39    2 o  3   26.86    8.85    2.81  351.93   0.24  -0.03   0.00   0.00    4.93  352.08    3.42  352.08  0.12 
1 1 1    1   39    3 o  1   25.46    8.59   14.39  164.73  -1.14   0.31   0.00   0.00   18.27  164.59   10.70  164.59  0.51 
1 1 1    1   39    4 o  7   27.76    9.11   12.15  252.03  -0.31  -0.96   0.00   0.00   18.78  252.02   12.51  252.02  0.45 
1 1 1    1   39    5 o  8   28.49    9.38   20.80  346.51   1.65  -0.40   0.00   0.00   26.01  346.50   15.50  346.50  0.64 
1 1 1    1   39    6 o  8   26.29    8.82    4.65  151.35  -0.32   0.17   0.00   0.00    7.08  151.35    4.79  151.35  0.18 
1 1 1    1   39    7 o  3   25.73    8.69   11.22  115.73  -0.36   0.76   0.00   0.00   14.58  115.73    9.25  115.73  0.39 
1 1 1    1   39    8 o 10   26.71    8.95    7.22  290.93   0.19  -0.49   0.00   0.00   10.31  290.93    7.01  290.93  0.25 
1 1 1    2    0    0 f  0  228.58    8.19 1528.03  180.00 -41.00   0.00   0.00   0.00  208.68  180.00    0.00    0.00  0.00 
1 1 1    2    0    1 o 14   10.78    3.26  460.62   90.00  -0.00   0.13   0.00   0.00   59.64  270.00  121.99  270.00  0.13 
1 1 1    2    0    2 f  0   13.36    3.66   48.46  180.00  -0.21  -0.00   0.00   0.00   84.87  180.00    0.00    0.00  0.00 
1 1 1    2    0    3 o 12  232.61    5.00  103.27  270.00  -0.00  -9.45   0.00   0.00  241.99  270.00   18.76  270.00  1.00 
1 1 1    2    0    4 o  8  474.23    8.50  808.11  180.00 -38.86  -0.00   0.00   0.00  485.46  180.00   22.45  180.00  1.00 
1 1 1    2    0    5 o 13  438.89    6.95  944.15   90.00  -0.00  40.91   0.00   0.00  342.52   90.00  192.74  270.00  1.00 
1 1 1    2    0    6 o  2  446.17    7.02  784.19  360.00  35.98  -0.00   0.00   0.00  419.60  360.00   53.15  180.00  1.00 
1 1 1    2    0    7 o  9  231.91    3.73   19.72  270.00   0.00   6.80   0.00   0.00  289.49   90.00  115.17   90.00  1.00 
1 1 1    2    0    8 o  3  280.77    5.54  113.66    0.00  12.47   0.00   0.00   0.00  291.13    0.00   20.72    0.00  1.00 
1 1 1    2    0    9 f  0  142.01    2.46   83.20  270.00  -0.00   0.69   0.00   0.00   30.03   90.00    0.00    0.00  0.00 
1 1 1    2    0   10 o 12   89.33    2.02  184.95  180.00  -2.09  -0.00   0.00   0.00   25.23  180.00  122.86    0.00  0.97 
1 1 1    2    0   11 o  4  141.81    2.37  126.96  270.00   0.00  -3.02   0.00   0.00  147.95  270.00   13.62  270.00  1.00 
1 1 1    2    0   12 o 13  214.44    3.33  251.34    0.00   9.16   0.00   0.00   0.00  170.31    0.00   88.25  180.00  1.00 
1 1 1    2    0   13 o 14  330.90    4.92  233.08   90.00  -0.00  16.60   0.00   0.00  370.59   90.00   79.38   90.00  1.00 
1 1 1    2    0   14 o  7   65.51    3.23   62.98  180.00  -0.62  -0.00   0.00   0.00   19.84  180.00   32.30    0.00  0.55 
1 1 1    2    0   15 f  0  453.52    6.54  391.03   90.00   0.00  41.00   0.00   0.00  395.39   90.00    0.00    0.00  0.00 
1 1 1    2    0   16 o 10   65.34    3.15  143.47    0.00   2.00   0.00   0.00   0.00   23.98  180.00  173.93  180.00  0.96 
1 1 1    2    0   17 o 12  109.03    2.57  103.72   90.00  -0.00   2.46   0.00   0.00  114.52   90.00   14.12   90.00  0.99 
1 1 1    2    0   18 o 10  500.74    7.04  495.08  180.00 -63.81  -0.00   0.00   0.00  523.76  180.00   46.03  180.00  1.00 
1 1 1    2    0   19 o 16   94.80    2.70   23.70  270.00  -0.00  -0.72   0.00   0.00   94.23  270.00   71.79  270.00  0.62 
1 1 1    2    0   20 o 19   70.94    2.94   56.51  180.00  -1.77   0.00   0.00   0.00   79.95  180.00   26.05  180.00  0.94 
1 1 1    2    0   21 o  1  243.44    3.55  175.47   90.00  -0.00  30.13   0.00   0.00  318.29   90.00  149.70   90.00  1.00 
1 1 1    2    0   22 o 15  120.01    2.75  115.60  180.00 -11.52  -0.00   0.00   0.00  127.24  180.00   14.45  180.00  1.00 
1 1 1    2    0   23 o 15  141.49    3.02   34.43   90.00  -0.00   4.74   0.00   0.00  248.86   90.00  214.78   90.00  1.00 
1 1 1    2    0   24 o 18   69.01    3.19   33.65    0.00   2.38   0.00   0.00   0.00  101.99    0.00   68.32    0.00  0.98 
1 1 1    2    0   25 o 11   18.57    7.18    4.45   90.00   0.00   0.09   0.00   0.00    1.19  270.00    5.69  270.00  0.09 
1 1 1    2    0   26 o 14   40.91    5.49    1.65    0.00   0.09   0.00   0.00   0.00    5.60    0.00    3.91    0.00  0.09 
1 1 1    2    0   27 o 16  193.48    3.45  158.39  270.00  -0.00 -55.58   0.00   0.00  225.36  270.00   63.77  270.00  1.00 
1 1 1    2    0   28 o 10   19.82    8.30   30.66  180.00  -1.34  -0.00   0.00   0.00    3.52  180.00   27.52    0.00  0.87 
1 1 1    2    0   29 o  6   16.13    6.67   13.35   90.00  -0.00   0.57   0.00   0.00    3.38   90.00    9.89  270.00  0.52 
1 1 1    2    0   30 o  9   21.20    7.18   22.95  180.00  -1.40  -0.00   0.00   0.00   15.03  180.00    7.51    0.00  0.89 
1 1 1    2    0   31 o 11   80.98    2.94   95.03  270.00  -0.00 -26.31   0.00   0.00   69.93  270.00   22.12   90.00  1.00 
1 1 1    2    0   32 f  0   16.28    6.90    7.34  180.00  -0.37  -0.00   0.00   0.00    7.04  180.00    0.00    0.00  0.00 
1 1 1    2    0   33 o  8   23.18    7.40   23.99  270.00  -0.00  -2.37   0.00   0.00   21.99  270.00    1.58   90.00  0.98 
1 1 1    2    0   34 o 16   22.63    8.03   16.01  360.00   1.57  -0.00   0.00   0.00   26.34  360.00   11.14  360.00  0.92 
1 1 1    2    0   35 o  6   33.80    7.76   36.53   90.00   0.00   5.25   0.00   0.00   33.30   90.00    1.00  270.00  1.00 
1 1 1    2    0   36 o  5   22.04    7.97   24.90    0.00   2.59   0.00   0.00   0.00   19.19    0.00    5.21  180.00  0.99 
1 1 1    2    0   37 o  7   39.21    7.00   43.69  270.00  -0.00 -10.00   0.00   0.00   37.30  270.00    3.82   90.00  1.00 
1 1 1    2    0   38 o 11   13.50    6.14   16.45    0.00   1.36  -0.00   0.00   0.00    9.63  360.00    4.40  180.00  0.88 
1 1 1    2    0   39 o 16   14.33    6.34   17.63   90.00   0.00   1.05   0.00   0.00    9.57   90.00    3.27  270.00  0.78 
1 1 1    2    0   40 o  1   11.57    5.53   21.44    0.00   0.62   0.00   0.00   0.00    0.29  180.00   13.42  180.00  0.55 
1 1 1    2    0   41 o  6   14.10    6.25   21.43  270.00  -0.00  -0.79   0.00   0.00    6.23  270.00    6.05   90.00  0.66 
1 1 1    2    0   42 o  6   10.98    5.52    9.98  180.00  -0.25  -0.00   0.00   0.00    0.71  180.00    3.98    0.00  0.25 
1 1 1    2    1    0 o 14   16.68    4.25  293.67    0.00  -0.20   0.00   0.00   0.00   58.70  360.00  124.12  360.00  0.20 
1 1 1    2    1    1 o  7   60.97    1.78  299.28   22.00  -1.15   1.22   0.00   0.00    4.09  133.19   69.58  313.19  0.64 
1 1 1    2    1    2 o 16  115.40    2.46  340.19   95.92   0.05   6.86   0.00   0.00   52.35   89.58  108.55  269.58  0.92 
1 1 1    2    1    3 f  0  166.85    3.11  626.35  295.90   5.11  -8.54   0.00   0.00  177.47  300.89    0.00    0.00  0.00 
1 1 1    2    1    4 o  8  200.60    3.65  612.79   72.16   4.47  15.40   0.00   0.00  163.81   73.83   60.87  253.83  0.97 
1 1 1    2    1    5 o  6  370.49    6.62  596.02   68.00  12.76  43.01   0.00   0.00  381.91   73.48   31.14   73.48  0.99 
1 1 1    2    1    6 o  9  716.78   12.92  958.41  334.27 144.45 -86.72   0.00   0.00  705.58  329.02   18.15  149.02  1.00 
1 1 1    2    1    7 o  8  488.59    8.36  531.59  235.33 -59.05 -53.19   0.00   0.00  476.14  222.01   18.73   42.01  0.99 
1 1 1    2    1    8 o  9  465.68    8.46  409.28  177.22 -61.02  40.52   0.00   0.00  436.46  146.42   52.06  326.42  0.99 
1 1 1    2    1    9 o 12  107.04    2.32  141.83  333.80   2.61   1.28   0.00   0.00   87.65   26.04    3.44   26.04  0.80 
1 1 1    2    1   10 o  4  102.49    2.23  163.30   57.81   1.85  -0.08   0.00   0.00   80.54  357.38   23.36  357.38  0.67 
1 1 1    2    1   11 o  9  249.97    3.94  377.76  125.18 -14.12  13.35   0.00   0.00  241.25  136.59    4.40  316.59  0.97 
1 1 1    2    1   12 o 14  503.27    7.62  439.96  257.32 -28.88 -64.93   0.00   0.00  565.47  246.03  131.51  246.03  0.99 
1 1 1    2    1   13 o 16  507.81    7.71  408.15  333.45  59.81 -37.31   0.00   0.00  599.63  328.04  190.86  328.04  0.99 
1 1 1    2    1   14 o  8  233.44    4.18  214.26  210.60 -15.06  -9.28   0.00   0.00  243.47  211.63   33.45  211.63  0.97 
1 1 1    2    1   15 o 12  404.89    5.90  367.91   43.06  40.80  37.95   0.00   0.00  440.31   42.93   78.13   42.93  0.99 
1 1 1    2    1   16 o  9   37.58    5.08   36.98  274.93   0.09  -0.48   0.00   0.00   14.37  100.87   46.74  100.87  0.24 
1 1 1    2    1   17 o 12  314.43    4.81  320.23  269.93  -0.60 -43.99   0.00   0.00  309.67  269.22    2.33   89.22  0.99 
1 1 1    2    1   18 o  1  454.13    6.52  465.12  254.10 -30.06 -103.93   0.00   0.00  456.02  253.87    7.98  253.87  1.00 
1 1 1    2    1   19 o  7  128.20    2.72   78.36  165.23  -6.24   1.65   0.00   0.00  161.39  165.23   87.18  165.23  0.92 
1 1 1    2    1   20 o 10  156.38    3.01  161.06  293.48   8.91 -20.51   0.00   0.00  152.03  293.48    1.63  113.48  0.98 
1 1 1    2    1   21 o 10  266.00    3.89  225.74   27.77  74.59  39.28   0.00   0.00  311.86   27.77   94.89   27.77  0.99 
1 1 1    2    1   22 o 19  186.76    3.11  178.27   10.49  54.06  10.01   0.00   0.00  196.10   10.49   22.10   10.49  0.99 
1 1 1    2    1   23 o 16  307.21    4.69  334.45  180.00 -193.51   0.01   0.00   0.00  281.62  180.00   49.60  360.00  1.00 
1 1 1    2    1   24 o 14  164.51    3.04  130.69  212.20 -37.00 -23.30   0.00   0.00  194.40  212.20   63.56  212.20  0.99 
1 1 1    2    1   25 o  6   59.48    3.63   55.99   86.86   0.41   7.42   0.00   0.00   54.01   86.86    2.62  266.86  0.93 
1 1 1    2    1   26 o 12   79.87    3.12   43.13   73.74   2.60   8.91   0.00   0.00  106.82   73.74   62.78   73.74  0.94 
1 1 1    2    1   27 o  3  120.55    2.94   96.14  175.37 -41.82   3.39   0.00   0.00  140.13  175.37   42.05  175.37  0.99 
1 1 1    2    1   28 o  3   75.13    4.30   74.61   49.16  17.42  20.15   0.00   0.00   71.89   49.16    3.63  229.16  0.98 
1 1 1    2    1   29 o 13   50.55    3.95   49.19  227.42  -9.28 -10.10   0.00   0.00   48.46  227.42    0.43   47.42  0.96 
1 1 1    2    1   30 o  5   33.46    5.61   39.46  193.53  -7.18  -1.73   0.00   0.00   23.47  193.53   15.28   13.53  0.93 
1 1 1    2    1   31 o  2   28.69    5.71   21.29  298.87   1.68  -3.05   0.00   0.00   27.59  298.87    6.97  298.87  0.84 
1 1 1    2    1   32 o 12   35.69    6.90   13.05  261.19  -0.38  -2.46   0.00   0.00   41.98  261.19   29.45  261.19  0.76 
1 1 1    2    1   33 o 13   23.77    6.17   16.31   82.81   0.38   3.02   0.00   0.00   22.63   82.81    6.60   82.81  0.81 
1 1 1    2    1   34 o 13   44.50    5.01   41.53   24.99  15.59   7.26   0.00   0.00   47.00   24.99    7.62   24.99  0.97 
1 1 1    2    1   35 o 17   49.88    4.40   45.88  327.01  18.07 -11.73   0.00   0.00   54.33  327.01   11.25  327.01  0.98 
1 1 1    2    1   36 f  0   17.75    5.39    4.32   65.48   0.35   0.59   0.00   0.00    3.89   59.69    0.00    0.00  0.00 
1 1 1    2    1   37 o 19   24.04    6.03   22.33  102.18  -1.08   5.35   0.00   0.00   22.46  101.46    1.50  101.46  0.90 
1 1 1    2    1   38 o 11   16.49    5.19    6.56  224.04  -0.85  -0.82   0.00   0.00   11.14  224.07    5.56  224.07  0.51 
1 1 1    2    1   39 o  7   19.04    5.68   11.09  358.26   1.52  -0.03   0.00   0.00   14.84  358.71    6.81  358.71  0.60 
1 1 1    2    1   40 o  2   19.02    5.46   15.36  133.77  -0.93   0.97   0.00   0.00   11.53  133.77    1.90  133.77  0.56 
1 1 1    2    1   41 o  1   15.19    4.99    9.80  124.58  -0.42   0.61   0.00   0.00    4.92  124.82    0.72  304.82  0.35 
1 1 1    2    1   42 o  2   13.93    4.89   14.18   79.85   0.15   0.82   0.00   0.00    4.03   79.85    2.60  259.85  0.38 
1 1 1    2    2    0 f  0   92.02    1.60  290.26  180.00   0.83   0.00   0.00   0.00   48.84    0.00    0.00    0.00  0.00 
1 1 1    2    2    1 o 16   47.00    1.33  502.27  309.09   1.56  -3.82   0.00   0.00  156.29  112.24  394.20  112.24  0.87 
1 1 1    2    2    2 o  1   83.19    1.63  232.86  237.27  -1.24  -0.97   0.00   0.00   50.42  218.12    1.41   38.12  0.61 
1 1 1    2    2    3 o 10  145.14    2.49  364.47    2.93   8.01   3.30   0.00   0.00  107.20   22.40   58.58  202.40  0.94 
1 1 1    2    2    4 o  7  271.20    4.30  546.23  334.75  17.73 -26.97   0.00   0.00  196.12  303.32  141.67  123.32  0.98 
1 1 1    2    2    5 o 16  491.71    8.77  472.57  178.49 -84.71 -18.85   0.00   0.00  457.25  192.55   63.23   12.55  0.99 
1 1 1    2    2    6 o  5  602.78   10.79  701.25   74.55   7.64 124.64   0.00   0.00  569.96   86.49   60.80  266.49  1.00 
1 1 1    2    2    7 o  7  216.97    3.81  270.06   75.62  -7.19  12.21   0.00   0.00  222.33  120.52   26.34  120.52  0.96 
1 1 1    2    2    8 o 10  228.74    4.92  255.05   55.71   4.82  13.23   0.00   0.00  251.90   69.99   62.87   69.99  0.96 
1 1 1    2    2    9 o 12   87.59    2.71  155.83  193.09  -3.08  -1.29   0.00   0.00   26.99  202.74   91.82   22.74  0.83 
1 1 1    2    2   10 o 12  174.22    3.23  290.13  138.21  -6.14   6.48   0.00   0.00  165.31  133.42    2.32  133.42  0.94 
1 1 1    2    2   11 o  2  302.60    5.12  414.19  209.67 -26.11 -15.31   0.00   0.00  279.96  210.40   35.19   30.40  0.98 
1 1 1    2    2   12 o  4  412.45    6.19  425.36    3.89  45.38   3.16   0.00   0.00  481.05    3.99  146.31    3.99  0.99 
1 1 1    2    2   13 o  2  210.38    3.43  219.54  331.37  11.68  -6.73   0.00   0.00  220.36  330.06   35.89  330.06  0.96 
1 1 1    2    2   14 o 14  353.08    6.15  377.83  248.92 -13.68 -42.25   0.00   0.00  349.37  252.06    0.59  252.06  0.99 
1 1 1    2    2   15 o 10  154.07    2.93  140.13  241.07  -4.02  -7.70   0.00   0.00  143.84  242.44    2.15   62.44  0.94 
1 1 1    2    2   16 o 16  183.78    3.13  198.40   95.38  -1.81  14.06   0.00   0.00  166.63   97.33   21.08  277.33  0.96 
1 1 1    2    2   17 o 19  222.08    3.39  213.24  292.06   7.95 -19.47   0.00   0.00  226.88  292.20   20.29  292.20  0.98 
1 1 1    2    2   18 o  6  320.01    4.72  342.37  282.46  12.45 -56.63   0.00   0.00  303.63  282.40   27.22  102.40  0.99 
1 1 1    2    2   19 o  9  273.11    4.06  227.25   51.55  25.26  31.81   0.00   0.00  324.09   51.55  108.73   51.55  0.99 
1 1 1    2    2   20 o  2  258.40    4.06  276.75  191.42 -63.83 -12.90   0.00   0.00  248.62  191.42   15.57   11.42  0.99 
1 1 1    2    2   21 o 19  104.75    2.59   86.19  344.91  12.54  -3.38   0.00   0.00  118.32  344.91   35.37  344.91  0.96 
1 1 1    2    2   22 o 16   60.90    3.29   71.55  258.27  -1.48  -7.12   0.00   0.00   43.17  258.27   26.75   78.27  0.93 
1 1 1    2    2   23 o  2   61.91    3.38   25.51  152.31  -2.70   1.42   0.00   0.00   75.44  152.30   50.15  152.30  0.81 
1 1 1    2    2   24 o  3  206.46    3.60  177.05  131.23 -48.81  55.70   0.00   0.00  232.75  131.23   55.37  131.23  0.99 
1 1 1    2    2   25 o  6  155.12    3.06  141.30  175.50 -49.70   3.91   0.00   0.00  164.10  175.50   21.09  175.50  0.99 
1 1 1    2    2   26 o 12  161.27    3.13  168.58  239.56 -37.57 -63.93   0.00   0.00  148.10  239.56   24.16   59.56  0.99 
1 1 1    2    2   27 o 14   59.12    4.04   58.32  195.09 -11.99  -3.23   0.00   0.00   53.89  195.09    5.59   15.09  0.96 
1 1 1    2    2   28 o  1   63.58    5.99   68.99  124.19 -10.91  16.05   0.00   0.00   54.08  124.19   15.67  304.19  0.97 
1 1 1    2    2   29 o 18   33.35    6.13   35.24  164.23  -5.61   1.58   0.00   0.00   25.69  164.23    9.30  344.23  0.91 
1 1 1    2    2   30 o 14   31.15    6.25   25.86   58.87   2.25   3.72   0.00   0.00   29.17   58.87    3.78   58.87  0.88 
1 1 1    2    2   31 o 14   29.84    6.23   29.07  173.67  -4.72   0.52   0.00   0.00   24.83  173.67    3.30  353.67  0.89 
1 1 1    2    2   32 o 13   47.57    5.38   60.50  227.33 -11.82 -12.82   0.00   0.00   34.21  227.33   23.95   47.33  0.97 
1 1 1    2    2   33 o 17   19.96    5.67   10.23  303.55   0.95  -1.43   0.00   0.00   15.67  303.55    5.61  303.55  0.64 
1 1 1    2    2   34 o 12   27.91    5.97   33.75   35.29   6.49   4.59   0.00   0.00   20.23   35.29   11.71  215.29  0.93 
1 1 1    2    2   35 o  6   19.70    5.49   15.17   75.77   0.62   2.45   0.00   0.00   16.03   75.77    1.79   75.77  0.77 
1 1 1    2    2   36 o  3   20.16    5.54   19.14   30.48   3.12   1.91   0.00   0.00   15.84   31.42    2.54  211.42  0.85 
1 1 1    2    2   37 o  1   23.22    5.84   23.31  259.28  -1.09  -5.62   0.00   0.00   20.05  259.04    2.06   79.04  0.91 
1 1 1    2    2   38 f  0   21.62    5.75   23.11   67.36   1.95   4.68   0.00   0.00   19.55   67.35    0.00    0.00  0.00 
1 1 1    2    2   39 o  9   26.52    5.73   29.62  164.05  -5.26   1.50   0.00   0.00   26.53  164.06    5.15  164.06  0.90 
1 1 1    2    2   40 o 15   17.92    5.26   24.58  299.10   0.98  -1.79   0.00   0.00   10.12  298.80    5.02  118.80  0.70 
1 1 1    2    2   41 o  5   18.72    5.78   23.22  222.62  -1.47  -1.36   0.00   0.00   12.90  222.79    0.31   42.79  0.70 
1 1 1    2    2   42 o 14   14.06    4.93   12.20  181.72  -0.71  -0.02   0.00   0.00    3.77  181.72    1.89    1.72  0.34 
1 1 1    2    3    0 o 12  183.46    2.71  104.69  180.00  -2.11  -0.00   0.00   0.00  293.05  180.00  229.80  180.00  0.97 
1 1 1    2    3    1 f  0  194.05    3.01  520.60  132.87  -6.83   8.56   0.00   0.00  170.36  128.57    0.00    0.00  0.00 
1 1 1    2    3    2 o 10  280.23    4.39  664.35   52.77  13.06  19.44   0.00   0.00  314.72   56.11   81.07   56.10  0.98 
1 1 1    2    3    3 o 13   51.94    1.62  399.45   83.38  -1.97   0.84   0.00   0.00   41.17  336.99  157.06  336.99  0.72 
1 1 1    2    3    4 o 19  149.36    2.44  339.47  125.94  -4.94   6.27   0.00   0.00  126.50  128.24   26.35  308.24  0.94 
1 1 1    2    3    5 o 11  375.63    6.13  273.89  175.20 -29.56  23.93   0.00   0.00  443.69  141.00  146.07  141.00  0.99 
1 1 1    2    3    6 o  8  560.68    8.28  371.55   50.07  83.49  53.46   0.00   0.00  581.11   32.63   46.53   32.63  0.99 
1 1 1    2    3    7 o  9  466.27    7.61  519.31  253.44   9.77 -64.99   0.00   0.00  492.93  278.55   60.44  278.55  0.99 
1 1 1    2    3    8 o 17  142.43    2.74  154.68  126.86  -4.50  -0.83   0.00   0.00  152.51  190.43   53.60  190.43  0.88 
1 1 1    2    3    9 o 13   85.40    2.64  285.74  273.89   0.47  -3.48   0.00   0.00   14.87  277.68  114.01   97.68  0.84 
1 1 1    2    3   10 f  0   36.26    4.30   83.28  296.99   0.13  -0.44   0.00   0.00   38.89  286.37    0.00    0.00  0.00 
1 1 1    2    3   11 o  4  273.48    4.88  200.89  168.48 -15.53   7.10   0.00   0.00  336.10  155.45  141.49  155.45  0.97 
1 1 1    2    3   12 o 16  216.61    4.06  201.79  220.21 -11.06  -9.01   0.00   0.00  221.27  219.17   24.80  219.17  0.96 
1 1 1    2    3   13 o 14  221.60    4.30  189.76   14.16  14.67  -1.03   0.00   0.00  238.10  356.00   48.34  356.00  0.97 
1 1 1    2    3   14 o  6  121.67    3.81  153.57   90.02   0.94   6.83   0.00   0.00   70.96   82.15   83.00  262.15  0.92 
1 1 1    2    3   15 o  1  174.74    3.54  190.88  333.76  10.68  -4.95   0.00   0.00  161.69  335.13   10.90  155.13  0.96 
1 1 1    2    3   16 o  9  218.98    3.80  212.89  305.04  11.36 -16.25   0.00   0.00  208.55  304.95    9.68  124.95  0.97 
1 1 1    2    3   17 o  4  470.97    7.33  413.88    4.94  88.12   7.74   0.00   0.00  530.24    5.02  123.89    5.02  0.99 
1 1 1    2    3   18 o  9  138.63    3.07  137.73  337.62   9.60  -3.91   0.00   0.00  132.25  337.81    0.96  337.81  0.95 
1 1 1    2    3   19 o 14   85.87    2.95   74.18  206.73  -3.91  -1.97   0.00   0.00   80.16  206.72    9.79  206.72  0.88 
1 1 1    2    3   20 o 17  249.79    3.76  198.86   59.01  24.69  41.11   0.00   0.00  304.32   59.02  114.30   59.02  0.99 
1 1 1    2    3   21 o 16  173.10    3.17  218.18   25.26  49.86  23.52   0.00   0.00  132.66   25.26   77.74  205.26  0.99 
1 1 1    2    3   22 o 14  150.62    2.82  154.83   47.36  27.07  29.40   0.00   0.00  145.86   47.36    5.74  227.36  0.99 
1 1 1    2    3   23 o  6   46.80    4.42   32.99  171.68  -2.92   0.43   0.00   0.00   42.73  171.68    9.99  171.68  0.81 
1 1 1    2    3   24 o  8   64.65    3.76   71.71  155.42  -8.57   3.92   0.00   0.00   50.30  155.42   21.63  335.42  0.95 
1 1 1    2    3   25 o 13  118.46    3.49  101.20  336.29  25.29 -11.10   0.00   0.00  130.06  336.30   27.52  336.30  0.98 
1 1 1    2    3   26 o  8   30.78    6.79   21.28  315.24   1.18  -1.17   0.00   0.00   17.24  315.24    4.52  135.24  0.63 
1 1 1    2    3   27 o 14   49.68    4.96   44.81  234.00  -4.75  -6.54   0.00   0.00   47.31  234.00    1.62  234.00  0.94 
1 1 1    2    3   28 o 15   38.82    7.17   38.67  306.89   3.77  -5.02   0.00   0.00   32.13  306.89    6.89  126.89  0.92 
1 1 1    2    3   29 f  0   46.02    4.99   39.55  258.16  -1.87  -8.94   0.00   0.00   39.20  258.16    0.00    0.00  0.00 
1 1 1    2    3   30 o  4   37.27    5.76   44.25  163.60  -8.90   2.62   0.00   0.00   27.02  163.60   16.35  343.60  0.94 
1 1 1    2    3   31 o  9   28.11    5.92   26.76  286.67   1.20  -4.02   0.00   0.00   23.08  286.67    2.77  106.67  0.87 
1 1 1    2    3   32 o  7   45.43    4.34   34.91  139.21  -8.00   6.90   0.00   0.00   52.82  139.21   19.19  139.21  0.95 
1 1 1    2    3   33 o 12   37.78    4.75   43.68  151.91 -13.36   7.13   0.00   0.00   30.19  151.91   12.64  331.91  0.97 
1 1 1    2    3   34 o  5   37.76    4.76   35.96   17.85  12.39   3.99   0.00   0.00   38.63   17.85    4.70   17.85  0.96 
1 1 1    2    3   35 o  7   23.33    5.69   25.73  306.71   2.96  -3.97   0.00   0.00   17.47  306.71    6.69  126.71  0.89 
1 1 1    2    3   36 o  9   32.82    5.23   31.19   33.13   8.53   5.64   0.00   0.00   32.31   33.45    2.28   33.45  0.95 
1 1 1    2    3   37 o 11   20.11    5.40   30.18   97.67  -0.94   6.72   0.00   0.00    8.76   98.00   19.60  278.00  0.92 
1 1 1    2    3   38 o 19   16.99    5.16    6.66  241.13  -0.59  -1.07   0.00   0.00   12.03  241.12    6.46  241.12  0.52 
1 1 1    2    3   39 o  4   12.66    4.28   12.43  170.65  -1.19   0.20   0.00   0.00    4.15  170.45    4.71  350.45  0.51 
1 1 1    2    3   40 o  4   17.29    5.20    9.28   65.37   0.32   0.68   0.00   0.00    6.48   64.57    0.77   64.57  0.35 
1 1 1    2    3   41 o  1   12.67    4.42   10.15  101.56  -0.13   0.64   0.00   0.00    2.21  101.16    3.46  281.16  0.31 
1 1 1    2    3   42 o  9   14.02    4.96   18.65  229.46  -0.70  -0.81   0.00   0.00    4.68  229.46    3.84   49.46  0.47 
1 1 1    2    4    0 o  8  144.21    2.97  427.07  180.00   1.31   0.00   0.00   0.00  198.14    0.00  147.27    0.00  0.86 
1 1 1    2    4    1 o  8  155.89    2.44  305.60  276.30   7.01  -3.16   0.00   0.00  151.91  335.73   13.11  335.73  0.93 
1 1 1    2    4    2 o  7  131.79    2.25  262.67  196.17  -5.70   1.79   0.00   0.00  111.94  162.59   16.47  342.59  0.91 
1 1 1    2    4    3 o 19  337.69    6.05  338.63   88.86 -20.78  37.15   0.00   0.00  302.44  119.22   62.52  299.22  0.99 
1 1 1    2    4    4 o  3  425.95    6.50  393.44  341.12  63.63  21.03   0.00   0.00  383.22   18.29   79.08  198.29  0.99 
1 1 1    2    4    5 o  9  667.89    9.92  559.80  258.73 -17.84 -127.98   0.00   0.00  742.65  262.07  154.70  262.07  1.00 
1 1 1    2    4    6 o  8  339.22    5.11  330.96  143.75 -32.66  20.44   0.00   0.00  327.06  147.96   15.47  327.96  0.99 
1 1 1    2    4    7 o 16   24.02    4.29   65.81   80.54  -0.74   0.20   0.00   0.00   80.21  345.08  177.56  345.08  0.36 
1 1 1    2    4    8 o  8   87.85    2.09  111.80  336.04   3.05  -1.66   0.00   0.00   24.93  331.47   97.68  151.47  0.84 
1 1 1    2    4    9 o 13   42.36    2.78   86.48  265.39  -0.39  -0.69   0.00   0.00   27.95   60.94   87.09   60.94  0.37 
1 1 1    2    4   10 o 14  247.85    3.90  207.93   32.11  11.99  10.88   0.00   0.00  272.19   42.22   64.25   42.22  0.97 
1 1 1    2    4   11 o  8  340.09    5.57  457.83  198.44 -40.45 -13.66   0.00   0.00  285.57  198.66  101.02   18.66  0.99 
1 1 1    2    4   12 o 11  329.96    5.39  369.00  257.23  -0.56 -32.65   0.00   0.00  357.28  269.01   64.83  269.01  0.98 
1 1 1    2    4   13 o 15   91.68    3.49  159.04  170.09  -3.94   0.49   0.00   0.00   36.33  172.89   85.43  352.89  0.86 
1 1 1    2    4   14 f  0  338.30    7.47  257.03  278.49   4.59 -25.42   0.00   0.00  247.89  280.25    0.00    0.00  0.00 
1 1 1    2    4   15 o  6  239.23    4.87  315.15    1.44  27.42   0.85   0.00   0.00  179.12    1.78  111.42  181.78  0.98 
1 1 1    2    4   16 o 11  225.02    4.49  162.03  213.08 -12.59  -8.43   0.00   0.00  274.85  213.81  114.77  213.81  0.97 
1 1 1    2    4   17 o 12  204.38    4.37  208.27  222.65 -15.00 -13.80   0.00   0.00  194.62  222.61    9.36   42.61  0.98 
1 1 1    2    4   18 o 19  123.40    3.21  168.33   49.65   7.69   8.95   0.00   0.00   75.71   49.31   84.68  229.31  0.96 
1 1 1    2    4   19 o  8  355.78    5.77  374.53  130.06 -61.55  73.20   0.00   0.00  351.98  130.06    3.87  310.06  0.99 
1 1 1    2    4   20 o 14  166.36    3.73  161.37  153.79 -25.28  12.45   0.00   0.00  172.35  153.79   17.93  153.79  0.98 
1 1 1    2    4   21 o 16  216.13    4.32  221.14  270.01   0.01 -70.79   0.00   0.00  215.33  270.01    1.47  270.01  0.99 
1 1 1    2    4   22 o 14  134.16    3.61  142.99  228.80 -22.12 -25.27   0.00   0.00  123.92  228.80   16.46   48.80  0.98 
1 1 1    2    4   23 o  7   86.66    4.14   70.42  114.00  -4.81  10.80   0.00   0.00   95.80  114.00   25.78  114.00  0.96 
1 1 1    2    4   24 o  1  204.36    4.23  196.16  169.01 -80.11  15.56   0.00   0.00  209.09  169.01   11.97  169.01  0.99 
1 1 1    2    4   25 o 11  134.72    3.24  133.95  144.09 -34.73  25.15   0.00   0.00  130.35  144.09    5.57  324.09  0.99 
1 1 1    2    4   26 o 14  129.20    3.32  128.57  198.75 -45.57 -15.47   0.00   0.00  124.27  198.75    7.17   18.75  0.99 
1 1 1    2    4   27 o  5   41.71    5.80   45.58   52.36   4.30   5.57   0.00   0.00   30.80   52.36   15.65  232.36  0.93 
1 1 1    2    4   28 o  7   19.72    5.89   28.70  159.26  -2.42   0.92   0.00   0.00    1.64  159.26   27.25  339.26  0.77 
1 1 1    2    4   29 o  8   20.44    5.72   20.67   79.17   0.41   2.16   0.00   0.00    9.27   79.17   11.18  259.17  0.73 
1 1 1    2    4   30 o 19   18.02    5.40   18.03   33.77   1.58   1.05   0.00   0.00    6.84   33.77   10.82  213.77  0.68 
1 1 1    2    4   31 o  7   54.10    3.52   54.54  126.44 -11.17  15.12   0.00   0.00   52.71  126.44    0.14  126.44  0.97 
1 1 1    2    4   32 o 19   18.85    5.46    8.42  217.78  -0.81  -0.63   0.00   0.00    8.99  217.78    0.85  217.78  0.45 
1 1 1    2    4   33 o 14   41.45    4.41   55.64   89.17   0.32  21.93   0.00   0.00   26.69   89.17   27.62  269.17  0.98 
1 1 1    2    4   34 o 17   19.36    5.49   14.74  297.49   1.18  -2.27   0.00   0.00   16.01  297.49    2.16  297.49  0.77 
1 1 1    2    4   35 o  1   20.22    5.58   19.66   35.38   2.68   1.91   0.00   0.00   15.09   35.38    3.37  215.38  0.83 
1 1 1    2    4   36 o  5   24.67    5.61   27.13  235.60  -3.73  -5.50   0.00   0.00   19.02  235.85    7.43   55.85  0.92 
1 1 1    2    4   37 o 18   35.18    5.09   42.85  138.58 -13.10  11.60   0.00   0.00   28.58  138.47   11.14  318.47  0.97 
1 1 1    2    4   38 o  4   17.37    5.24    9.96  308.32   1.12  -1.42   0.00   0.00   14.85  308.32    6.63  308.32  0.66 
1 1 1    2    4   39 o  5   15.27    4.87   14.79  243.99  -0.67  -1.35   0.00   0.00    7.97  243.69    2.27   63.69  0.60 
1 1 1    2    4   40 o 19   15.33    4.97   15.34  206.74  -1.00  -0.51   0.00   0.00    5.70  207.19    3.61   27.19  0.49 
1 1 1    2    4   41 o 14   14.53    5.07   17.26  178.75  -1.20   0.03   0.00   0.00    5.36  178.69    4.15  358.69  0.51 
1 1 1    2    4   42 o  1   14.21    5.05    3.92  319.82   0.17  -0.14   0.00   0.00    1.38  319.82    0.37  139.82  0.11 
1 1 1    2    5    0 o 13  312.77    4.47  540.73  180.00 -21.19  -0.00   0.00   0.00  236.01  180.00  153.51    0.00  1.00 
1 1 1    2    5    1 o  6  450.07    6.36  467.14  145.09 -72.28   8.41   0.00   0.00  423.26  173.36   47.41  353.36  0.99 
1 1 1    2    5    2 o 16  370.24    5.22  461.92   22.87  44.08  12.39   0.00   0.00  371.96   15.70   11.57   15.70  0.99 
1 1 1    2    5    3 o 11  513.27    7.74  484.83  252.22 -11.90 -87.31   0.00   0.00  510.43  262.24    0.15  262.24  0.99 
1 1 1    2    5    4 o  9  329.69    5.26  437.89  155.41 -30.59  13.15   0.00   0.00  349.07  156.74   48.75  156.74  0.98 
1 1 1    2    5    5 o  8  294.00    4.44  469.90  135.27 -21.25   2.54   0.00   0.00  355.38  173.19  136.67  173.19  0.98 
1 1 1    2    5    6 o  3  316.93    5.50  432.66   52.96  17.14  32.11   0.00   0.00  273.59   61.90   77.90  241.90  0.99 
1 1 1    2    5    7 o 19  193.44    3.29  189.33  286.86   4.21  -9.49   0.00   0.00  201.90  293.92   36.05  293.92  0.95 
1 1 1    2    5    8 o 12   70.75    2.32  255.95  319.32   2.26  -1.90   0.00   0.00   16.66  139.90  147.39  139.90  0.81 
1 1 1    2    5    9 o  3  294.35    4.41  498.23   36.03  25.56  21.72   0.00   0.00  214.72   40.36  150.42  220.36  0.98 
1 1 1    2    5   10 o 15  194.74    3.07  255.08  110.37  -1.44   8.85   0.00   0.00  223.50   99.25   79.94   99.25  0.94 
1 1 1    2    5   11 f  0  199.53    3.32  269.17  108.03  -1.33  11.43   0.00   0.00  190.47   96.64    0.00    0.00  0.00 
1 1 1    2    5   12 o 16   53.79    2.99  129.29  220.82  -1.62  -0.86   0.00   0.00   26.39   27.94  124.69   27.94  0.67 
1 1 1    2    5   13 o 15  202.47    3.67  188.81   11.41  13.24   3.42   0.00   0.00  202.97   14.47   16.10   14.47  0.96 
1 1 1    2    5   14 o  8  301.27    5.70  340.31  257.82  -7.97 -36.69   0.00   0.00  265.44  257.75   63.57   77.75  0.99 
1 1 1    2    5   15 o 16  143.11    3.36  160.13  354.77   8.86  -0.29   0.00   0.00  116.46  358.12   36.64  178.12  0.94 
1 1 1    2    5   16 o 13  207.92    3.93  211.80   73.66   5.85  18.19   0.00   0.00  194.65   72.18   15.52  252.18  0.97 
1 1 1    2    5   17 o 17  370.98    7.59  363.55   86.78   3.04  65.85   0.00   0.00  384.95   87.36   33.58   87.36  0.99 
1 1 1    2    5   18 o  5   97.34    4.66  120.61  315.47   5.01  -4.94   0.00   0.00   65.53  315.42   49.18  135.42  0.93 
1 1 1    2    5   19 o  1   56.23    6.43   53.94  207.41  -2.09  -1.08   0.00   0.00   32.75  207.41   18.60   27.41  0.75 
1 1 1    2    5   20 o 10  116.14    7.34  141.16  130.28 -11.92  14.07   0.00   0.00   90.57  130.27   44.75  310.27  0.97 
1 1 1    2    5   21 o 11  104.50    7.47  123.00  345.48  18.04  -4.67   0.00   0.00   83.94  345.48   35.45  165.48  0.97 
1 1 1    2    5   22 o  4  255.83    5.82  252.34  137.26 -83.14  76.81   0.00   0.00  260.82  137.26   12.24  137.26  1.00 
1 1 1    2    5   23 f  0  319.84    6.06  297.23  286.13  11.39 -39.39   0.00   0.00  296.21  286.13    0.00    0.00  0.00 
1 1 1    2    5   24 o  5   43.73    6.54   55.39    8.41   4.69   0.69   0.00   0.00   21.80    8.41   33.99  188.41  0.89 
1 1 1    2    5   25 o 15   22.60    6.45   44.11  221.23  -1.72  -1.50   0.00   0.00   11.44   41.23   56.29   41.23  0.74 
1 1 1    2    5   26 o  7   58.45    4.25   43.46  113.26  -3.01   7.00   0.00   0.00   64.54  113.26   20.14  113.26  0.93 
1 1 1    2    5   27 o 17   69.87    3.57   83.49  258.60  -4.99 -24.73   0.00   0.00   51.90  258.60   33.14   78.60  0.98 
1 1 1    2    5   28 o  4   36.03    6.19   56.02  185.82  -9.22  -0.94   0.00   0.00   11.86  185.82   44.34    5.82  0.94 
1 1 1    2    5   29 o 17   32.10    5.64   35.90  316.09   4.40  -4.24   0.00   0.00   23.22  316.09   12.25  136.09  0.91 
1 1 1    2    5   30 o  9   39.43    4.74   43.36  155.88  -9.66   4.33   0.00   0.00   32.66  155.88    9.71  335.88  0.95 
1 1 1    2    5   31 o 14   23.65    5.80   30.40  319.98   3.05  -2.56   0.00   0.00   11.60  319.98   17.62  139.98  0.86 
1 1 1    2    5   32 o  5   64.21    3.46   55.44  143.74 -22.24  16.31   0.00   0.00   72.32  143.74   18.57  143.74  0.98 
1 1 1    2    5   33 o 14   21.91    5.66   20.11   41.93   2.79   2.51   0.00   0.00   17.89   41.93    1.62  221.93  0.85 
1 1 1    2    5   34 o  7   54.85    3.53   59.15  139.70 -26.35  22.35   0.00   0.00   52.57  139.70    2.96  319.70  0.99 
1 1 1    2    5   35 o 13   25.14    5.78   29.66  269.09  -0.10  -5.99   0.00   0.00   18.01  269.09    9.84   89.09  0.91 
1 1 1    2    5   36 o 14   22.05    5.63    7.10  299.23   0.71  -1.42   0.00   0.00   20.35  296.70   13.46  296.70  0.62 
1 1 1    2    5   37 o 17   24.16    5.75   22.02  214.90  -4.66  -3.24   0.00   0.00   23.70  214.84    3.58  214.84  0.91 
1 1 1    2    5   38 o  5   15.55    4.95    7.71   54.88   0.73   1.04   0.00   0.00   10.40   54.89    4.16   54.89  0.53 
1 1 1    2    5   39 o  8   14.20    4.74   10.83  202.25  -0.88  -0.36   0.00   0.00    4.80  202.09    2.59   22.09  0.43 
1 1 1    2    5   40 o  9   16.68    5.25   18.67  339.99   1.40  -0.51   0.00   0.00    8.44  339.80    2.90  159.80  0.59 
1 1 1    2    5   41 o 14   14.91    5.18   11.57  149.42  -0.69   0.40   0.00   0.00    4.80  149.53    1.41  329.53  0.37 
1 1 1    2    6    0 o  2  373.41    5.44  656.82    0.00  24.98   0.00   0.00   0.00  352.95    0.00   40.93  180.00  1.00 
1 1 1    2    6    1 o  9  217.83    3.18   95.26  279.67  23.89  -7.13   0.00   0.00   89.92  343.38  246.98  163.38  0.98 
1 1 1    2    6    2 o  5  302.12    4.35  162.53  185.44 -27.19   9.67   0.00   0.00  310.31  160.43   26.94  160.43  0.98 
1 1 1    2    6    3 o  8  448.14    6.46  692.26  176.21 -65.17  14.99   0.00   0.00  440.12  167.05    9.31  347.05  0.99 
1 1 1    2    6    4 o  8  401.76    6.23  617.54   62.30  40.42  35.12   0.00   0.00  390.97   40.98   14.05  220.98  0.99 
1 1 1    2    6    5 o  3  308.74    5.74  378.67  344.68  13.55 -20.30   0.00   0.00  362.06  303.73  119.43  303.73  0.98 
1 1 1    2    6    6 o  2  124.74    2.40  200.73   80.21  -3.03   3.81   0.00   0.00  101.87  128.48   18.33  308.48  0.89 
1 1 1    2    6    7 o 19   67.86    2.20  174.22   28.35   2.27   0.22   0.00   0.00    4.80  185.52  109.86  185.52  0.74 
1 1 1    2    6    8 o  2   33.18    3.63  116.79  204.39  -1.01   0.01   0.00   0.00   67.18  359.43  164.26  359.43  0.45 
1 1 1    2    6    9 o  4   77.24    2.29   36.75  189.78   0.29  -0.10   0.00   0.00   10.99  340.21    1.64  160.21  0.15 
1 1 1    2    6   10 o  4  249.64    3.68  199.64   54.76   8.11  14.94   0.00   0.00  276.43   61.52   68.49   61.52  0.97 
1 1 1    2    6   11 o  9  493.96    7.22  377.64  137.61 -52.25  45.99   0.00   0.00  560.75  138.65  140.72  138.65  0.99 
1 1 1    2    6   12 o  7   84.47    2.95   62.58   67.91  -0.93   3.06   0.00   0.00   32.28  106.89   74.57  286.89  0.82 
1 1 1    2    6   13 f  0  427.69    6.98  431.29  358.06  41.00   0.49   0.00   0.00  406.35    0.68    0.00    0.00  0.00 
1 1 1    2    6   14 f  0  233.96    4.12  244.71  245.69  -5.90 -17.40   0.00   0.00  233.11  251.28    0.00    0.00  0.00 
1 1 1    2    6   15 o  8  178.08    3.56  175.58   85.95   1.52  12.37   0.00   0.00  172.79   83.00    4.02   83.00  0.96 
1 1 1    2    6   16 o 19  364.46    6.33  373.48  148.22 -51.70  31.97   0.00   0.00  359.79  148.27    3.33  328.27  0.99 
1 1 1    2    6   17 o 19  139.35    3.38  134.98  136.70  -7.19   6.89   0.00   0.00  135.36  136.22    6.41  136.22  0.95 
1 1 1    2    6   18 o  9  226.45    5.68  275.05  170.55 -39.51   6.58   0.00   0.00  186.60  170.55   74.01  350.55  0.99 
1 1 1    2    6   19 o 18  183.60    5.05  208.51  165.75 -32.58   8.27   0.00   0.00  162.76  165.75   36.18  345.75  0.99 
1 1 1    2    6   20 o 11  106.34    3.76   93.00   57.60   7.35  11.58   0.00   0.00  115.42   57.60   26.07   57.60  0.96 
1 1 1    2    6   21 f  0  277.50    5.57  270.53  153.45 -36.68  18.33   0.00   0.00  263.72  153.45    0.00    0.00  0.00 
1 1 1    2    6   22 o 13  169.89    3.71  180.84  191.03 -57.35 -11.18   0.00   0.00  158.01  191.03   20.85   11.03  0.99 
1 1 1    2    6   23 o 12   37.96    6.59   56.14  352.29   3.98  -0.54   0.00   0.00    9.52  352.29   46.59  172.29  0.86 
1 1 1    2    6   24 o  6   54.32    4.99   64.84  322.66   5.90  -4.50   0.00   0.00   35.57  322.66   29.89  142.66  0.93 
1 1 1    2    6   25 o  3  115.57    3.50   77.24  181.34 -22.88  -0.54   0.00   0.00  147.32  181.34   68.60  181.34  0.98 
1 1 1    2    6   26 o 10   97.38    3.23  108.27  136.89 -25.42  23.80   0.00   0.00   81.40  136.89   29.14  316.89  0.99 
1 1 1    2    6   27 o 11   43.94    7.37   56.63  304.41   5.56  -8.12   0.00   0.00   25.68  304.41   31.92  124.41  0.95 
1 1 1    2    6   28 o  7   23.92    6.44   10.83  298.96   0.58  -1.05   0.00   0.00   13.77  298.96    2.95  298.96  0.51 
1 1 1    2    6   29 f  0   41.74    4.99   43.29  191.85  -9.28  -1.95   0.00   0.00   42.67  191.85    0.00    0.00  0.00 
1 1 1    2    6   30 o 18   45.24    4.50   43.35  163.95 -11.78   3.39   0.00   0.00   44.48  163.95    2.25  163.95  0.96 
1 1 1    2    6   31 o  1   39.90    5.09   31.80  179.98  -7.29   0.00   0.00   0.00   43.64  179.98   13.18  179.98  0.93 
1 1 1    2    6   32 o 15   42.67    5.06   43.25   58.96   7.12  11.83   0.00   0.00   40.07   58.96    2.05  238.96  0.96 
1 1 1    2    6   33 o  6   73.57    3.29   71.33  124.92 -31.74  45.47   0.00   0.00   77.08  124.92    8.36  124.92  0.99 
1 1 1    2    6   34 o 13   18.27    5.37   22.55  297.16   1.67  -3.25   0.00   0.00    9.84  297.16   11.33  117.16  0.85 
1 1 1    2    6   35 o 17   16.11    5.00   15.36   94.69  -0.18   2.19   0.00   0.00    9.00   94.57    5.46  274.57  0.73 
1 1 1    2    6   36 o  9   25.66    5.81   32.46  222.89  -6.31  -5.83   0.00   0.00   16.74  222.72   14.76   42.72  0.94 
1 1 1    2    6   37 o  4   24.67    6.07   28.28  173.10  -7.09   0.87   0.00   0.00   20.24  173.03    5.27  353.03  0.93 
1 1 1    2    6   38 o  6   32.69    5.89   46.89  280.67   2.59 -13.72   0.00   0.00   25.91  280.67   11.17  100.67  0.96 
1 1 1    2    6   39 o 14   16.33    5.20   22.99  334.70   1.81  -0.86   0.00   0.00    7.65  334.65    7.52  154.65  0.70 
1 1 1    2    6   40 o 17   15.36    4.90   16.97  202.81  -1.21  -0.50   0.00   0.00    6.46  202.53    3.79   22.53  0.54 
1 1 1    2    6   41 o 18   15.53    5.21   13.41  307.92   0.58  -0.74   0.00   0.00    6.16  307.89    0.86  127.89  0.42 
1 1 1    2    7    0 o  9  334.87    4.90  249.03  180.00 -11.68  -0.00   0.00   0.00  459.95  180.00  250.17  180.00  1.00 
1 1 1    2    7    1 o  8  497.02    7.16  722.46  240.49 -66.29 -31.11   0.00   0.00  537.91  205.14   88.60  205.14  0.99 
1 1 1    2    7    2 o  7  182.77    2.87  413.76  292.09   8.06  -8.32   0.00   0.00  158.13  314.09   33.11  134.09  0.96 
1 1 1    2    7    3 o  9  177.71    3.11  122.45    4.10   0.44  -5.54   0.00   0.00  226.50  274.54  131.36  274.54  0.90 
1 1 1    2    7    4 o 16  146.99    2.62  330.29  235.81  -7.52  -5.42   0.00   0.00   84.31  215.79  109.02   35.79  0.94 
1 1 1    2    7    5 o 19  146.28    2.59  262.72  231.50  -5.42  -4.91   0.00   0.00  116.89  222.18   38.00   42.18  0.93 
1 1 1    2    7    6 o 19   52.55    2.77  134.55  286.32   0.69  -0.88   0.00   0.00   15.69  128.04   82.70  128.04  0.49 
1 1 1    2    7    7 o  5  193.95    3.75  302.37  265.20  -4.28 -13.72   0.00   0.00  138.28  252.68   97.60   72.68  0.96 
1 1 1    2    7    8 o  9  377.09    5.75  459.30  302.59  18.06 -33.71   0.00   0.00  420.29  298.17   96.33  298.17  0.99 
1 1 1    2    7    9 o 18  222.93    3.91  180.79   61.31   6.80   9.80   0.00   0.00  261.93   55.24   97.10   55.24  0.96 
1 1 1    2    7   10 o  1  102.95    2.65  153.36   39.94   1.25   2.90   0.00   0.00   78.03   66.61   12.96  246.61  0.82 
1 1 1    2    7   11 f  0  116.11    3.02   65.66  291.74   0.86  -3.34   0.00   0.00   82.63  284.44    0.00    0.00  0.00 
1 1 1    2    7   12 o 17  223.50    4.30  235.94  200.04 -15.94  -7.10   0.00   0.00  218.44  204.00    2.87  204.00  0.97 
1 1 1    2    7   13 o 17  137.47    3.47  129.91  132.95  -3.27   5.32   0.00   0.00  132.86  121.54   13.87  121.54  0.92 
1 1 1    2    7   14 o 17  187.24    3.64  255.14  171.22 -17.83   2.70   0.00   0.00  124.97  171.39  114.02  351.39  0.97 
1 1 1    2    7   15 o 17  108.78    3.19   86.26   47.00   2.50   3.04   0.00   0.00  103.21   50.61   19.11   50.61  0.86 
1 1 1    2    7   16 o  2  235.03    4.45  226.17  180.68 -26.16  -0.33   0.00   0.00  238.15  180.72   15.32  180.72  0.98 
1 1 1    2    7   17 o  5   86.01    3.22  129.43  269.11  -0.14  -6.42   0.00   0.00   34.45  268.76   89.10   88.76  0.92 
1 1 1    2    7   18 o  5   84.10    2.91  105.16  120.62  -3.30   5.58   0.00   0.00   54.69  120.62   45.24  300.62  0.92 
1 1 1    2    7   19 o 13  195.21    3.50  201.86  338.08  37.70 -15.17   0.00   0.00  192.48  338.08    0.63  158.08  0.99 
1 1 1    2    7   20 o 19  155.19    3.04  161.03  294.43  15.32 -33.74   0.00   0.00  150.64  294.43    4.87  114.43  0.99 
1 1 1    2    7   21 o 12   62.06    3.44   78.04  239.68  -4.19  -7.17   0.00   0.00   39.93  239.68   36.53   59.68  0.94 
1 1 1    2    7   22 o 17  182.47    3.41  172.04  190.71 -59.87 -11.32   0.00   0.00  191.18  190.71   20.44  190.71  0.99 
1 1 1    2    7   23 o  9  172.64    3.36  162.26  246.59 -22.72 -52.47   0.00   0.00  179.54  246.59   16.83  246.59  0.99 
1 1 1    2    7   24 o 19   33.35    6.46   50.27    3.81   3.57   0.24   0.00   0.00    5.45    3.81   45.44  183.81  0.84 
1 1 1    2    7   25 o 12  101.46    3.16   95.07  178.23 -26.26   0.81   0.00   0.00  101.87  178.23    4.73  178.23  0.98 
1 1 1    2    7   26 o  8   54.07    4.43   73.77  127.55  -8.53  11.10   0.00   0.00   28.95  127.55   46.30  307.55  0.96 
1 1 1    2    7   27 o 17   43.25    6.39   46.62  201.12  -8.08  -3.12   0.00   0.00   34.15  201.12   13.06   21.12  0.94 
1 1 1    2    7   28 o  7   77.75    4.11   86.68  124.99 -21.02  30.02   0.00   0.00   67.14  124.99   19.08  304.99  0.99 
1 1 1    2    7   29 o 17   28.77    6.65    7.72  334.24   1.04  -0.50   0.00   0.00   21.01  334.24   13.42  334.24  0.50 
1 1 1    2    7   30 o 17   41.27    4.98   45.48  161.38 -10.67   3.60   0.00   0.00   34.66  161.38    9.46  341.38  0.95 
1 1 1    2    7   31 o  2   23.29    6.33   23.86  208.85  -2.61  -1.44   0.00   0.00   14.82  208.85    8.01   28.85  0.81 
1 1 1    2    7   32 o 11   25.89    6.27   22.16  173.79  -4.17   0.45   0.00   0.00   23.38  173.79    1.68  173.79  0.87 
1 1 1    2    7   33 o  7   16.64    5.25    9.11  296.80   0.62  -1.22   0.00   0.00    9.97  296.80    1.27  296.80  0.56 
1 1 1    2    7   34 o 11   22.70    5.97   28.61  206.36  -4.78  -2.37   0.00   0.00   14.02  206.36   12.84   26.36  0.90 
1 1 1    2    7   35 o 15   24.96    6.27   31.30  244.99  -2.72  -5.79   0.00   0.00   16.16  244.85   13.52   64.85  0.92 
1 1 1    2    7   36 o 13   24.20    6.12   29.63  196.87  -6.94  -2.14   0.00   0.00   16.19  197.13   12.54   17.13  0.93 
1 1 1    2    7   37 o  8   23.82    6.21   29.80  269.26  -0.09  -7.07   0.00   0.00   17.81  269.26    8.52   89.26  0.93 
1 1 1    2    7   38 o  5   14.81    4.88   14.93   42.88   1.63   1.51   0.00   0.00   10.20   42.88    1.27  222.88  0.73 
1 1 1    2    7   39 o 17   15.43    4.93   17.74  350.46   1.30  -0.21   0.00   0.00    5.70  350.83    5.49  170.83  0.55 
1 1 1    2    7   40 o  8   13.56    4.55   12.61  265.97  -0.06  -0.90   0.00   0.00    3.58  266.22    3.99   86.22  0.41 
1 1 1    2    7   41 o  1   13.48    4.71    5.03  287.08   0.09  -0.29   0.00   0.00    1.57  287.08    0.96  107.08  0.15 
1 1 1    2    8    0 o  3  188.52    2.99  262.18    0.00   3.03   0.00   0.00   0.00  276.67    0.00  178.05    0.00  1.00 
1 1 1    2    8    1 o  9  146.58    2.35  314.62  232.79  -0.52  -8.64   0.00   0.00   94.28  266.55   87.11   86.55  0.94 
1 1 1    2    8    2 o 10  103.31    2.03  158.17  131.94  -4.99   3.22   0.00   0.00   11.27  147.17  165.77  327.17  0.91 
1 1 1    2    8    3 o 17  156.67    2.55  322.77  181.73  -8.03  -2.97   0.00   0.00  125.00  200.33   44.44   20.33  0.94 
1 1 1    2    8    4 o  8  136.26    2.74  232.50  202.96  -8.65  -0.91   0.00   0.00   56.94  186.00  142.47    6.00  0.94 
1 1 1    2    8    5 o 12  121.99    2.73  201.53    2.94   4.64  -1.40   0.00   0.00   91.82  343.25   33.39  163.25  0.89 
1 1 1    2    8    6 o  2  105.18    2.76  172.54  144.22  -3.23   2.24   0.00   0.00   61.80  145.23   57.51  325.23  0.86 
1 1 1    2    8    7 o  9   94.63    2.52   60.32  135.94  -2.04   0.08   0.00   0.00   65.24  177.85    2.80  357.85  0.70 
1 1 1    2    8    8 o 13  389.87    6.71  338.65  237.12 -11.58 -39.45   0.00   0.00  442.30  253.65  114.40  253.65  0.99 
1 1 1    2    8    9 o  4  383.47    6.61  276.50   27.40  36.96  12.24   0.00   0.00  450.80   18.32  144.57   18.32  0.99 
1 1 1    2    8   10 o  4  302.98    5.69  277.86   42.96  25.61  24.65   0.00   0.00  256.26   43.90   84.85  223.90  0.99 
1 1 1    2    8   11 o  9  263.76    5.15  308.21    3.57  22.27   3.38   0.00   0.00  276.53    8.62   37.37    8.62  0.98 
1 1 1    2    8   12 o  1  269.89    5.06  207.37   29.04  19.79   9.88   0.00   0.00  308.16   26.54   88.89   26.54  0.98 
1 1 1    2    8   13 o  7  185.15    4.00  188.83   72.32   3.70  12.68   0.00   0.00  175.09   73.75    5.81  253.75  0.96 
1 1 1    2    8   14 o  2  287.31    4.81  222.17  186.18 -26.68  -4.10   0.00   0.00  337.56  188.74  111.25  188.74  0.98 
1 1 1    2    8   15 f  0  103.12    2.88   90.79  312.14   2.86  -3.21   0.00   0.00   87.24  311.64    0.00    0.00  0.00 
1 1 1    2    8   16 o 12  337.27    5.45  326.62  171.38 -57.04   8.77   0.00   0.00  354.42  171.25   40.17  171.25  0.99 
1 1 1    2    8   17 o 17  217.48    3.77  180.60  164.97 -24.08   6.47   0.00   0.00  255.15  164.97   84.15  164.97  0.98 
1 1 1    2    8   18 o  8  123.44    2.70  156.15  237.97  -8.68 -13.87   0.00   0.00   90.37  237.97   58.47   57.97  0.97 
1 1 1    2    8   19 o 15  173.16    3.10  132.92  350.60  28.68  -4.74   0.00   0.00  212.77  350.61   85.23  350.61  0.98 
1 1 1    2    8   20 o 11   66.83    3.23   62.94  206.20  -5.93  -2.92   0.00   0.00   61.94  206.20    0.79  206.20  0.92 
1 1 1    2    8   21 f  0  348.02    5.36  350.25   71.66  12.90  38.92   0.00   0.00  345.14   71.66    0.00    0.00  0.00 
1 1 1    2    8   22 o 13   95.93    2.84   82.81  208.41 -13.92  -7.53   0.00   0.00  103.20  208.41   20.69  208.41  0.97 
1 1 1    2    8   23 o 12   72.26    3.30   71.72  330.46   9.38  -5.32   0.00   0.00   65.46  330.46    6.72  150.46  0.95 
1 1 1    2    8   24 o  9  140.32    2.99  128.23   10.24  42.99   7.77   0.00   0.00  147.18   10.24   16.93   10.24  0.99 
1 1 1    2    8   25 o  8   55.17    4.53   52.80  259.73  -1.49  -8.22   0.00   0.00   49.55  259.73    4.43   79.73  0.94 
1 1 1    2    8   26 o  8   44.06    5.66   49.57  188.62  -8.10  -1.23   0.00   0.00   32.04  188.62   18.47    8.62  0.94 
1 1 1    2    8   27 o 11   26.95    6.88   24.35  257.90  -0.59  -2.77   0.00   0.00   18.43  257.90    6.09   77.90  0.80 
1 1 1    2    8   28 o  9   26.80    6.42   15.93  343.38   2.03  -0.60   0.00   0.00   22.59  343.38    6.82  343.38  0.72 
1 1 1    2    8   29 o 16   21.12    5.95   23.82  173.15  -2.79   0.33   0.00   0.00   10.23  173.15   13.12  353.15  0.79 
1 1 1    2    8   30 o  7   49.18    4.36   46.06  182.97 -13.89  -0.72   0.00   0.00   50.28  182.97    5.80  182.97  0.96 
1 1 1    2    8   31 o  3   33.16    6.03   36.67  111.61  -2.65   6.69   0.00   0.00   26.21  111.61    9.09  291.61  0.93 
1 1 1    2    8   32 o  7   17.91    5.51   16.53  316.73   1.84  -1.73   0.00   0.00   11.28  316.73    4.95  136.73  0.77 
1 1 1    2    8   33 o 15   19.28    5.80   14.37  211.76  -2.03  -1.25   0.00   0.00   15.38  211.76    1.79  211.76  0.75 
1 1 1    2    8   34 o 11   19.17    5.79    9.57   90.09  -0.00   1.51   0.00   0.00   13.95   90.09    4.96   90.09  0.60 
1 1 1    2    8   35 o  3   18.42    5.59   17.42  253.45  -0.85  -2.82   0.00   0.00   13.24  253.24    3.21   73.24  0.81 
1 1 1    2    8   36 o 18   22.70    6.03   18.23  326.84   3.52  -2.34   0.00   0.00   22.34  326.43    5.11  326.43  0.87 
1 1 1    2    8   37 o 11   20.67    5.81   20.19  231.55  -2.63  -3.32   0.00   0.00   18.73  231.55    1.42  231.55  0.87 
1 1 1    2    8   38 o 13   20.39    5.81   19.98  225.15  -2.18  -2.18   0.00   0.00   18.49  225.07    3.71  225.07  0.82 
1 1 1    2    8   39 o 12   18.03    5.51    6.13  294.59   0.20  -0.46   0.00   0.00    4.91  293.39    1.08  293.39  0.24 
1 1 1    2    8   40 o  3   16.26    5.14   20.34  336.43   1.52  -0.65   0.00   0.00    8.63  336.70    3.29  156.70  0.63 
1 1 1    2    8   41 o 11   14.27    5.10    8.66   63.62   0.23   0.47   0.00   0.00    3.04   63.62    1.14  243.62  0.25 
1 1 1    2    9    0 f  0   95.83    2.24  274.42  180.00 -41.00  -0.00   0.00   0.00  193.74  180.00    0.00    0.00  0.00 
1 1 1    2    9    1 o 12  124.63    2.59  111.59  222.91  -2.98  -1.20   0.00   0.00  124.60  201.98   43.60  201.98  0.82 
1 1 1    2    9    2 o 12   75.53    2.51  109.88   94.34   0.05   1.73   0.00   0.00   25.82   88.46   46.19  268.46  0.65 
1 1 1    2    9    3 o 13  210.98    3.53  281.87  135.48 -12.01   1.73   0.00   0.00  221.86  171.78   39.54  171.78  0.96 
1 1 1    2    9    4 o 13   49.82    3.18  100.26  319.68   0.46   0.24   0.00   0.00    8.18  207.11   41.33  207.11  0.25 
1 1 1    2    9    5 o  3  203.38    3.59  319.49   87.87   0.56  15.13   0.00   0.00  155.50   87.88   82.08  267.88  0.97 
1 1 1    2    9    6 o  4  161.72    3.24  240.13   75.97   2.46   9.55   0.00   0.00  116.06   75.53   74.46  255.53  0.95 
1 1 1    2    9    7 o 18  126.50    3.15  309.08  167.91 -11.79   4.21   0.00   0.00   59.25  340.36  361.18  340.36  0.96 
1 1 1    2    9    8 o  4  233.15    4.10  208.00  199.01 -16.15  -5.55   0.00   0.00  234.37  198.98   16.31  198.98  0.97 
1 1 1    2    9    9 o 10  167.08    3.31  169.14   83.21  -1.64   7.83   0.00   0.00  174.36  101.81   36.18  101.81  0.94 
1 1 1    2    9   10 o  6  377.27    7.24  370.60   54.62  33.90  35.23   0.00   0.00  379.47   46.10   12.14   46.10  0.99 
1 1 1    2    9   11 o  8  139.51    3.34  188.40   43.31   7.10   7.86   0.00   0.00   61.91   47.93  141.70  227.93  0.95 
1 1 1    2    9   12 o 14  327.64    5.46  336.69  211.00 -35.48 -21.86   0.00   0.00  319.33  211.64    8.72   31.63  0.99 
1 1 1    2    9   13 o 17  170.57    3.10  196.63  256.44  -2.84 -13.05   0.00   0.00  137.58  257.71   52.94   77.71  0.96 
1 1 1    2    9   14 o 14  338.22    5.51  297.54  206.35 -39.14 -18.90   0.00   0.00  377.28  205.77   85.95  205.77  0.99 
1 1 1    2    9   15 o  4   34.34    5.80   26.40  186.33  -0.47  -0.01   0.00   0.00   11.11    1.60   37.89    1.60  0.23 
1 1 1    2    9   16 o  6  127.42    2.85  209.30  249.46  -5.55 -14.69   0.00   0.00   46.69  249.28  153.21   69.28  0.97 
1 1 1    2    9   17 o  9  178.17    3.23  196.54  294.08  10.55 -23.60   0.00   0.00  162.60  294.08   24.18  114.08  0.98 
1 1 1    2    9   18 o 17  126.47    2.77  143.66  136.42 -13.51  12.85   0.00   0.00  108.64  136.42   28.77  316.42  0.97 
1 1 1    2    9   19 f  0  293.77    4.57  335.72  299.57  20.23 -35.66   0.00   0.00  323.88  299.57    0.00    0.00  0.00 
1 1 1    2    9   20 o 18   82.33    2.94  110.16  223.26 -11.18 -10.53   0.00   0.00   51.46  223.26   56.29   43.26  0.97 
1 1 1    2    9   21 o 12   35.76    5.70   35.26   66.89   0.92   2.15   0.00   0.00   18.39   66.88   16.55  246.88  0.75 
1 1 1    2    9   22 o  1   67.11    3.43   47.84   44.11   4.65   4.51   0.00   0.00   75.52   44.12   27.64   44.12  0.92 
1 1 1    2    9   23 o  9   65.74    3.57   34.69   76.52   1.16   4.86   0.00   0.00   82.40   76.52   47.36   76.52  0.89 
1 1 1    2    9   24 o 19   54.29    4.25   62.95  164.74  -8.38   2.29   0.00   0.00   37.95  164.74   26.22  344.74  0.94 
1 1 1    2    9   25 o  8   72.66    3.46   70.12  141.07 -13.00  10.50   0.00   0.00   69.32  141.07    2.27  321.07  0.97 
1 1 1    2    9   26 o 10   79.50    3.75   77.92  128.43 -17.96  22.64   0.00   0.00   76.91  128.44    2.40  308.44  0.98 
1 1 1    2    9   27 o  1   54.76    4.02   60.51  132.06 -11.57  12.82   0.00   0.00   45.76  132.06   14.80  312.06  0.97 
1 1 1    2    9   28 o 10   32.50    5.75   24.29   93.89  -0.29   4.19   0.00   0.00   32.62   93.89    8.65   93.89  0.87 
1 1 1    2    9   29 o  5   29.50    6.32   31.14  278.28   0.74  -5.07   0.00   0.00   22.47  278.28    7.93   98.28  0.90 
1 1 1    2    9   30 o  1   58.79    3.91   52.70   72.90   5.64  18.33   0.00   0.00   63.84   72.90   13.22   72.90  0.97 
1 1 1    2    9   31 o  4   49.48    5.03   70.72  164.01 -23.57   6.75   0.00   0.00   28.35  164.01   40.23  344.01  0.98 
1 1 1    2    9   32 f  0   28.80    6.49   16.87   59.84   1.96   3.37   0.00   0.00   16.39   59.84    0.00    0.00  0.00 
1 1 1    2    9   33 o  3   33.15    6.31   35.97  209.79  -8.44  -4.83   0.00   0.00   29.03  209.79    4.73   29.79  0.95 
1 1 1    2    9   34 o 16   28.58    6.21   34.96  316.90   5.65  -5.29   0.00   0.00   20.51  316.90   12.32  136.90  0.93 
1 1 1    2    9   35 o  3   17.84    5.45    8.70   68.68   0.57   1.52   0.00   0.00   13.59   69.32    4.89   69.32  0.62 
1 1 1    2    9   36 o 16   17.98    5.37    8.08  179.38  -1.61   0.04   0.00   0.00   14.96  178.74    7.55  178.74  0.62 
1 1 1    2    9   37 o  6   20.57    5.73   23.14   19.14   4.42   1.54   0.00   0.00   17.27   19.14    1.88  199.14  0.89 
1 1 1    2    9   38 o  9   13.22    4.47    7.79  353.02   0.73  -0.08   0.00   0.00    3.68  354.08    1.77  174.08  0.35 
1 1 1    2    9   39 o  5   16.32    5.22   17.04   22.34   1.20   0.50   0.00   0.00    7.32   22.59    3.07  202.59  0.54 
1 1 1    2    9   40 o 15   14.08    4.85   20.30  202.79  -1.30  -0.54   0.00   0.00    4.75  202.77    6.61   22.77  0.57 
1 1 1    2    9   41 o  4   15.04    5.29    7.42   29.01   0.39   0.22   0.00   0.00    3.13   29.01    0.28  209.01  0.22 
1 1 1    2   10    0 o 12  149.45    3.35  138.52  180.00  -2.80   0.00   0.00   0.00  176.74  180.00   56.79  180.00  0.99 
1 1 1    2   10    1 o  4   98.00    2.75  110.32  245.80   0.07  -5.13   0.00   0.00    7.98  270.76  159.74   90.76  0.90 
1 1 1    2   10    2 o 12  367.85    6.27  463.64  170.21 -38.74   8.49   0.00   0.00  379.66  167.63   32.94  167.63  0.99 
1 1 1    2   10    3 f  0  269.45    5.23  429.63  206.33 -19.98 -10.78   0.00   0.00  316.22  208.35    0.00    0.00  0.00 
1 1 1    2   10    4 o 14  109.42    2.76  103.02  114.99  -1.64   2.45   0.00   0.00   92.51  123.85    8.62  123.85  0.81 
1 1 1    2   10    5 o 15  255.33    4.34  318.58   29.93  18.72  15.32   0.00   0.00  208.72   39.30   82.55  219.30  0.98 
1 1 1    2   10    6 o  4  350.00    6.10  404.08  177.41 -39.90   4.20   0.00   0.00  343.59  174.00    4.04  354.00  0.99 
1 1 1    2   10    7 o  1  188.21    3.20  192.13  287.18  -0.53 -11.89   0.00   0.00  174.48  267.42   11.29   87.42  0.96 
1 1 1    2   10    8 o  4  101.36    3.05  153.23  121.89  -1.05   3.76   0.00   0.00   63.95  105.64   46.44  285.64  0.86 
1 1 1    2   10    9 o  6  245.94    4.43  215.18  231.24 -11.82 -16.15   0.00   0.00  252.38  233.80   25.33  233.80  0.97 
1 1 1    2   10   10 o 19  354.28    5.99  254.30  189.50 -29.63  -5.22   0.00   0.00  467.07  190.00  237.47  190.00  0.98 
1 1 1    2   10   11 o  4  106.07    2.98  143.94   20.37   5.89   2.19   0.00   0.00   42.49   20.42  109.46  200.42  0.92 
1 1 1    2   10   12 o  9  191.24    3.58  221.91  288.01   3.94 -16.21   0.00   0.00  156.74  283.67   57.35  103.67  0.97 
1 1 1    2   10   13 o  2  229.44    3.79  194.64  263.00  -2.28 -18.66   0.00   0.00  257.05  263.02   67.59  263.02  0.97 
1 1 1    2   10   14 o  3  223.64    3.80  195.21  102.93  -4.80  20.46   0.00   0.00  246.47  103.21   56.42  103.21  0.98 
1 1 1    2   10   15 o  1  340.45    5.24  339.93  355.62  63.73  -4.88   0.00   0.00  349.37  355.63   23.19  355.63  0.99 
1 1 1    2   10   16 o  2   51.39    4.12   64.22  255.41  -0.56  -2.14   0.00   0.00   14.10  255.41   46.80   75.41  0.73 
1 1 1    2   10   17 o  6   33.93    5.78    9.18  201.94  -0.25  -0.10   0.00   0.00    0.39  201.92    8.37   21.92  0.13 
1 1 1    2   10   18 o 12  224.67    3.67  202.51   10.09  59.00  10.49   0.00   0.00  251.15   10.09   56.72   10.09  0.99 
1 1 1    2   10   19 o 17  111.82    2.87  156.67  278.99   4.35 -27.46   0.00   0.00   67.27  278.99   85.04   98.99  0.98 
1 1 1    2   10   20 o 19  133.07    2.87   95.28  294.36   9.63 -21.27   0.00   0.00  166.50  294.36   72.63  294.36  0.98 
1 1 1    2   10   21 o  5  103.66    2.85   95.96   22.26  18.28   7.48   0.00   0.00  106.45   22.26   10.90   22.26  0.97 
1 1 1    2   10   22 o 13   55.46    4.10   24.96  274.43   0.22  -2.82   0.00   0.00   63.28  274.44   38.19  274.44  0.80 
1 1 1    2   10   23 o 12  113.88    2.97   66.11  185.25 -17.81  -1.64   0.00   0.00  154.24  185.25   87.17  185.25  0.97 
1 1 1    2   10   24 o  3   22.21    6.32   25.64  268.90  -0.03  -1.49   0.00   0.00    0.10  268.90   26.12   88.90  0.59 
1 1 1    2   10   25 o 10   38.84    5.77   57.06  271.35   0.18  -7.73   0.00   0.00   14.29  271.35   43.89   91.35  0.93 
1 1 1    2   10   26 f  0  110.47    3.76  111.89  199.06 -38.75 -13.39   0.00   0.00  113.11  199.06    0.00    0.00  0.00 
1 1 1    2   10   27 o 18   33.73    6.34   43.52  129.38  -4.52   5.50   0.00   0.00   19.27  129.38   23.98  309.38  0.93 
1 1 1    2   10   28 o  7   50.47    4.14   54.31  278.44   2.43 -16.39   0.00   0.00   44.46  278.44    8.91   98.44  0.97 
1 1 1    2   10   29 o 17   21.92    6.12   14.06    6.43   1.71   0.19   0.00   0.00   14.65    6.43    1.01    6.43  0.65 
1 1 1    2   10   30 o  2   23.28    6.65   20.96  295.66   1.09  -2.27   0.00   0.00   15.69  295.66    4.34  115.66  0.77 
1 1 1    2   10   31 o 16   47.80    4.70   37.19   35.60  11.73   8.40   0.00   0.00   55.90   35.60   19.56   35.60  0.96 
1 1 1    2   10   32 o 11   25.34    6.52   28.46  330.49   4.94  -2.80   0.00   0.00   18.66  330.49    8.65  150.49  0.91 
1 1 1    2   10   33 o  2   21.04    5.99   23.49  283.38   0.94  -3.97   0.00   0.00   14.43  283.38    7.62  103.38  0.87 
1 1 1    2   10   34 o 15   17.46    5.48    7.83  208.35  -1.05  -0.56   0.00   0.00   10.28  208.01    2.81  208.01  0.51 
1 1 1    2   10   35 o  4   28.66    6.37   38.53  314.00   7.59  -7.88   0.00   0.00   16.24  313.91   22.16  133.91  0.95 
1 1 1    2   10   36 o  3   19.08    5.82   16.58   59.00   1.72   2.88   0.00   0.00   16.84   59.17    1.87   59.17  0.83 
1 1 1    2   10   37 o 14   18.80    5.72   18.83  133.65  -2.29   2.40   0.00   0.00   16.28  133.65    1.31  133.65  0.83 
1 1 1    2   10   38 o  2   15.06    4.99    8.51  154.24  -0.66   0.31   0.00   0.00    4.58  154.83    1.09  334.83  0.34 
1 1 1    2   10   39 o 13   14.65    4.79    8.58  282.81   0.13  -0.63   0.00   0.00    3.64  281.94    1.66  101.94  0.31 
1 1 1    2   10   40 o  8   12.63    4.44   11.74  352.21   0.72  -0.10   0.00   0.00    2.35  352.14    3.93  172.14  0.34 
1 1 1    2   11    0 o  4  121.23    3.14  205.99    0.00   3.97   0.00   0.00   0.00   41.48    0.00  159.33  180.00  1.00 
1 1 1    2   11    1 o  9  121.61    3.07  193.05   33.92   5.08   0.97   0.00   0.00   87.80   10.79   42.63  190.79  0.90 
1 1 1    2   11    2 o  2   75.75    3.21  139.84  351.62   2.41  -0.47   0.00   0.00   16.27  348.91   82.61  168.91  0.76 
1 1 1    2   11    3 o  4  265.93    5.03  274.72  233.08 -16.36 -19.46   0.00   0.00  230.82  229.95   59.65   49.95  0.98 
1 1 1    2   11    4 o  8  340.07    5.66  373.19  301.68  25.40 -34.81   0.00   0.00  291.03  306.12   90.15  126.12  0.99 
1 1 1    2   11    5 f  0  302.55    5.45  494.68   81.67   7.51  33.15   0.00   0.00  405.01   77.24    0.00    0.00  0.00 
1 1 1    2   11    6 o  9  415.60    6.88  382.44   19.42  49.68  12.51   0.00   0.00  462.96   14.13  102.86   14.13  0.99 
1 1 1    2   11    7 f  0  364.78    6.62  461.73  161.70 -39.24  11.90   0.00   0.00  457.13  163.13    0.00    0.00  0.00 
1 1 1    2   11    8 o  9  282.98    5.14  366.29  112.53 -11.55  31.68   0.00   0.00  228.40  110.03  100.70  290.03  0.99 
1 1 1    2   11    9 o  8   71.99    3.90  147.87  227.89  -2.28  -2.88   0.00   0.00   13.20   51.59  148.71   51.59  0.85 
1 1 1    2   11   10 o  4  167.57    3.53  208.44   20.35  11.04   4.29   0.00   0.00  140.00   21.22   40.65  201.22  0.96 
1 1 1    2   11   11 o 17  320.20    4.92  368.22  311.94  31.77 -36.95   0.00   0.00  259.10  310.69  115.59  130.69  0.99 
1 1 1    2   11   12 o 19  137.03    3.04  131.88   38.05   5.84   4.27   0.00   0.00  131.71   36.18    9.07   36.18  0.93 
1 1 1    2   11   13 o  3  384.01    5.95  335.61  245.88 -24.49 -55.30   0.00   0.00  434.32  246.11  107.00  246.11  0.99 
1 1 1    2   11   14 o 15  160.18    3.19  212.50  260.47  -3.04 -18.28   0.00   0.00  106.45  260.56   98.70   80.56  0.97 
1 1 1    2   11   15 o  5  156.04    3.12  169.03  355.54  16.78  -1.31   0.00   0.00  142.62  355.54   17.44  175.54  0.97 
1 1 1    2   11   16 o 17   32.44    6.06   76.71   32.89   1.67   1.08   0.00   0.00   27.88  212.90  100.95  212.90  0.70 
1 1 1    2   11   17 o 10   77.77    3.14   81.66   97.75  -0.98   7.22   0.00   0.00   66.19   97.75   12.06  277.75  0.93 
1 1 1    2   11   18 o  9   79.56    3.16   65.68  231.97  -4.86  -6.21   0.00   0.00   85.11  231.97   21.56  231.97  0.93 
1 1 1    2   11   19 o  3  249.52    4.14  278.66  116.26 -52.53 106.49   0.00   0.00  223.80  116.26   49.35  296.26  1.00 
1 1 1    2   11   20 o 15   50.80    4.43   63.96  156.11  -5.66   2.51   0.00   0.00   29.54  156.11   33.89  336.11  0.92 
1 1 1    2   11   21 o 16  109.26    2.96   80.22   60.34   8.83  15.51   0.00   0.00  131.99   60.34   51.68   60.34  0.97 
1 1 1    2   11   22 o  5  127.83    3.00  125.93   15.50  34.26   9.50   0.00   0.00  124.81   15.50    2.43  195.50  0.99 
1 1 1    2   11   23 o 18   80.98    3.39   96.68   23.08  18.49   7.88   0.00   0.00   59.36   23.08   39.16  203.08  0.97 
1 1 1    2   11   24 o  6   94.57    3.16   99.29  173.83 -30.12   3.26   0.00   0.00   84.60  173.83   16.79  353.83  0.98 
1 1 1    2   11   25 o  6   25.94    6.45   14.80   44.23   1.09   1.06   0.00   0.00   16.16   44.23    1.09   44.23  0.60 
1 1 1    2   11   26 o 16   45.51    5.33   39.14  289.91   2.92  -8.07   0.00   0.00   46.27  289.91    7.00  289.91  0.94 
1 1 1    2   11   27 o  8   21.09    6.19   11.12  283.34   0.28  -1.16   0.00   0.00   10.57  283.34    0.43  103.34  0.51 
1 1 1    2   11   28 o 14   22.81    6.25   17.54  133.94  -1.54   1.59   0.00   0.00   16.12  133.94    1.04  313.94  0.73 
1 1 1    2   11   29 o  7   31.01    6.26   26.14  173.13  -4.36   0.53   0.00   0.00   29.19  173.13    3.99  173.13  0.88 
1 1 1    2   11   30 o  7   66.27    4.32   62.37    0.13  27.91   0.06   0.00   0.00   70.02    0.13    9.89    0.13  0.98 
1 1 1    2   11   31 o  7   27.30    6.35   35.23  230.85  -4.77  -5.87   0.00   0.00   16.27  230.85   18.31   50.85  0.93 
1 1 1    2   11   32 o 15   25.80    6.12   34.47    2.49   7.39   0.32   0.00   0.00   15.35    2.49   17.28  182.49  0.93 
1 1 1    2   11   33 o 19   19.86    5.72   20.37  307.25   2.03  -2.68   0.00   0.00   13.98  307.25    5.15  127.25  0.83 
1 1 1    2   11   34 o  5   18.98    5.66   14.23   52.98   1.48   1.99   0.00   0.00   15.24   53.25    1.52   53.25  0.76 
1 1 1    2   11   35 o  5   16.77    5.30   12.21    0.34   2.28   0.00   0.00   0.00   13.19    0.07    1.59    0.07  0.74 
1 1 1    2   11   36 o  1   16.85    5.41   29.00  346.18   5.18  -1.27   0.00   0.00    5.10  346.18   20.15  166.18  0.90
[truncated: 3,529,608 more chars]
