# Supplementary material for: Coiled coils 9-to-5: rational de novo design of α-helical barrels with tunable oligomeric states
Source: Chem Sci. 2021 Apr 13;12(20):6923–8. doi: 10.1039/d1sc00460c (PMC8503928; doi:10.1039/d1sc00460c)
Supplement: SC-012-D1SC00460C-s016 [file SC-012-D1SC00460C-s016.cif]

data_UNNAMED
# 
loop_
_atom_site.group_PDB 
_atom_site.id 
_atom_site.auth_atom_id 
_atom_site.label_atom_id 
_atom_site.label_alt_id 
_atom_site.auth_comp_id 
_atom_site.label_comp_id 
_atom_site.pdbx_auth_comp_id 
_atom_site.auth_asym_id 
_atom_site.label_asym_id 
_atom_site.auth_seq_id 
_atom_site.label_seq_id 
_atom_site.pdbx_PDB_ins_code 
_atom_site.Cartn_x 
_atom_site.Cartn_y 
_atom_site.Cartn_z 
_atom_site.occupancy 
_atom_site.B_iso_or_equiv 
_atom_site.pdbx_PDB_model_num 
_atom_site.label_entity_id 
_atom_site.type_symbol 
_atom_site.pdbx_formal_charge 
HETATM 1    C   C   . ACE ACE ACE A A 0  0  . 9.560   41.637 0.285  1.00 73.62 1 . C ? 
HETATM 2    O   O   . ACE ACE ACE A A 0  0  . 9.369   40.770 1.130  1.00 52.75 1 . O ? 
HETATM 3    CH3 CH3 . ACE ACE ACE A A 0  0  . 8.438   42.186 -0.596 1.00 74.87 1 . C ? 
ATOM   4    N   N   . GLY GLY GLY A A 1  1  . 10.743  42.195 -0.056 1.00 65.05 1 . N ? 
ATOM   5    CA  CA  . GLY GLY GLY A A 1  1  . 11.972  42.131 0.805  1.00 49.72 1 . C ? 
ATOM   6    C   C   . GLY GLY GLY A A 1  1  . 11.733  42.857 2.126  1.00 48.60 1 . C ? 
ATOM   7    O   O   . GLY GLY GLY A A 1  1  . 12.168  42.335 3.166  1.00 43.24 1 . O ? 
ATOM   8    N   N   . GLU GLU GLU A A 2  2  . 11.063  44.014 2.097  1.00 47.10 1 . N ? 
ATOM   9    CA  CA  . GLU GLU GLU A A 2  2  . 10.682  44.786 3.305  1.00 45.35 1 . C ? 
ATOM   10   CB  CB  . GLU GLU GLU A A 2  2  . 10.098  46.158 2.973  1.00 50.72 1 . C ? 
ATOM   11   C   C   . GLU GLU GLU A A 2  2  . 9.653   43.953 4.108  1.00 44.38 1 . C ? 
ATOM   12   O   O   . GLU GLU GLU A A 2  2  . 9.684   44.027 5.336  1.00 40.32 1 . O ? 
ATOM   13   N   N   . ILE ILE ILE A A 3  3  . 8.767   43.194 3.484  1.00 43.36 1 . N ? 
ATOM   14   CA  CA  . ILE ILE ILE A A 3  3  . 7.814   42.321 4.234  1.00 44.50 1 . C ? 
ATOM   15   CB  CB  . ILE ILE ILE A A 3  3  . 6.681   41.815 3.324  1.00 44.07 1 . C ? 
ATOM   16   CG1 CG1 . ILE ILE ILE A A 3  3  . 5.729   42.962 2.973  1.00 46.77 1 . C ? 
ATOM   17   CG2 CG2 . ILE ILE ILE A A 3  3  . 5.948   40.646 3.985  1.00 40.58 1 . C ? 
ATOM   18   CD1 CD1 . ILE ILE ILE A A 3  3  . 4.812   42.658 1.816  1.00 59.58 1 . C ? 
ATOM   19   C   C   . ILE ILE ILE A A 3  3  . 8.610   41.212 4.921  1.00 40.02 1 . C ? 
ATOM   20   O   O   . ILE ILE ILE A A 3  3  . 8.399   40.998 6.143  1.00 40.38 1 . O ? 
ATOM   21   N   N   . ALA ALA ALA A A 4  4  . 9.491   40.512 4.202  1.00 36.52 1 . N ? 
ATOM   22   CA  CA  . ALA ALA ALA A A 4  4  . 10.337  39.441 4.783  1.00 42.13 1 . C ? 
ATOM   23   CB  CB  . ALA ALA ALA A A 4  4  . 11.206  38.780 3.741  1.00 48.90 1 . C ? 
ATOM   24   C   C   . ALA ALA ALA A A 4  4  . 11.157  40.014 5.936  1.00 42.63 1 . C ? 
ATOM   25   O   O   . ALA ALA ALA A A 4  4  . 11.246  39.352 6.973  1.00 39.58 1 . O ? 
ATOM   26   N   N   . GLN GLN GLN A A 5  5  . 11.693  41.228 5.808  1.00 38.35 1 . N ? 
ATOM   27   CA  CA  . GLN GLN GLN A A 5  5  . 12.526  41.856 6.865  1.00 41.58 1 . C ? 
ATOM   28   CB  CB  . GLN GLN GLN A A 5  5  . 13.128  43.164 6.356  1.00 45.78 1 . C ? 
ATOM   29   CG  CG  . GLN GLN GLN A A 5  5  . 14.087  43.832 7.330  1.00 54.20 1 . C ? 
ATOM   30   C   C   . GLN GLN GLN A A 5  5  . 11.649  42.139 8.091  1.00 42.10 1 . C ? 
ATOM   31   O   O   . GLN GLN GLN A A 5  5  . 12.128  41.890 9.209  1.00 40.28 1 . O ? 
ATOM   32   N   N   . GLY GLY GLY A A 6  6  . 10.435  42.681 7.901  1.00 37.71 1 . N ? 
ATOM   33   CA  CA  . GLY GLY GLY A A 6  6  . 9.520   42.950 9.017  1.00 42.01 1 . C ? 
ATOM   34   C   C   . GLY GLY GLY A A 6  6  . 9.191   41.671 9.754  1.00 33.23 1 . C ? 
ATOM   35   O   O   . GLY GLY GLY A A 6  6  . 9.170   41.685 10.978 1.00 32.97 1 . O ? 
ATOM   36   N   N   . ILE ILE ILE A A 7  7  . 8.899   40.599 9.025  1.00 31.40 1 . N ? 
ATOM   37   CA  CA  . ILE ILE ILE A A 7  7  . 8.526   39.306 9.652  1.00 33.22 1 . C ? 
ATOM   38   CB  CB  . ILE ILE ILE A A 7  7  . 8.029   38.334 8.584  1.00 34.16 1 . C ? 
ATOM   39   CG1 CG1 . ILE ILE ILE A A 7  7  . 6.683   38.833 8.062  1.00 35.26 1 . C ? 
ATOM   40   CG2 CG2 . ILE ILE ILE A A 7  7  . 7.933   36.942 9.134  1.00 38.28 1 . C ? 
ATOM   41   CD1 CD1 . ILE ILE ILE A A 7  7  . 6.158   38.020 6.928  1.00 42.62 1 . C ? 
ATOM   42   C   C   . ILE ILE ILE A A 7  7  . 9.722   38.791 10.448 1.00 36.01 1 . C ? 
ATOM   43   O   O   . ILE ILE ILE A A 7  7  . 9.533   38.306 11.533 1.00 34.46 1 . O ? 
ATOM   44   N   N   . LYS LYS LYS A A 8  8  . 10.920  38.900 9.908  1.00 34.18 1 . N ? 
ATOM   45   CA  CA  . LYS LYS LYS A A 8  8  . 12.152  38.454 10.624 1.00 32.73 1 . C ? 
ATOM   46   CB  CB  . LYS LYS LYS A A 8  8  . 13.371  38.558 9.694  1.00 41.20 1 . C ? 
ATOM   47   C   C   . LYS LYS LYS A A 8  8  . 12.330  39.290 11.894 1.00 34.03 1 . C ? 
ATOM   48   O   O   . LYS LYS LYS A A 8  8  . 12.724  38.708 12.937 1.00 35.34 1 . O ? 
ATOM   49   N   N   . GLU GLU GLU A A 9  9  . 12.049  40.583 11.846 1.00 35.09 1 . N ? 
ATOM   50   CA  CA  . GLU GLU GLU A A 9  9  . 12.146  41.426 13.064 1.00 34.71 1 . C ? 
ATOM   51   CB  CB  . GLU GLU GLU A A 9  9  . 12.034  42.910 12.733 1.00 39.75 1 . C ? 
ATOM   52   CG  CG  . GLU GLU GLU A A 9  9  . 13.256  43.434 11.976 1.00 54.88 1 . C ? 
ATOM   53   CD  CD  . GLU GLU GLU A A 9  9  . 14.603  43.175 12.666 1.00 64.29 1 . C ? 
ATOM   54   OE1 OE1 . GLU GLU GLU A A 9  9  . 14.682  43.393 13.905 1.00 56.81 1 . O ? 
ATOM   55   OE2 OE2 . GLU GLU GLU A A 9  9  . 15.567  42.720 11.981 1.00 76.08 1 . O ? 
ATOM   56   C   C   . GLU GLU GLU A A 9  9  . 11.080  41.013 14.096 1.00 35.83 1 . C ? 
ATOM   57   O   O   . GLU GLU GLU A A 9  9  . 11.365  41.053 15.287 1.00 32.73 1 . O ? 
ATOM   58   N   N   . ILE ILE ILE A A 10 10 . 9.884   40.658 13.660 1.00 35.01 1 . N ? 
ATOM   59   CA  CA  . ILE ILE ILE A A 10 10 . 8.852   40.127 14.602 1.00 29.82 1 . C ? 
ATOM   60   CB  CB  . ILE ILE ILE A A 10 10 . 7.538   39.902 13.881 1.00 27.07 1 . C ? 
ATOM   61   CG1 CG1 . ILE ILE ILE A A 10 10 . 6.930   41.221 13.450 1.00 29.10 1 . C ? 
ATOM   62   CG2 CG2 . ILE ILE ILE A A 10 10 . 6.601   39.123 14.818 1.00 30.80 1 . C ? 
ATOM   63   CD1 CD1 . ILE ILE ILE A A 10 10 . 5.691   41.084 12.620 1.00 29.86 1 . C ? 
ATOM   64   C   C   . ILE ILE ILE A A 10 10 . 9.414   38.863 15.257 1.00 28.89 1 . C ? 
ATOM   65   O   O   . ILE ILE ILE A A 10 10 . 9.322   38.740 16.492 1.00 30.46 1 . O ? 
ATOM   66   N   N   . ALA ALA ALA A A 11 11 . 9.966   37.954 14.468 1.00 29.40 1 . N ? 
ATOM   67   CA  CA  . ALA ALA ALA A A 11 11 . 10.511  36.687 15.015 1.00 33.90 1 . C ? 
ATOM   68   CB  CB  . ALA ALA ALA A A 11 11 . 11.049  35.789 13.932 1.00 37.14 1 . C ? 
ATOM   69   C   C   . ALA ALA ALA A A 11 11 . 11.578  36.992 16.074 1.00 35.00 1 . C ? 
ATOM   70   O   O   . ALA ALA ALA A A 11 11 . 11.634  36.309 17.097 1.00 32.59 1 . O ? 
ATOM   71   N   N   . LYS LYS LYS A A 12 12 . 12.439  37.953 15.818 1.00 32.93 1 . N ? 
ATOM   72   CA  CA  . LYS LYS LYS A A 12 12 . 13.510  38.326 16.760 1.00 33.86 1 . C ? 
ATOM   73   CB  CB  . LYS LYS LYS A A 12 12 . 14.411  39.394 16.123 1.00 39.80 1 . C ? 
ATOM   74   C   C   . LYS LYS LYS A A 12 12 . 12.910  38.824 18.062 1.00 33.45 1 . C ? 
ATOM   75   O   O   . LYS LYS LYS A A 12 12 . 13.364  38.386 19.156 1.00 32.79 1 . O ? 
ATOM   76   N   N   . GLY GLY GLY A A 13 13 . 11.927  39.706 17.983 1.00 30.63 1 . N ? 
ATOM   77   CA  CA  . GLY GLY GLY A A 13 13 . 11.288  40.240 19.193 1.00 31.73 1 . C ? 
ATOM   78   C   C   . GLY GLY GLY A A 13 13 . 10.579  39.135 19.968 1.00 32.29 1 . C ? 
ATOM   79   O   O   . GLY GLY GLY A A 13 13 . 10.631  39.140 21.187 1.00 30.44 1 . O ? 
ATOM   80   N   N   . ILE ILE ILE A A 14 14 . 9.917   38.214 19.286 1.00 29.32 1 . N ? 
ATOM   81   CA  CA  . ILE ILE ILE A A 14 14 . 9.199   37.102 19.947 1.00 26.39 1 . C ? 
ATOM   82   CB  CB  . ILE ILE ILE A A 14 14 . 8.390   36.298 18.908 1.00 27.25 1 . C ? 
ATOM   83   CG1 CG1 . ILE ILE ILE A A 14 14 . 7.192   37.091 18.387 1.00 32.23 1 . C ? 
ATOM   84   CG2 CG2 . ILE ILE ILE A A 14 14 . 7.950   34.958 19.469 1.00 30.39 1 . C ? 
ATOM   85   CD1 CD1 . ILE ILE ILE A A 14 14 . 6.179   37.414 19.445 1.00 43.39 1 . C ? 
ATOM   86   C   C   . ILE ILE ILE A A 14 14 . 10.228  36.241 20.703 1.00 28.83 1 . C ? 
ATOM   87   O   O   . ILE ILE ILE A A 14 14 . 9.937   35.806 21.796 1.00 29.83 1 . O ? 
ATOM   88   N   N   . LYS LYS LYS A A 15 15 . 11.382  35.981 20.132 1.00 31.35 1 . N ? 
ATOM   89   CA  CA  . LYS LYS LYS A A 15 15 . 12.429  35.190 20.835 1.00 34.43 1 . C ? 
ATOM   90   CB  CB  . LYS LYS LYS A A 15 15 . 13.557  34.840 19.848 1.00 41.75 1 . C ? 
ATOM   91   CG  CG  . LYS LYS LYS A A 15 15 . 13.087  33.720 18.930 1.00 55.63 1 . C ? 
ATOM   92   CD  CD  . LYS LYS LYS A A 15 15 . 13.992  33.279 17.824 1.00 67.54 1 . C ? 
ATOM   93   CE  CE  . LYS LYS LYS A A 15 15 . 13.352  32.176 17.007 1.00 65.82 1 . C ? 
ATOM   94   NZ  NZ  . LYS LYS LYS A A 15 15 . 14.088  31.967 15.730 1.00 63.56 1 . N ? 
ATOM   95   C   C   . LYS LYS LYS A A 15 15 . 12.910  35.928 22.084 1.00 34.16 1 . C ? 
ATOM   96   O   O   . LYS LYS LYS A A 15 15 . 13.105  35.273 23.111 1.00 32.17 1 . O ? 
ATOM   97   N   N   . GLU GLU GLU A A 16 16 . 13.047  37.224 22.022 1.00 33.33 1 . N ? 
ATOM   98   CA  CA  . GLU GLU GLU A A 16 16 . 13.411  38.018 23.216 1.00 31.21 1 . C ? 
ATOM   99   CB  CB  . GLU GLU GLU A A 16 16 . 13.659  39.468 22.792 1.00 37.40 1 . C ? 
ATOM   100  CG  CG  . GLU GLU GLU A A 16 16 . 14.866  39.663 21.883 1.00 47.77 1 . C ? 
ATOM   101  CD  CD  . GLU GLU GLU A A 16 16 . 15.007  41.072 21.293 1.00 62.02 1 . C ? 
ATOM   102  OE1 OE1 . GLU GLU GLU A A 16 16 . 14.173  41.943 21.589 1.00 66.24 1 . O ? 
ATOM   103  OE2 OE2 . GLU GLU GLU A A 16 16 . 15.938  41.290 20.486 1.00 77.00 1 . O ? 
ATOM   104  C   C   . GLU GLU GLU A A 16 16 . 12.290  37.958 24.252 1.00 32.52 1 . C ? 
ATOM   105  O   O   . GLU GLU GLU A A 16 16 . 12.567  37.882 25.447 1.00 30.08 1 . O ? 
ATOM   106  N   N   . ILE ILE ILE A A 17 17 . 11.016  37.973 23.847 1.00 29.44 1 . N ? 
ATOM   107  CA  CA  . ILE ILE ILE A A 17 17 . 9.904   37.776 24.819 1.00 29.93 1 . C ? 
ATOM   108  CB  CB  . ILE ILE ILE A A 17 17 . 8.533   37.935 24.137 1.00 30.18 1 . C ? 
ATOM   109  CG1 CG1 . ILE ILE ILE A A 17 17 . 8.336   39.390 23.645 1.00 29.45 1 . C ? 
ATOM   110  CG2 CG2 . ILE ILE ILE A A 17 17 . 7.417   37.467 25.057 1.00 31.71 1 . C ? 
ATOM   111  CD1 CD1 . ILE ILE ILE A A 17 17 . 7.060   39.575 22.841 1.00 28.69 1 . C ? 
ATOM   112  C   C   . ILE ILE ILE A A 17 17 . 10.045  36.388 25.452 1.00 26.73 1 . C ? 
ATOM   113  O   O   . ILE ILE ILE A A 17 17 . 9.889   36.291 26.668 1.00 29.77 1 . O ? 
ATOM   114  N   N   . ALA ALA ALA A A 18 18 . 10.311  35.349 24.660 1.00 27.46 1 . N ? 
ATOM   115  CA  CA  . ALA ALA ALA A A 18 18 . 10.433  33.972 25.209 1.00 28.08 1 . C ? 
ATOM   116  CB  CB  . ALA ALA ALA A A 18 18 . 10.685  32.983 24.116 1.00 29.96 1 . C ? 
ATOM   117  C   C   . ALA ALA ALA A A 18 18 . 11.521  33.927 26.288 1.00 31.37 1 . C ? 
ATOM   118  O   O   . ALA ALA ALA A A 18 18 . 11.305  33.326 27.331 1.00 30.98 1 . O ? 
ATOM   119  N   N   . TRP TRP TRP A A 19 19 . 12.651  34.573 26.026 1.00 32.90 1 . N ? 
ATOM   120  CA  CA  . TRP TRP TRP A A 19 19 . 13.768  34.631 26.999 1.00 36.93 1 . C ? 
ATOM   121  CB  CB  . TRP TRP TRP A A 19 19 . 14.952  35.350 26.349 1.00 38.85 1 . C ? 
ATOM   122  CG  CG  . TRP TRP TRP A A 19 19 . 16.113  35.441 27.284 1.00 39.31 1 . C ? 
ATOM   123  CD1 CD1 . TRP TRP TRP A A 19 19 . 17.081  34.493 27.470 1.00 43.92 1 . C ? 
ATOM   124  NE1 NE1 . TRP TRP TRP A A 19 19 . 17.900  34.871 28.493 1.00 43.62 1 . N ? 
ATOM   125  CE2 CE2 . TRP TRP TRP A A 19 19 . 17.546  36.116 28.934 1.00 48.79 1 . C ? 
ATOM   126  CD2 CD2 . TRP TRP TRP A A 19 19 . 16.387  36.501 28.221 1.00 44.62 1 . C ? 
ATOM   127  CE3 CE3 . TRP TRP TRP A A 19 19 . 15.779  37.726 28.527 1.00 46.16 1 . C ? 
ATOM   128  CZ3 CZ3 . TRP TRP TRP A A 19 19 . 16.324  38.514 29.519 1.00 45.44 1 . C ? 
ATOM   129  CH2 CH2 . TRP TRP TRP A A 19 19 . 17.472  38.109 30.212 1.00 51.35 1 . C ? 
ATOM   130  CZ2 CZ2 . TRP TRP TRP A A 19 19 . 18.107  36.915 29.931 1.00 52.43 1 . C ? 
ATOM   131  C   C   . TRP TRP TRP A A 19 19 . 13.317  35.299 28.294 1.00 33.64 1 . C ? 
ATOM   132  O   O   . TRP TRP TRP A A 19 19 . 13.557  34.765 29.386 1.00 32.60 1 . O ? 
ATOM   133  N   N   . GLY GLY GLY A A 20 20 . 12.654  36.447 28.200 1.00 31.25 1 . N ? 
ATOM   134  CA  CA  . GLY GLY GLY A A 20 20 . 12.151  37.175 29.357 1.00 31.93 1 . C ? 
ATOM   135  C   C   . GLY GLY GLY A A 20 20 . 11.145  36.385 30.157 1.00 30.36 1 . C ? 
ATOM   136  O   O   . GLY GLY GLY A A 20 20 . 11.161  36.427 31.382 1.00 30.16 1 . O ? 
ATOM   137  N   N   . ILE ILE ILE A A 21 21 . 10.243  35.693 29.488 1.00 29.16 1 . N ? 
ATOM   138  CA  CA  . ILE ILE ILE A A 21 21 . 9.218   34.877 30.191 1.00 27.59 1 . C ? 
ATOM   139  CB  CB  . ILE ILE ILE A A 21 21 . 8.186   34.392 29.175 1.00 27.92 1 . C ? 
ATOM   140  CG1 CG1 . ILE ILE ILE A A 21 21 . 7.322   35.591 28.767 1.00 30.95 1 . C ? 
ATOM   141  CG2 CG2 . ILE ILE ILE A A 21 21 . 7.338   33.269 29.798 1.00 33.74 1 . C ? 
ATOM   142  CD1 CD1 . ILE ILE ILE A A 21 21 . 6.249   35.318 27.839 1.00 43.32 1 . C ? 
ATOM   143  C   C   . ILE ILE ILE A A 21 21 . 9.952   33.754 30.966 1.00 28.95 1 . C ? 
ATOM   144  O   O   . ILE ILE ILE A A 21 21 . 9.593   33.499 32.081 1.00 31.62 1 . O ? 
ATOM   145  N   N   . LYS LYS LYS A A 22 22 . 10.919  33.127 30.345 1.00 31.68 1 . N ? 
ATOM   146  CA  CA  . LYS LYS LYS A A 22 22 . 11.714  32.067 31.016 1.00 37.71 1 . C ? 
ATOM   147  CB  CB  . LYS LYS LYS A A 22 22 . 12.674  31.445 30.006 1.00 41.43 1 . C ? 
ATOM   148  CG  CG  . LYS LYS LYS A A 22 22 . 11.983  30.444 29.072 1.00 51.48 1 . C ? 
ATOM   149  CD  CD  . LYS LYS LYS A A 22 22 . 12.865  29.937 27.935 1.00 66.17 1 . C ? 
ATOM   150  CE  CE  . LYS LYS LYS A A 22 22 . 12.095  29.501 26.699 1.00 68.16 1 . C ? 
ATOM   151  NZ  NZ  . LYS LYS LYS A A 22 22 . 12.982  29.267 25.528 1.00 62.19 1 . N ? 
ATOM   152  C   C   . LYS LYS LYS A A 22 22 . 12.408  32.636 32.239 1.00 38.07 1 . C ? 
ATOM   153  O   O   . LYS LYS LYS A A 22 22 . 12.453  31.917 33.267 1.00 37.03 1 . O ? 
ATOM   154  N   N   . GLU GLU GLU A A 23 23 . 12.941  33.868 32.158 1.00 37.44 1 . N ? 
ATOM   155  CA  CA  . GLU GLU GLU A A 23 23 . 13.571  34.525 33.327 1.00 36.18 1 . C ? 
ATOM   156  CB  CB  . GLU GLU GLU A A 23 23 . 14.168  35.876 32.954 1.00 37.90 1 . C ? 
ATOM   157  CG  CG  . GLU GLU GLU A A 23 23 . 15.366  35.765 32.082 1.00 39.40 1 . C ? 
ATOM   158  CD  CD  . GLU GLU GLU A A 23 23 . 16.584  35.266 32.859 1.00 48.44 1 . C ? 
ATOM   159  OE1 OE1 . GLU GLU GLU A A 23 23 . 16.894  35.897 33.885 1.00 51.10 1 . O ? 
ATOM   160  OE2 OE2 . GLU GLU GLU A A 23 23 . 17.184  34.264 32.417 1.00 55.11 1 . O ? 
ATOM   161  C   C   . GLU GLU GLU A A 23 23 . 12.551  34.745 34.431 1.00 43.11 1 . C ? 
ATOM   162  O   O   . GLU GLU GLU A A 23 23 . 12.889  34.518 35.619 1.00 39.59 1 . O ? 
ATOM   163  N   N   . ILE ILE ILE A A 24 24 . 11.317  35.131 34.070 1.00 35.59 1 . N ? 
ATOM   164  CA  CA  . ILE ILE ILE A A 24 24 . 10.268  35.322 35.090 1.00 32.65 1 . C ? 
ATOM   165  CB  CB  . ILE ILE ILE A A 24 24 . 8.990   35.928 34.474 1.00 33.87 1 . C ? 
ATOM   166  CG1 CG1 . ILE ILE ILE A A 24 24 . 9.233   37.375 34.021 1.00 36.85 1 . C ? 
ATOM   167  CG2 CG2 . ILE ILE ILE A A 24 24 . 7.850   35.837 35.453 1.00 33.76 1 . C ? 
ATOM   168  CD1 CD1 . ILE ILE ILE A A 24 24 . 8.033   37.976 33.274 1.00 36.11 1 . C ? 
ATOM   169  C   C   . ILE ILE ILE A A 24 24 . 10.010  33.962 35.746 1.00 34.38 1 . C ? 
ATOM   170  O   O   . ILE ILE ILE A A 24 24 . 9.880   33.923 36.990 1.00 40.25 1 . O ? 
ATOM   171  N   N   . ALA ALA ALA A A 25 25 . 9.880   32.898 34.958 1.00 35.12 1 . N ? 
ATOM   172  CA  CA  . ALA ALA ALA A A 25 25 . 9.512   31.561 35.487 1.00 34.20 1 . C ? 
ATOM   173  CB  CB  . ALA ALA ALA A A 25 25 . 9.407   30.560 34.397 1.00 35.61 1 . C ? 
ATOM   174  C   C   . ALA ALA ALA A A 25 25 . 10.591  31.157 36.491 1.00 35.76 1 . C ? 
ATOM   175  O   O   . ALA ALA ALA A A 25 25 . 10.222  30.700 37.599 1.00 38.92 1 . O ? 
ATOM   176  N   N   . LYS LYS LYS A A 26 26 . 11.851  31.385 36.132 1.00 42.86 1 . N ? 
ATOM   177  CA  CA  . LYS LYS LYS A A 26 26 . 12.997  31.035 37.045 1.00 44.14 1 . C ? 
ATOM   178  CB  CB  . LYS LYS LYS A A 26 26 . 14.332  31.216 36.309 1.00 45.41 1 . C ? 
ATOM   179  CG  CG  . LYS LYS LYS A A 26 26 . 14.661  30.071 35.355 1.00 49.45 1 . C ? 
ATOM   180  CD  CD  . LYS LYS LYS A A 26 26 . 16.170  29.848 35.056 1.00 55.73 1 . C ? 
ATOM   181  C   C   . LYS LYS LYS A A 26 26 . 12.934  31.884 38.322 1.00 48.22 1 . C ? 
ATOM   182  O   O   . LYS LYS LYS A A 26 26 . 13.112  31.318 39.413 1.00 53.28 1 . O ? 
ATOM   183  N   N   . GLY GLY GLY A A 27 27 . 12.683  33.182 38.203 1.00 47.53 1 . N ? 
ATOM   184  CA  CA  . GLY GLY GLY A A 27 27 . 12.540  34.110 39.343 1.00 53.07 1 . C ? 
ATOM   185  C   C   . GLY GLY GLY A A 27 27 . 11.466  33.669 40.312 1.00 55.52 1 . C ? 
ATOM   186  O   O   . GLY GLY GLY A A 27 27 . 11.694  33.724 41.515 1.00 59.88 1 . O ? 
ATOM   187  N   N   . ILE ILE ILE A A 28 28 . 10.304  33.268 39.810 1.00 43.46 1 . N ? 
ATOM   188  CA  CA  . ILE ILE ILE A A 28 28 . 9.150   32.854 40.648 1.00 48.39 1 . C ? 
ATOM   189  CB  CB  . ILE ILE ILE A A 28 28 . 7.866   32.695 39.815 1.00 48.27 1 . C ? 
ATOM   190  CG1 CG1 . ILE ILE ILE A A 28 28 . 7.368   34.073 39.367 1.00 53.36 1 . C ? 
ATOM   191  CG2 CG2 . ILE ILE ILE A A 28 28 . 6.785   31.978 40.606 1.00 52.12 1 . C ? 
ATOM   192  CD1 CD1 . ILE ILE ILE A A 28 28 . 6.301   34.011 38.323 1.00 57.51 1 . C ? 
ATOM   193  C   C   . ILE ILE ILE A A 28 28 . 9.545   31.565 41.373 1.00 56.34 1 . C ? 
ATOM   194  O   O   . ILE ILE ILE A A 28 28 . 9.279   31.480 42.591 1.00 58.81 1 . O ? 
ATOM   195  N   N   . LYS LYS LYS A A 29 29 . 10.159  30.624 40.653 1.00 50.67 1 . N ? 
ATOM   196  CA  CA  . LYS LYS LYS A A 29 29 . 10.564  29.290 41.185 1.00 56.79 1 . C ? 
ATOM   197  CB  CB  . LYS LYS LYS A A 29 29 . 10.902  28.349 40.020 1.00 54.51 1 . C ? 
ATOM   198  CG  CG  . LYS LYS LYS A A 29 29 . 9.659   27.822 39.305 1.00 59.65 1 . C ? 
ATOM   199  CD  CD  . LYS LYS LYS A A 29 29 . 9.818   26.661 38.332 1.00 75.51 1 . C ? 
ATOM   200  CE  CE  . LYS LYS LYS A A 29 29 . 8.632   25.703 38.413 1.00 76.27 1 . C ? 
ATOM   201  NZ  NZ  . LYS LYS LYS A A 29 29 . 8.598   24.694 37.331 1.00 79.25 1 . N ? 
ATOM   202  C   C   . LYS LYS LYS A A 29 29 . 11.684  29.457 42.234 1.00 70.72 1 . C ? 
ATOM   203  O   O   . LYS LYS LYS A A 29 29 . 11.876  28.517 43.009 1.00 71.94 1 . O ? 
ATOM   204  N   N   . GLY GLY GLY A A 30 30 . 12.362  30.612 42.280 1.00 75.13 1 . N ? 
ATOM   205  CA  CA  . GLY GLY GLY A A 30 30 . 13.345  30.975 43.318 1.00 91.48 1 . C ? 
ATOM   206  C   C   . GLY GLY GLY A A 30 30 . 12.660  31.335 44.627 1.00 90.06 1 . C ? 
ATOM   207  O   O   . GLY GLY GLY A A 30 30 . 12.216  32.459 44.844 1.00 99.05 1 . O ? 
HETATM 208  C   C   . ACE ACE ACE B B 0  0  . 9.204   32.985 0.240  1.00 74.18 1 . C ? 
HETATM 209  O   O   . ACE ACE ACE B B 0  0  . 8.476   32.801 1.196  1.00 60.25 1 . O ? 
HETATM 210  CH3 CH3 . ACE ACE ACE B B 0  0  . 9.050   34.131 -0.786 1.00 70.93 1 . C ? 
ATOM   211  N   N   . GLY GLY GLY B B 1  1  . 10.224  32.161 -0.041 1.00 73.70 1 . N ? 
ATOM   212  CA  CA  . GLY GLY GLY B B 1  1  . 10.788  31.182 0.949  1.00 60.81 1 . C ? 
ATOM   213  C   C   . GLY GLY GLY B B 1  1  . 11.205  31.877 2.240  1.00 53.60 1 . C ? 
ATOM   214  O   O   . GLY GLY GLY B B 1  1  . 11.021  31.290 3.305  1.00 44.37 1 . O ? 
ATOM   215  N   N   . GLU GLU GLU B B 2  2  . 11.763  33.082 2.135  1.00 52.60 1 . N ? 
ATOM   216  CA  CA  . GLU GLU GLU B B 2  2  . 12.180  33.938 3.281  1.00 47.95 1 . C ? 
ATOM   217  CB  CB  . GLU GLU GLU B B 2  2  . 12.939  35.182 2.794  1.00 60.14 1 . C ? 
ATOM   218  CG  CG  . GLU GLU GLU B B 2  2  . 12.297  35.821 1.564  1.00 71.83 1 . C ? 
ATOM   219  CD  CD  . GLU GLU GLU B B 2  2  . 13.089  36.811 0.759  1.00 82.77 1 . C ? 
ATOM   220  OE1 OE1 . GLU GLU GLU B B 2  2  . 13.157  37.989 1.196  1.00 67.84 1 . O ? 
ATOM   221  OE2 OE2 . GLU GLU GLU B B 2  2  . 13.520  36.422 -0.365 1.00 98.45 1 . O ? 
ATOM   222  C   C   . GLU GLU GLU B B 2  2  . 10.933  34.322 4.107  1.00 52.23 1 . C ? 
ATOM   223  O   O   . GLU GLU GLU B B 2  2  . 11.040  34.382 5.321  1.00 44.60 1 . O ? 
ATOM   224  N   N   . ILE ILE ILE B B 3  3  . 9.777   34.570 3.492  1.00 46.42 1 . N ? 
ATOM   225  CA  CA  . ILE ILE ILE B B 3  3  . 8.530   34.874 4.249  1.00 46.53 1 . C ? 
ATOM   226  CB  CB  . ILE ILE ILE B B 3  3  . 7.441   35.444 3.334  1.00 45.00 1 . C ? 
ATOM   227  CG1 CG1 . ILE ILE ILE B B 3  3  . 7.818   36.857 2.869  1.00 48.51 1 . C ? 
ATOM   228  CG2 CG2 . ILE ILE ILE B B 3  3  . 6.099   35.435 4.051  1.00 47.52 1 . C ? 
ATOM   229  CD1 CD1 . ILE ILE ILE B B 3  3  . 7.031   37.368 1.711  1.00 52.97 1 . C ? 
ATOM   230  C   C   . ILE ILE ILE B B 3  3  . 8.102   33.614 5.019  1.00 41.19 1 . C ? 
ATOM   231  O   O   . ILE ILE ILE B B 3  3  . 7.868   33.710 6.232  1.00 40.02 1 . O ? 
ATOM   232  N   N   . ALA ALA ALA B B 4  4  . 8.037   32.461 4.353  1.00 39.57 1 . N ? 
ATOM   233  CA  CA  . ALA ALA ALA B B 4  4  . 7.657   31.177 5.000  1.00 41.49 1 . C ? 
ATOM   234  CB  CB  . ALA ALA ALA B B 4  4  . 7.587   30.046 4.007  1.00 44.78 1 . C ? 
ATOM   235  C   C   . ALA ALA ALA B B 4  4  . 8.634   30.890 6.151  1.00 37.68 1 . C ? 
ATOM   236  O   O   . ALA ALA ALA B B 4  4  . 8.211   30.453 7.216  1.00 36.52 1 . O ? 
ATOM   237  N   N   . GLN GLN GLN B B 5  5  . 9.920   31.165 5.985  1.00 41.48 1 . N ? 
ATOM   238  CA  CA  . GLN GLN GLN B B 5  5  . 10.939  30.875 7.028  1.00 42.45 1 . C ? 
ATOM   239  CB  CB  . GLN GLN GLN B B 5  5  . 12.346  31.080 6.482  1.00 44.67 1 . C ? 
ATOM   240  CG  CG  . GLN GLN GLN B B 5  5  . 13.410  30.578 7.440  1.00 55.68 1 . C ? 
ATOM   241  C   C   . GLN GLN GLN B B 5  5  . 10.707  31.810 8.225  1.00 40.00 1 . C ? 
ATOM   242  O   O   . GLN GLN GLN B B 5  5  . 10.815  31.334 9.357  1.00 38.84 1 . O ? 
ATOM   243  N   N   . GLY GLY GLY B B 6  6  . 10.459  33.095 7.984  1.00 38.65 1 . N ? 
ATOM   244  CA  CA  . GLY GLY GLY B B 6  6  . 10.156  34.053 9.048  1.00 38.53 1 . C ? 
ATOM   245  C   C   . GLY GLY GLY B B 6  6  . 8.933   33.612 9.838  1.00 35.54 1 . C ? 
ATOM   246  O   O   . GLY GLY GLY B B 6  6  . 8.936   33.698 11.058 1.00 32.66 1 . O ? 
ATOM   247  N   N   . ILE ILE ILE B B 7  7  . 7.872   33.201 9.149  1.00 33.08 1 . N ? 
ATOM   248  CA  CA  . ILE ILE ILE B B 7  7  . 6.625   32.773 9.818  1.00 31.24 1 . C ? 
ATOM   249  CB  CB  . ILE ILE ILE B B 7  7  . 5.554   32.510 8.768  1.00 33.62 1 . C ? 
ATOM   250  CG1 CG1 . ILE ILE ILE B B 7  7  . 5.148   33.851 8.154  1.00 37.69 1 . C ? 
ATOM   251  CG2 CG2 . ILE ILE ILE B B 7  7  . 4.365   31.789 9.372  1.00 38.62 1 . C ? 
ATOM   252  CD1 CD1 . ILE ILE ILE B B 7  7  . 4.186   33.714 7.032  1.00 44.55 1 . C ? 
ATOM   253  C   C   . ILE ILE ILE B B 7  7  . 6.939   31.555 10.688 1.00 34.77 1 . C ? 
ATOM   254  O   O   . ILE ILE ILE B B 7  7  . 6.444   31.486 11.790 1.00 30.73 1 . O ? 
ATOM   255  N   N   . LYS LYS LYS B B 8  8  . 7.720   30.605 10.177 1.00 36.05 1 . N ? 
ATOM   256  CA  CA  . LYS LYS LYS B B 8  8  . 8.079   29.403 10.959 1.00 37.54 1 . C ? 
ATOM   257  CB  CB  . LYS LYS LYS B B 8  8  . 8.831   28.404 10.073 1.00 41.28 1 . C ? 
ATOM   258  C   C   . LYS LYS LYS B B 8  8  . 8.901   29.792 12.180 1.00 34.87 1 . C ? 
ATOM   259  O   O   . LYS LYS LYS B B 8  8  . 8.717   29.178 13.259 1.00 33.35 1 . O ? 
ATOM   260  N   N   . GLU GLU GLU B B 9  9  . 9.774   30.779 12.061 1.00 33.94 1 . N ? 
ATOM   261  CA  CA  . GLU GLU GLU B B 9  9  . 10.544  31.254 13.233 1.00 37.02 1 . C ? 
ATOM   262  CB  CB  . GLU GLU GLU B B 9  9  . 11.670  32.201 12.817 1.00 40.98 1 . C ? 
ATOM   263  CG  CG  . GLU GLU GLU B B 9  9  . 12.793  31.500 12.065 1.00 58.59 1 . C ? 
ATOM   264  CD  CD  . GLU GLU GLU B B 9  9  . 13.376  30.254 12.743 1.00 62.19 1 . C ? 
ATOM   265  OE1 OE1 . GLU GLU GLU B B 9  9  . 13.582  30.287 13.974 1.00 58.24 1 . O ? 
ATOM   266  OE2 OE2 . GLU GLU GLU B B 9  9  . 13.577  29.235 12.039 1.00 73.21 1 . O ? 
ATOM   267  C   C   . GLU GLU GLU B B 9  9  . 9.611   31.928 14.256 1.00 37.50 1 . C ? 
ATOM   268  O   O   . GLU GLU GLU B B 9  9  . 9.860   31.771 15.453 1.00 33.06 1 . O ? 
ATOM   269  N   N   . ILE ILE ILE B B 10 10 . 8.596   32.652 13.805 1.00 32.03 1 . N ? 
ATOM   270  CA  CA  . ILE ILE ILE B B 10 10 . 7.562   33.206 14.732 1.00 32.30 1 . C ? 
ATOM   271  CB  CB  . ILE ILE ILE B B 10 10 . 6.551   34.069 13.984 1.00 30.44 1 . C ? 
ATOM   272  CG1 CG1 . ILE ILE ILE B B 10 10 . 7.253   35.333 13.433 1.00 28.49 1 . C ? 
ATOM   273  CG2 CG2 . ILE ILE ILE B B 10 10 . 5.383   34.401 14.880 1.00 29.43 1 . C ? 
ATOM   274  CD1 CD1 . ILE ILE ILE B B 10 10 . 6.382   36.230 12.635 1.00 28.93 1 . C ? 
ATOM   275  C   C   . ILE ILE ILE B B 10 10 . 6.902   32.043 15.478 1.00 29.00 1 . C ? 
ATOM   276  O   O   . ILE ILE ILE B B 10 10 . 6.799   32.118 16.705 1.00 28.23 1 . O ? 
ATOM   277  N   N   . ALA ALA ALA B B 11 11 . 6.511   30.992 14.752 1.00 29.01 1 . N ? 
ATOM   278  CA  CA  . ALA ALA ALA B B 11 11 . 5.817   29.849 15.376 1.00 29.57 1 . C ? 
ATOM   279  CB  CB  . ALA ALA ALA B B 11 11 . 5.410   28.813 14.347 1.00 31.26 1 . C ? 
ATOM   280  C   C   . ALA ALA ALA B B 11 11 . 6.718   29.237 16.456 1.00 33.11 1 . C ? 
ATOM   281  O   O   . ALA ALA ALA B B 11 11 . 6.209   28.867 17.524 1.00 31.25 1 . O ? 
ATOM   282  N   N   . LYS LYS LYS B B 12 12 . 8.001   29.087 16.173 1.00 33.71 1 . N ? 
ATOM   283  CA  CA  . LYS LYS LYS B B 12 12 . 8.950   28.485 17.122 1.00 34.67 1 . C ? 
ATOM   284  CB  CB  . LYS LYS LYS B B 12 12 . 10.336  28.383 16.469 1.00 38.49 1 . C ? 
ATOM   285  CG  CG  . LYS LYS LYS B B 12 12 . 11.384  27.696 17.330 1.00 49.65 1 . C ? 
ATOM   286  C   C   . LYS LYS LYS B B 12 12 . 9.015   29.357 18.377 1.00 35.41 1 . C ? 
ATOM   287  O   O   . LYS LYS LYS B B 12 12 . 8.956   28.798 19.501 1.00 32.55 1 . O ? 
ATOM   288  N   N   . GLY GLY GLY B B 13 13 . 9.165   30.673 18.208 1.00 32.58 1 . N ? 
ATOM   289  CA  CA  . GLY GLY GLY B B 13 13 . 9.249   31.561 19.371 1.00 30.24 1 . C ? 
ATOM   290  C   C   . GLY GLY GLY B B 13 13 . 7.941   31.547 20.179 1.00 28.73 1 . C ? 
ATOM   291  O   O   . GLY GLY GLY B B 13 13 . 8.010   31.576 21.418 1.00 29.14 1 . O ? 
ATOM   292  N   N   . ILE ILE ILE B B 14 14 . 6.801   31.475 19.540 1.00 28.24 1 . N ? 
ATOM   293  CA  CA  . ILE ILE ILE B B 14 14 . 5.499   31.448 20.248 1.00 27.81 1 . C ? 
ATOM   294  CB  CB  . ILE ILE ILE B B 14 14 . 4.340   31.616 19.256 1.00 28.98 1 . C ? 
ATOM   295  CG1 CG1 . ILE ILE ILE B B 14 14 . 4.270   33.069 18.808 1.00 32.22 1 . C ? 
ATOM   296  CG2 CG2 . ILE ILE ILE B B 14 14 . 3.016   31.248 19.904 1.00 34.12 1 . C ? 
ATOM   297  CD1 CD1 . ILE ILE ILE B B 14 14 . 3.422   33.268 17.639 1.00 36.50 1 . C ? 
ATOM   298  C   C   . ILE ILE ILE B B 14 14 . 5.423   30.168 21.100 1.00 27.98 1 . C ? 
ATOM   299  O   O   . ILE ILE ILE B B 14 14 . 4.935   30.226 22.217 1.00 28.29 1 . O ? 
ATOM   300  N   N   . LYS LYS LYS B B 15 15 . 5.858   29.054 20.566 1.00 28.94 1 . N ? 
ATOM   301  CA  CA  . LYS LYS LYS B B 15 15 . 5.863   27.788 21.353 1.00 32.94 1 . C ? 
ATOM   302  CB  CB  . LYS LYS LYS B B 15 15 . 6.182   26.612 20.424 1.00 36.48 1 . C ? 
ATOM   303  CG  CG  . LYS LYS LYS B B 15 15 . 4.965   26.320 19.558 1.00 38.35 1 . C ? 
ATOM   304  CD  CD  . LYS LYS LYS B B 15 15 . 5.175   25.242 18.532 1.00 45.30 1 . C ? 
ATOM   305  CE  CE  . LYS LYS LYS B B 15 15 . 4.006   25.049 17.606 1.00 43.38 1 . C ? 
ATOM   306  NZ  NZ  . LYS LYS LYS B B 15 15 . 4.412   24.103 16.526 1.00 52.56 1 . N ? 
ATOM   307  C   C   . LYS LYS LYS B B 15 15 . 6.798   27.899 22.551 1.00 32.38 1 . C ? 
ATOM   308  O   O   . LYS LYS LYS B B 15 15 . 6.452   27.381 23.612 1.00 30.03 1 . O ? 
ATOM   309  N   N   . GLU GLU GLU B B 16 16 . 7.929   28.576 22.408 1.00 31.28 1 . N ? 
ATOM   310  CA  CA  . GLU GLU GLU B B 16 16 . 8.841   28.799 23.546 1.00 31.27 1 . C ? 
ATOM   311  CB  CB  . GLU GLU GLU B B 16 16 . 10.150  29.424 23.063 1.00 37.00 1 . C ? 
ATOM   312  CG  CG  . GLU GLU GLU B B 16 16 . 10.954  28.557 22.112 1.00 44.09 1 . C ? 
ATOM   313  CD  CD  . GLU GLU GLU B B 16 16 . 12.196  29.174 21.486 1.00 65.96 1 . C ? 
ATOM   314  OE1 OE1 . GLU GLU GLU B B 16 16 . 12.464  30.364 21.739 1.00 71.08 1 . O ? 
ATOM   315  OE2 OE2 . GLU GLU GLU B B 16 16 . 12.884  28.469 20.710 1.00 73.41 1 . O ? 
ATOM   316  C   C   . GLU GLU GLU B B 16 16 . 8.164   29.712 24.587 1.00 31.43 1 . C ? 
ATOM   317  O   O   . GLU GLU GLU B B 16 16 . 8.311   29.480 25.780 1.00 29.17 1 . O ? 
ATOM   318  N   N   . ILE ILE ILE B B 17 17 . 7.398   30.714 24.155 1.00 26.44 1 . N ? 
ATOM   319  CA  CA  . ILE ILE ILE B B 17 17 . 6.601   31.538 25.116 1.00 29.89 1 . C ? 
ATOM   320  CB  CB  . ILE ILE ILE B B 17 17 . 5.870   32.689 24.391 1.00 27.54 1 . C ? 
ATOM   321  CG1 CG1 . ILE ILE ILE B B 17 17 . 6.878   33.679 23.791 1.00 26.94 1 . C ? 
ATOM   322  CG2 CG2 . ILE ILE ILE B B 17 17 . 4.887   33.348 25.341 1.00 29.47 1 . C ? 
ATOM   323  CD1 CD1 . ILE ILE ILE B B 17 17 . 6.276   34.772 22.965 1.00 28.10 1 . C ? 
ATOM   324  C   C   . ILE ILE ILE B B 17 17 . 5.607   30.619 25.830 1.00 25.39 1 . C ? 
ATOM   325  O   O   . ILE ILE ILE B B 17 17 . 5.482   30.753 27.056 1.00 28.19 1 . O ? 
ATOM   326  N   N   . ALA ALA ALA B B 18 18 . 4.909   29.758 25.117 1.00 29.06 1 . N ? 
ATOM   327  CA  CA  . ALA ALA ALA B B 18 18 . 3.917   28.862 25.763 1.00 27.33 1 . C ? 
ATOM   328  CB  CB  . ALA ALA ALA B B 18 18 . 3.227   28.007 24.733 1.00 28.32 1 . C ? 
ATOM   329  C   C   . ALA ALA ALA B B 18 18 . 4.567   28.018 26.858 1.00 31.24 1 . C ? 
ATOM   330  O   O   . ALA ALA ALA B B 18 18 . 3.995   27.860 27.923 1.00 30.12 1 . O ? 
ATOM   331  N   N   . TRP TRP TRP B B 19 19 . 5.758   27.493 26.575 1.00 31.25 1 . N ? 
ATOM   332  CA  CA  . TRP TRP TRP B B 19 19 . 6.490   26.658 27.561 1.00 38.85 1 . C ? 
ATOM   333  CB  CB  . TRP TRP TRP B B 19 19 . 7.756   26.122 26.890 1.00 38.14 1 . C ? 
ATOM   334  CG  CG  . TRP TRP TRP B B 19 19 . 8.573   25.296 27.835 1.00 44.89 1 . C ? 
ATOM   335  CD1 CD1 . TRP TRP TRP B B 19 19 . 8.424   23.962 28.088 1.00 52.84 1 . C ? 
ATOM   336  NE1 NE1 . TRP TRP TRP B B 19 19 . 9.341   23.560 29.035 1.00 49.45 1 . N ? 
ATOM   337  CE2 CE2 . TRP TRP TRP B B 19 19 . 10.078  24.638 29.431 1.00 52.60 1 . C ? 
ATOM   338  CD2 CD2 . TRP TRP TRP B B 19 19 . 9.627   25.761 28.687 1.00 45.87 1 . C ? 
ATOM   339  CE3 CE3 . TRP TRP TRP B B 19 19 . 10.238  27.002 28.904 1.00 48.63 1 . C ? 
ATOM   340  CZ3 CZ3 . TRP TRP TRP B B 19 19 . 11.277  27.085 29.803 1.00 60.41 1 . C ? 
ATOM   341  CH2 CH2 . TRP TRP TRP B B 19 19 . 11.716  25.958 30.513 1.00 60.27 1 . C ? 
ATOM   342  CZ2 CZ2 . TRP TRP TRP B B 19 19 . 11.142  24.720 30.332 1.00 56.92 1 . C ? 
ATOM   343  C   C   . TRP TRP TRP B B 19 19 . 6.791   27.495 28.820 1.00 35.12 1 . C ? 
ATOM   344  O   O   . TRP TRP TRP B B 19 19 . 6.535   27.048 29.942 1.00 33.27 1 . O ? 
ATOM   345  N   N   . GLY GLY GLY B B 20 20 . 7.320   28.720 28.621 1.00 31.46 1 . N ? 
ATOM   346  CA  CA  . GLY GLY GLY B B 20 20 . 7.597   29.624 29.731 1.00 31.16 1 . C ? 
ATOM   347  C   C   . GLY GLY GLY B B 20 20 . 6.386   29.963 30.563 1.00 30.05 1 . C ? 
ATOM   348  O   O   . GLY GLY GLY B B 20 20 . 6.491   30.039 31.787 1.00 31.67 1 . O ? 
ATOM   349  N   N   . ILE ILE ILE B B 21 21 . 5.273   30.240 29.916 1.00 27.12 1 . N ? 
ATOM   350  CA  CA  . ILE ILE ILE B B 21 21 . 4.027   30.609 30.638 1.00 28.91 1 . C ? 
ATOM   351  CB  CB  . ILE ILE ILE B B 21 21 . 2.973   31.056 29.636 1.00 27.80 1 . C ? 
ATOM   352  CG1 CG1 . ILE ILE ILE B B 21 21 . 3.374   32.433 29.084 1.00 30.65 1 . C ? 
ATOM   353  CG2 CG2 . ILE ILE ILE B B 21 21 . 1.614   31.163 30.320 1.00 31.50 1 . C ? 
ATOM   354  CD1 CD1 . ILE ILE ILE B B 21 21 . 2.489   32.933 28.045 1.00 41.85 1 . C ? 
ATOM   355  C   C   . ILE ILE ILE B B 21 21 . 3.587   29.392 31.496 1.00 29.94 1 . C ? 
ATOM   356  O   O   . ILE ILE ILE B B 21 21 . 3.149   29.596 32.624 1.00 31.45 1 . O ? 
ATOM   357  N   N   . LYS LYS LYS B B 22 22 . 3.659   28.202 30.936 1.00 30.88 1 . N ? 
ATOM   358  CA  CA  . LYS LYS LYS B B 22 22 . 3.314   26.970 31.703 1.00 36.32 1 . C ? 
ATOM   359  CB  CB  . LYS LYS LYS B B 22 22 . 3.395   25.783 30.748 1.00 35.39 1 . C ? 
ATOM   360  CG  CG  . LYS LYS LYS B B 22 22 . 2.156   25.671 29.897 1.00 41.44 1 . C ? 
ATOM   361  CD  CD  . LYS LYS LYS B B 22 22 . 2.233   24.690 28.754 1.00 49.41 1 . C ? 
ATOM   362  CE  CE  . LYS LYS LYS B B 22 22 . 0.926   24.506 28.026 1.00 50.17 1 . C ? 
ATOM   363  NZ  NZ  . LYS LYS LYS B B 22 22 . 1.159   23.724 26.788 1.00 54.14 1 . N ? 
ATOM   364  C   C   . LYS LYS LYS B B 22 22 . 4.226   26.857 32.933 1.00 37.41 1 . C ? 
ATOM   365  O   O   . LYS LYS LYS B B 22 22 . 3.745   26.458 34.021 1.00 36.22 1 . O ? 
ATOM   366  N   N   . GLU GLU GLU B B 23 23 . 5.494   27.192 32.788 1.00 35.11 1 . N ? 
ATOM   367  CA  CA  . GLU GLU GLU B B 23 23 . 6.417   27.131 33.942 1.00 34.76 1 . C ? 
ATOM   368  CB  CB  . GLU GLU GLU B B 23 23 . 7.859   27.211 33.461 1.00 35.57 1 . C ? 
ATOM   369  CG  CG  . GLU GLU GLU B B 23 23 . 8.286   25.947 32.756 1.00 38.67 1 . C ? 
ATOM   370  CD  CD  . GLU GLU GLU B B 23 23 . 8.366   24.703 33.668 1.00 45.12 1 . C ? 
ATOM   371  OE1 OE1 . GLU GLU GLU B B 23 23 . 8.867   24.833 34.778 1.00 49.62 1 . O ? 
ATOM   372  OE2 OE2 . GLU GLU GLU B B 23 23 . 7.811   23.674 33.295 1.00 49.98 1 . O ? 
ATOM   373  C   C   . GLU GLU GLU B B 23 23 . 6.088   28.207 34.972 1.00 39.45 1 . C ? 
ATOM   374  O   O   . GLU GLU GLU B B 23 23 . 6.214   27.985 36.167 1.00 36.20 1 . O ? 
ATOM   375  N   N   . ILE ILE ILE B B 24 24 . 5.626   29.379 34.541 1.00 33.40 1 . N ? 
ATOM   376  CA  CA  . ILE ILE ILE B B 24 24 . 5.128   30.411 35.487 1.00 30.90 1 . C ? 
ATOM   377  CB  CB  . ILE ILE ILE B B 24 24 . 4.787   31.723 34.764 1.00 33.91 1 . C ? 
ATOM   378  CG1 CG1 . ILE ILE ILE B B 24 24 . 6.057   32.398 34.233 1.00 33.69 1 . C ? 
ATOM   379  CG2 CG2 . ILE ILE ILE B B 24 24 . 3.993   32.646 35.682 1.00 41.72 1 . C ? 
ATOM   380  CD1 CD1 . ILE ILE ILE B B 24 24 . 5.799   33.588 33.350 1.00 32.62 1 . C ? 
ATOM   381  C   C   . ILE ILE ILE B B 24 24 . 3.932   29.833 36.243 1.00 32.85 1 . C ? 
ATOM   382  O   O   . ILE ILE ILE B B 24 24 . 3.892   30.015 37.486 1.00 34.86 1 . O ? 
ATOM   383  N   N   . ALA ALA ALA B B 25 25 . 3.000   29.176 35.535 1.00 33.02 1 . N ? 
ATOM   384  CA  CA  . ALA ALA ALA B B 25 25 . 1.776   28.665 36.205 1.00 34.36 1 . C ? 
ATOM   385  CB  CB  . ALA ALA ALA B B 25 25 . 0.836   28.041 35.228 1.00 36.57 1 . C ? 
ATOM   386  C   C   . ALA ALA ALA B B 25 25 . 2.210   27.665 37.277 1.00 40.69 1 . C ? 
ATOM   387  O   O   . ALA ALA ALA B B 25 25 . 1.673   27.709 38.380 1.00 39.40 1 . O ? 
ATOM   388  N   N   . LYS LYS LYS B B 26 26 . 3.168   26.825 36.949 1.00 34.43 1 . N ? 
ATOM   389  CA  CA  . LYS LYS LYS B B 26 26 . 3.734   25.827 37.921 1.00 39.84 1 . C ? 
ATOM   390  CB  CB  . LYS LYS LYS B B 26 26 . 4.798   24.978 37.234 1.00 44.87 1 . C ? 
ATOM   391  CG  CG  . LYS LYS LYS B B 26 26 . 4.402   23.994 36.159 1.00 58.83 1 . C ? 
ATOM   392  CD  CD  . LYS LYS LYS B B 26 26 . 5.701   23.252 35.712 1.00 74.83 1 . C ? 
ATOM   393  CE  CE  . LYS LYS LYS B B 26 26 . 5.537   22.012 34.856 1.00 72.04 1 . C ? 
ATOM   394  NZ  NZ  . LYS LYS LYS B B 26 26 . 4.651   22.261 33.701 1.00 90.43 1 . N ? 
ATOM   395  C   C   . LYS LYS LYS B B 26 26 . 4.363   26.537 39.130 1.00 47.58 1 . C ? 
ATOM   396  O   O   . LYS LYS LYS B B 26 26 . 4.085   26.119 40.297 1.00 47.14 1 . O ? 
ATOM   397  N   N   . GLY GLY GLY B B 27 27 . 5.169   27.575 38.904 1.00 45.37 1 . N ? 
ATOM   398  CA  CA  . GLY GLY GLY B B 27 27 . 5.781   28.374 39.981 1.00 51.61 1 . C ? 
ATOM   399  C   C   . GLY GLY GLY B B 27 27 . 4.743   28.987 40.918 1.00 55.44 1 . C ? 
ATOM   400  O   O   . GLY GLY GLY B B 27 27 . 4.939   28.970 42.126 1.00 52.14 1 . O ? 
ATOM   401  N   N   . ILE ILE ILE B B 28 28 . 3.666   29.544 40.377 1.00 45.67 1 . N ? 
ATOM   402  CA  CA  . ILE ILE ILE B B 28 28 . 2.583   30.188 41.173 1.00 48.90 1 . C ? 
ATOM   403  CB  CB  . ILE ILE ILE B B 28 28 . 1.591   30.928 40.251 1.00 53.30 1 . C ? 
ATOM   404  CG1 CG1 . ILE ILE ILE B B 28 28 . 2.245   32.173 39.656 1.00 52.71 1 . C ? 
ATOM   405  CG2 CG2 . ILE ILE ILE B B 28 28 . 0.291   31.269 40.986 1.00 55.56 1 . C ? 
ATOM   406  CD1 CD1 . ILE ILE ILE B B 28 28 . 1.481   32.739 38.493 1.00 54.94 1 . C ? 
ATOM   407  C   C   . ILE ILE ILE B B 28 28 . 1.898   29.105 42.023 1.00 57.02 1 . C ? 
ATOM   408  O   O   . ILE ILE ILE B B 28 28 . 1.660   29.362 43.208 1.00 58.04 1 . O ? 
ATOM   409  N   N   . LYS LYS LYS B B 29 29 . 1.611   27.944 41.427 1.00 54.00 1 . N ? 
ATOM   410  CA  CA  . LYS LYS LYS B B 29 29 . 0.908   26.807 42.078 1.00 51.54 1 . C ? 
ATOM   411  CB  CB  . LYS LYS LYS B B 29 29 . 0.479   25.779 41.014 1.00 51.82 1 . C ? 
ATOM   412  CG  CG  . LYS LYS LYS B B 29 29 . -0.735  26.196 40.203 1.00 56.03 1 . C ? 
ATOM   413  CD  CD  . LYS LYS LYS B B 29 29 . -1.321  25.111 39.318 1.00 77.53 1 . C ? 
ATOM   414  CE  CE  . LYS LYS LYS B B 29 29 . -2.288  25.669 38.296 1.00 74.27 1 . C ? 
ATOM   415  NZ  NZ  . LYS LYS LYS B B 29 29 . -2.771  24.602 37.386 1.00 86.17 1 . N ? 
ATOM   416  C   C   . LYS LYS LYS B B 29 29 . 1.791   26.211 43.184 1.00 56.83 1 . C ? 
ATOM   417  O   O   . LYS LYS LYS B B 29 29 . 1.222   25.535 44.067 1.00 79.12 1 . O ? 
ATOM   418  N   N   . GLY GLY GLY B B 30 30 . 3.104   26.479 43.181 1.00 58.92 1 . N ? 
ATOM   419  CA  CA  . GLY GLY GLY B B 30 30 . 4.041   26.099 44.251 1.00 62.34 1 . C ? 
ATOM   420  C   C   . GLY GLY GLY B B 30 30 . 3.869   27.000 45.466 1.00 75.55 1 . C ? 
ATOM   421  O   O   . GLY GLY GLY B B 30 30 . 4.645   26.936 46.401 1.00 76.97 1 . O ? 
HETATM 422  C   C   . ACE ACE ACE C C 0  0  . -6.785  30.489 1.188  1.00 74.92 1 . C ? 
HETATM 423  O   O   . ACE ACE ACE C C 0  0  . -6.682  31.334 2.074  1.00 53.59 1 . O ? 
HETATM 424  CH3 CH3 . ACE ACE ACE C C 0  0  . -5.803  30.410 0.007  1.00 73.45 1 . C ? 
ATOM   425  N   N   . GLY GLY GLY C C 1  1  . -7.766  29.562 1.047  1.00 66.10 1 . N ? 
ATOM   426  CA  CA  . GLY GLY GLY C C 1  1  . -8.742  29.112 2.082  1.00 56.35 1 . C ? 
ATOM   427  C   C   . GLY GLY GLY C C 1  1  . -8.024  28.600 3.335  1.00 50.78 1 . C ? 
ATOM   428  O   O   . GLY GLY GLY C C 1  1  . -8.499  28.859 4.453  1.00 41.32 1 . O ? 
ATOM   429  N   N   . GLU GLU GLU C C 2  2  . -6.915  27.902 3.160  1.00 44.31 1 . N ? 
ATOM   430  CA  CA  . GLU GLU GLU C C 2  2  . -6.080  27.363 4.272  1.00 49.67 1 . C ? 
ATOM   431  CB  CB  . GLU GLU GLU C C 2  2  . -5.036  26.364 3.763  1.00 59.05 1 . C ? 
ATOM   432  CG  CG  . GLU GLU GLU C C 2  2  . -4.363  26.806 2.471  1.00 78.38 1 . C ? 
ATOM   433  CD  CD  . GLU GLU GLU C C 2  2  . -3.670  25.717 1.673  1.00 89.47 1 . C ? 
ATOM   434  OE1 OE1 . GLU GLU GLU C C 2  2  . -2.605  25.250 2.130  1.00 55.36 1 . O ? 
ATOM   435  OE2 OE2 . GLU GLU GLU C C 2  2  . -4.173  25.386 0.560  1.00 95.27 1 . O ? 
ATOM   436  C   C   . GLU GLU GLU C C 2  2  . -5.426  28.555 5.004  1.00 48.90 1 . C ? 
ATOM   437  O   O   . GLU GLU GLU C C 2  2  . -5.273  28.485 6.207  1.00 41.94 1 . O ? 
ATOM   438  N   N   . ILE ILE ILE C C 3  3  . -5.060  29.628 4.309  1.00 41.34 1 . N ? 
ATOM   439  CA  CA  . ILE ILE ILE C C 3  3  . -4.499  30.840 4.962  1.00 41.87 1 . C ? 
ATOM   440  CB  CB  . ILE ILE ILE C C 3  3  . -3.856  31.790 3.935  1.00 47.90 1 . C ? 
ATOM   441  CG1 CG1 . ILE ILE ILE C C 3  3  . -2.579  31.154 3.358  1.00 52.80 1 . C ? 
ATOM   442  CG2 CG2 . ILE ILE ILE C C 3  3  . -3.588  33.144 4.599  1.00 44.23 1 . C ? 
ATOM   443  CD1 CD1 . ILE ILE ILE C C 3  3  . -1.969  31.882 2.217  1.00 56.00 1 . C ? 
ATOM   444  C   C   . ILE ILE ILE C C 3  3  . -5.606  31.489 5.796  1.00 41.46 1 . C ? 
ATOM   445  O   O   . ILE ILE ILE C C 3  3  . -5.357  31.762 7.003  1.00 38.81 1 . O ? 
ATOM   446  N   N   . ALA ALA ALA C C 4  4  . -6.794  31.707 5.217  1.00 37.31 1 . N ? 
ATOM   447  CA  CA  . ALA ALA ALA C C 4  4  . -7.942  32.290 5.927  1.00 42.20 1 . C ? 
ATOM   448  CB  CB  . ALA ALA ALA C C 4  4  . -9.129  32.450 5.000  1.00 47.09 1 . C ? 
ATOM   449  C   C   . ALA ALA ALA C C 4  4  . -8.262  31.430 7.160  1.00 44.91 1 . C ? 
ATOM   450  O   O   . ALA ALA ALA C C 4  4  . -8.513  31.989 8.226  1.00 40.81 1 . O ? 
ATOM   451  N   N   . GLN GLN GLN C C 5  5  . -8.203  30.116 7.067  1.00 41.43 1 . N ? 
ATOM   452  CA  CA  . GLN GLN GLN C C 5  5  . -8.535  29.211 8.196  1.00 40.16 1 . C ? 
ATOM   453  CB  CB  . GLN GLN GLN C C 5  5  . -8.578  27.762 7.705  1.00 46.84 1 . C ? 
ATOM   454  CG  CG  . GLN GLN GLN C C 5  5  . -8.997  26.747 8.750  1.00 53.72 1 . C ? 
ATOM   455  CD  CD  . GLN GLN GLN C C 5  5  . -10.286 27.128 9.426  1.00 68.40 1 . C ? 
ATOM   456  OE1 OE1 . GLN GLN GLN C C 5  5  . -10.409 27.032 10.641 1.00 88.81 1 . O ? 
ATOM   457  NE2 NE2 . GLN GLN GLN C C 5  5  . -11.261 27.561 8.643  1.00 73.22 1 . N ? 
ATOM   458  C   C   . GLN GLN GLN C C 5  5  . -7.480  29.353 9.301  1.00 40.36 1 . C ? 
ATOM   459  O   O   . GLN GLN GLN C C 5  5  . -7.881  29.392 10.458 1.00 38.24 1 . O ? 
ATOM   460  N   N   . GLY GLY GLY C C 6  6  . -6.190  29.390 8.945  1.00 37.64 1 . N ? 
ATOM   461  CA  CA  . GLY GLY GLY C C 6  6  . -5.116  29.587 9.928  1.00 40.24 1 . C ? 
ATOM   462  C   C   . GLY GLY GLY C C 6  6  . -5.301  30.921 10.663 1.00 36.78 1 . C ? 
ATOM   463  O   O   . GLY GLY GLY C C 6  6  . -5.145  30.963 11.884 1.00 34.57 1 . O ? 
ATOM   464  N   N   . ILE ILE ILE C C 7  7  . -5.610  31.990 9.928  1.00 34.72 1 . N ? 
ATOM   465  CA  CA  . ILE ILE ILE C C 7  7  . -5.788  33.324 10.541 1.00 34.42 1 . C ? 
ATOM   466  CB  CB  . ILE ILE ILE C C 7  7  . -5.938  34.373 9.446  1.00 35.19 1 . C ? 
ATOM   467  CG1 CG1 . ILE ILE ILE C C 7  7  . -4.598  34.520 8.716  1.00 36.93 1 . C ? 
ATOM   468  CG2 CG2 . ILE ILE ILE C C 7  7  . -6.433  35.699 10.027 1.00 39.71 1 . C ? 
ATOM   469  CD1 CD1 . ILE ILE ILE C C 7  7  . -4.660  35.458 7.581  1.00 46.60 1 . C ? 
ATOM   470  C   C   . ILE ILE ILE C C 7  7  . -6.984  33.277 11.493 1.00 33.38 1 . C ? 
ATOM   471  O   O   . ILE ILE ILE C C 7  7  . -6.901  33.839 12.580 1.00 32.87 1 . O ? 
ATOM   472  N   N   . LYS LYS LYS C C 8  8  . -8.062  32.617 11.104 1.00 37.05 1 . N ? 
ATOM   473  CA  CA  . LYS LYS LYS C C 8  8  . -9.251  32.499 11.985 1.00 37.68 1 . C ? 
ATOM   474  CB  CB  . LYS LYS LYS C C 8  8  . -10.407 31.851 11.211 1.00 42.93 1 . C ? 
ATOM   475  C   C   . LYS LYS LYS C C 8  8  . -8.898  31.701 13.238 1.00 34.79 1 . C ? 
ATOM   476  O   O   . LYS LYS LYS C C 8  8  . -9.386  32.051 14.344 1.00 35.42 1 . O ? 
ATOM   477  N   N   . GLU GLU GLU C C 9  9  . -8.067  30.679 13.121 1.00 34.14 1 . N ? 
ATOM   478  CA  CA  . GLU GLU GLU C C 9  9  . -7.651  29.905 14.306 1.00 31.16 1 . C ? 
ATOM   479  CB  CB  . GLU GLU GLU C C 9  9  . -6.878  28.645 13.944 1.00 35.39 1 . C ? 
ATOM   480  CG  CG  . GLU GLU GLU C C 9  9  . -7.746  27.580 13.265 1.00 48.92 1 . C ? 
ATOM   481  CD  CD  . GLU GLU GLU C C 9  9  . -8.983  27.170 14.057 1.00 58.16 1 . C ? 
ATOM   482  OE1 OE1 . GLU GLU GLU C C 9  9  . -8.885  26.973 15.292 1.00 54.00 1 . O ? 
ATOM   483  OE2 OE2 . GLU GLU GLU C C 9  9  . -10.077 27.084 13.450 1.00 68.87 1 . O ? 
ATOM   484  C   C   . GLU GLU GLU C C 9  9  . -6.774  30.802 15.224 1.00 34.09 1 . C ? 
ATOM   485  O   O   . GLU GLU GLU C C 9  9  . -6.873  30.661 16.449 1.00 32.68 1 . O ? 
ATOM   486  N   N   . ILE ILE ILE C C 10 10 . -5.925  31.653 14.658 1.00 31.59 1 . N ? 
ATOM   487  CA  CA  . ILE ILE ILE C C 10 10 . -5.143  32.613 15.494 1.00 28.15 1 . C ? 
ATOM   488  CB  CB  . ILE ILE ILE C C 10 10 . -4.158  33.386 14.635 1.00 29.38 1 . C ? 
ATOM   489  CG1 CG1 . ILE ILE ILE C C 10 10 . -3.076  32.448 14.113 1.00 29.02 1 . C ? 
ATOM   490  CG2 CG2 . ILE ILE ILE C C 10 10 . -3.572  34.544 15.465 1.00 30.81 1 . C ? 
ATOM   491  CD1 CD1 . ILE ILE ILE C C 10 10 . -2.129  33.101 13.157 1.00 31.96 1 . C ? 
ATOM   492  C   C   . ILE ILE ILE C C 10 10 . -6.127  33.513 16.233 1.00 28.72 1 . C ? 
ATOM   493  O   O   . ILE ILE ILE C C 10 10 . -5.948  33.705 17.450 1.00 31.00 1 . O ? 
ATOM   494  N   N   . ALA ALA ALA C C 11 11 . -7.137  34.046 15.536 1.00 28.08 1 . N ? 
ATOM   495  CA  CA  . ALA ALA ALA C C 11 11 . -8.124  34.933 16.177 1.00 31.96 1 . C ? 
ATOM   496  CB  CB  . ALA ALA ALA C C 11 11 . -9.174  35.433 15.198 1.00 33.86 1 . C ? 
ATOM   497  C   C   . ALA ALA ALA C C 11 11 . -8.784  34.217 17.357 1.00 32.74 1 . C ? 
ATOM   498  O   O   . ALA ALA ALA C C 11 11 . -9.000  34.856 18.400 1.00 30.77 1 . O ? 
ATOM   499  N   N   . LYS LYS LYS C C 12 12 . -9.147  32.962 17.189 1.00 32.93 1 . N ? 
ATOM   500  CA  CA  . LYS LYS LYS C C 12 12 . -9.801  32.175 18.269 1.00 36.38 1 . C ? 
ATOM   501  CB  CB  . LYS LYS LYS C C 12 12 . -10.177 30.778 17.738 1.00 41.75 1 . C ? 
ATOM   502  CG  CG  . LYS LYS LYS C C 12 12 . -11.390 30.729 16.823 1.00 50.93 1 . C ? 
ATOM   503  CD  CD  . LYS LYS LYS C C 12 12 . -11.826 29.302 16.454 1.00 48.61 1 . C ? 
ATOM   504  C   C   . LYS LYS LYS C C 12 12 . -8.862  32.051 19.464 1.00 34.86 1 . C ? 
ATOM   505  O   O   . LYS LYS LYS C C 12 12 . -9.290  32.296 20.596 1.00 33.23 1 . O ? 
ATOM   506  N   N   . GLY GLY GLY C C 13 13 . -7.604  31.699 19.224 1.00 32.19 1 . N ? 
ATOM   507  CA  CA  . GLY GLY GLY C C 13 13 . -6.627  31.566 20.315 1.00 32.96 1 . C ? 
ATOM   508  C   C   . GLY GLY GLY C C 13 13 . -6.413  32.912 21.031 1.00 30.30 1 . C ? 
ATOM   509  O   O   . GLY GLY GLY C C 13 13 . -6.281  32.919 22.247 1.00 29.21 1 . O ? 
ATOM   510  N   N   . ILE ILE ILE C C 14 14 . -6.345  34.007 20.296 1.00 29.58 1 . N ? 
ATOM   511  CA  CA  . ILE ILE ILE C C 14 14 . -6.136  35.348 20.895 1.00 28.97 1 . C ? 
ATOM   512  CB  CB  . ILE ILE ILE C C 14 14 . -5.891  36.390 19.799 1.00 29.19 1 . C ? 
ATOM   513  CG1 CG1 . ILE ILE ILE C C 14 14 . -4.533  36.189 19.122 1.00 34.14 1 . C ? 
ATOM   514  CG2 CG2 . ILE ILE ILE C C 14 14 . -6.058  37.819 20.322 1.00 33.61 1 . C ? 
ATOM   515  CD1 CD1 . ILE ILE ILE C C 14 14 . -3.386  36.424 19.976 1.00 40.83 1 . C ? 
ATOM   516  C   C   . ILE ILE ILE C C 14 14 . -7.313  35.680 21.806 1.00 33.35 1 . C ? 
ATOM   517  O   O   . ILE ILE ILE C C 14 14 . -7.099  36.224 22.889 1.00 29.70 1 . O ? 
ATOM   518  N   N   . LYS LYS LYS C C 15 15 . -8.538  35.372 21.373 1.00 32.26 1 . N ? 
ATOM   519  CA  CA  . LYS LYS LYS C C 15 15 . -9.720  35.651 22.211 1.00 33.92 1 . C ? 
ATOM   520  CB  CB  . LYS LYS LYS C C 15 15 . -11.015 35.367 21.430 1.00 38.61 1 . C ? 
ATOM   521  CG  CG  . LYS LYS LYS C C 15 15 . -12.218 35.827 22.237 1.00 49.76 1 . C ? 
ATOM   522  CD  CD  . LYS LYS LYS C C 15 15 . -13.561 35.485 21.635 1.00 64.34 1 . C ? 
ATOM   523  CE  CE  . LYS LYS LYS C C 15 15 . -14.687 35.818 22.589 1.00 71.09 1 . C ? 
ATOM   524  NZ  NZ  . LYS LYS LYS C C 15 15 . -15.962 35.219 22.132 1.00 83.35 1 . N ? 
ATOM   525  C   C   . LYS LYS LYS C C 15 15 . -9.639  34.810 23.493 1.00 31.57 1 . C ? 
ATOM   526  O   O   . LYS LYS LYS C C 15 15 . -10.007 35.309 24.560 1.00 33.10 1 . O ? 
ATOM   527  N   N   . GLU GLU GLU C C 16 16 . -9.172  33.576 23.409 1.00 34.76 1 . N ? 
ATOM   528  CA  CA  . GLU GLU GLU C C 16 16 . -9.042  32.730 24.589 1.00 33.54 1 . C ? 
ATOM   529  CB  CB  . GLU GLU GLU C C 16 16 . -8.691  31.317 24.156 1.00 39.17 1 . C ? 
ATOM   530  CG  CG  . GLU GLU GLU C C 16 16 . -8.894  30.286 25.242 1.00 56.43 1 . C ? 
ATOM   531  CD  CD  . GLU GLU GLU C C 16 16 . -8.655  28.834 24.799 1.00 55.08 1 . C ? 
ATOM   532  OE1 OE1 . GLU GLU GLU C C 16 16 . -8.433  28.619 23.568 1.00 53.86 1 . O ? 
ATOM   533  OE2 OE2 . GLU GLU GLU C C 16 16 . -8.603  27.947 25.701 1.00 49.12 1 . O ? 
ATOM   534  C   C   . GLU GLU GLU C C 16 16 . -7.951  33.287 25.512 1.00 36.97 1 . C ? 
ATOM   535  O   O   . GLU GLU GLU C C 16 16 . -8.116  33.237 26.721 1.00 32.63 1 . O ? 
ATOM   536  N   N   . ILE ILE ILE C C 17 17 . -6.865  33.819 24.972 1.00 29.14 1 . N ? 
ATOM   537  CA  CA  . ILE ILE ILE C C 17 17 . -5.863  34.549 25.817 1.00 27.90 1 . C ? 
ATOM   538  CB  CB  . ILE ILE ILE C C 17 17 . -4.652  35.015 24.976 1.00 28.47 1 . C ? 
ATOM   539  CG1 CG1 . ILE ILE ILE C C 17 17 . -3.874  33.785 24.469 1.00 28.61 1 . C ? 
ATOM   540  CG2 CG2 . ILE ILE ILE C C 17 17 . -3.771  35.869 25.831 1.00 29.60 1 . C ? 
ATOM   541  CD1 CD1 . ILE ILE ILE C C 17 17 . -2.733  34.034 23.531 1.00 31.75 1 . C ? 
ATOM   542  C   C   . ILE ILE ILE C C 17 17 . -6.550  35.706 26.513 1.00 29.44 1 . C ? 
ATOM   543  O   O   . ILE ILE ILE C C 17 17 . -6.324  35.892 27.707 1.00 29.45 1 . O ? 
ATOM   544  N   N   . ALA ALA ALA C C 18 18 . -7.331  36.516 25.793 1.00 30.37 1 . N ? 
ATOM   545  CA  CA  . ALA ALA ALA C C 18 18 . -8.001  37.681 26.410 1.00 35.36 1 . C ? 
ATOM   546  CB  CB  . ALA ALA ALA C C 18 18 . -8.851  38.413 25.371 1.00 32.45 1 . C ? 
ATOM   547  C   C   . ALA ALA ALA C C 18 18 . -8.876  37.235 27.602 1.00 35.24 1 . C ? 
ATOM   548  O   O   . ALA ALA ALA C C 18 18 . -8.850  37.898 28.634 1.00 32.75 1 . O ? 
ATOM   549  N   N   . TRP TRP TRP C C 19 19 . -9.611  36.153 27.446 1.00 35.10 1 . N ? 
ATOM   550  CA  CA  . TRP TRP TRP C C 19 19 . -10.463 35.603 28.534 1.00 38.00 1 . C ? 
ATOM   551  CB  CB  . TRP TRP TRP C C 19 19 . -11.250 34.394 28.008 1.00 41.35 1 . C ? 
ATOM   552  C   C   . TRP TRP TRP C C 19 19 . -9.614  35.224 29.749 1.00 38.01 1 . C ? 
ATOM   553  O   O   . TRP TRP TRP C C 19 19 . -9.939  35.607 30.880 1.00 34.52 1 . O ? 
ATOM   554  N   N   . GLY GLY GLY C C 20 20 . -8.522  34.497 29.516 1.00 33.09 1 . N ? 
ATOM   555  CA  CA  . GLY GLY GLY C C 20 20 . -7.594  34.092 30.568 1.00 32.85 1 . C ? 
ATOM   556  C   C   . GLY GLY GLY C C 20 20 . -6.993  35.299 31.296 1.00 33.68 1 . C ? 
ATOM   557  O   O   . GLY GLY GLY C C 20 20 . -6.811  35.251 32.508 1.00 33.70 1 . O ? 
ATOM   558  N   N   . ILE ILE ILE C C 21 21 . -6.585  36.320 30.551 1.00 28.42 1 . N ? 
ATOM   559  CA  CA  . ILE ILE ILE C C 21 21 . -5.961  37.509 31.177 1.00 29.60 1 . C ? 
ATOM   560  CB  CB  . ILE ILE ILE C C 21 21 . -5.387  38.412 30.094 1.00 30.78 1 . C ? 
ATOM   561  CG1 CG1 . ILE ILE ILE C C 21 21 . -4.165  37.771 29.441 1.00 32.90 1 . C ? 
ATOM   562  CG2 CG2 . ILE ILE ILE C C 21 21 . -5.002  39.769 30.665 1.00 33.08 1 . C ? 
ATOM   563  CD1 CD1 . ILE ILE ILE C C 21 21 . -3.046  37.579 30.295 1.00 40.91 1 . C ? 
ATOM   564  C   C   . ILE ILE ILE C C 21 21 . -7.012  38.202 32.061 1.00 35.78 1 . C ? 
ATOM   565  O   O   . ILE ILE ILE C C 21 21 . -6.659  38.649 33.149 1.00 34.77 1 . O ? 
ATOM   566  N   N   . LYS LYS LYS C C 22 22 . -8.236  38.305 31.576 1.00 37.92 1 . N ? 
ATOM   567  CA  CA  . LYS LYS LYS C C 22 22 . -9.363  38.878 32.380 1.00 40.42 1 . C ? 
ATOM   568  CB  CB  . LYS LYS LYS C C 22 22 . -10.638 38.909 31.537 1.00 43.80 1 . C ? 
ATOM   569  CG  CG  . LYS LYS LYS C C 22 22 . -11.946 39.099 32.317 1.00 59.04 1 . C ? 
ATOM   570  CD  CD  . LYS LYS LYS C C 22 22 . -13.187 39.122 31.437 1.00 58.00 1 . C ? 
ATOM   571  C   C   . LYS LYS LYS C C 22 22 . -9.507  38.077 33.680 1.00 39.56 1 . C ? 
ATOM   572  O   O   . LYS LYS LYS C C 22 22 . -9.718  38.727 34.734 1.00 44.04 1 . O ? 
ATOM   573  N   N   . GLU GLU GLU C C 23 23 . -9.406  36.756 33.613 1.00 38.43 1 . N ? 
ATOM   574  CA  CA  . GLU GLU GLU C C 23 23 . -9.519  35.909 34.811 1.00 40.21 1 . C ? 
ATOM   575  CB  CB  . GLU GLU GLU C C 23 23 . -9.602  34.437 34.455 1.00 41.78 1 . C ? 
ATOM   576  CG  CG  . GLU GLU GLU C C 23 23 . -10.939 34.075 33.857 1.00 54.67 1 . C ? 
ATOM   577  CD  CD  . GLU GLU GLU C C 23 23 . -12.044 34.083 34.931 1.00 71.47 1 . C ? 
ATOM   578  OE1 OE1 . GLU GLU GLU C C 23 23 . -12.963 34.922 34.814 1.00 79.96 1 . O ? 
ATOM   579  OE2 OE2 . GLU GLU GLU C C 23 23 . -11.971 33.274 35.916 1.00 74.68 1 . O ? 
ATOM   580  C   C   . GLU GLU GLU C C 23 23 . -8.350  36.159 35.758 1.00 46.22 1 . C ? 
ATOM   581  O   O   . GLU GLU GLU C C 23 23 . -8.557  36.170 36.986 1.00 42.22 1 . O ? 
ATOM   582  N   N   . ILE ILE ILE C C 24 24 . -7.155  36.367 35.241 1.00 37.65 1 . N ? 
ATOM   583  CA  CA  . ILE ILE ILE C C 24 24 . -5.991  36.734 36.103 1.00 37.04 1 . C ? 
ATOM   584  CB  CB  . ILE ILE ILE C C 24 24 . -4.682  36.806 35.320 1.00 35.99 1 . C ? 
ATOM   585  CG1 CG1 . ILE ILE ILE C C 24 24 . -4.277  35.440 34.763 1.00 32.74 1 . C ? 
ATOM   586  CG2 CG2 . ILE ILE ILE C C 24 24 . -3.598  37.375 36.216 1.00 35.89 1 . C ? 
ATOM   587  CD1 CD1 . ILE ILE ILE C C 24 24 . -3.078  35.447 33.875 1.00 32.90 1 . C ? 
ATOM   588  C   C   . ILE ILE ILE C C 24 24 . -6.318  38.052 36.808 1.00 40.89 1 . C ? 
ATOM   589  O   O   . ILE ILE ILE C C 24 24 . -6.076  38.149 38.036 1.00 42.00 1 . O ? 
ATOM   590  N   N   . ALA ALA ALA C C 25 25 . -6.812  39.040 36.076 1.00 35.93 1 . N ? 
ATOM   591  CA  CA  . ALA ALA ALA C C 25 25 . -7.034  40.390 36.660 1.00 41.30 1 . C ? 
ATOM   592  CB  CB  . ALA ALA ALA C C 25 25 . -7.497  41.363 35.628 1.00 42.67 1 . C ? 
ATOM   593  C   C   . ALA ALA ALA C C 25 25 . -8.066  40.245 37.781 1.00 47.69 1 . C ? 
ATOM   594  O   O   . ALA ALA ALA C C 25 25 . -7.849  40.826 38.848 1.00 45.29 1 . O ? 
ATOM   595  N   N   . LYS LYS LYS C C 26 26 . -9.095  39.435 37.554 1.00 47.13 1 . N ? 
ATOM   596  CA  CA  . LYS LYS LYS C C 26 26 . -10.145 39.153 38.590 1.00 51.85 1 . C ? 
ATOM   597  CB  CB  . LYS LYS LYS C C 26 26 . -11.269 38.299 38.001 1.00 59.20 1 . C ? 
ATOM   598  CG  CG  . LYS LYS LYS C C 26 26 . -12.182 39.013 37.007 1.00 69.18 1 . C ? 
ATOM   599  CD  CD  . LYS LYS LYS C C 26 26 . -13.347 38.171 36.497 1.00 75.91 1 . C ? 
ATOM   600  C   C   . LYS LYS LYS C C 26 26 . -9.517  38.458 39.814 1.00 58.59 1 . C ? 
ATOM   601  O   O   . LYS LYS LYS C C 26 26 . -9.816  38.855 40.951 1.00 59.82 1 . O ? 
ATOM   602  N   N   . GLY GLY GLY C C 27 27 . -8.679  37.450 39.601 1.00 56.12 1 . N ? 
ATOM   603  CA  CA  . GLY GLY GLY C C 27 27 . -7.953  36.723 40.667 1.00 54.17 1 . C ? 
ATOM   604  C   C   . GLY GLY GLY C C 27 27 . -7.122  37.662 41.528 1.00 54.56 1 . C ? 
ATOM   605  O   O   . GLY GLY GLY C C 27 27 . -7.133  37.516 42.754 1.00 60.46 1 . O ? 
ATOM   606  N   N   . ILE ILE ILE C C 28 28 . -6.384  38.578 40.914 1.00 55.82 1 . N ? 
ATOM   607  CA  CA  . ILE ILE ILE C C 28 28 . -5.502  39.538 41.644 1.00 56.88 1 . C ? 
ATOM   608  CB  CB  . ILE ILE ILE C C 28 28 . -4.598  40.307 40.666 1.00 57.12 1 . C ? 
ATOM   609  CG1 CG1 . ILE ILE ILE C C 28 28 . -3.548  39.379 40.041 1.00 47.10 1 . C ? 
ATOM   610  CG2 CG2 . ILE ILE ILE C C 28 28 . -3.953  41.506 41.335 1.00 59.41 1 . C ? 
ATOM   611  CD1 CD1 . ILE ILE ILE C C 28 28 . -2.865  39.968 38.849 1.00 53.01 1 . C ? 
ATOM   612  C   C   . ILE ILE ILE C C 28 28 . -6.398  40.467 42.470 1.00 66.40 1 . C ? 
ATOM   613  O   O   . ILE ILE ILE C C 28 28 . -6.085  40.692 43.651 1.00 64.35 1 . O ? 
ATOM   614  N   N   . LYS LYS LYS C C 29 29 . -7.444  41.014 41.837 1.00 70.61 1 . N ? 
ATOM   615  CA  CA  . LYS LYS LYS C C 29 29 . -8.540  41.798 42.465 1.00 79.07 1 . C ? 
ATOM   616  CB  CB  . LYS LYS LYS C C 29 29 . -9.495  42.349 41.393 1.00 68.60 1 . C ? 
ATOM   617  CG  CG  . LYS LYS LYS C C 29 29 . -8.986  43.549 40.612 1.00 64.38 1 . C ? 
ATOM   618  C   C   . LYS LYS LYS C C 29 29 . -9.289  40.870 43.428 1.00 65.81 1 . C ? 
ATOM   619  O   O   . LYS LYS LYS C C 29 29 . -9.546  41.265 44.551 1.00 80.04 1 . O ? 
HETATM 620  C   C   . ACE ACE ACE D D 0  0  . 1.569   28.193 0.870  1.00 65.01 1 . C ? 
HETATM 621  O   O   . ACE ACE ACE D D 0  0  . 0.868   28.560 1.783  1.00 50.21 1 . O ? 
HETATM 622  CH3 CH3 . ACE ACE ACE D D 0  0  . 2.269   29.168 -0.067 1.00 74.35 1 . C ? 
ATOM   623  N   N   . GLY GLY GLY D D 1  1  . 1.723   26.913 0.504  1.00 70.67 1 . N ? 
ATOM   624  CA  CA  . GLY GLY GLY D D 1  1  . 1.458   25.761 1.452  1.00 59.05 1 . C ? 
ATOM   625  C   C   . GLY GLY GLY D D 1  1  . 2.377   25.855 2.668  1.00 46.36 1 . C ? 
ATOM   626  O   O   . GLY GLY GLY D D 1  1  . 1.900   25.595 3.780  1.00 41.16 1 . O ? 
ATOM   627  N   N   . GLU GLU GLU D D 2  2  . 3.642   26.232 2.478  1.00 48.82 1 . N ? 
ATOM   628  CA  CA  . GLU GLU GLU D D 2  2  . 4.620   26.485 3.571  1.00 46.44 1 . C ? 
ATOM   629  CB  CB  . GLU GLU GLU D D 2  2  . 6.031   26.713 3.032  1.00 51.59 1 . C ? 
ATOM   630  C   C   . GLU GLU GLU D D 2  2  . 4.128   27.693 4.406  1.00 42.04 1 . C ? 
ATOM   631  O   O   . GLU GLU GLU D D 2  2  . 4.281   27.674 5.645  1.00 38.86 1 . O ? 
ATOM   632  N   N   . ILE ILE ILE D D 3  3  . 3.524   28.692 3.794  1.00 41.27 1 . N ? 
ATOM   633  CA  CA  . ILE ILE ILE D D 3  3  . 2.969   29.862 4.531  1.00 42.41 1 . C ? 
ATOM   634  CB  CB  . ILE ILE ILE D D 3  3  . 2.671   31.036 3.581  1.00 45.41 1 . C ? 
ATOM   635  CG1 CG1 . ILE ILE ILE D D 3  3  . 3.983   31.631 3.046  1.00 54.93 1 . C ? 
ATOM   636  CG2 CG2 . ILE ILE ILE D D 3  3  . 1.823   32.067 4.295  1.00 47.06 1 . C ? 
ATOM   637  CD1 CD1 . ILE ILE ILE D D 3  3  . 3.818   32.470 1.821  1.00 65.63 1 . C ? 
ATOM   638  C   C   . ILE ILE ILE D D 3  3  . 1.765   29.392 5.335  1.00 38.94 1 . C ? 
ATOM   639  O   O   . ILE ILE ILE D D 3  3  . 1.710   29.687 6.554  1.00 38.90 1 . O ? 
ATOM   640  N   N   . ALA ALA ALA D D 4  4  . 0.818   28.683 4.718  1.00 36.50 1 . N ? 
ATOM   641  CA  CA  . ALA ALA ALA D D 4  4  . -0.377  28.147 5.406  1.00 35.82 1 . C ? 
ATOM   642  CB  CB  . ALA ALA ALA D D 4  4  . -1.261  27.392 4.446  1.00 42.96 1 . C ? 
ATOM   643  C   C   . ALA ALA ALA D D 4  4  . 0.079   27.276 6.599  1.00 37.40 1 . C ? 
ATOM   644  O   O   . ALA ALA ALA D D 4  4  . -0.502  27.375 7.680  1.00 36.04 1 . O ? 
ATOM   645  N   N   . GLN GLN GLN D D 5  5  . 1.127   26.460 6.434  1.00 37.75 1 . N ? 
ATOM   646  CA  CA  . GLN GLN GLN D D 5  5  . 1.600   25.559 7.515  1.00 37.69 1 . C ? 
ATOM   647  CB  CB  . GLN GLN GLN D D 5  5  . 2.666   24.604 6.988  1.00 47.53 1 . C ? 
ATOM   648  CG  CG  . GLN GLN GLN D D 5  5  . 3.133   23.556 7.977  1.00 57.42 1 . C ? 
ATOM   649  CD  CD  . GLN GLN GLN D D 5  5  . 1.987   22.813 8.619  1.00 80.48 1 . C ? 
ATOM   650  OE1 OE1 . GLN GLN GLN D D 5  5  . 1.960   22.603 9.841  1.00 90.01 1 . O ? 
ATOM   651  NE2 NE2 . GLN GLN GLN D D 5  5  . 1.031   22.403 7.791  1.00 65.86 1 . N ? 
ATOM   652  C   C   . GLN GLN GLN D D 5  5  . 2.190   26.391 8.660  1.00 37.91 1 . C ? 
ATOM   653  O   O   . GLN GLN GLN D D 5  5  . 1.913   26.056 9.821  1.00 34.59 1 . O ? 
ATOM   654  N   N   . GLY GLY GLY D D 6  6  . 2.979   27.423 8.351  1.00 33.43 1 . N ? 
ATOM   655  CA  CA  . GLY GLY GLY D D 6  6  . 3.551   28.317 9.380  1.00 33.08 1 . C ? 
ATOM   656  C   C   . GLY GLY GLY D D 6  6  . 2.445   28.973 10.160 1.00 29.57 1 . C ? 
ATOM   657  O   O   . GLY GLY GLY D D 6  6  . 2.563   29.056 11.388 1.00 32.16 1 . O ? 
ATOM   658  N   N   . ILE ILE ILE D D 7  7  . 1.409   29.471 9.483  1.00 32.57 1 . N ? 
ATOM   659  CA  CA  . ILE ILE ILE D D 7  7  . 0.297   30.165 10.153 1.00 29.52 1 . C ? 
ATOM   660  CB  CB  . ILE ILE ILE D D 7  7  . -0.633  30.781 9.130  1.00 32.88 1 . C ? 
ATOM   661  CG1 CG1 . ILE ILE ILE D D 7  7  . 0.083   31.936 8.439  1.00 39.81 1 . C ? 
ATOM   662  CG2 CG2 . ILE ILE ILE D D 7  7  . -1.934  31.225 9.767  1.00 35.91 1 . C ? 
ATOM   663  CD1 CD1 . ILE ILE ILE D D 7  7  . -0.725  32.500 7.294  1.00 43.75 1 . C ? 
ATOM   664  C   C   . ILE ILE ILE D D 7  7  . -0.399  29.177 11.088 1.00 33.14 1 . C ? 
ATOM   665  O   O   . ILE ILE ILE D D 7  7  . -0.756  29.548 12.199 1.00 31.03 1 . O ? 
ATOM   666  N   N   . LYS LYS LYS D D 8  8  . -0.624  27.948 10.627 1.00 32.43 1 . N ? 
ATOM   667  CA  CA  . LYS LYS LYS D D 8  8  . -1.279  26.932 11.479 1.00 32.79 1 . C ? 
ATOM   668  CB  CB  . LYS LYS LYS D D 8  8  . -1.581  25.703 10.621 1.00 40.80 1 . C ? 
ATOM   669  CG  CG  . LYS LYS LYS D D 8  8  . -2.860  25.858 9.820  1.00 51.07 1 . C ? 
ATOM   670  CD  CD  . LYS LYS LYS D D 8  8  . -3.095  24.731 8.822  1.00 64.00 1 . C ? 
ATOM   671  CE  CE  . LYS LYS LYS D D 8  8  . -4.182  25.024 7.797  1.00 71.56 1 . C ? 
ATOM   672  NZ  NZ  . LYS LYS LYS D D 8  8  . -4.162  24.024 6.699  1.00 66.73 1 . N ? 
ATOM   673  C   C   . LYS LYS LYS D D 8  8  . -0.403  26.618 12.697 1.00 31.27 1 . C ? 
ATOM   674  O   O   . LYS LYS LYS D D 8  8  . -0.936  26.410 13.791 1.00 32.66 1 . O ? 
ATOM   675  N   N   . GLU GLU GLU D D 9  9  . 0.910   26.581 12.547 1.00 33.29 1 . N ? 
ATOM   676  CA  CA  . GLU GLU GLU D D 9  9  . 1.822   26.354 13.695 1.00 30.97 1 . C ? 
ATOM   677  CB  CB  . GLU GLU GLU D D 9  9  . 3.256   26.121 13.268 1.00 36.12 1 . C ? 
ATOM   678  CG  CG  . GLU GLU GLU D D 9  9  . 3.444   24.782 12.542 1.00 45.33 1 . C ? 
ATOM   679  CD  CD  . GLU GLU GLU D D 9  9  . 2.956   23.550 13.317 1.00 58.81 1 . C ? 
ATOM   680  OE1 OE1 . GLU GLU GLU D D 9  9  . 3.156   23.480 14.563 1.00 48.34 1 . O ? 
ATOM   681  OE2 OE2 . GLU GLU GLU D D 9  9  . 2.316   22.679 12.672 1.00 66.29 1 . O ? 
ATOM   682  C   C   . GLU GLU GLU D D 9  9  . 1.747   27.552 14.676 1.00 28.47 1 . C ? 
ATOM   683  O   O   . GLU GLU GLU D D 9  9  . 1.824   27.327 15.886 1.00 28.28 1 . O ? 
ATOM   684  N   N   . ILE ILE ILE D D 10 10 . 1.614   28.780 14.168 1.00 29.20 1 . N ? 
ATOM   685  CA  CA  . ILE ILE ILE D D 10 10 . 1.401   29.945 15.065 1.00 26.85 1 . C ? 
ATOM   686  CB  CB  . ILE ILE ILE D D 10 10 . 1.397   31.250 14.260 1.00 28.76 1 . C ? 
ATOM   687  CG1 CG1 . ILE ILE ILE D D 10 10 . 2.789   31.509 13.690 1.00 29.88 1 . C ? 
ATOM   688  CG2 CG2 . ILE ILE ILE D D 10 10 . 0.862   32.401 15.118 1.00 31.67 1 . C ? 
ATOM   689  CD1 CD1 . ILE ILE ILE D D 10 10 . 2.858   32.704 12.796 1.00 31.35 1 . C ? 
ATOM   690  C   C   . ILE ILE ILE D D 10 10 . 0.095   29.739 15.820 1.00 26.75 1 . C ? 
ATOM   691  O   O   . ILE ILE ILE D D 10 10 . 0.083   29.944 17.040 1.00 28.97 1 . O ? 
ATOM   692  N   N   . ALA ALA ALA D D 11 11 . -0.970  29.338 15.149 1.00 28.21 1 . N ? 
ATOM   693  CA  CA  . ALA ALA ALA D D 11 11 . -2.273  29.133 15.809 1.00 29.26 1 . C ? 
ATOM   694  CB  CB  . ALA ALA ALA D D 11 11 . -3.362  28.701 14.840 1.00 34.18 1 . C ? 
ATOM   695  C   C   . ALA ALA ALA D D 11 11 . -2.115  28.105 16.932 1.00 29.71 1 . C ? 
ATOM   696  O   O   . ALA ALA ALA D D 11 11 . -2.688  28.289 18.001 1.00 30.60 1 . O ? 
ATOM   697  N   N   . LYS LYS LYS D D 12 12 . -1.392  27.022 16.686 1.00 30.92 1 . N ? 
ATOM   698  CA  CA  . LYS LYS LYS D D 12 12 . -1.176  25.974 17.705 1.00 33.64 1 . C ? 
ATOM   699  CB  CB  . LYS LYS LYS D D 12 12 . -0.392  24.833 17.090 1.00 35.10 1 . C ? 
ATOM   700  CG  CG  . LYS LYS LYS D D 12 12 . -0.114  23.655 18.007 1.00 41.55 1 . C ? 
ATOM   701  CD  CD  . LYS LYS LYS D D 12 12 . 0.673   22.526 17.313 1.00 47.86 1 . C ? 
ATOM   702  C   C   . LYS LYS LYS D D 12 12 . -0.454  26.568 18.915 1.00 32.34 1 . C ? 
ATOM   703  O   O   . LYS LYS LYS D D 12 12 . -0.859  26.297 20.064 1.00 27.79 1 . O ? 
ATOM   704  N   N   . GLY GLY GLY D D 13 13 . 0.631   27.307 18.687 1.00 29.24 1 . N ? 
ATOM   705  CA  CA  . GLY GLY GLY D D 13 13 . 1.374   27.910 19.796 1.00 30.20 1 . C ? 
ATOM   706  C   C   . GLY GLY GLY D D 13 13 . 0.528   28.913 20.568 1.00 29.55 1 . C ? 
ATOM   707  O   O   . GLY GLY GLY D D 13 13 . 0.654   28.977 21.787 1.00 27.37 1 . O ? 
ATOM   708  N   N   . ILE ILE ILE D D 14 14 . -0.306  29.698 19.886 1.00 26.68 1 . N ? 
ATOM   709  CA  CA  . ILE ILE ILE D D 14 14 . -1.177  30.697 20.574 1.00 27.80 1 . C ? 
ATOM   710  CB  CB  . ILE ILE ILE D D 14 14 . -1.859  31.592 19.564 1.00 27.44 1 . C ? 
ATOM   711  CG1 CG1 . ILE ILE ILE D D 14 14 . -0.836  32.554 18.934 1.00 31.06 1 . C ? 
ATOM   712  CG2 CG2 . ILE ILE ILE D D 14 14 . -2.975  32.381 20.204 1.00 30.60 1 . C ? 
ATOM   713  CD1 CD1 . ILE ILE ILE D D 14 14 . -1.336  33.282 17.802 1.00 42.76 1 . C ? 
ATOM   714  C   C   . ILE ILE ILE D D 14 14 . -2.155  29.931 21.494 1.00 31.88 1 . C ? 
ATOM   715  O   O   . ILE ILE ILE D D 14 14 . -2.411  30.375 22.593 1.00 27.08 1 . O ? 
ATOM   716  N   N   . LYS LYS LYS D D 15 15 . -2.700  28.825 21.030 1.00 30.18 1 . N ? 
ATOM   717  CA  CA  . LYS LYS LYS D D 15 15 . -3.610  28.020 21.887 1.00 30.41 1 . C ? 
ATOM   718  CB  CB  . LYS LYS LYS D D 15 15 . -4.264  26.911 21.032 1.00 33.63 1 . C ? 
ATOM   719  CG  CG  . LYS LYS LYS D D 15 15 . -5.231  27.529 20.035 1.00 40.76 1 . C ? 
ATOM   720  CD  CD  . LYS LYS LYS D D 15 15 . -5.956  26.552 19.126 1.00 54.50 1 . C ? 
ATOM   721  CE  CE  . LYS LYS LYS D D 15 15 . -7.194  27.169 18.505 1.00 60.89 1 . C ? 
ATOM   722  NZ  NZ  . LYS LYS LYS D D 15 15 . -7.580  26.479 17.248 1.00 65.55 1 . N ? 
ATOM   723  C   C   . LYS LYS LYS D D 15 15 . -2.858  27.472 23.098 1.00 27.64 1 . C ? 
ATOM   724  O   O   . LYS LYS LYS D D 15 15 . -3.418  27.410 24.187 1.00 28.75 1 . O ? 
ATOM   725  N   N   . GLU GLU GLU D D 16 16 . -1.612  27.083 22.955 1.00 28.17 1 . N ? 
ATOM   726  CA  CA  . GLU GLU GLU D D 16 16 . -0.824  26.601 24.085 1.00 26.72 1 . C ? 
ATOM   727  CB  CB  . GLU GLU GLU D D 16 16 . 0.498   26.034 23.580 1.00 32.59 1 . C ? 
ATOM   728  CG  CG  . GLU GLU GLU D D 16 16 . 0.352   24.770 22.724 1.00 40.24 1 . C ? 
ATOM   729  CD  CD  . GLU GLU GLU D D 16 16 . 1.638   24.256 22.089 1.00 51.63 1 . C ? 
ATOM   730  OE1 OE1 . GLU GLU GLU D D 16 16 . 2.701   24.829 22.380 1.00 55.55 1 . O ? 
ATOM   731  OE2 OE2 . GLU GLU GLU D D 16 16 . 1.583   23.266 21.318 1.00 60.26 1 . O ? 
ATOM   732  C   C   . GLU GLU GLU D D 16 16 . -0.560  27.775 25.057 1.00 26.44 1 . C ? 
ATOM   733  O   O   . GLU GLU GLU D D 16 16 . -0.574  27.588 26.277 1.00 27.49 1 . O ? 
ATOM   734  N   N   . ILE ILE ILE D D 17 17 . -0.337  28.992 24.549 1.00 28.73 1 . N ? 
ATOM   735  CA  CA  . ILE ILE ILE D D 17 17 . -0.250  30.172 25.454 1.00 25.94 1 . C ? 
ATOM   736  CB  CB  . ILE ILE ILE D D 17 17 . 0.103   31.454 24.654 1.00 26.55 1 . C ? 
ATOM   737  CG1 CG1 . ILE ILE ILE D D 17 17 . 1.537   31.337 24.140 1.00 25.41 1 . C ? 
ATOM   738  CG2 CG2 . ILE ILE ILE D D 17 17 . -0.120  32.686 25.513 1.00 26.68 1 . C ? 
ATOM   739  CD1 CD1 . ILE ILE ILE D D 17 17 . 1.993   32.505 23.282 1.00 28.50 1 . C ? 
ATOM   740  C   C   . ILE ILE ILE D D 17 17 . -1.587  30.340 26.192 1.00 25.95 1 . C ? 
ATOM   741  O   O   . ILE ILE ILE D D 17 17 . -1.552  30.577 27.405 1.00 27.22 1 . O ? 
ATOM   742  N   N   . ALA ALA ALA D D 18 18 . -2.703  30.232 25.513 1.00 29.05 1 . N ? 
ATOM   743  CA  CA  . ALA ALA ALA D D 18 18 . -4.018  30.431 26.153 1.00 27.20 1 . C ? 
ATOM   744  CB  CB  . ALA ALA ALA D D 18 18 . -5.136  30.275 25.142 1.00 33.57 1 . C ? 
ATOM   745  C   C   . ALA ALA ALA D D 18 18 . -4.190  29.427 27.309 1.00 30.40 1 . C ? 
ATOM   746  O   O   . ALA ALA ALA D D 18 18 . -4.665  29.811 28.369 1.00 29.92 1 . O ? 
ATOM   747  N   N   . TRP TRP TRP D D 19 19 . -3.793  28.191 27.105 1.00 28.17 1 . N ? 
ATOM   748  CA  CA  . TRP TRP TRP D D 19 19 . -3.851  27.149 28.154 1.00 29.61 1 . C ? 
ATOM   749  CB  CB  . TRP TRP TRP D D 19 19 . -3.385  25.806 27.542 1.00 33.42 1 . C ? 
ATOM   750  CG  CG  . TRP TRP TRP D D 19 19 . -3.443  24.715 28.543 1.00 38.54 1 . C ? 
ATOM   751  CD1 CD1 . TRP TRP TRP D D 19 19 . -2.477  24.283 29.402 1.00 46.26 1 . C ? 
ATOM   752  NE1 NE1 . TRP TRP TRP D D 19 19 . -2.988  23.321 30.254 1.00 47.42 1 . N ? 
ATOM   753  CE2 CE2 . TRP TRP TRP D D 19 19 . -4.308  23.116 29.946 1.00 45.48 1 . C ? 
ATOM   754  CD2 CD2 . TRP TRP TRP D D 19 19 . -4.647  23.989 28.877 1.00 42.62 1 . C ? 
ATOM   755  CE3 CE3 . TRP TRP TRP D D 19 19 . -5.967  24.032 28.404 1.00 49.53 1 . C ? 
ATOM   756  CZ3 CZ3 . TRP TRP TRP D D 19 19 . -6.887  23.174 28.976 1.00 54.34 1 . C ? 
ATOM   757  CH2 CH2 . TRP TRP TRP D D 19 19 . -6.526  22.312 30.016 1.00 53.68 1 . C ? 
ATOM   758  CZ2 CZ2 . TRP TRP TRP D D 19 19 . -5.245  22.259 30.513 1.00 57.67 1 . C ? 
ATOM   759  C   C   . TRP TRP TRP D D 19 19 . -3.003  27.535 29.361 1.00 30.95 1 . C ? 
ATOM   760  O   O   . TRP TRP TRP D D 19 19 . -3.490  27.485 30.490 1.00 30.02 1 . O ? 
ATOM   761  N   N   . GLY GLY GLY D D 20 20 . -1.772  27.949 29.138 1.00 29.29 1 . N ? 
ATOM   762  CA  CA  . GLY GLY GLY D D 20 20 . -0.875  28.381 30.215 1.00 29.61 1 . C ? 
ATOM   763  C   C   . GLY GLY GLY D D 20 20 . -1.424  29.578 30.981 1.00 30.61 1 . C ? 
ATOM   764  O   O   . GLY GLY GLY D D 20 20 . -1.283  29.632 32.204 1.00 31.17 1 . O ? 
ATOM   765  N   N   . ILE ILE ILE D D 21 21 . -1.987  30.551 30.274 1.00 27.70 1 . N ? 
ATOM   766  CA  CA  . ILE ILE ILE D D 21 21 . -2.546  31.748 30.938 1.00 27.46 1 . C ? 
ATOM   767  CB  CB  . ILE ILE ILE D D 21 21 . -2.934  32.770 29.864 1.00 26.78 1 . C ? 
ATOM   768  CG1 CG1 . ILE ILE ILE D D 21 21 . -1.702  33.389 29.211 1.00 31.13 1 . C ? 
ATOM   769  CG2 CG2 . ILE ILE ILE D D 21 21 . -3.882  33.809 30.389 1.00 29.73 1 . C ? 
ATOM   770  CD1 CD1 . ILE ILE ILE D D 21 21 . -0.882  34.159 30.094 1.00 38.56 1 . C ? 
ATOM   771  C   C   . ILE ILE ILE D D 21 21 . -3.713  31.313 31.836 1.00 26.78 1 . C ? 
ATOM   772  O   O   . ILE ILE ILE D D 21 21 . -3.856  31.812 32.952 1.00 28.72 1 . O ? 
ATOM   773  N   N   . LYS LYS LYS D D 22 22 . -4.554  30.419 31.335 1.00 30.79 1 . N ? 
ATOM   774  CA  CA  . LYS LYS LYS D D 22 22 . -5.684  29.890 32.137 1.00 35.41 1 . C ? 
ATOM   775  CB  CB  . LYS LYS LYS D D 22 22 . -6.555  29.020 31.247 1.00 32.31 1 . C ? 
ATOM   776  CG  CG  . LYS LYS LYS D D 22 22 . -7.494  29.815 30.351 1.00 39.47 1 . C ? 
ATOM   777  CD  CD  . LYS LYS LYS D D 22 22 . -8.130  28.893 29.275 1.00 42.03 1 . C ? 
ATOM   778  CE  CE  . LYS LYS LYS D D 22 22 . -9.407  29.421 28.677 1.00 49.61 1 . C ? 
ATOM   779  NZ  NZ  . LYS LYS LYS D D 22 22 . -9.883  28.443 27.683 1.00 48.22 1 . N ? 
ATOM   780  C   C   . LYS LYS LYS D D 22 22 . -5.155  29.182 33.367 1.00 32.95 1 . C ? 
ATOM   781  O   O   . LYS LYS LYS D D 22 22 . -5.780  29.292 34.422 1.00 36.19 1 . O ? 
ATOM   782  N   N   . GLU GLU GLU D D 23 23 . -4.078  28.438 33.261 1.00 32.65 1 . N ? 
ATOM   783  CA  CA  . GLU GLU GLU D D 23 23 . -3.454  27.746 34.411 1.00 34.11 1 . C ? 
ATOM   784  CB  CB  . GLU GLU GLU D D 23 23 . -2.324  26.817 33.983 1.00 36.42 1 . C ? 
ATOM   785  CG  CG  . GLU GLU GLU D D 23 23 . -2.850  25.594 33.269 1.00 43.39 1 . C ? 
ATOM   786  CD  CD  . GLU GLU GLU D D 23 23 . -1.816  24.532 32.959 1.00 63.74 1 . C ? 
ATOM   787  OE1 OE1 . GLU GLU GLU D D 23 23 . -0.721  24.904 32.448 1.00 59.18 1 . O ? 
ATOM   788  OE2 OE2 . GLU GLU GLU D D 23 23 . -2.114  23.345 33.216 1.00 69.30 1 . O ? 
ATOM   789  C   C   . GLU GLU GLU D D 23 23 . -2.919  28.776 35.398 1.00 41.02 1 . C ? 
ATOM   790  O   O   . GLU GLU GLU D D 23 23 . -3.062  28.532 36.608 1.00 38.44 1 . O ? 
ATOM   791  N   N   . ILE ILE ILE D D 24 24 . -2.393  29.917 34.942 1.00 31.50 1 . N ? 
ATOM   792  CA  CA  . ILE ILE ILE D D 24 24 . -1.979  30.992 35.874 1.00 33.42 1 . C ? 
ATOM   793  CB  CB  . ILE ILE ILE D D 24 24 . -1.231  32.131 35.147 1.00 32.26 1 . C ? 
ATOM   794  CG1 CG1 . ILE ILE ILE D D 24 24 . 0.121   31.619 34.638 1.00 34.40 1 . C ? 
ATOM   795  CG2 CG2 . ILE ILE ILE D D 24 24 . -1.072  33.324 36.073 1.00 34.38 1 . C ? 
ATOM   796  CD1 CD1 . ILE ILE ILE D D 24 24 . 0.893   32.571 33.790 1.00 34.08 1 . C ? 
ATOM   797  C   C   . ILE ILE ILE D D 24 24 . -3.207  31.472 36.626 1.00 37.46 1 . C ? 
ATOM   798  O   O   . ILE ILE ILE D D 24 24 . -3.113  31.625 37.859 1.00 38.23 1 . O ? 
ATOM   799  N   N   . ALA ALA ALA D D 25 25 . -4.309  31.722 35.905 1.00 32.74 1 . N ? 
ATOM   800  CA  CA  . ALA ALA ALA D D 25 25 . -5.524  32.296 36.513 1.00 35.73 1 . C ? 
ATOM   801  CB  CB  . ALA ALA ALA D D 25 25 . -6.612  32.487 35.512 1.00 36.42 1 . C ? 
ATOM   802  C   C   . ALA ALA ALA D D 25 25 . -5.987  31.325 37.608 1.00 42.03 1 . C ? 
ATOM   803  O   O   . ALA ALA ALA D D 25 25 . -6.308  31.770 38.711 1.00 43.68 1 . O ? 
ATOM   804  N   N   . LYS LYS LYS D D 26 26 . -5.966  30.035 37.294 1.00 43.07 1 . N ? 
ATOM   805  CA  CA  . LYS LYS LYS D D 26 26 . -6.420  28.984 38.269 1.00 46.46 1 . C ? 
ATOM   806  CB  CB  . LYS LYS LYS D D 26 26 . -6.714  27.656 37.557 1.00 46.16 1 . C ? 
ATOM   807  CG  CG  . LYS LYS LYS D D 26 26 . -7.736  26.772 38.282 1.00 57.57 1 . C ? 
ATOM   808  CD  CD  . LYS LYS LYS D D 26 26 . -9.129  27.404 38.478 1.00 52.80 1 . C ? 
ATOM   809  CE  CE  . LYS LYS LYS D D 26 26 . -9.975  26.654 39.500 1.00 70.72 1 . C ? 
ATOM   810  C   C   . LYS LYS LYS D D 26 26 . -5.466  28.947 39.461 1.00 47.52 1 . C ? 
ATOM   811  O   O   . LYS LYS LYS D D 26 26 . -5.982  28.886 40.601 1.00 48.58 1 . O ? 
ATOM   812  N   N   . GLY GLY GLY D D 27 27 . -4.155  29.011 39.254 1.00 48.42 1 . N ? 
ATOM   813  CA  CA  . GLY GLY GLY D D 27 27 . -3.143  29.070 40.319 1.00 53.46 1 . C ? 
ATOM   814  C   C   . GLY GLY GLY D D 27 27 . -3.380  30.219 41.275 1.00 63.49 1 . C ? 
ATOM   815  O   O   . GLY GLY GLY D D 27 27 . -3.304  30.010 42.512 1.00 73.20 1 . O ? 
ATOM   816  N   N   . ILE ILE ILE D D 28 28 . -3.632  31.409 40.744 1.00 53.86 1 . N ? 
ATOM   817  CA  CA  . ILE ILE ILE D D 28 28 . -3.851  32.630 41.566 1.00 59.93 1 . C ? 
ATOM   818  CB  CB  . ILE ILE ILE D D 28 28 . -3.903  33.894 40.687 1.00 57.63 1 . C ? 
ATOM   819  CG1 CG1 . ILE ILE ILE D D 28 28 . -2.526  34.200 40.101 1.00 54.36 1 . C ? 
ATOM   820  CG2 CG2 . ILE ILE ILE D D 28 28 . -4.443  35.090 41.471 1.00 64.28 1 . C ? 
ATOM   821  CD1 CD1 . ILE ILE ILE D D 28 28 . -2.574  35.205 38.984 1.00 59.23 1 . C ? 
ATOM   822  C   C   . ILE ILE ILE D D 28 28 . -5.136  32.439 42.391 1.00 68.32 1 . C ? 
ATOM   823  O   O   . ILE ILE ILE D D 28 28 . -5.113  32.737 43.597 1.00 68.06 1 . O ? 
ATOM   824  N   N   . LYS LYS LYS D D 29 29 . -6.197  31.934 41.755 1.00 58.54 1 . N ? 
ATOM   825  CA  CA  . LYS LYS LYS D D 29 29 . -7.542  31.770 42.369 1.00 64.56 1 . C ? 
ATOM   826  CB  CB  . LYS LYS LYS D D 29 29 . -8.602  31.582 41.275 1.00 63.29 1 . C ? 
ATOM   827  CG  CG  . LYS LYS LYS D D 29 29 . -8.934  32.886 40.543 1.00 68.31 1 . C ? 
ATOM   828  CD  CD  . LYS LYS LYS D D 29 29 . -10.120 32.914 39.607 1.00 67.34 1 . C ? 
ATOM   829  CE  CE  . LYS LYS LYS D D 29 29 . -10.488 34.338 39.234 1.00 60.98 1 . C ? 
ATOM   830  C   C   . LYS LYS LYS D D 29 29 . -7.489  30.664 43.439 1.00 76.69 1 . C ? 
ATOM   831  O   O   . LYS LYS LYS D D 29 29 . -8.398  30.657 44.294 1.00 68.35 1 . O ? 
ATOM   832  N   N   . GLY GLY GLY D D 30 30 . -6.449  29.811 43.436 1.00 76.62 1 . N ? 
ATOM   833  CA  CA  . GLY GLY GLY D D 30 30 . -6.193  28.801 44.486 1.00 71.70 1 . C ? 
ATOM   834  C   C   . GLY GLY GLY D D 30 30 . -5.663  29.437 45.755 1.00 78.30 1 . C ? 
ATOM   835  O   O   . GLY GLY GLY D D 30 30 . -4.483  29.694 45.911 1.00 82.48 1 . O ? 
HETATM 836  C   C   . ACE ACE ACE E E 0  0  . 2.993   47.518 0.653  1.00 73.54 1 . C ? 
HETATM 837  O   O   . ACE ACE ACE E E 0  0  . 3.608   46.880 1.505  1.00 53.60 1 . O ? 
HETATM 838  CH3 CH3 . ACE ACE ACE E E 0  0  . 1.822   46.972 -0.169 1.00 71.21 1 . C ? 
ATOM   839  N   N   . GLY GLY GLY E E 1  1  . 3.287   48.764 0.298  1.00 59.52 1 . N ? 
ATOM   840  CA  CA  . GLY GLY GLY E E 1  1  . 4.128   49.615 1.202  1.00 55.68 1 . C ? 
ATOM   841  C   C   . GLY GLY GLY E E 1  1  . 3.449   49.820 2.557  1.00 50.61 1 . C ? 
ATOM   842  O   O   . GLY GLY GLY E E 1  1  . 4.144   49.783 3.578  1.00 47.50 1 . O ? 
ATOM   843  N   N   . GLU GLU GLU E E 2  2  . 2.136   50.021 2.567  1.00 48.89 1 . N ? 
ATOM   844  CA  CA  . GLU GLU GLU E E 2  2  . 1.325   50.181 3.803  1.00 50.78 1 . C ? 
ATOM   845  CB  CB  . GLU GLU GLU E E 2  2  . -0.096  50.663 3.511  1.00 58.01 1 . C ? 
ATOM   846  CG  CG  . GLU GLU GLU E E 2  2  . -0.699  50.033 2.266  1.00 67.46 1 . C ? 
ATOM   847  C   C   . GLU GLU GLU E E 2  2  . 1.318   48.833 4.559  1.00 53.25 1 . C ? 
ATOM   848  O   O   . GLU GLU GLU E E 2  2  . 1.329   48.856 5.789  1.00 42.59 1 . O ? 
ATOM   849  N   N   . ILE ILE ILE E E 3  3  . 1.323   47.689 3.882  1.00 44.14 1 . N ? 
ATOM   850  CA  CA  . ILE ILE ILE E E 3  3  . 1.435   46.372 4.578  1.00 48.39 1 . C ? 
ATOM   851  CB  CB  . ILE ILE ILE E E 3  3  . 1.108   45.209 3.621  1.00 47.87 1 . C ? 
ATOM   852  CG1 CG1 . ILE ILE ILE E E 3  3  . -0.380  45.215 3.258  1.00 50.04 1 . C ? 
ATOM   853  CG2 CG2 . ILE ILE ILE E E 3  3  . 1.531   43.885 4.261  1.00 41.81 1 . C ? 
ATOM   854  CD1 CD1 . ILE ILE ILE E E 3  3  . -0.681  44.403 2.029  1.00 63.96 1 . C ? 
ATOM   855  C   C   . ILE ILE ILE E E 3  3  . 2.821   46.253 5.232  1.00 39.74 1 . C ? 
ATOM   856  O   O   . ILE ILE ILE E E 3  3  . 2.877   45.936 6.445  1.00 35.44 1 . O ? 
ATOM   857  N   N   . ALA ALA ALA E E 4  4  . 3.889   46.534 4.497  1.00 40.70 1 . N ? 
ATOM   858  CA  CA  . ALA ALA ALA E E 4  4  . 5.282   46.483 5.029  1.00 38.63 1 . C ? 
ATOM   859  CB  CB  . ALA ALA ALA E E 4  4  . 6.289   46.803 3.954  1.00 41.89 1 . C ? 
ATOM   860  C   C   . ALA ALA ALA E E 4  4  . 5.386   47.435 6.234  1.00 41.65 1 . C ? 
ATOM   861  O   O   . ALA ALA ALA E E 4  4  . 5.996   47.073 7.237  1.00 37.98 1 . O ? 
ATOM   862  N   N   . GLN GLN GLN E E 5  5  . 4.777   48.618 6.171  1.00 41.11 1 . N ? 
ATOM   863  CA  CA  . GLN GLN GLN E E 5  5  . 4.851   49.613 7.266  1.00 39.11 1 . C ? 
ATOM   864  CB  CB  . GLN GLN GLN E E 5  5  . 4.223   50.932 6.819  1.00 44.20 1 . C ? 
ATOM   865  CG  CG  . GLN GLN GLN E E 5  5  . 4.314   52.065 7.826  1.00 54.98 1 . C ? 
ATOM   866  CD  CD  . GLN GLN GLN E E 5  5  . 3.293   53.146 7.514  1.00 80.45 1 . C ? 
ATOM   867  OE1 OE1 . GLN GLN GLN E E 5  5  . 2.830   53.317 6.377  1.00 89.68 1 . O ? 
ATOM   868  NE2 NE2 . GLN GLN GLN E E 5  5  . 2.906   53.889 8.540  1.00 92.77 1 . N ? 
ATOM   869  C   C   . GLN GLN GLN E E 5  5  . 4.105   49.075 8.499  1.00 40.14 1 . C ? 
ATOM   870  O   O   . GLN GLN GLN E E 5  5  . 4.634   49.242 9.625  1.00 38.67 1 . O ? 
ATOM   871  N   N   . GLY GLY GLY E E 6  6  . 2.908   48.500 8.309  1.00 35.14 1 . N ? 
ATOM   872  CA  CA  . GLY GLY GLY E E 6  6  . 2.150   47.896 9.411  1.00 36.19 1 . C ? 
ATOM   873  C   C   . GLY GLY GLY E E 6  6  . 2.973   46.805 10.093 1.00 34.82 1 . C ? 
ATOM   874  O   O   . GLY GLY GLY E E 6  6  . 2.976   46.727 11.338 1.00 33.42 1 . O ? 
ATOM   875  N   N   . ILE ILE ILE E E 7  7  . 3.593   45.930 9.305  1.00 32.90 1 . N ? 
ATOM   876  CA  CA  . ILE ILE ILE E E 7  7  . 4.403   44.820 9.851  1.00 31.36 1 . C ? 
ATOM   877  CB  CB  . ILE ILE ILE E E 7  7  . 4.864   43.890 8.745  1.00 32.67 1 . C ? 
ATOM   878  CG1 CG1 . ILE ILE ILE E E 7  7  . 3.643   43.175 8.169  1.00 38.88 1 . C ? 
ATOM   879  CG2 CG2 . ILE ILE ILE E E 7  7  . 5.929   42.929 9.226  1.00 37.77 1 . C ? 
ATOM   880  CD1 CD1 . ILE ILE ILE E E 7  7  . 3.954   42.340 6.999  1.00 47.24 1 . C ? 
ATOM   881  C   C   . ILE ILE ILE E E 7  7  . 5.555   45.393 10.670 1.00 36.23 1 . C ? 
ATOM   882  O   O   . ILE ILE ILE E E 7  7  . 5.843   44.880 11.732 1.00 31.64 1 . O ? 
ATOM   883  N   N   . LYS LYS LYS E E 8  8  . 6.212   46.423 10.167 1.00 37.11 1 . N ? 
ATOM   884  CA  CA  . LYS LYS LYS E E 8  8  . 7.329   47.054 10.904 1.00 38.13 1 . C ? 
ATOM   885  CB  CB  . LYS LYS LYS E E 8  8  . 8.047   48.021 9.966  1.00 39.84 1 . C ? 
ATOM   886  CG  CG  . LYS LYS LYS E E 8  8  . 9.032   47.232 9.093  1.00 51.26 1 . C ? 
ATOM   887  CD  CD  . LYS LYS LYS E E 8  8  . 9.742   47.960 7.984  1.00 60.20 1 . C ? 
ATOM   888  CE  CE  . LYS LYS LYS E E 8  8  . 10.737  47.057 7.278  1.00 73.51 1 . C ? 
ATOM   889  NZ  NZ  . LYS LYS LYS E E 8  8  . 11.504  46.191 8.214  1.00 68.27 1 . N ? 
ATOM   890  C   C   . LYS LYS LYS E E 8  8  . 6.835   47.659 12.209 1.00 33.29 1 . C ? 
ATOM   891  O   O   . LYS LYS LYS E E 8  8  . 7.564   47.577 13.219 1.00 35.62 1 . O ? 
ATOM   892  N   N   . GLU GLU GLU E E 9  9  . 5.659   48.255 12.224 1.00 32.91 1 . N ? 
ATOM   893  CA  CA  . GLU GLU GLU E E 9  9  . 5.097   48.819 13.473 1.00 32.37 1 . C ? 
ATOM   894  CB  CB  . GLU GLU GLU E E 9  9  . 3.840   49.624 13.210 1.00 40.16 1 . C ? 
ATOM   895  CG  CG  . GLU GLU GLU E E 9  9  . 4.093   50.944 12.473 1.00 49.83 1 . C ? 
ATOM   896  CD  CD  . GLU GLU GLU E E 9  9  . 5.131   51.850 13.128 1.00 64.10 1 . C ? 
ATOM   897  OE1 OE1 . GLU GLU GLU E E 9  9  . 5.108   51.998 14.395 1.00 60.86 1 . O ? 
ATOM   898  OE2 OE2 . GLU GLU GLU E E 9  9  . 6.001   52.377 12.380 1.00 83.49 1 . O ? 
ATOM   899  C   C   . GLU GLU GLU E E 9  9  . 4.763   47.661 14.456 1.00 34.69 1 . C ? 
ATOM   900  O   O   . GLU GLU GLU E E 9  9  . 4.948   47.837 15.658 1.00 29.96 1 . O ? 
ATOM   901  N   N   . ILE ILE ILE E E 10 10 . 4.302   46.510 13.970 1.00 31.59 1 . N ? 
ATOM   902  CA  CA  . ILE ILE ILE E E 10 10 . 4.126   45.322 14.855 1.00 28.93 1 . C ? 
ATOM   903  CB  CB  . ILE ILE ILE E E 10 10 . 3.490   44.163 14.092 1.00 27.90 1 . C ? 
ATOM   904  CG1 CG1 . ILE ILE ILE E E 10 10 . 2.037   44.532 13.752 1.00 30.27 1 . C ? 
ATOM   905  CG2 CG2 . ILE ILE ILE E E 10 10 . 3.577   42.892 14.932 1.00 29.15 1 . C ? 
ATOM   906  CD1 CD1 . ILE ILE ILE E E 10 10 . 1.342   43.510 12.908 1.00 33.89 1 . C ? 
ATOM   907  C   C   . ILE ILE ILE E E 10 10 . 5.474   44.961 15.456 1.00 30.20 1 . C ? 
ATOM   908  O   O   . ILE ILE ILE E E 10 10 . 5.551   44.736 16.679 1.00 28.42 1 . O ? 
ATOM   909  N   N   . ALA ALA ALA E E 11 11 . 6.510   44.885 14.636 1.00 29.76 1 . N ? 
ATOM   910  CA  CA  . ALA ALA ALA E E 11 11 . 7.851   44.492 15.131 1.00 33.56 1 . C ? 
ATOM   911  CB  CB  . ALA ALA ALA E E 11 11 . 8.855   44.436 14.020 1.00 39.24 1 . C ? 
ATOM   912  C   C   . ALA ALA ALA E E 11 11 . 8.300   45.482 16.244 1.00 33.23 1 . C ? 
ATOM   913  O   O   . ALA ALA ALA E E 11 11 . 8.881   45.046 17.224 1.00 32.02 1 . O ? 
ATOM   914  N   N   . LYS LYS LYS E E 12 12 . 8.060   46.764 16.061 1.00 34.43 1 . N ? 
ATOM   915  CA  CA  . LYS LYS LYS E E 12 12 . 8.442   47.789 17.062 1.00 37.62 1 . C ? 
ATOM   916  CB  CB  . LYS LYS LYS E E 12 12 . 8.148   49.197 16.506 1.00 40.02 1 . C ? 
ATOM   917  C   C   . LYS LYS LYS E E 12 12 . 7.698   47.531 18.371 1.00 33.81 1 . C ? 
ATOM   918  O   O   . LYS LYS LYS E E 12 12 . 8.314   47.569 19.433 1.00 33.61 1 . O ? 
ATOM   919  N   N   . GLY GLY GLY E E 13 13 . 6.390   47.311 18.301 1.00 30.74 1 . N ? 
ATOM   920  CA  CA  . GLY GLY GLY E E 13 13 . 5.594   47.022 19.490 1.00 29.85 1 . C ? 
ATOM   921  C   C   . GLY GLY GLY E E 13 13 . 6.039   45.749 20.200 1.00 30.76 1 . C ? 
ATOM   922  O   O   . GLY GLY GLY E E 13 13 . 6.067   45.704 21.430 1.00 30.14 1 . O ? 
ATOM   923  N   N   . ILE ILE ILE E E 14 14 . 6.366   44.720 19.452 1.00 29.01 1 . N ? 
ATOM   924  CA  CA  . ILE ILE ILE E E 14 14 . 6.832   43.428 20.027 1.00 30.10 1 . C ? 
ATOM   925  CB  CB  . ILE ILE ILE E E 14 14 . 6.911   42.372 18.920 1.00 28.10 1 . C ? 
ATOM   926  CG1 CG1 . ILE ILE ILE E E 14 14 . 5.485   41.993 18.471 1.00 34.41 1 . C ? 
ATOM   927  CG2 CG2 . ILE ILE ILE E E 14 14 . 7.730   41.161 19.363 1.00 31.92 1 . C ? 
ATOM   928  CD1 CD1 . ILE ILE ILE E E 14 14 . 4.688   41.253 19.460 1.00 42.25 1 . C ? 
ATOM   929  C   C   . ILE ILE ILE E E 14 14 . 8.140   43.666 20.773 1.00 30.89 1 . C ? 
ATOM   930  O   O   . ILE ILE ILE E E 14 14 . 8.301   43.110 21.850 1.00 29.06 1 . O ? 
ATOM   931  N   N   . LYS LYS LYS E E 15 15 . 9.043   44.456 20.213 1.00 30.35 1 . N ? 
ATOM   932  CA  CA  . LYS LYS LYS E E 15 15 . 10.316  44.787 20.911 1.00 32.53 1 . C ? 
ATOM   933  CB  CB  . LYS LYS LYS E E 15 15 . 11.259  45.547 19.958 1.00 38.55 1 . C ? 
ATOM   934  C   C   . LYS LYS LYS E E 15 15 . 10.030  45.556 22.196 1.00 27.95 1 . C ? 
ATOM   935  O   O   . LYS LYS LYS E E 15 15 . 10.701  45.285 23.197 1.00 32.38 1 . O ? 
ATOM   936  N   N   . GLU GLU GLU E E 16 16 . 9.059   46.425 22.216 1.00 34.28 1 . N ? 
ATOM   937  CA  CA  . GLU GLU GLU E E 16 16 . 8.697   47.167 23.437 1.00 34.54 1 . C ? 
ATOM   938  CB  CB  . GLU GLU GLU E E 16 16 . 7.695   48.266 23.107 1.00 36.52 1 . C ? 
ATOM   939  CG  CG  . GLU GLU GLU E E 16 16 . 8.245   49.377 22.231 1.00 46.17 1 . C ? 
ATOM   940  CD  CD  . GLU GLU GLU E E 16 16 . 7.223   50.392 21.731 1.00 64.03 1 . C ? 
ATOM   941  OE1 OE1 . GLU GLU GLU E E 16 16 . 6.026   50.221 22.012 1.00 57.69 1 . O ? 
ATOM   942  OE2 OE2 . GLU GLU GLU E E 16 16 . 7.626   51.323 21.005 1.00 77.06 1 . O ? 
ATOM   943  C   C   . GLU GLU GLU E E 16 16 . 8.094   46.190 24.467 1.00 34.55 1 . C ? 
ATOM   944  O   O   . GLU GLU GLU E E 16 16 . 8.345   46.329 25.648 1.00 29.64 1 . O ? 
ATOM   945  N   N   . ILE ILE ILE E E 17 17 . 7.335   45.206 24.042 1.00 30.65 1 . N ? 
ATOM   946  CA  CA  . ILE ILE ILE E E 17 17 . 6.852   44.154 24.991 1.00 27.00 1 . C ? 
ATOM   947  CB  CB  . ILE ILE ILE E E 17 17 . 5.867   43.182 24.299 1.00 26.25 1 . C ? 
ATOM   948  CG1 CG1 . ILE ILE ILE E E 17 17 . 4.580   43.891 23.879 1.00 29.69 1 . C ? 
ATOM   949  CG2 CG2 . ILE ILE ILE E E 17 17 . 5.593   42.024 25.235 1.00 29.61 1 . C ? 
ATOM   950  CD1 CD1 . ILE ILE ILE E E 17 17 . 3.631   42.995 23.108 1.00 32.99 1 . C ? 
ATOM   951  C   C   . ILE ILE ILE E E 17 17 . 8.064   43.400 25.529 1.00 24.91 1 . C ? 
ATOM   952  O   O   . ILE ILE ILE E E 17 17 . 8.085   43.150 26.728 1.00 29.11 1 . O ? 
ATOM   953  N   N   . ALA ALA ALA E E 18 18 . 9.018   43.015 24.687 1.00 27.79 1 . N ? 
ATOM   954  CA  CA  . ALA ALA ALA E E 18 18 . 10.183  42.246 25.163 1.00 30.45 1 . C ? 
ATOM   955  CB  CB  . ALA ALA ALA E E 18 18 . 11.102  41.913 24.030 1.00 35.03 1 . C ? 
ATOM   956  C   C   . ALA ALA ALA E E 18 18 . 10.941  43.066 26.256 1.00 32.13 1 . C ? 
ATOM   957  O   O   . ALA ALA ALA E E 18 18 . 11.378  42.496 27.262 1.00 28.82 1 . O ? 
ATOM   958  N   N   . TRP TRP TRP E E 19 19 . 11.078  44.357 26.041 1.00 32.57 1 . N ? 
ATOM   959  CA  CA  . TRP TRP TRP E E 19 19 . 11.731  45.253 27.039 1.00 33.37 1 . C ? 
ATOM   960  CB  CB  . TRP TRP TRP E E 19 19 . 11.851  46.664 26.456 1.00 36.16 1 . C ? 
ATOM   961  CG  CG  . TRP TRP TRP E E 19 19 . 12.612  47.549 27.387 1.00 49.13 1 . C ? 
ATOM   962  CD1 CD1 . TRP TRP TRP E E 19 19 . 13.978  47.666 27.522 1.00 58.26 1 . C ? 
ATOM   963  NE1 NE1 . TRP TRP TRP E E 19 19 . 14.277  48.531 28.543 1.00 54.40 1 . N ? 
ATOM   964  CE2 CE2 . TRP TRP TRP E E 19 19 . 13.109  49.025 29.062 1.00 57.75 1 . C ? 
ATOM   965  CD2 CD2 . TRP TRP TRP E E 19 19 . 12.032  48.388 28.392 1.00 51.04 1 . C ? 
ATOM   966  CE3 CE3 . TRP TRP TRP E E 19 19 . 10.720  48.682 28.779 1.00 64.33 1 . C ? 
ATOM   967  CZ3 CZ3 . TRP TRP TRP E E 19 19 . 10.519  49.596 29.795 1.00 76.66 1 . C ? 
ATOM   968  CH2 CH2 . TRP TRP TRP E E 19 19 . 11.594  50.202 30.443 1.00 64.58 1 . C ? 
ATOM   969  CZ2 CZ2 . TRP TRP TRP E E 19 19 . 12.899  49.922 30.104 1.00 68.04 1 . C ? 
ATOM   970  C   C   . TRP TRP TRP E E 19 19 . 10.976  45.237 28.354 1.00 33.22 1 . C ? 
ATOM   971  O   O   . TRP TRP TRP E E 19 19 . 11.580  45.056 29.435 1.00 31.77 1 . O ? 
ATOM   972  N   N   . GLY GLY GLY E E 20 20 . 9.660   45.400 28.305 1.00 29.47 1 . N ? 
ATOM   973  CA  CA  . GLY GLY GLY E E 20 20 . 8.799   45.369 29.483 1.00 34.28 1 . C ? 
ATOM   974  C   C   . GLY GLY GLY E E 20 20 . 8.880   44.036 30.221 1.00 34.01 1 . C ? 
ATOM   975  O   O   . GLY GLY GLY E E 20 20 . 8.881   44.055 31.452 1.00 30.61 1 . O ? 
ATOM   976  N   N   . ILE ILE ILE E E 21 21 . 8.898   42.923 29.502 1.00 28.79 1 . N ? 
ATOM   977  CA  CA  . ILE ILE ILE E E 21 21 . 8.968   41.597 30.152 1.00 29.67 1 . C ? 
ATOM   978  CB  CB  . ILE ILE ILE E E 21 21 . 8.753   40.503 29.085 1.00 29.73 1 . C ? 
ATOM   979  CG1 CG1 . ILE ILE ILE E E 21 21 . 7.280   40.509 28.632 1.00 33.46 1 . C ? 
ATOM   980  CG2 CG2 . ILE ILE ILE E E 21 21 . 9.141   39.145 29.623 1.00 33.05 1 . C ? 
ATOM   981  CD1 CD1 . ILE ILE ILE E E 21 21 . 6.308   40.126 29.660 1.00 37.89 1 . C ? 
ATOM   982  C   C   . ILE ILE ILE E E 21 21 . 10.320  41.483 30.872 1.00 29.26 1 . C ? 
ATOM   983  O   O   . ILE ILE ILE E E 21 21 . 10.359  40.947 31.958 1.00 33.62 1 . O ? 
ATOM   984  N   N   . LYS LYS LYS E E 22 22 . 11.381  41.938 30.263 1.00 30.74 1 . N ? 
ATOM   985  CA  CA  . LYS LYS LYS E E 22 22 . 12.732  41.932 30.910 1.00 37.01 1 . C ? 
ATOM   986  CB  CB  . LYS LYS LYS E E 22 22 . 13.764  42.444 29.909 1.00 41.25 1 . C ? 
ATOM   987  CG  CG  . LYS LYS LYS E E 22 22 . 15.109  42.883 30.484 1.00 61.46 1 . C ? 
ATOM   988  CD  CD  . LYS LYS LYS E E 22 22 . 15.766  44.089 29.758 1.00 71.12 1 . C ? 
ATOM   989  CE  CE  . LYS LYS LYS E E 22 22 . 14.986  45.384 29.876 1.00 61.76 1 . C ? 
ATOM   990  NZ  NZ  . LYS LYS LYS E E 22 22 . 14.853  45.772 31.296 1.00 80.39 1 . N ? 
ATOM   991  C   C   . LYS LYS LYS E E 22 22 . 12.673  42.770 32.194 1.00 35.12 1 . C ? 
ATOM   992  O   O   . LYS LYS LYS E E 22 22 . 13.293  42.352 33.198 1.00 35.26 1 . O ? 
ATOM   993  N   N   . GLU GLU GLU E E 23 23 . 11.987  43.924 32.177 1.00 36.94 1 . N ? 
ATOM   994  CA  CA  . GLU GLU GLU E E 23 23 . 11.866  44.763 33.380 1.00 36.24 1 . C ? 
ATOM   995  CB  CB  . GLU GLU GLU E E 23 23 . 11.182  46.085 33.067 1.00 40.66 1 . C ? 
ATOM   996  CG  CG  . GLU GLU GLU E E 23 23 . 12.024  47.026 32.255 1.00 41.69 1 . C ? 
ATOM   997  CD  CD  . GLU GLU GLU E E 23 23 . 13.191  47.617 33.044 1.00 49.11 1 . C ? 
ATOM   998  OE1 OE1 . GLU GLU GLU E E 23 23 . 12.981  48.069 34.169 1.00 47.22 1 . O ? 
ATOM   999  OE2 OE2 . GLU GLU GLU E E 23 23 . 14.316  47.589 32.543 1.00 51.53 1 . O ? 
ATOM   1000 C   C   . GLU GLU GLU E E 23 23 . 11.053  44.017 34.456 1.00 39.24 1 . C ? 
ATOM   1001 O   O   . GLU GLU GLU E E 23 23 . 11.386  44.103 35.649 1.00 36.70 1 . O ? 
ATOM   1002 N   N   . ILE ILE ILE E E 24 24 . 10.023  43.261 34.070 1.00 33.77 1 . N ? 
ATOM   1003 CA  CA  . ILE ILE ILE E E 24 24 . 9.275   42.431 35.039 1.00 34.08 1 . C ? 
ATOM   1004 CB  CB  . ILE ILE ILE E E 24 24 . 8.028   41.782 34.396 1.00 34.66 1 . C ? 
ATOM   1005 CG1 CG1 . ILE ILE ILE E E 24 24 . 7.009   42.855 34.006 1.00 34.63 1 . C ? 
ATOM   1006 CG2 CG2 . ILE ILE ILE E E 24 24 . 7.438   40.750 35.354 1.00 36.60 1 . C ? 
ATOM   1007 CD1 CD1 . ILE ILE ILE E E 24 24 . 5.807   42.333 33.273 1.00 34.88 1 . C ? 
ATOM   1008 C   C   . ILE ILE ILE E E 24 24 . 10.237  41.392 35.624 1.00 34.53 1 . C ? 
ATOM   1009 O   O   . ILE ILE ILE E E 24 24 . 10.200  41.204 36.853 1.00 41.55 1 . O ? 
ATOM   1010 N   N   . ALA ALA ALA E E 25 25 . 11.034  40.734 34.811 1.00 34.92 1 . N ? 
ATOM   1011 CA  CA  . ALA ALA ALA E E 25 25 . 11.941  39.649 35.290 1.00 37.21 1 . C ? 
ATOM   1012 CB  CB  . ALA ALA ALA E E 25 25 . 12.701  39.015 34.189 1.00 38.50 1 . C ? 
ATOM   1013 C   C   . ALA ALA ALA E E 25 25 . 12.890  40.264 36.330 1.00 41.64 1 . C ? 
ATOM   1014 O   O   . ALA ALA ALA E E 25 25 . 13.088  39.656 37.404 1.00 39.58 1 . O ? 
ATOM   1015 N   N   . LYS LYS LYS E E 26 26 . 13.394  41.453 36.042 1.00 40.17 1 . N ? 
ATOM   1016 CA  CA  . LYS LYS LYS E E 26 26 . 14.302  42.170 36.994 1.00 39.25 1 . C ? 
ATOM   1017 CB  CB  . LYS LYS LYS E E 26 26 . 14.818  43.477 36.376 1.00 43.93 1 . C ? 
ATOM   1018 CG  CG  . LYS LYS LYS E E 26 26 . 15.644  43.462 35.131 1.00 45.97 1 . C ? 
ATOM   1019 CD  CD  . LYS LYS LYS E E 26 26 . 16.118  44.889 34.762 1.00 59.37 1 . C ? 
ATOM   1020 C   C   . LYS LYS LYS E E 26 26 . 13.555  42.512 38.295 1.00 44.39 1 . C ? 
ATOM   1021 O   O   . LYS LYS LYS E E 26 26 . 14.119  42.288 39.410 1.00 49.08 1 . O ? 
ATOM   1022 N   N   . GLY GLY GLY E E 27 27 . 12.327  43.025 38.208 1.00 43.33 1 . N ? 
ATOM   1023 CA  CA  . GLY GLY GLY E E 27 27 . 11.473  43.317 39.373 1.00 45.74 1 . C ? 
ATOM   1024 C   C   . GLY GLY GLY E E 27 27 . 11.243  42.101 40.253 1.00 54.92 1 . C ? 
ATOM   1025 O   O   . GLY GLY GLY E E 27 27 . 11.293  42.232 41.473 1.00 52.52 1 . O ? 
ATOM   1026 N   N   . ILE ILE ILE E E 28 28 . 10.942  40.946 39.661 1.00 49.26 1 . N ? 
ATOM   1027 CA  CA  . ILE ILE ILE E E 28 28 . 10.661  39.687 40.409 1.00 54.00 1 . C ? 
ATOM   1028 CB  CB  . ILE ILE ILE E E 28 28 . 10.160  38.568 39.464 1.00 50.72 1 . C ? 
ATOM   1029 CG1 CG1 . ILE ILE ILE E E 28 28 . 8.785   38.866 38.868 1.00 47.74 1 . C ? 
ATOM   1030 CG2 CG2 . ILE ILE ILE E E 28 28 . 10.152  37.228 40.176 1.00 53.61 1 . C ? 
ATOM   1031 CD1 CD1 . ILE ILE ILE E E 28 28 . 7.814   39.301 39.892 1.00 61.56 1 . C ? 
ATOM   1032 C   C   . ILE ILE ILE E E 28 28 . 11.948  39.278 41.137 1.00 63.35 1 . C ? 
ATOM   1033 O   O   . ILE ILE ILE E E 28 28 . 11.854  38.931 42.344 1.00 62.28 1 . O ? 
ATOM   1034 N   N   . LYS LYS LYS E E 29 29 . 13.096  39.342 40.451 1.00 65.65 1 . N ? 
ATOM   1035 CA  CA  . LYS LYS LYS E E 29 29 . 14.419  38.938 40.992 1.00 68.04 1 . C ? 
ATOM   1036 CB  CB  . LYS LYS LYS E E 29 29 . 15.436  38.839 39.849 1.00 69.08 1 . C ? 
ATOM   1037 CG  CG  . LYS LYS LYS E E 29 29 . 15.295  37.618 38.950 1.00 72.52 1 . C ? 
ATOM   1038 CD  CD  . LYS LYS LYS E E 29 29 . 16.489  37.445 38.005 1.00 81.70 1 . C ? 
ATOM   1039 CE  CE  . LYS LYS LYS E E 29 29 . 16.182  36.738 36.701 1.00 87.33 1 . C ? 
ATOM   1040 NZ  NZ  . LYS LYS LYS E E 29 29 . 15.767  35.333 36.931 1.00 81.64 1 . N ? 
ATOM   1041 C   C   . LYS LYS LYS E E 29 29 . 14.853  39.895 42.119 1.00 70.17 1 . C ? 
ATOM   1042 O   O   . LYS LYS LYS E E 29 29 . 15.705  39.478 42.933 1.00 78.95 1 . O ? 
ATOM   1043 N   N   . GLY GLY GLY E E 30 30 . 14.252  41.087 42.226 1.00 81.52 1 . N ? 
ATOM   1044 CA  CA  . GLY GLY GLY E E 30 30 . 14.467  42.037 43.332 1.00 74.61 1 . C ? 
ATOM   1045 C   C   . GLY GLY GLY E E 30 30 . 13.748  41.602 44.596 1.00 75.21 1 . C ? 
HETATM 1046 C   C   . ACE ACE ACE F F 0  0  . -5.612  46.198 1.306  1.00 75.57 1 . C ? 
HETATM 1047 O   O   . ACE ACE ACE F F 0  0  . -4.809  46.228 2.207  1.00 52.97 1 . O ? 
HETATM 1048 CH3 CH3 . ACE ACE ACE F F 0  0  . -5.590  45.014 0.338  1.00 72.19 1 . C ? 
ATOM   1049 N   N   . GLY GLY GLY F F 1  1  . -6.520  47.160 1.033  1.00 66.11 1 . N ? 
ATOM   1050 CA  CA  . GLY GLY GLY F F 1  1  . -6.684  48.365 1.943  1.00 52.28 1 . C ? 
ATOM   1051 C   C   . GLY GLY GLY F F 1  1  . -7.164  47.912 3.318  1.00 50.32 1 . C ? 
ATOM   1052 O   O   . GLY GLY GLY F F 1  1  . -6.622  48.373 4.329  1.00 42.43 1 . O ? 
ATOM   1053 N   N   . GLU GLU GLU F F 2  2  . -8.174  47.038 3.341  1.00 46.59 1 . N ? 
ATOM   1054 CA  CA  . GLU GLU GLU F F 2  2  . -8.744  46.431 4.567  1.00 51.19 1 . C ? 
ATOM   1055 CB  CB  . GLU GLU GLU F F 2  2  . -10.023 45.656 4.273  1.00 55.10 1 . C ? 
ATOM   1056 CG  CG  . GLU GLU GLU F F 2  2  . -9.955  44.835 2.996  1.00 73.74 1 . C ? 
ATOM   1057 C   C   . GLU GLU GLU F F 2  2  . -7.673  45.544 5.237  1.00 45.73 1 . C ? 
ATOM   1058 O   O   . GLU GLU GLU F F 2  2  . -7.627  45.529 6.475  1.00 38.89 1 . O ? 
ATOM   1059 N   N   . ILE ILE ILE F F 3  3  . -6.816  44.864 4.487  1.00 43.94 1 . N ? 
ATOM   1060 CA  CA  . ILE ILE ILE F F 3  3  . -5.699  44.074 5.087  1.00 42.25 1 . C ? 
ATOM   1061 CB  CB  . ILE ILE ILE F F 3  3  . -5.052  43.140 4.052  1.00 45.05 1 . C ? 
ATOM   1062 CG1 CG1 . ILE ILE ILE F F 3  3  . -6.036  42.045 3.621  1.00 46.92 1 . C ? 
ATOM   1063 CG2 CG2 . ILE ILE ILE F F 3  3  . -3.770  42.550 4.635  1.00 44.53 1 . C ? 
ATOM   1064 CD1 CD1 . ILE ILE ILE F F 3  3  . -5.664  41.365 2.350  1.00 62.57 1 . C ? 
ATOM   1065 C   C   . ILE ILE ILE F F 3  3  . -4.708  45.027 5.754  1.00 38.59 1 . C ? 
ATOM   1066 O   O   . ILE ILE ILE F F 3  3  . -4.377  44.818 6.937  1.00 35.27 1 . O ? 
ATOM   1067 N   N   . ALA ALA ALA F F 4  4  . -4.253  46.060 5.033  1.00 38.68 1 . N ? 
ATOM   1068 CA  CA  . ALA ALA ALA F F 4  4  . -3.278  47.045 5.572  1.00 39.35 1 . C ? 
ATOM   1069 CB  CB  . ALA ALA ALA F F 4  4  . -2.906  48.079 4.548  1.00 43.33 1 . C ? 
ATOM   1070 C   C   . ALA ALA ALA F F 4  4  . -3.889  47.703 6.835  1.00 40.23 1 . C ? 
ATOM   1071 O   O   . ALA ALA ALA F F 4  4  . -3.174  47.866 7.837  1.00 36.54 1 . O ? 
ATOM   1072 N   N   . GLN GLN GLN F F 5  5  . -5.191  47.995 6.830  1.00 42.39 1 . N ? 
ATOM   1073 CA  CA  . GLN GLN GLN F F 5  5  . -5.840  48.657 7.976  1.00 40.82 1 . C ? 
ATOM   1074 CB  CB  . GLN GLN GLN F F 5  5  . -7.267  49.077 7.635  1.00 50.24 1 . C ? 
ATOM   1075 CG  CG  . GLN GLN GLN F F 5  5  . -7.832  50.028 8.678  1.00 59.62 1 . C ? 
ATOM   1076 CD  CD  . GLN GLN GLN F F 5  5  . -6.801  51.089 8.994  1.00 80.47 1 . C ? 
ATOM   1077 OE1 OE1 . GLN GLN GLN F F 5  5  . -6.346  51.813 8.100  1.00 71.70 1 . O ? 
ATOM   1078 NE2 NE2 . GLN GLN GLN F F 5  5  . -6.306  51.058 10.232 1.00 72.40 1 . N ? 
ATOM   1079 C   C   . GLN GLN GLN F F 5  5  . -5.878  47.701 9.183  1.00 39.03 1 . C ? 
ATOM   1080 O   O   . GLN GLN GLN F F 5  5  . -5.618  48.171 10.314 1.00 37.12 1 . O ? 
ATOM   1081 N   N   . GLY GLY GLY F F 6  6  . -6.233  46.438 8.970  1.00 35.47 1 . N ? 
ATOM   1082 CA  CA  . GLY GLY GLY F F 6  6  . -6.238  45.441 10.035 1.00 37.45 1 . C ? 
ATOM   1083 C   C   . GLY GLY GLY F F 6  6  . -4.854  45.284 10.636 1.00 34.57 1 . C ? 
ATOM   1084 O   O   . GLY GLY GLY F F 6  6  . -4.762  45.179 11.851 1.00 31.39 1 . O ? 
ATOM   1085 N   N   . ILE ILE ILE F F 7  7  . -3.813  45.237 9.810  1.00 29.55 1 . N ? 
ATOM   1086 CA  CA  . ILE ILE ILE F F 7  7  . -2.431  45.072 10.327 1.00 32.62 1 . C ? 
ATOM   1087 CB  CB  . ILE ILE ILE F F 7  7  . -1.471  44.844 9.170  1.00 35.05 1 . C ? 
ATOM   1088 CG1 CG1 . ILE ILE ILE F F 7  7  . -1.765  43.518 8.471  1.00 41.18 1 . C ? 
ATOM   1089 CG2 CG2 . ILE ILE ILE F F 7  7  . -0.043  44.921 9.641  1.00 38.89 1 . C ? 
ATOM   1090 CD1 CD1 . ILE ILE ILE F F 7  7  . -1.581  42.331 9.356  1.00 59.47 1 . C ? 
ATOM   1091 C   C   . ILE ILE ILE F F 7  7  . -2.074  46.291 11.172 1.00 35.21 1 . C ? 
ATOM   1092 O   O   . ILE ILE ILE F F 7  7  . -1.451  46.154 12.228 1.00 32.51 1 . O ? 
ATOM   1093 N   N   . LYS LYS LYS F F 8  8  . -2.432  47.470 10.721 1.00 36.07 1 . N ? 
ATOM   1094 CA  CA  . LYS LYS LYS F F 8  8  . -2.170  48.708 11.519 1.00 38.56 1 . C ? 
ATOM   1095 CB  CB  . LYS LYS LYS F F 8  8  . -2.502  49.932 10.657 1.00 43.12 1 . C ? 
ATOM   1096 CG  CG  . LYS LYS LYS F F 8  8  . -1.331  50.222 9.710  1.00 48.09 1 . C ? 
ATOM   1097 CD  CD  . LYS LYS LYS F F 8  8  . -1.582  51.315 8.683  1.00 56.27 1 . C ? 
ATOM   1098 CE  CE  . LYS LYS LYS F F 8  8  . -0.640  51.256 7.497  1.00 66.98 1 . C ? 
ATOM   1099 NZ  NZ  . LYS LYS LYS F F 8  8  . -1.189  52.010 6.339  1.00 79.49 1 . N ? 
ATOM   1100 C   C   . LYS LYS LYS F F 8  8  . -2.924  48.666 12.845 1.00 32.33 1 . C ? 
ATOM   1101 O   O   . LYS LYS LYS F F 8  8  . -2.377  49.117 13.874 1.00 33.75 1 . O ? 
ATOM   1102 N   N   . GLU GLU GLU F F 9  9  . -4.143  48.152 12.864 1.00 32.53 1 . N ? 
ATOM   1103 CA  CA  . GLU GLU GLU F F 9  9  . -4.908  48.025 14.116 1.00 31.90 1 . C ? 
ATOM   1104 CB  CB  . GLU GLU GLU F F 9  9  . -6.364  47.657 13.861 1.00 41.69 1 . C ? 
ATOM   1105 CG  CG  . GLU GLU GLU F F 9  9  . -7.164  48.805 13.264 1.00 52.31 1 . C ? 
ATOM   1106 CD  CD  . GLU GLU GLU F F 9  9  . -7.114  50.116 14.076 1.00 53.05 1 . C ? 
ATOM   1107 OE1 OE1 . GLU GLU GLU F F 9  9  . -7.233  50.064 15.346 1.00 54.11 1 . O ? 
ATOM   1108 OE2 OE2 . GLU GLU GLU F F 9  9  . -6.895  51.197 13.455 1.00 72.11 1 . O ? 
ATOM   1109 C   C   . GLU GLU GLU F F 9  9  . -4.239  46.987 15.046 1.00 32.96 1 . C ? 
ATOM   1110 O   O   . GLU GLU GLU F F 9  9  . -4.263  47.201 16.238 1.00 32.45 1 . O ? 
ATOM   1111 N   N   . ILE ILE ILE F F 10 10 . -3.681  45.896 14.503 1.00 29.55 1 . N ? 
ATOM   1112 CA  CA  . ILE ILE ILE F F 10 10 . -2.884  44.962 15.319 1.00 27.26 1 . C ? 
ATOM   1113 CB  CB  . ILE ILE ILE F F 10 10 . -2.425  43.758 14.484 1.00 29.59 1 . C ? 
ATOM   1114 CG1 CG1 . ILE ILE ILE F F 10 10 . -3.636  42.914 14.091 1.00 28.75 1 . C ? 
ATOM   1115 CG2 CG2 . ILE ILE ILE F F 10 10 . -1.417  42.951 15.271 1.00 29.53 1 . C ? 
ATOM   1116 CD1 CD1 . ILE ILE ILE F F 10 10 . -3.319  41.780 13.181 1.00 31.02 1 . C ? 
ATOM   1117 C   C   . ILE ILE ILE F F 10 10 . -1.720  45.724 15.940 1.00 29.32 1 . C ? 
ATOM   1118 O   O   . ILE ILE ILE F F 10 10 . -1.488  45.575 17.151 1.00 29.81 1 . O ? 
ATOM   1119 N   N   . ALA ALA ALA F F 11 11 . -1.004  46.508 15.153 1.00 26.92 1 . N ? 
ATOM   1120 CA  CA  . ALA ALA ALA F F 11 11 . 0.168   47.257 15.697 1.00 30.11 1 . C ? 
ATOM   1121 CB  CB  . ALA ALA ALA F F 11 11 . 0.886   48.017 14.621 1.00 32.80 1 . C ? 
ATOM   1122 C   C   . ALA ALA ALA F F 11 11 . -0.266  48.175 16.834 1.00 31.78 1 . C ? 
ATOM   1123 O   O   . ALA ALA ALA F F 11 11 . 0.455   48.275 17.824 1.00 32.37 1 . O ? 
ATOM   1124 N   N   . LYS LYS LYS F F 12 12 . -1.404  48.834 16.704 1.00 31.14 1 . N ? 
ATOM   1125 CA  CA  . LYS LYS LYS F F 12 12 . -1.913  49.732 17.757 1.00 35.08 1 . C ? 
ATOM   1126 CB  CB  . LYS LYS LYS F F 12 12 . -3.179  50.441 17.256 1.00 39.79 1 . C ? 
ATOM   1127 CG  CG  . LYS LYS LYS F F 12 12 . -2.933  51.538 16.217 1.00 49.07 1 . C ? 
ATOM   1128 CD  CD  . LYS LYS LYS F F 12 12 . -4.171  52.374 15.904 1.00 66.58 1 . C ? 
ATOM   1129 CE  CE  . LYS LYS LYS F F 12 12 . -3.947  53.470 14.876 1.00 81.25 1 . C ? 
ATOM   1130 NZ  NZ  . LYS LYS LYS F F 12 12 . -3.745  52.911 13.519 1.00 86.37 1 . N ? 
ATOM   1131 C   C   . LYS LYS LYS F F 12 12 . -2.198  48.932 19.023 1.00 37.12 1 . C ? 
ATOM   1132 O   O   . LYS LYS LYS F F 12 12 . -1.829  49.380 20.138 1.00 32.79 1 . O ? 
ATOM   1133 N   N   . GLY GLY GLY F F 13 13 . -2.864  47.788 18.900 1.00 34.98 1 . N ? 
ATOM   1134 CA  CA  . GLY GLY GLY F F 13 13 . -3.157  46.950 20.063 1.00 31.89 1 . C ? 
ATOM   1135 C   C   . GLY GLY GLY F F 13 13 . -1.890  46.437 20.730 1.00 30.00 1 . C ? 
ATOM   1136 O   O   . GLY GLY GLY F F 13 13 . -1.834  46.361 21.961 1.00 28.96 1 . O ? 
ATOM   1137 N   N   . ILE ILE ILE F F 14 14 . -0.883  46.051 19.948 1.00 27.24 1 . N ? 
ATOM   1138 CA  CA  . ILE ILE ILE F F 14 14 . 0.377   45.532 20.488 1.00 31.83 1 . C ? 
ATOM   1139 CB  CB  . ILE ILE ILE F F 14 14 . 1.251   44.990 19.359 1.00 29.76 1 . C ? 
ATOM   1140 CG1 CG1 . ILE ILE ILE F F 14 14 . 0.681   43.708 18.764 1.00 32.95 1 . C ? 
ATOM   1141 CG2 CG2 . ILE ILE ILE F F 14 14 . 2.693   44.784 19.819 1.00 32.62 1 . C ? 
ATOM   1142 CD1 CD1 . ILE ILE ILE F F 14 14 . 0.652   42.553 19.671 1.00 41.48 1 . C ? 
ATOM   1143 C   C   . ILE ILE ILE F F 14 14 . 1.061   46.667 21.281 1.00 38.20 1 . C ? 
ATOM   1144 O   O   . ILE ILE ILE F F 14 14 . 1.646   46.400 22.313 1.00 31.11 1 . O ? 
ATOM   1145 N   N   . LYS LYS LYS F F 15 15 . 1.028   47.888 20.791 1.00 34.10 1 . N ? 
ATOM   1146 CA  CA  . LYS LYS LYS F F 15 15 . 1.593   49.049 21.562 1.00 34.42 1 . C ? 
ATOM   1147 CB  CB  . LYS LYS LYS F F 15 15 . 1.599   50.293 20.672 1.00 36.83 1 . C ? 
ATOM   1148 CG  CG  . LYS LYS LYS F F 15 15 . 2.701   50.188 19.629 1.00 45.89 1 . C ? 
ATOM   1149 CD  CD  . LYS LYS LYS F F 15 15 . 2.765   51.322 18.649 1.00 50.24 1 . C ? 
ATOM   1150 CE  CE  . LYS LYS LYS F F 15 15 . 3.727   51.026 17.515 1.00 56.56 1 . C ? 
ATOM   1151 NZ  NZ  . LYS LYS LYS F F 15 15 . 3.595   52.068 16.454 1.00 55.36 1 . N ? 
ATOM   1152 C   C   . LYS LYS LYS F F 15 15 . 0.854   49.230 22.874 1.00 32.30 1 . C ? 
ATOM   1153 O   O   . LYS LYS LYS F F 15 15 . 1.504   49.532 23.878 1.00 34.84 1 . O ? 
ATOM   1154 N   N   . GLU GLU GLU F F 16 16 . -0.443  49.064 22.900 1.00 31.96 1 . N ? 
ATOM   1155 CA  CA  . GLU GLU GLU F F 16 16 . -1.229  49.154 24.129 1.00 29.93 1 . C ? 
ATOM   1156 CB  CB  . GLU GLU GLU F F 16 16 . -2.721  49.097 23.855 1.00 33.25 1 . C ? 
ATOM   1157 CG  CG  . GLU GLU GLU F F 16 16 . -3.285  50.215 22.990 1.00 50.06 1 . C ? 
ATOM   1158 C   C   . GLU GLU GLU F F 16 16 . -0.807  48.014 25.087 1.00 35.01 1 . C ? 
ATOM   1159 O   O   . GLU GLU GLU F F 16 16 . -0.693  48.237 26.291 1.00 29.07 1 . O ? 
ATOM   1160 N   N   . ILE ILE ILE F F 17 17 . -0.551  46.820 24.572 1.00 29.81 1 . N ? 
ATOM   1161 CA  CA  . ILE ILE ILE F F 17 17 . -0.007  45.727 25.422 1.00 27.94 1 . C ? 
ATOM   1162 CB  CB  . ILE ILE ILE F F 17 17 . 0.087   44.412 24.622 1.00 27.96 1 . C ? 
ATOM   1163 CG1 CG1 . ILE ILE ILE F F 17 17 . -1.328  43.903 24.293 1.00 25.55 1 . C ? 
ATOM   1164 CG2 CG2 . ILE ILE ILE F F 17 17 . 0.856   43.392 25.441 1.00 28.91 1 . C ? 
ATOM   1165 CD1 CD1 . ILE ILE ILE F F 17 17 . -1.394  42.681 23.435 1.00 28.61 1 . C ? 
ATOM   1166 C   C   . ILE ILE ILE F F 17 17 . 1.350   46.148 25.985 1.00 26.37 1 . C ? 
ATOM   1167 O   O   . ILE ILE ILE F F 17 17 . 1.572   45.920 27.183 1.00 29.36 1 . O ? 
ATOM   1168 N   N   . ALA ALA ALA F F 18 18 . 2.219   46.722 25.175 1.00 28.21 1 . N ? 
ATOM   1169 CA  CA  . ALA ALA ALA F F 18 18 . 3.572   47.110 25.662 1.00 31.70 1 . C ? 
ATOM   1170 CB  CB  . ALA ALA ALA F F 18 18 . 4.388   47.685 24.553 1.00 33.15 1 . C ? 
ATOM   1171 C   C   . ALA ALA ALA F F 18 18 . 3.443   48.114 26.826 1.00 32.61 1 . C ? 
ATOM   1172 O   O   . ALA ALA ALA F F 18 18 . 4.161   47.983 27.809 1.00 31.86 1 . O ? 
ATOM   1173 N   N   . TRP TRP TRP F F 19 19 . 2.529   49.051 26.706 1.00 32.92 1 . N ? 
ATOM   1174 CA  CA  . TRP TRP TRP F F 19 19 . 2.293   50.056 27.771 1.00 36.70 1 . C ? 
ATOM   1175 CB  CB  . TRP TRP TRP F F 19 19 . 1.292   51.090 27.266 1.00 36.30 1 . C ? 
ATOM   1176 CG  CG  . TRP TRP TRP F F 19 19 . 1.089   52.169 28.268 1.00 52.21 1 . C ? 
ATOM   1177 CD1 CD1 . TRP TRP TRP F F 19 19 . 1.852   53.293 28.434 1.00 65.41 1 . C ? 
ATOM   1178 NE1 NE1 . TRP TRP TRP F F 19 19 . 1.364   54.039 29.473 1.00 58.39 1 . N ? 
ATOM   1179 CE2 CE2 . TRP TRP TRP F F 19 19 . 0.265   53.413 30.000 1.00 66.33 1 . C ? 
ATOM   1180 CD2 CD2 . TRP TRP TRP F F 19 19 . 0.074   52.204 29.281 1.00 66.23 1 . C ? 
ATOM   1181 CE3 CE3 . TRP TRP TRP F F 19 19 . -0.991  51.361 29.634 1.00 84.45 1 . C ? 
ATOM   1182 CZ3 CZ3 . TRP TRP TRP F F 19 19 . -1.819  51.754 30.671 1.00 80.84 1 . C ? 
ATOM   1183 CH2 CH2 . TRP TRP TRP F F 19 19 . -1.585  52.930 31.389 1.00 83.28 1 . C ? 
ATOM   1184 CZ2 CZ2 . TRP TRP TRP F F 19 19 . -0.544  53.772 31.080 1.00 71.69 1 . C ? 
ATOM   1185 C   C   . TRP TRP TRP F F 19 19 . 1.823   49.366 29.051 1.00 33.58 1 . C ? 
ATOM   1186 O   O   . TRP TRP TRP F F 19 19 . 2.344   49.641 30.136 1.00 34.58 1 . O ? 
ATOM   1187 N   N   . GLY GLY GLY F F 20 20 . 0.851   48.455 28.946 1.00 31.35 1 . N ? 
ATOM   1188 CA  CA  . GLY GLY GLY F F 20 20 . 0.347   47.669 30.067 1.00 31.85 1 . C ? 
ATOM   1189 C   C   . GLY GLY GLY F F 20 20 . 1.455   46.871 30.756 1.00 31.50 1 . C ? 
ATOM   1190 O   O   . GLY GLY GLY F F 20 20 . 1.464   46.790 32.015 1.00 31.67 1 . O ? 
ATOM   1191 N   N   . ILE ILE ILE F F 21 21 . 2.299   46.207 29.972 1.00 30.04 1 . N ? 
ATOM   1192 CA  CA  . ILE ILE ILE F F 21 21 . 3.388   45.381 30.549 1.00 30.17 1 . C ? 
ATOM   1193 CB  CB  . ILE ILE ILE F F 21 21 . 4.081   44.593 29.431 1.00 31.08 1 . C ? 
ATOM   1194 CG1 CG1 . ILE ILE ILE F F 21 21 . 3.157   43.516 28.856 1.00 34.02 1 . C ? 
ATOM   1195 CG2 CG2 . ILE ILE ILE F F 21 21 . 5.390   43.995 29.900 1.00 28.98 1 . C ? 
ATOM   1196 CD1 CD1 . ILE ILE ILE F F 21 21 . 2.797   42.463 29.759 1.00 42.49 1 . C ? 
ATOM   1197 C   C   . ILE ILE ILE F F 21 21 . 4.344   46.304 31.319 1.00 31.57 1 . C ? 
ATOM   1198 O   O   . ILE ILE ILE F F 21 21 . 4.804   45.922 32.410 1.00 33.55 1 . O ? 
ATOM   1199 N   N   . LYS LYS LYS F F 22 22 . 4.662   47.443 30.757 1.00 32.61 1 . N ? 
ATOM   1200 CA  CA  . LYS LYS LYS F F 22 22 . 5.514   48.453 31.462 1.00 35.32 1 . C ? 
ATOM   1201 CB  CB  . LYS LYS LYS F F 22 22 . 5.767   49.619 30.510 1.00 38.88 1 . C ? 
ATOM   1202 CG  CG  . LYS LYS LYS F F 22 22 . 6.854   49.342 29.494 1.00 59.97 1 . C ? 
ATOM   1203 CD  CD  . LYS LYS LYS F F 22 22 . 6.976   50.428 28.421 1.00 59.78 1 . C ? 
ATOM   1204 CE  CE  . LYS LYS LYS F F 22 22 . 8.131   50.195 27.463 1.00 65.26 1 . C ? 
ATOM   1205 NZ  NZ  . LYS LYS LYS F F 22 22 . 7.892   50.820 26.136 1.00 82.07 1 . N ? 
ATOM   1206 C   C   . LYS LYS LYS F F 22 22 . 4.862   48.863 32.776 1.00 33.77 1 . C ? 
ATOM   1207 O   O   . LYS LYS LYS F F 22 22 . 5.600   49.024 33.772 1.00 38.70 1 . O ? 
ATOM   1208 N   N   . GLU GLU GLU F F 23 23 . 3.550   49.039 32.818 1.00 36.00 1 . N ? 
ATOM   1209 CA  CA  . GLU GLU GLU F F 23 23 . 2.838   49.430 34.064 1.00 36.68 1 . C ? 
ATOM   1210 CB  CB  . GLU GLU GLU F F 23 23 . 1.394   49.795 33.810 1.00 36.33 1 . C ? 
ATOM   1211 CG  CG  . GLU GLU GLU F F 23 23 . 1.203   51.061 33.008 1.00 42.86 1 . C ? 
ATOM   1212 CD  CD  . GLU GLU GLU F F 23 23 . 1.570   52.319 33.785 1.00 71.23 1 . C ? 
ATOM   1213 OE1 OE1 . GLU GLU GLU F F 23 23 . 1.075   52.460 34.924 1.00 81.19 1 . O ? 
ATOM   1214 OE2 OE2 . GLU GLU GLU F F 23 23 . 2.407   53.126 33.285 1.00 74.63 1 . O ? 
ATOM   1215 C   C   . GLU GLU GLU F F 23 23 . 2.931   48.272 35.076 1.00 41.48 1 . C ? 
ATOM   1216 O   O   . GLU GLU GLU F F 23 23 . 3.099   48.522 36.286 1.00 36.30 1 . O ? 
ATOM   1217 N   N   . ILE ILE ILE F F 24 24 . 2.862   47.017 34.618 1.00 34.83 1 . N ? 
ATOM   1218 CA  CA  . ILE ILE ILE F F 24 24 . 3.068   45.872 35.523 1.00 29.05 1 . C ? 
ATOM   1219 CB  CB  . ILE ILE ILE F F 24 24 . 2.789   44.517 34.833 1.00 32.57 1 . C ? 
ATOM   1220 CG1 CG1 . ILE ILE ILE F F 24 24 . 1.306   44.406 34.489 1.00 32.56 1 . C ? 
ATOM   1221 CG2 CG2 . ILE ILE ILE F F 24 24 . 3.260   43.386 35.702 1.00 35.88 1 . C ? 
ATOM   1222 CD1 CD1 . ILE ILE ILE F F 24 24 . 0.931   43.189 33.699 1.00 34.53 1 . C ? 
ATOM   1223 C   C   . ILE ILE ILE F F 24 24 . 4.480   45.944 36.116 1.00 32.78 1 . C ? 
ATOM   1224 O   O   . ILE ILE ILE F F 24 24 . 4.621   45.739 37.362 1.00 36.15 1 . O ? 
ATOM   1225 N   N   . ALA ALA ALA F F 25 25 . 5.474   46.197 35.267 1.00 32.66 1 . N ? 
ATOM   1226 CA  CA  . ALA ALA ALA F F 25 25 . 6.880   46.159 35.725 1.00 32.76 1 . C ? 
ATOM   1227 CB  CB  . ALA ALA ALA F F 25 25 . 7.836   46.404 34.606 1.00 38.81 1 . C ? 
ATOM   1228 C   C   . ALA ALA ALA F F 25 25 . 7.041   47.248 36.795 1.00 42.07 1 . C ? 
ATOM   1229 O   O   . ALA ALA ALA F F 25 25 . 7.698   47.000 37.813 1.00 41.13 1 . O ? 
ATOM   1230 N   N   . LYS LYS LYS F F 26 26 . 6.433   48.401 36.573 1.00 37.83 1 . N ? 
ATOM   1231 CA  CA  . LYS LYS LYS F F 26 26 . 6.480   49.539 37.550 1.00 38.35 1 . C ? 
ATOM   1232 CB  CB  . LYS LYS LYS F F 26 26 . 5.808   50.777 36.958 1.00 41.33 1 . C ? 
ATOM   1233 CG  CG  . LYS LYS LYS F F 26 26 . 6.512   51.453 35.788 1.00 50.50 1 . C ? 
ATOM   1234 CD  CD  . LYS LYS LYS F F 26 26 . 5.728   52.724 35.359 1.00 57.55 1 . C ? 
ATOM   1235 CE  CE  . LYS LYS LYS F F 26 26 . 6.535   53.697 34.523 1.00 62.61 1 . C ? 
ATOM   1236 NZ  NZ  . LYS LYS LYS F F 26 26 . 7.286   53.043 33.433 1.00 58.99 1 . N ? 
ATOM   1237 C   C   . LYS LYS LYS F F 26 26 . 5.817   49.141 38.861 1.00 45.38 1 . C ? 
ATOM   1238 O   O   . LYS LYS LYS F F 26 26 . 6.439   49.411 39.954 1.00 46.24 1 . O ? 
ATOM   1239 N   N   . GLY GLY GLY F F 27 27 . 4.651   48.506 38.814 1.00 40.71 1 . N ? 
ATOM   1240 CA  CA  . GLY GLY GLY F F 27 27 . 3.957   48.009 40.012 1.00 47.85 1 . C ? 
ATOM   1241 C   C   . GLY GLY GLY F F 27 27 . 4.816   47.046 40.821 1.00 49.95 1 . C ? 
ATOM   1242 O   O   . GLY GLY GLY F F 27 27 . 4.840   47.146 42.060 1.00 59.69 1 . O ? 
ATOM   1243 N   N   . ILE ILE ILE F F 28 28 . 5.469   46.098 40.161 1.00 48.51 1 . N ? 
ATOM   1244 CA  CA  . ILE ILE ILE F F 28 28 . 6.309   45.064 40.834 1.00 54.01 1 . C ? 
ATOM   1245 CB  CB  . ILE ILE ILE F F 28 28 . 6.757   43.985 39.832 1.00 50.84 1 . C ? 
ATOM   1246 CG1 CG1 . ILE ILE ILE F F 28 28 . 5.575   43.100 39.434 1.00 47.26 1 . C ? 
ATOM   1247 CG2 CG2 . ILE ILE ILE F F 28 28 . 7.922   43.152 40.363 1.00 54.21 1 . C ? 
ATOM   1248 CD1 CD1 . ILE ILE ILE F F 28 28 . 5.845   42.262 38.232 1.00 51.50 1 . C ? 
ATOM   1249 C   C   . ILE ILE ILE F F 28 28 . 7.493   45.771 41.518 1.00 59.35 1 . C ? 
ATOM   1250 O   O   . ILE ILE ILE F F 28 28 . 7.785   45.426 42.667 1.00 57.73 1 . O ? 
ATOM   1251 N   N   . LYS LYS LYS F F 29 29 . 8.120   46.731 40.838 1.00 47.98 1 . N ? 
ATOM   1252 CA  CA  . LYS LYS LYS F F 29 29 . 9.312   47.476 41.316 1.00 56.74 1 . C ? 
ATOM   1253 CB  CB  . LYS LYS LYS F F 29 29 . 10.001  48.166 40.124 1.00 50.90 1 . C ? 
ATOM   1254 CG  CG  . LYS LYS LYS F F 29 29 . 10.788  47.185 39.263 1.00 50.95 1 . C ? 
ATOM   1255 CD  CD  . LYS LYS LYS F F 29 29 . 11.711  47.785 38.214 1.00 53.02 1 . C ? 
ATOM   1256 CE  CE  . LYS LYS LYS F F 29 29 . 12.503  46.692 37.535 1.00 54.63 1 . C ? 
ATOM   1257 NZ  NZ  . LYS LYS LYS F F 29 29 . 13.625  47.212 36.712 1.00 54.29 1 . N ? 
ATOM   1258 C   C   . LYS LYS LYS F F 29 29 . 8.918   48.413 42.472 1.00 64.17 1 . C ? 
ATOM   1259 O   O   . LYS LYS LYS F F 29 29 . 9.850   48.936 43.131 1.00 67.10 1 . O ? 
ATOM   1260 N   N   . GLY GLY GLY F F 30 30 . 7.625   48.662 42.687 1.00 58.06 1 . N ? 
ATOM   1261 CA  CA  . GLY GLY GLY F F 30 30 . 7.113   49.523 43.771 1.00 61.18 1 . C ? 
ATOM   1262 C   C   . GLY GLY GLY F F 30 30 . 7.268   51.000 43.426 1.00 61.24 1 . C ? 
HETATM 1263 C   C   . ACE ACE ACE G G 0  0  . -10.015 38.796 1.755  1.00 76.83 1 . C ? 
HETATM 1264 O   O   . ACE ACE ACE G G 0  0  . -9.391  39.581 2.460  1.00 51.28 1 . O ? 
HETATM 1265 CH3 CH3 . ACE ACE ACE G G 0  0  . -9.348  37.691 0.944  1.00 66.90 1 . C ? 
ATOM   1266 N   N   . GLY GLY GLY G G 1  1  . -11.336 38.828 1.485  1.00 75.10 1 . N ? 
ATOM   1267 CA  CA  . GLY GLY GLY G G 1  1  . -12.332 39.394 2.453  1.00 63.25 1 . C ? 
ATOM   1268 C   C   . GLY GLY GLY G G 1  1  . -12.362 38.571 3.739  1.00 52.86 1 . C ? 
ATOM   1269 O   O   . GLY GLY GLY G G 1  1  . -12.395 39.189 4.825  1.00 45.95 1 . O ? 
ATOM   1270 N   N   . GLU GLU GLU G G 2  2  . -12.303 37.244 3.644  1.00 48.08 1 . N ? 
ATOM   1271 CA  CA  . GLU GLU GLU G G 2  2  . -12.192 36.338 4.814  1.00 49.12 1 . C ? 
ATOM   1272 CB  CB  . GLU GLU GLU G G 2  2  . -12.382 34.869 4.441  1.00 54.89 1 . C ? 
ATOM   1273 CG  CG  . GLU GLU GLU G G 2  2  . -11.736 34.492 3.120  1.00 73.89 1 . C ? 
ATOM   1274 C   C   . GLU GLU GLU G G 2  2  . -10.818 36.560 5.493  1.00 50.93 1 . C ? 
ATOM   1275 O   O   . GLU GLU GLU G G 2  2  . -10.740 36.496 6.731  1.00 39.04 1 . O ? 
ATOM   1276 N   N   . ILE ILE ILE G G 3  3  . -9.757  36.838 4.740  1.00 43.94 1 . N ? 
ATOM   1277 CA  CA  . ILE ILE ILE G G 3  3  . -8.433  37.149 5.361  1.00 45.67 1 . C ? 
ATOM   1278 CB  CB  . ILE ILE ILE G G 3  3  . -7.302  37.102 4.322  1.00 47.33 1 . C ? 
ATOM   1279 CG1 CG1 . ILE ILE ILE G G 3  3  . -7.077  35.669 3.839  1.00 45.07 1 . C ? 
ATOM   1280 CG2 CG2 . ILE ILE ILE G G 3  3  . -6.030  37.695 4.923  1.00 42.51 1 . C ? 
ATOM   1281 CD1 CD1 . ILE ILE ILE G G 3  3  . -6.259  35.536 2.608  1.00 51.74 1 . C ? 
ATOM   1282 C   C   . ILE ILE ILE G G 3  3  . -8.532  38.487 6.108  1.00 43.26 1 . C ? 
ATOM   1283 O   O   . ILE ILE ILE G G 3  3  . -8.142  38.543 7.291  1.00 37.68 1 . O ? 
ATOM   1284 N   N   . ALA ALA ALA G G 4  4  . -9.063  39.525 5.470  1.00 37.49 1 . N ? 
ATOM   1285 CA  CA  . ALA ALA ALA G G 4  4  . -9.243  40.852 6.100  1.00 38.60 1 . C ? 
ATOM   1286 CB  CB  . ALA ALA ALA G G 4  4  . -9.817  41.838 5.107  1.00 46.50 1 . C ? 
ATOM   1287 C   C   . ALA ALA ALA G G 4  4  . -10.096 40.702 7.360  1.00 39.32 1 . C ? 
ATOM   1288 O   O   . ALA ALA ALA G G 4  4  . -9.765  41.313 8.377  1.00 38.36 1 . O ? 
ATOM   1289 N   N   . GLN GLN GLN G G 5  5  . -11.142 39.884 7.343  1.00 41.66 1 . N ? 
ATOM   1290 CA  CA  . GLN GLN GLN G G 5  5  . -12.040 39.696 8.513  1.00 42.79 1 . C ? 
ATOM   1291 CB  CB  . GLN GLN GLN G G 5  5  . -13.228 38.811 8.149  1.00 48.34 1 . C ? 
ATOM   1292 CG  CG  . GLN GLN GLN G G 5  5  . -14.374 39.595 7.555  1.00 77.34 1 . C ? 
ATOM   1293 CD  CD  . GLN GLN GLN G G 5  5  . -14.909 40.563 8.579  1.00 79.96 1 . C ? 
ATOM   1294 OE1 OE1 . GLN GLN GLN G G 5  5  . -15.238 41.699 8.248  1.00 93.02 1 . O ? 
ATOM   1295 NE2 NE2 . GLN GLN GLN G G 5  5  . -14.977 40.123 9.831  1.00 82.66 1 . N ? 
ATOM   1296 C   C   . GLN GLN GLN G G 5  5  . -11.269 39.008 9.655  1.00 37.43 1 . C ? 
ATOM   1297 O   O   . GLN GLN GLN G G 5  5  . -11.436 39.428 10.804 1.00 38.41 1 . O ? 
ATOM   1298 N   N   . GLY GLY GLY G G 6  6  . -10.485 37.974 9.347  1.00 36.79 1 . N ? 
ATOM   1299 CA  CA  . GLY GLY GLY G G 6  6  . -9.672  37.280 10.351 1.00 37.10 1 . C ? 
ATOM   1300 C   C   . GLY GLY GLY G G 6  6  . -8.679  38.244 10.990 1.00 31.61 1 . C ? 
ATOM   1301 O   O   . GLY GLY GLY G G 6  6  . -8.524  38.214 12.203 1.00 32.17 1 . O ? 
ATOM   1302 N   N   . ILE ILE ILE G G 7  7  . -8.019  39.069 10.194 1.00 31.78 1 . N ? 
ATOM   1303 CA  CA  . ILE ILE ILE G G 7  7  . -7.042  40.048 10.699 1.00 30.22 1 . C ? 
ATOM   1304 CB  CB  . ILE ILE ILE G G 7  7  . -6.321  40.731 9.541  1.00 35.26 1 . C ? 
ATOM   1305 CG1 CG1 . ILE ILE ILE G G 7  7  . -5.441  39.682 8.830  1.00 40.08 1 . C ? 
ATOM   1306 CG2 CG2 . ILE ILE ILE G G 7  7  . -5.531  41.932 10.018 1.00 38.35 1 . C ? 
ATOM   1307 CD1 CD1 . ILE ILE ILE G G 7  7  . -4.745  40.210 7.661  1.00 44.32 1 . C ? 
ATOM   1308 C   C   . ILE ILE ILE G G 7  7  . -7.751  41.019 11.630 1.00 32.85 1 . C ? 
ATOM   1309 O   O   . ILE ILE ILE G G 7  7  . -7.189  41.350 12.699 1.00 30.86 1 . O ? 
ATOM   1310 N   N   . LYS LYS LYS G G 8  8  . -8.916  41.483 11.250 1.00 33.01 1 . N ? 
ATOM   1311 CA  CA  . LYS LYS LYS G G 8  8  . -9.683  42.429 12.107 1.00 38.31 1 . C ? 
ATOM   1312 CB  CB  . LYS LYS LYS G G 8  8  . -10.846 43.012 11.293 1.00 39.34 1 . C ? 
ATOM   1313 CG  CG  . LYS LYS LYS G G 8  8  . -10.318 44.167 10.445 1.00 53.52 1 . C ? 
ATOM   1314 CD  CD  . LYS LYS LYS G G 8  8  . -11.226 44.761 9.387  1.00 59.07 1 . C ? 
ATOM   1315 CE  CE  . LYS LYS LYS G G 8  8  . -10.555 45.944 8.713  1.00 73.35 1 . C ? 
ATOM   1316 NZ  NZ  . LYS LYS LYS G G 8  8  . -11.254 46.323 7.456  1.00 85.87 1 . N ? 
ATOM   1317 C   C   . LYS LYS LYS G G 8  8  . -10.084 41.769 13.409 1.00 32.61 1 . C ? 
ATOM   1318 O   O   . LYS LYS LYS G G 8  8  . -10.041 42.442 14.473 1.00 34.36 1 . O ? 
ATOM   1319 N   N   . GLU GLU GLU G G 9  9  . -10.443 40.502 13.377 1.00 34.59 1 . N ? 
ATOM   1320 CA  CA  . GLU GLU GLU G G 9  9  . -10.785 39.766 14.623 1.00 31.77 1 . C ? 
ATOM   1321 CB  CB  . GLU GLU GLU G G 9  9  . -11.413 38.419 14.344 1.00 37.67 1 . C ? 
ATOM   1322 CG  CG  . GLU GLU GLU G G 9  9  . -12.806 38.520 13.729 1.00 54.20 1 . C ? 
ATOM   1323 CD  CD  . GLU GLU GLU G G 9  9  . -13.821 39.376 14.486 1.00 68.92 1 . C ? 
ATOM   1324 OE1 OE1 . GLU GLU GLU G G 9  9  . -13.887 39.281 15.730 1.00 57.44 1 . O ? 
ATOM   1325 OE2 OE2 . GLU GLU GLU G G 9  9  . -14.518 40.178 13.832 1.00 84.49 1 . O ? 
ATOM   1326 C   C   . GLU GLU GLU G G 9  9  . -9.517  39.602 15.502 1.00 34.20 1 . C ? 
ATOM   1327 O   O   . GLU GLU GLU G G 9  9  . -9.641  39.707 16.726 1.00 32.98 1 . O ? 
ATOM   1328 N   N   . ILE ILE ILE G G 10 10 . -8.343  39.373 14.903 1.00 31.68 1 . N ? 
ATOM   1329 CA  CA  . ILE ILE ILE G G 10 10 . -7.082  39.375 15.701 1.00 30.19 1 . C ? 
ATOM   1330 CB  CB  . ILE ILE ILE G G 10 10 . -5.889  38.969 14.833 1.00 31.21 1 . C ? 
ATOM   1331 CG1 CG1 . ILE ILE ILE G G 10 10 . -6.041  37.515 14.385 1.00 33.10 1 . C ? 
ATOM   1332 CG2 CG2 . ILE ILE ILE G G 10 10 . -4.601  39.222 15.579 1.00 30.52 1 . C ? 
ATOM   1333 CD1 CD1 . ILE ILE ILE G G 10 10 . -5.044  37.101 13.369 1.00 33.25 1 . C ? 
ATOM   1334 C   C   . ILE ILE ILE G G 10 10 . -6.897  40.730 16.368 1.00 27.01 1 . C ? 
ATOM   1335 O   O   . ILE ILE ILE G G 10 10 . -6.612  40.768 17.573 1.00 28.70 1 . O ? 
ATOM   1336 N   N   . ALA ALA ALA G G 11 11 . -7.081  41.819 15.611 1.00 27.48 1 . N ? 
ATOM   1337 CA  CA  . ALA ALA ALA G G 11 11 . -6.922  43.180 16.174 1.00 32.38 1 . C ? 
ATOM   1338 CB  CB  . ALA ALA ALA G G 11 11 . -7.139  44.260 15.149 1.00 32.78 1 . C ? 
ATOM   1339 C   C   . ALA ALA ALA G G 11 11 . -7.831  43.373 17.387 1.00 32.87 1 . C ? 
ATOM   1340 O   O   . ALA ALA ALA G G 11 11 . -7.383  43.957 18.399 1.00 30.74 1 . O ? 
ATOM   1341 N   N   . LYS LYS LYS G G 12 12 . -9.073  42.933 17.283 1.00 33.44 1 . N ? 
ATOM   1342 CA  CA  . LYS LYS LYS G G 12 12 . -10.058 43.098 18.365 1.00 34.56 1 . C ? 
ATOM   1343 CB  CB  . LYS LYS LYS G G 12 12 . -11.415 42.576 17.866 1.00 40.23 1 . C ? 
ATOM   1344 CG  CG  . LYS LYS LYS G G 12 12 . -12.581 42.679 18.824 1.00 57.05 1 . C ? 
ATOM   1345 CD  CD  . LYS LYS LYS G G 12 12 . -13.927 42.469 18.046 1.00 71.55 1 . C ? 
ATOM   1346 CE  CE  . LYS LYS LYS G G 12 12 . -14.516 41.084 18.219 1.00 79.92 1 . C ? 
ATOM   1347 NZ  NZ  . LYS LYS LYS G G 12 12 . -15.067 40.906 19.589 1.00 80.16 1 . N ? 
ATOM   1348 C   C   . LYS LYS LYS G G 12 12 . -9.594  42.327 19.595 1.00 31.94 1 . C ? 
ATOM   1349 O   O   . LYS LYS LYS G G 12 12 . -9.637  42.884 20.722 1.00 31.68 1 . O ? 
ATOM   1350 N   N   . GLY GLY GLY G G 13 13 . -9.170  41.086 19.424 1.00 32.98 1 . N ? 
ATOM   1351 CA  CA  . GLY GLY GLY G G 13 13 . -8.695  40.263 20.530 1.00 31.68 1 . C ? 
ATOM   1352 C   C   . GLY GLY GLY G G 13 13 . -7.466  40.874 21.180 1.00 28.37 1 . C ? 
ATOM   1353 O   O   . GLY GLY GLY G G 13 13 . -7.357  40.808 22.403 1.00 29.62 1 . O ? 
ATOM   1354 N   N   . ILE ILE ILE G G 14 14 . -6.537  41.394 20.404 1.00 28.30 1 . N ? 
ATOM   1355 CA  CA  . ILE ILE ILE G G 14 14 . -5.291  41.997 20.943 1.00 29.40 1 . C ? 
ATOM   1356 CB  CB  . ILE ILE ILE G G 14 14 . -4.324  42.319 19.798 1.00 28.43 1 . C ? 
ATOM   1357 CG1 CG1 . ILE ILE ILE G G 14 14 . -3.713  41.001 19.275 1.00 31.63 1 . C ? 
ATOM   1358 CG2 CG2 . ILE ILE ILE G G 14 14 . -3.263  43.320 20.213 1.00 27.97 1 . C ? 
ATOM   1359 CD1 CD1 . ILE ILE ILE G G 14 14 . -2.949  41.125 18.099 1.00 34.93 1 . C ? 
ATOM   1360 C   C   . ILE ILE ILE G G 14 14 . -5.679  43.204 21.816 1.00 28.93 1 . C ? 
ATOM   1361 O   O   . ILE ILE ILE G G 14 14 . -5.085  43.374 22.860 1.00 28.86 1 . O ? 
ATOM   1362 N   N   . LYS LYS LYS G G 15 15 . -6.637  44.016 21.379 1.00 31.24 1 . N ? 
ATOM   1363 CA  CA  . LYS LYS LYS G G 15 15 . -7.100  45.163 22.203 1.00 31.77 1 . C ? 
ATOM   1364 CB  CB  . LYS LYS LYS G G 15 15 . -8.058  46.028 21.383 1.00 36.64 1 . C ? 
ATOM   1365 CG  CG  . LYS LYS LYS G G 15 15 . -7.331  46.834 20.345 1.00 40.76 1 . C ? 
ATOM   1366 CD  CD  . LYS LYS LYS G G 15 15 . -8.183  47.682 19.420 1.00 51.02 1 . C ? 
ATOM   1367 CE  CE  . LYS LYS LYS G G 15 15 . -7.294  48.419 18.422 1.00 45.80 1 . C ? 
ATOM   1368 NZ  NZ  . LYS LYS LYS G G 15 15 . -7.955  48.781 17.143 1.00 54.01 1 . N ? 
ATOM   1369 C   C   . LYS LYS LYS G G 15 15 . -7.679  44.667 23.526 1.00 30.22 1 . C ? 
ATOM   1370 O   O   . LYS LYS LYS G G 15 15 . -7.454  45.276 24.558 1.00 33.15 1 . O ? 
ATOM   1371 N   N   . GLU GLU GLU G G 16 16 . -8.429  43.593 23.510 1.00 32.31 1 . N ? 
ATOM   1372 CA  CA  . GLU GLU GLU G G 16 16 . -9.027  43.038 24.728 1.00 33.88 1 . C ? 
ATOM   1373 CB  CB  . GLU GLU GLU G G 16 16 . -10.010 41.951 24.363 1.00 32.79 1 . C ? 
ATOM   1374 CG  CG  . GLU GLU GLU G G 16 16 . -11.243 42.444 23.608 1.00 44.13 1 . C ? 
ATOM   1375 CD  CD  . GLU GLU GLU G G 16 16 . -12.160 41.337 23.087 1.00 61.45 1 . C ? 
ATOM   1376 OE1 OE1 . GLU GLU GLU G G 16 16 . -11.823 40.132 23.257 1.00 69.13 1 . O ? 
ATOM   1377 OE2 OE2 . GLU GLU GLU G G 16 16 . -13.196 41.693 22.462 1.00 74.51 1 . O ? 
ATOM   1378 C   C   . GLU GLU GLU G G 16 16 . -7.906  42.495 25.633 1.00 32.85 1 . C ? 
ATOM   1379 O   O   . GLU GLU GLU G G 16 16 . -7.992  42.697 26.858 1.00 31.23 1 . O ? 
ATOM   1380 N   N   . ILE ILE ILE G G 17 17 . -6.855  41.897 25.065 1.00 30.13 1 . N ? 
ATOM   1381 CA  CA  . ILE ILE ILE G G 17 17 . -5.673  41.526 25.887 1.00 27.06 1 . C ? 
ATOM   1382 CB  CB  . ILE ILE ILE G G 17 17 . -4.621  40.776 25.032 1.00 26.54 1 . C ? 
ATOM   1383 CG1 CG1 . ILE ILE ILE G G 17 17 . -5.165  39.411 24.592 1.00 29.11 1 . C ? 
ATOM   1384 CG2 CG2 . ILE ILE ILE G G 17 17 . -3.331  40.626 25.828 1.00 28.92 1 . C ? 
ATOM   1385 CD1 CD1 . ILE ILE ILE G G 17 17 . -4.201  38.648 23.673 1.00 27.63 1 . C ? 
ATOM   1386 C   C   . ILE ILE ILE G G 17 17 . -5.069  42.781 26.526 1.00 29.86 1 . C ? 
ATOM   1387 O   O   . ILE ILE ILE G G 17 17 . -4.773  42.727 27.719 1.00 30.42 1 . O ? 
ATOM   1388 N   N   . ALA ALA ALA G G 18 18 . -4.897  43.847 25.757 1.00 29.22 1 . N ? 
ATOM   1389 CA  CA  . ALA ALA ALA G G 18 18 . -4.293  45.095 26.295 1.00 31.34 1 . C ? 
ATOM   1390 CB  CB  . ALA ALA ALA G G 18 18 . -4.216  46.161 25.222 1.00 31.57 1 . C ? 
ATOM   1391 C   C   . ALA ALA ALA G G 18 18 . -5.098  45.580 27.509 1.00 34.46 1 . C ? 
ATOM   1392 O   O   . ALA ALA ALA G G 18 18 . -4.517  45.998 28.489 1.00 29.72 1 . O ? 
ATOM   1393 N   N   . TRP TRP TRP G G 19 19 . -6.409  45.564 27.413 1.00 32.87 1 . N ? 
ATOM   1394 CA  CA  . TRP TRP TRP G G 19 19 . -7.307  46.033 28.501 1.00 38.97 1 . C ? 
ATOM   1395 CB  CB  . TRP TRP TRP G G 19 19 . -8.760  46.037 28.001 1.00 42.88 1 . C ? 
ATOM   1396 CG  CG  . TRP TRP TRP G G 19 19 . -8.979  46.951 26.823 1.00 46.13 1 . C ? 
ATOM   1397 CD1 CD1 . TRP TRP TRP G G 19 19 . -8.184  48.004 26.430 1.00 51.38 1 . C ? 
ATOM   1398 NE1 NE1 . TRP TRP TRP G G 19 19 . -8.645  48.534 25.254 1.00 62.17 1 . N ? 
ATOM   1399 CE2 CE2 . TRP TRP TRP G G 19 19 . -9.781  47.869 24.883 1.00 49.96 1 . C ? 
ATOM   1400 CD2 CD2 . TRP TRP TRP G G 19 19 . -10.011 46.843 25.828 1.00 49.41 1 . C ? 
ATOM   1401 CE3 CE3 . TRP TRP TRP G G 19 19 . -11.133 46.017 25.673 1.00 72.24 1 . C ? 
ATOM   1402 CZ3 CZ3 . TRP TRP TRP G G 19 19 . -11.958 46.223 24.583 1.00 89.76 1 . C ? 
ATOM   1403 CH2 CH2 . TRP TRP TRP G G 19 19 . -11.696 47.234 23.650 1.00 84.49 1 . C ? 
ATOM   1404 CZ2 CZ2 . TRP TRP TRP G G 19 19 . -10.622 48.085 23.789 1.00 78.03 1 . C ? 
ATOM   1405 C   C   . TRP TRP TRP G G 19 19 . -7.114  45.167 29.746 1.00 36.97 1 . C ? 
ATOM   1406 O   O   . TRP TRP TRP G G 19 19 . -6.946  45.709 30.838 1.00 35.67 1 . O ? 
ATOM   1407 N   N   . GLY GLY GLY G G 20 20 . -7.088  43.859 29.592 1.00 33.63 1 . N ? 
ATOM   1408 CA  CA  . GLY GLY GLY G G 20 20 . -6.836  42.930 30.687 1.00 32.95 1 . C ? 
ATOM   1409 C   C   . GLY GLY GLY G G 20 20 . -5.484  43.144 31.337 1.00 32.61 1 . C ? 
ATOM   1410 O   O   . GLY GLY GLY G G 20 20 . -5.380  43.052 32.556 1.00 33.42 1 . O ? 
ATOM   1411 N   N   . ILE ILE ILE G G 21 21 . -4.450  43.365 30.555 1.00 31.05 1 . N ? 
ATOM   1412 CA  CA  . ILE ILE ILE G G 21 21 . -3.089  43.586 31.101 1.00 32.85 1 . C ? 
ATOM   1413 CB  CB  . ILE ILE ILE G G 21 21 . -2.082  43.603 29.958 1.00 30.72 1 . C ? 
ATOM   1414 CG1 CG1 . ILE ILE ILE G G 21 21 . -1.941  42.170 29.401 1.00 32.90 1 . C ? 
ATOM   1415 CG2 CG2 . ILE ILE ILE G G 21 21 . -0.745  44.186 30.379 1.00 32.57 1 . C ? 
ATOM   1416 CD1 CD1 . ILE ILE ILE G G 21 21 . -1.047  42.044 28.300 1.00 36.74 1 . C ? 
ATOM   1417 C   C   . ILE ILE ILE G G 21 21 . -3.103  44.882 31.932 1.00 35.85 1 . C ? 
ATOM   1418 O   O   . ILE ILE ILE G G 21 21 . -2.504  44.914 33.002 1.00 32.54 1 . O ? 
ATOM   1419 N   N   . LYS LYS LYS G G 22 22 . -3.733  45.914 31.403 1.00 32.10 1 . N ? 
ATOM   1420 CA  CA  . LYS LYS LYS G G 22 22 . -3.881  47.195 32.163 1.00 34.95 1 . C ? 
ATOM   1421 CB  CB  . LYS LYS LYS G G 22 22 . -4.540  48.224 31.247 1.00 37.95 1 . C ? 
ATOM   1422 CG  CG  . LYS LYS LYS G G 22 22 . -3.522  48.811 30.285 1.00 38.30 1 . C ? 
ATOM   1423 CD  CD  . LYS LYS LYS G G 22 22 . -4.083  49.690 29.161 1.00 44.59 1 . C ? 
ATOM   1424 C   C   . LYS LYS LYS G G 22 22 . -4.605  46.947 33.477 1.00 33.64 1 . C ? 
ATOM   1425 O   O   . LYS LYS LYS G G 22 22 . -4.197  47.580 34.490 1.00 40.56 1 . O ? 
ATOM   1426 N   N   . GLU GLU GLU G G 23 23 . -5.614  46.110 33.494 1.00 34.47 1 . N ? 
ATOM   1427 CA  CA  . GLU GLU GLU G G 23 23 . -6.352  45.770 34.721 1.00 39.45 1 . C ? 
ATOM   1428 CB  CB  . GLU GLU GLU G G 23 23 . -7.625  44.968 34.452 1.00 42.97 1 . C ? 
ATOM   1429 CG  CG  . GLU GLU GLU G G 23 23 . -8.699  45.837 33.833 1.00 52.09 1 . C ? 
ATOM   1430 CD  CD  . GLU GLU GLU G G 23 23 . -9.285  46.849 34.809 1.00 61.20 1 . C ? 
ATOM   1431 OE1 OE1 . GLU GLU GLU G G 23 23 . -9.606  46.472 35.985 1.00 65.65 1 . O ? 
ATOM   1432 OE2 OE2 . GLU GLU GLU G G 23 23 . -9.397  48.021 34.408 1.00 52.37 1 . O ? 
ATOM   1433 C   C   . GLU GLU GLU G G 23 23 . -5.462  45.013 35.684 1.00 43.50 1 . C ? 
ATOM   1434 O   O   . GLU GLU GLU G G 23 23 . -5.550  45.280 36.893 1.00 39.15 1 . O ? 
ATOM   1435 N   N   . ILE ILE ILE G G 24 24 . -4.590  44.154 35.196 1.00 37.28 1 . N ? 
ATOM   1436 CA  CA  . ILE ILE ILE G G 24 24 . -3.604  43.463 36.077 1.00 33.47 1 . C ? 
ATOM   1437 CB  CB  . ILE ILE ILE G G 24 24 . -2.787  42.403 35.295 1.00 34.87 1 . C ? 
ATOM   1438 CG1 CG1 . ILE ILE ILE G G 24 24 . -3.714  41.247 34.901 1.00 35.36 1 . C ? 
ATOM   1439 CG2 CG2 . ILE ILE ILE G G 24 24 . -1.618  41.944 36.136 1.00 32.81 1 . C ? 
ATOM   1440 CD1 CD1 . ILE ILE ILE G G 24 24 . -3.068  40.190 34.031 1.00 37.90 1 . C ? 
ATOM   1441 C   C   . ILE ILE ILE G G 24 24 . -2.712  44.539 36.693 1.00 33.27 1 . C ? 
ATOM   1442 O   O   . ILE ILE ILE G G 24 24 . -2.474  44.446 37.924 1.00 39.99 1 . O ? 
ATOM   1443 N   N   . ALA ALA ALA G G 25 25 . -2.211  45.479 35.910 1.00 33.83 1 . N ? 
ATOM   1444 CA  CA  . ALA ALA ALA G G 25 25 . -1.245  46.471 36.412 1.00 38.34 1 . C ? 
ATOM   1445 CB  CB  . ALA ALA ALA G G 25 25 . -0.759  47.357 35.328 1.00 37.73 1 . C ? 
ATOM   1446 C   C   . ALA ALA ALA G G 25 25 . -1.950  47.273 37.525 1.00 42.61 1 . C ? 
ATOM   1447 O   O   . ALA ALA ALA G G 25 25 . -1.345  47.504 38.572 1.00 38.87 1 . O ? 
ATOM   1448 N   N   . LYS LYS LYS G G 26 26 . -3.217  47.614 37.307 1.00 41.47 1 . N ? 
ATOM   1449 CA  CA  . LYS LYS LYS G G 26 26 . -4.021  48.336 38.362 1.00 47.64 1 . C ? 
ATOM   1450 CB  CB  . LYS LYS LYS G G 26 26 . -5.356  48.775 37.759 1.00 48.66 1 . C ? 
ATOM   1451 CG  CG  . LYS LYS LYS G G 26 26 . -5.209  50.141 37.132 1.00 62.79 1 . C ? 
ATOM   1452 CD  CD  . LYS LYS LYS G G 26 26 . -5.171  51.259 38.229 1.00 76.93 1 . C ? 
ATOM   1453 CE  CE  . LYS LYS LYS G G 26 26 . -4.798  50.837 39.642 1.00 75.16 1 . C ? 
ATOM   1454 C   C   . LYS LYS LYS G G 26 26 . -4.200  47.481 39.622 1.00 50.36 1 . C ? 
ATOM   1455 O   O   . LYS LYS LYS G G 26 26 . -4.033  48.005 40.732 1.00 49.31 1 . O ? 
ATOM   1456 N   N   . GLY GLY GLY G G 27 27 . -4.524  46.203 39.467 1.00 45.80 1 . N ? 
ATOM   1457 CA  CA  . GLY GLY GLY G G 27 27 . -4.652  45.228 40.575 1.00 56.79 1 . C ? 
ATOM   1458 C   C   . GLY GLY GLY G G 27 27 . -3.384  45.153 41.413 1.00 62.49 1 . C ? 
ATOM   1459 O   O   . GLY GLY GLY G G 27 27 . -3.480  45.147 42.646 1.00 60.60 1 . O ? 
ATOM   1460 N   N   . ILE ILE ILE G G 28 28 . -2.220  45.092 40.768 1.00 50.66 1 . N ? 
ATOM   1461 CA  CA  . ILE ILE ILE G G 28 28 . -0.910  44.994 41.463 1.00 59.95 1 . C ? 
ATOM   1462 CB  CB  . ILE ILE ILE G G 28 28 . 0.220   44.679 40.467 1.00 50.09 1 . C ? 
ATOM   1463 CG1 CG1 . ILE ILE ILE G G 28 28 . 0.089   43.261 39.916 1.00 47.28 1 . C ? 
ATOM   1464 CG2 CG2 . ILE ILE ILE G G 28 28 . 1.592   44.903 41.098 1.00 55.61 1 . C ? 
ATOM   1465 CD1 CD1 . ILE ILE ILE G G 28 28 . 0.932   43.039 38.696 1.00 47.65 1 . C ? 
ATOM   1466 C   C   . ILE ILE ILE G G 28 28 . -0.672  46.293 42.235 1.00 64.44 1 . C ? 
ATOM   1467 O   O   . ILE ILE ILE G G 28 28 . -0.261  46.202 43.405 1.00 64.57 1 . O ? 
ATOM   1468 N   N   . LYS LYS LYS G G 29 29 . -0.894  47.449 41.592 1.00 67.13 1 . N ? 
ATOM   1469 CA  CA  . LYS LYS LYS G G 29 29 . -0.833  48.799 42.230 1.00 62.76 1 . C ? 
ATOM   1470 CB  CB  . LYS LYS LYS G G 29 29 . -1.116  49.922 41.230 1.00 66.34 1 . C ? 
ATOM   1471 CG  CG  . LYS LYS LYS G G 29 29 . -0.003  50.208 40.234 1.00 62.29 1 . C ? 
ATOM   1472 C   C   . LYS LYS LYS G G 29 29 . -1.843  48.889 43.382 1.00 60.64 1 . C ? 
ATOM   1473 O   O   . LYS LYS LYS G G 29 29 . -2.799  48.135 43.531 1.00 62.85 1 . O ? 
HETATM 1474 OW0 OW0 . HOH HOH HOH Z . 4  4  . -5.296  45.671 18.208 1.00 47.65 1 . O ? 
HETATM 1475 OW0 OW0 . HOH HOH HOH Z . 9  9  . 10.289  42.742 17.316 1.00 45.74 1 . O ? 
HETATM 1476 OW0 OW0 . HOH HOH HOH Z . 15 15 . 19.227  28.895 34.378 1.00 64.58 1 . O ? 
HETATM 1477 OW0 OW0 . HOH HOH HOH Z . 17 17 . 3.679   24.007 25.741 1.00 60.19 1 . O ? 
HETATM 1478 OW0 OW0 . HOH HOH HOH Z . 24 24 . -9.284  37.597 18.624 1.00 44.53 1 . O ? 
HETATM 1479 OW0 OW0 . HOH HOH HOH Z . 25 25 . -0.602  51.182 13.789 1.00 50.77 1 . O ? 
HETATM 1480 O   O   . HOH HOH HOH Z . 28 28 . 15.714  32.931 30.067 1.00 54.42 1 . O ? 
HETATM 1481 O   O   . HOH HOH HOH Z . 29 29 . 14.463  27.110 38.452 1.00 62.95 1 . O ? 
HETATM 1482 O   O   . HOH HOH HOH Z . 30 30 . 13.110  24.678 38.578 1.00 45.93 1 . O ? 
HETATM 1483 O   O   . HOH HOH HOH Z . 31 31 . 7.055   25.323 15.454 1.00 49.46 1 . O ? 
HETATM 1484 O   O   . HOH HOH HOH Z . 32 32 . 10.524  49.313 19.722 1.00 50.67 1 . O ? 
HETATM 1485 O   O   . HOH HOH HOH Z . 33 33 . 12.392  39.917 27.492 1.00 45.73 1 . O ? 
HETATM 1486 O   O   . HOH HOH HOH Z . 34 34 . 12.728  50.405 42.753 1.00 63.64 1 . O ? 
HETATM 1487 O   O   . HOH HOH HOH Z . 35 35 . -3.412  25.110 14.103 1.00 50.18 1 . O ? 
HETATM 1488 O   O   . HOH HOH HOH Z . 36 36 . -19.967 34.311 23.379 1.00 68.90 1 . O ? 
HETATM 1489 C1  C1  . GOL GOL GOL H . 1  1  . 1.760   38.260 22.549 1.00 61.23 1 . C ? 
HETATM 1490 O1  O1  . GOL GOL GOL H . 1  1  . 0.499   38.259 21.883 1.00 74.51 1 . O ? 
HETATM 1491 C2  C2  . GOL GOL GOL H . 1  1  . 1.730   37.440 23.821 1.00 61.36 1 . C ? 
HETATM 1492 O2  O2  . GOL GOL GOL H . 1  1  . 2.779   37.855 24.691 1.00 66.96 1 . O ? 
HETATM 1493 C3  C3  . GOL GOL GOL H . 1  1  . 0.424   37.524 24.578 1.00 66.75 1 . C ? 
HETATM 1494 O3  O3  . GOL GOL GOL H . 1  1  . 0.452   38.587 25.525 1.00 70.13 1 . O ? 
HETATM 1495 C1  C1  . GOL GOL GOL H . 3  3  . 1.282   38.200 4.619  1.00 78.96 1 . C ? 
HETATM 1496 O1  O1  . GOL GOL GOL H . 3  3  . 0.326   38.572 3.634  1.00 86.08 1 . O ? 
HETATM 1497 C2  C2  . GOL GOL GOL H . 3  3  . 0.740   37.098 5.499  1.00 82.10 1 . C ? 
HETATM 1498 O2  O2  . GOL GOL GOL H . 3  3  . 1.824   36.377 6.068  1.00 83.78 1 . O ? 
HETATM 1499 C3  C3  . GOL GOL GOL H . 3  3  . -0.168  37.607 6.595  1.00 70.74 1 . C ? 
HETATM 1500 O3  O3  . GOL GOL GOL H . 3  3  . -1.479  37.821 6.086  1.00 73.52 1 . O ? 
HETATM 1501 C1  C1  . GOL GOL GOL H . 4  4  . 2.698   38.635 35.383 1.00 78.61 1 . C ? 
HETATM 1502 O1  O1  . GOL GOL GOL H . 4  4  . 1.705   37.817 34.772 1.00 76.74 1 . O ? 
HETATM 1503 C2  C2  . GOL GOL GOL H . 4  4  . 2.559   38.612 36.886 1.00 80.00 1 . C ? 
HETATM 1504 O2  O2  . GOL GOL GOL H . 4  4  . 1.172   38.596 37.229 1.00 68.92 1 . O ? 
HETATM 1505 C3  C3  . GOL GOL GOL H . 4  4  . 3.229   37.414 37.517 1.00 85.54 1 . C ? 
HETATM 1506 O3  O3  . GOL GOL GOL H . 4  4  . 2.296   36.347 37.672 1.00 77.52 1 . O ? 
HETATM 1507 O   O   . POL POL POL H . 5  5  . 3.214   38.156 32.654 1.00 82.00 1 . O ? 
HETATM 1508 C1  C1  . POL POL POL H . 5  5  . 2.425   39.126 31.988 1.00 77.62 1 . C ? 
HETATM 1509 C2  C2  . POL POL POL H . 5  5  . 1.011   38.932 32.210 1.00 75.99 1 . C ? 
HETATM 1510 C3  C3  . POL POL POL H . 5  5  . 0.577   37.483 32.192 1.00 68.51 1 . C ? 
HETATM 1511 O   O   . POL POL POL I . 1  1  . 0.832   37.761 13.463 1.00 62.72 1 . O ? 
HETATM 1512 C1  C1  . POL POL POL I . 1  1  . 0.940   37.304 12.127 1.00 73.64 1 . C ? 
HETATM 1513 C2  C2  . POL POL POL I . 1  1  . 2.087   37.890 11.477 1.00 70.23 1 . C ? 
HETATM 1514 C3  C3  . POL POL POL I . 1  1  . 1.750   39.225 10.851 1.00 68.49 1 . C ? 
HETATM 1515 O   O   . POL POL POL I . 2  2  . -0.417  36.863 15.886 1.00 64.26 1 . O ? 
HETATM 1516 C1  C1  . POL POL POL I . 2  2  . 0.397   37.931 16.294 1.00 67.62 1 . C ? 
HETATM 1517 C2  C2  . POL POL POL I . 2  2  . 1.765   37.500 16.232 1.00 63.96 1 . C ? 
HETATM 1518 C3  C3  . POL POL POL I . 2  2  . 2.647   38.673 15.910 1.00 68.34 1 . C ? 
# 
loop_
_atom_site_anisotrop.id 
_atom_site_anisotrop.pdbx_auth_atom_id 
_atom_site_anisotrop.pdbx_label_atom_id 
_atom_site_anisotrop.pdbx_label_alt_id 
_atom_site_anisotrop.pdbx_auth_comp_id 
_atom_site_anisotrop.pdbx_label_comp_id 
_atom_site_anisotrop.pdbx_auth_asym_id 
_atom_site_anisotrop.pdbx_label_asym_id 
_atom_site_anisotrop.pdbx_auth_seq_id 
_atom_site_anisotrop.pdbx_label_seq_id 
_atom_site_anisotrop.pdbx_PDB_ins_code 
_atom_site_anisotrop.U[1][1] 
_atom_site_anisotrop.U[2][2] 
_atom_site_anisotrop.U[3][3] 
_atom_site_anisotrop.U[1][2] 
_atom_site_anisotrop.U[1][3] 
_atom_site_anisotrop.U[2][3] 
_atom_site_anisotrop.pdbx_PDB_model_num 
_atom_site_anisotrop.type_symbol 
1    C   C   . ACE ACE A A 0  0  . 0.9261 0.9944 0.8764 -0.0281 0.0320  0.0140  1 . 
2    O   O   . ACE ACE A A 0  0  . 0.6633 0.7226 0.6182 -0.0231 0.0284  0.0064  1 . 
3    CH3 CH3 . ACE ACE A A 0  0  . 0.9490 1.0077 0.8880 -0.0332 0.0259  0.0210  1 . 
4    N   N   . GLY GLY A A 1  1  . 0.8093 0.9002 0.7618 -0.0308 0.0411  0.0188  1 . 
5    CA  CA  . GLY GLY A A 1  1  . 0.6018 0.7169 0.5705 -0.0301 0.0474  0.0184  1 . 
6    C   C   . GLY GLY A A 1  1  . 0.5861 0.6893 0.5710 -0.0406 0.0427  0.0217  1 . 
7    O   O   . GLY GLY A A 1  1  . 0.5116 0.6218 0.5092 -0.0363 0.0428  0.0168  1 . 
8    N   N   . GLU GLU A A 2  2  . 0.5760 0.6581 0.5555 -0.0512 0.0388  0.0298  1 . 
9    CA  CA  . GLU GLU A A 2  2  . 0.5599 0.6192 0.5437 -0.0571 0.0344  0.0324  1 . 
10   CB  CB  . GLU GLU A A 2  2  . 0.6440 0.6741 0.6089 -0.0641 0.0319  0.0427  1 . 
11   C   C   . GLU GLU A A 2  2  . 0.5485 0.5965 0.5412 -0.0446 0.0291  0.0246  1 . 
12   O   O   . GLU GLU A A 2  2  . 0.4965 0.5374 0.4979 -0.0450 0.0275  0.0226  1 . 
13   N   N   . ILE ILE A A 3  3  . 0.5372 0.5842 0.5257 -0.0369 0.0256  0.0216  1 . 
14   CA  CA  . ILE ILE A A 3  3  . 0.5513 0.5926 0.5467 -0.0310 0.0193  0.0167  1 . 
15   CB  CB  . ILE ILE A A 3  3  . 0.5494 0.5906 0.5344 -0.0304 0.0126  0.0184  1 . 
16   CG1 CG1 . ILE ILE A A 3  3  . 0.5846 0.6255 0.5669 -0.0291 0.0106  0.0304  1 . 
17   CG2 CG2 . ILE ILE A A 3  3  . 0.5052 0.5438 0.4928 -0.0311 0.0051  0.0138  1 . 
18   CD1 CD1 . ILE ILE A A 3  3  . 0.7477 0.7972 0.7187 -0.0309 0.0041  0.0349  1 . 
19   C   C   . ILE ILE A A 3  3  . 0.4909 0.5369 0.4926 -0.0272 0.0208  0.0071  1 . 
20   O   O   . ILE ILE A A 3  3  . 0.4933 0.5349 0.5059 -0.0260 0.0184  0.0051  1 . 
21   N   N   . ALA ALA A A 4  4  . 0.4469 0.5014 0.4392 -0.0222 0.0251  0.0018  1 . 
22   CA  CA  . ALA ALA A A 4  4  . 0.5166 0.5749 0.5092 -0.0119 0.0277  -0.0063 1 . 
23   CB  CB  . ALA ALA A A 4  4  . 0.6053 0.6728 0.5796 0.0001  0.0342  -0.0105 1 . 
24   C   C   . ALA ALA A A 4  4  . 0.5104 0.5856 0.5237 -0.0153 0.0310  -0.0033 1 . 
25   O   O   . ALA ALA A A 4  4  . 0.4710 0.5420 0.4906 -0.0099 0.0289  -0.0079 1 . 
26   N   N   . GLN GLN A A 5  5  . 0.4492 0.5390 0.4689 -0.0268 0.0345  0.0048  1 . 
27   CA  CA  . GLN GLN A A 5  5  . 0.4808 0.5847 0.5141 -0.0364 0.0353  0.0088  1 . 
28   CB  CB  . GLN GLN A A 5  5  . 0.5322 0.6463 0.5609 -0.0548 0.0376  0.0195  1 . 
29   CG  CG  . GLN GLN A A 5  5  . 0.6316 0.7602 0.6675 -0.0717 0.0363  0.0252  1 . 
30   C   C   . GLN GLN A A 5  5  . 0.4953 0.5718 0.5323 -0.0388 0.0292  0.0073  1 . 
31   O   O   . GLN GLN A A 5  5  . 0.4669 0.5499 0.5137 -0.0388 0.0281  0.0050  1 . 
32   N   N   . GLY GLY A A 6  6  . 0.4508 0.5023 0.4795 -0.0391 0.0258  0.0098  1 . 
33   CA  CA  . GLY GLY A A 6  6  . 0.5116 0.5429 0.5418 -0.0363 0.0217  0.0098  1 . 
34   C   C   . GLY GLY A A 6  6  . 0.3955 0.4311 0.4358 -0.0281 0.0190  0.0030  1 . 
35   O   O   . GLY GLY A A 6  6  . 0.3919 0.4226 0.4380 -0.0276 0.0176  0.0016  1 . 
36   N   N   . ILE ILE A A 7  7  . 0.3726 0.4114 0.4090 -0.0233 0.0173  -0.0006 1 . 
37   CA  CA  . ILE ILE A A 7  7  . 0.3977 0.4302 0.4341 -0.0187 0.0128  -0.0061 1 . 
38   CB  CB  . ILE ILE A A 7  7  . 0.4186 0.4417 0.4375 -0.0183 0.0087  -0.0089 1 . 
39   CG1 CG1 . ILE ILE A A 7  7  . 0.4322 0.4574 0.4500 -0.0252 0.0037  -0.0011 1 . 
40   CG2 CG2 . ILE ILE A A 7  7  . 0.4804 0.4860 0.4880 -0.0158 0.0034  -0.0149 1 . 
41   CD1 CD1 . ILE ILE A A 7  7  . 0.5352 0.5517 0.5324 -0.0302 -0.0024 -0.0025 1 . 
42   C   C   . ILE ILE A A 7  7  . 0.4289 0.4684 0.4710 -0.0134 0.0157  -0.0111 1 . 
43   O   O   . ILE ILE A A 7  7  . 0.4097 0.4433 0.4564 -0.0117 0.0127  -0.0129 1 . 
44   N   N   . LYS LYS A A 8  8  . 0.3996 0.4572 0.4417 -0.0102 0.0215  -0.0115 1 . 
45   CA  CA  . LYS LYS A A 8  8  . 0.3721 0.4496 0.4219 -0.0027 0.0246  -0.0133 1 . 
46   CB  CB  . LYS LYS A A 8  8  . 0.4686 0.5788 0.5177 0.0024  0.0321  -0.0105 1 . 
47   C   C   . LYS LYS A A 8  8  . 0.3820 0.4647 0.4460 -0.0136 0.0226  -0.0097 1 . 
48   O   O   . LYS LYS A A 8  8  . 0.3951 0.4825 0.4650 -0.0080 0.0210  -0.0119 1 . 
49   N   N   . GLU GLU A A 9  9  . 0.3979 0.4739 0.4614 -0.0274 0.0220  -0.0044 1 . 
50   CA  CA  . GLU GLU A A 9  9  . 0.3953 0.4628 0.4606 -0.0379 0.0191  -0.0021 1 . 
51   CB  CB  . GLU GLU A A 9  9  . 0.4696 0.5195 0.5209 -0.0525 0.0187  0.0040  1 . 
52   CG  CG  . GLU GLU A A 9  9  . 0.6528 0.7287 0.7034 -0.0673 0.0210  0.0105  1 . 
53   CD  CD  . GLU GLU A A 9  9  . 0.7550 0.8692 0.8185 -0.0754 0.0202  0.0129  1 . 
54   OE1 OE1 . GLU GLU A A 9  9  . 0.6645 0.7676 0.7264 -0.0820 0.0152  0.0117  1 . 
55   OE2 OE2 . GLU GLU A A 9  9  . 0.8858 1.0448 0.9601 -0.0730 0.0248  0.0167  1 . 
56   C   C   . GLU GLU A A 9  9  . 0.4165 0.4627 0.4821 -0.0305 0.0156  -0.0056 1 . 
57   O   O   . GLU GLU A A 9  9  . 0.3767 0.4217 0.4452 -0.0325 0.0135  -0.0067 1 . 
58   N   N   . ILE ILE A A 10 10 . 0.4113 0.4455 0.4734 -0.0240 0.0145  -0.0058 1 . 
59   CA  CA  . ILE ILE A A 10 10 . 0.3478 0.3730 0.4121 -0.0188 0.0113  -0.0064 1 . 
60   CB  CB  . ILE ILE A A 10 10 . 0.3146 0.3382 0.3756 -0.0169 0.0092  -0.0026 1 . 
61   CG1 CG1 . ILE ILE A A 10 10 . 0.3443 0.3625 0.3987 -0.0154 0.0115  0.0037  1 . 
62   CG2 CG2 . ILE ILE A A 10 10 . 0.3601 0.3850 0.4247 -0.0156 0.0052  -0.0009 1 . 
63   CD1 CD1 . ILE ILE A A 10 10 . 0.3514 0.3786 0.4044 -0.0129 0.0091  0.0100  1 . 
64   C   C   . ILE ILE A A 10 10 . 0.3329 0.3630 0.4017 -0.0146 0.0093  -0.0113 1 . 
65   O   O   . ILE ILE A A 10 10 . 0.3526 0.3797 0.4248 -0.0139 0.0076  -0.0116 1 . 
66   N   N   . ALA ALA A A 11 11 . 0.3397 0.3734 0.4036 -0.0094 0.0097  -0.0148 1 . 
67   CA  CA  . ALA ALA A A 11 11 . 0.3995 0.4296 0.4588 0.0000  0.0080  -0.0191 1 . 
68   CB  CB  . ALA ALA A A 11 11 . 0.4475 0.4731 0.4906 0.0112  0.0098  -0.0232 1 . 
69   C   C   . ALA ALA A A 11 11 . 0.4031 0.4521 0.4744 0.0015  0.0095  -0.0185 1 . 
70   O   O   . ALA ALA A A 11 11 . 0.3747 0.4180 0.4455 0.0063  0.0066  -0.0197 1 . 
71   N   N   . LYS LYS A A 12 12 . 0.3666 0.4384 0.4460 -0.0048 0.0128  -0.0154 1 . 
72   CA  CA  . LYS LYS A A 12 12 . 0.3672 0.4628 0.4564 -0.0095 0.0122  -0.0126 1 . 
73   CB  CB  . LYS LYS A A 12 12 . 0.4321 0.5544 0.5255 -0.0233 0.0146  -0.0067 1 . 
74   C   C   . LYS LYS A A 12 12 . 0.3685 0.4453 0.4569 -0.0176 0.0079  -0.0128 1 . 
75   O   O   . LYS LYS A A 12 12 . 0.3563 0.4408 0.4486 -0.0147 0.0051  -0.0132 1 . 
76   N   N   . GLY GLY A A 13 13 . 0.3433 0.3965 0.4240 -0.0245 0.0078  -0.0120 1 . 
77   CA  CA  . GLY GLY A A 13 13 . 0.3662 0.3993 0.4399 -0.0272 0.0055  -0.0121 1 . 
78   C   C   . GLY GLY A A 13 13 . 0.3735 0.4026 0.4509 -0.0172 0.0039  -0.0138 1 . 
79   O   O   . GLY GLY A A 13 13 . 0.3517 0.3773 0.4274 -0.0175 0.0018  -0.0143 1 . 
80   N   N   . ILE ILE A A 14 14 . 0.3362 0.3633 0.4145 -0.0114 0.0038  -0.0140 1 . 
81   CA  CA  . ILE ILE A A 14 14 . 0.3023 0.3219 0.3785 -0.0077 0.0004  -0.0135 1 . 
82   CB  CB  . ILE ILE A A 14 14 . 0.3181 0.3299 0.3873 -0.0088 -0.0018 -0.0123 1 . 
83   CG1 CG1 . ILE ILE A A 14 14 . 0.3788 0.3957 0.4500 -0.0131 -0.0006 -0.0067 1 . 
84   CG2 CG2 . ILE ILE A A 14 14 . 0.3659 0.3636 0.4249 -0.0100 -0.0075 -0.0113 1 . 
85   CD1 CD1 . ILE ILE A A 14 14 . 0.5167 0.5404 0.5912 -0.0125 -0.0002 -0.0006 1 . 
86   C   C   . ILE ILE A A 14 14 . 0.3319 0.3549 0.4083 -0.0019 -0.0016 -0.0161 1 . 
87   O   O   . ILE ILE A A 14 14 . 0.3470 0.3644 0.4217 -0.0013 -0.0042 -0.0149 1 . 
88   N   N   . LYS LYS A A 15 15 . 0.3592 0.3949 0.4368 0.0042  -0.0001 -0.0181 1 . 
89   CA  CA  . LYS LYS A A 15 15 . 0.3947 0.4410 0.4722 0.0151  -0.0016 -0.0186 1 . 
90   CB  CB  . LYS LYS A A 15 15 . 0.4808 0.5477 0.5576 0.0278  0.0022  -0.0191 1 . 
91   CG  CG  . LYS LYS A A 15 15 . 0.6742 0.7105 0.7287 0.0396  0.0021  -0.0229 1 . 
92   CD  CD  . LYS LYS A A 15 15 . 0.8246 0.8725 0.8691 0.0578  0.0074  -0.0244 1 . 
93   CE  CE  . LYS LYS A A 15 15 . 0.8298 0.8307 0.8403 0.0666  0.0052  -0.0297 1 . 
94   NZ  NZ  . LYS LYS A A 15 15 . 0.8028 0.8125 0.7997 0.0844  0.0119  -0.0320 1 . 
95   C   C   . LYS LYS A A 15 15 . 0.3830 0.4448 0.4698 0.0074  -0.0035 -0.0165 1 . 
96   O   O   . LYS LYS A A 15 15 . 0.3591 0.4194 0.4438 0.0133  -0.0067 -0.0159 1 . 
97   N   N   . GLU GLU A A 16 16 . 0.3687 0.4380 0.4595 -0.0060 -0.0027 -0.0153 1 . 
98   CA  CA  . GLU GLU A A 16 16 . 0.3413 0.4137 0.4306 -0.0171 -0.0063 -0.0141 1 . 
99   CB  CB  . GLU GLU A A 16 16 . 0.4229 0.4927 0.5055 -0.0345 -0.0063 -0.0125 1 . 
100  CG  CG  . GLU GLU A A 16 16 . 0.5392 0.6446 0.6312 -0.0416 -0.0056 -0.0081 1 . 
101  CD  CD  . GLU GLU A A 16 16 . 0.7269 0.8224 0.8068 -0.0626 -0.0064 -0.0051 1 . 
102  OE1 OE1 . GLU GLU A A 16 16 . 0.8011 0.8550 0.8607 -0.0683 -0.0072 -0.0075 1 . 
103  OE2 OE2 . GLU GLU A A 16 16 . 0.9031 1.0318 0.9905 -0.0717 -0.0056 0.0005  1 . 
104  C   C   . GLU GLU A A 16 16 . 0.3695 0.4158 0.4500 -0.0152 -0.0072 -0.0154 1 . 
105  O   O   . GLU GLU A A 16 16 . 0.3392 0.3868 0.4167 -0.0165 -0.0107 -0.0152 1 . 
106  N   N   . ILE ILE A A 17 17 . 0.3379 0.3663 0.4144 -0.0121 -0.0042 -0.0154 1 . 
107  CA  CA  . ILE ILE A A 17 17 . 0.3501 0.3663 0.4207 -0.0085 -0.0041 -0.0137 1 . 
108  CB  CB  . ILE ILE A A 17 17 . 0.3552 0.3666 0.4247 -0.0060 -0.0006 -0.0102 1 . 
109  CG1 CG1 . ILE ILE A A 17 17 . 0.3523 0.3537 0.4126 -0.0064 0.0031  -0.0104 1 . 
110  CG2 CG2 . ILE ILE A A 17 17 . 0.3745 0.3881 0.4420 -0.0028 -0.0003 -0.0050 1 . 
111  CD1 CD1 . ILE ILE A A 17 17 . 0.3413 0.3461 0.4023 -0.0008 0.0065  -0.0051 1 . 
112  C   C   . ILE ILE A A 17 17 . 0.3079 0.3268 0.3807 -0.0035 -0.0077 -0.0126 1 . 
113  O   O   . ILE ILE A A 17 17 . 0.3488 0.3653 0.4171 -0.0031 -0.0092 -0.0113 1 . 
114  N   N   . ALA ALA A A 18 18 . 0.3173 0.3352 0.3905 0.0011  -0.0091 -0.0130 1 . 
115  CA  CA  . ALA ALA A A 18 18 . 0.3317 0.3389 0.3962 0.0075  -0.0134 -0.0116 1 . 
116  CB  CB  . ALA ALA A A 18 18 . 0.3638 0.3571 0.4171 0.0151  -0.0145 -0.0134 1 . 
117  C   C   . ALA ALA A A 18 18 . 0.3681 0.3883 0.4352 0.0129  -0.0156 -0.0117 1 . 
118  O   O   . ALA ALA A A 18 18 . 0.3684 0.3801 0.4285 0.0145  -0.0187 -0.0091 1 . 
119  N   N   . TRP TRP A A 19 19 . 0.3764 0.4207 0.4529 0.0134  -0.0146 -0.0130 1 . 
120  CA  CA  . TRP TRP A A 19 19 . 0.4182 0.4859 0.4991 0.0152  -0.0182 -0.0109 1 . 
121  CB  CB  . TRP TRP A A 19 19 . 0.4267 0.5300 0.5193 0.0107  -0.0175 -0.0094 1 . 
122  CG  CG  . TRP TRP A A 19 19 . 0.4192 0.5567 0.5177 0.0087  -0.0228 -0.0047 1 . 
123  CD1 CD1 . TRP TRP A A 19 19 . 0.4663 0.6331 0.5693 0.0273  -0.0242 0.0002  1 . 
124  NE1 NE1 . TRP TRP A A 19 19 . 0.4500 0.6486 0.5584 0.0180  -0.0307 0.0054  1 . 
125  CE2 CE2 . TRP TRP A A 19 19 . 0.5221 0.7066 0.6248 -0.0087 -0.0342 0.0028  1 . 
126  CD2 CD2 . TRP TRP A A 19 19 . 0.4853 0.6291 0.5806 -0.0121 -0.0285 -0.0036 1 . 
127  CE3 CE3 . TRP TRP A A 19 19 . 0.5189 0.6345 0.6002 -0.0314 -0.0296 -0.0072 1 . 
128  CZ3 CZ3 . TRP TRP A A 19 19 . 0.5125 0.6317 0.5821 -0.0497 -0.0373 -0.0058 1 . 
129  CH2 CH2 . TRP TRP A A 19 19 . 0.5705 0.7317 0.6489 -0.0516 -0.0444 0.0005  1 . 
130  CZ2 CZ2 . TRP TRP A A 19 19 . 0.5651 0.7642 0.6628 -0.0297 -0.0425 0.0058  1 . 
131  C   C   . TRP TRP A A 19 19 . 0.3810 0.4403 0.4567 0.0044  -0.0207 -0.0108 1 . 
132  O   O   . TRP TRP A A 19 19 . 0.3687 0.4297 0.4402 0.0085  -0.0246 -0.0087 1 . 
133  N   N   . GLY GLY A A 20 20 . 0.3565 0.4032 0.4276 -0.0065 -0.0182 -0.0130 1 . 
134  CA  CA  . GLY GLY A A 20 20 . 0.3747 0.4063 0.4321 -0.0123 -0.0190 -0.0139 1 . 
135  C   C   . GLY GLY A A 20 20 . 0.3599 0.3807 0.4126 -0.0048 -0.0177 -0.0114 1 . 
136  O   O   . GLY GLY A A 20 20 . 0.3616 0.3794 0.4047 -0.0052 -0.0199 -0.0108 1 . 
137  N   N   . ILE ILE A A 21 21 . 0.3451 0.3609 0.4019 -0.0007 -0.0149 -0.0088 1 . 
138  CA  CA  . ILE ILE A A 21 21 . 0.3289 0.3391 0.3803 0.0007  -0.0148 -0.0031 1 . 
139  CB  CB  . ILE ILE A A 21 21 . 0.3328 0.3407 0.3871 -0.0020 -0.0133 0.0009  1 . 
140  CG1 CG1 . ILE ILE A A 21 21 . 0.3681 0.3830 0.4247 -0.0015 -0.0068 0.0015  1 . 
141  CG2 CG2 . ILE ILE A A 21 21 . 0.4104 0.4143 0.4570 -0.0070 -0.0163 0.0093  1 . 
142  CD1 CD1 . ILE ILE A A 21 21 . 0.5207 0.5433 0.5819 -0.0052 -0.0057 0.0074  1 . 
143  C   C   . ILE ILE A A 21 21 . 0.3482 0.3563 0.3953 0.0045  -0.0208 -0.0011 1 . 
144  O   O   . ILE ILE A A 21 21 . 0.3852 0.3913 0.4248 0.0040  -0.0218 0.0025  1 . 
145  N   N   . LYS LYS A A 22 22 . 0.3816 0.3908 0.4311 0.0109  -0.0238 -0.0028 1 . 
146  CA  CA  . LYS LYS A A 22 22 . 0.4616 0.4680 0.5030 0.0209  -0.0290 -0.0001 1 . 
147  CB  CB  . LYS LYS A A 22 22 . 0.5080 0.5169 0.5490 0.0347  -0.0296 -0.0017 1 . 
148  CG  CG  . LYS LYS A A 22 22 . 0.6527 0.6271 0.6760 0.0373  -0.0300 -0.0015 1 . 
149  CD  CD  . LYS LYS A A 22 22 . 0.8419 0.8138 0.8581 0.0549  -0.0286 -0.0046 1 . 
150  CE  CE  . LYS LYS A A 22 22 . 0.8830 0.8234 0.8832 0.0507  -0.0282 -0.0071 1 . 
151  NZ  NZ  . LYS LYS A A 22 22 . 0.8088 0.7517 0.8024 0.0694  -0.0247 -0.0112 1 . 
152  C   C   . LYS LYS A A 22 22 . 0.4592 0.4840 0.5030 0.0195  -0.0317 0.0001  1 . 
153  O   O   . LYS LYS A A 22 22 . 0.4515 0.4701 0.4853 0.0237  -0.0356 0.0044  1 . 
154  N   N   . GLU GLU A A 23 23 . 0.4426 0.4852 0.4944 0.0114  -0.0311 -0.0035 1 . 
155  CA  CA  . GLU GLU A A 23 23 . 0.4243 0.4792 0.4712 0.0043  -0.0358 -0.0035 1 . 
156  CB  CB  . GLU GLU A A 23 23 . 0.4420 0.5077 0.4901 -0.0102 -0.0370 -0.0070 1 . 
157  CG  CG  . GLU GLU A A 23 23 . 0.4443 0.5441 0.5085 -0.0095 -0.0392 -0.0043 1 . 
158  CD  CD  . GLU GLU A A 23 23 . 0.5448 0.6810 0.6144 -0.0057 -0.0467 0.0019  1 . 
159  OE1 OE1 . GLU GLU A A 23 23 . 0.5806 0.7207 0.6401 -0.0202 -0.0534 0.0025  1 . 
160  OE2 OE2 . GLU GLU A A 23 23 . 0.6186 0.7768 0.6984 0.0133  -0.0458 0.0065  1 . 
161  C   C   . GLU GLU A A 23 23 . 0.5238 0.5587 0.5554 0.0012  -0.0342 -0.0035 1 . 
162  O   O   . GLU GLU A A 23 23 . 0.4809 0.5194 0.5038 0.0015  -0.0389 -0.0012 1 . 
163  N   N   . ILE ILE A A 24 24 . 0.4349 0.4542 0.4629 0.0003  -0.0273 -0.0045 1 . 
164  CA  CA  . ILE ILE A A 24 24 . 0.4058 0.4150 0.4194 0.0017  -0.0235 -0.0023 1 . 
165  CB  CB  . ILE ILE A A 24 24 . 0.4234 0.4275 0.4360 0.0043  -0.0148 -0.0016 1 . 
166  CG1 CG1 . ILE ILE A A 24 24 . 0.4690 0.4600 0.4711 0.0026  -0.0127 -0.0088 1 . 
167  CG2 CG2 . ILE ILE A A 24 24 . 0.4247 0.4317 0.4262 0.0097  -0.0095 0.0044  1 . 
168  CD1 CD1 . ILE ILE A A 24 24 . 0.4613 0.4488 0.4617 0.0101  -0.0040 -0.0071 1 . 
169  C   C   . ILE ILE A A 24 24 . 0.4277 0.4381 0.4405 0.0051  -0.0261 0.0052  1 . 
170  O   O   . ILE ILE A A 24 24 . 0.5065 0.5161 0.5067 0.0057  -0.0271 0.0077  1 . 
171  N   N   . ALA ALA A A 25 25 . 0.4362 0.4424 0.4556 0.0064  -0.0277 0.0090  1 . 
172  CA  CA  . ALA ALA A A 25 25 . 0.4319 0.4265 0.4408 0.0064  -0.0314 0.0175  1 . 
173  CB  CB  . ALA ALA A A 25 25 . 0.4567 0.4336 0.4626 0.0062  -0.0341 0.0195  1 . 
174  C   C   . ALA ALA A A 25 25 . 0.4536 0.4498 0.4553 0.0133  -0.0377 0.0182  1 . 
175  O   O   . ALA ALA A A 25 25 . 0.4993 0.4909 0.4884 0.0117  -0.0393 0.0245  1 . 
176  N   N   . LYS LYS A A 26 26 . 0.5364 0.5454 0.5464 0.0200  -0.0409 0.0135  1 . 
177  CA  CA  . LYS LYS A A 26 26 . 0.5497 0.5718 0.5556 0.0280  -0.0479 0.0163  1 . 
178  CB  CB  . LYS LYS A A 26 26 . 0.5521 0.6012 0.5720 0.0358  -0.0504 0.0142  1 . 
179  CG  CG  . LYS LYS A A 26 26 . 0.6082 0.6461 0.6244 0.0540  -0.0501 0.0166  1 . 
180  CD  CD  . LYS LYS A A 26 26 . 0.6726 0.7471 0.6977 0.0722  -0.0529 0.0197  1 . 
181  C   C   . LYS LYS A A 26 26 . 0.6008 0.6313 0.5997 0.0190  -0.0492 0.0152  1 . 
182  O   O   . LYS LYS A A 26 26 . 0.6690 0.6987 0.6564 0.0225  -0.0537 0.0206  1 . 
183  N   N   . GLY GLY A A 27 27 . 0.5915 0.6237 0.5907 0.0090  -0.0456 0.0086  1 . 
184  CA  CA  . GLY GLY A A 27 27 . 0.6692 0.6967 0.6503 0.0016  -0.0463 0.0055  1 . 
185  C   C   . GLY GLY A A 27 27 . 0.7088 0.7248 0.6757 0.0054  -0.0420 0.0105  1 . 
186  O   O   . GLY GLY A A 27 27 . 0.7694 0.7854 0.7202 0.0046  -0.0458 0.0117  1 . 
187  N   N   . ILE ILE A A 28 28 . 0.5564 0.5668 0.5280 0.0076  -0.0347 0.0147  1 . 
188  CA  CA  . ILE ILE A A 28 28 . 0.6228 0.6327 0.5832 0.0084  -0.0296 0.0229  1 . 
189  CB  CB  . ILE ILE A A 28 28 . 0.6163 0.6315 0.5860 0.0064  -0.0219 0.0286  1 . 
190  CG1 CG1 . ILE ILE A A 28 28 . 0.6803 0.6981 0.6490 0.0117  -0.0134 0.0218  1 . 
191  CG2 CG2 . ILE ILE A A 28 28 . 0.6645 0.6897 0.6260 0.0026  -0.0188 0.0418  1 . 
192  CD1 CD1 . ILE ILE A A 28 28 . 0.7241 0.7543 0.7064 0.0106  -0.0073 0.0273  1 . 
193  C   C   . ILE ILE A A 28 28 . 0.7265 0.7331 0.6808 0.0086  -0.0370 0.0314  1 . 
194  O   O   . ILE ILE A A 28 28 . 0.7624 0.7708 0.7011 0.0087  -0.0367 0.0360  1 . 
195  N   N   . LYS LYS A A 29 29 . 0.6551 0.6536 0.6163 0.0111  -0.0429 0.0334  1 . 
196  CA  CA  . LYS LYS A A 29 29 . 0.7418 0.7261 0.6896 0.0157  -0.0505 0.0421  1 . 
197  CB  CB  . LYS LYS A A 29 29 . 0.7197 0.6839 0.6673 0.0218  -0.0540 0.0429  1 . 
198  CG  CG  . LYS LYS A A 29 29 . 0.7933 0.7380 0.7350 0.0092  -0.0513 0.0483  1 . 
199  CD  CD  . LYS LYS A A 29 29 . 1.0123 0.9196 0.9370 0.0125  -0.0567 0.0504  1 . 
200  CE  CE  . LYS LYS A A 29 29 . 1.0397 0.9180 0.9402 -0.0070 -0.0602 0.0624  1 . 
201  NZ  NZ  . LYS LYS A A 29 29 . 1.1016 0.9328 0.9765 -0.0090 -0.0663 0.0632  1 . 
202  C   C   . LYS LYS A A 29 29 . 0.9158 0.9129 0.8581 0.0226  -0.0570 0.0411  1 . 
203  O   O   . LYS LYS A A 29 29 . 0.9399 0.9269 0.8667 0.0274  -0.0625 0.0495  1 . 
204  N   N   . GLY GLY A A 30 30 . 0.9624 0.9790 0.9129 0.0205  -0.0577 0.0325  1 . 
205  CA  CA  . GLY GLY A A 30 30 . 1.1664 1.1998 1.1095 0.0202  -0.0655 0.0320  1 . 
206  C   C   . GLY GLY A A 30 30 . 1.1581 1.1840 1.0797 0.0148  -0.0634 0.0330  1 . 
207  O   O   . GLY GLY A A 30 30 . 1.2769 1.2980 1.1884 0.0085  -0.0585 0.0257  1 . 
208  C   C   . ACE ACE B B 0  0  . 0.9611 0.9876 0.8697 0.0187  0.0193  -0.0228 1 . 
209  O   O   . ACE ACE B B 0  0  . 0.7844 0.8017 0.7031 0.0154  0.0124  -0.0229 1 . 
210  CH3 CH3 . ACE ACE B B 0  0  . 0.9186 0.9563 0.8200 0.0139  0.0213  -0.0128 1 . 
211  N   N   . GLY GLY B B 1  1  . 0.9579 0.9853 0.8567 0.0298  0.0271  -0.0304 1 . 
212  CA  CA  . GLY GLY B B 1  1  . 0.7965 0.8150 0.6989 0.0419  0.0297  -0.0368 1 . 
213  C   C   . GLY GLY B B 1  1  . 0.6881 0.7263 0.6219 0.0383  0.0295  -0.0294 1 . 
214  O   O   . GLY GLY B B 1  1  . 0.5733 0.5988 0.5135 0.0417  0.0259  -0.0322 1 . 
215  N   N   . GLU GLU B B 2  2  . 0.6624 0.7267 0.6092 0.0288  0.0336  -0.0202 1 . 
216  CA  CA  . GLU GLU B B 2  2  . 0.5919 0.6705 0.5595 0.0177  0.0335  -0.0133 1 . 
217  CB  CB  . GLU GLU B B 2  2  . 0.7396 0.8398 0.7056 0.0018  0.0402  -0.0042 1 . 
218  CG  CG  . GLU GLU B B 2  2  . 0.8999 0.9827 0.8462 -0.0024 0.0407  -0.0004 1 . 
219  CD  CD  . GLU GLU B B 2  2  . 1.0367 1.1360 0.9721 -0.0165 0.0490  0.0080  1 . 
220  OE1 OE1 . GLU GLU B B 2  2  . 0.8550 0.9395 0.7828 -0.0355 0.0506  0.0160  1 . 
221  OE2 OE2 . GLU GLU B B 2  2  . 1.2316 1.3501 1.1587 -0.0093 0.0543  0.0066  1 . 
222  C   C   . GLU GLU B B 2  2  . 0.6543 0.7042 0.6258 0.0107  0.0248  -0.0117 1 . 
223  O   O   . GLU GLU B B 2  2  . 0.5534 0.6032 0.5379 0.0079  0.0228  -0.0111 1 . 
224  N   N   . ILE ILE B B 3  3  . 0.5903 0.6227 0.5505 0.0095  0.0201  -0.0098 1 . 
225  CA  CA  . ILE ILE B B 3  3  . 0.5955 0.6124 0.5599 0.0080  0.0129  -0.0062 1 . 
226  CB  CB  . ILE ILE B B 3  3  . 0.5814 0.5958 0.5324 0.0094  0.0099  0.0008  1 . 
227  CG1 CG1 . ILE ILE B B 3  3  . 0.6330 0.6391 0.5709 0.0069  0.0175  0.0112  1 . 
228  CG2 CG2 . ILE ILE B B 3  3  . 0.6115 0.6252 0.5685 0.0125  0.0026  0.0050  1 . 
229  CD1 CD1 . ILE ILE B B 3  3  . 0.6951 0.7022 0.6153 0.0128  0.0166  0.0196  1 . 
230  C   C   . ILE ILE B B 3  3  . 0.5276 0.5386 0.4986 0.0113  0.0067  -0.0142 1 . 
231  O   O   . ILE ILE B B 3  3  . 0.5102 0.5168 0.4934 0.0102  0.0044  -0.0128 1 . 
232  N   N   . ALA ALA B B 4  4  . 0.5141 0.5186 0.4707 0.0141  0.0050  -0.0225 1 . 
233  CA  CA  . ALA ALA B B 4  4  . 0.5471 0.5322 0.4969 0.0143  0.0004  -0.0303 1 . 
234  CB  CB  . ALA ALA B B 4  4  . 0.6067 0.5703 0.5243 0.0143  0.0004  -0.0400 1 . 
235  C   C   . ALA ALA B B 4  4  . 0.4944 0.4799 0.4573 0.0235  0.0049  -0.0314 1 . 
236  O   O   . ALA ALA B B 4  4  . 0.4816 0.4560 0.4498 0.0217  0.0007  -0.0321 1 . 
237  N   N   . GLN GLN B B 5  5  . 0.5338 0.5393 0.5027 0.0322  0.0130  -0.0299 1 . 
238  CA  CA  . GLN GLN B B 5  5  . 0.5367 0.5573 0.5186 0.0421  0.0169  -0.0288 1 . 
239  CB  CB  . GLN GLN B B 5  5  . 0.5513 0.6091 0.5367 0.0514  0.0264  -0.0258 1 . 
240  CG  CG  . GLN GLN B B 5  5  . 0.6777 0.7632 0.6744 0.0663  0.0303  -0.0231 1 . 
241  C   C   . GLN GLN B B 5  5  . 0.4958 0.5250 0.4991 0.0294  0.0127  -0.0228 1 . 
242  O   O   . GLN GLN B B 5  5  . 0.4791 0.5065 0.4899 0.0336  0.0107  -0.0232 1 . 
243  N   N   . GLY GLY B B 6  6  . 0.4763 0.5094 0.4827 0.0159  0.0129  -0.0172 1 . 
244  CA  CA  . GLY GLY B B 6  6  . 0.4743 0.5014 0.4882 0.0049  0.0109  -0.0124 1 . 
245  C   C   . GLY GLY B B 6  6  . 0.4421 0.4496 0.4585 0.0079  0.0043  -0.0137 1 . 
246  O   O   . GLY GLY B B 6  6  . 0.4036 0.4091 0.4281 0.0057  0.0027  -0.0129 1 . 
247  N   N   . ILE ILE B B 7  7  . 0.4167 0.4150 0.4252 0.0101  0.0002  -0.0146 1 . 
248  CA  CA  . ILE ILE B B 7  7  . 0.3949 0.3860 0.4058 0.0087  -0.0063 -0.0139 1 . 
249  CB  CB  . ILE ILE B B 7  7  . 0.4273 0.4225 0.4275 0.0054  -0.0110 -0.0130 1 . 
250  CG1 CG1 . ILE ILE B B 7  7  . 0.4767 0.4809 0.4745 0.0091  -0.0084 -0.0035 1 . 
251  CG2 CG2 . ILE ILE B B 7  7  . 0.4894 0.4875 0.4904 -0.0017 -0.0184 -0.0124 1 . 
252  CD1 CD1 . ILE ILE B B 7  7  . 0.5615 0.5814 0.5497 0.0074  -0.0133 -0.0002 1 . 
253  C   C   . ILE ILE B B 7  7  . 0.4423 0.4241 0.4546 0.0107  -0.0082 -0.0198 1 . 
254  O   O   . ILE ILE B B 7  7  . 0.3895 0.3687 0.4093 0.0086  -0.0111 -0.0179 1 . 
255  N   N   . LYS LYS B B 8  8  . 0.4650 0.4391 0.4654 0.0176  -0.0055 -0.0260 1 . 
256  CA  CA  . LYS LYS B B 8  8  . 0.4926 0.4487 0.4847 0.0254  -0.0052 -0.0300 1 . 
257  CB  CB  . LYS LYS B B 8  8  . 0.5545 0.4931 0.5209 0.0393  0.0005  -0.0362 1 . 
258  C   C   . LYS LYS B B 8  8  . 0.4462 0.4209 0.4578 0.0309  -0.0033 -0.0258 1 . 
259  O   O   . LYS LYS B B 8  8  . 0.4309 0.3939 0.4422 0.0330  -0.0057 -0.0255 1 . 
260  N   N   . GLU GLU B B 9  9  . 0.4204 0.4237 0.4452 0.0297  0.0005  -0.0222 1 . 
261  CA  CA  . GLU GLU B B 9  9  . 0.4467 0.4729 0.4867 0.0273  0.0010  -0.0181 1 . 
262  CB  CB  . GLU GLU B B 9  9  . 0.4832 0.5440 0.5298 0.0197  0.0058  -0.0145 1 . 
263  CG  CG  . GLU GLU B B 9  9  . 0.6970 0.7868 0.7421 0.0362  0.0118  -0.0142 1 . 
264  CD  CD  . GLU GLU B B 9  9  . 0.7402 0.8386 0.7840 0.0602  0.0132  -0.0134 1 . 
265  OE1 OE1 . GLU GLU B B 9  9  . 0.6821 0.7941 0.7366 0.0578  0.0098  -0.0099 1 . 
266  OE2 OE2 . GLU GLU B B 9  9  . 0.8903 0.9751 0.9163 0.0828  0.0184  -0.0162 1 . 
267  C   C   . GLU GLU B B 9  9  . 0.4556 0.4682 0.5009 0.0155  -0.0033 -0.0161 1 . 
268  O   O   . GLU GLU B B 9  9  . 0.3954 0.4134 0.4471 0.0156  -0.0051 -0.0148 1 . 
269  N   N   . ILE ILE B B 10 10 . 0.3926 0.3911 0.4331 0.0089  -0.0042 -0.0147 1 . 
270  CA  CA  . ILE ILE B B 10 10 . 0.3999 0.3861 0.4411 0.0051  -0.0063 -0.0115 1 . 
271  CB  CB  . ILE ILE B B 10 10 . 0.3817 0.3603 0.4145 0.0057  -0.0050 -0.0070 1 . 
272  CG1 CG1 . ILE ILE B B 10 10 . 0.3634 0.3349 0.3840 0.0003  0.0012  -0.0045 1 . 
273  CG2 CG2 . ILE ILE B B 10 10 . 0.3707 0.3440 0.4032 0.0094  -0.0058 -0.0023 1 . 
274  CD1 CD1 . ILE ILE B B 10 10 . 0.3782 0.3372 0.3838 0.0062  0.0043  0.0018  1 . 
275  C   C   . ILE ILE B B 10 10 . 0.3590 0.3395 0.4033 0.0083  -0.0112 -0.0130 1 . 
276  O   O   . ILE ILE B B 10 10 . 0.3481 0.3273 0.3970 0.0071  -0.0121 -0.0115 1 . 
277  N   N   . ALA ALA B B 11 11 . 0.3643 0.3372 0.4005 0.0095  -0.0138 -0.0160 1 . 
278  CA  CA  . ALA ALA B B 11 11 . 0.3785 0.3371 0.4078 0.0062  -0.0180 -0.0171 1 . 
279  CB  CB  . ALA ALA B B 11 11 . 0.4131 0.3534 0.4208 0.0009  -0.0202 -0.0217 1 . 
280  C   C   . ALA ALA B B 11 11 . 0.4253 0.3773 0.4551 0.0143  -0.0167 -0.0177 1 . 
281  O   O   . ALA ALA B B 11 11 . 0.4038 0.3492 0.4341 0.0109  -0.0193 -0.0155 1 . 
282  N   N   . LYS LYS B B 12 12 . 0.4307 0.3901 0.4597 0.0261  -0.0126 -0.0192 1 . 
283  CA  CA  . LYS LYS B B 12 12 . 0.4412 0.4055 0.4704 0.0390  -0.0111 -0.0171 1 . 
284  CB  CB  . LYS LYS B B 12 12 . 0.4818 0.4696 0.5110 0.0550  -0.0053 -0.0166 1 . 
285  CG  CG  . LYS LYS B B 12 12 . 0.6178 0.6224 0.6461 0.0750  -0.0029 -0.0116 1 . 
286  C   C   . LYS LYS B B 12 12 . 0.4379 0.4227 0.4847 0.0309  -0.0133 -0.0132 1 . 
287  O   O   . LYS LYS B B 12 12 . 0.4042 0.3831 0.4494 0.0345  -0.0153 -0.0108 1 . 
288  N   N   . GLY GLY B B 13 13 . 0.3931 0.3951 0.4495 0.0199  -0.0123 -0.0126 1 . 
289  CA  CA  . GLY GLY B B 13 13 . 0.3589 0.3693 0.4206 0.0097  -0.0133 -0.0105 1 . 
290  C   C   . GLY GLY B B 13 13 . 0.3476 0.3371 0.4066 0.0071  -0.0154 -0.0096 1 . 
291  O   O   . GLY GLY B B 13 13 . 0.3517 0.3435 0.4117 0.0051  -0.0168 -0.0082 1 . 
292  N   N   . ILE ILE B B 14 14 . 0.3465 0.3238 0.4025 0.0069  -0.0157 -0.0094 1 . 
293  CA  CA  . ILE ILE B B 14 14 . 0.3430 0.3149 0.3985 0.0050  -0.0171 -0.0062 1 . 
294  CB  CB  . ILE ILE B B 14 14 . 0.3569 0.3330 0.4109 0.0040  -0.0174 -0.0036 1 . 
295  CG1 CG1 . ILE ILE B B 14 14 . 0.3998 0.3751 0.4492 0.0085  -0.0121 -0.0012 1 . 
296  CG2 CG2 . ILE ILE B B 14 14 . 0.4181 0.4041 0.4740 0.0007  -0.0196 0.0016  1 . 
297  CD1 CD1 . ILE ILE B B 14 14 . 0.4512 0.4367 0.4987 0.0115  -0.0123 0.0026  1 . 
298  C   C   . ILE ILE B B 14 14 . 0.3479 0.3132 0.4016 0.0051  -0.0206 -0.0056 1 . 
299  O   O   . ILE ILE B B 14 14 . 0.3511 0.3175 0.4061 0.0032  -0.0210 -0.0026 1 . 
300  N   N   . LYS LYS B B 15 15 . 0.3674 0.3202 0.4120 0.0086  -0.0217 -0.0079 1 . 
301  CA  CA  . LYS LYS B B 15 15 . 0.4290 0.3618 0.4604 0.0109  -0.0233 -0.0064 1 . 
302  CB  CB  . LYS LYS B B 15 15 . 0.4920 0.3947 0.4991 0.0164  -0.0220 -0.0099 1 . 
303  CG  CG  . LYS LYS B B 15 15 . 0.5242 0.4141 0.5188 -0.0015 -0.0248 -0.0120 1 . 
304  CD  CD  . LYS LYS B B 15 15 . 0.6368 0.4871 0.5972 -0.0009 -0.0232 -0.0175 1 . 
305  CE  CE  . LYS LYS B B 15 15 . 0.6186 0.4642 0.5652 -0.0249 -0.0275 -0.0199 1 . 
306  NZ  NZ  . LYS LYS B B 15 15 . 0.7637 0.5633 0.6699 -0.0230 -0.0245 -0.0275 1 . 
307  C   C   . LYS LYS B B 15 15 . 0.4159 0.3605 0.4538 0.0199  -0.0228 -0.0036 1 . 
308  O   O   . LYS LYS B B 15 15 . 0.3910 0.3265 0.4234 0.0186  -0.0243 -0.0001 1 . 
309  N   N   . GLU GLU B B 16 16 . 0.3904 0.3595 0.4386 0.0256  -0.0213 -0.0043 1 . 
310  CA  CA  . GLU GLU B B 16 16 . 0.3802 0.3730 0.4349 0.0290  -0.0223 -0.0009 1 . 
311  CB  CB  . GLU GLU B B 16 16 . 0.4377 0.4665 0.5014 0.0302  -0.0209 -0.0008 1 . 
312  CG  CG  . GLU GLU B B 16 16 . 0.5268 0.5624 0.5857 0.0498  -0.0176 0.0003  1 . 
313  CD  CD  . GLU GLU B B 16 16 . 0.7846 0.8671 0.8545 0.0499  -0.0152 0.0019  1 . 
314  OE1 OE1 . GLU GLU B B 16 16 . 0.8389 0.9445 0.9172 0.0283  -0.0169 0.0013  1 . 
315  OE2 OE2 . GLU GLU B B 16 16 . 0.8770 0.9702 0.9421 0.0705  -0.0108 0.0039  1 . 
316  C   C   . GLU GLU B B 16 16 . 0.3808 0.3744 0.4390 0.0154  -0.0235 -0.0008 1 . 
317  O   O   . GLU GLU B B 16 16 . 0.3510 0.3495 0.4076 0.0163  -0.0255 0.0023  1 . 
318  N   N   . ILE ILE B B 17 17 . 0.3200 0.3061 0.3783 0.0064  -0.0213 -0.0033 1 . 
319  CA  CA  . ILE ILE B B 17 17 . 0.3678 0.3465 0.4210 0.0004  -0.0196 -0.0027 1 . 
320  CB  CB  . ILE ILE B B 17 17 . 0.3440 0.3116 0.3907 -0.0009 -0.0146 -0.0037 1 . 
321  CG1 CG1 . ILE ILE B B 17 17 . 0.3395 0.3053 0.3785 -0.0087 -0.0123 -0.0071 1 . 
322  CG2 CG2 . ILE ILE B B 17 17 . 0.3754 0.3326 0.4115 0.0016  -0.0104 -0.0014 1 . 
323  CD1 CD1 . ILE ILE B B 17 17 . 0.3655 0.3115 0.3906 -0.0072 -0.0062 -0.0067 1 . 
324  C   C   . ILE ILE B B 17 17 . 0.3129 0.2855 0.3660 0.0029  -0.0212 0.0012  1 . 
325  O   O   . ILE ILE B B 17 17 . 0.3494 0.3229 0.3987 0.0014  -0.0211 0.0030  1 . 
326  N   N   . ALA ALA B B 18 18 . 0.3617 0.3277 0.4146 0.0028  -0.0225 0.0027  1 . 
327  CA  CA  . ALA ALA B B 18 18 . 0.3434 0.3039 0.3912 -0.0023 -0.0241 0.0074  1 . 
328  CB  CB  . ALA ALA B B 18 18 . 0.3613 0.3126 0.4018 -0.0105 -0.0261 0.0076  1 . 
329  C   C   . ALA ALA B B 18 18 . 0.3988 0.3494 0.4388 0.0013  -0.0259 0.0099  1 . 
330  O   O   . ALA ALA B B 18 18 . 0.3850 0.3371 0.4221 -0.0025 -0.0258 0.0141  1 . 
331  N   N   . TRP TRP B B 19 19 . 0.4023 0.3470 0.4378 0.0116  -0.0267 0.0087  1 . 
332  CA  CA  . TRP TRP B B 19 19 . 0.5039 0.4428 0.5292 0.0220  -0.0278 0.0136  1 . 
333  CB  CB  . TRP TRP B B 19 19 . 0.4965 0.4363 0.5161 0.0402  -0.0267 0.0138  1 . 
334  CG  CG  . TRP TRP B B 19 19 . 0.5860 0.5261 0.5935 0.0582  -0.0269 0.0216  1 . 
335  CD1 CD1 . TRP TRP B B 19 19 . 0.7111 0.6083 0.6880 0.0698  -0.0247 0.0270  1 . 
336  NE1 NE1 . TRP TRP B B 19 19 . 0.6648 0.5778 0.6361 0.0903  -0.0249 0.0360  1 . 
337  CE2 CE2 . TRP TRP B B 19 19 . 0.6749 0.6480 0.6755 0.0870  -0.0286 0.0357  1 . 
338  CD2 CD2 . TRP TRP B B 19 19 . 0.5792 0.5639 0.5995 0.0657  -0.0293 0.0261  1 . 
339  CE3 CE3 . TRP TRP B B 19 19 . 0.5921 0.6228 0.6326 0.0539  -0.0321 0.0235  1 . 
340  CZ3 CZ3 . TRP TRP B B 19 19 . 0.7255 0.7996 0.7703 0.0597  -0.0355 0.0300  1 . 
341  CH2 CH2 . TRP TRP B B 19 19 . 0.7278 0.8024 0.7596 0.0836  -0.0356 0.0407  1 . 
342  CZ2 CZ2 . TRP TRP B B 19 19 . 0.7119 0.7313 0.7192 0.1000  -0.0314 0.0439  1 . 
343  C   C   . TRP TRP B B 19 19 . 0.4452 0.4093 0.4798 0.0194  -0.0291 0.0151  1 . 
344  O   O   . TRP TRP B B 19 19 . 0.4259 0.3852 0.4529 0.0193  -0.0300 0.0200  1 . 
345  N   N   . GLY GLY B B 20 20 . 0.3880 0.3741 0.4330 0.0144  -0.0287 0.0105  1 . 
346  CA  CA  . GLY GLY B B 20 20 . 0.3797 0.3807 0.4233 0.0063  -0.0295 0.0097  1 . 
347  C   C   . GLY GLY B B 20 20 . 0.3725 0.3597 0.4094 0.0009  -0.0267 0.0101  1 . 
348  O   O   . GLY GLY B B 20 20 . 0.3938 0.3859 0.4236 -0.0014 -0.0277 0.0119  1 . 
349  N   N   . ILE ILE B B 21 21 . 0.3384 0.3149 0.3769 0.0000  -0.0228 0.0092  1 . 
350  CA  CA  . ILE ILE B B 21 21 . 0.3636 0.3380 0.3968 -0.0006 -0.0183 0.0119  1 . 
351  CB  CB  . ILE ILE B B 21 21 . 0.3473 0.3241 0.3847 0.0021  -0.0141 0.0127  1 . 
352  CG1 CG1 . ILE ILE B B 21 21 . 0.3902 0.3556 0.4186 0.0051  -0.0095 0.0071  1 . 
353  CG2 CG2 . ILE ILE B B 21 21 . 0.3905 0.3803 0.4258 0.0053  -0.0090 0.0192  1 . 
354  CD1 CD1 . ILE ILE B B 21 21 . 0.5305 0.4989 0.5605 0.0125  -0.0051 0.0095  1 . 
355  C   C   . ILE ILE B B 21 21 . 0.3768 0.3521 0.4084 -0.0021 -0.0208 0.0188  1 . 
356  O   O   . ILE ILE B B 21 21 . 0.3970 0.3761 0.4219 -0.0026 -0.0183 0.0215  1 . 
357  N   N   . LYS LYS B B 22 22 . 0.3922 0.3577 0.4233 -0.0033 -0.0242 0.0216  1 . 
358  CA  CA  . LYS LYS B B 22 22 . 0.4695 0.4222 0.4883 -0.0072 -0.0257 0.0289  1 . 
359  CB  CB  . LYS LYS B B 22 22 . 0.4711 0.3964 0.4771 -0.0095 -0.0276 0.0297  1 . 
360  CG  CG  . LYS LYS B B 22 22 . 0.5466 0.4748 0.5531 -0.0257 -0.0271 0.0300  1 . 
361  CD  CD  . LYS LYS B B 22 22 . 0.6647 0.5605 0.6521 -0.0322 -0.0287 0.0278  1 . 
362  CE  CE  . LYS LYS B B 22 22 . 0.6717 0.5780 0.6563 -0.0556 -0.0299 0.0293  1 . 
363  NZ  NZ  . LYS LYS B B 22 22 . 0.7418 0.6120 0.7032 -0.0622 -0.0314 0.0242  1 . 
364  C   C   . LYS LYS B B 22 22 . 0.4847 0.4396 0.4971 0.0002  -0.0276 0.0315  1 . 
365  O   O   . LYS LYS B B 22 22 . 0.4732 0.4263 0.4765 -0.0032 -0.0270 0.0375  1 . 
366  N   N   . GLU GLU B B 23 23 . 0.4505 0.4160 0.4673 0.0089  -0.0301 0.0283  1 . 
367  CA  CA  . GLU GLU B B 23 23 . 0.4426 0.4235 0.4544 0.0147  -0.0333 0.0321  1 . 
368  CB  CB  . GLU GLU B B 23 23 . 0.4431 0.4472 0.4612 0.0243  -0.0366 0.0315  1 . 
369  CG  CG  . GLU GLU B B 23 23 . 0.4908 0.4777 0.5005 0.0427  -0.0359 0.0371  1 . 
370  CD  CD  . GLU GLU B B 23 23 . 0.5865 0.5536 0.5742 0.0570  -0.0360 0.0482  1 . 
371  OE1 OE1 . GLU GLU B B 23 23 . 0.6349 0.6279 0.6224 0.0604  -0.0392 0.0536  1 . 
372  OE2 OE2 . GLU GLU B B 23 23 . 0.6704 0.5918 0.6366 0.0606  -0.0327 0.0511  1 . 
373  C   C   . GLU GLU B B 23 23 . 0.4988 0.4917 0.5083 0.0047  -0.0319 0.0288  1 . 
374  O   O   . GLU GLU B B 23 23 . 0.4586 0.4576 0.4590 0.0050  -0.0336 0.0334  1 . 
375  N   N   . ILE ILE B B 24 24 . 0.4222 0.4129 0.4337 -0.0021 -0.0278 0.0213  1 . 
376  CA  CA  . ILE ILE B B 24 24 . 0.3964 0.3836 0.3939 -0.0077 -0.0231 0.0177  1 . 
377  CB  CB  . ILE ILE B B 24 24 . 0.4416 0.4147 0.4321 -0.0095 -0.0167 0.0099  1 . 
378  CG1 CG1 . ILE ILE B B 24 24 . 0.4393 0.4145 0.4260 -0.0195 -0.0202 0.0034  1 . 
379  CG2 CG2 . ILE ILE B B 24 24 . 0.5536 0.5112 0.5204 -0.0075 -0.0081 0.0076  1 . 
380  CD1 CD1 . ILE ILE B B 24 24 . 0.4379 0.3895 0.4120 -0.0216 -0.0135 -0.0029 1 . 
381  C   C   . ILE ILE B B 24 24 . 0.4228 0.4080 0.4173 -0.0050 -0.0194 0.0246  1 . 
382  O   O   . ILE ILE B B 24 24 . 0.4520 0.4394 0.4329 -0.0066 -0.0183 0.0257  1 . 
383  N   N   . ALA ALA B B 25 25 . 0.4219 0.4064 0.4262 -0.0044 -0.0177 0.0294  1 . 
384  CA  CA  . ALA ALA B B 25 25 . 0.4373 0.4293 0.4386 -0.0076 -0.0138 0.0376  1 . 
385  CB  CB  . ALA ALA B B 25 25 . 0.4604 0.4583 0.4708 -0.0145 -0.0134 0.0423  1 . 
386  C   C   . ALA ALA B B 25 25 . 0.5232 0.5090 0.5138 -0.0100 -0.0179 0.0442  1 . 
387  O   O   . ALA ALA B B 25 25 . 0.5071 0.5007 0.4890 -0.0115 -0.0145 0.0486  1 . 
388  N   N   . LYS LYS B B 26 26 . 0.4491 0.4214 0.4375 -0.0068 -0.0239 0.0458  1 . 
389  CA  CA  . LYS LYS B B 26 26 . 0.5260 0.4887 0.4988 -0.0024 -0.0274 0.0544  1 . 
390  CB  CB  . LYS LYS B B 26 26 . 0.5968 0.5435 0.5644 0.0098  -0.0315 0.0566  1 . 
391  CG  CG  . LYS LYS B B 26 26 . 0.7887 0.7008 0.7456 0.0075  -0.0300 0.0584  1 . 
392  CD  CD  . LYS LYS B B 26 26 . 1.0007 0.8970 0.9453 0.0298  -0.0319 0.0614  1 . 
393  CE  CE  . LYS LYS B B 26 26 . 0.9932 0.8356 0.9081 0.0328  -0.0289 0.0642  1 . 
394  NZ  NZ  . LYS LYS B B 26 26 . 1.2258 1.0613 1.1486 0.0135  -0.0279 0.0561  1 . 
395  C   C   . LYS LYS B B 26 26 . 0.6189 0.6014 0.5874 0.0004  -0.0291 0.0529  1 . 
396  O   O   . LYS LYS B B 26 26 . 0.6177 0.6001 0.5729 -0.0007 -0.0285 0.0602  1 . 
397  N   N   . GLY GLY B B 27 27 . 0.5837 0.5815 0.5584 0.0002  -0.0312 0.0440  1 . 
398  CA  CA  . GLY GLY B B 27 27 . 0.6609 0.6753 0.6244 -0.0047 -0.0334 0.0405  1 . 
399  C   C   . GLY GLY B B 27 27 . 0.7168 0.7236 0.6658 -0.0098 -0.0262 0.0384  1 . 
400  O   O   . GLY GLY B B 27 27 . 0.6777 0.6918 0.6116 -0.0121 -0.0277 0.0410  1 . 
401  N   N   . ILE ILE B B 28 28 . 0.5956 0.5921 0.5474 -0.0090 -0.0179 0.0347  1 . 
402  CA  CA  . ILE ILE B B 28 28 . 0.6426 0.6362 0.5789 -0.0067 -0.0079 0.0341  1 . 
403  CB  CB  . ILE ILE B B 28 28 . 0.6980 0.6879 0.6392 0.0009  0.0013  0.0312  1 . 
404  CG1 CG1 . ILE ILE B B 28 28 . 0.7024 0.6701 0.6300 0.0007  0.0029  0.0193  1 . 
405  CG2 CG2 . ILE ILE B B 28 28 . 0.7272 0.7270 0.6568 0.0106  0.0132  0.0360  1 . 
406  CD1 CD1 . ILE ILE B B 28 28 . 0.7300 0.6932 0.6642 0.0112  0.0102  0.0186  1 . 
407  C   C   . ILE ILE B B 28 28 . 0.7419 0.7463 0.6783 -0.0073 -0.0073 0.0463  1 . 
408  O   O   . ILE ILE B B 28 28 . 0.7597 0.7672 0.6782 -0.0069 -0.0034 0.0474  1 . 
409  N   N   . LYS LYS B B 29 29 . 0.6990 0.7037 0.6488 -0.0105 -0.0105 0.0549  1 . 
410  CA  CA  . LYS LYS B B 29 29 . 0.6693 0.6759 0.6128 -0.0173 -0.0095 0.0677  1 . 
411  CB  CB  . LYS LYS B B 29 29 . 0.6744 0.6697 0.6247 -0.0265 -0.0115 0.0734  1 . 
412  CG  CG  . LYS LYS B B 29 29 . 0.7153 0.7334 0.6802 -0.0326 -0.0057 0.0732  1 . 
413  CD  CD  . LYS LYS B B 29 29 . 0.9905 1.0006 0.9547 -0.0508 -0.0082 0.0797  1 . 
414  CE  CE  . LYS LYS B B 29 29 . 0.9321 0.9749 0.9147 -0.0548 -0.0049 0.0786  1 . 
415  NZ  NZ  . LYS LYS B B 29 29 . 1.0880 1.1213 1.0646 -0.0787 -0.0089 0.0834  1 . 
416  C   C   . LYS LYS B B 29 29 . 0.7444 0.7435 0.6714 -0.0150 -0.0151 0.0731  1 . 
417  O   O   . LYS LYS B B 29 29 . 1.0309 1.0300 0.9451 -0.0202 -0.0127 0.0834  1 . 
418  N   N   . GLY GLY B B 30 30 . 0.7707 0.7705 0.6973 -0.0083 -0.0222 0.0680  1 . 
419  CA  CA  . GLY GLY B B 30 30 . 0.8165 0.8235 0.7286 -0.0036 -0.0284 0.0739  1 . 
420  C   C   . GLY GLY B B 30 30 . 0.9845 1.0045 0.8815 -0.0088 -0.0256 0.0693  1 . 
421  O   O   . GLY GLY B B 30 30 . 1.0025 1.0355 0.8863 -0.0080 -0.0313 0.0723  1 . 
422  C   C   . ACE ACE C C 0  0  . 0.9615 0.9956 0.8895 -0.0076 -0.0504 -0.0218 1 . 
423  O   O   . ACE ACE C C 0  0  . 0.6907 0.7191 0.6263 -0.0021 -0.0470 -0.0131 1 . 
424  CH3 CH3 . ACE ACE C C 0  0  . 0.9532 0.9769 0.8606 -0.0079 -0.0447 -0.0257 1 . 
425  N   N   . GLY GLY C C 1  1  . 0.8426 0.8940 0.7746 -0.0172 -0.0586 -0.0306 1 . 
426  CA  CA  . GLY GLY C C 1  1  . 0.7077 0.7758 0.6572 -0.0278 -0.0626 -0.0336 1 . 
427  C   C   . GLY GLY C C 1  1  . 0.6445 0.6828 0.6020 -0.0326 -0.0555 -0.0331 1 . 
428  O   O   . GLY GLY C C 1  1  . 0.5165 0.5636 0.4895 -0.0344 -0.0552 -0.0288 1 . 
429  N   N   . GLU GLU C C 2  2  . 0.5772 0.5842 0.5221 -0.0309 -0.0505 -0.0382 1 . 
430  CA  CA  . GLU GLU C C 2  2  . 0.6545 0.6328 0.5997 -0.0271 -0.0454 -0.0391 1 . 
431  CB  CB  . GLU GLU C C 2  2  . 0.7907 0.7400 0.7125 -0.0187 -0.0432 -0.0496 1 . 
432  CG  CG  . GLU GLU C C 2  2  . 1.0310 0.9980 0.9490 -0.0107 -0.0407 -0.0525 1 . 
433  CD  CD  . GLU GLU C C 2  2  . 1.1876 1.1331 1.0785 -0.0026 -0.0402 -0.0664 1 . 
434  OE1 OE1 . GLU GLU C C 2  2  . 0.7615 0.6956 0.6460 0.0152  -0.0370 -0.0727 1 . 
435  OE2 OE2 . GLU GLU C C 2  2  . 1.2669 1.2113 1.1416 -0.0110 -0.0434 -0.0719 1 . 
436  C   C   . GLU GLU C C 2  2  . 0.6344 0.6245 0.5990 -0.0157 -0.0402 -0.0293 1 . 
437  O   O   . GLU GLU C C 2  2  . 0.5461 0.5280 0.5194 -0.0144 -0.0385 -0.0267 1 . 
438  N   N   . ILE ILE C C 3  3  . 0.5343 0.5377 0.4985 -0.0104 -0.0370 -0.0243 1 . 
439  CA  CA  . ILE ILE C C 3  3  . 0.5376 0.5435 0.5096 -0.0067 -0.0304 -0.0162 1 . 
440  CB  CB  . ILE ILE C C 3  3  . 0.6201 0.6256 0.5739 -0.0079 -0.0237 -0.0135 1 . 
441  CG1 CG1 . ILE ILE C C 3  3  . 0.6802 0.6955 0.6305 -0.0090 -0.0173 -0.0252 1 . 
442  CG2 CG2 . ILE ILE C C 3  3  . 0.5789 0.5737 0.5276 -0.0104 -0.0167 -0.0046 1 . 
443  CD1 CD1 . ILE ILE C C 3  3  . 0.7268 0.7455 0.6554 -0.0164 -0.0090 -0.0251 1 . 
444  C   C   . ILE ILE C C 3  3  . 0.5278 0.5379 0.5094 -0.0053 -0.0345 -0.0076 1 . 
445  O   O   . ILE ILE C C 3  3  . 0.4915 0.4979 0.4851 -0.0047 -0.0313 -0.0046 1 . 
446  N   N   . ALA ALA C C 4  4  . 0.4721 0.4963 0.4489 -0.0025 -0.0421 -0.0055 1 . 
447  CA  CA  . ALA ALA C C 4  4  . 0.5251 0.5671 0.5111 0.0042  -0.0472 -0.0007 1 . 
448  CB  CB  . ALA ALA C C 4  4  . 0.5797 0.6516 0.5579 0.0122  -0.0571 -0.0025 1 . 
449  C   C   . ALA ALA C C 4  4  . 0.5505 0.5995 0.5563 -0.0073 -0.0469 -0.0049 1 . 
450  O   O   . ALA ALA C C 4  4  . 0.4939 0.5467 0.5100 -0.0027 -0.0453 -0.0003 1 . 
451  N   N   . GLN GLN C C 5  5  . 0.5098 0.5513 0.5130 -0.0222 -0.0474 -0.0133 1 . 
452  CA  CA  . GLN GLN C C 5  5  . 0.4953 0.5286 0.5020 -0.0369 -0.0459 -0.0167 1 . 
453  CB  CB  . GLN GLN C C 5  5  . 0.5955 0.6046 0.5796 -0.0545 -0.0468 -0.0269 1 . 
454  CG  CG  . GLN GLN C C 5  5  . 0.6954 0.6800 0.6655 -0.0751 -0.0440 -0.0304 1 . 
455  CD  CD  . GLN GLN C C 5  5  . 0.8599 0.8901 0.8486 -0.0899 -0.0443 -0.0304 1 . 
456  OE1 OE1 . GLN GLN C C 5  5  . 1.1210 1.1422 1.1109 -0.0965 -0.0401 -0.0272 1 . 
457  NE2 NE2 . GLN GLN C C 5  5  . 0.8982 0.9835 0.9003 -0.0930 -0.0497 -0.0353 1 . 
458  C   C   . GLN GLN C C 5  5  . 0.5054 0.5126 0.5155 -0.0286 -0.0402 -0.0119 1 . 
459  O   O   . GLN GLN C C 5  5  . 0.4749 0.4846 0.4931 -0.0328 -0.0388 -0.0092 1 . 
460  N   N   . GLY GLY C C 6  6  . 0.4783 0.4692 0.4824 -0.0180 -0.0370 -0.0129 1 . 
461  CA  CA  . GLY GLY C C 6  6  . 0.5126 0.4944 0.5219 -0.0089 -0.0325 -0.0115 1 . 
462  C   C   . GLY GLY C C 6  6  . 0.4590 0.4549 0.4833 -0.0068 -0.0296 -0.0034 1 . 
463  O   O   . GLY GLY C C 6  6  . 0.4299 0.4222 0.4611 -0.0057 -0.0280 -0.0015 1 . 
464  N   N   . ILE ILE C C 7  7  . 0.4311 0.4354 0.4525 -0.0043 -0.0291 0.0010  1 . 
465  CA  CA  . ILE ILE C C 7  7  . 0.4280 0.4301 0.4493 0.0005  -0.0260 0.0083  1 . 
466  CB  CB  . ILE ILE C C 7  7  . 0.4485 0.4408 0.4474 0.0063  -0.0253 0.0131  1 . 
467  CG1 CG1 . ILE ILE C C 7  7  . 0.4786 0.4604 0.4642 -0.0026 -0.0173 0.0098  1 . 
468  CG2 CG2 . ILE ILE C C 7  7  . 0.5159 0.4921 0.5005 0.0169  -0.0240 0.0205  1 . 
469  CD1 CD1 . ILE ILE C C 7  7  . 0.6190 0.5801 0.5715 -0.0013 -0.0149 0.0152  1 . 
470  C   C   . ILE ILE C C 7  7  . 0.4063 0.4222 0.4397 0.0027  -0.0301 0.0104  1 . 
471  O   O   . ILE ILE C C 7  7  . 0.3995 0.4112 0.4378 0.0053  -0.0269 0.0134  1 . 
472  N   N   . LYS LYS C C 8  8  . 0.4442 0.4815 0.4818 -0.0011 -0.0361 0.0070  1 . 
473  CA  CA  . LYS LYS C C 8  8  . 0.4387 0.5038 0.4890 -0.0043 -0.0383 0.0056  1 . 
474  CB  CB  . LYS LYS C C 8  8  . 0.4922 0.5941 0.5446 -0.0136 -0.0445 -0.0018 1 . 
475  C   C   . LYS LYS C C 8  8  . 0.4057 0.4554 0.4606 -0.0170 -0.0340 0.0048  1 . 
476  O   O   . LYS LYS C C 8  8  . 0.4067 0.4687 0.4704 -0.0164 -0.0320 0.0065  1 . 
477  N   N   . GLU GLU C C 9  9  . 0.4109 0.4316 0.4545 -0.0245 -0.0328 0.0019  1 . 
478  CA  CA  . GLU GLU C C 9  9  . 0.3844 0.3795 0.4200 -0.0301 -0.0300 0.0020  1 . 
479  CB  CB  . GLU GLU C C 9  9  . 0.4592 0.4159 0.4696 -0.0311 -0.0310 -0.0028 1 . 
480  CG  CG  . GLU GLU C C 9  9  . 0.6412 0.5862 0.6310 -0.0517 -0.0325 -0.0088 1 . 
481  CD  CD  . GLU GLU C C 9  9  . 0.7576 0.7102 0.7418 -0.0776 -0.0297 -0.0098 1 . 
482  OE1 OE1 . GLU GLU C C 9  9  . 0.7149 0.6470 0.6899 -0.0801 -0.0261 -0.0059 1 . 
483  OE2 OE2 . GLU GLU C C 9  9  . 0.8801 0.8669 0.8695 -0.0967 -0.0306 -0.0158 1 . 
484  C   C   . GLU GLU C C 9  9  . 0.4189 0.4118 0.4643 -0.0166 -0.0269 0.0065  1 . 
485  O   O   . GLU GLU C C 9  9  . 0.4030 0.3901 0.4482 -0.0189 -0.0251 0.0085  1 . 
486  N   N   . ILE ILE C C 10 10 . 0.3850 0.3812 0.4338 -0.0070 -0.0253 0.0069  1 . 
487  CA  CA  . ILE ILE C C 10 10 . 0.3394 0.3365 0.3937 -0.0018 -0.0209 0.0086  1 . 
488  CB  CB  . ILE ILE C C 10 10 . 0.3562 0.3548 0.4053 -0.0015 -0.0168 0.0063  1 . 
489  CG1 CG1 . ILE ILE C C 10 10 . 0.3506 0.3546 0.3974 0.0013  -0.0175 -0.0018 1 . 
490  CG2 CG2 . ILE ILE C C 10 10 . 0.3751 0.3724 0.4231 -0.0046 -0.0107 0.0067  1 . 
491  CD1 CD1 . ILE ILE C C 10 10 . 0.3855 0.4013 0.4272 -0.0036 -0.0116 -0.0065 1 . 
492  C   C   . ILE ILE C C 10 10 . 0.3424 0.3465 0.4021 -0.0004 -0.0199 0.0136  1 . 
493  O   O   . ILE ILE C C 10 10 . 0.3706 0.3730 0.4340 0.0000  -0.0177 0.0144  1 . 
494  N   N   . ALA ALA C C 11 11 . 0.3314 0.3461 0.3891 0.0041  -0.0223 0.0157  1 . 
495  CA  CA  . ALA ALA C C 11 11 . 0.3760 0.4028 0.4352 0.0140  -0.0225 0.0182  1 . 
496  CB  CB  . ALA ALA C C 11 11 . 0.3963 0.4413 0.4488 0.0275  -0.0279 0.0184  1 . 
497  C   C   . ALA ALA C C 11 11 . 0.3752 0.4210 0.4477 0.0056  -0.0220 0.0163  1 . 
498  O   O   . ALA ALA C C 11 11 . 0.3486 0.3971 0.4231 0.0116  -0.0193 0.0175  1 . 
499  N   N   . LYS LYS C C 12 12 . 0.3741 0.4281 0.4487 -0.0097 -0.0236 0.0129  1 . 
500  CA  CA  . LYS LYS C C 12 12 . 0.4142 0.4778 0.4900 -0.0256 -0.0209 0.0110  1 . 
501  CB  CB  . LYS LYS C C 12 12 . 0.4886 0.5461 0.5516 -0.0485 -0.0215 0.0063  1 . 
502  CG  CG  . LYS LYS C C 12 12 . 0.5864 0.6909 0.6577 -0.0574 -0.0245 -0.0007 1 . 
503  CD  CD  . LYS LYS C C 12 12 . 0.5670 0.6613 0.6183 -0.0898 -0.0229 -0.0078 1 . 
504  C   C   . LYS LYS C C 12 12 . 0.4073 0.4406 0.4765 -0.0244 -0.0175 0.0146  1 . 
505  O   O   . LYS LYS C C 12 12 . 0.3821 0.4256 0.4547 -0.0262 -0.0142 0.0154  1 . 
506  N   N   . GLY GLY C C 13 13 . 0.3864 0.3904 0.4462 -0.0191 -0.0188 0.0150  1 . 
507  CA  CA  . GLY GLY C C 13 13 . 0.4047 0.3899 0.4576 -0.0131 -0.0178 0.0161  1 . 
508  C   C   . GLY GLY C C 13 13 . 0.3623 0.3612 0.4275 -0.0053 -0.0149 0.0172  1 . 
509  O   O   . GLY GLY C C 13 13 . 0.3505 0.3462 0.4131 -0.0049 -0.0133 0.0181  1 . 
510  N   N   . ILE ILE C C 14 14 . 0.3494 0.3547 0.4195 0.0000  -0.0138 0.0170  1 . 
511  CA  CA  . ILE ILE C C 14 14 . 0.3436 0.3456 0.4115 0.0049  -0.0097 0.0172  1 . 
512  CB  CB  . ILE ILE C C 14 14 . 0.3549 0.3438 0.4104 0.0078  -0.0078 0.0174  1 . 
513  CG1 CG1 . ILE ILE C C 14 14 . 0.4193 0.4056 0.4720 -0.0007 -0.0060 0.0131  1 . 
514  CG2 CG2 . ILE ILE C C 14 14 . 0.4237 0.3921 0.4610 0.0136  -0.0031 0.0182  1 . 
515  CD1 CD1 . ILE ILE C C 14 14 . 0.5019 0.4940 0.5553 -0.0078 -0.0023 0.0071  1 . 
516  C   C   . ILE ILE C C 14 14 . 0.3939 0.4080 0.4651 0.0091  -0.0086 0.0187  1 . 
517  O   O   . ILE ILE C C 14 14 . 0.3501 0.3596 0.4186 0.0108  -0.0055 0.0180  1 . 
518  N   N   . LYS LYS C C 15 15 . 0.3704 0.4075 0.4476 0.0103  -0.0108 0.0187  1 . 
519  CA  CA  . LYS LYS C C 15 15 . 0.3800 0.4456 0.4632 0.0147  -0.0091 0.0168  1 . 
520  CB  CB  . LYS LYS C C 15 15 . 0.4221 0.5304 0.5142 0.0157  -0.0124 0.0128  1 . 
521  CG  CG  . LYS LYS C C 15 15 . 0.5456 0.6992 0.6458 0.0249  -0.0104 0.0074  1 . 
522  CD  CD  . LYS LYS C C 15 15 . 0.7043 0.9229 0.8176 0.0234  -0.0134 -0.0010 1 . 
523  CE  CE  . LYS LYS C C 15 15 . 0.7664 1.0440 0.8905 0.0303  -0.0099 -0.0095 1 . 
524  NZ  NZ  . LYS LYS C C 15 15 . 0.8892 1.2478 1.0299 0.0174  -0.0110 -0.0217 1 . 
525  C   C   . LYS LYS C C 15 15 . 0.3499 0.4152 0.4342 -0.0002 -0.0055 0.0172  1 . 
526  O   O   . LYS LYS C C 15 15 . 0.3656 0.4413 0.4506 0.0040  -0.0020 0.0161  1 . 
527  N   N   . GLU GLU C C 16 16 . 0.3989 0.4460 0.4757 -0.0149 -0.0065 0.0186  1 . 
528  CA  CA  . GLU GLU C C 16 16 . 0.3934 0.4244 0.4564 -0.0266 -0.0036 0.0205  1 . 
529  CB  CB  . GLU GLU C C 16 16 . 0.4831 0.4812 0.5239 -0.0386 -0.0057 0.0218  1 . 
530  CG  CG  . GLU GLU C C 16 16 . 0.7214 0.6908 0.7316 -0.0541 -0.0018 0.0245  1 . 
531  CD  CD  . GLU GLU C C 16 16 . 0.7349 0.6524 0.7053 -0.0654 -0.0032 0.0256  1 . 
532  OE1 OE1 . GLU GLU C C 16 16 . 0.7193 0.6337 0.6933 -0.0623 -0.0072 0.0228  1 . 
533  OE2 OE2 . GLU GLU C C 16 16 . 0.6884 0.5606 0.6170 -0.0745 -0.0004 0.0295  1 . 
534  C   C   . GLU GLU C C 16 16 . 0.4435 0.4578 0.5033 -0.0146 -0.0039 0.0218  1 . 
535  O   O   . GLU GLU C C 16 16 . 0.3910 0.4048 0.4439 -0.0175 -0.0008 0.0228  1 . 
536  N   N   . ILE ILE C C 17 17 . 0.3459 0.3519 0.4091 -0.0046 -0.0067 0.0202  1 . 
537  CA  CA  . ILE ILE C C 17 17 . 0.3316 0.3349 0.3936 0.0016  -0.0061 0.0175  1 . 
538  CB  CB  . ILE ILE C C 17 17 . 0.3378 0.3413 0.4023 0.0039  -0.0074 0.0126  1 . 
539  CG1 CG1 . ILE ILE C C 17 17 . 0.3424 0.3428 0.4019 0.0083  -0.0129 0.0111  1 . 
540  CG2 CG2 . ILE ILE C C 17 17 . 0.3510 0.3602 0.4132 0.0025  -0.0050 0.0068  1 . 
541  CD1 CD1 . ILE ILE C C 17 17 . 0.3761 0.3899 0.4402 0.0097  -0.0135 0.0040  1 . 
542  C   C   . ILE ILE C C 17 17 . 0.3475 0.3588 0.4121 0.0043  -0.0013 0.0166  1 . 
543  O   O   . ILE ILE C C 17 17 . 0.3493 0.3603 0.4091 0.0045  0.0003  0.0154  1 . 
544  N   N   . ALA ALA C C 18 18 . 0.3569 0.3731 0.4239 0.0104  0.0001  0.0164  1 . 
545  CA  CA  . ALA ALA C C 18 18 . 0.4218 0.4393 0.4822 0.0214  0.0038  0.0142  1 . 
546  CB  CB  . ALA ALA C C 18 18 . 0.3860 0.4057 0.4409 0.0369  0.0026  0.0141  1 . 
547  C   C   . ALA ALA C C 18 18 . 0.4100 0.4523 0.4764 0.0192  0.0065  0.0137  1 . 
548  O   O   . ALA ALA C C 18 18 . 0.3823 0.4206 0.4413 0.0241  0.0099  0.0111  1 . 
549  N   N   . TRP TRP C C 19 19 . 0.3980 0.4628 0.4726 0.0082  0.0063  0.0152  1 . 
550  CA  CA  . TRP TRP C C 19 19 . 0.4266 0.5158 0.5012 -0.0026 0.0115  0.0140  1 . 
551  CB  CB  . TRP TRP C C 19 19 . 0.4621 0.5707 0.5380 -0.0237 0.0126  0.0139  1 . 
552  C   C   . TRP TRP C C 19 19 . 0.4404 0.5032 0.5005 -0.0090 0.0127  0.0172  1 . 
553  O   O   . TRP TRP C C 19 19 . 0.3939 0.4671 0.4503 -0.0075 0.0173  0.0151  1 . 
554  N   N   . GLY GLY C C 20 20 . 0.3918 0.4238 0.4417 -0.0121 0.0078  0.0209  1 . 
555  CA  CA  . GLY GLY C C 20 20 . 0.4018 0.4120 0.4342 -0.0107 0.0059  0.0228  1 . 
556  C   C   . GLY GLY C C 20 20 . 0.4089 0.4249 0.4459 -0.0007 0.0064  0.0178  1 . 
557  O   O   . GLY GLY C C 20 20 . 0.4138 0.4275 0.4390 -0.0006 0.0075  0.0177  1 . 
558  N   N   . ILE ILE C C 21 21 . 0.3388 0.3556 0.3853 0.0049  0.0059  0.0134  1 . 
559  CA  CA  . ILE ILE C C 21 21 . 0.3572 0.3694 0.3980 0.0076  0.0080  0.0067  1 . 
560  CB  CB  . ILE ILE C C 21 21 . 0.3770 0.3764 0.4160 0.0062  0.0087  0.0026  1 . 
561  CG1 CG1 . ILE ILE C C 21 21 . 0.3995 0.4063 0.4443 0.0006  0.0038  0.0005  1 . 
562  CG2 CG2 . ILE ILE C C 21 21 . 0.4181 0.3998 0.4388 0.0030  0.0138  -0.0051 1 . 
563  CD1 CD1 . ILE ILE C C 21 21 . 0.4964 0.5189 0.5390 -0.0016 0.0007  -0.0061 1 . 
564  C   C   . ILE ILE C C 21 21 . 0.4352 0.4529 0.4712 0.0130  0.0139  0.0050  1 . 
565  O   O   . ILE ILE C C 21 21 . 0.4267 0.4413 0.4528 0.0126  0.0157  0.0008  1 . 
566  N   N   . LYS LYS C C 22 22 . 0.4555 0.4871 0.4979 0.0195  0.0163  0.0063  1 . 
567  CA  CA  . LYS LYS C C 22 22 . 0.4815 0.5328 0.5212 0.0297  0.0218  0.0022  1 . 
568  CB  CB  . LYS LYS C C 22 22 . 0.5100 0.5931 0.5609 0.0403  0.0221  0.0008  1 . 
569  CG  CG  . LYS LYS C C 22 22 . 0.6862 0.8153 0.7414 0.0492  0.0278  -0.0057 1 . 
570  CD  CD  . LYS LYS C C 22 22 . 0.6519 0.8308 0.7210 0.0621  0.0265  -0.0108 1 . 
571  C   C   . LYS LYS C C 22 22 . 0.4667 0.5322 0.5041 0.0177  0.0250  0.0038  1 . 
572  O   O   . LYS LYS C C 22 22 . 0.5252 0.5945 0.5536 0.0239  0.0294  -0.0010 1 . 
573  N   N   . GLU GLU C C 23 23 . 0.4527 0.5176 0.4895 0.0020  0.0235  0.0103  1 . 
574  CA  CA  . GLU GLU C C 23 23 . 0.4815 0.5445 0.5016 -0.0107 0.0270  0.0138  1 . 
575  CB  CB  . GLU GLU C C 23 23 . 0.5117 0.5581 0.5174 -0.0284 0.0264  0.0213  1 . 
576  CG  CG  . GLU GLU C C 23 23 . 0.6606 0.7401 0.6762 -0.0441 0.0329  0.0190  1 . 
577  CD  CD  . GLU GLU C C 23 23 . 0.8630 0.9788 0.8736 -0.0578 0.0440  0.0147  1 . 
578  OE1 OE1 . GLU GLU C C 23 23 . 0.9452 1.1139 0.9790 -0.0479 0.0478  0.0054  1 . 
579  OE2 OE2 . GLU GLU C C 23 23 . 0.9227 1.0134 0.9014 -0.0757 0.0490  0.0200  1 . 
580  C   C   . GLU GLU C C 23 23 . 0.5697 0.6109 0.5755 -0.0046 0.0231  0.0133  1 . 
581  O   O   . GLU GLU C C 23 23 . 0.5223 0.5672 0.5144 -0.0070 0.0272  0.0126  1 . 
582  N   N   . ILE ILE C C 24 24 . 0.4649 0.4917 0.4736 0.0018  0.0157  0.0116  1 . 
583  CA  CA  . ILE ILE C C 24 24 . 0.4620 0.4845 0.4607 0.0063  0.0114  0.0065  1 . 
584  CB  CB  . ILE ILE C C 24 24 . 0.4463 0.4693 0.4517 0.0091  0.0040  0.0019  1 . 
585  CG1 CG1 . ILE ILE C C 24 24 . 0.4103 0.4241 0.4092 0.0141  -0.0031 0.0085  1 . 
586  CG2 CG2 . ILE ILE C C 24 24 . 0.4432 0.4787 0.4415 0.0096  0.0008  -0.0079 1 . 
587  CD1 CD1 . ILE ILE C C 24 24 . 0.4050 0.4310 0.4137 0.0192  -0.0097 0.0020  1 . 
588  C   C   . ILE ILE C C 24 24 . 0.5093 0.5373 0.5067 0.0084  0.0176  -0.0016 1 . 
589  O   O   . ILE ILE C C 24 24 . 0.5271 0.5577 0.5109 0.0084  0.0180  -0.0044 1 . 
590  N   N   . ALA ALA C C 25 25 . 0.4458 0.4698 0.4495 0.0129  0.0215  -0.0056 1 . 
591  CA  CA  . ALA ALA C C 25 25 . 0.5222 0.5351 0.5117 0.0192  0.0271  -0.0147 1 . 
592  CB  CB  . ALA ALA C C 25 25 . 0.5481 0.5412 0.5318 0.0298  0.0296  -0.0173 1 . 
593  C   C   . ALA ALA C C 25 25 . 0.5977 0.6306 0.5836 0.0243  0.0327  -0.0148 1 . 
594  O   O   . ALA ALA C C 25 25 . 0.5743 0.6017 0.5447 0.0253  0.0353  -0.0214 1 . 
595  N   N   . LYS LYS C C 26 26 . 0.5778 0.6367 0.5760 0.0231  0.0353  -0.0090 1 . 
596  CA  CA  . LYS LYS C C 26 26 . 0.6286 0.7178 0.6235 0.0210  0.0431  -0.0103 1 . 
597  CB  CB  . LYS LYS C C 26 26 . 0.7051 0.8296 0.7144 0.0118  0.0470  -0.0069 1 . 
598  CG  CG  . LYS LYS C C 26 26 . 0.8167 0.9694 0.8422 0.0302  0.0475  -0.0136 1 . 
599  CD  CD  . LYS LYS C C 26 26 . 0.8789 1.0841 0.9210 0.0170  0.0517  -0.0144 1 . 
600  C   C   . LYS LYS C C 26 26 . 0.7234 0.8023 0.7004 0.0087  0.0426  -0.0062 1 . 
601  O   O   . LYS LYS C C 26 26 . 0.7397 0.8280 0.7048 0.0110  0.0481  -0.0112 1 . 
602  N   N   . GLY GLY C C 27 27 . 0.7012 0.7597 0.6713 0.0001  0.0356  0.0021  1 . 
603  CA  CA  . GLY GLY C C 27 27 . 0.6908 0.7327 0.6348 -0.0035 0.0318  0.0067  1 . 
604  C   C   . GLY GLY C C 27 27 . 0.6976 0.7400 0.6355 0.0046  0.0286  -0.0024 1 . 
605  O   O   . GLY GLY C C 27 27 . 0.7790 0.8220 0.6959 0.0035  0.0305  -0.0024 1 . 
606  N   N   . ILE ILE C C 28 28 . 0.7102 0.7502 0.6604 0.0089  0.0246  -0.0108 1 . 
607  CA  CA  . ILE ILE C C 28 28 . 0.7269 0.7668 0.6672 0.0089  0.0226  -0.0230 1 . 
608  CB  CB  . ILE ILE C C 28 28 . 0.7292 0.7627 0.6781 0.0036  0.0195  -0.0316 1 . 
609  CG1 CG1 . ILE ILE C C 28 28 . 0.5945 0.6417 0.5533 0.0035  0.0093  -0.0286 1 . 
610  CG2 CG2 . ILE ILE C C 28 28 . 0.7659 0.7936 0.6978 -0.0049 0.0218  -0.0470 1 . 
611  CD1 CD1 . ILE ILE C C 28 28 . 0.6659 0.7122 0.6357 -0.0053 0.0089  -0.0354 1 . 
612  C   C   . ILE ILE C C 28 28 . 0.8513 0.8903 0.7810 0.0122  0.0323  -0.0298 1 . 
613  O   O   . ILE ILE C C 28 28 . 0.8299 0.8723 0.7425 0.0110  0.0324  -0.0356 1 . 
614  N   N   . LYS LYS C C 29 29 . 0.9028 0.9397 0.8400 0.0200  0.0392  -0.0307 1 . 
615  CA  CA  . LYS LYS C C 29 29 . 1.0110 1.0547 0.9384 0.0322  0.0485  -0.0379 1 . 
616  CB  CB  . LYS LYS C C 29 29 . 0.8753 0.9200 0.8112 0.0487  0.0518  -0.0396 1 . 
617  CG  CG  . LYS LYS C C 29 29 . 0.8434 0.8416 0.7609 0.0566  0.0502  -0.0463 1 . 
618  C   C   . LYS LYS C C 29 29 . 0.8329 0.9077 0.7597 0.0267  0.0537  -0.0324 1 . 
619  O   O   . LYS LYS C C 29 29 . 1.0160 1.0978 0.9271 0.0297  0.0590  -0.0389 1 . 
620  C   C   . ACE ACE D D 0  0  . 0.8615 0.8678 0.7408 0.0054  -0.0284 -0.0395 1 . 
621  O   O   . ACE ACE D D 0  0  . 0.6677 0.6776 0.5623 0.0046  -0.0330 -0.0335 1 . 
622  CH3 CH3 . ACE ACE D D 0  0  . 0.9842 0.9937 0.8470 0.0109  -0.0215 -0.0310 1 . 
623  N   N   . GLY GLY D D 1  1  . 0.9408 0.9357 0.8085 0.0011  -0.0277 -0.0543 1 . 
624  CA  CA  . GLY GLY D D 1  1  . 0.8000 0.7724 0.6712 -0.0056 -0.0281 -0.0637 1 . 
625  C   C   . GLY GLY D D 1  1  . 0.6362 0.5996 0.5257 0.0043  -0.0211 -0.0574 1 . 
626  O   O   . GLY GLY D D 1  1  . 0.5692 0.5237 0.4709 0.0000  -0.0235 -0.0561 1 . 
627  N   N   . GLU GLU D D 2  2  . 0.6635 0.6367 0.5547 0.0156  -0.0125 -0.0537 1 . 
628  CA  CA  . GLU GLU D D 2  2  . 0.6236 0.6072 0.5336 0.0234  -0.0063 -0.0478 1 . 
629  CB  CB  . GLU GLU D D 2  2  . 0.6810 0.6907 0.5882 0.0322  0.0037  -0.0478 1 . 
630  C   C   . GLU GLU D D 2  2  . 0.5584 0.5509 0.4879 0.0137  -0.0102 -0.0365 1 . 
631  O   O   . GLU GLU D D 2  2  . 0.5127 0.5056 0.4582 0.0145  -0.0099 -0.0337 1 . 
632  N   N   . ILE ILE D D 3  3  . 0.5499 0.5451 0.4729 0.0080  -0.0130 -0.0298 1 . 
633  CA  CA  . ILE ILE D D 3  3  . 0.5634 0.5548 0.4931 0.0043  -0.0144 -0.0188 1 . 
634  CB  CB  . ILE ILE D D 3  3  . 0.6111 0.5965 0.5178 0.0056  -0.0124 -0.0095 1 . 
635  CG1 CG1 . ILE ILE D D 3  3  . 0.7364 0.7216 0.6288 -0.0020 0.0000  -0.0076 1 . 
636  CG2 CG2 . ILE ILE D D 3  3  . 0.6378 0.6090 0.5412 0.0099  -0.0137 0.0012  1 . 
637  CD1 CD1 . ILE ILE D D 3  3  . 0.8869 0.8597 0.7470 -0.0002 0.0039  0.0001  1 . 
638  C   C   . ILE ILE D D 3  3  . 0.5158 0.5051 0.4583 0.0043  -0.0235 -0.0200 1 . 
639  O   O   . ILE ILE D D 3  3  . 0.5118 0.4975 0.4685 0.0032  -0.0228 -0.0160 1 . 
640  N   N   . ALA ALA D D 4  4  . 0.4849 0.4805 0.4214 0.0022  -0.0312 -0.0265 1 . 
641  CA  CA  . ALA ALA D D 4  4  . 0.4702 0.4732 0.4172 -0.0046 -0.0388 -0.0297 1 . 
642  CB  CB  . ALA ALA D D 4  4  . 0.5601 0.5781 0.4941 -0.0148 -0.0458 -0.0398 1 . 
643  C   C   . ALA ALA D D 4  4  . 0.4940 0.4765 0.4505 -0.0084 -0.0348 -0.0340 1 . 
644  O   O   . ALA ALA D D 4  4  . 0.4712 0.4564 0.4417 -0.0115 -0.0369 -0.0305 1 . 
645  N   N   . GLN GLN D D 5  5  . 0.5083 0.4715 0.4543 -0.0040 -0.0283 -0.0404 1 . 
646  CA  CA  . GLN GLN D D 5  5  . 0.5152 0.4555 0.4612 0.0000  -0.0235 -0.0427 1 . 
647  CB  CB  . GLN GLN D D 5  5  . 0.6541 0.5740 0.5777 0.0134  -0.0155 -0.0499 1 . 
648  CG  CG  . GLN GLN D D 5  5  . 0.7940 0.6826 0.7050 0.0259  -0.0092 -0.0510 1 . 
649  CD  CD  . GLN GLN D D 5  5  . 1.1016 0.9560 1.0002 0.0089  -0.0110 -0.0545 1 . 
650  OE1 OE1 . GLN GLN D D 5  5  . 1.2244 1.0675 1.1279 0.0121  -0.0095 -0.0491 1 . 
651  NE2 NE2 . GLN GLN D D 5  5  . 0.9267 0.7685 0.8071 -0.0122 -0.0139 -0.0643 1 . 
652  C   C   . GLN GLN D D 5  5  . 0.5058 0.4608 0.4738 0.0064  -0.0215 -0.0330 1 . 
653  O   O   . GLN GLN D D 5  5  . 0.4644 0.4101 0.4395 0.0053  -0.0219 -0.0311 1 . 
654  N   N   . GLY GLY D D 6  6  . 0.4404 0.4155 0.4143 0.0091  -0.0181 -0.0279 1 . 
655  CA  CA  . GLY GLY D D 6  6  . 0.4265 0.4153 0.4148 0.0073  -0.0150 -0.0212 1 . 
656  C   C   . GLY GLY D D 6  6  . 0.3818 0.3634 0.3781 0.0011  -0.0195 -0.0156 1 . 
657  O   O   . GLY GLY D D 6  6  . 0.4106 0.3934 0.4177 0.0004  -0.0188 -0.0132 1 . 
658  N   N   . ILE ILE D D 7  7  . 0.4227 0.4023 0.4123 0.0000  -0.0237 -0.0129 1 . 
659  CA  CA  . ILE ILE D D 7  7  . 0.3823 0.3624 0.3768 0.0011  -0.0271 -0.0067 1 . 
660  CB  CB  . ILE ILE D D 7  7  . 0.4264 0.4146 0.4081 0.0080  -0.0308 -0.0024 1 . 
661  CG1 CG1 . ILE ILE D D 7  7  . 0.5275 0.4982 0.4869 0.0117  -0.0231 0.0041  1 . 
662  CG2 CG2 . ILE ILE D D 7  7  . 0.4585 0.4601 0.4458 0.0158  -0.0350 0.0030  1 . 
663  CD1 CD1 . ILE ILE D D 7  7  . 0.5826 0.5581 0.5215 0.0245  -0.0261 0.0103  1 . 
664  C   C   . ILE ILE D D 7  7  . 0.4227 0.4059 0.4305 -0.0031 -0.0313 -0.0105 1 . 
665  O   O   . ILE ILE D D 7  7  . 0.3927 0.3764 0.4098 -0.0027 -0.0309 -0.0064 1 . 
666  N   N   . LYS LYS D D 8  8  . 0.4165 0.3965 0.4191 -0.0093 -0.0339 -0.0188 1 . 
667  CA  CA  . LYS LYS D D 8  8  . 0.4230 0.3949 0.4277 -0.0192 -0.0349 -0.0229 1 . 
668  CB  CB  . LYS LYS D D 8  8  . 0.5361 0.4936 0.5205 -0.0315 -0.0354 -0.0341 1 . 
669  CG  CG  . LYS LYS D D 8  8  . 0.6548 0.6460 0.6393 -0.0443 -0.0428 -0.0380 1 . 
670  CD  CD  . LYS LYS D D 8  8  . 0.8319 0.8092 0.7904 -0.0623 -0.0428 -0.0519 1 . 
671  CE  CE  . LYS LYS D D 8  8  . 0.9110 0.9376 0.8699 -0.0732 -0.0517 -0.0563 1 . 
672  NZ  NZ  . LYS LYS D D 8  8  . 0.8662 0.8746 0.7944 -0.0913 -0.0507 -0.0714 1 . 
673  C   C   . LYS LYS D D 8  8  . 0.4085 0.3624 0.4168 -0.0131 -0.0296 -0.0202 1 . 
674  O   O   . LYS LYS D D 8  8  . 0.4250 0.3762 0.4395 -0.0179 -0.0296 -0.0180 1 . 
675  N   N   . GLU GLU D D 9  9  . 0.4370 0.3864 0.4413 -0.0020 -0.0251 -0.0201 1 . 
676  CA  CA  . GLU GLU D D 9  9  . 0.4068 0.3548 0.4150 0.0077  -0.0212 -0.0168 1 . 
677  CB  CB  . GLU GLU D D 9  9  . 0.4705 0.4293 0.4726 0.0224  -0.0164 -0.0184 1 . 
678  CG  CG  . GLU GLU D D 9  9  . 0.6060 0.5347 0.5814 0.0334  -0.0126 -0.0246 1 . 
679  CD  CD  . GLU GLU D D 9  9  . 0.7991 0.6831 0.7521 0.0363  -0.0096 -0.0251 1 . 
680  OE1 OE1 . GLU GLU D D 9  9  . 0.6644 0.5500 0.6224 0.0438  -0.0086 -0.0188 1 . 
681  OE2 OE2 . GLU GLU D D 9  9  . 0.9160 0.7605 0.8420 0.0273  -0.0074 -0.0324 1 . 
682  C   C   . GLU GLU D D 9  9  . 0.3632 0.3296 0.3888 0.0035  -0.0220 -0.0106 1 . 
683  O   O   . GLU GLU D D 9  9  . 0.3598 0.3250 0.3898 0.0056  -0.0213 -0.0078 1 . 
684  N   N   . ILE ILE D D 10 10 . 0.3687 0.3444 0.3964 -0.0014 -0.0220 -0.0083 1 . 
685  CA  CA  . ILE ILE D D 10 10 . 0.3372 0.3141 0.3689 -0.0057 -0.0203 -0.0035 1 . 
686  CB  CB  . ILE ILE D D 10 10 . 0.3685 0.3379 0.3862 -0.0084 -0.0166 -0.0006 1 . 
687  CG1 CG1 . ILE ILE D D 10 10 . 0.3820 0.3604 0.3927 -0.0155 -0.0108 -0.0035 1 . 
688  CG2 CG2 . ILE ILE D D 10 10 . 0.4135 0.3671 0.4227 -0.0091 -0.0129 0.0040  1 . 
689  CD1 CD1 . ILE ILE D D 10 10 . 0.4145 0.3749 0.4017 -0.0216 -0.0046 -0.0002 1 . 
690  C   C   . ILE ILE D D 10 10 . 0.3348 0.3085 0.3731 -0.0054 -0.0238 -0.0013 1 . 
691  O   O   . ILE ILE D D 10 10 . 0.3612 0.3348 0.4047 -0.0064 -0.0223 0.0007  1 . 
692  N   N   . ALA ALA D D 11 11 . 0.3518 0.3301 0.3897 -0.0062 -0.0281 -0.0026 1 . 
693  CA  CA  . ALA ALA D D 11 11 . 0.3585 0.3488 0.4043 -0.0095 -0.0309 -0.0014 1 . 
694  CB  CB  . ALA ALA D D 11 11 . 0.4141 0.4255 0.4588 -0.0151 -0.0362 -0.0051 1 . 
695  C   C   . ALA ALA D D 11 11 . 0.3673 0.3459 0.4155 -0.0161 -0.0290 -0.0029 1 . 
696  O   O   . ALA ALA D D 11 11 . 0.3741 0.3591 0.4292 -0.0175 -0.0281 0.0001  1 . 
697  N   N   . LYS LYS D D 12 12 . 0.3931 0.3514 0.4302 -0.0171 -0.0273 -0.0068 1 . 
698  CA  CA  . LYS LYS D D 12 12 . 0.4383 0.3738 0.4658 -0.0178 -0.0235 -0.0060 1 . 
699  CB  CB  . LYS LYS D D 12 12 . 0.4750 0.3797 0.4788 -0.0112 -0.0198 -0.0101 1 . 
700  CG  CG  . LYS LYS D D 12 12 . 0.5775 0.4440 0.5569 -0.0050 -0.0134 -0.0076 1 . 
701  CD  CD  . LYS LYS D D 12 12 . 0.6828 0.5083 0.6273 0.0093  -0.0071 -0.0112 1 . 
702  C   C   . LYS LYS D D 12 12 . 0.4158 0.3601 0.4525 -0.0081 -0.0220 -0.0002 1 . 
703  O   O   . LYS LYS D D 12 12 . 0.3600 0.2993 0.3965 -0.0107 -0.0204 0.0030  1 . 
704  N   N   . GLY GLY D D 13 13 . 0.3700 0.3292 0.4116 -0.0004 -0.0218 0.0000  1 . 
705  CA  CA  . GLY GLY D D 13 13 . 0.3749 0.3500 0.4226 0.0025  -0.0204 0.0027  1 . 
706  C   C   . GLY GLY D D 13 13 . 0.3637 0.3411 0.4178 -0.0052 -0.0202 0.0047  1 . 
707  O   O   . GLY GLY D D 13 13 . 0.3341 0.3160 0.3896 -0.0050 -0.0192 0.0067  1 . 
708  N   N   . ILE ILE D D 14 14 . 0.3280 0.3032 0.3823 -0.0080 -0.0206 0.0046  1 . 
709  CA  CA  . ILE ILE D D 14 14 . 0.3427 0.3169 0.3963 -0.0074 -0.0184 0.0073  1 . 
710  CB  CB  . ILE ILE D D 14 14 . 0.3420 0.3130 0.3875 -0.0012 -0.0178 0.0089  1 . 
711  CG1 CG1 . ILE ILE D D 14 14 . 0.3995 0.3528 0.4278 -0.0041 -0.0129 0.0080  1 . 
712  CG2 CG2 . ILE ILE D D 14 14 . 0.3830 0.3555 0.4242 0.0085  -0.0149 0.0127  1 . 
713  CD1 CD1 . ILE ILE D D 14 14 . 0.5566 0.4989 0.5692 0.0047  -0.0115 0.0113  1 . 
714  C   C   . ILE ILE D D 14 14 . 0.3894 0.3707 0.4510 -0.0089 -0.0194 0.0092  1 . 
715  O   O   . ILE ILE D D 14 14 . 0.3282 0.3106 0.3898 -0.0079 -0.0167 0.0110  1 . 
716  N   N   . LYS LYS D D 15 15 . 0.3665 0.3498 0.4301 -0.0145 -0.0219 0.0078  1 . 
717  CA  CA  . LYS LYS D D 15 15 . 0.3678 0.3548 0.4329 -0.0236 -0.0204 0.0089  1 . 
718  CB  CB  . LYS LYS D D 15 15 . 0.4112 0.3965 0.4699 -0.0383 -0.0216 0.0042  1 . 
719  CG  CG  . LYS LYS D D 15 15 . 0.4864 0.5074 0.5549 -0.0389 -0.0258 0.0020  1 . 
720  CD  CD  . LYS LYS D D 15 15 . 0.6592 0.6905 0.7209 -0.0593 -0.0278 -0.0052 1 . 
721  CE  CE  . LYS LYS D D 15 15 . 0.7161 0.8060 0.7913 -0.0591 -0.0326 -0.0062 1 . 
722  NZ  NZ  . LYS LYS D D 15 15 . 0.7730 0.8773 0.8401 -0.0769 -0.0366 -0.0150 1 . 
723  C   C   . LYS LYS D D 15 15 . 0.3410 0.3103 0.3987 -0.0217 -0.0174 0.0119  1 . 
724  O   O   . LYS LYS D D 15 15 . 0.3534 0.3269 0.4120 -0.0252 -0.0146 0.0148  1 . 
725  N   N   . GLU GLU D D 16 16 . 0.3549 0.3108 0.4044 -0.0135 -0.0175 0.0120  1 . 
726  CA  CA  . GLU GLU D D 16 16 . 0.3420 0.2908 0.3824 -0.0050 -0.0154 0.0163  1 . 
727  CB  CB  . GLU GLU D D 16 16 . 0.4211 0.3658 0.4512 0.0098  -0.0157 0.0162  1 . 
728  CG  CG  . GLU GLU D D 16 16 . 0.5375 0.4457 0.5456 0.0120  -0.0127 0.0149  1 . 
729  CD  CD  . GLU GLU D D 16 16 . 0.6869 0.5926 0.6820 0.0333  -0.0116 0.0146  1 . 
730  OE1 OE1 . GLU GLU D D 16 16 . 0.7198 0.6638 0.7267 0.0452  -0.0139 0.0157  1 . 
731  OE2 OE2 . GLU GLU D D 16 16 . 0.8173 0.6851 0.7873 0.0372  -0.0074 0.0123  1 . 
732  C   C   . GLU GLU D D 16 16 . 0.3278 0.2989 0.3779 -0.0043 -0.0158 0.0168  1 . 
733  O   O   . GLU GLU D D 16 16 . 0.3422 0.3143 0.3879 -0.0026 -0.0141 0.0205  1 . 
734  N   N   . ILE ILE D D 17 17 . 0.3509 0.3331 0.4073 -0.0073 -0.0164 0.0128  1 . 
735  CA  CA  . ILE ILE D D 17 17 . 0.3141 0.3029 0.3683 -0.0115 -0.0138 0.0111  1 . 
736  CB  CB  . ILE ILE D D 17 17 . 0.3264 0.3092 0.3732 -0.0173 -0.0112 0.0064  1 . 
737  CG1 CG1 . ILE ILE D D 17 17 . 0.3064 0.3063 0.3528 -0.0218 -0.0125 0.0028  1 . 
738  CG2 CG2 . ILE ILE D D 17 17 . 0.3374 0.3071 0.3690 -0.0227 -0.0052 0.0037  1 . 
739  CD1 CD1 . ILE ILE D D 17 17 . 0.3532 0.3433 0.3864 -0.0336 -0.0078 -0.0017 1 . 
740  C   C   . ILE ILE D D 17 17 . 0.3152 0.2999 0.3706 -0.0114 -0.0111 0.0137  1 . 
741  O   O   . ILE ILE D D 17 17 . 0.3318 0.3196 0.3828 -0.0123 -0.0088 0.0141  1 . 
742  N   N   . ALA ALA D D 18 18 . 0.3521 0.3385 0.4132 -0.0103 -0.0114 0.0147  1 . 
743  CA  CA  . ALA ALA D D 18 18 . 0.3232 0.3220 0.3879 -0.0086 -0.0082 0.0169  1 . 
744  CB  CB  . ALA ALA D D 18 18 . 0.3946 0.4132 0.4677 -0.0080 -0.0101 0.0169  1 . 
745  C   C   . ALA ALA D D 18 18 . 0.3634 0.3636 0.4278 -0.0157 -0.0066 0.0201  1 . 
746  O   O   . ALA ALA D D 18 18 . 0.3554 0.3631 0.4182 -0.0140 -0.0026 0.0214  1 . 
747  N   N   . TRP TRP D D 19 19 . 0.3414 0.3281 0.4007 -0.0214 -0.0080 0.0216  1 . 
748  CA  CA  . TRP TRP D D 19 19 . 0.3684 0.3415 0.4151 -0.0262 -0.0042 0.0267  1 . 
749  CB  CB  . TRP TRP D D 19 19 . 0.4335 0.3744 0.4619 -0.0282 -0.0035 0.0281  1 . 
750  CG  CG  . TRP TRP D D 19 19 . 0.5166 0.4282 0.5194 -0.0307 0.0029  0.0349  1 . 
751  CD1 CD1 . TRP TRP D D 19 19 . 0.6262 0.5213 0.6099 -0.0136 0.0042  0.0420  1 . 
752  NE1 NE1 . TRP TRP D D 19 19 . 0.6614 0.5237 0.6166 -0.0209 0.0127  0.0490  1 . 
753  CE2 CE2 . TRP TRP D D 19 19 . 0.6359 0.4982 0.5938 -0.0489 0.0174  0.0447  1 . 
754  CD2 CD2 . TRP TRP D D 19 19 . 0.5765 0.4763 0.5666 -0.0535 0.0105  0.0359  1 . 
755  CE3 CE3 . TRP TRP D D 19 19 . 0.6515 0.5767 0.6534 -0.0776 0.0122  0.0303  1 . 
756  CZ3 CZ3 . TRP TRP D D 19 19 . 0.7229 0.6365 0.7052 -0.1034 0.0217  0.0317  1 . 
757  CH2 CH2 . TRP TRP D D 19 19 . 0.7427 0.6077 0.6892 -0.1028 0.0303  0.0403  1 . 
758  CZ2 CZ2 . TRP TRP D D 19 19 . 0.8071 0.6443 0.7397 -0.0724 0.0280  0.0478  1 . 
759  C   C   . TRP TRP D D 19 19 . 0.3867 0.3617 0.4276 -0.0168 -0.0040 0.0293  1 . 
760  O   O   . TRP TRP D D 19 19 . 0.3752 0.3538 0.4116 -0.0193 0.0000  0.0326  1 . 
761  N   N   . GLY GLY D D 20 20 . 0.3639 0.3439 0.4048 -0.0085 -0.0079 0.0269  1 . 
762  CA  CA  . GLY GLY D D 20 20 . 0.3648 0.3598 0.4002 -0.0038 -0.0088 0.0269  1 . 
763  C   C   . GLY GLY D D 20 20 . 0.3748 0.3771 0.4111 -0.0103 -0.0055 0.0226  1 . 
764  O   O   . GLY GLY D D 20 20 . 0.3820 0.3920 0.4101 -0.0099 -0.0041 0.0239  1 . 
765  N   N   . ILE ILE D D 21 21 . 0.3384 0.3353 0.3787 -0.0130 -0.0034 0.0177  1 . 
766  CA  CA  . ILE ILE D D 21 21 . 0.3403 0.3320 0.3708 -0.0131 0.0025  0.0137  1 . 
767  CB  CB  . ILE ILE D D 21 21 . 0.3387 0.3148 0.3640 -0.0089 0.0055  0.0103  1 . 
768  CG1 CG1 . ILE ILE D D 21 21 . 0.4016 0.3655 0.4157 -0.0182 0.0048  0.0044  1 . 
769  CG2 CG2 . ILE ILE D D 21 21 . 0.3854 0.3492 0.3949 0.0011  0.0140  0.0089  1 . 
770  CD1 CD1 . ILE ILE D D 21 21 . 0.5045 0.4623 0.4982 -0.0311 0.0086  -0.0030 1 . 
771  C   C   . ILE ILE D D 21 21 . 0.3278 0.3283 0.3615 -0.0100 0.0064  0.0186  1 . 
772  O   O   . ILE ILE D D 21 21 . 0.3559 0.3568 0.3785 -0.0093 0.0110  0.0169  1 . 
773  N   N   . LYS LYS D D 22 22 . 0.3717 0.3808 0.4174 -0.0115 0.0058  0.0233  1 . 
774  CA  CA  . LYS LYS D D 22 22 . 0.4242 0.4488 0.4723 -0.0154 0.0110  0.0276  1 . 
775  CB  CB  . LYS LYS D D 22 22 . 0.3771 0.4145 0.4360 -0.0255 0.0105  0.0293  1 . 
776  CG  CG  . LYS LYS D D 22 22 . 0.4541 0.5198 0.5255 -0.0175 0.0104  0.0261  1 . 
777  CD  CD  . LYS LYS D D 22 22 . 0.4772 0.5612 0.5583 -0.0327 0.0076  0.0252  1 . 
778  CE  CE  . LYS LYS D D 22 22 . 0.5509 0.6876 0.6463 -0.0263 0.0080  0.0236  1 . 
779  NZ  NZ  . LYS LYS D D 22 22 . 0.5248 0.6810 0.6262 -0.0486 0.0047  0.0204  1 . 
780  C   C   . LYS LYS D D 22 22 . 0.4002 0.4161 0.4357 -0.0191 0.0122  0.0323  1 . 
781  O   O   . LYS LYS D D 22 22 . 0.4393 0.4655 0.4702 -0.0200 0.0180  0.0341  1 . 
782  N   N   . GLU GLU D D 23 23 . 0.4042 0.4045 0.4316 -0.0178 0.0078  0.0353  1 . 
783  CA  CA  . GLU GLU D D 23 23 . 0.4310 0.4244 0.4405 -0.0137 0.0085  0.0420  1 . 
784  CB  CB  . GLU GLU D D 23 23 . 0.4692 0.4474 0.4670 -0.0035 0.0041  0.0468  1 . 
785  CG  CG  . GLU GLU D D 23 23 . 0.5725 0.5174 0.5587 -0.0091 0.0083  0.0516  1 . 
786  CD  CD  . GLU GLU D D 23 23 . 0.8477 0.7643 0.8096 0.0077  0.0076  0.0580  1 . 
787  OE1 OE1 . GLU GLU D D 23 23 . 0.7801 0.7170 0.7512 0.0216  0.0007  0.0547  1 . 
788  OE2 OE2 . GLU GLU D D 23 23 . 0.9437 0.8163 0.8730 0.0070  0.0155  0.0663  1 . 
789  C   C   . GLU GLU D D 23 23 . 0.5141 0.5247 0.5195 -0.0102 0.0076  0.0371  1 . 
790  O   O   . GLU GLU D D 23 23 . 0.4846 0.4984 0.4774 -0.0093 0.0109  0.0416  1 . 
791  N   N   . ILE ILE D D 24 24 . 0.3898 0.4070 0.4000 -0.0117 0.0050  0.0275  1 . 
792  CA  CA  . ILE ILE D D 24 24 . 0.4157 0.4410 0.4130 -0.0160 0.0067  0.0196  1 . 
793  CB  CB  . ILE ILE D D 24 24 . 0.4041 0.4247 0.3969 -0.0246 0.0058  0.0083  1 . 
794  CG1 CG1 . ILE ILE D D 24 24 . 0.4214 0.4650 0.4204 -0.0261 -0.0022 0.0085  1 . 
795  CG2 CG2 . ILE ILE D D 24 24 . 0.4412 0.4549 0.4100 -0.0350 0.0116  -0.0023 1 . 
796  CD1 CD1 . ILE ILE D D 24 24 . 0.4189 0.4621 0.4137 -0.0399 -0.0021 -0.0018 1 . 
797  C   C   . ILE ILE D D 24 24 . 0.4706 0.4903 0.4623 -0.0147 0.0152  0.0190  1 . 
798  O   O   . ILE ILE D D 24 24 . 0.4828 0.5093 0.4604 -0.0160 0.0177  0.0181  1 . 
799  N   N   . ALA ALA D D 25 25 . 0.4092 0.4240 0.4108 -0.0103 0.0196  0.0194  1 . 
800  CA  CA  . ALA ALA D D 25 25 . 0.4469 0.4670 0.4437 -0.0032 0.0288  0.0185  1 . 
801  CB  CB  . ALA ALA D D 25 25 . 0.4476 0.4782 0.4581 0.0057  0.0314  0.0198  1 . 
802  C   C   . ALA ALA D D 25 25 . 0.5210 0.5576 0.5182 -0.0076 0.0315  0.0263  1 . 
803  O   O   . ALA ALA D D 25 25 . 0.5449 0.5859 0.5288 -0.0047 0.0379  0.0243  1 . 
804  N   N   . LYS LYS D D 26 26 . 0.5312 0.5687 0.5363 -0.0151 0.0283  0.0346  1 . 
805  CA  CA  . LYS LYS D D 26 26 . 0.5764 0.6167 0.5719 -0.0226 0.0336  0.0437  1 . 
806  CB  CB  . LYS LYS D D 26 26 . 0.5769 0.6040 0.5729 -0.0348 0.0341  0.0508  1 . 
807  CG  CG  . LYS LYS D D 26 26 . 0.7241 0.7546 0.7086 -0.0512 0.0447  0.0579  1 . 
808  CD  CD  . LYS LYS D D 26 26 . 0.6423 0.7196 0.6441 -0.0564 0.0522  0.0534  1 . 
809  CE  CE  . LYS LYS D D 26 26 . 0.8708 0.9581 0.8580 -0.0747 0.0641  0.0600  1 . 
810  C   C   . LYS LYS D D 26 26 . 0.5988 0.6329 0.5738 -0.0178 0.0317  0.0459  1 . 
811  O   O   . LYS LYS D D 26 26 . 0.6135 0.6554 0.5768 -0.0194 0.0385  0.0491  1 . 
812  N   N   . GLY GLY D D 27 27 . 0.6131 0.6429 0.5837 -0.0123 0.0231  0.0440  1 . 
813  CA  CA  . GLY GLY D D 27 27 . 0.6792 0.7202 0.6319 -0.0072 0.0192  0.0445  1 . 
814  C   C   . GLY GLY D D 27 27 . 0.8058 0.8575 0.7491 -0.0114 0.0236  0.0346  1 . 
815  O   O   . GLY GLY D D 27 27 . 0.9314 0.9926 0.8572 -0.0097 0.0255  0.0383  1 . 
816  N   N   . ILE ILE D D 28 28 . 0.6848 0.7291 0.6322 -0.0150 0.0263  0.0226  1 . 
817  CA  CA  . ILE ILE D D 28 28 . 0.7706 0.8092 0.6973 -0.0176 0.0335  0.0109  1 . 
818  CB  CB  . ILE ILE D D 28 28 . 0.7525 0.7646 0.6723 -0.0188 0.0376  -0.0009 1 . 
819  CG1 CG1 . ILE ILE D D 28 28 . 0.7127 0.7241 0.6286 -0.0329 0.0298  -0.0086 1 . 
820  CG2 CG2 . ILE ILE D D 28 28 . 0.8549 0.8440 0.7432 -0.0157 0.0499  -0.0116 1 . 
821  CD1 CD1 . ILE ILE D D 28 28 . 0.7885 0.7658 0.6958 -0.0352 0.0345  -0.0167 1 . 
822  C   C   . ILE ILE D D 28 28 . 0.8757 0.9200 0.7999 -0.0108 0.0436  0.0164  1 . 
823  O   O   . ILE ILE D D 28 28 . 0.8779 0.9267 0.7814 -0.0118 0.0478  0.0131  1 . 
824  N   N   . LYS LYS D D 29 29 . 0.7431 0.7938 0.6871 -0.0066 0.0474  0.0238  1 . 
825  CA  CA  . LYS LYS D D 29 29 . 0.8120 0.8825 0.7581 -0.0029 0.0583  0.0282  1 . 
826  CB  CB  . LYS LYS D D 29 29 . 0.7817 0.8706 0.7523 -0.0005 0.0608  0.0310  1 . 
827  CG  CG  . LYS LYS D D 29 29 . 0.8478 0.9306 0.8170 0.0175  0.0638  0.0220  1 . 
828  CD  CD  . LYS LYS D D 29 29 . 0.8171 0.9337 0.8076 0.0277  0.0670  0.0244  1 . 
829  CE  CE  . LYS LYS D D 29 29 . 0.7464 0.8500 0.7203 0.0563  0.0737  0.0176  1 . 
830  C   C   . LYS LYS D D 29 29 . 0.9667 1.0443 0.9026 -0.0115 0.0597  0.0390  1 . 
831  O   O   . LYS LYS D D 29 29 . 0.8573 0.9525 0.7872 -0.0114 0.0699  0.0411  1 . 
832  N   N   . GLY GLY D D 30 30 . 0.9724 1.0369 0.9016 -0.0151 0.0511  0.0460  1 . 
833  CA  CA  . GLY GLY D D 30 30 . 0.9188 0.9794 0.8261 -0.0165 0.0527  0.0582  1 . 
834  C   C   . GLY GLY D D 30 30 . 1.0055 1.0777 0.8917 -0.0118 0.0521  0.0531  1 . 
835  O   O   . GLY GLY D D 30 30 . 1.0593 1.1373 0.9369 -0.0082 0.0426  0.0487  1 . 
836  C   C   . ACE ACE E E 0  0  . 0.9629 0.9723 0.8588 -0.0106 0.0057  0.0184  1 . 
837  O   O   . ACE ACE E E 0  0  . 0.7040 0.7176 0.6148 -0.0132 0.0096  0.0127  1 . 
838  CH3 CH3 . ACE ACE E E 0  0  . 0.9342 0.9501 0.8212 -0.0055 -0.0029 0.0140  1 . 
839  N   N   . GLY GLY E E 1  1  . 0.7943 0.7913 0.6758 -0.0136 0.0071  0.0300  1 . 
840  CA  CA  . GLY GLY E E 1  1  . 0.7496 0.7326 0.6333 -0.0236 0.0104  0.0371  1 . 
841  C   C   . GLY GLY E E 1  1  . 0.6860 0.6556 0.5813 -0.0175 0.0050  0.0334  1 . 
842  O   O   . GLY GLY E E 1  1  . 0.6429 0.6111 0.5505 -0.0247 0.0081  0.0321  1 . 
843  N   N   . GLU GLU E E 2  2  . 0.6667 0.6331 0.5579 -0.0033 -0.0025 0.0321  1 . 
844  CA  CA  . GLU GLU E E 2  2  . 0.6877 0.6526 0.5888 0.0074  -0.0070 0.0288  1 . 
845  CB  CB  . GLU GLU E E 2  2  . 0.7808 0.7521 0.6709 0.0275  -0.0151 0.0311  1 . 
846  CG  CG  . GLU GLU E E 2  2  . 0.8918 0.8893 0.7819 0.0274  -0.0181 0.0305  1 . 
847  C   C   . GLU GLU E E 2  2  . 0.7007 0.6919 0.6307 0.0018  -0.0045 0.0193  1 . 
848  O   O   . GLU GLU E E 2  2  . 0.5624 0.5518 0.5038 0.0029  -0.0041 0.0170  1 . 
849  N   N   . ILE ILE E E 3  3  . 0.5777 0.5861 0.5132 -0.0039 -0.0041 0.0138  1 . 
850  CA  CA  . ILE ILE E E 3  3  . 0.6229 0.6412 0.5743 -0.0107 -0.0038 0.0053  1 . 
851  CB  CB  . ILE ILE E E 3  3  . 0.6177 0.6415 0.5596 -0.0152 -0.0085 -0.0005 1 . 
852  CG1 CG1 . ILE ILE E E 3  3  . 0.6390 0.6824 0.5796 -0.0154 -0.0186 0.0020  1 . 
853  CG2 CG2 . ILE ILE E E 3  3  . 0.5427 0.5584 0.4875 -0.0216 -0.0091 -0.0089 1 . 
854  CD1 CD1 . ILE ILE E E 3  3  . 0.8217 0.8645 0.7439 -0.0216 -0.0253 -0.0020 1 . 
855  C   C   . ILE ILE E E 3  3  . 0.5139 0.5238 0.4723 -0.0152 0.0040  0.0036  1 . 
856  O   O   . ILE ILE E E 3  3  . 0.4546 0.4648 0.4269 -0.0168 0.0041  0.0008  1 . 
857  N   N   . ALA ALA E E 4  4  . 0.5292 0.5382 0.4786 -0.0176 0.0102  0.0067  1 . 
858  CA  CA  . ALA ALA E E 4  4  . 0.4981 0.5138 0.4555 -0.0225 0.0177  0.0074  1 . 
859  CB  CB  . ALA ALA E E 4  4  . 0.5386 0.5684 0.4847 -0.0260 0.0244  0.0135  1 . 
860  C   C   . ALA ALA E E 4  4  . 0.5382 0.5418 0.5025 -0.0283 0.0164  0.0123  1 . 
861  O   O   . ALA ALA E E 4  4  . 0.4853 0.4945 0.4631 -0.0308 0.0185  0.0094  1 . 
862  N   N   . GLN GLN E E 5  5  . 0.5431 0.5257 0.4933 -0.0278 0.0116  0.0190  1 . 
863  CA  CA  . GLN GLN E E 5  5  . 0.5277 0.4860 0.4720 -0.0306 0.0081  0.0226  1 . 
864  CB  CB  . GLN GLN E E 5  5  . 0.6138 0.5380 0.5274 -0.0252 0.0013  0.0301  1 . 
865  CG  CG  . GLN GLN E E 5  5  . 0.7712 0.6543 0.6633 -0.0258 -0.0049 0.0333  1 . 
866  CD  CD  . GLN GLN E E 5  5  . 1.1183 0.9633 0.9748 -0.0070 -0.0136 0.0369  1 . 
867  OE1 OE1 . GLN GLN E E 5  5  . 1.2393 1.0849 1.0832 -0.0006 -0.0149 0.0412  1 . 
868  NE2 NE2 . GLN GLN E E 5  5  . 1.2930 1.1033 1.1286 0.0061  -0.0202 0.0347  1 . 
869  C   C   . GLN GLN E E 5  5  . 0.5336 0.4972 0.4944 -0.0209 0.0059  0.0149  1 . 
870  O   O   . GLN GLN E E 5  5  . 0.5156 0.4720 0.4817 -0.0254 0.0061  0.0139  1 . 
871  N   N   . GLY GLY E E 6  6  . 0.4630 0.4419 0.4299 -0.0103 0.0030  0.0111  1 . 
872  CA  CA  . GLY GLY E E 6  6  . 0.4662 0.4600 0.4488 -0.0051 0.0011  0.0063  1 . 
873  C   C   . GLY GLY E E 6  6  . 0.4410 0.4418 0.4398 -0.0147 0.0048  0.0011  1 . 
874  O   O   . GLY GLY E E 6  6  . 0.4203 0.4214 0.4279 -0.0141 0.0048  -0.0005 1 . 
875  N   N   . ILE ILE E E 7  7  . 0.4152 0.4207 0.4139 -0.0199 0.0072  -0.0017 1 . 
876  CA  CA  . ILE ILE E E 7  7  . 0.3924 0.4002 0.3986 -0.0225 0.0097  -0.0072 1 . 
877  CB  CB  . ILE ILE E E 7  7  . 0.4128 0.4209 0.4076 -0.0201 0.0108  -0.0116 1 . 
878  CG1 CG1 . ILE ILE E E 7  7  . 0.4965 0.4997 0.4811 -0.0225 0.0029  -0.0144 1 . 
879  CG2 CG2 . ILE ILE E E 7  7  . 0.4774 0.4850 0.4724 -0.0150 0.0136  -0.0170 1 . 
880  CD1 CD1 . ILE ILE E E 7  7  . 0.6124 0.6061 0.5762 -0.0188 0.0016  -0.0200 1 . 
881  C   C   . ILE ILE E E 7  7  . 0.4518 0.4596 0.4650 -0.0254 0.0140  -0.0049 1 . 
882  O   O   . ILE ILE E E 7  7  . 0.3902 0.3992 0.4125 -0.0254 0.0140  -0.0078 1 . 
883  N   N   . LYS LYS E E 8  8  . 0.4657 0.4723 0.4720 -0.0308 0.0164  0.0014  1 . 
884  CA  CA  . LYS LYS E E 8  8  . 0.4766 0.4855 0.4864 -0.0405 0.0181  0.0058  1 . 
885  CB  CB  . LYS LYS E E 8  8  . 0.5021 0.5130 0.4987 -0.0529 0.0197  0.0155  1 . 
886  CG  CG  . LYS LYS E E 8  8  . 0.6322 0.6801 0.6351 -0.0513 0.0273  0.0157  1 . 
887  CD  CD  . LYS LYS E E 8  8  . 0.7439 0.8079 0.7353 -0.0640 0.0308  0.0267  1 . 
888  CE  CE  . LYS LYS E E 8  8  . 0.8943 1.0059 0.8928 -0.0555 0.0397  0.0255  1 . 
889  NZ  NZ  . LYS LYS E E 8  8  . 0.8136 0.9512 0.8290 -0.0461 0.0422  0.0197  1 . 
890  C   C   . LYS LYS E E 8  8  . 0.4223 0.4111 0.4313 -0.0404 0.0132  0.0051  1 . 
891  O   O   . LYS LYS E E 8  8  . 0.4476 0.4410 0.4647 -0.0455 0.0132  0.0044  1 . 
892  N   N   . GLU GLU E E 9  9  . 0.4275 0.3977 0.4251 -0.0320 0.0088  0.0053  1 . 
893  CA  CA  . GLU GLU E E 9  9  . 0.4282 0.3814 0.4202 -0.0249 0.0045  0.0035  1 . 
894  CB  CB  . GLU GLU E E 9  9  . 0.5382 0.4761 0.5114 -0.0089 0.0000  0.0047  1 . 
895  CG  CG  . GLU GLU E E 9  9  . 0.6841 0.5843 0.6247 -0.0113 -0.0046 0.0112  1 . 
896  CD  CD  . GLU GLU E E 9  9  . 0.8839 0.7479 0.8035 -0.0266 -0.0093 0.0145  1 . 
897  OE1 OE1 . GLU GLU E E 9  9  . 0.8478 0.7000 0.7643 -0.0220 -0.0121 0.0100  1 . 
898  OE2 OE2 . GLU GLU E E 9  9  . 1.1386 0.9894 1.0439 -0.0462 -0.0106 0.0225  1 . 
899  C   C   . GLU GLU E E 9  9  . 0.4436 0.4180 0.4564 -0.0207 0.0062  -0.0022 1 . 
900  O   O   . GLU GLU E E 9  9  . 0.3854 0.3537 0.3992 -0.0201 0.0050  -0.0039 1 . 
901  N   N   . ILE ILE E E 10 10 . 0.3942 0.3878 0.4180 -0.0199 0.0076  -0.0045 1 . 
902  CA  CA  . ILE ILE E E 10 10 . 0.3527 0.3577 0.3888 -0.0214 0.0074  -0.0080 1 . 
903  CB  CB  . ILE ILE E E 10 10 . 0.3371 0.3502 0.3726 -0.0248 0.0051  -0.0094 1 . 
904  CG1 CG1 . ILE ILE E E 10 10 . 0.3623 0.3914 0.3964 -0.0219 0.0015  -0.0059 1 . 
905  CG2 CG2 . ILE ILE E E 10 10 . 0.3529 0.3637 0.3908 -0.0302 0.0029  -0.0118 1 . 
906  CD1 CD1 . ILE ILE E E 10 10 . 0.4068 0.4441 0.4366 -0.0309 -0.0035 -0.0060 1 . 
907  C   C   . ILE ILE E E 10 10 . 0.3676 0.3704 0.4093 -0.0256 0.0098  -0.0099 1 . 
908  O   O   . ILE ILE E E 10 10 . 0.3432 0.3463 0.3903 -0.0254 0.0090  -0.0111 1 . 
909  N   N   . ALA ALA E E 11 11 . 0.3610 0.3682 0.4014 -0.0279 0.0129  -0.0095 1 . 
910  CA  CA  . ALA ALA E E 11 11 . 0.4028 0.4220 0.4501 -0.0288 0.0154  -0.0102 1 . 
911  CB  CB  . ALA ALA E E 11 11 . 0.4691 0.5070 0.5146 -0.0284 0.0199  -0.0083 1 . 
912  C   C   . ALA ALA E E 11 11 . 0.3990 0.4148 0.4486 -0.0366 0.0134  -0.0072 1 . 
913  O   O   . ALA ALA E E 11 11 . 0.3787 0.4022 0.4357 -0.0358 0.0128  -0.0088 1 . 
914  N   N   . LYS LYS E E 12 12 . 0.4237 0.4229 0.4614 -0.0432 0.0108  -0.0031 1 . 
915  CA  CA  . LYS LYS E E 12 12 . 0.4732 0.4551 0.5011 -0.0520 0.0057  -0.0010 1 . 
916  CB  CB  . LYS LYS E E 12 12 . 0.5236 0.4724 0.5246 -0.0581 0.0007  0.0039  1 . 
917  C   C   . LYS LYS E E 12 12 . 0.4272 0.4005 0.4567 -0.0416 0.0037  -0.0063 1 . 
918  O   O   . LYS LYS E E 12 12 . 0.4239 0.3977 0.4552 -0.0462 0.0013  -0.0072 1 . 
919  N   N   . GLY GLY E E 13 13 . 0.3894 0.3608 0.4178 -0.0289 0.0043  -0.0085 1 . 
920  CA  CA  . GLY GLY E E 13 13 . 0.3762 0.3510 0.4069 -0.0195 0.0035  -0.0114 1 . 
921  C   C   . GLY GLY E E 13 13 . 0.3768 0.3683 0.4235 -0.0230 0.0053  -0.0129 1 . 
922  O   O   . GLY GLY E E 13 13 . 0.3691 0.3601 0.4157 -0.0211 0.0040  -0.0142 1 . 
923  N   N   . ILE ILE E E 14 14 . 0.3487 0.3500 0.4034 -0.0258 0.0073  -0.0130 1 . 
924  CA  CA  . ILE ILE E E 14 14 . 0.3592 0.3651 0.4190 -0.0253 0.0070  -0.0146 1 . 
925  CB  CB  . ILE ILE E E 14 14 . 0.3362 0.3399 0.3916 -0.0235 0.0073  -0.0161 1 . 
926  CG1 CG1 . ILE ILE E E 14 14 . 0.4190 0.4194 0.4690 -0.0278 0.0046  -0.0147 1 . 
927  CG2 CG2 . ILE ILE E E 14 14 . 0.3880 0.3863 0.4383 -0.0173 0.0057  -0.0186 1 . 
928  CD1 CD1 . ILE ILE E E 14 14 . 0.5191 0.5191 0.5668 -0.0336 0.0010  -0.0122 1 . 
929  C   C   . ILE ILE E E 14 14 . 0.3660 0.3775 0.4300 -0.0266 0.0067  -0.0149 1 . 
930  O   O   . ILE ILE E E 14 14 . 0.3422 0.3541 0.4077 -0.0243 0.0051  -0.0157 1 . 
931  N   N   . LYS LYS E E 15 15 . 0.3563 0.3755 0.4213 -0.0324 0.0075  -0.0129 1 . 
932  CA  CA  . LYS LYS E E 15 15 . 0.3774 0.4116 0.4470 -0.0391 0.0055  -0.0111 1 . 
933  CB  CB  . LYS LYS E E 15 15 . 0.4475 0.4994 0.5176 -0.0513 0.0064  -0.0056 1 . 
934  C   C   . LYS LYS E E 15 15 . 0.3279 0.3444 0.3895 -0.0436 0.0005  -0.0119 1 . 
935  O   O   . LYS LYS E E 15 15 . 0.3793 0.4059 0.4451 -0.0444 -0.0020 -0.0124 1 . 
936  N   N   . GLU GLU E E 16 16 . 0.4213 0.4125 0.4687 -0.0425 -0.0013 -0.0128 1 . 
937  CA  CA  . GLU GLU E E 16 16 . 0.4371 0.4066 0.4687 -0.0404 -0.0063 -0.0154 1 . 
938  CB  CB  . GLU GLU E E 16 16 . 0.4800 0.4195 0.4880 -0.0329 -0.0086 -0.0164 1 . 
939  CG  CG  . GLU GLU E E 16 16 . 0.6169 0.5316 0.6055 -0.0463 -0.0136 -0.0126 1 . 
940  CD  CD  . GLU GLU E E 16 16 . 0.8649 0.7438 0.8241 -0.0336 -0.0167 -0.0133 1 . 
941  OE1 OE1 . GLU GLU E E 16 16 . 0.7830 0.6673 0.7414 -0.0117 -0.0137 -0.0168 1 . 
942  OE2 OE2 . GLU GLU E E 16 16 . 1.0474 0.8969 0.9835 -0.0458 -0.0223 -0.0089 1 . 
943  C   C   . GLU GLU E E 16 16 . 0.4306 0.4114 0.4706 -0.0295 -0.0039 -0.0177 1 . 
944  O   O   . GLU GLU E E 16 16 . 0.3717 0.3484 0.4060 -0.0291 -0.0073 -0.0195 1 . 
945  N   N   . ILE ILE E E 17 17 . 0.3737 0.3670 0.4237 -0.0238 0.0003  -0.0168 1 . 
946  CA  CA  . ILE ILE E E 17 17 . 0.3229 0.3257 0.3772 -0.0202 0.0011  -0.0160 1 . 
947  CB  CB  . ILE ILE E E 17 17 . 0.3095 0.3203 0.3674 -0.0213 0.0031  -0.0131 1 . 
948  CG1 CG1 . ILE ILE E E 17 17 . 0.3511 0.3707 0.4059 -0.0166 0.0046  -0.0117 1 . 
949  CG2 CG2 . ILE ILE E E 17 17 . 0.3517 0.3655 0.4078 -0.0245 0.0016  -0.0098 1 . 
950  CD1 CD1 . ILE ILE E E 17 17 . 0.3873 0.4204 0.4456 -0.0232 0.0045  -0.0075 1 . 
951  C   C   . ILE ILE E E 17 17 . 0.2932 0.3003 0.3528 -0.0224 -0.0007 -0.0162 1 . 
952  O   O   . ILE ILE E E 17 17 . 0.3472 0.3548 0.4039 -0.0206 -0.0025 -0.0160 1 . 
953  N   N   . ALA ALA E E 18 18 . 0.3253 0.3395 0.3910 -0.0232 -0.0001 -0.0161 1 . 
954  CA  CA  . ALA ALA E E 18 18 . 0.3539 0.3799 0.4232 -0.0185 -0.0020 -0.0161 1 . 
955  CB  CB  . ALA ALA E E 18 18 . 0.4048 0.4473 0.4788 -0.0138 0.0000  -0.0160 1 . 
956  C   C   . ALA ALA E E 18 18 . 0.3718 0.4066 0.4423 -0.0245 -0.0061 -0.0159 1 . 
957  O   O   . ALA ALA E E 18 18 . 0.3283 0.3685 0.3982 -0.0197 -0.0089 -0.0157 1 . 
958  N   N   . TRP TRP E E 19 19 . 0.3799 0.4107 0.4466 -0.0358 -0.0081 -0.0157 1 . 
959  CA  CA  . TRP TRP E E 19 19 . 0.3935 0.4221 0.4523 -0.0465 -0.0152 -0.0158 1 . 
960  CB  CB  . TRP TRP E E 19 19 . 0.4397 0.4503 0.4840 -0.0625 -0.0196 -0.0143 1 . 
961  CG  CG  . TRP TRP E E 19 19 . 0.6121 0.6137 0.6409 -0.0788 -0.0300 -0.0139 1 . 
962  CD1 CD1 . TRP TRP E E 19 19 . 0.7142 0.7483 0.7510 -0.0972 -0.0359 -0.0085 1 . 
963  NE1 NE1 . TRP TRP E E 19 19 . 0.6811 0.6914 0.6943 -0.1121 -0.0477 -0.0098 1 . 
964  CE2 CE2 . TRP TRP E E 19 19 . 0.7497 0.7083 0.7362 -0.0989 -0.0488 -0.0172 1 . 
965  CD2 CD2 . TRP TRP E E 19 19 . 0.6601 0.6198 0.6594 -0.0773 -0.0371 -0.0192 1 . 
966  CE3 CE3 . TRP TRP E E 19 19 . 0.8456 0.7729 0.8256 -0.0585 -0.0350 -0.0251 1 . 
967  CZ3 CZ3 . TRP TRP E E 19 19 . 1.0264 0.9150 0.9711 -0.0565 -0.0440 -0.0305 1 . 
968  CH2 CH2 . TRP TRP E E 19 19 . 0.8834 0.7593 0.8107 -0.0779 -0.0566 -0.0301 1 . 
969  CZ2 CZ2 . TRP TRP E E 19 19 . 0.9071 0.8209 0.8569 -0.1019 -0.0595 -0.0227 1 . 
970  C   C   . TRP TRP E E 19 19 . 0.4014 0.4119 0.4486 -0.0390 -0.0171 -0.0191 1 . 
971  O   O   . TRP TRP E E 19 19 . 0.3810 0.3992 0.4269 -0.0398 -0.0216 -0.0194 1 . 
972  N   N   . GLY GLY E E 20 20 . 0.3626 0.3560 0.4011 -0.0305 -0.0136 -0.0209 1 . 
973  CA  CA  . GLY GLY E E 20 20 . 0.4294 0.4160 0.4568 -0.0208 -0.0134 -0.0229 1 . 
974  C   C   . GLY GLY E E 20 20 . 0.4176 0.4201 0.4544 -0.0175 -0.0118 -0.0198 1 . 
975  O   O   . GLY GLY E E 20 20 . 0.3778 0.3795 0.4057 -0.0144 -0.0142 -0.0206 1 . 
976  N   N   . ILE ILE E E 21 21 . 0.3452 0.3554 0.3930 -0.0174 -0.0089 -0.0164 1 . 
977  CA  CA  . ILE ILE E E 21 21 . 0.3566 0.3680 0.4026 -0.0143 -0.0098 -0.0127 1 . 
978  CB  CB  . ILE ILE E E 21 21 . 0.3599 0.3637 0.4059 -0.0141 -0.0086 -0.0102 1 . 
979  CG1 CG1 . ILE ILE E E 21 21 . 0.4080 0.4113 0.4519 -0.0207 -0.0055 -0.0072 1 . 
980  CG2 CG2 . ILE ILE E E 21 21 . 0.4106 0.4011 0.4440 -0.0093 -0.0129 -0.0069 1 . 
981  CD1 CD1 . ILE ILE E E 21 21 . 0.4645 0.4740 0.5009 -0.0254 -0.0053 -0.0013 1 . 
982  C   C   . ILE ILE E E 21 21 . 0.3483 0.3677 0.3956 -0.0115 -0.0149 -0.0136 1 . 
983  O   O   . ILE ILE E E 21 21 . 0.4066 0.4242 0.4463 -0.0082 -0.0175 -0.0115 1 . 
984  N   N   . LYS LYS E E 22 22 . 0.3594 0.3927 0.4157 -0.0139 -0.0166 -0.0152 1 . 
985  CA  CA  . LYS LYS E E 22 22 . 0.4300 0.4856 0.4905 -0.0131 -0.0223 -0.0145 1 . 
986  CB  CB  . LYS LYS E E 22 22 . 0.4702 0.5535 0.5434 -0.0197 -0.0227 -0.0135 1 . 
987  CG  CG  . LYS LYS E E 22 22 . 0.7121 0.8310 0.7918 -0.0280 -0.0299 -0.0110 1 . 
988  CD  CD  . LYS LYS E E 22 22 . 0.8265 0.9647 0.9111 -0.0511 -0.0329 -0.0079 1 . 
989  CE  CE  . LYS LYS E E 22 22 . 0.7292 0.8233 0.7941 -0.0684 -0.0366 -0.0108 1 . 
990  NZ  NZ  . LYS LYS E E 22 22 . 0.9779 1.0510 1.0254 -0.0714 -0.0444 -0.0143 1 . 
991  C   C   . LYS LYS E E 22 22 . 0.4117 0.4605 0.4619 -0.0203 -0.0277 -0.0165 1 . 
992  O   O   . LYS LYS E E 22 22 . 0.4107 0.4703 0.4586 -0.0162 -0.0326 -0.0153 1 . 
993  N   N   . GLU GLU E E 23 23 . 0.4453 0.4738 0.4845 -0.0280 -0.0280 -0.0198 1 . 
994  CA  CA  . GLU GLU E E 23 23 . 0.4484 0.4607 0.4676 -0.0308 -0.0341 -0.0236 1 . 
995  CB  CB  . GLU GLU E E 23 23 . 0.5217 0.5028 0.5201 -0.0339 -0.0356 -0.0283 1 . 
996  CG  CG  . GLU GLU E E 23 23 . 0.5384 0.5127 0.5329 -0.0527 -0.0423 -0.0275 1 . 
997  CD  CD  . GLU GLU E E 23 23 . 0.6361 0.6115 0.6183 -0.0711 -0.0552 -0.0274 1 . 
998  OE1 OE1 . GLU GLU E E 23 23 . 0.6288 0.5795 0.5855 -0.0682 -0.0618 -0.0326 1 . 
999  OE2 OE2 . GLU GLU E E 23 23 . 0.6511 0.6575 0.6489 -0.0882 -0.0589 -0.0216 1 . 
1000 C   C   . GLU GLU E E 23 23 . 0.4896 0.4995 0.5018 -0.0182 -0.0308 -0.0228 1 . 
1001 O   O   . GLU GLU E E 23 23 . 0.4612 0.4708 0.4621 -0.0172 -0.0362 -0.0241 1 . 
1002 N   N   . ILE ILE E E 24 24 . 0.4183 0.4291 0.4355 -0.0115 -0.0230 -0.0194 1 . 
1003 CA  CA  . ILE ILE E E 24 24 . 0.4234 0.4378 0.4335 -0.0057 -0.0202 -0.0149 1 . 
1004 CB  CB  . ILE ILE E E 24 24 . 0.4281 0.4466 0.4420 -0.0065 -0.0132 -0.0092 1 . 
1005 CG1 CG1 . ILE ILE E E 24 24 . 0.4279 0.4497 0.4381 -0.0018 -0.0087 -0.0127 1 . 
1006 CG2 CG2 . ILE ILE E E 24 24 . 0.4538 0.4781 0.4586 -0.0082 -0.0122 -0.0007 1 . 
1007 CD1 CD1 . ILE ILE E E 24 24 . 0.4237 0.4606 0.4408 -0.0048 -0.0029 -0.0064 1 . 
1008 C   C   . ILE ILE E E 24 24 . 0.4271 0.4461 0.4385 -0.0043 -0.0250 -0.0109 1 . 
1009 O   O   . ILE ILE E E 24 24 . 0.5197 0.5395 0.5193 -0.0013 -0.0274 -0.0092 1 . 
1010 N   N   . ALA ALA E E 25 25 . 0.4275 0.4500 0.4491 -0.0027 -0.0264 -0.0095 1 . 
1011 CA  CA  . ALA ALA E E 25 25 . 0.4569 0.4823 0.4743 0.0063  -0.0316 -0.0058 1 . 
1012 CB  CB  . ALA ALA E E 25 25 . 0.4693 0.4997 0.4937 0.0149  -0.0319 -0.0058 1 . 
1013 C   C   . ALA ALA E E 25 25 . 0.5074 0.5503 0.5245 0.0060  -0.0385 -0.0082 1 . 
1014 O   O   . ALA ALA E E 25 25 . 0.4857 0.5270 0.4912 0.0125  -0.0426 -0.0049 1 . 
1015 N   N   . LYS LYS E E 26 26 . 0.4820 0.5372 0.5070 -0.0041 -0.0411 -0.0129 1 . 
1016 CA  CA  . LYS LYS E E 26 26 . 0.4670 0.5366 0.4874 -0.0113 -0.0506 -0.0149 1 . 
1017 CB  CB  . LYS LYS E E 26 26 . 0.5236 0.5985 0.5470 -0.0300 -0.0553 -0.0181 1 . 
1018 CG  CG  . LYS LYS E E 26 26 . 0.5326 0.6375 0.5763 -0.0358 -0.0542 -0.0147 1 . 
1019 CD  CD  . LYS LYS E E 26 26 . 0.7045 0.8086 0.7423 -0.0623 -0.0617 -0.0154 1 . 
1020 C   C   . LYS LYS E E 26 26 . 0.5465 0.5952 0.5449 -0.0102 -0.0521 -0.0175 1 . 
1021 O   O   . LYS LYS E E 26 26 . 0.6056 0.6631 0.5958 -0.0075 -0.0590 -0.0165 1 . 
1022 N   N   . GLY GLY E E 27 27 . 0.5440 0.5706 0.5316 -0.0093 -0.0460 -0.0205 1 . 
1023 CA  CA  . GLY GLY E E 27 27 . 0.5862 0.6003 0.5512 -0.0026 -0.0450 -0.0228 1 . 
1024 C   C   . GLY GLY E E 27 27 . 0.7006 0.7235 0.6626 0.0047  -0.0427 -0.0151 1 . 
1025 O   O   . GLY GLY E E 27 27 . 0.6761 0.6985 0.6208 0.0083  -0.0465 -0.0161 1 . 
1026 N   N   . ILE ILE E E 28 28 . 0.6249 0.6497 0.5971 0.0059  -0.0376 -0.0073 1 . 
1027 CA  CA  . ILE ILE E E 28 28 . 0.6897 0.7114 0.6506 0.0090  -0.0374 0.0024  1 . 
1028 CB  CB  . ILE ILE E E 28 28 . 0.6515 0.6607 0.6148 0.0055  -0.0338 0.0101  1 . 
1029 CG1 CG1 . ILE ILE E E 28 28 . 0.6107 0.6251 0.5780 -0.0026 -0.0253 0.0119  1 . 
1030 CG2 CG2 . ILE ILE E E 28 28 . 0.7008 0.6930 0.6430 0.0064  -0.0380 0.0209  1 . 
1031 CD1 CD1 . ILE ILE E E 28 28 . 0.7836 0.8150 0.7401 -0.0027 -0.0205 0.0145  1 . 
1032 C   C   . ILE ILE E E 28 28 . 0.8080 0.8341 0.7646 0.0155  -0.0469 0.0031  1 . 
1033 O   O   . ILE ILE E E 28 28 . 0.8007 0.8254 0.7401 0.0186  -0.0495 0.0074  1 . 
1034 N   N   . LYS LYS E E 29 29 . 0.8283 0.8663 0.7998 0.0182  -0.0518 -0.0001 1 . 
1035 CA  CA  . LYS LYS E E 29 29 . 0.8525 0.9087 0.8239 0.0275  -0.0613 0.0013  1 . 
1036 CB  CB  . LYS LYS E E 29 29 . 0.8512 0.9309 0.8423 0.0327  -0.0629 0.0001  1 . 
1037 CG  CG  . LYS LYS E E 29 29 . 0.9024 0.9638 0.8889 0.0473  -0.0594 0.0041  1 . 
1038 CD  CD  . LYS LYS E E 29 29 . 1.0025 1.0971 1.0044 0.0608  -0.0614 0.0029  1 . 
1039 CE  CE  . LYS LYS E E 29 29 . 1.0821 1.1557 1.0803 0.0708  -0.0560 0.0026  1 . 
1040 NZ  NZ  . LYS LYS E E 29 29 . 1.0375 1.0623 1.0020 0.0867  -0.0591 0.0073  1 . 
1041 C   C   . LYS LYS E E 29 29 . 0.8773 0.9467 0.8419 0.0207  -0.0688 -0.0032 1 . 
1042 O   O   . LYS LYS E E 29 29 . 0.9852 1.0701 0.9442 0.0283  -0.0772 -0.0003 1 . 
1043 N   N   . GLY GLY E E 30 30 . 1.0267 1.0853 0.9852 0.0094  -0.0672 -0.0102 1 . 
1044 CA  CA  . GLY GLY E E 30 30 . 0.9466 1.0021 0.8859 0.0035  -0.0756 -0.0163 1 . 
1045 C   C   . GLY GLY E E 30 30 . 0.9651 1.0105 0.8819 0.0132  -0.0732 -0.0134 1 . 
1046 C   C   . ACE ACE F F 0  0  . 0.9702 1.0095 0.8916 0.0155  -0.0169 0.0262  1 . 
1047 O   O   . ACE ACE F F 0  0  . 0.6841 0.7160 0.6122 0.0115  -0.0121 0.0251  1 . 
1048 CH3 CH3 . ACE ACE F F 0  0  . 0.9211 0.9815 0.8403 0.0157  -0.0171 0.0160  1 . 
1049 N   N   . GLY GLY F F 1  1  . 0.8567 0.8862 0.7690 0.0217  -0.0235 0.0353  1 . 
1050 CA  CA  . GLY GLY F F 1  1  . 0.6923 0.6939 0.6001 0.0263  -0.0266 0.0433  1 . 
1051 C   C   . GLY GLY F F 1  1  . 0.6601 0.6634 0.5883 0.0317  -0.0254 0.0345  1 . 
1052 O   O   . GLY GLY F F 1  1  . 0.5656 0.5508 0.4958 0.0296  -0.0229 0.0358  1 . 
1053 N   N   . GLU GLU F F 2  2  . 0.6009 0.6271 0.5419 0.0359  -0.0276 0.0262  1 . 
1054 CA  CA  . GLU GLU F F 2  2  . 0.6502 0.6858 0.6090 0.0365  -0.0266 0.0184  1 . 
1055 CB  CB  . GLU GLU F F 2  2  . 0.6871 0.7528 0.6535 0.0367  -0.0315 0.0127  1 . 
1056 CG  CG  . GLU GLU F F 2  2  . 0.9225 0.9979 0.8814 0.0295  -0.0333 0.0096  1 . 
1057 C   C   . GLU GLU F F 2  2  . 0.5811 0.6092 0.5472 0.0257  -0.0200 0.0127  1 . 
1058 O   O   . GLU GLU F F 2  2  . 0.4932 0.5155 0.4687 0.0254  -0.0179 0.0106  1 . 
1059 N   N   . ILE ILE F F 3  3  . 0.5598 0.5893 0.5202 0.0197  -0.0175 0.0096  1 . 
1060 CA  CA  . ILE ILE F F 3  3  . 0.5392 0.5625 0.5035 0.0151  -0.0127 0.0030  1 . 
1061 CB  CB  . ILE ILE F F 3  3  . 0.5749 0.6066 0.5302 0.0147  -0.0126 -0.0043 1 . 
1062 CG1 CG1 . ILE ILE F F 3  3  . 0.5991 0.6331 0.5506 0.0131  -0.0195 -0.0121 1 . 
1063 CG2 CG2 . ILE ILE F F 3  3  . 0.5690 0.5972 0.5258 0.0159  -0.0085 -0.0110 1 . 
1064 CD1 CD1 . ILE ILE F F 3  3  . 0.7995 0.8406 0.7370 0.0156  -0.0215 -0.0194 1 . 
1065 C   C   . ILE ILE F F 3  3  . 0.4963 0.5086 0.4613 0.0135  -0.0078 0.0092  1 . 
1066 O   O   . ILE ILE F F 3  3  . 0.4538 0.4587 0.4275 0.0125  -0.0056 0.0062  1 . 
1067 N   N   . ALA ALA F F 4  4  . 0.5022 0.5121 0.4554 0.0108  -0.0070 0.0184  1 . 
1068 CA  CA  . ALA ALA F F 4  4  . 0.5164 0.5137 0.4648 0.0035  -0.0039 0.0258  1 . 
1069 CB  CB  . ALA ALA F F 4  4  . 0.5751 0.5675 0.5034 -0.0043 -0.0053 0.0378  1 . 
1070 C   C   . ALA ALA F F 4  4  . 0.5335 0.5088 0.4862 0.0086  -0.0068 0.0272  1 . 
1071 O   O   . ALA ALA F F 4  4  . 0.4877 0.4554 0.4451 0.0040  -0.0038 0.0262  1 . 
1072 N   N   . GLN GLN F F 5  5  . 0.5625 0.5338 0.5144 0.0195  -0.0125 0.0277  1 . 
1073 CA  CA  . GLN GLN F F 5  5  . 0.5466 0.5034 0.5008 0.0288  -0.0157 0.0270  1 . 
1074 CB  CB  . GLN GLN F F 5  5  . 0.6653 0.6278 0.6155 0.0446  -0.0232 0.0273  1 . 
1075 CG  CG  . GLN GLN F F 5  5  . 0.7910 0.7374 0.7368 0.0592  -0.0279 0.0261  1 . 
1076 CD  CD  . GLN GLN F F 5  5  . 1.0756 0.9799 1.0019 0.0533  -0.0295 0.0328  1 . 
1077 OE1 OE1 . GLN GLN F F 5  5  . 0.9800 0.8602 0.8838 0.0476  -0.0337 0.0424  1 . 
1078 NE2 NE2 . GLN GLN F F 5  5  . 0.9728 0.8707 0.9071 0.0494  -0.0257 0.0283  1 . 
1079 C   C   . GLN GLN F F 5  5  . 0.5132 0.4827 0.4867 0.0272  -0.0115 0.0181  1 . 
1080 O   O   . GLN GLN F F 5  5  . 0.4930 0.4492 0.4682 0.0283  -0.0105 0.0174  1 . 
1081 N   N   . GLY GLY F F 6  6  . 0.4580 0.4479 0.4415 0.0240  -0.0104 0.0120  1 . 
1082 CA  CA  . GLY GLY F F 6  6  . 0.4774 0.4728 0.4725 0.0193  -0.0082 0.0054  1 . 
1083 C   C   . GLY GLY F F 6  6  . 0.4446 0.4281 0.4405 0.0141  -0.0037 0.0043  1 . 
1084 O   O   . GLY GLY F F 6  6  . 0.4036 0.3829 0.4058 0.0133  -0.0024 0.0022  1 . 
1085 N   N   . ILE ILE F F 7  7  . 0.3828 0.3671 0.3726 0.0109  -0.0015 0.0052  1 . 
1086 CA  CA  . ILE ILE F F 7  7  . 0.4211 0.4053 0.4128 0.0071  0.0025  0.0031  1 . 
1087 CB  CB  . ILE ILE F F 7  7  . 0.4488 0.4488 0.4340 0.0052  0.0048  0.0022  1 . 
1088 CG1 CG1 . ILE ILE F F 7  7  . 0.5251 0.5318 0.5076 0.0113  0.0019  -0.0065 1 . 
1089 CG2 CG2 . ILE ILE F F 7  7  . 0.4928 0.5041 0.4805 0.0014  0.0090  0.0008  1 . 
1090 CD1 CD1 . ILE ILE F F 7  7  . 0.7590 0.7566 0.7437 0.0156  -0.0005 -0.0154 1 . 
1091 C   C   . ILE ILE F F 7  7  . 0.4586 0.4298 0.4492 0.0035  0.0036  0.0088  1 . 
1092 O   O   . ILE ILE F F 7  7  . 0.4231 0.3924 0.4195 0.0016  0.0056  0.0060  1 . 
1093 N   N   . LYS LYS F F 8  8  . 0.4776 0.4358 0.4570 0.0029  0.0010  0.0164  1 . 
1094 CA  CA  . LYS LYS F F 8  8  . 0.5200 0.4543 0.4906 -0.0001 -0.0009 0.0212  1 . 
1095 CB  CB  . LYS LYS F F 8  8  . 0.5926 0.5042 0.5413 -0.0006 -0.0069 0.0307  1 . 
1096 CG  CG  . LYS LYS F F 8  8  . 0.6577 0.5749 0.5945 -0.0181 -0.0046 0.0386  1 . 
1097 CD  CD  . LYS LYS F F 8  8  . 0.7785 0.6711 0.6882 -0.0226 -0.0114 0.0505  1 . 
1098 CE  CE  . LYS LYS F F 8  8  . 0.9098 0.8240 0.8108 -0.0401 -0.0077 0.0577  1 . 
1099 NZ  NZ  . LYS LYS F F 8  8  . 1.0835 0.9777 0.9591 -0.0408 -0.0148 0.0688  1 . 
1100 C   C   . LYS LYS F F 8  8  . 0.4404 0.3686 0.4194 0.0091  -0.0021 0.0156  1 . 
1101 O   O   . LYS LYS F F 8  8  . 0.4627 0.3789 0.4407 0.0057  -0.0017 0.0148  1 . 
1102 N   N   . GLU GLU F F 9  9  . 0.4362 0.3767 0.4228 0.0190  -0.0037 0.0118  1 . 
1103 CA  CA  . GLU GLU F F 9  9  . 0.4236 0.3696 0.4188 0.0261  -0.0040 0.0064  1 . 
1104 CB  CB  . GLU GLU F F 9  9  . 0.5381 0.5069 0.5390 0.0346  -0.0066 0.0039  1 . 
1105 CG  CG  . GLU GLU F F 9  9  . 0.6790 0.6409 0.6677 0.0497  -0.0129 0.0064  1 . 
1106 CD  CD  . GLU GLU F F 9  9  . 0.7020 0.6364 0.6770 0.0616  -0.0171 0.0056  1 . 
1107 OE1 OE1 . GLU GLU F F 9  9  . 0.7110 0.6519 0.6930 0.0648  -0.0151 -0.0001 1 . 
1108 OE2 OE2 . GLU GLU F F 9  9  . 0.9614 0.8634 0.9148 0.0666  -0.0234 0.0111  1 . 
1109 C   C   . GLU GLU F F 9  9  . 0.4308 0.3845 0.4370 0.0179  0.0003  0.0022  1 . 
1110 O   O   . GLU GLU F F 9  9  . 0.4244 0.3752 0.4333 0.0196  0.0009  -0.0002 1 . 
1111 N   N   . ILE ILE F F 10 10 . 0.3839 0.3454 0.3932 0.0117  0.0019  0.0008  1 . 
1112 CA  CA  . ILE ILE F F 10 10 . 0.3533 0.3151 0.3671 0.0075  0.0036  -0.0030 1 . 
1113 CB  CB  . ILE ILE F F 10 10 . 0.3825 0.3483 0.3933 0.0067  0.0024  -0.0066 1 . 
1114 CG1 CG1 . ILE ILE F F 10 10 . 0.3718 0.3400 0.3804 0.0049  -0.0015 -0.0079 1 . 
1115 CG2 CG2 . ILE ILE F F 10 10 . 0.3830 0.3452 0.3938 0.0075  0.0022  -0.0110 1 . 
1116 CD1 CD1 . ILE ILE F F 10 10 . 0.4049 0.3691 0.4045 0.0054  -0.0050 -0.0128 1 . 
1117 C   C   . ILE ILE F F 10 10 . 0.3819 0.3370 0.3950 0.0048  0.0059  -0.0019 1 . 
1118 O   O   . ILE ILE F F 10 10 . 0.3877 0.3404 0.4044 0.0042  0.0064  -0.0042 1 . 
1119 N   N   . ALA ALA F F 11 11 . 0.3542 0.3077 0.3608 0.0004  0.0067  0.0020  1 . 
1120 CA  CA  . ALA ALA F F 11 11 . 0.3966 0.3469 0.4002 -0.0078 0.0081  0.0039  1 . 
1121 CB  CB  . ALA ALA F F 11 11 . 0.4333 0.3863 0.4265 -0.0182 0.0085  0.0104  1 . 
1122 C   C   . ALA ALA F F 11 11 . 0.4261 0.3559 0.4255 -0.0065 0.0057  0.0041  1 . 
1123 O   O   . ALA ALA F F 11 11 . 0.4329 0.3624 0.4344 -0.0110 0.0064  0.0019  1 . 
1124 N   N   . LYS LYS F F 12 12 . 0.4252 0.3403 0.4175 0.0016  0.0021  0.0054  1 . 
1125 CA  CA  . LYS LYS F F 12 12 . 0.4840 0.3798 0.4688 0.0086  -0.0013 0.0029  1 . 
1126 CB  CB  . LYS LYS F F 12 12 . 0.5509 0.4354 0.5253 0.0231  -0.0067 0.0034  1 . 
1127 CG  CG  . LYS LYS F F 12 12 . 0.6861 0.5407 0.6376 0.0199  -0.0128 0.0111  1 . 
1128 CD  CD  . LYS LYS F F 12 12 . 0.9189 0.7558 0.8548 0.0401  -0.0210 0.0104  1 . 
1129 CE  CE  . LYS LYS F F 12 12 . 1.1277 0.9254 1.0338 0.0367  -0.0295 0.0197  1 . 
1130 NZ  NZ  . LYS LYS F F 12 12 . 1.1845 1.0015 1.0956 0.0267  -0.0260 0.0269  1 . 
1131 C   C   . LYS LYS F F 12 12 . 0.5000 0.4119 0.4983 0.0125  0.0015  -0.0034 1 . 
1132 O   O   . LYS LYS F F 12 12 . 0.4492 0.3520 0.4445 0.0117  0.0009  -0.0064 1 . 
1133 N   N   . GLY GLY F F 13 13 . 0.4619 0.3953 0.4716 0.0147  0.0036  -0.0049 1 . 
1134 CA  CA  . GLY GLY F F 13 13 . 0.4156 0.3624 0.4335 0.0141  0.0053  -0.0085 1 . 
1135 C   C   . GLY GLY F F 13 13 . 0.3919 0.3359 0.4119 0.0068  0.0068  -0.0093 1 . 
1136 O   O   . GLY GLY F F 13 13 . 0.3778 0.3234 0.3990 0.0066  0.0073  -0.0117 1 . 
1137 N   N   . ILE ILE F F 14 14 . 0.3565 0.3015 0.3768 0.0025  0.0074  -0.0080 1 . 
1138 CA  CA  . ILE ILE F F 14 14 . 0.4122 0.3623 0.4347 -0.0005 0.0079  -0.0100 1 . 
1139 CB  CB  . ILE ILE F F 14 14 . 0.3821 0.3434 0.4049 -0.0004 0.0083  -0.0105 1 . 
1140 CG1 CG1 . ILE ILE F F 14 14 . 0.4238 0.3837 0.4444 0.0051  0.0058  -0.0126 1 . 
1141 CG2 CG2 . ILE ILE F F 14 14 . 0.4126 0.3887 0.4378 -0.0011 0.0085  -0.0135 1 . 
1142 CD1 CD1 . ILE ILE F F 14 14 . 0.5358 0.4875 0.5527 0.0080  0.0020  -0.0153 1 . 
1143 C   C   . ILE ILE F F 14 14 . 0.4958 0.4401 0.5155 -0.0056 0.0081  -0.0101 1 . 
1144 O   O   . ILE ILE F F 14 14 . 0.4037 0.3523 0.4257 -0.0065 0.0078  -0.0126 1 . 
1145 N   N   . LYS LYS F F 15 15 . 0.4510 0.3823 0.4623 -0.0098 0.0070  -0.0071 1 . 
1146 CA  CA  . LYS LYS F F 15 15 . 0.4634 0.3792 0.4649 -0.0172 0.0046  -0.0073 1 . 
1147 CB  CB  . LYS LYS F F 15 15 . 0.5075 0.3998 0.4919 -0.0244 0.0008  -0.0019 1 . 
1148 CG  CG  . LYS LYS F F 15 15 . 0.6162 0.5265 0.6009 -0.0390 0.0029  0.0034  1 . 
1149 CD  CD  . LYS LYS F F 15 15 . 0.6858 0.5730 0.6498 -0.0509 -0.0012 0.0117  1 . 
1150 CE  CE  . LYS LYS F F 15 15 . 0.7548 0.6727 0.7216 -0.0649 0.0026  0.0170  1 . 
1151 NZ  NZ  . LYS LYS F F 15 15 . 0.7559 0.6485 0.6989 -0.0773 -0.0020 0.0272  1 . 
1152 C   C   . LYS LYS F F 15 15 . 0.4399 0.3469 0.4401 -0.0087 0.0033  -0.0125 1 . 
1153 O   O   . LYS LYS F F 15 15 . 0.4738 0.3783 0.4715 -0.0136 0.0022  -0.0153 1 . 
1154 N   N   . GLU GLU F F 16 16 . 0.4347 0.3430 0.4365 0.0029  0.0033  -0.0142 1 . 
1155 CA  CA  . GLU GLU F F 16 16 . 0.4079 0.3197 0.4094 0.0118  0.0031  -0.0197 1 . 
1156 CB  CB  . GLU GLU F F 16 16 . 0.4455 0.3691 0.4487 0.0244  0.0031  -0.0213 1 . 
1157 CG  CG  . GLU GLU F F 16 16 . 0.6691 0.5733 0.6593 0.0349  -0.0017 -0.0213 1 . 
1158 C   C   . GLU GLU F F 16 16 . 0.4630 0.3930 0.4743 0.0069  0.0059  -0.0204 1 . 
1159 O   O   . GLU GLU F F 16 16 . 0.3884 0.3190 0.3970 0.0077  0.0056  -0.0243 1 . 
1160 N   N   . ILE ILE F F 17 17 . 0.3910 0.3319 0.4097 0.0028  0.0073  -0.0171 1 . 
1161 CA  CA  . ILE ILE F F 17 17 . 0.3640 0.3124 0.3851 -0.0002 0.0070  -0.0170 1 . 
1162 CB  CB  . ILE ILE F F 17 17 . 0.3635 0.3133 0.3854 -0.0008 0.0056  -0.0144 1 . 
1163 CG1 CG1 . ILE ILE F F 17 17 . 0.3322 0.2855 0.3530 -0.0022 0.0054  -0.0121 1 . 
1164 CG2 CG2 . ILE ILE F F 17 17 . 0.3775 0.3257 0.3952 -0.0006 0.0023  -0.0147 1 . 
1165 CD1 CD1 . ILE ILE F F 17 17 . 0.3746 0.3216 0.3907 -0.0044 0.0020  -0.0103 1 . 
1166 C   C   . ILE ILE F F 17 17 . 0.3446 0.2921 0.3649 -0.0038 0.0061  -0.0190 1 . 
1167 O   O   . ILE ILE F F 17 17 . 0.3819 0.3327 0.4008 -0.0041 0.0052  -0.0208 1 . 
1168 N   N   . ALA ALA F F 18 18 . 0.3681 0.3153 0.3885 -0.0085 0.0060  -0.0183 1 . 
1169 CA  CA  . ALA ALA F F 18 18 . 0.4095 0.3650 0.4296 -0.0159 0.0048  -0.0199 1 . 
1170 CB  CB  . ALA ALA F F 18 18 . 0.4260 0.3883 0.4452 -0.0254 0.0052  -0.0173 1 . 
1171 C   C   . ALA ALA F F 18 18 . 0.4282 0.3702 0.4403 -0.0192 0.0029  -0.0232 1 . 
1172 O   O   . ALA ALA F F 18 18 . 0.4154 0.3667 0.4283 -0.0219 0.0016  -0.0257 1 . 
1173 N   N   . TRP TRP F F 19 19 . 0.4424 0.3631 0.4451 -0.0163 0.0018  -0.0240 1 . 
1174 CA  CA  . TRP TRP F F 19 19 . 0.5005 0.4032 0.4905 -0.0149 -0.0015 -0.0297 1 . 
1175 CB  CB  . TRP TRP F F 19 19 . 0.5093 0.3849 0.4849 -0.0063 -0.0048 -0.0312 1 . 
1176 CG  CG  . TRP TRP F F 19 19 . 0.7253 0.5762 0.6821 -0.0011 -0.0105 -0.0392 1 . 
1177 CD1 CD1 . TRP TRP F F 19 19 . 0.9104 0.7287 0.8461 -0.0125 -0.0179 -0.0408 1 . 
1178 NE1 NE1 . TRP TRP F F 19 19 . 0.8341 0.6318 0.7524 -0.0007 -0.0231 -0.0508 1 . 
1179 CE2 CE2 . TRP TRP F F 19 19 . 0.9215 0.7467 0.8520 0.0186  -0.0179 -0.0557 1 . 
1180 CD2 CD2 . TRP TRP F F 19 19 . 0.9011 0.7593 0.8557 0.0159  -0.0101 -0.0475 1 . 
1181 CE3 CE3 . TRP TRP F F 19 19 . 1.1165 1.0074 1.0844 0.0276  -0.0046 -0.0488 1 . 
1182 CZ3 CZ3 . TRP TRP F F 19 19 . 1.0707 0.9697 1.0309 0.0428  -0.0054 -0.0584 1 . 
1183 CH2 CH2 . TRP TRP F F 19 19 . 1.1190 0.9882 1.0570 0.0495  -0.0125 -0.0682 1 . 
1184 CZ2 CZ2 . TRP TRP F F 19 19 . 0.9917 0.8191 0.9129 0.0369  -0.0196 -0.0670 1 . 
1185 C   C   . TRP TRP F F 19 19 . 0.4543 0.3722 0.4493 -0.0072 0.0003  -0.0335 1 . 
1186 O   O   . TRP TRP F F 19 19 . 0.4686 0.3865 0.4587 -0.0102 -0.0016 -0.0377 1 . 
1187 N   N   . GLY GLY F F 20 20 . 0.4188 0.3509 0.4214 0.0000  0.0035  -0.0314 1 . 
1188 CA  CA  . GLY GLY F F 20 20 . 0.4188 0.3677 0.4234 0.0026  0.0052  -0.0322 1 . 
1189 C   C   . GLY GLY F F 20 20 . 0.4114 0.3672 0.4180 -0.0035 0.0038  -0.0302 1 . 
1190 O   O   . GLY GLY F F 20 20 . 0.4129 0.3753 0.4149 -0.0035 0.0032  -0.0325 1 . 
1191 N   N   . ILE ILE F F 21 21 . 0.3907 0.3480 0.4025 -0.0062 0.0027  -0.0265 1 . 
1192 CA  CA  . ILE ILE F F 21 21 . 0.3893 0.3554 0.4014 -0.0066 -0.0003 -0.0257 1 . 
1193 CB  CB  . ILE ILE F F 21 21 . 0.3979 0.3685 0.4144 -0.0033 -0.0018 -0.0237 1 . 
1194 CG1 CG1 . ILE ILE F F 21 21 . 0.4399 0.3998 0.4526 0.0001  -0.0026 -0.0196 1 . 
1195 CG2 CG2 . ILE ILE F F 21 21 . 0.3666 0.3513 0.3830 0.0010  -0.0063 -0.0255 1 . 
1196 CD1 CD1 . ILE ILE F F 21 21 . 0.5536 0.5053 0.5554 0.0005  -0.0066 -0.0162 1 . 
1197 C   C   . ILE ILE F F 21 21 . 0.4059 0.3771 0.4164 -0.0117 -0.0020 -0.0304 1 . 
1198 O   O   . ILE ILE F F 21 21 . 0.4293 0.4084 0.4369 -0.0109 -0.0046 -0.0315 1 . 
1199 N   N   . LYS LYS F F 22 22 . 0.4215 0.3863 0.4310 -0.0186 -0.0018 -0.0325 1 . 
1200 CA  CA  . LYS LYS F F 22 22 . 0.4583 0.4223 0.4612 -0.0286 -0.0051 -0.0369 1 . 
1201 CB  CB  . LYS LYS F F 22 22 . 0.5109 0.4592 0.5069 -0.0403 -0.0065 -0.0361 1 . 
1202 CG  CG  . LYS LYS F F 22 22 . 0.7672 0.7395 0.7719 -0.0496 -0.0057 -0.0320 1 . 
1203 CD  CD  . LYS LYS F F 22 22 . 0.7738 0.7293 0.7682 -0.0646 -0.0070 -0.0282 1 . 
1204 CE  CE  . LYS LYS F F 22 22 . 0.8285 0.8194 0.8314 -0.0766 -0.0054 -0.0242 1 . 
1205 NZ  NZ  . LYS LYS F F 22 22 . 1.0493 1.0252 1.0436 -0.0863 -0.0049 -0.0179 1 . 
1206 C   C   . LYS LYS F F 22 22 . 0.4453 0.3991 0.4385 -0.0244 -0.0062 -0.0423 1 . 
1207 O   O   . LYS LYS F F 22 22 . 0.5063 0.4681 0.4958 -0.0292 -0.0093 -0.0458 1 . 
1208 N   N   . GLU GLU F F 23 23 . 0.4787 0.4213 0.4676 -0.0151 -0.0040 -0.0438 1 . 
1209 CA  CA  . GLU GLU F F 23 23 . 0.4910 0.4323 0.4701 -0.0082 -0.0044 -0.0506 1 . 
1210 CB  CB  . GLU GLU F F 23 23 . 0.4895 0.4262 0.4646 0.0042  -0.0022 -0.0536 1 . 
1211 CG  CG  . GLU GLU F F 23 23 . 0.5864 0.4925 0.5494 0.0078  -0.0063 -0.0577 1 . 
1212 CD  CD  . GLU GLU F F 23 23 . 0.9621 0.8408 0.9034 0.0080  -0.0134 -0.0675 1 . 
1213 OE1 OE1 . GLU GLU F F 23 23 . 1.0877 0.9749 1.0219 0.0183  -0.0136 -0.0760 1 . 
1214 OE2 OE2 . GLU GLU F F 23 23 . 1.0189 0.8685 0.9481 -0.0046 -0.0194 -0.0666 1 . 
1215 C   C   . GLU GLU F F 23 23 . 0.5429 0.5068 0.5260 -0.0077 -0.0031 -0.0474 1 . 
1216 O   O   . GLU GLU F F 23 23 . 0.4783 0.4472 0.4536 -0.0076 -0.0048 -0.0525 1 . 
1217 N   N   . ILE ILE F F 24 24 . 0.4530 0.4261 0.4440 -0.0078 -0.0016 -0.0392 1 . 
1218 CA  CA  . ILE ILE F F 24 24 . 0.3772 0.3613 0.3650 -0.0086 -0.0034 -0.0344 1 . 
1219 CB  CB  . ILE ILE F F 24 24 . 0.4228 0.4034 0.4114 -0.0084 -0.0043 -0.0255 1 . 
1220 CG1 CG1 . ILE ILE F F 24 24 . 0.4219 0.4051 0.4101 -0.0100 0.0000  -0.0229 1 . 
1221 CG2 CG2 . ILE ILE F F 24 24 . 0.4683 0.4484 0.4464 -0.0086 -0.0098 -0.0200 1 . 
1222 CD1 CD1 . ILE ILE F F 24 24 . 0.4505 0.4251 0.4362 -0.0135 -0.0020 -0.0147 1 . 
1223 C   C   . ILE ILE F F 24 24 . 0.4228 0.4128 0.4098 -0.0108 -0.0082 -0.0368 1 . 
1224 O   O   . ILE ILE F F 24 24 . 0.4655 0.4633 0.4448 -0.0109 -0.0104 -0.0376 1 . 
1225 N   N   . ALA ALA F F 25 25 . 0.4180 0.4102 0.4126 -0.0133 -0.0098 -0.0378 1 . 
1226 CA  CA  . ALA ALA F F 25 25 . 0.4128 0.4226 0.4092 -0.0157 -0.0146 -0.0400 1 . 
1227 CB  CB  . ALA ALA F F 25 25 . 0.4820 0.5044 0.4879 -0.0201 -0.0150 -0.0405 1 . 
1228 C   C   . ALA ALA F F 25 25 . 0.5337 0.5425 0.5221 -0.0231 -0.0162 -0.0471 1 . 
1229 O   O   . ALA ALA F F 25 25 . 0.5182 0.5413 0.5031 -0.0230 -0.0203 -0.0486 1 . 
1230 N   N   . LYS LYS F F 26 26 . 0.4886 0.4778 0.4709 -0.0274 -0.0146 -0.0517 1 . 
1231 CA  CA  . LYS LYS F F 26 26 . 0.5036 0.4817 0.4717 -0.0326 -0.0180 -0.0607 1 . 
1232 CB  CB  . LYS LYS F F 26 26 . 0.5561 0.5018 0.5124 -0.0334 -0.0187 -0.0657 1 . 
1233 CG  CG  . LYS LYS F F 26 26 . 0.6769 0.6095 0.6322 -0.0478 -0.0214 -0.0629 1 . 
1234 CD  CD  . LYS LYS F F 26 26 . 0.7876 0.6764 0.7223 -0.0459 -0.0251 -0.0678 1 . 
1235 CE  CE  . LYS LYS F F 26 26 . 0.8640 0.7291 0.7856 -0.0670 -0.0314 -0.0652 1 . 
1236 NZ  NZ  . LYS LYS F F 26 26 . 0.8020 0.6963 0.7426 -0.0778 -0.0271 -0.0552 1 . 
1237 C   C   . LYS LYS F F 26 26 . 0.5925 0.5782 0.5535 -0.0238 -0.0171 -0.0632 1 . 
1238 O   O   . LYS LYS F F 26 26 . 0.6033 0.5968 0.5565 -0.0278 -0.0213 -0.0684 1 . 
1239 N   N   . GLY GLY F F 27 27 . 0.5319 0.5203 0.4946 -0.0148 -0.0121 -0.0592 1 . 
1240 CA  CA  . GLY GLY F F 27 27 . 0.6199 0.6231 0.5751 -0.0101 -0.0104 -0.0591 1 . 
1241 C   C   . GLY GLY F F 27 27 . 0.6422 0.6596 0.5959 -0.0133 -0.0143 -0.0532 1 . 
1242 O   O   . GLY GLY F F 27 27 . 0.7657 0.7933 0.7089 -0.0133 -0.0159 -0.0568 1 . 
1243 N   N   . ILE ILE F F 28 28 . 0.6213 0.6393 0.5824 -0.0134 -0.0167 -0.0450 1 . 
1244 CA  CA  . ILE ILE F F 28 28 . 0.6895 0.7170 0.6455 -0.0111 -0.0230 -0.0392 1 . 
1245 CB  CB  . ILE ILE F F 28 28 . 0.6496 0.6713 0.6105 -0.0051 -0.0264 -0.0319 1 . 
1246 CG1 CG1 . ILE ILE F F 28 28 . 0.6122 0.6170 0.5662 -0.0055 -0.0242 -0.0230 1 . 
1247 CG2 CG2 . ILE ILE F F 28 28 . 0.6912 0.7225 0.6460 0.0028  -0.0356 -0.0296 1 . 
1248 CD1 CD1 . ILE ILE F F 28 28 . 0.6693 0.6613 0.6261 0.0006  -0.0272 -0.0188 1 . 
1249 C   C   . ILE ILE F F 28 28 . 0.7523 0.7942 0.7083 -0.0143 -0.0279 -0.0471 1 . 
1250 O   O   . ILE ILE F F 28 28 . 0.7318 0.7838 0.6779 -0.0130 -0.0321 -0.0464 1 . 
1251 N   N   . LYS LYS F F 29 29 . 0.6050 0.6481 0.5696 -0.0210 -0.0279 -0.0535 1 . 
1252 CA  CA  . LYS LYS F F 29 29 . 0.7108 0.7699 0.6750 -0.0301 -0.0333 -0.0606 1 . 
1253 CB  CB  . LYS LYS F F 29 29 . 0.6326 0.6947 0.6066 -0.0410 -0.0332 -0.0623 1 . 
1254 CG  CG  . LYS LYS F F 29 29 . 0.6203 0.7072 0.6084 -0.0340 -0.0342 -0.0567 1 . 
1255 CD  CD  . LYS LYS F F 29 29 . 0.6365 0.7432 0.6347 -0.0471 -0.0344 -0.0581 1 . 
1256 CE  CE  . LYS LYS F F 29 29 . 0.6415 0.7818 0.6524 -0.0337 -0.0359 -0.0552 1 . 
1257 NZ  NZ  . LYS LYS F F 29 29 . 0.6206 0.7997 0.6423 -0.0476 -0.0363 -0.0573 1 . 
1258 C   C   . LYS LYS F F 29 29 . 0.8130 0.8630 0.7621 -0.0347 -0.0343 -0.0695 1 . 
1259 O   O   . LYS LYS F F 29 29 . 0.8474 0.9101 0.7920 -0.0436 -0.0402 -0.0756 1 . 
1260 N   N   . GLY GLY F F 30 30 . 0.7441 0.7768 0.6849 -0.0288 -0.0294 -0.0716 1 . 
1261 CA  CA  . GLY GLY F F 30 30 . 0.7916 0.8174 0.7156 -0.0277 -0.0303 -0.0823 1 . 
1262 C   C   . GLY GLY F F 30 30 . 0.8050 0.8032 0.7184 -0.0350 -0.0343 -0.0936 1 . 
1263 C   C   . ACE ACE G G 0  0  . 0.9579 1.0348 0.9265 -0.0032 -0.0460 -0.0009 1 . 
1264 O   O   . ACE ACE G G 0  0  . 0.6425 0.6999 0.6060 -0.0012 -0.0423 0.0053  1 . 
1265 CH3 CH3 . ACE ACE G G 0  0  . 0.8302 0.9134 0.7983 -0.0142 -0.0419 -0.0107 1 . 
1266 N   N   . GLY GLY G G 1  1  . 0.9277 1.0261 0.8996 0.0043  -0.0552 -0.0022 1 . 
1267 CA  CA  . GLY GLY G G 1  1  . 0.7695 0.8812 0.7526 0.0179  -0.0604 -0.0008 1 . 
1268 C   C   . GLY GLY G G 1  1  . 0.6268 0.7472 0.6342 0.0081  -0.0531 -0.0058 1 . 
1269 O   O   . GLY GLY G G 1  1  . 0.5392 0.6541 0.5524 0.0163  -0.0517 -0.0022 1 . 
1270 N   N   . GLU GLU G G 2  2  . 0.5622 0.6879 0.5767 -0.0090 -0.0494 -0.0135 1 . 
1271 CA  CA  . GLU GLU G G 2  2  . 0.5748 0.6925 0.5989 -0.0214 -0.0437 -0.0170 1 . 
1272 CB  CB  . GLU GLU G G 2  2  . 0.6516 0.7651 0.6689 -0.0408 -0.0440 -0.0261 1 . 
1273 CG  CG  . GLU GLU G G 2  2  . 0.9005 1.0024 0.9043 -0.0401 -0.0457 -0.0304 1 . 
1274 C   C   . GLU GLU G G 2  2  . 0.6097 0.6942 0.6311 -0.0166 -0.0374 -0.0124 1 . 
1275 O   O   . GLU GLU G G 2  2  . 0.4593 0.5362 0.4877 -0.0176 -0.0341 -0.0108 1 . 
1276 N   N   . ILE ILE G G 3  3  . 0.5290 0.6002 0.5402 -0.0130 -0.0355 -0.0116 1 . 
1277 CA  CA  . ILE ILE G G 3  3  . 0.5569 0.6108 0.5674 -0.0099 -0.0294 -0.0101 1 . 
1278 CB  CB  . ILE ILE G G 3  3  . 0.5813 0.6363 0.5808 -0.0118 -0.0264 -0.0150 1 . 
1279 CG1 CG1 . ILE ILE G G 3  3  . 0.5536 0.6079 0.5508 -0.0131 -0.0282 -0.0278 1 . 
1280 CG2 CG2 . ILE ILE G G 3  3  . 0.5212 0.5730 0.5208 -0.0114 -0.0199 -0.0145 1 . 
1281 CD1 CD1 . ILE ILE G G 3  3  . 0.6374 0.7041 0.6245 -0.0137 -0.0262 -0.0359 1 . 
1282 C   C   . ILE ILE G G 3  3  . 0.5281 0.5765 0.5388 -0.0030 -0.0287 -0.0005 1 . 
1283 O   O   . ILE ILE G G 3  3  . 0.4576 0.4978 0.4760 -0.0017 -0.0252 0.0003  1 . 
1284 N   N   . ALA ALA G G 4  4  . 0.4597 0.5073 0.4572 0.0029  -0.0336 0.0058  1 . 
1285 CA  CA  . ALA ALA G G 4  4  . 0.4828 0.5136 0.4700 0.0131  -0.0362 0.0138  1 . 
1286 CB  CB  . ALA ALA G G 4  4  . 0.5958 0.6149 0.5557 0.0231  -0.0456 0.0197  1 . 
1287 C   C   . ALA ALA G G 4  4  . 0.4804 0.5260 0.4876 0.0206  -0.0371 0.0115  1 . 
1288 O   O   . ALA ALA G G 4  4  . 0.4730 0.5043 0.4801 0.0246  -0.0346 0.0145  1 . 
1289 N   N   . GLN GLN G G 5  5  . 0.4946 0.5710 0.5171 0.0187  -0.0397 0.0051  1 . 
1290 CA  CA  . GLN GLN G G 5  5  . 0.4950 0.5959 0.5349 0.0201  -0.0391 0.0011  1 . 
1291 CB  CB  . GLN GLN G G 5  5  . 0.5478 0.6900 0.5987 0.0105  -0.0419 -0.0073 1 . 
1292 CG  CG  . GLN GLN G G 5  5  . 0.9031 1.0811 0.9541 0.0292  -0.0520 -0.0113 1 . 
1293 CD  CD  . GLN GLN G G 5  5  . 0.9298 1.1223 0.9860 0.0493  -0.0548 -0.0130 1 . 
1294 OE1 OE1 . GLN GLN G G 5  5  . 1.1014 1.2894 1.1435 0.0765  -0.0651 -0.0123 1 . 
1295 NE2 NE2 . GLN GLN G G 5  5  . 0.9552 1.1593 1.0259 0.0373  -0.0468 -0.0157 1 . 
1296 C   C   . GLN GLN G G 5  5  . 0.4304 0.5145 0.4771 0.0082  -0.0309 0.0014  1 . 
1297 O   O   . GLN GLN G G 5  5  . 0.4399 0.5265 0.4929 0.0128  -0.0289 0.0024  1 . 
1298 N   N   . GLY GLY G G 6  6  . 0.4292 0.4967 0.4719 -0.0036 -0.0279 -0.0007 1 . 
1299 CA  CA  . GLY GLY G G 6  6  . 0.4406 0.4863 0.4825 -0.0093 -0.0236 -0.0014 1 . 
1300 C   C   . GLY GLY G G 6  6  . 0.3754 0.4076 0.4178 0.0001  -0.0204 0.0029  1 . 
1301 O   O   . GLY GLY G G 6  6  . 0.3834 0.4092 0.4294 0.0002  -0.0180 0.0040  1 . 
1302 N   N   . ILE ILE G G 7  7  . 0.3818 0.4090 0.4165 0.0042  -0.0202 0.0052  1 . 
1303 CA  CA  . ILE ILE G G 7  7  . 0.3683 0.3824 0.3975 0.0061  -0.0166 0.0085  1 . 
1304 CB  CB  . ILE ILE G G 7  7  . 0.4396 0.4483 0.4519 0.0010  -0.0156 0.0101  1 . 
1305 CG1 CG1 . ILE ILE G G 7  7  . 0.4947 0.5173 0.5106 -0.0044 -0.0130 0.0010  1 . 
1306 CG2 CG2 . ILE ILE G G 7  7  . 0.4891 0.4807 0.4872 -0.0037 -0.0124 0.0143  1 . 
1307 CD1 CD1 . ILE ILE G G 7  7  . 0.5523 0.5795 0.5520 -0.0136 -0.0102 0.0005  1 . 
1308 C   C   . ILE ILE G G 7  7  . 0.4032 0.4125 0.4323 0.0143  -0.0182 0.0133  1 . 
1309 O   O   . ILE ILE G G 7  7  . 0.3803 0.3808 0.4113 0.0144  -0.0150 0.0139  1 . 
1310 N   N   . LYS LYS G G 8  8  . 0.4035 0.4211 0.4295 0.0234  -0.0241 0.0147  1 . 
1311 CA  CA  . LYS LYS G G 8  8  . 0.4712 0.4889 0.4955 0.0379  -0.0277 0.0155  1 . 
1312 CB  CB  . LYS LYS G G 8  8  . 0.4835 0.5126 0.4984 0.0544  -0.0378 0.0144  1 . 
1313 CG  CG  . LYS LYS G G 8  8  . 0.6895 0.6754 0.6685 0.0602  -0.0435 0.0216  1 . 
1314 CD  CD  . LYS LYS G G 8  8  . 0.7679 0.7511 0.7252 0.0787  -0.0564 0.0221  1 . 
1315 CE  CE  . LYS LYS G G 8  8  . 0.9855 0.9080 0.8935 0.0790  -0.0620 0.0317  1 . 
1316 NZ  NZ  . LYS LYS G G 8  8  . 1.1562 1.0696 1.0366 0.0939  -0.0752 0.0338  1 . 
1317 C   C   . LYS LYS G G 8  8  . 0.3854 0.4238 0.4296 0.0345  -0.0234 0.0114  1 . 
1318 O   O   . LYS LYS G G 8  8  . 0.4102 0.4417 0.4535 0.0417  -0.0223 0.0117  1 . 
1319 N   N   . GLU GLU G G 9  9  . 0.4002 0.4579 0.4559 0.0217  -0.0212 0.0078  1 . 
1320 CA  CA  . GLU GLU G G 9  9  . 0.3578 0.4271 0.4223 0.0117  -0.0167 0.0054  1 . 
1321 CB  CB  . GLU GLU G G 9  9  . 0.4276 0.5110 0.4925 -0.0070 -0.0162 0.0015  1 . 
1322 CG  CG  . GLU GLU G G 9  9  . 0.6189 0.7479 0.6923 -0.0072 -0.0196 -0.0046 1 . 
1323 CD  CD  . GLU GLU G G 9  9  . 0.7875 0.9584 0.8726 0.0052  -0.0203 -0.0102 1 . 
1324 OE1 OE1 . GLU GLU G G 9  9  . 0.6395 0.8156 0.7273 -0.0013 -0.0149 -0.0109 1 . 
1325 OE2 OE2 . GLU GLU G G 9  9  . 0.9745 1.1721 1.0633 0.0249  -0.0273 -0.0149 1 . 
1326 C   C   . GLU GLU G G 9  9  . 0.4000 0.4394 0.4599 0.0089  -0.0127 0.0085  1 . 
1327 O   O   . GLU GLU G G 9  9  . 0.3830 0.4246 0.4454 0.0084  -0.0100 0.0086  1 . 
1328 N   N   . ILE ILE G G 10 10 . 0.3769 0.3961 0.4306 0.0081  -0.0127 0.0090  1 . 
1329 CA  CA  . ILE ILE G G 10 10 . 0.3643 0.3670 0.4156 0.0094  -0.0104 0.0089  1 . 
1330 CB  CB  . ILE ILE G G 10 10 . 0.3804 0.3780 0.4273 0.0095  -0.0109 0.0046  1 . 
1331 CG1 CG1 . ILE ILE G G 10 10 . 0.4088 0.3993 0.4496 0.0066  -0.0146 0.0001  1 . 
1332 CG2 CG2 . ILE ILE G G 10 10 . 0.3722 0.3679 0.4194 0.0126  -0.0090 0.0014  1 . 
1333 CD1 CD1 . ILE ILE G G 10 10 . 0.4112 0.4040 0.4480 0.0108  -0.0160 -0.0073 1 . 
1334 C   C   . ILE ILE G G 10 10 . 0.3253 0.3246 0.3760 0.0156  -0.0086 0.0116  1 . 
1335 O   O   . ILE ILE G G 10 10 . 0.3475 0.3430 0.3999 0.0163  -0.0067 0.0114  1 . 
1336 N   N   . ALA ALA G G 11 11 . 0.3358 0.3301 0.3780 0.0202  -0.0105 0.0140  1 . 
1337 CA  CA  . ALA ALA G G 11 11 . 0.4078 0.3845 0.4377 0.0259  -0.0109 0.0163  1 . 
1338 CB  CB  . ALA ALA G G 11 11 . 0.4277 0.3834 0.4343 0.0306  -0.0160 0.0200  1 . 
1339 C   C   . ALA ALA G G 11 11 . 0.4082 0.3949 0.4456 0.0355  -0.0114 0.0144  1 . 
1340 O   O   . ALA ALA G G 11 11 . 0.3867 0.3616 0.4197 0.0368  -0.0096 0.0140  1 . 
1341 N   N   . LYS LYS G G 12 12 . 0.4031 0.4165 0.4508 0.0403  -0.0135 0.0116  1 . 
1342 CA  CA  . LYS LYS G G 12 12 . 0.4064 0.4441 0.4624 0.0479  -0.0130 0.0068  1 . 
1343 CB  CB  . LYS LYS G G 12 12 . 0.4603 0.5404 0.5278 0.0488  -0.0152 0.0012  1 . 
1344 CG  CG  . LYS LYS G G 12 12 . 0.6547 0.7794 0.7333 0.0544  -0.0139 -0.0077 1 . 
1345 CD  CD  . LYS LYS G G 12 12 . 0.8173 0.9946 0.9065 0.0590  -0.0183 -0.0167 1 . 
1346 CE  CE  . LYS LYS G G 12 12 . 0.9077 1.1214 1.0072 0.0286  -0.0114 -0.0197 1 . 
1347 NZ  NZ  . LYS LYS G G 12 12 . 0.8973 1.1455 1.0029 0.0182  -0.0043 -0.0259 1 . 
1348 C   C   . LYS LYS G G 12 12 . 0.3709 0.4093 0.4332 0.0349  -0.0066 0.0073  1 . 
1349 O   O   . LYS LYS G G 12 12 . 0.3677 0.4068 0.4291 0.0406  -0.0049 0.0052  1 . 
1350 N   N   . GLY GLY G G 13 13 . 0.3855 0.4189 0.4487 0.0200  -0.0047 0.0094  1 . 
1351 CA  CA  . GLY GLY G G 13 13 . 0.3740 0.3969 0.4328 0.0101  -0.0019 0.0107  1 . 
1352 C   C   . GLY GLY G G 13 13 . 0.3397 0.3430 0.3951 0.0165  -0.0015 0.0116  1 . 
1353 O   O   . GLY GLY G G 13 13 . 0.3571 0.3586 0.4096 0.0150  0.0003  0.0116  1 . 
1354 N   N   . ILE ILE G G 14 14 . 0.3433 0.3353 0.3967 0.0201  -0.0028 0.0115  1 . 
1355 CA  CA  . ILE ILE G G 14 14 . 0.3620 0.3436 0.4114 0.0208  -0.0017 0.0100  1 . 
1356 CB  CB  . ILE ILE G G 14 14 . 0.3517 0.3309 0.3973 0.0167  -0.0018 0.0084  1 . 
1357 CG1 CG1 . ILE ILE G G 14 14 . 0.3882 0.3754 0.4379 0.0166  -0.0038 0.0044  1 . 
1358 CG2 CG2 . ILE ILE G G 14 14 . 0.3501 0.3244 0.3879 0.0110  0.0003  0.0058  1 . 
1359 CD1 CD1 . ILE ILE G G 14 14 . 0.4275 0.4236 0.4758 0.0125  -0.0030 0.0005  1 . 
1360 C   C   . ILE ILE G G 14 14 . 0.3591 0.3360 0.4041 0.0261  -0.0007 0.0099  1 . 
1361 O   O   . ILE ILE G G 14 14 . 0.3598 0.3336 0.4030 0.0251  0.0006  0.0082  1 . 
1362 N   N   . LYS LYS G G 15 15 . 0.3905 0.3658 0.4307 0.0345  -0.0028 0.0101  1 . 
1363 CA  CA  . LYS LYS G G 15 15 . 0.4032 0.3700 0.4338 0.0458  -0.0042 0.0072  1 . 
1364 CB  CB  . LYS LYS G G 15 15 . 0.4713 0.4309 0.4897 0.0618  -0.0107 0.0059  1 . 
1365 CG  CG  . LYS LYS G G 15 15 . 0.5451 0.4654 0.5379 0.0576  -0.0144 0.0104  1 . 
1366 CD  CD  . LYS LYS G G 15 15 . 0.6897 0.5896 0.6592 0.0756  -0.0241 0.0106  1 . 
1367 CE  CE  . LYS LYS G G 15 15 . 0.6513 0.5031 0.5855 0.0627  -0.0267 0.0172  1 . 
1368 NZ  NZ  . LYS LYS G G 15 15 . 0.7686 0.6029 0.6807 0.0747  -0.0360 0.0204  1 . 
1369 C   C   . LYS LYS G G 15 15 . 0.3720 0.3625 0.4138 0.0468  -0.0008 0.0040  1 . 
1370 O   O   . LYS LYS G G 15 15 . 0.4133 0.3967 0.4492 0.0503  0.0001  0.0011  1 . 
1371 N   N   . GLU GLU G G 16 16 . 0.3857 0.4027 0.4392 0.0405  0.0011  0.0041  1 . 
1372 CA  CA  . GLU GLU G G 16 16 . 0.3967 0.4363 0.4540 0.0342  0.0055  0.0018  1 . 
1373 CB  CB  . GLU GLU G G 16 16 . 0.3719 0.4389 0.4348 0.0211  0.0074  0.0015  1 . 
1374 CG  CG  . GLU GLU G G 16 16 . 0.5002 0.6033 0.5731 0.0320  0.0052  -0.0056 1 . 
1375 CD  CD  . GLU GLU G G 16 16 . 0.7072 0.8423 0.7853 0.0135  0.0072  -0.0072 1 . 
1376 OE1 OE1 . GLU GLU G G 16 16 . 0.8141 0.9307 0.8817 -0.0094 0.0098  -0.0012 1 . 
1377 OE2 OE2 . GLU GLU G G 16 16 . 0.8557 1.0310 0.9443 0.0230  0.0046  -0.0153 1 . 
1378 C   C   . GLU GLU G G 16 16 . 0.3931 0.4118 0.4432 0.0250  0.0069  0.0057  1 . 
1379 O   O   . GLU GLU G G 16 16 . 0.3718 0.3961 0.4184 0.0249  0.0094  0.0036  1 . 
1380 N   N   . ILE ILE G G 17 17 . 0.3663 0.3650 0.4132 0.0209  0.0042  0.0092  1 . 
1381 CA  CA  . ILE ILE G G 17 17 . 0.3349 0.3186 0.3743 0.0198  0.0026  0.0097  1 . 
1382 CB  CB  . ILE ILE G G 17 17 . 0.3326 0.3056 0.3701 0.0207  -0.0019 0.0093  1 . 
1383 CG1 CG1 . ILE ILE G G 17 17 . 0.3717 0.3345 0.3997 0.0147  -0.0047 0.0123  1 . 
1384 CG2 CG2 . ILE ILE G G 17 17 . 0.3660 0.3348 0.3980 0.0259  -0.0055 0.0056  1 . 
1385 CD1 CD1 . ILE ILE G G 17 17 . 0.3579 0.3099 0.3817 0.0210  -0.0106 0.0090  1 . 
1386 C   C   . ILE ILE G G 17 17 . 0.3713 0.3527 0.4104 0.0253  0.0036  0.0059  1 . 
1387 O   O   . ILE ILE G G 17 17 . 0.3803 0.3612 0.4141 0.0250  0.0039  0.0049  1 . 
1388 N   N   . ALA ALA G G 18 18 . 0.3656 0.3404 0.4042 0.0282  0.0034  0.0042  1 . 
1389 CA  CA  . ALA ALA G G 18 18 . 0.4002 0.3618 0.4287 0.0285  0.0036  0.0004  1 . 
1390 CB  CB  . ALA ALA G G 18 18 . 0.4146 0.3551 0.4298 0.0275  0.0020  0.0006  1 . 
1391 C   C   . ALA ALA G G 18 18 . 0.4397 0.4047 0.4648 0.0363  0.0049  -0.0026 1 . 
1392 O   O   . ALA ALA G G 18 18 . 0.3835 0.3435 0.4023 0.0345  0.0055  -0.0059 1 . 
1393 N   N   . TRP TRP G G 19 19 . 0.4133 0.3926 0.4427 0.0449  0.0054  -0.0036 1 . 
1394 CA  CA  . TRP TRP G G 19 19 . 0.4859 0.4809 0.5137 0.0546  0.0070  -0.0102 1 . 
1395 CB  CB  . TRP TRP G G 19 19 . 0.5231 0.5474 0.5587 0.0658  0.0064  -0.0148 1 . 
1396 CG  CG  . TRP TRP G G 19 19 . 0.5745 0.5780 0.6002 0.0812  -0.0006 -0.0162 1 . 
1397 CD1 CD1 . TRP TRP G G 19 19 . 0.6647 0.6202 0.6672 0.0848  -0.0057 -0.0148 1 . 
1398 NE1 NE1 . TRP TRP G G 19 19 . 0.8112 0.7500 0.8008 0.0973  -0.0128 -0.0144 1 . 
1399 CE2 CE2 . TRP TRP G G 19 19 . 0.6347 0.6187 0.6446 0.1052  -0.0128 -0.0175 1 . 
1400 CD2 CD2 . TRP TRP G G 19 19 . 0.6063 0.6321 0.6387 0.0918  -0.0042 -0.0187 1 . 
1401 CE3 CE3 . TRP TRP G G 19 19 . 0.8719 0.9498 0.9231 0.0892  -0.0015 -0.0227 1 . 
1402 CZ3 CZ3 . TRP TRP G G 19 19 . 1.0875 1.1818 1.1409 0.1035  -0.0078 -0.0267 1 . 
1403 CH2 CH2 . TRP TRP G G 19 19 . 1.0425 1.0933 1.0743 0.1218  -0.0177 -0.0249 1 . 
1404 CZ2 CZ2 . TRP TRP G G 19 19 . 0.9890 0.9803 0.9954 0.1214  -0.0202 -0.0198 1 . 
1405 C   C   . TRP TRP G G 19 19 . 0.4551 0.4643 0.4850 0.0437  0.0112  -0.0087 1 . 
1406 O   O   . TRP TRP G G 19 19 . 0.4414 0.4494 0.4644 0.0469  0.0123  -0.0134 1 . 
1407 N   N   . GLY GLY G G 20 20 . 0.4099 0.4250 0.4428 0.0313  0.0122  -0.0024 1 . 
1408 CA  CA  . GLY GLY G G 20 20 . 0.4050 0.4189 0.4278 0.0203  0.0135  0.0011  1 . 
1409 C   C   . GLY GLY G G 20 20 . 0.4093 0.4045 0.4250 0.0232  0.0099  0.0008  1 . 
1410 O   O   . GLY GLY G G 20 20 . 0.4225 0.4191 0.4281 0.0208  0.0107  0.0002  1 . 
1411 N   N   . ILE ILE G G 21 21 . 0.3920 0.3757 0.4119 0.0262  0.0061  0.0002  1 . 
1412 CA  CA  . ILE ILE G G 21 21 . 0.4175 0.3970 0.4335 0.0273  0.0025  -0.0034 1 . 
1413 CB  CB  . ILE ILE G G 21 21 . 0.3879 0.3684 0.4106 0.0266  -0.0002 -0.0059 1 . 
1414 CG1 CG1 . ILE ILE G G 21 21 . 0.4167 0.3947 0.4383 0.0301  -0.0051 -0.0023 1 . 
1415 CG2 CG2 . ILE ILE G G 21 21 . 0.4085 0.3989 0.4302 0.0237  -0.0022 -0.0139 1 . 
1416 CD1 CD1 . ILE ILE G G 21 21 . 0.4599 0.4470 0.4889 0.0317  -0.0077 -0.0069 1 . 
1417 C   C   . ILE ILE G G 21 21 . 0.4571 0.4360 0.4688 0.0284  0.0052  -0.0096 1 . 
1418 O   O   . ILE ILE G G 21 21 . 0.4165 0.3981 0.4216 0.0278  0.0037  -0.0125 1 . 
1419 N   N   . LYS LYS G G 22 22 . 0.4124 0.3836 0.4233 0.0318  0.0072  -0.0121 1 . 
1420 CA  CA  . LYS LYS G G 22 22 . 0.4566 0.4163 0.4548 0.0364  0.0077  -0.0195 1 . 
1421 CB  CB  . LYS LYS G G 22 22 . 0.5049 0.4434 0.4934 0.0452  0.0058  -0.0217 1 . 
1422 CG  CG  . LYS LYS G G 22 22 . 0.5225 0.4341 0.4985 0.0332  0.0035  -0.0205 1 . 
1423 CD  CD  . LYS LYS G G 22 22 . 0.6195 0.4983 0.5763 0.0401  -0.0005 -0.0195 1 . 
1424 C   C   . LYS LYS G G 22 22 . 0.4344 0.4119 0.4318 0.0410  0.0106  -0.0220 1 . 
1425 O   O   . LYS LYS G G 22 22 . 0.5272 0.4996 0.5143 0.0412  0.0104  -0.0281 1 . 
1426 N   N   . GLU GLU G G 23 23 . 0.4352 0.4343 0.4400 0.0411  0.0137  -0.0187 1 . 
1427 CA  CA  . GLU GLU G G 23 23 . 0.4919 0.5143 0.4927 0.0390  0.0183  -0.0211 1 . 
1428 CB  CB  . GLU GLU G G 23 23 . 0.5245 0.5764 0.5317 0.0329  0.0230  -0.0192 1 . 
1429 CG  CG  . GLU GLU G G 23 23 . 0.6295 0.7029 0.6467 0.0492  0.0235  -0.0291 1 . 
1430 CD  CD  . GLU GLU G G 23 23 . 0.7400 0.8327 0.7524 0.0648  0.0251  -0.0432 1 . 
1431 OE1 OE1 . GLU GLU G G 23 23 . 0.7889 0.9083 0.7971 0.0553  0.0311  -0.0461 1 . 
1432 OE2 OE2 . GLU GLU G G 23 23 . 0.6355 0.7115 0.6426 0.0867  0.0194  -0.0518 1 . 
1433 C   C   . GLU GLU G G 23 23 . 0.5494 0.5642 0.5392 0.0292  0.0166  -0.0160 1 . 
1434 O   O   . GLU GLU G G 23 23 . 0.4947 0.5176 0.4750 0.0289  0.0188  -0.0204 1 . 
1435 N   N   . ILE ILE G G 24 24 . 0.4761 0.4758 0.4644 0.0248  0.0115  -0.0089 1 . 
1436 CA  CA  . ILE ILE G G 24 24 . 0.4362 0.4258 0.4095 0.0229  0.0057  -0.0060 1 . 
1437 CB  CB  . ILE ILE G G 24 24 . 0.4600 0.4345 0.4302 0.0254  -0.0023 -0.0008 1 . 
1438 CG1 CG1 . ILE ILE G G 24 24 . 0.4743 0.4366 0.4326 0.0167  -0.0015 0.0081  1 . 
1439 CG2 CG2 . ILE ILE G G 24 24 . 0.4412 0.4092 0.3962 0.0324  -0.0117 -0.0023 1 . 
1440 CD1 CD1 . ILE ILE G G 24 24 . 0.5163 0.4568 0.4668 0.0220  -0.0104 0.0117  1 . 
1441 C   C   . ILE ILE G G 24 24 . 0.4324 0.4247 0.4069 0.0274  0.0041  -0.0149 1 . 
1442 O   O   . ILE ILE G G 24 24 . 0.5212 0.5159 0.4822 0.0267  0.0027  -0.0162 1 . 
1443 N   N   . ALA ALA G G 25 25 . 0.4372 0.4264 0.4215 0.0284  0.0040  -0.0205 1 . 
1444 CA  CA  . ALA ALA G G 25 25 . 0.4962 0.4847 0.4758 0.0254  0.0022  -0.0296 1 . 
1445 CB  CB  . ALA ALA G G 25 25 . 0.4911 0.4692 0.4731 0.0189  0.0025  -0.0336 1 . 
1446 C   C   . ALA ALA G G 25 25 . 0.5547 0.5408 0.5233 0.0283  0.0060  -0.0353 1 . 
1447 O   O   . ALA ALA G G 25 25 . 0.5088 0.4994 0.4686 0.0261  0.0041  -0.0406 1 . 
1448 N   N   . LYS LYS G G 26 26 . 0.5403 0.5254 0.5099 0.0352  0.0105  -0.0359 1 . 
1449 CA  CA  . LYS LYS G G 26 26 . 0.6197 0.6110 0.5794 0.0430  0.0138  -0.0449 1 . 
1450 CB  CB  . LYS LYS G G 26 26 . 0.6292 0.6266 0.5930 0.0564  0.0164  -0.0491 1 . 
1451 CG  CG  . LYS LYS G G 26 26 . 0.8251 0.7860 0.7745 0.0664  0.0114  -0.0567 1 . 
1452 CD  CD  . LYS LYS G G 26 26 . 1.0169 0.9618 0.9440 0.0746  0.0097  -0.0702 1 . 
1453 CE  CE  . LYS LYS G G 26 26 . 0.9868 0.9548 0.9141 0.0661  0.0132  -0.0719 1 . 
1454 C   C   . LYS LYS G G 26 26 . 0.6487 0.6616 0.6030 0.0378  0.0164  -0.0421 1 . 
1455 O   O   . LYS LYS G G 26 26 . 0.6383 0.6538 0.5811 0.0390  0.0168  -0.0496 1 . 
1456 N   N   . GLY GLY G G 27 27 . 0.5873 0.6094 0.5433 0.0303  0.0175  -0.0315 1 . 
1457 CA  CA  . GLY GLY G G 27 27 . 0.7299 0.7593 0.6684 0.0205  0.0184  -0.0255 1 . 
1458 C   C   . GLY GLY G G 27 27 . 0.8106 0.8278 0.7358 0.0213  0.0109  -0.0256 1 . 
1459 O   O   . GLY GLY G G 27 27 . 0.7899 0.8140 0.6985 0.0181  0.0122  -0.0275 1 . 
1460 N   N   . ILE ILE G G 28 28 . 0.6620 0.6682 0.5945 0.0254  0.0031  -0.0252 1 . 
1461 CA  CA  . ILE ILE G G 28 28 . 0.7825 0.7892 0.7058 0.0286  -0.0058 -0.0287 1 . 
1462 CB  CB  . ILE ILE G G 28 28 . 0.6530 0.6616 0.5884 0.0336  -0.0137 -0.0299 1 . 
1463 CG1 CG1 . ILE ILE G G 28 28 . 0.6256 0.6184 0.5521 0.0388  -0.0196 -0.0190 1 . 
1464 CG2 CG2 . ILE ILE G G 28 28 . 0.7178 0.7443 0.6507 0.0373  -0.0223 -0.0397 1 . 
1465 CD1 CD1 . ILE ILE G G 28 28 . 0.6225 0.6225 0.5652 0.0454  -0.0250 -0.0224 1 . 
1466 C   C   . ILE ILE G G 28 28 . 0.8368 0.8519 0.7596 0.0272  -0.0030 -0.0411 1 . 
1467 O   O   . ILE ILE G G 28 28 . 0.8415 0.8625 0.7491 0.0274  -0.0067 -0.0437 1 . 
1468 N   N   . LYS LYS G G 29 29 . 0.8696 0.8788 0.8021 0.0260  0.0015  -0.0486 1 . 
1469 CA  CA  . LYS LYS G G 29 29 . 0.8197 0.8223 0.7424 0.0247  0.0034  -0.0615 1 . 
1470 CB  CB  . LYS LYS G G 29 29 . 0.8735 0.8514 0.7957 0.0249  0.0053  -0.0669 1 . 
1471 CG  CG  . LYS LYS G G 29 29 . 0.8241 0.7930 0.7495 0.0121  0.0018  -0.0676 1 . 
1472 C   C   . LYS LYS G G 29 29 . 0.7936 0.8052 0.7050 0.0302  0.0085  -0.0647 1 . 
1473 O   O   . LYS LYS G G 29 29 . 0.8169 0.8418 0.7291 0.0316  0.0131  -0.0580 1 . 
# 
_atom_sites.entry_id                    UNNAMED 
_atom_sites.fract_transf_matrix[1][1]   0.026698 
_atom_sites.fract_transf_matrix[1][2]   0.000000 
_atom_sites.fract_transf_matrix[1][3]   0.000000 
_atom_sites.fract_transf_matrix[2][1]   0.000000 
_atom_sites.fract_transf_matrix[2][2]   0.019828 
_atom_sites.fract_transf_matrix[2][3]   0.000000 
_atom_sites.fract_transf_matrix[3][1]   0.000000 
_atom_sites.fract_transf_matrix[3][2]   0.000000 
_atom_sites.fract_transf_matrix[3][3]   0.007898 
_atom_sites.fract_transf_vector[1]      0.000000 
_atom_sites.fract_transf_vector[2]      0.000000 
_atom_sites.fract_transf_vector[3]      0.000000 
# 
_cell.length_a      37.456 
_cell.length_b      50.434 
_cell.length_c      126.608 
_cell.angle_alpha   90.000 
_cell.angle_beta    90.000 
_cell.angle_gamma   90.000 
_cell.entry_id      UNNAMED 
# 
_data_extraction.extraction_date   'Tue May 26 10:24:16 2020' 
# 
loop_
_database_2.database_id 
_database_2.database_code 
PDB   UNNAMED 
WWPDB UNNAMED 
# 
_database_PDB_remark.id     3 
_database_PDB_remark.text   
;
REMARK   3
REMARK   3 REFINEMENT.
REMARK   3   PROGRAM     : REFMAC 5.8.0258   
REMARK   3   AUTHORS     : MURSHUDOV,SKUBAK,LEBEDEV,PANNU,
REMARK   3                 STEINER,NICHOLLS,WINN,LONG,VAGIN
REMARK   3
REMARK   3    REFINEMENT TARGET : MAXIMUM LIKELIHOOD
REMARK   3
REMARK   3  DATA USED IN REFINEMENT.
REMARK   3   RESOLUTION RANGE HIGH (ANGSTROMS) :   1.71
REMARK   3   RESOLUTION RANGE LOW  (ANGSTROMS) :  50.48
REMARK   3   DATA CUTOFF            (SIGMA(F)) : NONE
REMARK   3   COMPLETENESS FOR RANGE        (%) :  99.90
REMARK   3   NUMBER OF REFLECTIONS             :   25375
REMARK   3
REMARK   3  FIT TO DATA USED IN REFINEMENT.
REMARK   3   CROSS-VALIDATION METHOD          : THROUGHOUT
REMARK   3   FREE R VALUE TEST SET SELECTION  : RANDOM
REMARK   3   R VALUE     (WORKING + TEST SET) : 0.23454
REMARK   3   R VALUE            (WORKING SET) :  0.23326
REMARK   3   FREE R VALUE                     :  0.25887
REMARK   3   FREE R VALUE TEST SET SIZE   (%) :  5.1
REMARK   3   FREE R VALUE TEST SET COUNT      :  1362
REMARK   3
REMARK   3  FIT IN THE HIGHEST RESOLUTION BIN.
REMARK   3   TOTAL NUMBER OF BINS USED           :      20
REMARK   3   BIN RESOLUTION RANGE HIGH           :    1.710
REMARK   3   BIN RESOLUTION RANGE LOW            :    1.754
REMARK   3   REFLECTION IN BIN     (WORKING SET) :     1804
REMARK   3   BIN COMPLETENESS (WORKING+TEST) (%) :    99.69
REMARK   3   BIN R VALUE           (WORKING SET) :    0.376
REMARK   3   BIN FREE R VALUE SET COUNT          :      105
REMARK   3   BIN FREE R VALUE                    :    0.377
REMARK   3
REMARK   3  NUMBER OF NON-HYDROGEN ATOMS USED IN REFINEMENT.
REMARK   3   ALL ATOMS                :     1518
REMARK   3
REMARK   3  B VALUES.
REMARK   3   FROM WILSON PLOT           (A**2) : NULL
REMARK   3   MEAN B VALUE      (OVERALL, A**2) :  40.228
REMARK   3   OVERALL ANISOTROPIC B VALUE.
REMARK   3    B11 (A**2) :     2.96
REMARK   3    B22 (A**2) :     0.04
REMARK   3    B33 (A**2) :    -3.00
REMARK   3    B12 (A**2) :     0.00
REMARK   3    B13 (A**2) :    -0.00
REMARK   3    B23 (A**2) :    -0.00
REMARK   3
REMARK   3  ESTIMATED OVERALL COORDINATE ERROR.
REMARK   3   ESU BASED ON R VALUE                            (A):   0.114
REMARK   3   ESU BASED ON FREE R VALUE                       (A):   0.110
REMARK   3   ESU BASED ON MAXIMUM LIKELIHOOD                 (A):   0.082
REMARK   3   ESU FOR B VALUES BASED ON MAXIMUM LIKELIHOOD (A**2):   5.845
REMARK   3
REMARK   3 CORRELATION COEFFICIENTS.
REMARK   3   CORRELATION COEFFICIENT FO-FC      :   0.951
REMARK   3   CORRELATION COEFFICIENT FO-FC FREE :   0.935
REMARK   3
REMARK   3  RMS DEVIATIONS FROM IDEAL VALUES        COUNT    RMS    WEIGHT
REMARK   3   BOND LENGTHS REFINED ATOMS        (A):  1502 ; 0.014 ; 0.013
REMARK   3   BOND LENGTHS OTHERS               (A):  1605 ; 0.001 ; 0.018
REMARK   3   BOND ANGLES REFINED ATOMS   (DEGREES):  1981 ; 1.604 ; 1.631
REMARK   3   BOND ANGLES OTHERS          (DEGREES):  3698 ; 1.535 ; 1.598
REMARK   3   TORSION ANGLES, PERIOD 1    (DEGREES):   201 ; 3.363 ; 5.000
REMARK   3   TORSION ANGLES, PERIOD 2    (DEGREES):    40 ;38.646 ;24.125
REMARK   3   TORSION ANGLES, PERIOD 3    (DEGREES):   296 ;12.694 ;15.000
REMARK   3   CHIRAL-CENTER RESTRAINTS       (A**3):   224 ; 0.084 ; 0.200
REMARK   3   GENERAL PLANES REFINED ATOMS      (A):  1624 ; 0.006 ; 0.020
REMARK   3   GENERAL PLANES OTHERS             (A):   244 ; 0.001 ; 0.020
REMARK   3
REMARK   3  ISOTROPIC THERMAL FACTOR RESTRAINTS.     COUNT   RMS    WEIGHT
REMARK   3   MAIN-CHAIN BOND REFINED ATOMS  (A**2):   837 ; 4.263 ; 3.159
REMARK   3   MAIN-CHAIN BOND OTHER ATOMS    (A**2):   836 ; 4.264 ; 3.157
REMARK   3   MAIN-CHAIN ANGLE REFINED ATOMS (A**2):  1031 ; 4.994 ; 4.648
REMARK   3   MAIN-CHAIN ANGLE OTHER ATOMS (A**2)  :  1032 ; 4.994 ; 4.651
REMARK   3   SIDE-CHAIN BOND REFINED ATOMS  (A**2):   665 ; 7.426 ; 4.029
REMARK   3   SIDE-CHAIN BOND OTHER ATOMS  (A**2)  :   666 ; 7.421 ; 4.033
REMARK   3   SIDE-CHAIN ANGLE OTHER ATOMS (A**2)  :   951 ;10.495 ; 5.619
REMARK   3   LONG RANGE B REFINED ATOMS (A**2)    :  1817 ;10.426 ;40.152
REMARK   3   LONG RANGE B OTHER ATOMS (A**2)      :  1818 ;10.424 ;40.180
REMARK   3
REMARK   3  NCS RESTRAINTS STATISTICS
REMARK   3   NCS TYPE: LOCAL
REMARK   3   NUMBER OF DIFFERENT NCS PAIRS  :  21
REMARK   3  GROUP  CHAIN1    RANGE     CHAIN2     RANGE    COUNT RMS  WEIGHT
REMARK   3    1     A     1     30       B     1     30     786  0.04  0.05
REMARK   3    2     A     1     28       C     1     28     698  0.08  0.05
REMARK   3    3     A     1     30       D     1     30     779  0.09  0.05
REMARK   3    4     A     1     30       E     1     30     784  0.08  0.05
REMARK   3    5     A     1     30       F     1     30     784  0.05  0.05
REMARK   3    6     A     1     28       G     1     28     721  0.08  0.05
REMARK   3    7     B     1     28       C     1     28     707  0.10  0.05
REMARK   3    8     B     1     30       D     1     30     780  0.08  0.05
REMARK   3    9     B     1     30       E     1     30     778  0.09  0.05
REMARK   3   10     B     1     30       F     1     30     782  0.07  0.05
REMARK   3   11     B     1     28       G     1     28     732  0.07  0.05
REMARK   3   12     C     1     28       D     1     28     712  0.11  0.05
REMARK   3   13     C     1     28       E     1     28     700  0.08  0.05
REMARK   3   14     C     1     28       F     1     28     712  0.09  0.05
REMARK   3   15     C     1     29       G     1     29     736  0.12  0.05
REMARK   3   16     D     1     30       E     1     30     770  0.11  0.05
REMARK   3   17     D     1     30       F     1     30     786  0.10  0.05
REMARK   3   18     D     1     28       G     1     28     740  0.08  0.05
REMARK   3   19     E     1     30       F     1     30     787  0.09  0.05
REMARK   3   20     E     1     28       G     1     28     719  0.12  0.05
REMARK   3   21     F     1     28       G     1     28     738  0.11  0.05
REMARK   3
REMARK   3  TWIN DETAILS
REMARK   3   NUMBER OF TWIN DOMAINS  : NULL
REMARK   3
REMARK   3
REMARK   3  TLS DETAILS
REMARK   3   NUMBER OF TLS GROUPS  :    7
REMARK   3   ATOM RECORD CONTAINS SUM OF TLS AND RESIDUAL B FACTORS
REMARK   3
REMARK   3   TLS GROUP :     1
REMARK   3    NUMBER OF COMPONENTS GROUP :    1
REMARK   3    COMPONENTS        C SSSEQI   TO  C SSSEQI
REMARK   3    RESIDUE RANGE :   A     0        A    30
REMARK   3    ORIGIN FOR THE GROUP (A):  10.7394  36.4406  22.3957
REMARK   3    T TENSOR
REMARK   3      T11:   0.0137 T22:   0.0423
REMARK   3      T33:   0.0934 T12:  -0.0025
REMARK   3      T13:  -0.0037 T23:  -0.0157
REMARK   3    L TENSOR
REMARK   3      L11:   1.1761 L22:   1.4516
REMARK   3      L33:   7.2483 L12:  -0.1109
REMARK   3      L13:   0.5927 L23:  -1.7356
REMARK   3    S TENSOR
REMARK   3      S11:   0.0428 S12:   0.0177 S13:  -0.0345
REMARK   3      S21:   0.0076 S22:   0.0148 S23:  -0.0927
REMARK   3      S31:   0.1058 S32:   0.3290 S33:  -0.0576
REMARK   3
REMARK   3   TLS GROUP :     2
REMARK   3    NUMBER OF COMPONENTS GROUP :    1
REMARK   3    COMPONENTS        C SSSEQI   TO  C SSSEQI
REMARK   3    RESIDUE RANGE :   B     0        B    30
REMARK   3    ORIGIN FOR THE GROUP (A):   6.1514  29.8709  22.5976
REMARK   3    T TENSOR
REMARK   3      T11:   0.0382 T22:   0.0052
REMARK   3      T33:   0.0929 T12:   0.0083
REMARK   3      T13:  -0.0214 T23:  -0.0042
REMARK   3    L TENSOR
REMARK   3      L11:   1.4656 L22:   1.2281
REMARK   3      L33:   8.5520 L12:   0.1823
REMARK   3      L13:  -0.9698 L23:  -1.3523
REMARK   3    S TENSOR
REMARK   3      S11:   0.0413 S12:  -0.0253 S13:  -0.1069
REMARK   3      S21:  -0.0212 S22:   0.0157 S23:  -0.0351
REMARK   3      S31:   0.2436 S32:   0.1607 S33:  -0.0570
REMARK   3
REMARK   3   TLS GROUP :     3
REMARK   3    NUMBER OF COMPONENTS GROUP :    1
REMARK   3    COMPONENTS        C SSSEQI   TO  C SSSEQI
REMARK   3    RESIDUE RANGE :   C     0        C    29
REMARK   3    ORIGIN FOR THE GROUP (A):  -7.2557  34.4570  21.9431
REMARK   3    T TENSOR
REMARK   3      T11:   0.0171 T22:   0.0332
REMARK   3      T33:   0.0909 T12:   0.0005
REMARK   3      T13:  -0.0105 T23:   0.0188
REMARK   3    L TENSOR
REMARK   3      L11:   1.3904 L22:   1.5862
REMARK   3      L33:   9.6889 L12:  -0.0713
REMARK   3      L13:  -0.4036 L23:   2.0349
REMARK   3    S TENSOR
REMARK   3      S11:   0.0493 S12:  -0.0043 S13:  -0.0169
REMARK   3      S21:   0.0074 S22:  -0.0060 S23:   0.1027
REMARK   3      S31:   0.0435 S32:  -0.3934 S33:  -0.0433
REMARK   3
REMARK   3   TLS GROUP :     4
REMARK   3    NUMBER OF COMPONENTS GROUP :    1
REMARK   3    COMPONENTS        C SSSEQI   TO  C SSSEQI
REMARK   3    RESIDUE RANGE :   D     0        D    30
REMARK   3    ORIGIN FOR THE GROUP (A):  -1.9809  28.9910  22.4612
REMARK   3    T TENSOR
REMARK   3      T11:   0.0284 T22:   0.0062
REMARK   3      T33:   0.0907 T12:  -0.0120
REMARK   3      T13:  -0.0189 T23:   0.0103
REMARK   3    L TENSOR
REMARK   3      L11:   1.9366 L22:   1.2096
REMARK   3      L33:   9.4174 L12:  -0.1181
REMARK   3      L13:  -1.7928 L23:   0.3027
REMARK   3    S TENSOR
REMARK   3      S11:   0.0155 S12:  -0.0023 S13:  -0.1077
REMARK   3      S21:  -0.0052 S22:   0.0111 S23:   0.0982
REMARK   3      S31:   0.1528 S32:  -0.1495 S33:  -0.0266
REMARK   3
REMARK   3   TLS GROUP :     5
REMARK   3    NUMBER OF COMPONENTS GROUP :    1
REMARK   3    COMPONENTS        C SSSEQI   TO  C SSSEQI
REMARK   3    RESIDUE RANGE :   E     0        E    30
REMARK   3    ORIGIN FOR THE GROUP (A):   8.1633  44.5354  21.9893
REMARK   3    T TENSOR
REMARK   3      T11:   0.0272 T22:   0.0330
REMARK   3      T33:   0.0884 T12:  -0.0292
REMARK   3      T13:   0.0041 T23:  -0.0149
REMARK   3    L TENSOR
REMARK   3      L11:   1.5531 L22:   1.2481
REMARK   3      L33:   7.9454 L12:  -0.3926
REMARK   3      L13:   1.5369 L23:  -0.9740
REMARK   3    S TENSOR
REMARK   3      S11:  -0.0402 S12:   0.0330 S13:   0.0427
REMARK   3      S21:   0.0206 S22:   0.0093 S23:  -0.1006
REMARK   3      S31:  -0.1992 S32:   0.1964 S33:   0.0309
REMARK   3
REMARK   3   TLS GROUP :     6
REMARK   3    NUMBER OF COMPONENTS GROUP :    1
REMARK   3    COMPONENTS        C SSSEQI   TO  C SSSEQI
REMARK   3    RESIDUE RANGE :   F     0        F    30
REMARK   3    ORIGIN FOR THE GROUP (A):   0.6523  47.4680  22.2725
REMARK   3    T TENSOR
REMARK   3      T11:   0.0711 T22:   0.0040
REMARK   3      T33:   0.0867 T12:  -0.0048
REMARK   3      T13:   0.0070 T23:  -0.0116
REMARK   3    L TENSOR
REMARK   3      L11:   1.9098 L22:   0.7520
REMARK   3      L33:   6.1853 L12:   0.0952
REMARK   3      L13:   1.6245 L23:   0.3712
REMARK   3    S TENSOR
REMARK   3      S11:  -0.0403 S12:   0.0326 S13:   0.1440
REMARK   3      S21:  -0.0153 S22:   0.0117 S23:  -0.0147
REMARK   3      S31:  -0.3356 S32:   0.1053 S33:   0.0286
REMARK   3
REMARK   3   TLS GROUP :     7
REMARK   3    NUMBER OF COMPONENTS GROUP :    1
REMARK   3    COMPONENTS        C SSSEQI   TO  C SSSEQI
REMARK   3    RESIDUE RANGE :   G     0        G    29
REMARK   3    ORIGIN FOR THE GROUP (A):  -6.9063  42.8242  21.8038
REMARK   3    T TENSOR
REMARK   3      T11:   0.0408 T22:   0.0324
REMARK   3      T33:   0.0915 T12:   0.0290
REMARK   3      T13:  -0.0010 T23:   0.0102
REMARK   3    L TENSOR
REMARK   3      L11:   1.5753 L22:   1.3779
REMARK   3      L33:   8.0148 L12:   0.4363
REMARK   3      L13:   1.2170 L23:   2.0086
REMARK   3    S TENSOR
REMARK   3      S11:  -0.0153 S12:  -0.0441 S13:   0.0556
REMARK   3      S21:  -0.0157 S22:  -0.0106 S23:   0.0953
REMARK   3      S31:  -0.1947 S32:  -0.3602 S33:   0.0259
REMARK   3
REMARK   3
REMARK   3  BULK SOLVENT MODELLING.
REMARK   3   METHOD USED :  MASK
REMARK   3   PARAMETERS FOR MASK CALCULATION
REMARK   3   VDW PROBE RADIUS   :   1.20
REMARK   3   ION PROBE RADIUS   :   0.70
REMARK   3   SHRINKAGE RADIUS   :   0.70
REMARK   3
REMARK   3  OTHER REFINEMENT REMARKS:
REMARK   3  HYDROGENS HAVE BEEN ADDED IN THE RIDING POSITIONS
REMARK   3  U VALUES      : WITH TLS ADDED
REMARK   3
;
# 
_diffrn_radiation.diffrn_id                        1 
_diffrn_radiation.wavelength_id                    ? 
_diffrn_radiation.pdbx_monochromatic_or_laue_m_l   ? 
_diffrn_radiation.monochromator                    ? 
_diffrn_radiation.pdbx_diffrn_protocol             ? 
_diffrn_radiation.pdbx_scattering_type             ? 
# 
_entity_poly.entity_id                  1 
_entity_poly.pdbx_seq_one_letter_code   GEIAQGIKEIAKGIKEIAWGIKEIAKGIKG 
_entity_poly.pdbx_strand_id             A,B,C,D,E,F,G 
_entity_poly.type                       'polypeptide(L)' 
_entity_poly.pdbx_target_identifier     ? 
# 
_entry.id   UNNAMED 
# 
_exptl.crystals_number   1 
_exptl.entry_id          UNNAMED 
_exptl.method            'X-RAY DIFFRACTION' 
# 
loop_
_pdbx_refine_tls.pdbx_refine_id 
_pdbx_refine_tls.id 
_pdbx_refine_tls.details 
_pdbx_refine_tls.method 
_pdbx_refine_tls.origin_x 
_pdbx_refine_tls.origin_y 
_pdbx_refine_tls.origin_z 
_pdbx_refine_tls.T[1][1] 
_pdbx_refine_tls.T[2][2] 
_pdbx_refine_tls.T[3][3] 
_pdbx_refine_tls.T[1][2] 
_pdbx_refine_tls.T[1][3] 
_pdbx_refine_tls.T[2][3] 
_pdbx_refine_tls.L[1][1] 
_pdbx_refine_tls.L[2][2] 
_pdbx_refine_tls.L[3][3] 
_pdbx_refine_tls.L[1][2] 
_pdbx_refine_tls.L[1][3] 
_pdbx_refine_tls.L[2][3] 
_pdbx_refine_tls.S[1][1] 
_pdbx_refine_tls.S[2][2] 
_pdbx_refine_tls.S[3][3] 
_pdbx_refine_tls.S[1][2] 
_pdbx_refine_tls.S[1][3] 
_pdbx_refine_tls.S[2][3] 
_pdbx_refine_tls.S[2][1] 
_pdbx_refine_tls.S[3][1] 
_pdbx_refine_tls.S[3][2] 
'X-RAY DIFFRACTION' 1 ? refined 10.7394 36.4406 22.3957 0.0137 0.0423 0.0934 -0.0025 -0.0037 
-0.0157 1.1761 1.4516 7.2483 -0.1109 0.5927  -1.7356 0.0428  0.0148  -0.0576 0.0177  -0.0345 
-0.0927 0.0076  0.1058  0.3290  
'X-RAY DIFFRACTION' 2 ? refined 6.1514  29.8709 22.5976 0.0382 0.0052 0.0929 0.0083  -0.0214 
-0.0042 1.4656 1.2281 8.5520 0.1823  -0.9698 -1.3523 0.0413  0.0157  -0.0570 -0.0253 -0.1069 
-0.0351 -0.0212 0.2436  0.1607  
'X-RAY DIFFRACTION' 3 ? refined -7.2557 34.4570 21.9431 0.0171 0.0332 0.0909 0.0005  -0.0105 
0.0188  1.3904 1.5862 9.6889 -0.0713 -0.4036 2.0349  0.0493  -0.0060 -0.0433 -0.0043 -0.0169 
0.1027  0.0074  0.0435  -0.3934 
'X-RAY DIFFRACTION' 4 ? refined -1.9809 28.9910 22.4612 0.0284 0.0062 0.0907 -0.0120 -0.0189 
0.0103  1.9366 1.2096 9.4174 -0.1181 -1.7928 0.3027  0.0155  0.0111  -0.0266 -0.0023 -0.1077 
0.0982  -0.0052 0.1528  -0.1495 
'X-RAY DIFFRACTION' 5 ? refined 8.1633  44.5354 21.9893 0.0272 0.0330 0.0884 -0.0292 0.0041  
-0.0149 1.5531 1.2481 7.9454 -0.3926 1.5369  -0.9740 -0.0402 0.0093  0.0309  0.0330  0.0427  
-0.1006 0.0206  -0.1992 0.1964  
'X-RAY DIFFRACTION' 6 ? refined 0.6523  47.4680 22.2725 0.0711 0.0040 0.0867 -0.0048 0.0070  
-0.0116 1.9098 0.7520 6.1853 0.0952  1.6245  0.3712  -0.0403 0.0117  0.0286  0.0326  0.1440  
-0.0147 -0.0153 -0.3356 0.1053  
'X-RAY DIFFRACTION' 7 ? refined -6.9063 42.8242 21.8038 0.0408 0.0324 0.0915 0.0290  -0.0010 
0.0102  1.5753 1.3779 8.0148 0.4363  1.2170  2.0086  -0.0153 -0.0106 0.0259  -0.0441 0.0556  
0.0953  -0.0157 -0.1947 -0.3602 
# 
loop_
_pdbx_refine_tls_group.pdbx_refine_id 
_pdbx_refine_tls_group.id 
_pdbx_refine_tls_group.refine_tls_id 
_pdbx_refine_tls_group.beg_auth_asym_id 
_pdbx_refine_tls_group.beg_auth_seq_id 
_pdbx_refine_tls_group.end_auth_asym_id 
_pdbx_refine_tls_group.end_auth_seq_id 
_pdbx_refine_tls_group.selection_details 
'X-RAY DIFFRACTION' 1 1 A 0 A 30 ? 
'X-RAY DIFFRACTION' 2 2 B 0 B 30 ? 
'X-RAY DIFFRACTION' 3 3 C 0 C 29 ? 
'X-RAY DIFFRACTION' 4 4 D 0 D 30 ? 
'X-RAY DIFFRACTION' 5 5 E 0 E 30 ? 
'X-RAY DIFFRACTION' 6 6 F 0 F 30 ? 
'X-RAY DIFFRACTION' 7 7 G 0 G 29 ? 
# 
_refine.entry_id                                 UNNAMED 
_refine.pdbx_refine_id                           'X-RAY DIFFRACTION' 
_refine.ls_d_res_high                            1.7100 
_refine.ls_d_res_low                             50.4800 
_refine.pdbx_ls_sigma_F                          0.000 
_refine.pdbx_data_cutoff_high_absF               ? 
_refine.pdbx_data_cutoff_low_absF                ? 
_refine.ls_percent_reflns_obs                    99.9000 
_refine.ls_number_reflns_obs                     25375 
_refine.ls_number_reflns_all                     ? 
_refine.pdbx_ls_cross_valid_method               THROUGHOUT 
_refine.ls_matrix_type                           ? 
_refine.pdbx_R_Free_selection_details            RANDOM 
_refine.details                                  
' HYDROGENS HAVE BEEN ADDED IN THE RIDING POSITIONS U VALUES      : WITH TLS ADDED ' 
_refine.ls_R_factor_all                          ? 
_refine.ls_R_factor_obs                          0.2345 
_refine.ls_R_factor_R_work                       0.2333 
_refine.ls_wR_factor_R_work                      0.2299 
_refine.ls_R_factor_R_free                       0.2589 
_refine.ls_wR_factor_R_free                      0.2515 
_refine.ls_percent_reflns_R_free                 5.1000 
_refine.ls_number_reflns_R_free                  1362 
_refine.ls_number_reflns_R_work                  ? 
_refine.ls_R_factor_R_free_error                 ? 
_refine.B_iso_mean                               40.2280 
_refine.solvent_model_param_bsol                 ? 
_refine.solvent_model_param_ksol                 ? 
_refine.pdbx_isotropic_thermal_model             ? 
_refine.aniso_B[1][1]                            2.9600 
_refine.aniso_B[2][2]                            0.0400 
_refine.aniso_B[3][3]                            -3.0000 
_refine.aniso_B[1][2]                            0.0000 
_refine.aniso_B[1][3]                            -0.0000 
_refine.aniso_B[2][3]                            -0.0000 
_refine.correlation_coeff_Fo_to_Fc               0.9510 
_refine.correlation_coeff_Fo_to_Fc_free          0.9350 
_refine.overall_SU_R_Cruickshank_DPI             0.1139 
_refine.pdbx_overall_SU_R_free_Cruickshank_DPI   ? 
_refine.pdbx_overall_SU_R_Blow_DPI               ? 
_refine.pdbx_overall_SU_R_free_Blow_DPI          ? 
_refine.overall_SU_R_free                        0.1102 
_refine.pdbx_overall_ESU_R                       0.1140 
_refine.pdbx_overall_ESU_R_Free                  0.1100 
_refine.overall_SU_ML                            0.0820 
_refine.overall_SU_B                             5.8450 
_refine.solvent_model_details                    MASK 
_refine.pdbx_solvent_vdw_probe_radii             1.2000 
_refine.pdbx_solvent_ion_probe_radii             0.7000 
_refine.pdbx_solvent_shrinkage_radii             0.7000 
_refine.ls_number_parameters                     ? 
_refine.ls_number_restraints                     ? 
_refine.pdbx_starting_model                      ? 
_refine.pdbx_method_to_determine_struct          ? 
_refine.pdbx_stereochemistry_target_values       'MAXIMUM LIKELIHOOD' 
_refine.pdbx_stereochem_target_val_spec_case     ? 
_refine.overall_FOM_work_R_set                   0.7520 
_refine.B_iso_max                                99.050 
_refine.B_iso_min                                24.910 
_refine.pdbx_overall_phase_error                 ? 
_refine.occupancy_max                            ? 
_refine.occupancy_min                            ? 
# 
_refine_hist.cycle_id                     final 
_refine_hist.pdbx_refine_id               'X-RAY DIFFRACTION' 
_refine_hist.d_res_high                   1.71 
_refine_hist.d_res_low                    50.48 
_refine_hist.pdbx_number_atoms_ligand     30 
_refine_hist.number_atoms_solvent         15 
_refine_hist.number_atoms_total           1518 
_refine_hist.pdbx_number_residues_total   215 
_refine_hist.pdbx_B_iso_mean_ligand       72.89 
_refine_hist.pdbx_B_iso_mean_solvent      53.69 
# 
loop_
_refine_ls_restr.pdbx_refine_id 
_refine_ls_restr.type 
_refine_ls_restr.number 
_refine_ls_restr.dev_ideal 
_refine_ls_restr.dev_ideal_target 
_refine_ls_restr.weight 
_refine_ls_restr.pdbx_restraint_function 
'X-RAY DIFFRACTION' r_bond_refined_d       1502 0.014  0.013  ? ? 
'X-RAY DIFFRACTION' r_bond_other_d         1605 0.001  0.018  ? ? 
'X-RAY DIFFRACTION' r_angle_refined_deg    1981 1.604  1.631  ? ? 
'X-RAY DIFFRACTION' r_angle_other_deg      3698 1.535  1.598  ? ? 
'X-RAY DIFFRACTION' r_dihedral_angle_1_deg 201  3.363  5.000  ? ? 
'X-RAY DIFFRACTION' r_dihedral_angle_2_deg 40   38.646 24.125 ? ? 
'X-RAY DIFFRACTION' r_dihedral_angle_3_deg 296  12.694 15.000 ? ? 
'X-RAY DIFFRACTION' r_chiral_restr         224  0.084  0.200  ? ? 
'X-RAY DIFFRACTION' r_gen_planes_refined   1624 0.006  0.020  ? ? 
'X-RAY DIFFRACTION' r_gen_planes_other     244  0.001  0.020  ? ? 
# 
loop_
_refine_ls_restr_ncs.pdbx_ordinal 
_refine_ls_restr_ncs.pdbx_refine_id 
_refine_ls_restr_ncs.pdbx_ens_id 
_refine_ls_restr_ncs.dom_id 
_refine_ls_restr_ncs.pdbx_type 
_refine_ls_restr_ncs.pdbx_auth_asym_id 
_refine_ls_restr_ncs.pdbx_number 
_refine_ls_restr_ncs.rms_dev_position 
_refine_ls_restr_ncs.weight_position 
1  'X-RAY DIFFRACTION' 1  1 'interatomic distance' A 786 0.040 0.050 
2  'X-RAY DIFFRACTION' 1  2 'interatomic distance' B 786 0.040 0.050 
3  'X-RAY DIFFRACTION' 2  1 'interatomic distance' A 698 0.080 0.050 
4  'X-RAY DIFFRACTION' 2  2 'interatomic distance' C 698 0.080 0.050 
5  'X-RAY DIFFRACTION' 3  1 'interatomic distance' A 779 0.090 0.050 
6  'X-RAY DIFFRACTION' 3  2 'interatomic distance' D 779 0.090 0.050 
7  'X-RAY DIFFRACTION' 4  1 'interatomic distance' A 784 0.080 0.050 
8  'X-RAY DIFFRACTION' 4  2 'interatomic distance' E 784 0.080 0.050 
9  'X-RAY DIFFRACTION' 5  1 'interatomic distance' A 784 0.050 0.050 
10 'X-RAY DIFFRACTION' 5  2 'interatomic distance' F 784 0.050 0.050 
11 'X-RAY DIFFRACTION' 6  1 'interatomic distance' A 721 0.080 0.050 
12 'X-RAY DIFFRACTION' 6  2 'interatomic distance' G 721 0.080 0.050 
13 'X-RAY DIFFRACTION' 7  1 'interatomic distance' B 707 0.100 0.050 
14 'X-RAY DIFFRACTION' 7  2 'interatomic distance' C 707 0.100 0.050 
15 'X-RAY DIFFRACTION' 8  1 'interatomic distance' B 780 0.080 0.050 
16 'X-RAY DIFFRACTION' 8  2 'interatomic distance' D 780 0.080 0.050 
17 'X-RAY DIFFRACTION' 9  1 'interatomic distance' B 778 0.090 0.050 
18 'X-RAY DIFFRACTION' 9  2 'interatomic distance' E 778 0.090 0.050 
19 'X-RAY DIFFRACTION' 10 1 'interatomic distance' B 782 0.070 0.050 
20 'X-RAY DIFFRACTION' 10 2 'interatomic distance' F 782 0.070 0.050 
21 'X-RAY DIFFRACTION' 11 1 'interatomic distance' B 732 0.070 0.050 
22 'X-RAY DIFFRACTION' 11 2 'interatomic distance' G 732 0.070 0.050 
23 'X-RAY DIFFRACTION' 12 1 'interatomic distance' C 712 0.110 0.050 
24 'X-RAY DIFFRACTION' 12 2 'interatomic distance' D 712 0.110 0.050 
25 'X-RAY DIFFRACTION' 13 1 'interatomic distance' C 700 0.080 0.050 
26 'X-RAY DIFFRACTION' 13 2 'interatomic distance' E 700 0.080 0.050 
27 'X-RAY DIFFRACTION' 14 1 'interatomic distance' C 712 0.090 0.050 
28 'X-RAY DIFFRACTION' 14 2 'interatomic distance' F 712 0.090 0.050 
29 'X-RAY DIFFRACTION' 15 1 'interatomic distance' C 736 0.120 0.050 
30 'X-RAY DIFFRACTION' 15 2 'interatomic distance' G 736 0.120 0.050 
31 'X-RAY DIFFRACTION' 16 1 'interatomic distance' D 770 0.110 0.050 
32 'X-RAY DIFFRACTION' 16 2 'interatomic distance' E 770 0.110 0.050 
33 'X-RAY DIFFRACTION' 17 1 'interatomic distance' D 786 0.100 0.050 
34 'X-RAY DIFFRACTION' 17 2 'interatomic distance' F 786 0.100 0.050 
35 'X-RAY DIFFRACTION' 18 1 'interatomic distance' D 740 0.080 0.050 
36 'X-RAY DIFFRACTION' 18 2 'interatomic distance' G 740 0.080 0.050 
37 'X-RAY DIFFRACTION' 19 1 'interatomic distance' E 787 0.090 0.050 
38 'X-RAY DIFFRACTION' 19 2 'interatomic distance' F 787 0.090 0.050 
39 'X-RAY DIFFRACTION' 20 1 'interatomic distance' E 719 0.120 0.050 
40 'X-RAY DIFFRACTION' 20 2 'interatomic distance' G 719 0.120 0.050 
41 'X-RAY DIFFRACTION' 21 1 'interatomic distance' F 738 0.110 0.050 
42 'X-RAY DIFFRACTION' 21 2 'interatomic distance' G 738 0.110 0.050 
# 
_refine_ls_shell.d_res_high                       1.7100 
_refine_ls_shell.d_res_low                        1.7540 
_refine_ls_shell.pdbx_total_number_of_bins_used   20 
_refine_ls_shell.percent_reflns_obs               99.6900 
_refine_ls_shell.number_reflns_R_work             1804 
_refine_ls_shell.R_factor_all                     ? 
_refine_ls_shell.R_factor_R_work                  0.3760 
_refine_ls_shell.R_factor_R_free                  0.3770 
_refine_ls_shell.percent_reflns_R_free            ? 
_refine_ls_shell.number_reflns_R_free             105 
_refine_ls_shell.R_factor_R_free_error            0.0000 
_refine_ls_shell.number_reflns_all                1909 
_refine_ls_shell.number_reflns_obs                ? 
_refine_ls_shell.pdbx_refine_id                   'X-RAY DIFFRACTION' 
# 
_reflns.entry_id                     UNNAMED 
_reflns.pdbx_diffrn_id               1 
_reflns.pdbx_ordinal                 1 
_reflns.observed_criterion_sigma_I   ? 
_reflns.observed_criterion_sigma_F   ? 
_reflns.d_resolution_low             ? 
_reflns.d_resolution_high            ? 
_reflns.number_obs                   ? 
_reflns.number_all                   ? 
_reflns.percent_possible_obs         ? 
_reflns.pdbx_Rmerge_I_obs            ? 
_reflns.pdbx_Rsym_value              ? 
_reflns.pdbx_netI_over_sigmaI        ? 
_reflns.B_iso_Wilson_estimate        ? 
_reflns.pdbx_redundancy              ? 
_reflns.pdbx_Rrim_I_all              ? 
_reflns.pdbx_Rpim_I_all              ? 
_reflns.pdbx_CC_half                 ? 
_reflns.pdbx_netI_over_av_sigmaI     ? 
_reflns.pdbx_number_measured_all     ? 
_reflns.pdbx_scaling_rejects         ? 
_reflns.pdbx_chi_squared             ? 
_reflns.Rmerge_F_all                 ? 
_reflns.Rmerge_F_obs                 ? 
_reflns.observed_criterion_F_max     ? 
_reflns.observed_criterion_F_min     ? 
_reflns.observed_criterion_I_max     ? 
_reflns.observed_criterion_I_min     ? 
_reflns.pdbx_d_res_high_opt          ? 
_reflns.pdbx_d_res_low_opt           ? 
_reflns.details                      ? 
# 
loop_
_software.pdbx_ordinal 
_software.name 
_software.version 
_software.date 
_software.type 
_software.contact_author 
_software.contact_author_email 
_software.classification 
_software.location 
_software.language 
1 Aimless     ?        ?              program 'Phil Evans'         ?                        
'data scaling'    http://www.mrc-lmb.cam.ac.uk/harry/pre/aimless.html ?          
2 REFMAC      5.8.0258 ?              program 'Garib N. Murshudov' garib@ysbl.york.ac.uk    
refinement        http://www.ccp4.ac.uk/dist/html/refmac5.html        Fortran_77 
3 PDB_EXTRACT 3.25     'Apr. 1, 2019' package PDB                  deposit@deposit.rcsb.org 
'data extraction' http://sw-tools.pdb.org/apps/PDB_EXTRACT/           C++        
# 
_struct.entry_id   UNNAMED 
_struct.title      --- 
# 
loop_
_struct_ncs_dom.pdbx_ens_id 
_struct_ncs_dom.id 
_struct_ncs_dom.details 
1  1 A 
1  2 B 
2  1 A 
2  2 C 
3  1 A 
3  2 D 
4  1 A 
4  2 E 
5  1 A 
5  2 F 
6  1 A 
6  2 G 
7  1 B 
7  2 C 
8  1 B 
8  2 D 
9  1 B 
9  2 E 
10 1 B 
10 2 F 
11 1 B 
11 2 G 
12 1 C 
12 2 D 
13 1 C 
13 2 E 
14 1 C 
14 2 F 
15 1 C 
15 2 G 
16 1 D 
16 2 E 
17 1 D 
17 2 F 
18 1 D 
18 2 G 
19 1 E 
19 2 F 
20 1 E 
20 2 G 
21 1 F 
21 2 G 
# 
loop_
_struct_ncs_dom_lim.pdbx_ens_id 
_struct_ncs_dom_lim.dom_id 
_struct_ncs_dom_lim.pdbx_component_id 
_struct_ncs_dom_lim.pdbx_refine_code 
_struct_ncs_dom_lim.beg_auth_asym_id 
_struct_ncs_dom_lim.beg_auth_seq_id 
_struct_ncs_dom_lim.end_auth_asym_id 
_struct_ncs_dom_lim.end_auth_seq_id 
_struct_ncs_dom_lim.selection_details 
1  1 0 0 A 1 A 30 ? 
1  2 0 0 B 1 B 30 ? 
2  1 0 0 A 1 A 28 ? 
2  2 0 0 C 1 C 28 ? 
3  1 0 0 A 1 A 30 ? 
3  2 0 0 D 1 D 30 ? 
4  1 0 0 A 1 A 30 ? 
4  2 0 0 E 1 E 30 ? 
5  1 0 0 A 1 A 30 ? 
5  2 0 0 F 1 F 30 ? 
6  1 0 0 A 1 A 28 ? 
6  2 0 0 G 1 G 28 ? 
7  1 0 0 B 1 B 28 ? 
7  2 0 0 C 1 C 28 ? 
8  1 0 0 B 1 B 30 ? 
8  2 0 0 D 1 D 30 ? 
9  1 0 0 B 1 B 30 ? 
9  2 0 0 E 1 E 30 ? 
10 1 0 0 B 1 B 30 ? 
10 2 0 0 F 1 F 30 ? 
11 1 0 0 B 1 B 28 ? 
11 2 0 0 G 1 G 28 ? 
12 1 0 0 C 1 C 28 ? 
12 2 0 0 D 1 D 28 ? 
13 1 0 0 C 1 C 28 ? 
13 2 0 0 E 1 E 28 ? 
14 1 0 0 C 1 C 28 ? 
14 2 0 0 F 1 F 28 ? 
15 1 0 0 C 1 C 29 ? 
15 2 0 0 G 1 G 29 ? 
16 1 0 0 D 1 D 30 ? 
16 2 0 0 E 1 E 30 ? 
17 1 0 0 D 1 D 30 ? 
17 2 0 0 F 1 F 30 ? 
18 1 0 0 D 1 D 28 ? 
18 2 0 0 G 1 G 28 ? 
19 1 0 0 E 1 E 30 ? 
19 2 0 0 F 1 F 30 ? 
20 1 0 0 E 1 E 28 ? 
20 2 0 0 G 1 G 28 ? 
21 1 0 0 F 1 F 28 ? 
21 2 0 0 G 1 G 28 ? 
# 
loop_
_struct_ncs_ens.id 
1  
2  
3  
4  
5  
6  
7  
8  
9  
10 
11 
12 
13 
14 
15 
16 
17 
18 
19 
20 
21 
# 
_symmetry.space_group_name_H-M   'P 21 2 21' 
_symmetry.entry_id               UNNAMED 
_symmetry.Int_Tables_number      2018 
# 
