# Supplementary material for: Coiled coils 9-to-5: rational de novo design of α-helical barrels with tunable oligomeric states
Source: Chem Sci. 2021 Apr 13;12(20):6923–8. doi: 10.1039/d1sc00460c (PMC8503928; doi:10.1039/d1sc00460c)
Supplement: SC-012-D1SC00460C-s017 [file SC-012-D1SC00460C-s017.cif]

data_rxxxxsf
# 
_audit.revision_id     1_0 
_audit.creation_date   ? 
_audit.update_record   'Initial release' 
# 
_cell.entry_id      xxxx 
_cell.length_a      37.456 
_cell.length_b      50.434 
_cell.length_c      126.608 
_cell.angle_alpha   90.000 
_cell.angle_beta    90.000 
_cell.angle_gamma   90.000 
# 
_diffrn_radiation_wavelength.id           1 
_diffrn_radiation_wavelength.wavelength   0.9795 
# 
_entry.id   xxxx 
# 
_exptl_crystal.id   1 
# 
_reflns_scale.group_code   1 
# 
_symmetry.entry_id               xxxx 
_symmetry.space_group_name_H-M   'P 21 2 21' 
_symmetry.Int_Tables_number      2018 
# 
#
loop_
_refln.crystal_id
_refln.wavelength_id
_refln.scale_group_code
_refln.index_h
_refln.index_k
_refln.index_l
_refln.status
_refln.pdbx_r_free_flag
_refln.F_meas_au
_refln.F_meas_sigma_au
_refln.intensity_meas
_refln.intensity_sigma
_refln.pdbx_I_plus
_refln.pdbx_I_plus_sigma
_refln.pdbx_I_minus
_refln.pdbx_I_minus_sigma
_refln.pdbx_F_plus
_refln.pdbx_F_plus_sigma
_refln.pdbx_F_minus
_refln.pdbx_F_minus_sigma
_refln.pdbx_anom_difference
_refln.pdbx_anom_difference_sigma
1 1 1    0    0    1 x 18       ?       ?       ?       ?       ?       ?       ?       ?       ?       ?       ?       ?      ?      ? 
1 1 1    0    0    2 x 17       ?       ?       ?       ?       ?       ?       ?       ?       ?       ?       ?       ?      ?      ? 
1 1 1    0    0    3 x 14       ?       ?       ?       ?       ?       ?       ?       ?       ?       ?       ?       ?      ?      ? 
1 1 1    0    0    4 o  7   33.87    4.51    3.89    0.94    3.89    0.94    3.89    0.94   33.87    4.51   33.87    4.51  -0.00   0.00 
1 1 1    0    0    5 x  7       ?       ?       ?       ?       ?       ?       ?       ?       ?       ?       ?       ?      ?      ? 
1 1 1    0    0    6 o 16  167.97    4.23   91.05    4.58   91.05    4.58   91.05    4.58  167.97    4.23  167.97    4.23   0.00   0.00 
1 1 1    0    0    7 x  5       ?       ?       ?       ?       ?       ?       ?       ?       ?       ?       ?       ?      ?      ? 
1 1 1    0    0    8 o  2  342.52    4.56  378.11   10.07  378.11   10.07  378.11   10.07  342.52    4.56  342.52    4.56   0.00   0.00 
1 1 1    0    0    9 x  5       ?       ?       ?       ?       ?       ?       ?       ?       ?       ?       ?       ?      ?      ? 
1 1 1    0    0   10 f  0  111.62    3.97   40.28    2.85   40.28    2.85   40.28    2.85  111.62    3.97  111.62    3.97   0.00   0.00 
1 1 1    0    0   11 x  3       ?       ?       ?       ?       ?       ?       ?       ?       ?       ?       ?       ?      ?      ? 
1 1 1    0    0   12 o  3  566.36    5.22 1033.50   19.04 1033.50   19.04 1033.50   19.04  566.36    5.22  566.36    5.22  -0.00   0.00 
1 1 1    0    0   13 x 10       ?       ?       ?       ?       ?       ?       ?       ?       ?       ?       ?       ?      ?      ? 
1 1 1    0    0   14 o 16  473.62    3.48  722.66   10.62  722.66   10.62  722.66   10.62  473.62    3.48  473.62    3.48   0.00   0.00 
1 1 1    0    0   15 x 16       ?       ?       ?       ?       ?       ?       ?       ?       ?       ?       ?       ?      ?      ? 
1 1 1    0    0   16 o 19  423.20    4.79  577.13   13.07  577.13   13.07  577.13   13.07  423.20    4.79  423.20    4.79  -0.00   0.00 
1 1 1    0    0   17 x  5       ?       ?       ?       ?       ?       ?       ?       ?       ?       ?       ?       ?      ?      ? 
1 1 1    0    0   18 o 17  451.82    4.88  657.85   14.19  657.85   14.19  657.85   14.19  451.82    4.88  451.82    4.88   0.00   0.00 
1 1 1    0    0   19 x  8       ?       ?       ?       ?       ?       ?       ?       ?       ?       ?       ?       ?      ?      ? 
1 1 1    0    0   20 o 12  972.66    4.81 3047.89   30.12 3047.89   30.12 3047.89   30.12  972.66    4.81  972.66    4.81   0.00   0.00 
1 1 1    0    0   21 x  0       ?       ?       ?       ?       ?       ?       ?       ?       ?       ?       ?       ?      ?      ? 
1 1 1    0    0   22 o 10  713.80    4.07 1641.40   18.71 1641.40   18.71 1641.40   18.71  713.80    4.07  713.80    4.07   0.00   0.00 
1 1 1    0    0   23 x  4       ?       ?       ?       ?       ?       ?       ?       ?       ?       ?       ?       ?      ?      ? 
1 1 1    0    0   24 o 16   82.94    3.08   22.25    1.64   22.25    1.64   22.25    1.64   82.94    3.08   82.94    3.08   0.00   0.00 
1 1 1    0    0   25 x  9       ?       ?       ?       ?       ?       ?       ?       ?       ?       ?       ?       ?      ?      ? 
1 1 1    0    0   26 o  9 2546.00   14.70 20900.33  241.07 20900.33  241.07 20900.33  241.07 2546.00   14.70 2546.00   14.70   0.00   0.00 
1 1 1    0    0   27 x  4       ?       ?       ?       ?       ?       ?       ?       ?       ?       ?       ?       ?      ?      ? 
1 1 1    0    0   28 o 19  531.45    3.62  909.88   12.40  909.88   12.40  909.88   12.40  531.45    3.62  531.45    3.62  -0.00   0.00 
1 1 1    0    0   29 x  7       ?       ?       ?       ?       ?       ?       ?       ?       ?       ?       ?       ?      ?      ? 
1 1 1    0    0   30 o 15  348.20    3.27  390.64    7.33  390.64    7.33  390.64    7.33  348.20    3.27  348.20    3.27  -0.00   0.00 
1 1 1    0    0   31 x 10       ?       ?       ?       ?       ?       ?       ?       ?       ?       ?       ?       ?      ?      ? 
1 1 1    0    0   32 o  3   95.89    3.10   29.71    1.91   29.71    1.91   29.71    1.91   95.89    3.10   95.89    3.10   0.00   0.00 
1 1 1    0    0   33 x 19       ?       ?       ?       ?       ?       ?       ?       ?       ?       ?       ?       ?      ?      ? 
1 1 1    0    0   34 o 17  244.95    3.14  193.37    4.95  193.37    4.95  193.37    4.95  244.95    3.14  244.95    3.14  -0.00   0.00 
1 1 1    0    0   35 x 18       ?       ?       ?       ?       ?       ?       ?       ?       ?       ?       ?       ?      ?      ? 
1 1 1    0    0   36 o 13   46.09    3.52    6.96    1.03    6.96    1.03    6.96    1.03   46.09    3.52   46.09    3.52  -0.00   0.00 
1 1 1    0    0   37 x  2       ?       ?       ?       ?       ?       ?       ?       ?       ?       ?       ?       ?      ?      ? 
1 1 1    0    0   38 o 10  477.28    4.07  734.06   12.50  734.06   12.50  734.06   12.50  477.28    4.07  477.28    4.07  -0.00   0.00 
1 1 1    0    0   39 x 15       ?       ?       ?       ?       ?       ?       ?       ?       ?       ?       ?       ?      ?      ? 
1 1 1    0    0   40 o 14  238.35    3.64  183.17    5.58  183.17    5.58  183.17    5.58  238.35    3.64  238.35    3.64   0.00   0.00 
1 1 1    0    0   41 x 14       ?       ?       ?       ?       ?       ?       ?       ?       ?       ?       ?       ?      ?      ? 
1 1 1    0    0   42 f  0  299.28    3.71  288.74    7.16  288.74    7.16  288.74    7.16  299.28    3.71  299.28    3.71   0.00   0.00 
1 1 1    0    0   43 x  4       ?       ?       ?       ?       ?       ?       ?       ?       ?       ?       ?       ?      ?      ? 
1 1 1    0    0   44 f  0  274.51    3.68  242.95    6.50  242.95    6.50  242.95    6.50  274.51    3.68  274.51    3.68  -0.00   0.00 
1 1 1    0    0   45 x 11       ?       ?       ?       ?       ?       ?       ?       ?       ?       ?       ?       ?      ?      ? 
1 1 1    0    0   46 o  8  145.82    3.55   68.64    3.33   68.64    3.33   68.64    3.33  145.82    3.55  145.82    3.55   0.00   0.00 
1 1 1    0    0   47 x 12       ?       ?       ?       ?       ?       ?       ?       ?       ?       ?       ?       ?      ?      ? 
1 1 1    0    0   48 o  9  621.14    5.45 1244.70   21.82 1244.70   21.82 1244.70   21.82  621.14    5.45  621.14    5.45  -0.00   0.00 
1 1 1    0    0   49 x  9       ?       ?       ?       ?       ?       ?       ?       ?       ?       ?       ?       ?      ?      ? 
1 1 1    0    0   50 o  6  354.13    3.80  404.53    8.67  404.53    8.67  404.53    8.67  354.13    3.80  354.13    3.80  -0.00   0.00 
1 1 1    0    0   51 x 13       ?       ?       ?       ?       ?       ?       ?       ?       ?       ?       ?       ?      ?      ? 
1 1 1    0    0   52 o  3   43.47    3.21    6.19    0.89    6.19    0.89    6.19    0.89   43.47    3.21   43.47    3.21   0.00   0.00 
1 1 1    0    0   53 x  9       ?       ?       ?       ?       ?       ?       ?       ?       ?       ?       ?       ?      ?      ? 
1 1 1    0    0   54 o 10   84.00    4.41   22.97    2.37   22.97    2.37   22.97    2.37   84.00    4.41   84.00    4.41  -0.00   0.00 
1 1 1    0    0   55 x  8       ?       ?       ?       ?       ?       ?       ?       ?       ?       ?       ?       ?      ?      ? 
1 1 1    0    0   56 o 15   55.02    3.19    9.86    1.12    9.86    1.12    9.86    1.12   55.02    3.19   55.02    3.19  -0.00   0.00 
1 1 1    0    0   57 x  1       ?       ?       ?       ?       ?       ?       ?       ?       ?       ?       ?       ?      ?      ? 
1 1 1    0    0   58 f  0       ?       ?   -2.18    0.12   -2.18    0.12   -2.18    0.12       ?       ?       ?       ?      ?      ? 
1 1 1    0    0   59 x  9       ?       ?       ?       ?       ?       ?       ?       ?       ?       ?       ?       ?      ?      ? 
1 1 1    0    0   60 o 11   24.19    3.16    1.98    0.47    1.98    0.47    1.98    0.47   24.19    3.16   24.19    3.16   0.00   0.00 
1 1 1    0    0   61 x  5       ?       ?       ?       ?       ?       ?       ?       ?       ?       ?       ?       ?      ?      ? 
1 1 1    0    0   62 o  9   38.33    4.07    4.92    0.98    4.92    0.98    4.92    0.98   38.33    4.07   38.33    4.07   0.00   0.00 
1 1 1    0    0   63 x 18       ?       ?       ?       ?       ?       ?       ?       ?       ?       ?       ?       ?      ?      ? 
1 1 1    0    0   64 o 10       ?       ?   -0.77    0.13   -0.77    0.13   -0.77    0.13       ?       ?       ?       ?      ?      ? 
1 1 1    0    0   65 x  5       ?       ?       ?       ?       ?       ?       ?       ?       ?       ?       ?       ?      ?      ? 
1 1 1    0    0   66 x  6       ?       ?       ?       ?       ?       ?       ?       ?       ?       ?       ?       ?      ?      ? 
1 1 1    0    0   67 x 18       ?       ?       ?       ?       ?       ?       ?       ?       ?       ?       ?       ?      ?      ? 
1 1 1    0    0   68 x 15       ?       ?       ?       ?       ?       ?       ?       ?       ?       ?       ?       ?      ?      ? 
1 1 1    0    0   69 x 17       ?       ?       ?       ?       ?       ?       ?       ?       ?       ?       ?       ?      ?      ? 
1 1 1    0    0   70 x 15       ?       ?       ?       ?       ?       ?       ?       ?       ?       ?       ?       ?      ?      ? 
1 1 1    0    0   71 x 15       ?       ?       ?       ?       ?       ?       ?       ?       ?       ?       ?       ?      ?      ? 
1 1 1    0    0   72 x 11       ?       ?       ?       ?       ?       ?       ?       ?       ?       ?       ?       ?      ?      ? 
1 1 1    0    0   73 x 17       ?       ?       ?       ?       ?       ?       ?       ?       ?       ?       ?       ?      ?      ? 
1 1 1    0    0   74 x 14       ?       ?       ?       ?       ?       ?       ?       ?       ?       ?       ?       ?      ?      ? 
1 1 1    0    1    0 o  2   34.30    4.56    3.99    0.96    3.99    0.96    3.99    0.96   34.30    4.56   34.30    4.56   0.00   0.00 
1 1 1    0    1    1 o  1 1193.73    6.37 4591.37   48.95 4591.37   48.95 4591.37   48.95 1193.73    6.37 1193.73    6.37   0.00   0.00 
1 1 1    0    1    2 o  9    6.39    3.52    0.18    0.21    0.18    0.21    0.18    0.21    6.39    3.52    6.39    3.52   0.00   0.00 
1 1 1    0    1    3 o 14   45.44    3.52    6.77    1.02    6.77    1.02    6.77    1.02   45.44    3.52   45.44    3.52  -0.00   0.00 
1 1 1    0    1    4 o  9   18.82    2.94    1.22    0.33    1.22    0.33    1.22    0.33   18.82    2.94   18.82    2.94  -0.00   0.00 
1 1 1    0    1    5 f  0  283.56    2.57  259.05    4.69  259.05    4.69  259.05    4.69  283.56    2.57  283.56    2.57  -0.00   0.00 
1 1 1    0    1    6 f  0   21.64    2.65    1.58    0.36    1.58    0.36    1.58    0.36   21.64    2.65   21.64    2.65   0.00   0.00 
1 1 1    0    1    7 o 14  161.50    3.49   84.13    3.63   84.13    3.63   84.13    3.63  161.50    3.49  161.50    3.49   0.00   0.00 
1 1 1    0    1    8 o  1    5.83    3.23    0.15    0.18    0.15    0.18    0.15    0.18    5.83    3.23    5.83    3.23   0.00   0.00 
1 1 1    0    1    9 x 19       ?       ?       ?       ?       ?       ?       ?       ?       ?       ?       ?       ?      ?      ? 
1 1 1    0    1   10 o 15   35.96    1.94    4.20    0.45    4.20    0.45    4.20    0.45   35.96    1.94   35.96    1.94   0.00   0.00 
1 1 1    0    1   11 o  4  211.66    3.54  144.42    4.83  144.42    4.83  144.42    4.83  211.66    3.54  211.66    3.54  -0.00   0.00 
1 1 1    0    1   12 o 10   70.38    3.06   16.05    1.38   16.05    1.38   16.05    1.38   70.38    3.06   70.38    3.06  -0.00   0.00 
1 1 1    0    1   13 o 17  922.60    4.67 2742.24   27.74 2742.24   27.74 2742.24   27.74  922.60    4.67  922.60    4.67  -0.00   0.00 
1 1 1    0    1   14 o  9   76.00    3.06   18.70    1.49   18.70    1.49   18.70    1.49   76.00    3.06   76.00    3.06   0.00   0.00 
1 1 1    0    1   15 o  5  162.59    2.74   85.23    2.86   85.23    2.86   85.23    2.86  162.59    2.74  162.59    2.74   0.00   0.00 
1 1 1    0    1   16 o 12   49.15    2.70    7.85    0.85    7.85    0.85    7.85    0.85   49.15    2.70   49.15    2.70  -0.00   0.00 
1 1 1    0    1   17 x  5       ?       ?       ?       ?       ?       ?       ?       ?       ?       ?       ?       ?      ?      ? 
1 1 1    0    1   18 o  4   21.86    2.35    1.59    0.32    1.59    0.32    1.59    0.32   21.86    2.35   21.86    2.35   0.00   0.00 
1 1 1    0    1   19 o 15  435.91    3.42  612.23    9.62  612.23    9.62  612.23    9.62  435.91    3.42  435.91    3.42  -0.00   0.00 
1 1 1    0    1   20 o  1   77.24    2.31   19.27    1.15   19.27    1.15   19.27    1.15   77.24    2.31   77.24    2.31  -0.00   0.00 
1 1 1    0    1   21 o  8  185.34    3.08  110.75    3.67  110.75    3.67  110.75    3.67  185.34    3.08  185.34    3.08  -0.00   0.00 
1 1 1    0    1   22 o  8  151.78    2.76   74.28    2.70   74.28    2.70   74.28    2.70  151.78    2.76  151.78    2.76   0.00   0.00 
1 1 1    0    1   23 o 16 1536.79    6.71 7611.44   66.38 7611.44   66.38 7611.44   66.38 1536.79    6.71 1536.79    6.71  -0.00   0.00 
1 1 1    0    1   24 o 11  134.50    2.53   58.33    2.19   58.33    2.19   58.33    2.19  134.50    2.53  134.50    2.53   0.00   0.00 
1 1 1    0    1   25 o  9 2297.56   13.40 17033.55  198.29 17033.55  198.29 17033.55  198.29 2297.56   13.40 2297.56   13.40   0.00   0.00 
1 1 1    0    1   26 o 11   78.78    2.24   20.04    1.14   20.04    1.14   20.04    1.14   78.78    2.24   78.78    2.24  -0.00   0.00 
1 1 1    0    1   27 o 14  146.50    2.72   69.20    2.57   69.20    2.57   69.20    2.57  146.50    2.72  146.50    2.72   0.00   0.00 
1 1 1    0    1   28 o  7   55.70    1.96   10.03    0.70   10.03    0.70   10.03    0.70   55.70    1.96   55.70    1.96   0.00   0.00 
1 1 1    0    1   29 o  4  184.01    4.34  109.26    5.13  109.26    5.13  109.26    5.13  184.01    4.34  184.01    4.34  -0.00   0.00 
1 1 1    0    1   30 o  5   67.57    2.27   14.76    0.99   14.76    0.99   14.76    0.99   67.57    2.27   67.57    2.27  -0.00   0.00 
1 1 1    0    1   31 f  0   48.01    2.20    7.47    0.68    7.47    0.68    7.47    0.68   48.01    2.20   48.01    2.20  -0.00   0.00 
1 1 1    0    1   32 o 18  100.64    2.36   32.68    1.53   32.68    1.53   32.68    1.53  100.64    2.36  100.64    2.36   0.00   0.00 
1 1 1    0    1   33 o 15   21.98    2.72    1.63    0.37    1.63    0.37    1.63    0.37   21.98    2.72   21.98    2.72   0.00   0.00 
1 1 1    0    1   34 o 13   63.04    2.15   12.85    0.87   12.85    0.87   12.85    0.87   63.04    2.15   63.04    2.15  -0.00   0.00 
1 1 1    0    1   35 o  4  174.12    2.36   97.71    2.65   97.71    2.65   97.71    2.65  174.12    2.36  174.12    2.36  -0.00   0.00 
1 1 1    0    1   36 o 17   34.43    2.45    3.88    0.54    3.88    0.54    3.88    0.54   34.43    2.45   34.43    2.45  -0.00   0.00 
1 1 1    0    1   37 o  3   50.86    2.31    8.39    0.75    8.39    0.75    8.39    0.75   50.86    2.31   50.86    2.31   0.00   0.00 
1 1 1    0    1   38 o 13   31.77    2.24    3.30    0.45    3.30    0.45    3.30    0.45   31.77    2.24   31.77    2.24   0.00   0.00 
1 1 1    0    1   39 o 14   74.89    2.38   18.12    1.15   18.12    1.15   18.12    1.15   74.89    2.38   74.89    2.38   0.00   0.00 
1 1 1    0    1   40 o  4   33.50    2.44    3.67    0.52    3.67    0.52    3.67    0.52   33.50    2.44   33.50    2.44  -0.00   0.00 
1 1 1    0    1   41 o  3  103.78    2.39   34.76    1.59   34.76    1.59   34.76    1.59  103.78    2.39  103.78    2.39   0.00   0.00 
1 1 1    0    1   42 o  3   26.73    2.60    2.37    0.44    2.37    0.44    2.37    0.44   26.73    2.60   26.73    2.60  -0.00   0.00 
1 1 1    0    1   43 o  7   34.69    2.57    3.94    0.57    3.94    0.57    3.94    0.57   34.69    2.57   34.69    2.57   0.00   0.00 
1 1 1    0    1   44 o  2   10.81    4.53    0.53    0.32    0.53    0.32    0.53    0.32   10.81    4.53   10.81    4.53  -0.00   0.00 
1 1 1    0    1   45 o 19  146.69    2.54   69.40    2.39   69.40    2.39   69.40    2.39  146.69    2.54  146.69    2.54   0.00   0.00 
1 1 1    0    1   46 o  6   16.37    3.98    1.00    0.36    1.00    0.36    1.00    0.36   16.37    3.98   16.37    3.98  -0.00   0.00 
1 1 1    0    1   47 o 13  100.61    4.27   32.83    2.75   32.83    2.75   32.83    2.75  100.61    4.27  100.61    4.27   0.00   0.00 
1 1 1    0    1   48 o  5   19.92    3.36    1.38    0.39    1.38    0.39    1.38    0.39   19.92    3.36   19.92    3.36   0.00   0.00 
1 1 1    0    1   49 o  1  152.21    2.54   74.74    2.49   74.74    2.49   74.74    2.49  152.21    2.54  152.21    2.54   0.00   0.00 
1 1 1    0    1   50 o 18   61.96    2.63   12.45    1.05   12.45    1.05   12.45    1.05   61.96    2.63   61.96    2.63   0.00   0.00 
1 1 1    0    1   51 o  5  257.03    3.68  213.48    6.09  213.48    6.09  213.48    6.09  257.03    3.68  257.03    3.68  -0.00   0.00 
1 1 1    0    1   52 o  2   33.57    3.42    3.75    0.72    3.75    0.72    3.75    0.72   33.57    3.42   33.57    3.42  -0.00   0.00 
1 1 1    0    1   53 o  7   50.01    3.58    8.20    1.14    8.20    1.14    8.20    1.14   50.01    3.58   50.01    3.58  -0.00   0.00 
1 1 1    0    1   54 o  2   11.40    6.14    0.60    0.62    0.60    0.62    0.60    0.62   11.40    6.14   11.40    6.14   0.00   0.00 
1 1 1    0    1   55 o  2   42.60    5.98    6.22    1.55    6.22    1.55    6.22    1.55   42.60    5.98   42.60    5.98  -0.00   0.00 
1 1 1    0    1   56 o 17    9.67    5.69    0.35    0.60    0.35    0.60    0.35    0.60    9.67    5.69    9.67    5.69  -0.00   0.00 
1 1 1    0    1   57 o 13    4.33    3.10   -0.61    0.40   -0.61    0.40   -0.61    0.40    4.33    3.10    4.33    3.10   0.00   0.00 
1 1 1    0    1   58 o 16   19.20    6.41    1.54    0.71    1.54    0.71    1.54    0.71   19.20    6.41   19.20    6.41  -0.00   0.00 
1 1 1    0    1   59 o  9   87.77    3.28   25.03    1.85   25.03    1.85   25.03    1.85   87.77    3.28   87.77    3.28   0.00   0.00 
1 1 1    0    1   60 o 10    8.70    5.22    0.25    0.53    0.25    0.53    0.25    0.53    8.70    5.22    8.70    5.22   0.00   0.00 
1 1 1    0    1   61 o 15   74.75    3.38   18.23    1.62   18.23    1.62   18.23    1.62   74.75    3.38   74.75    3.38  -0.00   0.00 
1 1 1    0    1   62 o  8   10.79    6.00    0.53    0.62    0.53    0.62    0.53    0.62   10.79    6.00   10.79    6.00   0.00   0.00 
1 1 1    0    1   63 o  6  105.70    3.61   36.53    2.45   36.53    2.45   36.53    2.45  105.70    3.61  105.70    3.61  -0.00   0.00 
1 1 1    0    1   64 o  4    2.89    2.13   -0.91    0.29   -0.91    0.29   -0.91    0.29    2.89    2.13    2.89    2.13   0.00   0.00 
1 1 1    0    1   65 o 12   10.47    5.52    0.53    0.50    0.53    0.50    0.53    0.50   10.47    5.52   10.47    5.52   0.00   0.00 
1 1 1    0    1   66 o 18   23.58    4.45    2.02    0.61    2.02    0.61    2.02    0.61   23.58    4.45   23.58    4.45  -0.00   0.00 
1 1 1    0    1   67 o  4    9.48    5.16    0.44    0.45    0.44    0.45    0.44    0.45    9.48    5.16    9.48    5.16   0.00   0.00 
1 1 1    0    1   68 f  0   20.55    5.08    1.65    0.58    1.65    0.58    1.65    0.58   20.55    5.08   20.55    5.08   0.00   0.00 
1 1 1    0    1   69 o 12   18.28    5.23    1.36    0.53    1.36    0.53    1.36    0.53   18.28    5.23   18.28    5.23  -0.00   0.00 
1 1 1    0    1   70 o  2   17.51    5.36    1.30    0.53    1.30    0.53    1.30    0.53   17.51    5.36   17.51    5.36  -0.00   0.00 
1 1 1    0    1   71 o  8       ?       ?   -0.71    0.09   -0.71    0.09   -0.71    0.09       ?       ?       ?       ?      ?      ? 
1 1 1    0    1   72 o  4   14.25    7.44    1.17    0.89    1.17    0.89    1.17    0.89   14.25    7.44   14.25    7.44   0.00   0.00 
1 1 1    0    1   73 x 11       ?       ?       ?       ?       ?       ?       ?       ?       ?       ?       ?       ?      ?      ? 
1 1 1    0    2    0 x  2       ?       ?       ?       ?       ?       ?       ?       ?       ?       ?       ?       ?      ?      ? 
1 1 1    0    2    1 o 11    6.91    3.55    0.22    0.20    0.22    0.20    0.22    0.20    6.91    3.55    6.91    3.55   0.00   0.00 
1 1 1    0    2    2 f  0  227.69    2.18  167.04    3.20  167.04    3.20  167.04    3.20  227.69    2.18  227.69    2.18   0.00   0.00 
1 1 1    0    2    3 o 19   34.32    2.59    3.86    0.56    3.86    0.56    3.86    0.56   34.32    2.59   34.32    2.59  -0.00   0.00 
1 1 1    0    2    4 o 14  358.00    2.31  412.87    5.34  412.87    5.34  412.87    5.34  358.00    2.31  358.00    2.31   0.00   0.00 
1 1 1    0    2    5 o  8   16.59    2.84    0.96    0.28    0.96    0.28    0.96    0.28   16.59    2.84   16.59    2.84   0.00   0.00 
1 1 1    0    2    6 o 10   29.26    2.30    2.81    0.43    2.81    0.43    2.81    0.43   29.26    2.30   29.26    2.30  -0.00   0.00 
1 1 1    0    2    7 o 11   13.62    3.75    0.72    0.28    0.72    0.28    0.72    0.28   13.62    3.75   13.62    3.75   0.00   0.00 
1 1 1    0    2    8 o  6  233.98    2.53  176.41    3.82  176.41    3.82  176.41    3.82  233.98    2.53  233.98    2.53  -0.00   0.00 
1 1 1    0    2    9 o  6    8.59    4.18    0.35    0.27    0.35    0.27    0.35    0.27    8.59    4.18    8.59    4.18   0.00   0.00 
1 1 1    0    2   10 o 16   18.68    3.46    1.23    0.37    1.23    0.37    1.23    0.37   18.68    3.46   18.68    3.46  -0.00   0.00 
1 1 1    0    2   11 o 19    6.35    3.62    0.17    0.23    0.17    0.23    0.17    0.23    6.35    3.62    6.35    3.62   0.00   0.00 
1 1 1    0    2   12 o  5  156.21    2.49   78.66    2.50   78.66    2.50   78.66    2.50  156.21    2.49  156.21    2.49   0.00   0.00 
1 1 1    0    2   13 o 14   25.85    2.83    2.23    0.46    2.23    0.46    2.23    0.46   25.85    2.83   25.85    2.83   0.00   0.00 
1 1 1    0    2   14 o  9  213.69    2.52  147.14    3.47  147.14    3.47  147.14    3.47  213.69    2.52  213.69    2.52  -0.00   0.00 
1 1 1    0    2   15 o 13    5.83    3.38    0.13    0.21    0.13    0.21    0.13    0.21    5.83    3.38    5.83    3.38   0.00   0.00 
1 1 1    0    2   16 o  5   61.28    2.40   12.15    0.95   12.15    0.95   12.15    0.95   61.28    2.40   61.28    2.40   0.00   0.00 
1 1 1    0    2   17 o 14   31.59    3.33    3.32    0.66    3.32    0.66    3.32    0.66   31.59    3.33   31.59    3.33  -0.00   0.00 
1 1 1    0    2   18 o 11   51.01    3.43    8.50    1.12    8.50    1.12    8.50    1.12   51.01    3.43   51.01    3.43  -0.00   0.00 
1 1 1    0    2   19 o 15   25.50    4.46    2.28    0.67    2.28    0.67    2.28    0.67   25.50    4.46   25.50    4.46   0.00   0.00 
1 1 1    0    2   20 o 16   96.71    3.09   30.22    1.92   30.22    1.92   30.22    1.92   96.71    3.09   96.71    3.09  -0.00   0.00 
1 1 1    0    2   21 o  3   10.43    5.56    0.50    0.51    0.50    0.51    0.50    0.51   10.43    5.56   10.43    5.56   0.00   0.00 
1 1 1    0    2   22 o 13  195.04    3.10  122.63    3.90  122.63    3.90  122.63    3.90  195.04    3.10  195.04    3.10  -0.00   0.00 
1 1 1    0    2   23 o  3   52.88    3.34    9.11    1.13    9.11    1.13    9.11    1.13   52.88    3.34   52.88    3.34  -0.00   0.00 
1 1 1    0    2   24 f  0  496.67    3.56  794.75   11.40  794.75   11.40  794.75   11.40  496.67    3.56  496.67    3.56   0.00   0.00 
1 1 1    0    2   25 f  0   50.53    3.43    8.34    1.11    8.34    1.11    8.34    1.11   50.53    3.43   50.53    3.43   0.00   0.00 
1 1 1    0    2   26 f  0  657.08    3.94 1390.96   16.68 1390.96   16.68 1390.96   16.68  657.08    3.94  657.08    3.94   0.00   0.00 
1 1 1    0    2   27 o 10  120.85    3.11   47.14    2.42   47.14    2.42   47.14    2.42  120.85    3.11  120.85    3.11  -0.00   0.00 
1 1 1    0    2   28 o  6  275.30    3.19  244.23    5.66  244.23    5.66  244.23    5.66  275.30    3.19  275.30    3.19   0.00   0.00 
1 1 1    0    2   29 o 14   21.54    6.10    1.81    0.73    1.81    0.73    1.81    0.73   21.54    6.10   21.54    6.10   0.00   0.00 
1 1 1    0    2   30 o  7  353.33    3.31  402.26    7.52  402.26    7.52  402.26    7.52  353.33    3.31  353.33    3.31  -0.00   0.00 
1 1 1    0    2   31 o 16   36.30    4.24    4.42    0.96    4.42    0.96    4.42    0.96   36.30    4.24   36.30    4.24   0.00   0.00 
1 1 1    0    2   32 o 12  319.59    3.26  329.12    6.71  329.12    6.71  329.12    6.71  319.59    3.26  319.59    3.26   0.00   0.00 
1 1 1    0    2   33 o 16   66.80    3.43   14.49    1.47   14.49    1.47   14.49    1.47   66.80    3.43   66.80    3.43  -0.00   0.00 
1 1 1    0    2   34 o  5   61.55    3.55   12.33    1.40   12.33    1.40   12.33    1.40   61.55    3.55   61.55    3.55  -0.00   0.00 
1 1 1    0    2   35 o 15   36.64    4.50    4.52    1.02    4.52    1.02    4.52    1.02   36.64    4.50   36.64    4.50   0.00   0.00 
1 1 1    0    2   36 o  7  182.06    3.14  106.89    3.69  106.89    3.69  106.89    3.69  182.06    3.14  182.06    3.14  -0.00   0.00 
1 1 1    0    2   37 o 10   52.56    3.78    9.04    1.27    9.04    1.27    9.04    1.27   52.56    3.78   52.56    3.78   0.00   0.00 
1 1 1    0    2   38 o 18  380.48    3.36  466.56    8.24  466.56    8.24  466.56    8.24  380.48    3.36  380.48    3.36  -0.00   0.00 
1 1 1    0    2   39 o 19   26.08    6.31    2.54    0.92    2.54    0.92    2.54    0.92   26.08    6.31   26.08    6.31   0.00   0.00 
1 1 1    0    2   40 o 12  386.36    3.38  481.20    8.40  481.20    8.40  481.20    8.40  386.36    3.38  386.36    3.38  -0.00   0.00 
1 1 1    0    2   41 o 19   58.57    3.61   11.18    1.35   11.18    1.35   11.18    1.35   58.57    3.61   58.57    3.61   0.00   0.00 
1 1 1    0    2   42 o  6  225.73    3.17  164.31    4.61  164.31    4.61  164.31    4.61  225.73    3.17  225.73    3.17  -0.00   0.00 
1 1 1    0    2   43 o  5   30.94    5.16    3.33    0.94    3.33    0.94    3.33    0.94   30.94    5.16   30.94    5.16   0.00   0.00 
1 1 1    0    2   44 o 13   63.68    3.55   13.19    1.45   13.19    1.45   13.19    1.45   63.68    3.55   63.68    3.55   0.00   0.00 
1 1 1    0    2   45 o 19    8.89    5.64    0.08    0.70    0.08    0.70    0.08    0.70    8.89    5.64    8.89    5.64   0.00   0.00 
1 1 1    0    2   46 o 18  110.23    3.20   39.26    2.27   39.26    2.27   39.26    2.27  110.23    3.20  110.23    3.20  -0.00   0.00 
1 1 1    0    2   47 o 18   20.58    6.97    1.77    0.83    1.77    0.83    1.77    0.83   20.58    6.97   20.58    6.97  -0.00   0.00 
1 1 1    0    2   48 o  5    9.59    5.93    0.22    0.72    0.22    0.72    0.22    0.72    9.59    5.93    9.59    5.93   0.00   0.00 
1 1 1    0    2   49 o  8   17.81    7.22    1.43    0.81    1.43    0.81    1.43    0.81   17.81    7.22   17.81    7.22   0.00   0.00 
1 1 1    0    2   50 o  7   15.64    7.17    1.15    0.79    1.15    0.79    1.15    0.79   15.64    7.17   15.64    7.17  -0.00   0.00 
1 1 1    0    2   51 o 18   25.23    6.82    2.46    0.96    2.46    0.96    2.46    0.96   25.23    6.82   25.23    6.82   0.00   0.00 
1 1 1    0    2   52 o  2  116.64    3.76   44.10    2.82   44.10    2.82   44.10    2.82  116.64    3.76  116.64    3.76  -0.00   0.00 
1 1 1    0    2   53 o  7   20.90    6.87    1.81    0.82    1.81    0.82    1.81    0.82   20.90    6.87   20.90    6.87  -0.00   0.00 
1 1 1    0    2   54 o  2   13.28    6.86    0.84    0.75    0.84    0.75    0.84    0.75   13.28    6.86   13.28    6.86   0.00   0.00 
1 1 1    0    2   55 o 11    5.33    3.88   -1.82    0.79   -1.82    0.79   -1.82    0.79    5.33    3.88    5.33    3.88  -0.00   0.00 
1 1 1    0    2   56 o 19   16.59    7.08    1.27    0.77    1.27    0.77    1.27    0.77   16.59    7.08   16.59    7.08   0.00   0.00 
1 1 1    0    2   57 o  6    4.34    3.17   -1.34    0.55   -1.34    0.55   -1.34    0.55    4.34    3.17    4.34    3.17   0.00   0.00 
1 1 1    0    2   58 o  4   20.30    7.09    1.76    0.84    1.76    0.84    1.76    0.84   20.30    7.09   20.30    7.09   0.00   0.00 
1 1 1    0    2   59 o 10   14.71    6.98    1.04    0.75    1.04    0.75    1.04    0.75   14.71    6.98   14.71    6.98   0.00   0.00 
1 1 1    0    2   60 o  4   66.32    3.56   14.38    1.51   14.38    1.51   14.38    1.51   66.32    3.56   66.32    3.56   0.00   0.00 
1 1 1    0    2   61 o 12   10.28    6.20    0.36    0.75    0.36    0.75    0.36    0.75   10.28    6.20   10.28    6.20  -0.00   0.00 
1 1 1    0    2   62 o  4  203.88    3.20  135.09    4.20  135.09    4.20  135.09    4.20  203.88    3.20  203.88    3.20  -0.00   0.00 
1 1 1    0    2   63 o  2   22.69    6.79    2.10    0.86    2.10    0.86    2.10    0.86   22.69    6.79   22.69    6.79   0.00   0.00 
1 1 1    0    2   64 o  5   30.44    5.22    3.30    0.93    3.30    0.93    3.30    0.93   30.44    5.22   30.44    5.22   0.00   0.00 
1 1 1    0    2   65 o 12    5.75    4.03   -0.55    0.56   -0.55    0.56   -0.55    0.56    5.75    4.03    5.75    4.03  -0.00   0.00 
1 1 1    0    2   66 o 16   46.77    3.80    7.35    1.13    7.35    1.13    7.35    1.13   46.77    3.80   46.77    3.80  -0.00   0.00 
1 1 1    0    2   67 o 13    6.31    4.32   -0.33    0.56   -0.33    0.56   -0.33    0.56    6.31    4.32    6.31    4.32  -0.00   0.00 
1 1 1    0    2   68 f  0   17.81    6.96    1.51    0.76    1.51    0.76    1.51    0.76   17.81    6.96   17.81    6.96   0.00   0.00 
1 1 1    0    2   69 o  4    7.97    5.08    0.11    0.58    0.11    0.58    0.11    0.58    7.97    5.08    7.97    5.08  -0.00   0.00 
1 1 1    0    2   70 o  1   17.61    6.35    1.43    0.66    1.43    0.66    1.43    0.66   17.61    6.35   17.61    6.35   0.00   0.00 
1 1 1    0    2   71 o 16       ?       ?   -1.11    0.28   -1.11    0.28   -1.11    0.28       ?       ?       ?       ?      ?      ? 
1 1 1    0    2   72 o  9    9.48    5.59    0.42    0.58    0.42    0.58    0.42    0.58    9.48    5.59    9.48    5.59   0.00   0.00 
1 1 1    0    2   73 o 19       ?       ?   -3.55    0.20   -3.55    0.20   -3.55    0.20       ?       ?       ?       ?      ?      ? 
1 1 1    0    3    0 o  6   43.17    4.66    6.21    1.26    6.21    1.26    6.21    1.26   43.17    4.66   43.17    4.66  -0.00   0.00 
1 1 1    0    3    1 o 15 1566.02    5.55 7900.90   56.00 7900.90   56.00 7900.90   56.00 1566.02    5.55 1566.02    5.55  -0.00   0.00 
1 1 1    0    3    2 o  8  113.18    2.14   41.31    1.56   41.31    1.56   41.31    1.56  113.18    2.14  113.18    2.14  -0.00   0.00 
1 1 1    0    3    3 o 11   22.25    2.68    1.66    0.37    1.66    0.37    1.66    0.37   22.25    2.68   22.25    2.68  -0.00   0.00 
1 1 1    0    3    4 o 12  232.22    2.54  173.75    3.80  173.75    3.80  173.75    3.80  232.22    2.54  232.22    2.54   0.00   0.00 
1 1 1    0    3    5 o 10  441.31    2.43  627.37    6.90  627.37    6.90  627.37    6.90  441.31    2.43  441.31    2.43  -0.00   0.00 
1 1 1    0    3    6 o  7   78.61    2.16   19.95    1.09   19.95    1.09   19.95    1.09   78.61    2.16   78.61    2.16  -0.00   0.00 
1 1 1    0    3    7 o  4   42.79    2.27    5.95    0.62    5.95    0.62    5.95    0.62   42.79    2.27   42.79    2.27   0.00   0.00 
1 1 1    0    3    8 o 13   79.37    2.15   20.34    1.10   20.34    1.10   20.34    1.10   79.37    2.15   79.37    2.15   0.00   0.00 
1 1 1    0    3    9 o  7   49.88    2.24    8.06    0.72    8.06    0.72    8.06    0.72   49.88    2.24   49.88    2.24   0.00   0.00 
1 1 1    0    3   10 o 14   70.81    2.17   16.20    0.99   16.20    0.99   16.20    0.99   70.81    2.17   70.81    2.17   0.00   0.00 
1 1 1    0    3   11 o  8  333.42    2.28  358.12    4.90  358.12    4.90  358.12    4.90  333.42    2.28  333.42    2.28   0.00   0.00 
1 1 1    0    3   12 o  7   47.94    2.29    7.45    0.70    7.45    0.70    7.45    0.70   47.94    2.29   47.94    2.29   0.00   0.00 
1 1 1    0    3   13 o  3   61.34    2.23   12.17    0.88   12.17    0.88   12.17    0.88   61.34    2.23   61.34    2.23   0.00   0.00 
1 1 1    0    3   14 o  4   29.75    2.54    2.91    0.48    2.91    0.48    2.91    0.48   29.75    2.54   29.75    2.54  -0.00   0.00 
1 1 1    0    3   15 o  7  129.10    2.15   53.73    1.79   53.73    1.79   53.73    1.79  129.10    2.15  129.10    2.15  -0.00   0.00 
1 1 1    0    3   16 o  4   74.53    2.19   17.94    1.05   17.94    1.05   17.94    1.05   74.53    2.19   74.53    2.19  -0.00   0.00 
1 1 1    0    3   17 o  9  307.93    2.43  305.49    4.83  305.49    4.83  305.49    4.83  307.93    2.43  307.93    2.43   0.00   0.00 
1 1 1    0    3   18 o  8   16.25    3.94    0.99    0.36    0.99    0.36    0.99    0.36   16.25    3.94   16.25    3.94   0.00   0.00 
1 1 1    0    3   19 o  5  201.58    3.11  130.99    4.04  130.99    4.04  130.99    4.04  201.58    3.11  201.58    3.11   0.00   0.00 
1 1 1    0    3   20 o 13   47.11    2.77    7.22    0.83    7.22    0.83    7.22    0.83   47.11    2.77   47.11    2.77  -0.00   0.00 
1 1 1    0    3   21 o  5  134.46    4.28   58.42    3.70   58.42    3.70   58.42    3.70  134.46    4.28  134.46    4.28  -0.00   0.00 
1 1 1    0    3   22 o  8   34.44    2.30    3.87    0.51    3.87    0.51    3.87    0.51   34.44    2.30   34.44    2.30  -0.00   0.00 
1 1 1    0    3   23 o  6  774.51    4.26 1932.63   21.24 1932.63   21.24 1932.63   21.24  774.51    4.26  774.51    4.26  -0.00   0.00 
1 1 1    0    3   24 f  0  184.12    3.12  109.29    3.70  109.29    3.70  109.29    3.70  184.12    3.12  184.12    3.12   0.00   0.00 
1 1 1    0    3   25 o 15 1014.96    4.97 3318.97   32.52 3318.97   32.52 3318.97   32.52 1014.96    4.97 1014.96    4.97  -0.00   0.00 
1 1 1    0    3   26 o 15   66.83    3.38   14.50    1.44   14.50    1.44   14.50    1.44   66.83    3.38   66.83    3.38   0.00   0.00 
1 1 1    0    3   27 o  9  349.94    3.30  394.56    7.44  394.56    7.44  394.56    7.44  349.94    3.30  349.94    3.30  -0.00   0.00 
1 1 1    0    3   28 o 12    9.48    5.76    0.26    0.66    0.26    0.66    0.26    0.66    9.48    5.76    9.48    5.76   0.00   0.00 
1 1 1    0    3   29 o 18  137.89    3.14   61.34    2.78   61.34    2.78   61.34    2.78  137.89    3.14  137.89    3.14  -0.00   0.00 
1 1 1    0    3   30 o  3   56.52    3.60   10.41    1.30   10.41    1.30   10.41    1.30   56.52    3.60   56.52    3.60   0.00   0.00 
1 1 1    0    3   31 o  6  105.40    3.20   35.88    2.17   35.88    2.17   35.88    2.17  105.40    3.20  105.40    3.20   0.00   0.00 
1 1 1    0    3   32 f  0  100.54    3.24   32.66    2.10   32.66    2.10   32.66    2.10  100.54    3.24  100.54    3.24  -0.00   0.00 
1 1 1    0    3   33 o 14  172.56    3.16   96.02    3.51   96.02    3.51   96.02    3.51  172.56    3.16  172.56    3.16  -0.00   0.00 
1 1 1    0    3   34 o  4  150.44    3.17   73.01    3.07   73.01    3.07   73.01    3.07  150.44    3.17  150.44    3.17  -0.00   0.00 
1 1 1    0    3   35 o  1  195.25    3.16  122.91    3.97  122.91    3.97  122.91    3.97  195.25    3.16  195.25    3.16   0.00   0.00 
1 1 1    0    3   36 o 17    8.31    5.53   -0.24    0.79   -0.24    0.79   -0.24    0.79    8.31    5.53    8.31    5.53  -0.00   0.00 
1 1 1    0    3   37 o 12  425.42    3.45  583.24    9.46  583.24    9.46  583.24    9.46  425.42    3.45  425.42    3.45  -0.00   0.00 
1 1 1    0    3   38 o  7   27.87    6.35    2.86    0.99    2.86    0.99    2.86    0.99   27.87    6.35   27.87    6.35   0.00   0.00 
1 1 1    0    3   39 o  4  228.04    3.20  167.68    4.69  167.68    4.69  167.68    4.69  228.04    3.20  228.04    3.20   0.00   0.00 
1 1 1    0    3   40 o 19    5.91    4.21   -1.04    0.71   -1.04    0.71   -1.04    0.71    5.91    4.21    5.91    4.21  -0.00   0.00 
1 1 1    0    3   41 o  2   74.25    3.48   17.88    1.66   17.88    1.66   17.88    1.66   74.25    3.48   74.25    3.48  -0.00   0.00 
1 1 1    0    3   42 o 15   71.94    3.50   16.80    1.61   16.80    1.61   16.80    1.61   71.94    3.50   71.94    3.50   0.00   0.00 
1 1 1    0    3   43 o 11   43.35    4.24    6.23    1.16    6.23    1.16    6.23    1.16   43.35    4.24   43.35    4.24   0.00   0.00 
1 1 1    0    3   44 o  2   79.94    3.42   20.71    1.75   20.71    1.75   20.71    1.75   79.94    3.42   79.94    3.42   0.00   0.00 
1 1 1    0    3   45 f  0  106.41    3.27   36.60    2.24   36.60    2.24   36.60    2.24  106.41    3.27  106.41    3.27   0.00   0.00 
1 1 1    0    3   46 o  8   11.15    6.54    0.47    0.79    0.47    0.79    0.47    0.79   11.15    6.54   11.15    6.54   0.00   0.00 
1 1 1    0    3   47 o 16  134.44    3.20   58.37    2.77   58.37    2.77   58.37    2.77  134.44    3.20  134.44    3.20   0.00   0.00 
1 1 1    0    3   48 o 13   49.88    3.94    8.18    1.25    8.18    1.25    8.18    1.25   49.88    3.94   49.88    3.94   0.00   0.00 
1 1 1    0    3   49 o  8  259.97    3.23  218.10    5.40  218.10    5.40  218.10    5.40  259.97    3.23  259.97    3.23   0.00   0.00 
1 1 1    0    3   50 o  5   17.04    7.51    1.35    0.86    1.35    0.86    1.35    0.86   17.04    7.51   17.04    7.51  -0.00   0.00 
1 1 1    0    3   51 o 13  204.08    3.20  134.54    4.20  134.54    4.20  134.54    4.20  204.08    3.20  204.08    3.20   0.00   0.00 
1 1 1    0    3   52 o 18   13.82    8.07    0.75    1.19    0.75    1.19    0.75    1.19   13.82    8.07   13.82    8.07   0.00   0.00 
1 1 1    0    3   53 o 11   30.56    5.74    3.33    1.01    3.33    1.01    3.33    1.01   30.56    5.74   30.56    5.74   0.00   0.00 
1 1 1    0    3   54 o  3   19.54    7.58    1.69    0.91    1.69    0.91    1.69    0.91   19.54    7.58   19.54    7.58  -0.00   0.00 
1 1 1    0    3   55 o 12   28.97    6.26    3.07    1.02    3.07    1.02    3.07    1.02   28.97    6.26   28.97    6.26  -0.00   0.00 
1 1 1    0    3   56 o 18   16.10    8.75    1.21    1.28    1.21    1.28    1.21    1.28   16.10    8.75   16.10    8.75  -0.00   0.00 
1 1 1    0    3   57 o 10    8.06    5.42   -0.33    0.80   -0.33    0.80   -0.33    0.80    8.06    5.42    8.06    5.42   0.00   0.00 
1 1 1    0    3   58 o  5    9.20    5.90    0.04    0.79    0.04    0.79    0.04    0.79    9.20    5.90    9.20    5.90  -0.00   0.00 
1 1 1    0    3   59 o 17   25.18    6.92    2.49    0.97    2.49    0.97    2.49    0.97   25.18    6.92   25.18    6.92   0.00   0.00 
1 1 1    0    3   60 f  0   22.61    7.28    2.12    0.94    2.12    0.94    2.12    0.94   22.61    7.28   22.61    7.28  -0.00   0.00 
1 1 1    0    3   61 o 10   78.24    3.51   20.00    1.76   20.00    1.76   20.00    1.76   78.24    3.51   78.24    3.51  -0.00   0.00 
1 1 1    0    3   62 o 19    9.66    6.09    0.17    0.80    0.17    0.80    0.17    0.80    9.66    6.09    9.66    6.09  -0.00   0.00 
1 1 1    0    3   63 o 16  110.85    3.33   40.08    2.37   40.08    2.37   40.08    2.37  110.85    3.33  110.85    3.33   0.00   0.00 
1 1 1    0    3   64 o 11   18.63    7.61    1.62    0.90    1.62    0.90    1.62    0.90   18.63    7.61   18.63    7.61  -0.00   0.00 
1 1 1    0    3   65 o 13    7.37    5.01   -0.37    0.73   -0.37    0.73   -0.37    0.73    7.37    5.01    7.37    5.01  -0.00   0.00 
1 1 1    0    3   66 o  8    7.48    5.04   -0.25    0.70   -0.25    0.70   -0.25    0.70    7.48    5.04    7.48    5.04  -0.00   0.00 
1 1 1    0    3   67 o 15   11.14    6.52    0.57    0.78    0.57    0.78    0.57    0.78   11.14    6.52   11.14    6.52   0.00   0.00 
1 1 1    0    3   68 o  6    6.06    4.28   -0.76    0.68   -0.76    0.68   -0.76    0.68    6.06    4.28    6.06    4.28   0.00   0.00 
1 1 1    0    3   69 o  4   19.03    7.22    1.72    0.83    1.72    0.83    1.72    0.83   19.03    7.22   19.03    7.22  -0.00   0.00 
1 1 1    0    3   70 o 15    6.51    4.51   -0.43    0.65   -0.43    0.65   -0.43    0.65    6.51    4.51    6.51    4.51   0.00   0.00 
1 1 1    0    3   71 o 17   18.00    7.25    1.63    0.82    1.63    0.82    1.63    0.82   18.00    7.25   18.00    7.25  -0.00   0.00 
1 1 1    0    3   72 o 18   12.07    6.79    0.81    0.80    0.81    0.80    0.81    0.80   12.07    6.79   12.07    6.79   0.00   0.00 
1 1 1    0    3   73 o  1    8.10    5.40   -0.04    0.77   -0.04    0.77   -0.04    0.77    8.10    5.40    8.10    5.40  -0.00   0.00 
1 1 1    0    4    0 o  1 1465.52    9.13 6920.34   86.18 6920.34   86.18 6920.34   86.18 1465.52    9.13 1465.52    9.13  -0.00   0.00 
1 1 1    0    4    1 o  9  131.69    2.16   55.91    1.83   55.91    1.83   55.91    1.83  131.69    2.16  131.69    2.16  -0.00   0.00 
1 1 1    0    4    2 o  9  831.64    3.12 2227.88   16.70 2227.88   16.70 2227.88   16.70  831.64    3.12  831.64    3.12  -0.00   0.00 
1 1 1    0    4    3 o 18  234.66    2.20  177.41    3.33  177.41    3.33  177.41    3.33  234.66    2.20  234.66    2.20  -0.00   0.00 
1 1 1    0    4    4 o  7  217.70    2.20  152.70    3.08  152.70    3.08  152.70    3.08  217.70    2.20  217.70    2.20  -0.00   0.00 
1 1 1    0    4    5 o 10  520.10    2.95  871.39    9.87  871.39    9.87  871.39    9.87  520.10    2.95  520.10    2.95  -0.00   0.00 
1 1 1    0    4    6 o 12  293.64    2.26  277.77    4.28  277.77    4.28  277.77    4.28  293.64    2.26  293.64    2.26   0.00   0.00 
1 1 1    0    4    7 o  1    8.30    4.35    0.32    0.31    0.32    0.31    0.32    0.31    8.30    4.35    8.30    4.35   0.00   0.00 
1 1 1    0    4    8 o 13   35.95    2.47    4.22    0.57    4.22    0.57    4.22    0.57   35.95    2.47   35.95    2.47  -0.00   0.00 
1 1 1    0    4    9 o 15   57.05    2.28   10.53    0.83   10.53    0.83   10.53    0.83   57.05    2.28   57.05    2.28   0.00   0.00 
1 1 1    0    4   10 o  6  224.73    2.20  162.73    3.19  162.73    3.19  162.73    3.19  224.73    2.20  224.73    2.20  -0.00   0.00 
1 1 1    0    4   11 o  2  134.54    2.17   58.35    1.88   58.35    1.88   58.35    1.88  134.54    2.17  134.54    2.17   0.00   0.00 
1 1 1    0    4   12 o 13   99.05    2.33   31.66    1.49   31.66    1.49   31.66    1.49   99.05    2.33   99.05    2.33   0.00   0.00 
1 1 1    0    4   13 o 15   77.79    2.22   19.54    1.11   19.54    1.11   19.54    1.11   77.79    2.22   77.79    2.22   0.00   0.00 
1 1 1    0    4   14 o 15   52.56    2.27    8.95    0.77    8.95    0.77    8.95    0.77   52.56    2.27   52.56    2.27  -0.00   0.00 
1 1 1    0    4   15 o  1  148.95    2.18   71.51    2.09   71.51    2.09   71.51    2.09  148.95    2.18  148.95    2.18  -0.00   0.00 
1 1 1    0    4   16 o  7  150.47    2.18   72.98    2.11   72.98    2.11   72.98    2.11  150.47    2.18  150.47    2.18  -0.00   0.00 
1 1 1    0    4   17 o  8  142.37    2.17   65.33    1.99   65.33    1.99   65.33    1.99  142.37    2.17  142.37    2.17  -0.00   0.00 
1 1 1    0    4   18 o  4  124.99    2.17   50.37    1.74   50.37    1.74   50.37    1.74  124.99    2.17  124.99    2.17  -0.00   0.00 
1 1 1    0    4   19 o  4    6.82    4.04    0.16    0.31    0.16    0.31    0.16    0.31    6.82    4.04    6.82    4.04  -0.00   0.00 
1 1 1    0    4   20 o 16   29.06    2.81    2.80    0.51    2.80    0.51    2.80    0.51   29.06    2.81   29.06    2.81  -0.00   0.00 
1 1 1    0    4   21 o  9  151.73    2.18   74.21    2.13   74.21    2.13   74.21    2.13  151.73    2.18  151.73    2.18   0.00   0.00 
1 1 1    0    4   22 o  9  450.77    2.45  654.56    7.12  654.56    7.12  654.56    7.12  450.77    2.45  450.77    2.45  -0.00   0.00 
1 1 1    0    4   23 o 16   94.24    2.22   28.65    1.34   28.65    1.34   28.65    1.34   94.24    2.22   94.24    2.22   0.00   0.00 
1 1 1    0    4   24 o  3  374.26    2.73  451.24    6.58  451.24    6.58  451.24    6.58  374.26    2.73  374.26    2.73  -0.00   0.00 
1 1 1    0    4   25 o 18  162.55    2.20   85.15    2.31   85.15    2.31   85.15    2.31  162.55    2.20  162.55    2.20  -0.00   0.00 
1 1 1    0    4   26 o 11  393.85    2.76  499.73    7.00  499.73    7.00  499.73    7.00  393.85    2.76  393.85    2.76   0.00   0.00 
1 1 1    0    4   27 o 11  185.03    2.87  110.36    3.42  110.36    3.42  110.36    3.42  185.03    2.87  185.03    2.87   0.00   0.00 
1 1 1    0    4   28 o 14  331.09    3.29  353.21    7.02  353.21    7.02  353.21    7.02  331.09    3.29  331.09    3.29   0.00   0.00 
1 1 1    0    4   29 o 15   29.60    5.59    3.11    0.96    3.11    0.96    3.11    0.96   29.60    5.59   29.60    5.59   0.00   0.00 
1 1 1    0    4   30 o  1  352.16    3.84  399.67    8.71  399.67    8.71  399.67    8.71  352.16    3.84  352.16    3.84  -0.00   0.00 
1 1 1    0    4   31 o  8   80.55    3.40   21.01    1.76   21.01    1.76   21.01    1.76   80.55    3.40   80.55    3.40  -0.00   0.00 
1 1 1    0    4   32 o  1  226.24    3.19  164.99    4.65  164.99    4.65  164.99    4.65  226.24    3.19  226.24    3.19  -0.00   0.00 
1 1 1    0    4   33 o  8   19.40    7.72    1.68    0.93    1.68    0.93    1.68    0.93   19.40    7.72   19.40    7.72   0.00   0.00 
1 1 1    0    4   34 o 19    9.08    5.90   -0.06    0.82   -0.06    0.82   -0.06    0.82    9.08    5.90    9.08    5.90  -0.00   0.00 
1 1 1    0    4   35 o 18   65.40    3.69   13.91    1.55   13.91    1.55   13.91    1.55   65.40    3.69   65.40    3.69   0.00   0.00 
1 1 1    0    4   36 o  9  162.25    3.20   84.92    3.34   84.92    3.34   84.92    3.34  162.25    3.20  162.25    3.20   0.00   0.00 
1 1 1    0    4   37 o  6   77.92    3.53   19.69    1.76   19.69    1.76   19.69    1.76   77.92    3.53   77.92    3.53   0.00   0.00 
1 1 1    0    4   38 o  5  507.88    3.63  831.42   11.86  831.42   11.86  831.42   11.86  507.88    3.63  507.88    3.63  -0.00   0.00 
1 1 1    0    4   39 o 19   16.83    7.80    1.34    0.93    1.34    0.93    1.34    0.93   16.83    7.80   16.83    7.80  -0.00   0.00 
1 1 1    0    4   40 f  0   18.24    7.82    1.53    0.94    1.53    0.94    1.53    0.94   18.24    7.82   18.24    7.82   0.00   0.00 
1 1 1    0    4   41 o 18   20.68    7.73    1.86    0.96    1.86    0.96    1.86    0.96   20.68    7.73   20.68    7.73   0.00   0.00 
1 1 1    0    4   42 o 12  447.11    3.51  644.46   10.11  644.46   10.11  644.46   10.11  447.11    3.51  447.11    3.51   0.00   0.00 
1 1 1    0    4   43 o  5   88.71    3.42   25.48    1.95   25.48    1.95   25.48    1.95   88.71    3.42   88.71    3.42  -0.00   0.00 
1 1 1    0    4   44 o  3   12.86    7.12    0.73    0.86    0.73    0.86    0.73    0.86   12.86    7.12   12.86    7.12   0.00   0.00 
1 1 1    0    4   45 o 15   45.99    4.21    6.99    1.22    6.99    1.22    6.99    1.22   45.99    4.21   45.99    4.21  -0.00   0.00 
1 1 1    0    4   46 o  4   53.10    3.93    9.24    1.33    9.24    1.33    9.24    1.33   53.10    3.93   53.10    3.93  -0.00   0.00 
1 1 1    0    4   47 o  2   49.75    4.07    8.14    1.28    8.14    1.28    8.14    1.28   49.75    4.07   49.75    4.07   0.00   0.00 
1 1 1    0    4   48 o  2  315.73    3.31  321.61    6.73  321.61    6.73  321.61    6.73  315.73    3.31  315.73    3.31  -0.00   0.00 
1 1 1    0    4   49 o 12   43.85    4.34    6.39    1.20    6.39    1.20    6.39    1.20   43.85    4.34   43.85    4.34   0.00   0.00 
1 1 1    0    4   50 o  3  147.20    3.22   70.03    3.05   70.03    3.05   70.03    3.05  147.20    3.22  147.20    3.22   0.00   0.00 
1 1 1    0    4   51 o 12   11.54    6.78    0.50    0.85    0.50    0.85    0.50    0.85   11.54    6.78   11.54    6.78  -0.00   0.00 
1 1 1    0    4   52 o 19   95.70    3.89   29.75    2.39   29.75    2.39   29.75    2.39   95.70    3.89   95.70    3.89  -0.00   0.00 
1 1 1    0    4   53 o  9   13.51    7.75    0.76    1.07    0.76    1.07    0.76    1.07   13.51    7.75   13.51    7.75  -0.00   0.00 
1 1 1    0    4   54 o  2  117.29    3.31   44.53    2.49   44.53    2.49   44.53    2.49  117.29    3.31  117.29    3.31   0.00   0.00 
1 1 1    0    4   55 o 17   35.31    5.30    4.30    1.13    4.30    1.13    4.30    1.13   35.31    5.30   35.31    5.30  -0.00   0.00 
1 1 1    0    4   56 o  4   11.67    7.47    0.10    1.26    0.10    1.26    0.10    1.26   11.67    7.47   11.67    7.47  -0.00   0.00 
1 1 1    0    4   57 o 14   12.54    7.23    0.65    0.94    0.65    0.94    0.65    0.94   12.54    7.23   12.54    7.23  -0.00   0.00 
1 1 1    0    4   58 o 16   24.33    7.63    2.43    1.05    2.43    1.05    2.43    1.05   24.33    7.63   24.33    7.63  -0.00   0.00 
1 1 1    0    4   59 f  0   57.08    4.05   10.73    1.47   10.73    1.47   10.73    1.47   57.08    4.05   57.08    4.05  -0.00   0.00 
1 1 1    0    4   60 o  2   11.52    6.97    0.44    0.95    0.44    0.95    0.44    0.95   11.52    6.97   11.52    6.97   0.00   0.00 
1 1 1    0    4   61 o 16   11.91    7.42    0.35    1.15    0.35    1.15    0.35    1.15   11.91    7.42   11.91    7.42   0.00   0.00 
1 1 1    0    4   62 o  9   81.26    3.59   21.63    1.87   21.63    1.87   21.63    1.87   81.26    3.59   81.26    3.59  -0.00   0.00 
1 1 1    0    4   63 o 15   29.01    6.75    3.20    1.10    3.20    1.10    3.20    1.10   29.01    6.75   29.01    6.75   0.00   0.00 
1 1 1    0    4   64 o  5   17.14    7.94    1.46    0.97    1.46    0.97    1.46    0.97   17.14    7.94   17.14    7.94  -0.00   0.00 
1 1 1    0    4   65 o 15    7.97    5.42   -0.41    0.85   -0.41    0.85   -0.41    0.85    7.97    5.42    7.97    5.42   0.00   0.00 
1 1 1    0    4   66 o 18   39.36    4.84    5.42    1.18    5.42    1.18    5.42    1.18   39.36    4.84   39.36    4.84  -0.00   0.00 
1 1 1    0    4   67 o  2   15.21    7.60    1.24    0.91    1.24    0.91    1.24    0.91   15.21    7.60   15.21    7.60   0.00   0.00 
1 1 1    0    4   68 o 14    9.23    5.97    0.09    0.84    0.09    0.84    0.09    0.84    9.23    5.97    9.23    5.97  -0.00   0.00 
1 1 1    0    4   69 o 11    6.89    4.82   -0.69    0.80   -0.69    0.80   -0.69    0.80    6.89    4.82    6.89    4.82  -0.00   0.00 
1 1 1    0    4   70 o  2   13.79    7.41    1.09    0.91    1.09    0.91    1.09    0.91   13.79    7.41   13.79    7.41   0.00   0.00 
1 1 1    0    4   71 o 17   14.02    7.34    1.12    0.87    1.12    0.87    1.12    0.87   14.02    7.34   14.02    7.34   0.00   0.00 
1 1 1    0    4   72 o 17   21.53    7.61    2.25    0.96    2.25    0.96    2.25    0.96   21.53    7.61   21.53    7.61  -0.00   0.00 
1 1 1    0    4   73 o  2   12.24    6.93    0.90    0.84    0.90    0.84    0.90    0.84   12.24    6.93   12.24    6.93   0.00   0.00 
1 1 1    0    5    0 o  1  405.78    3.39  530.48    8.86  530.48    8.86  530.48    8.86  405.78    3.39  405.78    3.39   0.00   0.00 
1 1 1    0    5    1 o 16  812.19    3.56 2125.00   18.63 2125.00   18.63 2125.00   18.63  812.19    3.56  812.19    3.56  -0.00   0.00 
1 1 1    0    5    2 o 15  864.47    3.19 2407.25   17.76 2407.25   17.76 2407.25   17.76  864.47    3.19  864.47    3.19  -0.00   0.00 
1 1 1    0    5    3 o 12  438.31    2.44  618.87    6.89  618.87    6.89  618.87    6.89  438.31    2.44  438.31    2.44   0.00   0.00 
1 1 1    0    5    4 o  6 1110.60    3.73 3973.26   26.67 3973.26   26.67 3973.26   26.67 1110.60    3.73 1110.60    3.73  -0.00   0.00 
1 1 1    0    5    5 o 13  273.75    2.60  241.45    4.59  241.45    4.59  241.45    4.59  273.75    2.60  273.75    2.60  -0.00   0.00 
1 1 1    0    5    6 o  6  142.75    2.18   65.68    2.01   65.68    2.01   65.68    2.01  142.75    2.18  142.75    2.18   0.00   0.00 
1 1 1    0    5    7 o  9  141.12    2.18   64.20    1.98   64.20    1.98   64.20    1.98  141.12    2.18  141.12    2.18  -0.00   0.00 
1 1 1    0    5    8 o  2  565.40    2.63 1029.76    9.57 1029.76    9.57 1029.76    9.57  565.40    2.63  565.40    2.63   0.00   0.00 
1 1 1    0    5    9 o 18   84.54    2.22   23.07    1.20   23.07    1.20   23.07    1.20   84.54    2.22   84.54    2.22   0.00   0.00 
1 1 1    0    5   10 o 14  354.34    2.33  404.48    5.33  404.48    5.33  404.48    5.33  354.34    2.33  354.34    2.33   0.00   0.00 
1 1 1    0    5   11 o  8   16.17    4.64    1.03    0.42    1.03    0.42    1.03    0.42   16.17    4.64   16.17    4.64   0.00   0.00 
1 1 1    0    5   12 o 17   58.34    2.34   11.02    0.87   11.02    0.87   11.02    0.87   58.34    2.34   58.34    2.34   0.00   0.00 
1 1 1    0    5   13 o  1  164.06    2.19   86.74    2.31   86.74    2.31   86.74    2.31  164.06    2.19  164.06    2.19   0.00   0.00 
1 1 1    0    5   14 o 12   72.25    2.27   16.86    1.05   16.86    1.05   16.86    1.05   72.25    2.27   72.25    2.27   0.00   0.00 
1 1 1    0    5   15 o 16   51.60    2.42    8.63    0.80    8.63    0.80    8.63    0.80   51.60    2.42   51.60    2.42   0.00   0.00 
1 1 1    0    5   16 o  4  284.66    2.27  261.05    4.15  261.05    4.15  261.05    4.15  284.66    2.27  284.66    2.27   0.00   0.00 
1 1 1    0    5   17 o 13   23.59    3.53    1.91    0.50    1.91    0.50    1.91    0.50   23.59    3.53   23.59    3.53  -0.00   0.00 
1 1 1    0    5   18 o 12   12.13    5.23    0.68    0.42    0.68    0.42    0.68    0.42   12.13    5.23   12.13    5.23   0.00   0.00 
1 1 1    0    5   19 o 19  187.96    2.20  113.84    2.67  113.84    2.67  113.84    2.67  187.96    2.20  187.96    2.20  -0.00   0.00 
1 1 1    0    5   20 o 19  537.98    2.59  932.35    8.97  932.35    8.97  932.35    8.97  537.98    2.59  537.98    2.59  -0.00   0.00 
1 1 1    0    5   21 o  3  569.94    2.64 1046.38    9.69 1046.38    9.69 1046.38    9.69  569.94    2.64  569.94    2.64  -0.00   0.00 
1 1 1    0    5   22 o  8  339.92    2.32  372.24    5.09  372.24    5.09  372.24    5.09  339.92    2.32  339.92    2.32  -0.00   0.00 
1 1 1    0    5   23 o  6 1570.96    4.83 7950.75   48.89 7950.75   48.89 7950.75   48.89 1570.96    4.83 1570.96    4.83  -0.00   0.00 
1 1 1    0    5   24 o 12  115.72    2.22   43.18    1.65   43.18    1.65   43.18    1.65  115.72    2.22  115.72    2.22   0.00   0.00 
1 1 1    0    5   25 o 12  589.39    2.67 1119.01   10.15 1119.01   10.15 1119.01   10.15  589.39    2.67  589.39    2.67   0.00   0.00 
1 1 1    0    5   26 o  3  301.95    2.29  293.73    4.45  293.73    4.45  293.73    4.45  301.95    2.29  301.95    2.29  -0.00   0.00 
1 1 1    0    5   27 o  2  764.95    3.20 1884.98   15.77 1884.98   15.77 1884.98   15.77  764.95    3.20  764.95    3.20  -0.00   0.00 
1 1 1    0    5   28 o 10  141.59    2.39   64.63    2.18   64.63    2.18   64.63    2.18  141.59    2.39  141.59    2.39   0.00   0.00 
1 1 1    0    5   29 o 16  547.29    3.31  964.99   11.67  964.99   11.67  964.99   11.67  547.29    3.31  547.29    3.31  -0.00   0.00 
1 1 1    0    5   30 o 19  278.87    2.64  250.57    4.74  250.57    4.74  250.57    4.74  278.87    2.64  278.87    2.64  -0.00   0.00 
1 1 1    0    5   31 o 19   18.72    3.49    1.24    0.38    1.24    0.38    1.24    0.38   18.72    3.49   18.72    3.49   0.00   0.00 
1 1 1    0    5   32 o 11   66.63    3.08   14.39    1.31   14.39    1.31   14.39    1.31   66.63    3.08   66.63    3.08  -0.00   0.00 
1 1 1    0    5   33 o  2  214.65    3.21  148.53    4.44  148.53    4.44  148.53    4.44  214.65    3.21  214.65    3.21   0.00   0.00 
1 1 1    0    5   34 o 17  130.20    3.26   54.72    2.73   54.72    2.73   54.72    2.73  130.20    3.26  130.20    3.26   0.00   0.00 
1 1 1    0    5   35 o  9  193.09    3.21  120.23    3.99  120.23    3.99  120.23    3.99  193.09    3.21  193.09    3.21  -0.00   0.00 
1 1 1    0    5   36 o 18   40.52    4.87    5.52    1.22    5.52    1.22    5.52    1.22   40.52    4.87   40.52    4.87  -0.00   0.00 
1 1 1    0    5   37 o 11  165.57    3.22   88.43    3.43   88.43    3.43   88.43    3.43  165.57    3.22  165.57    3.22   0.00   0.00 
1 1 1    0    5   38 o 15   11.85    7.03    0.50    0.93    0.50    0.93    0.50    0.93   11.85    7.03   11.85    7.03   0.00   0.00 
1 1 1    0    5   39 o 16   28.87    6.65    3.08    1.08    3.08    1.08    3.08    1.08   28.87    6.65   28.87    6.65   0.00   0.00 
1 1 1    0    5   40 o  3   23.49    7.63    2.26    1.02    2.26    1.02    2.26    1.02   23.49    7.63   23.49    7.63   0.00   0.00 
1 1 1    0    5   41 o  3   91.91    3.98   27.38    2.35   27.38    2.35   27.38    2.35   91.91    3.98   91.91    3.98  -0.00   0.00 
1 1 1    0    5   42 o 19   30.36    6.40    3.34    1.10    3.34    1.10    3.34    1.10   30.36    6.40   30.36    6.40  -0.00   0.00 
1 1 1    0    5   43 o  9  639.58    3.95 1318.98   16.28 1318.98   16.28 1318.98   16.28  639.58    3.95  639.58    3.95  -0.00   0.00 
1 1 1    0    5   44 o  3  106.32    3.33   36.54    2.28   36.54    2.28   36.54    2.28  106.32    3.33  106.32    3.33  -0.00   0.00 
1 1 1    0    5   45 o  4   21.76    7.69    2.01    0.98    2.01    0.98    2.01    0.98   21.76    7.69   21.76    7.69  -0.00   0.00 
1 1 1    0    5   46 o  8   25.69    7.17    2.57    1.03    2.57    1.03    2.57    1.03   25.69    7.17   25.69    7.17   0.00   0.00 
1 1 1    0    5   47 o 11   64.37    3.74   13.50    1.54   13.50    1.54   13.50    1.54   64.37    3.74   64.37    3.74   0.00   0.00 
1 1 1    0    5   48 o 14   44.63    4.38    6.62    1.23    6.62    1.23    6.62    1.23   44.63    4.38   44.63    4.38  -0.00   0.00 
1 1 1    0    5   49 o 16    8.14    5.50   -0.39    0.84   -0.39    0.84   -0.39    0.84    8.14    5.50    8.14    5.50   0.00   0.00 
1 1 1    0    5   50 o 19   14.20    7.55    0.95    0.93    0.95    0.93    0.95    0.93   14.20    7.55   14.20    7.55  -0.00   0.00 
1 1 1    0    5   51 o 11   79.43    4.10   20.56    2.09   20.56    2.09   20.56    2.09   79.43    4.10   79.43    4.10   0.00   0.00 
1 1 1    0    5   52 o 14   26.90    7.05    2.78    1.05    2.78    1.05    2.78    1.05   26.90    7.05   26.90    7.05   0.00   0.00 
1 1 1    0    5   53 o  7   31.15    9.18    3.88    1.60    3.88    1.60    3.88    1.60   31.15    9.18   31.15    9.18   0.00   0.00 
1 1 1    0    5   54 o 17   16.06    7.90    1.24    0.97    1.24    0.97    1.24    0.97   16.06    7.90   16.06    7.90   0.00   0.00 
1 1 1    0    5   55 o  5   85.39    3.55   23.70    1.95   23.70    1.95   23.70    1.95   85.39    3.55   85.39    3.55   0.00   0.00 
1 1 1    0    5   56 o 19    9.47    6.21   -0.13    0.95   -0.13    0.95   -0.13    0.95    9.47    6.21    9.47    6.21   0.00   0.00 
1 1 1    0    5   57 o 13   16.75    8.59    1.36    1.18    1.36    1.18    1.36    1.18   16.75    8.59   16.75    8.59   0.00   0.00 
1 1 1    0    5   58 o  1   28.39    8.28    3.24    1.32    3.24    1.32    3.24    1.32   28.39    8.28   28.39    8.28   0.00   0.00 
1 1 1    0    5   59 o  8   14.74    8.26    0.99    1.18    0.99    1.18    0.99    1.18   14.74    8.26   14.74    8.26  -0.00   0.00 
1 1 1    0    5   60 o  1   37.53    6.66    5.05    1.46    5.05    1.46    5.05    1.46   37.53    6.66   37.53    6.66   0.00   0.00 
1 1 1    0    5   61 f  0   42.21    5.87    6.21    1.51    6.21    1.51    6.21    1.51   42.21    5.87   42.21    5.87  -0.00   0.00 
1 1 1    0    5   62 o  8   19.33    8.98    1.86    1.24    1.86    1.24    1.86    1.24   19.33    8.98   19.33    8.98  -0.00   0.00 
1 1 1    0    5   63 o 14   98.68    4.02   31.99    2.54   31.99    2.54   31.99    2.54   98.68    4.02   98.68    4.02  -0.00   0.00 
1 1 1    0    5   64 o  7   23.95    8.79    2.61    1.25    2.61    1.25    2.61    1.25   23.95    8.79   23.95    8.79  -0.00   0.00 
1 1 1    0    5   65 o  6   27.40    8.43    3.23    1.30    3.23    1.30    3.23    1.30   27.40    8.43   27.40    8.43  -0.00   0.00 
1 1 1    0    5   66 o  7   47.74    5.22    7.99    1.56    7.99    1.56    7.99    1.56   47.74    5.22   47.74    5.22   0.00   0.00 
1 1 1    0    5   67 o 19   35.86    6.59    4.88    1.37    4.88    1.37    4.88    1.37   35.86    6.59   35.86    6.59  -0.00   0.00 
1 1 1    0    5   68 o  5   16.47    8.43    1.53    1.13    1.53    1.13    1.53    1.13   16.47    8.43   16.47    8.43  -0.00   0.00 
1 1 1    0    5   69 o  8   15.00    8.15    1.31    1.11    1.31    1.11    1.31    1.11   15.00    8.15   15.00    8.15  -0.00   0.00 
1 1 1    0    5   70 o  7    7.37    5.17   -0.75    0.92   -0.75    0.92   -0.75    0.92    7.37    5.17    7.37    5.17   0.00   0.00 
1 1 1    0    5   71 o 13   14.53    8.00    1.26    1.09    1.26    1.09    1.26    1.09   14.53    8.00   14.53    8.00  -0.00   0.00 
1 1 1    0    5   72 o 11   10.23    6.60    0.32    1.01    0.32    1.01    0.32    1.01   10.23    6.60   10.23    6.60  -0.00   0.00 
1 1 1    0    6    0 o  6 3087.97   14.37 30740.99  285.84 30740.99  285.84 30740.99  285.84 3087.97   14.37 3087.97   14.37   0.00   0.00 
1 1 1    0    6    1 o  5  605.69    2.89 1181.79   11.28 1181.79   11.28 1181.79   11.28  605.69    2.89  605.69    2.89  -0.00   0.00 
1 1 1    0    6    2 o 11  751.88    3.18 1821.08   15.38 1821.08   15.38 1821.08   15.38  751.88    3.18  751.88    3.18   0.00   0.00 
1 1 1    0    6    3 o  8 1059.79    3.62 3618.10   24.70 3618.10   24.70 3618.10   24.70 1059.79    3.62 1059.79    3.62   0.00   0.00 
1 1 1    0    6    4 o  9   81.04    2.43   21.21    1.26   21.21    1.26   21.21    1.26   81.04    2.43   81.04    2.43  -0.00   0.00 
1 1 1    0    6    5 o  2 2180.09    6.39 15314.25   89.74 15314.25   89.74 15314.25   89.74 2180.09    6.39 2180.09    6.39   0.00   0.00 
1 1 1    0    6    6 o 14   20.78    4.96    1.61    0.58    1.61    0.58    1.61    0.58   20.78    4.96   20.78    4.96   0.00   0.00 
1 1 1    0    6    7 o  2   87.47    2.25   24.69    1.27   24.69    1.27   24.69    1.27   87.47    2.25   87.47    2.25  -0.00   0.00 
1 1 1    0    6    8 o 14  448.69    2.46  648.53    7.11  648.53    7.11  648.53    7.11  448.69    2.46  448.69    2.46   0.00   0.00 
1 1 1    0    6    9 o 19  263.03    2.25  222.90    3.82  222.90    3.82  222.90    3.82  263.03    2.25  263.03    2.25  -0.00   0.00 
1 1 1    0    6   10 o  8  127.27    2.21   52.22    1.81   52.22    1.81   52.22    1.81  127.27    2.21  127.27    2.21  -0.00   0.00 
1 1 1    0    6   11 o  5  200.68    2.22  129.78    2.86  129.78    2.86  129.78    2.86  200.68    2.22  200.68    2.22  -0.00   0.00 
1 1 1    0    6   12 o 16  183.24    2.21  108.20    2.61  108.20    2.61  108.20    2.61  183.24    2.21  183.24    2.21  -0.00   0.00 
1 1 1    0    6   13 o 11  129.56    2.21   54.11    1.84   54.11    1.84   54.11    1.84  129.56    2.21  129.56    2.21  -0.00   0.00 
1 1 1    0    6   14 o  5  368.07    2.36  436.45    5.58  436.45    5.58  436.45    5.58  368.07    2.36  368.07    2.36  -0.00   0.00 
1 1 1    0    6   15 f  0  106.43    2.22   36.54    1.52   36.54    1.52   36.54    1.52  106.43    2.22  106.43    2.22  -0.00   0.00 
1 1 1    0    6   16 o 14  125.83    2.22   51.05    1.80   51.05    1.80   51.05    1.80  125.83    2.22  125.83    2.22  -0.00   0.00 
1 1 1    0    6   17 o  9  218.27    2.38  153.52    3.35  153.52    3.35  153.52    3.35  218.27    2.38  218.27    2.38  -0.00   0.00 
1 1 1    0    6   18 o 12   23.87    3.74    1.97    0.53    1.97    0.53    1.97    0.53   23.87    3.74   23.87    3.74  -0.00   0.00 
1 1 1    0    6   19 o  6  105.20    2.23   35.69    1.51   35.69    1.51   35.69    1.51  105.20    2.23  105.20    2.23   0.00   0.00 
1 1 1    0    6   20 o 17  392.80    2.55  497.06    6.46  497.06    6.46  497.06    6.46  392.80    2.55  392.80    2.55   0.00   0.00 
1 1 1    0    6   21 o  8  795.34    3.06 2037.71   15.66 2037.71   15.66 2037.71   15.66  795.34    3.06  795.34    3.06  -0.00   0.00 
1 1 1    0    6   22 o 17  238.79    2.24  183.71    3.45  183.71    3.45  183.71    3.45  238.79    2.24  238.79    2.24   0.00   0.00 
1 1 1    0    6   23 o  3  444.11    2.46  635.36    7.03  635.36    7.03  635.36    7.03  444.11    2.46  444.11    2.46   0.00   0.00 
1 1 1    0    6   24 o  7 2016.35    5.96 13099.37   77.46 13099.37   77.46 13099.37   77.46 2016.35    5.96 2016.35    5.96  -0.00   0.00 
1 1 1    0    6   25 o  6  110.49    2.26   39.38    1.61   39.38    1.61   39.38    1.61  110.49    2.26  110.49    2.26   0.00   0.00 
1 1 1    0    6   26 o  9  181.04    2.22  105.61    2.59  105.61    2.59  105.61    2.59  181.04    2.22  181.04    2.22   0.00   0.00 
1 1 1    0    6   27 o 13  150.97    2.22   73.46    2.15   73.46    2.15   73.46    2.15  150.97    2.22  150.97    2.22  -0.00   0.00 
1 1 1    0    6   28 o 10  196.14    2.24  123.96    2.82  123.96    2.82  123.96    2.82  196.14    2.24  196.14    2.24  -0.00   0.00 
1 1 1    0    6   29 o  4  604.21    2.71 1176.03   10.54 1176.03   10.54 1176.03   10.54  604.21    2.71  604.21    2.71  -0.00   0.00 
1 1 1    0    6   30 o  6  346.04    2.34  385.77    5.22  385.77    5.22  385.77    5.22  346.04    2.34  346.04    2.34   0.00   0.00 
1 1 1    0    6   31 o  1    5.80    3.84   -0.09    0.37   -0.09    0.37   -0.09    0.37    5.80    3.84    5.80    3.84   0.00   0.00 
1 1 1    0    6   32 o 13   57.85    2.37   10.84    0.88   10.84    0.88   10.84    0.88   57.85    2.37   57.85    2.37   0.00   0.00 
1 1 1    0    6   33 o 12  118.91    2.44   45.61    1.87   45.61    1.87   45.61    1.87  118.91    2.44  118.91    2.44  -0.00   0.00 
1 1 1    0    6   34 o 18  110.55    4.28   39.56    3.03   39.56    3.03   39.56    3.03  110.55    4.28  110.55    4.28   0.00   0.00 
1 1 1    0    6   35 o  3   36.36    2.61    4.33    0.60    4.33    0.60    4.33    0.60   36.36    2.61   36.36    2.61   0.00   0.00 
1 1 1    0    6   36 o 16  414.28    3.09  553.10    8.26  553.10    8.26  553.10    8.26  414.28    3.09  414.28    3.09  -0.00   0.00 
1 1 1    0    6   37 o 16    9.19    5.18    0.36    0.47    0.36    0.47    0.36    0.47    9.19    5.18    9.19    5.18   0.00   0.00 
1 1 1    0    6   38 o 16  558.41    3.76 1005.24   13.52 1005.24   13.52 1005.24   13.52  558.41    3.76  558.41    3.76  -0.00   0.00 
1 1 1    0    6   39 o  4   11.71    7.05    0.43    0.97    0.43    0.97    0.43    0.97   11.71    7.05   11.71    7.05  -0.00   0.00 
1 1 1    0    6   40 o 14  420.31    3.48  569.50    9.43  569.50    9.43  569.50    9.43  420.31    3.48  420.31    3.48   0.00   0.00 
1 1 1    0    6   41 o 10   12.79    7.37    0.66    0.98    0.66    0.98    0.66    0.98   12.79    7.37   12.79    7.37   0.00   0.00 
1 1 1    0    6   42 o 18  431.81    3.51  601.13    9.75  601.13    9.75  601.13    9.75  431.81    3.51  431.81    3.51  -0.00   0.00 
1 1 1    0    6   43 o  4  171.24    3.24   94.61    3.57   94.61    3.57   94.61    3.57  171.24    3.24  171.24    3.24   0.00   0.00 
1 1 1    0    6   44 o  1   43.62    6.48    6.54    1.70    6.54    1.70    6.54    1.70   43.62    6.48   43.62    6.48   0.00   0.00 
1 1 1    0    6   45 o  2   36.01    6.36    4.56    1.34    4.56    1.34    4.56    1.34   36.01    6.36   36.01    6.36  -0.00   0.00 
1 1 1    0    6   46 f  0  207.46    3.74  138.96    4.99  138.96    4.99  138.96    4.99  207.46    3.74  207.46    3.74   0.00   0.00 
1 1 1    0    6   47 o 16   10.80    6.99   -0.03    1.14   -0.03    1.14   -0.03    1.14   10.80    6.99   10.80    6.99   0.00   0.00 
1 1 1    0    6   48 o 15   75.96    5.03   18.90    2.44   18.90    2.44   18.90    2.44   75.96    5.03   75.96    5.03  -0.00   0.00 
1 1 1    0    6   49 o 15   24.71    9.50    2.71    1.43    2.71    1.43    2.71    1.43   24.71    9.50   24.71    9.50  -0.00   0.00 
1 1 1    0    6   50 o 14   71.20    5.15   16.68    2.33   16.68    2.33   16.68    2.33   71.20    5.15   71.20    5.15   0.00   0.00 
1 1 1    0    6   51 o  7   53.46    5.81    9.59    1.94    9.59    1.94    9.59    1.94   53.46    5.81   53.46    5.81  -0.00   0.00 
1 1 1    0    6   52 o 13  119.34    4.67   46.30    3.58   46.30    3.58   46.30    3.58  119.34    4.67  119.34    4.67  -0.00   0.00 
1 1 1    0    6   53 o 17   44.21    6.77    6.78    1.79    6.78    1.79    6.78    1.79   44.21    6.77   44.21    6.77  -0.00   0.00 
1 1 1    0    6   54 o 15   86.16    7.24   24.75    3.95   24.75    3.95   24.75    3.95   86.16    7.24   86.16    7.24   0.00   0.00 
1 1 1    0    6   55 o  9   19.87    9.93    1.93    1.55    1.93    1.55    1.93    1.55   19.87    9.93   19.87    9.93  -0.00   0.00 
1 1 1    0    6   56 f  0   38.82    6.21    5.27    1.43    5.27    1.43    5.27    1.43   38.82    6.21   38.82    6.21   0.00   0.00 
1 1 1    0    6   57 o 12   24.59   11.72    3.00    2.12    3.00    2.12    3.00    2.12   24.59   11.72   24.59   11.72   0.00   0.00 
1 1 1    0    6   58 o  8   65.82    4.50   14.28    1.89   14.28    1.89   14.28    1.89   65.82    4.50   65.82    4.50   0.00   0.00 
1 1 1    0    6   59 o 15   11.41    7.22    0.21    1.14    0.21    1.14    0.21    1.14   11.41    7.22   11.41    7.22  -0.00   0.00 
1 1 1    0    6   60 o 18   76.16    4.31   19.11    2.10   19.11    2.10   19.11    2.10   76.16    4.31   76.16    4.31   0.00   0.00 
1 1 1    0    6   61 o 15   18.92    8.54    1.76    1.12    1.76    1.12    1.76    1.12   18.92    8.54   18.92    8.54   0.00   0.00 
1 1 1    0    6   62 o 13   55.89    4.30   10.40    1.53   10.40    1.53   10.40    1.53   55.89    4.30   55.89    4.30   0.00   0.00 
1 1 1    0    6   63 o 12   12.21    7.32    0.57    1.03    0.57    1.03    0.57    1.03   12.21    7.32   12.21    7.32   0.00   0.00 
1 1 1    0    6   64 o  3    5.96    4.32   -1.79    0.91   -1.79    0.91   -1.79    0.91    5.96    4.32    5.96    4.32   0.00   0.00 
1 1 1    0    6   65 o 15   19.83    8.52    1.99    1.11    1.99    1.11    1.99    1.11   19.83    8.52   19.83    8.52  -0.00   0.00 
1 1 1    0    6   66 o 16  144.92    3.37   69.45    3.14   69.45    3.14   69.45    3.14  144.92    3.37  144.92    3.37  -0.00   0.00 
1 1 1    0    6   67 o 10   19.66    8.58    2.02    1.13    2.02    1.13    2.02    1.13   19.66    8.58   19.66    8.58  -0.00   0.00 
1 1 1    0    6   68 o  5   10.91    7.08    0.21    1.19    0.21    1.19    0.21    1.19   10.91    7.08   10.91    7.08  -0.00   0.00 
1 1 1    0    6   69 o 12   17.43    9.03    1.87    1.31    1.87    1.31    1.87    1.31   17.43    9.03   17.43    9.03   0.00   0.00 
1 1 1    0    6   70 o 14    9.23    6.29   -0.33    1.15   -0.33    1.15   -0.33    1.15    9.23    6.29    9.23    6.29   0.00   0.00 
1 1 1    0    6   71 o  1   10.90    7.06    0.35    1.17    0.35    1.17    0.35    1.17   10.90    7.06   10.90    7.06   0.00   0.00 
1 1 1    0    6   72 o 17   12.61    7.79    0.94    1.25    0.94    1.25    0.94    1.25   12.61    7.79   12.61    7.79  -0.00   0.00 
1 1 1    0    7    0 f  0  655.64    3.96 1384.80   16.72 1384.80   16.72 1384.80   16.72  655.64    3.96  655.64    3.96   0.00   0.00 
1 1 1    0    7    1 o 10  558.22    2.63 1003.81    9.46 1003.81    9.46 1003.81    9.46  558.22    2.63  558.22    2.63  -0.00   0.00 
1 1 1    0    7    2 o  1 1196.81    4.54 4614.71   35.04 4614.71   35.04 4614.71   35.04 1196.81    4.54 1196.81    4.54   0.00   0.00 
1 1 1    0    7    3 f  0  278.71    2.28  250.26    4.09  250.26    4.09  250.26    4.09  278.71    2.28  278.71    2.28  -0.00   0.00 
1 1 1    0    7    4 o  3 1469.45    4.59 6956.75   43.42 6956.75   43.42 6956.75   43.42 1469.45    4.59 1469.45    4.59  -0.00   0.00 
1 1 1    0    7    5 o  1  380.72    2.38  466.95    5.84  466.95    5.84  466.95    5.84  380.72    2.38  380.72    2.38  -0.00   0.00 
1 1 1    0    7    6 o  2  452.96    2.64  660.97    7.71  660.97    7.71  660.97    7.71  452.96    2.64  452.96    2.64  -0.00   0.00 
1 1 1    0    7    7 o 13  188.73    2.38  114.79    2.89  114.79    2.89  114.79    2.89  188.73    2.38  188.73    2.38   0.00   0.00 
1 1 1    0    7    8 o  7  467.60    2.49  704.36    7.51  704.36    7.51  704.36    7.51  467.60    2.49  467.60    2.49   0.00   0.00 
1 1 1    0    7    9 o 16  479.41    2.51  740.40    7.76  740.40    7.76  740.40    7.76  479.41    2.51  479.41    2.51  -0.00   0.00 
1 1 1    0    7   10 o  3  390.05    2.39  490.11    6.01  490.11    6.01  490.11    6.01  390.05    2.39  390.05    2.39  -0.00   0.00 
1 1 1    0    7   11 o  7  150.72    2.22   73.22    2.15   73.22    2.15   73.22    2.15  150.72    2.22  150.72    2.22   0.00   0.00 
1 1 1    0    7   12 o  5   88.41    2.44   25.24    1.39   25.24    1.39   25.24    1.39   88.41    2.44   88.41    2.44  -0.00   0.00 
1 1 1    0    7   13 o  6  386.90    2.56  482.24    6.37  482.24    6.37  482.24    6.37  386.90    2.56  386.90    2.56  -0.00   0.00 
1 1 1    0    7   14 o  8  229.74    2.24  170.05    3.32  170.05    3.32  170.05    3.32  229.74    2.24  229.74    2.24  -0.00   0.00 
1 1 1    0    7   15 o  5  103.60    2.26   34.62    1.51   34.62    1.51   34.62    1.51  103.60    2.26  103.60    2.26  -0.00   0.00 
1 1 1    0    7   16 o  5  369.91    2.37  440.81    5.64  440.81    5.64  440.81    5.64  369.91    2.37  369.91    2.37   0.00   0.00 
1 1 1    0    7   17 o 17  102.73    2.27   34.04    1.50   34.04    1.50   34.04    1.50  102.73    2.27  102.73    2.27  -0.00   0.00 
1 1 1    0    7   18 o 16  153.56    2.22   76.01    2.20   76.01    2.20   76.01    2.20  153.56    2.22  153.56    2.22  -0.00   0.00 
1 1 1    0    7   19 o 15  235.15    2.25  178.16    3.41  178.16    3.41  178.16    3.41  235.15    2.25  235.15    2.25   0.00   0.00 
1 1 1    0    7   20 o 12  311.72    2.31  313.04    4.64  313.04    4.64  313.04    4.64  311.72    2.31  311.72    2.31   0.00   0.00 
1 1 1    0    7   21 o  3   51.96    2.62    8.76    0.87    8.76    0.87    8.76    0.87   51.96    2.62   51.96    2.62  -0.00   0.00 
1 1 1    0    7   22 o  8  107.23    2.28   37.09    1.57   37.09    1.57   37.09    1.57  107.23    2.28  107.23    2.28  -0.00   0.00 
1 1 1    0    7   23 o 11   41.27    2.93    5.57    0.77    5.57    0.77    5.57    0.77   41.27    2.93   41.27    2.93   0.00   0.00 
1 1 1    0    7   24 o 18  445.92    2.47  640.55    7.10  640.55    7.10  640.55    7.10  445.92    2.47  445.92    2.47  -0.00   0.00 
1 1 1    0    7   25 o 11 1443.55    4.52 6713.48   42.07 6713.48   42.07 6713.48   42.07 1443.55    4.52 1443.55    4.52  -0.00   0.00 
1 1 1    0    7   26 o 10  203.11    2.24  132.93    2.94  132.93    2.94  132.93    2.94  203.11    2.24  203.11    2.24   0.00   0.00 
1 1 1    0    7   27 o 15  640.98    2.78 1323.52   11.46 1323.52   11.46 1323.52   11.46  640.98    2.78  640.98    2.78  -0.00   0.00 
1 1 1    0    7   28 o 10  140.08    2.26   63.26    2.04   63.26    2.04   63.26    2.04  140.08    2.26  140.08    2.26  -0.00   0.00 
1 1 1    0    7   29 o 15  748.46    2.98 1804.71   14.35 1804.71   14.35 1804.71   14.35  748.46    2.98  748.46    2.98   0.00   0.00 
1 1 1    0    7   30 o  3  432.27    2.45  601.97    6.83  601.97    6.83  601.97    6.83  432.27    2.45  432.27    2.45  -0.00   0.00 
1 1 1    0    7   31 o 14  216.92    2.25  151.62    3.14  151.62    3.14  151.62    3.14  216.92    2.25  216.92    2.25   0.00   0.00 
1 1 1    0    7   32 o  1  244.29    2.27  192.29    3.58  192.29    3.58  192.29    3.58  244.29    2.27  244.29    2.27  -0.00   0.00 
1 1 1    0    7   33 o 17  186.73    2.24  112.37    2.70  112.37    2.70  112.37    2.70  186.73    2.24  186.73    2.24  -0.00   0.00 
1 1 1    0    7   34 o  2  119.50    2.42   46.06    1.86   46.06    1.86   46.06    1.86  119.50    2.42  119.50    2.42   0.00   0.00 
1 1 1    0    7   35 o 17  318.98    2.48  327.87    5.10  327.87    5.10  327.87    5.10  318.98    2.48  318.98    2.48   0.00   0.00 
1 1 1    0    7   36 o 19   15.74    5.03    1.01    0.45    1.01    0.45    1.01    0.45   15.74    5.03   15.74    5.03  -0.00   0.00 
1 1 1    0    7   37 o  4   67.25    2.57   14.64    1.11   14.64    1.11   14.64    1.11   67.25    2.57   67.25    2.57   0.00   0.00 
1 1 1    0    7   38 o 13   92.00    2.82   27.35    1.67   27.35    1.67   27.35    1.67   92.00    2.82   92.00    2.82   0.00   0.00 
1 1 1    0    7   39 o 19   25.16    3.36    2.15    0.52    2.15    0.52    2.15    0.52   25.16    3.36   25.16    3.36   0.00   0.00 
1 1 1    0    7   40 o  4  112.14    4.22   40.72    3.04   40.72    3.04   40.72    3.04  112.14    4.22  112.14    4.22   0.00   0.00 
1 1 1    0    7   41 o 19  115.67    3.72   43.27    2.76   43.27    2.76   43.27    2.76  115.67    3.72  115.67    3.72   0.00   0.00 
1 1 1    0    7   42 o 19  147.55    4.60   70.42    4.36   70.42    4.36   70.42    4.36  147.55    4.60  147.55    4.60   0.00   0.00 
1 1 1    0    7   43 o 10    9.94    6.51   -0.14    1.03   -0.14    1.03   -0.14    1.03    9.94    6.51    9.94    6.51   0.00   0.00 
1 1 1    0    7   44 o  8   20.33    8.78    1.91    1.18    1.91    1.18    1.91    1.18   20.33    8.78   20.33    8.78   0.00   0.00 
1 1 1    0    7   45 o  6  100.54    3.43   32.71    2.21   32.71    2.21   32.71    2.21  100.54    3.43  100.54    3.43   0.00   0.00 
1 1 1    0    7   46 o 19   81.92    3.60   21.77    1.89   21.77    1.89   21.77    1.89   81.92    3.60   81.92    3.60  -0.00   0.00 
1 1 1    0    7   47 o  2   98.64    3.45   31.51    2.18   31.51    2.18   31.51    2.18   98.64    3.45   98.64    3.45   0.00   0.00 
1 1 1    0    7   48 o 13   67.19    3.79   14.72    1.63   14.72    1.63   14.72    1.63   67.19    3.79   67.19    3.79  -0.00   0.00 
1 1 1    0    7   49 o 10  180.01    3.27  104.73    3.79  104.73    3.79  104.73    3.79  180.01    3.27  180.01    3.27   0.00   0.00 
1 1 1    0    7   50 o 15   21.63    9.13    2.16    1.28    2.16    1.28    2.16    1.28   21.63    9.13   21.63    9.13   0.00   0.00 
1 1 1    0    7   51 o 12  207.31    3.80  139.00    5.08  139.00    5.08  139.00    5.08  207.31    3.80  207.31    3.80   0.00   0.00 
1 1 1    0    7   52 o 15   29.09    8.58    3.38    1.40    3.38    1.40    3.38    1.40   29.09    8.58   29.09    8.58   0.00   0.00 
1 1 1    0    7   53 o  5  241.38    3.83  188.53    5.94  188.53    5.94  188.53    5.94  241.38    3.83  241.38    3.83   0.00   0.00 
1 1 1    0    7   54 o 19   33.17    8.06    4.17    1.49    4.17    1.49    4.17    1.49   33.17    8.06   33.17    8.06  -0.00   0.00 
1 1 1    0    7   55 o  6   19.10   10.22    1.76    1.72    1.76    1.72    1.76    1.72   19.10   10.22   19.10   10.22  -0.00   0.00 
1 1 1    0    7   56 o  7   15.72    9.33    0.95    1.64    0.95    1.64    0.95    1.64   15.72    9.33   15.72    9.33  -0.00   0.00 
1 1 1    0    7   57 o  2   20.99   10.71    2.20    1.83    2.20    1.83    2.20    1.83   20.99   10.71   20.99   10.71  -0.00   0.00 
1 1 1    0    7   58 o  5   17.32    9.85    1.37    1.71    1.37    1.71    1.37    1.71   17.32    9.85   17.32    9.85   0.00   0.00 
1 1 1    0    7   59 o 12   94.26    5.30   29.44    3.19   29.44    3.19   29.44    3.19   94.26    5.30   94.26    5.30   0.00   0.00 
1 1 1    0    7   60 o 10   14.16    8.85    0.54    1.65    0.54    1.65    0.54    1.65   14.16    8.85   14.16    8.85  -0.00   0.00 
1 1 1    0    7   61 o  4   12.23    8.06   -0.16    1.62   -0.16    1.62   -0.16    1.62   12.23    8.06   12.23    8.06   0.00   0.00 
1 1 1    0    7   62 o  4    8.81    6.09   -0.83    1.17   -0.83    1.17   -0.83    1.17    8.81    6.09    8.81    6.09  -0.00   0.00 
1 1 1    0    7   63 o 14    9.70    6.54   -0.40    1.18   -0.40    1.18   -0.40    1.18    9.70    6.54    9.70    6.54   0.00   0.00 
1 1 1    0    7   64 f  0   10.95    7.13    0.08    1.21    0.08    1.21    0.08    1.21   10.95    7.13   10.95    7.13  -0.00   0.00 
1 1 1    0    7   65 o 12   27.22    9.07    3.39    1.42    3.39    1.42    3.39    1.42   27.22    9.07   27.22    9.07  -0.00   0.00 
1 1 1    0    7   66 o  4   10.57    6.98   -0.00    1.22   -0.00    1.22   -0.00    1.22   10.57    6.98   10.57    6.98  -0.00   0.00 
1 1 1    0    7   67 f  0   90.19    4.28   27.58    2.47   27.58    2.47   27.58    2.47   90.19    4.28   90.19    4.28   0.00   0.00 
1 1 1    0    7   68 o 18   25.76    9.23    3.30    1.40    3.30    1.40    3.30    1.40   25.76    9.23   25.76    9.23  -0.00   0.00 
1 1 1    0    7   69 o  3   21.41    9.31    2.58    1.33    2.58    1.33    2.58    1.33   21.41    9.31   21.41    9.31   0.00   0.00 
1 1 1    0    7   70 o 10    7.90    5.55   -0.91    1.10   -0.91    1.10   -0.91    1.10    7.90    5.55    7.90    5.55   0.00   0.00 
1 1 1    0    7   71 o  5    9.45    6.39   -0.13    1.15   -0.13    1.15   -0.13    1.15    9.45    6.39    9.45    6.39  -0.00   0.00 
1 1 1    0    8    0 o  8  338.12    3.31  368.37    7.22  368.37    7.22  368.37    7.22  338.12    3.31  338.12    3.31   0.00   0.00 
1 1 1    0    8    1 o 17  285.29    2.29  262.21    4.21  262.21    4.21  262.21    4.21  285.29    2.29  285.29    2.29   0.00   0.00 
1 1 1    0    8    2 o 14   71.71    2.40   16.62    1.10   16.62    1.10   16.62    1.10   71.71    2.40   71.71    2.40  -0.00   0.00 
1 1 1    0    8    3 o  4  614.55    3.15 1216.72   12.49 1216.72   12.49 1216.72   12.49  614.55    3.15  614.55    3.15   0.00   0.00 
1 1 1    0    8    4 o  5  177.69    2.39  101.76    2.73  101.76    2.73  101.76    2.73  177.69    2.39  177.69    2.39   0.00   0.00 
1 1 1    0    8    5 o  6 1366.01    4.34 6011.91   38.17 6011.91   38.17 6011.91   38.17 1366.01    4.34 1366.01    4.34  -0.00   0.00 
1 1 1    0    8    6 o 11   63.69    2.47   13.13    1.01   13.13    1.01   13.13    1.01   63.69    2.47   63.69    2.47  -0.00   0.00 
1 1 1    0    8    7 o 10  152.35    2.57   74.83    2.52   74.83    2.52   74.83    2.52  152.35    2.57  152.35    2.57   0.00   0.00 
1 1 1    0    8    8 o  8   43.54    2.78    6.18    0.77    6.18    0.77    6.18    0.77   43.54    2.78   43.54    2.78   0.00   0.00 
1 1 1    0    8    9 o 10  123.33    2.25   49.05    1.79   49.05    1.79   49.05    1.79  123.33    2.25  123.33    2.25   0.00   0.00 
1 1 1    0    8   10 o  3   49.82    2.63    8.06    0.84    8.06    0.84    8.06    0.84   49.82    2.63   49.82    2.63  -0.00   0.00 
1 1 1    0    8   11 o 19   68.11    2.43   15.00    1.06   15.00    1.06   15.00    1.06   68.11    2.43   68.11    2.43   0.00   0.00 
1 1 1    0    8   12 o 17   93.42    2.31   28.16    1.39   28.16    1.39   28.16    1.39   93.42    2.31   93.42    2.31   0.00   0.00 
1 1 1    0    8   13 o 17   47.45    2.71    7.32    0.82    7.32    0.82    7.32    0.82   47.45    2.71   47.45    2.71  -0.00   0.00 
1 1 1    0    8   14 o  7  474.00    2.51  723.78    7.67  723.78    7.67  723.78    7.67  474.00    2.51  474.00    2.51   0.00   0.00 
1 1 1    0    8   15 o  9  273.60    2.29  241.18    4.03  241.18    4.03  241.18    4.03  273.60    2.29  273.60    2.29   0.00   0.00 
1 1 1    0    8   16 o  4  168.06    2.24   91.03    2.42   91.03    2.42   91.03    2.42  168.06    2.24  168.06    2.24  -0.00   0.00 
1 1 1    0    8   17 o 11   13.95    6.06    0.90    0.56    0.90    0.56    0.90    0.56   13.95    6.06   13.95    6.06   0.00   0.00 
1 1 1    0    8   18 o 14  481.81    2.52  747.79    7.83  747.79    7.83  747.79    7.83  481.81    2.52  481.81    2.52   0.00   0.00 
1 1 1    0    8   19 o 16   20.94    5.29    1.66    0.62    1.66    0.62    1.66    0.62   20.94    5.29   20.94    5.29   0.00   0.00 
1 1 1    0    8   20 o 17  213.67    2.25  147.11    3.10  147.11    3.10  147.11    3.10  213.67    2.25  213.67    2.25  -0.00   0.00 
1 1 1    0    8   21 o 10  470.53    2.51  713.20    7.61  713.20    7.61  713.20    7.61  470.53    2.51  470.53    2.51  -0.00   0.00 
1 1 1    0    8   22 o  9  542.54    2.62  948.21    9.15  948.21    9.15  948.21    9.15  542.54    2.62  542.54    2.62   0.00   0.00 
1 1 1    0    8   23 o 13  352.52    2.36  400.34    5.37  400.34    5.37  400.34    5.37  352.52    2.36  352.52    2.36  -0.00   0.00 
1 1 1    0    8   24 o  4  308.62    2.48  306.86    4.93  306.86    4.93  306.86    4.93  308.62    2.48  308.62    2.48   0.00   0.00 
1 1 1    0    8   25 o  2  383.46    2.77  473.73    6.83  473.73    6.83  473.73    6.83  383.46    2.77  383.46    2.77   0.00   0.00 
1 1 1    0    8   26 o  6   74.50    2.83   17.96    1.35   17.96    1.35   17.96    1.35   74.50    2.83   74.50    2.83  -0.00   0.00 
1 1 1    0    8   27 o 13  436.95    2.84  615.11    7.99  615.11    7.99  615.11    7.99  436.95    2.84  436.95    2.84   0.00   0.00 
1 1 1    0    8   28 o  4  410.00    2.80  541.59    7.40  541.59    7.40  541.59    7.40  410.00    2.80  410.00    2.80  -0.00   0.00 
1 1 1    0    8   29 o  3  767.01    3.48 1895.43   17.18 1895.43   17.18 1895.43   17.18  767.01    3.48  767.01    3.48   0.00   0.00 
1 1 1    0    8   30 o  3  317.84    2.69  325.50    5.50  325.50    5.50  325.50    5.50  317.84    2.69  317.84    2.69  -0.00   0.00 
1 1 1    0    8   31 o  1  164.65    2.59   87.40    2.75   87.40    2.75   87.40    2.75  164.65    2.59  164.65    2.59   0.00   0.00 
1 1 1    0    8   32 o 17  128.47    2.62   53.23    2.16   53.23    2.16   53.23    2.16  128.47    2.62  128.47    2.62   0.00   0.00 
1 1 1    0    8   33 o  1   52.63    2.96    9.01    1.00    9.01    1.00    9.01    1.00   52.63    2.96   52.63    2.96   0.00   0.00 
1 1 1    0    8   34 o 19  161.42    2.42   84.01    2.51   84.01    2.51   84.01    2.51  161.42    2.42  161.42    2.42   0.00   0.00 
1 1 1    0    8   35 o 17  166.50    2.42   89.37    2.60   89.37    2.60   89.37    2.60  166.50    2.42  166.50    2.42   0.00   0.00 
1 1 1    0    8   36 o 15  295.33    2.32  281.05    4.41  281.05    4.41  281.05    4.41  295.33    2.32  295.33    2.32  -0.00   0.00 
1 1 1    0    8   37 o  4   15.06    5.89    1.00    0.55    1.00    0.55    1.00    0.55   15.06    5.89   15.06    5.89  -0.00   0.00 
1 1 1    0    8   38 o  1  372.25    2.55  446.54    6.12  446.54    6.12  446.54    6.12  372.25    2.55  372.25    2.55  -0.00   0.00 
1 1 1    0    8   39 o  4   42.61    2.86    5.93    0.78    5.93    0.78    5.93    0.78   42.61    2.86   42.61    2.86   0.00   0.00 
1 1 1    0    8   40 o  9  129.35    2.63   53.98    2.19   53.98    2.19   53.98    2.19  129.35    2.63  129.35    2.63  -0.00   0.00 
1 1 1    0    8   41 o  5  100.34    2.48   32.50    1.60   32.50    1.60   32.50    1.60  100.34    2.48  100.34    2.48   0.00   0.00 
1 1 1    0    8   42 o  3  235.36    2.92  178.61    4.42  178.61    4.42  178.61    4.42  235.36    2.92  235.36    2.92   0.00   0.00 
1 1 1    0    8   43 o  9  189.39    2.59  115.65    3.15  115.65    3.15  115.65    3.15  189.39    2.59  189.39    2.59  -0.00   0.00 
1 1 1    0    8   44 o  3   23.50    3.28    1.88    0.47    1.88    0.47    1.88    0.47   23.50    3.28   23.50    3.28   0.00   0.00 
1 1 1    0    8   45 o 11   19.27    9.96    1.77    1.59    1.77    1.59    1.77    1.59   19.27    9.96   19.27    9.96  -0.00   0.00 
1 1 1    0    8   46 o 13   47.18    7.05    7.68    2.00    7.68    2.00    7.68    2.00   47.18    7.05   47.18    7.05  -0.00   0.00 
1 1 1    0    8   47 o 16   86.81    5.22   24.67    2.90   24.67    2.90   24.67    2.90   86.81    5.22   86.81    5.22  -0.00   0.00 
1 1 1    0    8   48 o  6  143.09    4.77   66.49    4.38   66.49    4.38   66.49    4.38  143.09    4.77  143.09    4.77   0.00   0.00 
1 1 1    0    8   49 o  2    9.01    6.15   -0.67    1.11   -0.67    1.11   -0.67    1.11    9.01    6.15    9.01    6.15   0.00   0.00 
1 1 1    0    8   50 o 19   39.83    6.38    5.53    1.51    5.53    1.51    5.53    1.51   39.83    6.38   39.83    6.38   0.00   0.00 
1 1 1    0    8   51 o  6   18.17    9.01    1.59    1.27    1.59    1.27    1.59    1.27   18.17    9.01   18.17    9.01  -0.00   0.00 
1 1 1    0    8   52 o 12  145.81    3.87   68.89    3.63   68.89    3.63   68.89    3.63  145.81    3.87  145.81    3.87   0.00   0.00 
1 1 1    0    8   53 o 13   94.80    3.60   29.19    2.19   29.19    2.19   29.19    2.19   94.80    3.60   94.80    3.60  -0.00   0.00 
1 1 1    0    8   54 o  4  132.81    3.90   57.26    3.33   57.26    3.33   57.26    3.33  132.81    3.90  132.81    3.90  -0.00   0.00 
1 1 1    0    8   55 o 16   11.28    7.13    0.19    1.11    0.19    1.11    0.19    1.11   11.28    7.13   11.28    7.13   0.00   0.00 
1 1 1    0    8   56 o 18   11.00    6.98    0.16    1.07    0.16    1.07    0.16    1.07   11.00    6.98   11.00    6.98   0.00   0.00 
1 1 1    0    8   57 o  6   30.82    7.36    3.60    1.27    3.60    1.27    3.60    1.27   30.82    7.36   30.82    7.36   0.00   0.00 
1 1 1    0    8   58 o 14  141.08    4.86   65.32    4.41   65.32    4.41   65.32    4.41  141.08    4.86  141.08    4.86  -0.00   0.00 
1 1 1    0    8   59 o 17   10.72    6.89    0.09    1.09    0.09    1.09    0.09    1.09   10.72    6.89   10.72    6.89  -0.00   0.00 
1 1 1    0    8   60 o 18  122.37    3.46   48.86    2.72   48.86    2.72   48.86    2.72  122.37    3.46  122.37    3.46   0.00   0.00 
1 1 1    0    8   61 o  5   25.95    8.33    2.85    1.23    2.85    1.23    2.85    1.23   25.95    8.33   25.95    8.33  -0.00   0.00 
1 1 1    0    8   62 f  0   23.68    8.61    2.53    1.21    2.53    1.21    2.53    1.21   23.68    8.61   23.68    8.61  -0.00   0.00 
1 1 1    0    8   63 o  8   12.36    7.68    0.51    1.22    0.51    1.22    0.51    1.22   12.36    7.68   12.36    7.68  -0.00   0.00 
1 1 1    0    8   64 o  8   66.16    4.10   14.72    1.73   14.72    1.73   14.72    1.73   66.16    4.10   66.16    4.10   0.00   0.00 
1 1 1    0    8   65 o 18    7.80    5.44   -0.82    1.00   -0.82    1.00   -0.82    1.00    7.80    5.44    7.80    5.44   0.00   0.00 
1 1 1    0    8   66 o  8   49.72    4.70    8.58    1.47    8.58    1.47    8.58    1.47   49.72    4.70   49.72    4.70   0.00   0.00 
1 1 1    0    8   67 o 11   13.43    7.80    0.98    1.10    0.98    1.10    0.98    1.10   13.43    7.80   13.43    7.80   0.00   0.00 
1 1 1    0    8   68 o  5   16.50    8.48    1.63    1.15    1.63    1.15    1.63    1.15   16.50    8.48   16.50    8.48   0.00   0.00 
1 1 1    0    8   69 o 11    8.31    5.72   -0.47    1.01   -0.47    1.01   -0.47    1.01    8.31    5.72    8.31    5.72   0.00   0.00 
1 1 1    0    8   70 o 19    9.58    6.36    0.04    1.04    0.04    1.04    0.04    1.04    9.58    6.36    9.58    6.36  -0.00   0.00 
1 1 1    0    8   71 o  3   13.90    7.92    1.26    1.11    1.26    1.11    1.26    1.11   13.90    7.92   13.90    7.92   0.00   0.00 
1 1 1    0    9    0 o  9  181.28    3.18  105.95    3.71  105.95    3.71  105.95    3.71  181.28    3.18  181.28    3.18   0.00   0.00 
1 1 1    0    9    1 o  3  354.87    2.37  405.71    5.41  405.71    5.41  405.71    5.41  354.87    2.37  354.87    2.37  -0.00   0.00 
1 1 1    0    9    2 o  2  194.16    2.25  121.47    2.81  121.47    2.81  121.47    2.81  194.16    2.25  194.16    2.25   0.00   0.00 
1 1 1    0    9    3 o  1   85.64    2.73   23.69    1.50   23.69    1.50   23.69    1.50   85.64    2.73   85.64    2.73  -0.00   0.00 
1 1 1    0    9    4 o  2  290.42    2.46  271.74    4.61  271.74    4.61  271.74    4.61  290.42    2.46  290.42    2.46  -0.00   0.00 
1 1 1    0    9    5 o 11  480.82    2.53  744.75    7.82  744.75    7.82  744.75    7.82  480.82    2.53  480.82    2.53  -0.00   0.00 
1 1 1    0    9    6 o  8  117.70    2.29   44.67    1.73   44.67    1.73   44.67    1.73  117.70    2.29  117.70    2.29  -0.00   0.00 
1 1 1    0    9    7 o 19  259.72    2.28  217.33    3.82  217.33    3.82  217.33    3.82  259.72    2.28  259.72    2.28   0.00   0.00 
1 1 1    0    9    8 o  8  146.29    2.60   69.00    2.45   69.00    2.45   69.00    2.45  146.29    2.60  146.29    2.60  -0.00   0.00 
1 1 1    0    9    9 o 13  113.76    2.28   41.74    1.67   41.74    1.67   41.74    1.67  113.76    2.28  113.76    2.28   0.00   0.00 
1 1 1    0    9   10 o  7  110.16    2.29   39.14    1.62   39.14    1.62   39.14    1.62  110.16    2.29  110.16    2.29  -0.00   0.00 
1 1 1    0    9   11 o 11   30.15    4.05    3.08    0.75    3.08    0.75    3.08    0.75   30.15    4.05   30.15    4.05  -0.00   0.00 
1 1 1    0    9   12 o  5  178.12    2.25  102.24    2.58  102.24    2.58  102.24    2.58  178.12    2.25  178.12    2.25   0.00   0.00 
1 1 1    0    9   13 o 12   25.65    4.40    2.30    0.66    2.30    0.66    2.30    0.66   25.65    4.40   25.65    4.40   0.00   0.00 
1 1 1    0    9   14 o  3  364.91    2.38  428.96    5.60  428.96    5.60  428.96    5.60  364.91    2.38  364.91    2.38   0.00   0.00 
1 1 1    0    9   15 o 14  118.08    2.64   44.98    2.01   44.98    2.01   44.98    2.01  118.08    2.64  118.08    2.64   0.00   0.00 
1 1 1    0    9   16 f  0 1109.40    4.32 3964.93   30.87 3964.93   30.87 3964.93   30.87 1109.40    4.32 1109.40    4.32   0.00   0.00 
1 1 1    0    9   17 o  6   70.61    2.90   16.14    1.31   16.14    1.31   16.14    1.31   70.61    2.90   70.61    2.90   0.00   0.00 
1 1 1    0    9   18 o 16  344.17    2.72  381.63    6.03  381.63    6.03  381.63    6.03  344.17    2.72  344.17    2.72  -0.00   0.00 
1 1 1    0    9   19 o  4   40.63    3.63    5.45    0.93    5.45    0.93    5.45    0.93   40.63    3.63   40.63    3.63   0.00   0.00 
1 1 1    0    9   20 f  0 1008.01    4.06 3273.41   26.34 3273.41   26.34 3273.41   26.34 1008.01    4.06 1008.01    4.06   0.00   0.00 
1 1 1    0    9   21 o  7   70.25    2.94   15.98    1.32   15.98    1.32   15.98    1.32   70.25    2.94   70.25    2.94  -0.00   0.00 
1 1 1    0    9   22 o 11  475.44    2.90  728.20    8.90  728.20    8.90  728.20    8.90  475.44    2.90  475.44    2.90   0.00   0.00 
1 1 1    0    9   23 o  6  769.86    3.49 1909.41   17.29 1909.41   17.29 1909.41   17.29  769.86    3.49  769.86    3.49   0.00   0.00 
1 1 1    0    9   24 o  5   30.70    4.49    3.23    0.83    3.23    0.83    3.23    0.83   30.70    4.49   30.70    4.49  -0.00   0.00 
1 1 1    0    9   25 f  0  722.68    2.94 1682.51   13.67 1682.51   13.67 1682.51   13.67  722.68    2.94  722.68    2.94  -0.00   0.00 
1 1 1    0    9   26 o 16  524.31    2.60  885.59    8.78  885.59    8.78  885.59    8.78  524.31    2.60  524.31    2.60  -0.00   0.00 
1 1 1    0    9   27 f  0  517.00    2.59  861.09    8.62  861.09    8.62  861.09    8.62  517.00    2.59  517.00    2.59   0.00   0.00 
1 1 1    0    9   28 o 16  168.91    2.29   91.96    2.49   91.96    2.49   91.96    2.49  168.91    2.29  168.91    2.29   0.00   0.00 
1 1 1    0    9   29 o  1  104.03    2.40   34.92    1.60   34.92    1.60   34.92    1.60  104.03    2.40  104.03    2.40   0.00   0.00 
1 1 1    0    9   30 o 17  154.90    2.44   77.35    2.43   77.35    2.43   77.35    2.43  154.90    2.44  154.90    2.44  -0.00   0.00 
1 1 1    0    9   31 o  7   50.45    3.18    8.30    1.02    8.30    1.02    8.30    1.02   50.45    3.18   50.45    3.18  -0.00   0.00 
1 1 1    0    9   32 o 15  167.71    2.63   90.69    2.84   90.69    2.84   90.69    2.84  167.71    2.63  167.71    2.63  -0.00   0.00 
1 1 1    0    9   33 o  1  253.38    2.64  206.92    4.31  206.92    4.31  206.92    4.31  253.38    2.64  253.38    2.64   0.00   0.00 
1 1 1    0    9   34 o  5   45.46    3.57    6.78    1.03    6.78    1.03    6.78    1.03   45.46    3.57   45.46    3.57  -0.00   0.00 
1 1 1    0    9   35 o  6  453.03    2.88  661.42    8.41  661.42    8.41  661.42    8.41  453.03    2.88  453.03    2.88   0.00   0.00 
1 1 1    0    9   36 o 14  117.83    2.65   44.80    2.01   44.80    2.01   44.80    2.01  117.83    2.65  117.83    2.65  -0.00   0.00 
1 1 1    0    9   37 o 15  292.93    2.67  276.56    5.03  276.56    5.03  276.56    5.03  292.93    2.67  292.93    2.67   0.00   0.00 
1 1 1    0    9   38 o 16  103.49    2.66   34.58    1.77   34.58    1.77   34.58    1.77  103.49    2.66  103.49    2.66   0.00   0.00 
1 1 1    0    9   39 o 10  128.32    2.46   53.11    2.03   53.11    2.03   53.11    2.03  128.32    2.46  128.32    2.46  -0.00   0.00 
1 1 1    0    9   40 o  3  484.72    2.94  757.27    9.17  757.27    9.17  757.27    9.17  484.72    2.94  484.72    2.94  -0.00   0.00 
1 1 1    0    9   41 o 10  122.97    2.29   48.77    1.81   48.77    1.81   48.77    1.81  122.97    2.29  122.97    2.29   0.00   0.00 
1 1 1    0    9   42 o 13  179.30    2.25  103.65    2.60  103.65    2.60  103.65    2.60  179.30    2.25  179.30    2.25   0.00   0.00 
1 1 1    0    9   43 o 14  229.60    2.28  169.94    3.37  169.94    3.37  169.94    3.37  229.60    2.28  229.60    2.28   0.00   0.00 
1 1 1    0    9   44 o  1  154.02    2.43   76.53    2.41   76.53    2.41   76.53    2.41  154.02    2.43  154.02    2.43   0.00   0.00 
1 1 1    0    9   45 o  4   11.59    7.11    0.36    1.02    0.36    1.02    0.36    1.02   11.59    7.11   11.59    7.11  -0.00   0.00 
1 1 1    0    9   46 o 18   99.52    3.50   32.10    2.24   32.10    2.24   32.10    2.24   99.52    3.50   99.52    3.50  -0.00   0.00 
1 1 1    0    9   47 o  7  101.99    2.30   33.60    1.51   33.60    1.51   33.60    1.51  101.99    2.30  101.99    2.30   0.00   0.00 
1 1 1    0    9   48 o 16   60.97    3.32   12.11    1.29   12.11    1.29   12.11    1.29   60.97    3.32   60.97    3.32   0.00   0.00 
1 1 1    0    9   49 o  2   58.09    4.19   11.08    1.55   11.08    1.55   11.08    1.55   58.09    4.19   58.09    4.19  -0.00   0.00 
1 1 1    0    9   50 o  2   14.83    8.06    1.01    1.09    1.01    1.09    1.01    1.09   14.83    8.06   14.83    8.06   0.00   0.00 
1 1 1    0    9   51 o  9  107.12    3.50   37.20    2.41   37.20    2.41   37.20    2.41  107.12    3.50  107.12    3.50   0.00   0.00 
1 1 1    0    9   52 o  2   58.10    4.35   11.12    1.61   11.12    1.61   11.12    1.61   58.10    4.35   58.10    4.35   0.00   0.00 
1 1 1    0    9   53 o  6  154.87    3.35   77.66    3.34   77.66    3.34   77.66    3.34  154.87    3.35  154.87    3.35   0.00   0.00 
1 1 1    0    9   54 o  8   16.60    8.89    1.32    1.30    1.32    1.30    1.32    1.30   16.60    8.89   16.60    8.89  -0.00   0.00 
1 1 1    0    9   55 o 17  131.39    4.00   56.15    3.38   56.15    3.38   56.15    3.38  131.39    4.00  131.39    4.00  -0.00   0.00 
1 1 1    0    9   56 o 10   29.29    7.88    3.36    1.28    3.36    1.28    3.36    1.28   29.29    7.88   29.29    7.88   0.00   0.00 
1 1 1    0    9   57 f  0   21.62    8.94    2.19    1.24    2.19    1.24    2.19    1.24   21.62    8.94   21.62    8.94   0.00   0.00 
1 1 1    0    9   58 o 19   19.32   10.38    1.91    1.78    1.91    1.78    1.91    1.78   19.32   10.38   19.32   10.38   0.00   0.00 
1 1 1    0    9   59 o 10   36.66    6.42    4.84    1.38    4.84    1.38    4.84    1.38   36.66    6.42   36.66    6.42  -0.00   0.00 
1 1 1    0    9   60 o  6   58.88    4.39   11.54    1.64   11.54    1.64   11.54    1.64   58.88    4.39   58.88    4.39   0.00   0.00 
1 1 1    0    9   61 o 12   17.68    8.72    1.60    1.19    1.60    1.19    1.60    1.19   17.68    8.72   17.68    8.72  -0.00   0.00 
1 1 1    0    9   62 o  1    7.75    5.44   -1.05    1.05   -1.05    1.05   -1.05    1.05    7.75    5.44    7.75    5.44  -0.00   0.00 
1 1 1    0    9   63 o  5   71.23    3.97   16.99    1.81   16.99    1.81   16.99    1.81   71.23    3.97   71.23    3.97   0.00   0.00 
1 1 1    0    9   64 o 18   12.59    7.58    0.71    1.11    0.71    1.11    0.71    1.11   12.59    7.58   12.59    7.58  -0.00   0.00 
1 1 1    0    9   65 o  8    8.06    5.61   -0.77    1.04   -0.77    1.04   -0.77    1.04    8.06    5.61    8.06    5.61   0.00   0.00 
1 1 1    0    9   66 o 16   10.76    6.88    0.30    1.07    0.30    1.07    0.30    1.07   10.76    6.88   10.76    6.88   0.00   0.00 
1 1 1    0    9   67 o 10   22.09    8.83    2.56    1.22    2.56    1.22    2.56    1.22   22.09    8.83   22.09    8.83   0.00   0.00 
1 1 1    0    9   68 o 17   10.93    6.99    0.38    1.10    0.38    1.10    0.38    1.10   10.93    6.99   10.93    6.99   0.00   0.00 
1 1 1    0    9   69 o 19    6.77    4.86   -1.35    1.00   -1.35    1.00   -1.35    1.00    6.77    4.86    6.77    4.86   0.00   0.00 
1 1 1    0    9   70 f  0   12.56    7.57    0.94    1.11    0.94    1.11    0.94    1.11   12.56    7.57   12.56    7.57   0.00   0.00 
1 1 1    0   10    0 o  7 1145.41    5.42 4226.56   39.97 4226.56   39.97 4226.56   39.97 1145.41    5.42 1145.41    5.42  -0.00   0.00 
1 1 1    0   10    1 o 13  163.55    2.27   86.21    2.39   86.21    2.39   86.21    2.39  163.55    2.27  163.55    2.27   0.00   0.00 
1 1 1    0   10    2 o 15  212.82    2.27  145.94    3.11  145.94    3.11  145.94    3.11  212.82    2.27  212.82    2.27  -0.00   0.00 
1 1 1    0   10    3 o  6  401.57    2.43  519.47    6.28  519.47    6.28  519.47    6.28  401.57    2.43  401.57    2.43   0.00   0.00 
1 1 1    0   10    4 o 12  257.35    2.64  213.39    4.38  213.39    4.38  213.39    4.38  257.35    2.64  257.35    2.64   0.00   0.00 
1 1 1    0   10    5 o  8  238.93    2.63  183.95    4.04  183.95    4.04  183.95    4.04  238.93    2.63  238.93    2.63   0.00   0.00 
1 1 1    0   10    6 o  2  121.51    2.91   47.64    2.27   47.64    2.27   47.64    2.27  121.51    2.91  121.51    2.91   0.00   0.00 
1 1 1    0   10    7 o 19  387.41    2.78  483.51    6.95  483.51    6.95  483.51    6.95  387.41    2.78  387.41    2.78  -0.00   0.00 
1 1 1    0   10    8 o  6  130.02    2.88   54.53    2.41   54.53    2.41   54.53    2.41  130.02    2.88  130.02    2.88  -0.00   0.00 
1 1 1    0   10    9 o 13  425.41    2.84  583.01    7.77  583.01    7.77  583.01    7.77  425.41    2.84  425.41    2.84  -0.00   0.00 
1 1 1    0   10   10 o  5  269.24    2.65  233.57    4.60  233.57    4.60  233.57    4.60  269.24    2.65  269.24    2.65   0.00   0.00 
1 1 1    0   10   11 o  4  217.39    2.62  152.29    3.66  152.29    3.66  152.29    3.66  217.39    2.62  217.39    2.62   0.00   0.00 
1 1 1    0   10   12 o 14  448.64    2.87  648.42    8.30  648.42    8.30  648.42    8.30  448.64    2.87  448.64    2.87   0.00   0.00 
1 1 1    0   10   13 o  7   32.09    4.36    3.50    0.85    3.50    0.85    3.50    0.85   32.09    4.36   32.09    4.36  -0.00   0.00 
1 1 1    0   10   14 o 18   10.25    5.99    0.40    0.66    0.40    0.66    0.40    0.66   10.25    5.99   10.25    5.99  -0.00   0.00 
1 1 1    0   10   15 o 19  577.45    2.68 1074.15    9.98 1074.15    9.98 1074.15    9.98  577.45    2.68  577.45    2.68  -0.00   0.00 
1 1 1    0   10   16 o 12  864.28    3.22 2406.27   17.91 2406.27   17.91 2406.27   17.91  864.28    3.22  864.28    3.22  -0.00   0.00 
1 1 1    0   10   17 o  2  638.35    2.98 1312.71   12.26 1312.71   12.26 1312.71   12.26  638.35    2.98  638.35    2.98   0.00   0.00 
1 1 1    0   10   18 o 10  933.89    3.36 2809.54   20.24 2809.54   20.24 2809.54   20.24  933.89    3.36  933.89    3.36  -0.00   0.00 
1 1 1    0   10   19 o 15 1001.82    3.51 3233.22   22.65 3233.22   22.65 3233.22   22.65 1001.82    3.51 1001.82    3.51  -0.00   0.00 
1 1 1    0   10   20 o  1 1049.63    3.61 3549.22   24.44 3549.22   24.44 3549.22   24.44 1049.63    3.61 1049.63    3.61  -0.00   0.00 
1 1 1    0   10   21 o 17   67.24    2.88   14.64    1.24   14.64    1.24   14.64    1.24   67.24    2.88   67.24    2.88  -0.00   0.00 
1 1 1    0   10   22 o 12   64.44    3.16   13.48    1.31   13.48    1.31   13.48    1.31   64.44    3.16   64.44    3.16   0.00   0.00 
1 1 1    0   10   23 o  5  281.11    2.68  254.63    4.85  254.63    4.85  254.63    4.85  281.11    2.68  281.11    2.68  -0.00   0.00 
1 1 1    0   10   24 o  9  834.51    3.65 2243.71   19.61 2243.71   19.61 2243.71   19.61  834.51    3.65  834.51    3.65   0.00   0.00 
1 1 1    0   10   25 o 15  208.71    2.64  140.39    3.55  140.39    3.55  140.39    3.55  208.71    2.64  208.71    2.64   0.00   0.00 
1 1 1    0   10   26 o  9  549.66    3.05  973.42   10.80  973.42   10.80  973.42   10.80  549.66    3.05  549.66    3.05  -0.00   0.00 
1 1 1    0   10   27 o 11   19.26    7.40    1.63    0.87    1.63    0.87    1.63    0.87   19.26    7.40   19.26    7.40   0.00   0.00 
1 1 1    0   10   28 o  1  131.85    2.70   56.07    2.29   56.07    2.29   56.07    2.29  131.85    2.70  131.85    2.70  -0.00   0.00 
1 1 1    0   10   29 o  1  108.33    2.55   37.87    1.78   37.87    1.78   37.87    1.78  108.33    2.55  108.33    2.55  -0.00   0.00 
1 1 1    0   10   30 f  0  135.83    2.48   59.50    2.17   59.50    2.17   59.50    2.17  135.83    2.48  135.83    2.48  -0.00   0.00 
1 1 1    0   10   31 o  2   55.52    2.89   10.01    1.03   10.01    1.03   10.01    1.03   55.52    2.89   55.52    2.89   0.00   0.00 
1 1 1    0   10   32 f  0  224.44    2.29  162.34    3.31  162.34    3.31  162.34    3.31  224.44    2.29  224.44    2.29  -0.00   0.00 
1 1 1    0   10   33 o 16   86.30    2.49   24.06    1.38   24.06    1.38   24.06    1.38   86.30    2.49   86.30    2.49  -0.00   0.00 
1 1 1    0   10   34 o  2   35.44    3.63    4.17    0.81    4.17    0.81    4.17    0.81   35.44    3.63   35.44    3.63   0.00   0.00 
1 1 1    0   10   35 o 17  303.10    2.34  296.05    4.57  296.05    4.57  296.05    4.57  303.10    2.34  303.10    2.34   0.00   0.00 
1 1 1    0   10   36 o 14  113.68    2.36   41.69    1.72   41.69    1.72   41.69    1.72  113.68    2.36  113.68    2.36  -0.00   0.00 
1 1 1    0   10   37 o  4   67.20    2.60   14.62    1.12   14.62    1.12   14.62    1.12   67.20    2.60   67.20    2.60   0.00   0.00 
1 1 1    0   10   38 o  9  110.72    2.35   39.55    1.68   39.55    1.68   39.55    1.68  110.72    2.35  110.72    2.35   0.00   0.00 
1 1 1    0   10   39 o 17  243.08    2.30  190.44    3.60  190.44    3.60  190.44    3.60  243.08    2.30  243.08    2.30  -0.00   0.00 
1 1 1    0   10   40 o 18  320.57    2.72  331.25    5.62  331.25    5.62  331.25    5.62  320.57    2.72  320.57    2.72   0.00   0.00 
1 1 1    0   10   41 o  9  188.02    2.29  113.97    2.77  113.97    2.77  113.97    2.77  188.02    2.29  188.02    2.29   0.00   0.00 
1 1 1    0   10   42 o 14  161.79    2.28   84.41    2.37   84.41    2.37   84.41    2.37  161.79    2.28  161.79    2.28  -0.00   0.00 
1 1 1    0   10   43 o 18  196.37    2.28  124.34    2.89  124.34    2.89  124.34    2.89  196.37    2.28  196.37    2.28  -0.00   0.00 
1 1 1    0   10   44 f  0  146.57    2.93   69.38    2.76   69.38    2.76   69.38    2.76  146.57    2.93  146.57    2.93  -0.00   0.00 
1 1 1    0   10   45 o  6  158.59    2.30   81.15    2.35   81.15    2.35   81.15    2.35  158.59    2.30  158.59    2.30   0.00   0.00 
1 1 1    0   10   46 o 14  155.87    2.46   78.42    2.47   78.42    2.47   78.42    2.47  155.87    2.46  155.87    2.46   0.00   0.00 
1 1 1    0   10   47 o  6   36.44    3.28    4.39    0.76    4.39    0.76    4.39    0.76   36.44    3.28   36.44    3.28   0.00   0.00 
1 1 1    0   10   48 o  4  108.98    2.69   38.38    1.89   38.38    1.89   38.38    1.89  108.98    2.69  108.98    2.69   0.00   0.00 
1 1 1    0   10   49 o  7   14.73    3.86    0.83    0.32    0.83    0.32    0.83    0.32   14.73    3.86   14.73    3.86  -0.00   0.00 
1 1 1    0   10   50 o  8   26.22    3.22    2.32    0.52    2.32    0.52    2.32    0.52   26.22    3.22   26.22    3.22   0.00   0.00 
1 1 1    0   10   51 o 18   11.14    5.07    0.58    0.39    0.58    0.39    0.58    0.39   11.14    5.07   11.14    5.07  -0.00   0.00 
1 1 1    0   10   52 o  9   23.82    8.70    2.48    1.23    2.48    1.23    2.48    1.23   23.82    8.70   23.82    8.70  -0.00   0.00 
1 1 1    0   10   53 o 11   69.21    4.09   15.69    1.81   15.69    1.81   15.69    1.81   69.21    4.09   69.21    4.09   0.00   0.00 
1 1 1    0   10   54 o 12   80.40    3.89   21.10    2.00   21.10    2.00   21.10    2.00   80.40    3.89   80.40    3.89  -0.00   0.00 
1 1 1    0   10   55 o  8   48.63    5.88    8.07    1.77    8.07    1.77    8.07    1.77   48.63    5.88   48.63    5.88  -0.00   0.00 
1 1 1    0   10   56 o 15    8.37    5.82   -0.94    1.11   -0.94    1.11   -0.94    1.11    8.37    5.82    8.37    5.82  -0.00   0.00 
1 1 1    0   10   57 o 17   63.61    4.29   13.39    1.74   13.39    1.74   13.39    1.74   63.61    4.29   63.61    4.29   0.00   0.00 
1 1 1    0   10   58 o  4   52.18    5.73    9.32    1.87    9.32    1.87    9.32    1.87   52.18    5.73   52.18    5.73   0.00   0.00 
1 1 1    0   10   59 o 14   13.44    8.19    0.63    1.34    0.63    1.34    0.63    1.34   13.44    8.19   13.44    8.19   0.00   0.00 
1 1 1    0   10   60 o 13   66.56    4.21   14.71    1.79   14.71    1.79   14.71    1.79   66.56    4.21   66.56    4.21   0.00   0.00 
1 1 1    0   10   61 o  2   16.32    8.58    1.41    1.19    1.41    1.19    1.41    1.19   16.32    8.58   16.32    8.58   0.00   0.00 
1 1 1    0   10   62 o 18   73.86    4.00   18.25    1.89   18.25    1.89   18.25    1.89   73.86    4.00   73.86    4.00   0.00   0.00 
1 1 1    0   10   63 o 14   23.49    8.77    2.65    1.24    2.65    1.24    2.65    1.24   23.49    8.77   23.49    8.77  -0.00   0.00 
1 1 1    0   10   64 o 13   71.77    4.05   17.38    1.86   17.38    1.86   17.38    1.86   71.77    4.05   71.77    4.05   0.00   0.00 
1 1 1    0   10   65 o  8   15.41    8.35    1.36    1.16    1.36    1.16    1.36    1.16   15.41    8.35   15.41    8.35  -0.00   0.00 
1 1 1    0   10   66 o  4   32.58    7.14    4.31    1.31    4.31    1.31    4.31    1.31   32.58    7.14   32.58    7.14   0.00   0.00 
1 1 1    0   10   67 o 19   13.22    7.82    0.97    1.15    0.97    1.15    0.97    1.15   13.22    7.82   13.22    7.82   0.00   0.00 
1 1 1    0   10   68 o 14   18.48    8.80    2.02    1.20    2.02    1.20    2.02    1.20   18.48    8.80   18.48    8.80   0.00   0.00 
1 1 1    0   10   69 o 17    8.97    6.11   -0.23    1.09   -0.23    1.09   -0.23    1.09    8.97    6.11    8.97    6.11  -0.00   0.00 
1 1 1    0   11    0 o  3  165.69    4.56   88.63    4.86   88.63    4.86   88.63    4.86  165.69    4.56  165.69    4.56  -0.00   0.00 
1 1 1    0   11    1 o  6  325.11    3.32  340.57    6.95  340.57    6.95  340.57    6.95  325.11    3.32  325.11    3.32   0.00   0.00 
1 1 1    0   11    2 o 13  350.56    3.36  395.98    7.59  395.98    7.59  395.98    7.59  350.56    3.36  350.56    3.36  -0.00   0.00 
1 1 1    0   11    3 o  7  151.34    3.22   73.88    3.14   73.88    3.14   73.88    3.14  151.34    3.22  151.34    3.22  -0.00   0.00 
1 1 1    0   11    4 o 11  190.70    2.88  117.22    3.53  117.22    3.53  117.22    3.53  190.70    2.88  190.70    2.88  -0.00   0.00 
1 1 1    0   11    5 f  0  195.09    2.88  122.68    3.62  122.68    3.62  122.68    3.62  195.09    2.88  195.09    2.88   0.00   0.00 
1 1 1    0   11    6 o  4  393.11    2.60  497.83    6.57  497.83    6.57  497.83    6.57  393.11    2.60  393.11    2.60  -0.00   0.00 
1 1 1    0   11    7 o  2  197.03    2.28  125.09    2.89  125.09    2.89  125.09    2.89  197.03    2.28  197.03    2.28  -0.00   0.00 
1 1 1    0   11    8 o  8   26.81    4.73    2.52    0.74    2.52    0.74    2.52    0.74   26.81    4.73   26.81    4.73  -0.00   0.00 
1 1 1    0   11    9 o 16   14.99    7.12    1.06    0.78    1.06    0.78    1.06    0.78   14.99    7.12   14.99    7.12  -0.00   0.00 
1 1 1    0   11   10 o  2  266.21    2.31  228.31    3.96  228.31    3.96  228.31    3.96  266.21    2.31  266.21    2.31  -0.00   0.00 
1 1 1    0   11   11 o  1   46.14    3.10    6.95    0.91    6.95    0.91    6.95    0.91   46.14    3.10   46.14    3.10  -0.00   0.00 
1 1 1    0   11   12 o 11  136.00    2.93   59.66    2.56   59.66    2.56   59.66    2.56  136.00    2.93  136.00    2.93   0.00   0.00 
1 1 1    0   11   13 o  7   90.23    2.83   26.30    1.64   26.30    1.64   26.30    1.64   90.23    2.83   90.23    2.83  -0.00   0.00 
1 1 1    0   11   14 o 12  322.88    2.72  335.88    5.66  335.88    5.66  335.88    5.66  322.88    2.72  322.88    2.72   0.00   0.00 
1 1 1    0   11   15 o  6  464.96    2.91  696.48    8.73  696.48    8.73  696.48    8.73  464.96    2.91  464.96    2.91   0.00   0.00 
1 1 1    0   11   16 o 13 1526.68    5.48 7510.18   53.85 7510.18   53.85 7510.18   53.85 1526.68    5.48 1526.68    5.48   0.00   0.00 
1 1 1    0   11   17 o  9  316.22    2.72  322.17    5.55  322.17    5.55  322.17    5.55  316.22    2.72  316.22    2.72  -0.00   0.00 
1 1 1    0   11   18 o  1  829.62    3.64 2217.40   19.46 2217.40   19.46 2217.40   19.46  829.62    3.64  829.62    3.64   0.00   0.00 
1 1 1    0   11   19 o 12  181.84    2.66  106.58    3.11  106.58    3.11  106.58    3.11  181.84    2.66  181.84    2.66  -0.00   0.00 
1 1 1    0   11   20 o  2   97.80    2.63   30.88    1.66   30.88    1.66   30.88    1.66   97.80    2.63   97.80    2.63   0.00   0.00 
1 1 1    0   11   21 o 12  150.63    2.32   73.13    2.25   73.13    2.25   73.13    2.25  150.63    2.32  150.63    2.32   0.00   0.00 
1 1 1    0   11   22 o 17  204.75    2.30  135.09    3.04  135.09    3.04  135.09    3.04  204.75    2.30  204.75    2.30   0.00   0.00 
1 1 1    0   11   23 o 14   68.41    2.74   15.15    1.20   15.15    1.20   15.15    1.20   68.41    2.74   68.41    2.74   0.00   0.00 
1 1 1    0   11   24 o 17  136.37    2.35   59.96    2.06   59.96    2.06   59.96    2.06  136.37    2.35  136.37    2.35  -0.00   0.00 
1 1 1    0   11   25 o  9  277.26    2.33  247.70    4.16  247.70    4.16  247.70    4.16  277.26    2.33  277.26    2.33   0.00   0.00 
1 1 1    0   11   26 o 14   49.92    3.16    8.12    1.01    8.12    1.01    8.12    1.01   49.92    3.16   49.92    3.16   0.00   0.00 
1 1 1    0   11   27 o  1  123.33    2.37   49.06    1.88   49.06    1.88   49.06    1.88  123.33    2.37  123.33    2.37  -0.00   0.00 
1 1 1    0   11   28 o  3   39.01    3.66    5.03    0.90    5.03    0.90    5.03    0.90   39.01    3.66   39.01    3.66  -0.00   0.00 
1 1 1    0   11   29 o 18   73.57    2.67   17.51    1.26   17.51    1.26   17.51    1.26   73.57    2.67   73.57    2.67   0.00   0.00 
1 1 1    0   11   30 o  9  135.68    2.35   59.37    2.05   59.37    2.05   59.37    2.05  135.68    2.35  135.68    2.35   0.00   0.00 
1 1 1    0   11   31 o 19  180.71    2.30  105.27    2.68  105.27    2.68  105.27    2.68  180.71    2.30  180.71    2.30  -0.00   0.00 
1 1 1    0   11   32 o 15   55.18    2.91    9.89    1.03    9.89    1.03    9.89    1.03   55.18    2.91   55.18    2.91  -0.00   0.00 
1 1 1    0   11   33 o 16   92.70    2.47   27.74    1.47   27.74    1.47   27.74    1.47   92.70    2.47   92.70    2.47  -0.00   0.00 
1 1 1    0   11   34 o  4  216.11    2.30  150.53    3.20  150.53    3.20  150.53    3.20  216.11    2.30  216.11    2.30  -0.00   0.00 
1 1 1    0   11   35 o  7  229.76    2.30  170.13    3.40  170.13    3.40  170.13    3.40  229.76    2.30  229.76    2.30  -0.00   0.00 
1 1 1    0   11   36 o 13   67.46    2.68   14.73    1.16   14.73    1.16   14.73    1.16   67.46    2.68   67.46    2.68   0.00   0.00 
1 1 1    0   11   37 f  0  353.51    2.40  402.72    5.45  402.72    5.45  402.72    5.45  353.51    2.40  353.51    2.40   0.00   0.00 
1 1 1    0   11   38 o 14   61.67    2.73   12.33    1.08   12.33    1.08   12.33    1.08   61.67    2.73   61.67    2.73  -0.00   0.00 
1 1 1    0   11   39 o  7  135.86    2.32   59.53    2.03   59.53    2.03   59.53    2.03  135.86    2.32  135.86    2.32   0.00   0.00 
1 1 1    0   11   40 o  3   38.04    3.46    4.78    0.83    4.78    0.83    4.78    0.83   38.04    3.46   38.04    3.46  -0.00   0.00 
1 1 1    0   11   41 o 16   12.01    6.26    0.68    0.63    0.68    0.63    0.68    0.63   12.01    6.26   12.01    6.26  -0.00   0.00 
1 1 1    0   11   42 o  3   13.91    6.48    0.92    0.65    0.92    0.65    0.92    0.65   13.91    6.48   13.91    6.48   0.00   0.00 
1 1 1    0   11   43 o 14   99.33    2.56   31.88    1.63   31.88    1.63   31.88    1.63   99.33    2.56   99.33    2.56  -0.00   0.00 
1 1 1    0   11   44 o 16    6.83    4.68   -0.43    0.66   -0.43    0.66   -0.43    0.66    6.83    4.68    6.83    4.68  -0.00   0.00 
1 1 1    0   11   45 o 19   12.05    6.31    0.68    0.64    0.68    0.64    0.68    0.64   12.05    6.31   12.05    6.31   0.00   0.00 
1 1 1    0   11   46 o 13  293.74    2.33  278.29    4.40  278.29    4.40  278.29    4.40  293.74    2.33  293.74    2.33   0.00   0.00 
1 1 1    0   11   47 o  1   76.26    2.95   18.85    1.45   18.85    1.45   18.85    1.45   76.26    2.95   76.26    2.95   0.00   0.00 
1 1 1    0   11   48 f  0  134.19    2.31   58.12    2.00   58.12    2.00   58.12    2.00  134.19    2.31  134.19    2.31   0.00   0.00 
1 1 1    0   11   49 o  2   99.01    2.33   31.67    1.48   31.67    1.48   31.67    1.48   99.01    2.33   99.01    2.33   0.00   0.00 
1 1 1    0   11   50 o 18   33.77    2.89    3.76    0.62    3.76    0.62    3.76    0.62   33.77    2.89   33.77    2.89  -0.00   0.00 
1 1 1    0   11   51 o 15   62.66    2.29   12.72    0.92   12.72    0.92   12.72    0.92   62.66    2.29   62.66    2.29   0.00   0.00 
1 1 1    0   11   52 o 18    9.23    4.93    0.40    0.40    0.40    0.40    0.40    0.40    9.23    4.93    9.23    4.93   0.00   0.00 
1 1 1    0   11   53 o  6   50.62    2.90    8.36    0.94    8.36    0.94    8.36    0.94   50.62    2.90   50.62    2.90   0.00   0.00 
1 1 1    0   11   54 o  2   11.70    4.90    0.63    0.37    0.63    0.37    0.63    0.37   11.70    4.90   11.70    4.90   0.00   0.00 
1 1 1    0   11   55 o  8   88.06    4.35   25.47    2.45   25.47    2.45   25.47    2.45   88.06    4.35   88.06    4.35  -0.00   0.00 
1 1 1    0   11   56 o 18   12.48    7.94    0.25    1.40    0.25    1.40    0.25    1.40   12.48    7.94   12.48    7.94   0.00   0.00 
1 1 1    0   11   57 o 19    8.91    6.13   -0.74    1.15   -0.74    1.15   -0.74    1.15    8.91    6.13    8.91    6.13   0.00   0.00 
1 1 1    0   11   58 o 14  112.48    3.58   41.35    2.59   41.35    2.59   41.35    2.59  112.48    3.58  112.48    3.58  -0.00   0.00 
1 1 1    0   11   59 o  8   13.42    8.60    0.30    1.68    0.30    1.68    0.30    1.68   13.42    8.60   13.42    8.60  -0.00   0.00 
1 1 1    0   11   60 o  6   39.78    5.92    5.66    1.42    5.66    1.42    5.66    1.42   39.78    5.92   39.78    5.92   0.00   0.00 
1 1 1    0   11   61 o 13   27.14    8.44    3.22    1.29    3.22    1.29    3.22    1.29   27.14    8.44   27.14    8.44  -0.00   0.00 
1 1 1    0   11   62 f  0   30.31    7.86    3.80    1.33    3.80    1.33    3.80    1.33   30.31    7.86   30.31    7.86  -0.00   0.00 
1 1 1    0   11   63 o  5   32.04    7.25    4.08    1.31    4.08    1.31    4.08    1.31   32.04    7.25   32.04    7.25   0.00   0.00 
1 1 1    0   11   64 o 13   11.43    7.23    0.42    1.14    0.42    1.14    0.42    1.14   11.43    7.23   11.43    7.23   0.00   0.00 
1 1 1    0   11   65 o 13   37.90    6.32    5.50    1.41    5.50    1.41    5.50    1.41   37.90    6.32   37.90    6.32   0.00   0.00 
1 1 1    0   11   66 o  4    8.40    5.82   -0.63    1.09   -0.63    1.09   -0.63    1.09    8.40    5.82    8.40    5.82   0.00   0.00 
1 1 1    0   11   67 o  3   13.68    7.99    1.10    1.17    1.10    1.17    1.10    1.17   13.68    7.99   13.68    7.99   0.00   0.00 
1 1 1    0   11   68 o 11   12.77    7.75    0.96    1.18    0.96    1.18    0.96    1.18   12.77    7.75   12.77    7.75   0.00   0.00 
1 1 1    0   12    0 o  1   63.53    3.95   13.15    1.60   13.15    1.60   13.15    1.60   63.53    3.95   63.53    3.95  -0.00   0.00 
1 1 1    0   12    1 o 10  130.27    2.51   54.72    2.10   54.72    2.10   54.72    2.10  130.27    2.51  130.27    2.51   0.00   0.00 
1 1 1    0   12    2 o  3   48.73    3.59    7.77    1.11    7.77    1.11    7.77    1.11   48.73    3.59   48.73    3.59  -0.00   0.00 
1 1 1    0   12    3 f  0   10.66    6.43    0.35    0.81    0.35    0.81    0.35    0.81   10.66    6.43   10.66    6.43  -0.00   0.00 
1 1 1    0   12    4 o  7  295.67    2.70  281.67    5.15  281.67    5.15  281.67    5.15  295.67    2.70  295.67    2.70  -0.00   0.00 
1 1 1    0   12    5 o 12  351.93    3.02  399.06    6.85  399.06    6.85  399.06    6.85  351.93    3.02  351.93    3.02   0.00   0.00 
1 1 1    0   12    6 o  5  131.34    2.70   55.64    2.28   55.64    2.28   55.64    2.28  131.34    2.70  131.34    2.70  -0.00   0.00 
1 1 1    0   12    7 o 17  198.42    2.91  126.90    3.72  126.90    3.72  126.90    3.72  198.42    2.91  198.42    2.91   0.00   0.00 
1 1 1    0   12    8 f  0   20.60    8.69    1.93    1.16    1.93    1.16    1.93    1.16   20.60    8.69   20.60    8.69   0.00   0.00 
1 1 1    0   12    9 o 17   99.87    3.44   32.24    2.21   32.24    2.21   32.24    2.21   99.87    3.44   99.87    3.44  -0.00   0.00 
1 1 1    0   12   10 o 12  438.12    4.07  618.52   11.48  618.52   11.48  618.52   11.48  438.12    4.07  438.12    4.07   0.00   0.00 
1 1 1    0   12   11 o 17   49.00    4.03    7.89    1.25    7.89    1.25    7.89    1.25   49.00    4.03   49.00    4.03  -0.00   0.00 
1 1 1    0   12   12 o  2   59.85    3.34   11.65    1.28   11.65    1.28   11.65    1.28   59.85    3.34   59.85    3.34   0.00   0.00 
1 1 1    0   12   13 o 11   98.28    2.85   31.19    1.80   31.19    1.80   31.19    1.80   98.28    2.85   98.28    2.85   0.00   0.00 
1 1 1    0   12   14 o 14  103.76    2.84   34.76    1.90   34.76    1.90   34.76    1.90  103.76    2.84  103.76    2.84  -0.00   0.00 
1 1 1    0   12   15 o 18  466.31    2.93  700.53    8.79  700.53    8.79  700.53    8.79  466.31    2.93  466.31    2.93   0.00   0.00 
1 1 1    0   12   16 o 18  154.95    2.50   77.40    2.49   77.40    2.49   77.40    2.49  154.95    2.50  154.95    2.50   0.00   0.00 
1 1 1    0   12   17 o 11  291.66    2.51  274.09    4.72  274.09    4.72  274.09    4.72  291.66    2.51  291.66    2.51   0.00   0.00 
1 1 1    0   12   18 o 17  718.82    2.95 1664.57   13.64 1664.57   13.64 1664.57   13.64  718.82    2.95  718.82    2.95  -0.00   0.00 
1 1 1    0   12   19 o  3  335.21    2.39  362.01    5.15  362.01    5.15  362.01    5.15  335.21    2.39  335.21    2.39  -0.00   0.00 
1 1 1    0   12   20 o 11  102.63    2.49   33.99    1.64   33.99    1.64   33.99    1.64  102.63    2.49  102.63    2.49  -0.00   0.00 
1 1 1    0   12   21 o 10  505.10    2.59  821.93    8.43  821.93    8.43  821.93    8.43  505.10    2.59  505.10    2.59  -0.00   0.00 
1 1 1    0   12   22 o 15  236.96    2.32  180.93    3.54  180.93    3.54  180.93    3.54  236.96    2.32  236.96    2.32   0.00   0.00 
1 1 1    0   12   23 o 19  162.67    2.34   85.30    2.45   85.30    2.45   85.30    2.45  162.67    2.34  162.67    2.34  -0.00   0.00 
1 1 1    0   12   24 o  4  154.66    2.34   77.11    2.33   77.11    2.33   77.11    2.33  154.66    2.34  154.66    2.34   0.00   0.00 
1 1 1    0   12   25 o  8   59.50    2.93   11.49    1.12   11.49    1.12   11.49    1.12   59.50    2.93   59.50    2.93  -0.00   0.00 
1 1 1    0   12   26 o 13   25.51    5.90    2.41    0.84    2.41    0.84    2.41    0.84   25.51    5.90   25.51    5.90   0.00   0.00 
1 1 1    0   12   27 o  9  161.68    2.33   84.27    2.42   84.27    2.42   84.27    2.42  161.68    2.33  161.68    2.33   0.00   0.00 
1 1 1    0   12   28 o  6   85.23    2.55   23.47    1.40   23.47    1.40   23.47    1.40   85.23    2.55   85.23    2.55   0.00   0.00 
1 1 1    0   12   29 o 10   10.52    6.22    0.40    0.72    0.40    0.72    0.40    0.72   10.52    6.22   10.52    6.22   0.00   0.00 
1 1 1    0   12   30 o 10   24.90    5.67    2.28    0.79    2.28    0.79    2.28    0.79   24.90    5.67   24.90    5.67   0.00   0.00 
1 1 1    0   12   31 o 14   79.87    2.59   20.62    1.33   20.62    1.33   20.62    1.33   79.87    2.59   79.87    2.59   0.00   0.00 
1 1 1    0   12   32 o 18   64.95    2.76   13.67    1.15   13.67    1.15   13.67    1.15   64.95    2.76   64.95    2.76   0.00   0.00 
1 1 1    0   12   33 o  3  382.85    2.43  472.31    6.00  472.31    6.00  472.31    6.00  382.85    2.43  382.85    2.43   0.00   0.00 
1 1 1    0   12   34 o  8   11.40    6.40    0.56    0.71    0.56    0.71    0.56    0.71   11.40    6.40   11.40    6.40   0.00   0.00 
1 1 1    0   12   35 o 10  131.52    2.34   55.79    1.99   55.79    1.99   55.79    1.99  131.52    2.34  131.52    2.34   0.00   0.00 
1 1 1    0   12   36 o 12   89.26    2.49   25.73    1.43   25.73    1.43   25.73    1.43   89.26    2.49   89.26    2.49   0.00   0.00 
1 1 1    0   12   37 o 11  120.03    2.36   46.48    1.82   46.48    1.82   46.48    1.82  120.03    2.36  120.03    2.36   0.00   0.00 
1 1 1    0   12   38 o 10  109.54    2.39   38.72    1.69   38.72    1.69   38.72    1.69  109.54    2.39  109.54    2.39   0.00   0.00 
1 1 1    0   12   39 o 19   16.28    6.81    1.21    0.72    1.21    0.72    1.21    0.72   16.28    6.81   16.28    6.81   0.00   0.00 
1 1 1    0   12   40 o  7   36.13    3.65    4.34    0.83    4.34    0.83    4.34    0.83   36.13    3.65   36.13    3.65   0.00   0.00 
1 1 1    0   12   41 o 19  155.63    2.32   78.14    2.32   78.14    2.32   78.14    2.32  155.63    2.32  155.63    2.32   0.00   0.00 
1 1 1    0   12   42 f  0    8.75    5.50    0.12    0.65    0.12    0.65    0.12    0.65    8.75    5.50    8.75    5.50   0.00   0.00 
1 1 1    0   12   43 o  5   40.38    3.78    5.40    0.96    5.40    0.96    5.40    0.96   40.38    3.78   40.38    3.78   0.00   0.00 
1 1 1    0   12   44 o 18   32.24    4.04    3.51    0.80    3.51    0.80    3.51    0.80   32.24    4.04   32.24    4.04   0.00   0.00 
1 1 1    0   12   45 f  0  240.15    2.31  186.02    3.57  186.02    3.57  186.02    3.57  240.15    2.31  240.15    2.31   0.00   0.00 
1 1 1    0   12   46 o  2   47.90    3.08    7.50    0.94    7.50    0.94    7.50    0.94   47.90    3.08   47.90    3.08   0.00   0.00 
1 1 1    0   12   47 o  9   70.70    2.75   16.20    1.25   16.20    1.25   16.20    1.25   70.70    2.75   70.70    2.75   0.00   0.00 
1 1 1    0   12   48 o  1  110.76    2.38   39.64    1.69   39.64    1.69   39.64    1.69  110.76    2.38  110.76    2.38   0.00   0.00 
1 1 1    0   12   49 f  0    8.02    5.20   -0.03    0.64   -0.03    0.64   -0.03    0.64    8.02    5.20    8.02    5.20   0.00   0.00 
1 1 1    0   12   50 o  9   72.73    2.80   17.16    1.31   17.16    1.31   17.16    1.31   72.73    2.80   72.73    2.80   0.00   0.00 
1 1 1    0   12   51 o 14   51.92    2.85    8.79    0.95    8.79    0.95    8.79    0.95   51.92    2.85   51.92    2.85   0.00   0.00 
1 1 1    0   12   52 o  8   55.45    2.73   10.01    0.97   10.01    0.97   10.01    0.97   55.45    2.73   55.45    2.73   0.00   0.00 
1 1 1    0   12   53 o 14  152.31    2.67   75.09    2.61   75.09    2.61   75.09    2.61  152.31    2.67  152.31    2.67   0.00   0.00 
1 1 1    0   12   54 o 10   42.96    3.19    6.08    0.87    6.08    0.87    6.08    0.87   42.96    3.19   42.96    3.19   0.00   0.00 
1 1 1    0   12   55 o 16  106.27    2.66   36.66    1.82   36.66    1.82   36.66    1.82  106.27    2.66  106.27    2.66   0.00   0.00 
1 1 1    0   12   56 f  0   36.15    2.32    4.28    0.54    4.28    0.54    4.28    0.54   36.15    2.32   36.15    2.32   0.00   0.00 
1 1 1    0   12   57 o 16  103.95    3.67   35.37    2.45   35.37    2.45   35.37    2.45  103.95    3.67  103.95    3.67   0.00   0.00 
1 1 1    0   12   58 o  8   60.72    4.41   12.33    1.70   12.33    1.70   12.33    1.70   60.72    4.41   60.72    4.41   0.00   0.00 
1 1 1    0   12   59 o 16   10.53    7.22   -0.77    1.57   -0.77    1.57   -0.77    1.57   10.53    7.22   10.53    7.22   0.00   0.00 
1 1 1    0   12   60 o 19   12.54    7.71    0.61    1.21    0.61    1.21    0.61    1.21   12.54    7.71   12.54    7.71   0.00   0.00 
1 1 1    0   12   61 o  3    8.53    5.89   -0.68    1.10   -0.68    1.10   -0.68    1.10    8.53    5.89    8.53    5.89   0.00   0.00 
1 1 1    0   12   62 o  8   85.58    3.90   24.57    2.14   24.57    2.14   24.57    2.14   85.58    3.90   85.58    3.90   0.00   0.00 
1 1 1    0   12   63 o  9    8.23    5.74   -0.82    1.11   -0.82    1.11   -0.82    1.11    8.23    5.74    8.23    5.74   0.00   0.00 
1 1 1    0   12   64 o 16   28.53    8.36    3.67    1.33    3.67    1.33    3.67    1.33   28.53    8.36   28.53    8.36   0.00   0.00 
1 1 1    0   12   65 f  0   23.36    9.10    2.85    1.31    2.85    1.31    2.85    1.31   23.36    9.10   23.36    9.10   0.00   0.00 
1 1 1    0   12   66 f  0   40.73    5.99    6.30    1.47    6.30    1.47    6.30    1.47   40.73    5.99   40.73    5.99   0.00   0.00 
1 1 1    0   12   67 o  4   11.37    7.25    0.57    1.18    0.57    1.18    0.57    1.18   11.37    7.25   11.37    7.25   0.00   0.00 
1 1 1    0   13    0 o  6  638.58    4.58 1313.82   18.84 1313.82   18.84 1313.82   18.84  638.58    4.58  638.58    4.58   0.00   0.00 
1 1 1    0   13    1 o  2   98.87    2.92   31.57    1.86   31.57    1.86   31.57    1.86   98.87    2.92   98.87    2.92   0.00   0.00 
1 1 1    0   13    2 o 13  492.57    3.26  781.69   10.33  781.69   10.33  781.69   10.33  492.57    3.26  492.57    3.26   0.00   0.00 
1 1 1    0   13    3 o 18   22.09    7.67    2.05    0.99    2.05    0.99    2.05    0.99   22.09    7.67   22.09    7.67   0.00   0.00 
1 1 1    0   13    4 o  7  532.12    3.04  912.22   10.42  912.22   10.42  912.22   10.42  532.12    3.04  532.12    3.04   0.00   0.00 
1 1 1    0   13    5 f  0  205.97    2.68  136.72    3.56  136.72    3.56  136.72    3.56  205.97    2.68  205.97    2.68   0.00   0.00 
1 1 1    0   13    6 o  1  179.50    3.30  103.90    3.81  103.90    3.81  103.90    3.81  179.50    3.30  179.50    3.30   0.00   0.00 
1 1 1    0   13    7 o  4  682.89    3.33 1502.37   14.66 1502.37   14.66 1502.37   14.66  682.89    3.33  682.89    3.33   0.00   0.00 
1 1 1    0   13    8 o  5  361.42    2.79  420.85    6.50  420.85    6.50  420.85    6.50  361.42    2.79  361.42    2.79   0.00   0.00 
1 1 1    0   13    9 o  4  415.79    2.65  556.97    7.09  556.97    7.09  556.97    7.09  415.79    2.65  415.79    2.65   0.00   0.00 
1 1 1    0   13   10 o 15   61.13    3.46   12.15    1.35   12.15    1.35   12.15    1.35   61.13    3.46   61.13    3.46   0.00   0.00 
1 1 1    0   13   11 o  8  262.21    2.33  221.53    3.94  221.53    3.94  221.53    3.94  262.21    2.33  262.21    2.33   0.00   0.00 
1 1 1    0   13   12 o  1   30.68    4.98    3.26    0.91    3.26    0.91    3.26    0.91   30.68    4.98   30.68    4.98  -0.00   0.00 
1 1 1    0   13   13 o  2  237.17    2.32  181.25    3.55  181.25    3.55  181.25    3.55  237.17    2.32  237.17    2.32  -0.00   0.00 
1 1 1    0   13   14 o 13  116.71    2.43   43.94    1.83   43.94    1.83   43.94    1.83  116.71    2.43  116.71    2.43   0.00   0.00 
1 1 1    0   13   15 o 13   85.70    2.62   23.72    1.44   23.72    1.44   23.72    1.44   85.70    2.62   85.70    2.62  -0.00   0.00 
1 1 1    0   13   16 o 11  103.77    2.49   34.75    1.66   34.75    1.66   34.75    1.66  103.77    2.49  103.77    2.49  -0.00   0.00 
1 1 1    0   13   17 o  6  232.79    2.49  174.63    3.73  174.63    3.73  174.63    3.73  232.79    2.49  232.79    2.49   0.00   0.00 
1 1 1    0   13   18 o 16  219.44    2.49  155.18    3.52  155.18    3.52  155.18    3.52  219.44    2.49  219.44    2.49   0.00   0.00 
1 1 1    0   13   19 o  8  240.57    2.69  186.51    4.17  186.51    4.17  186.51    4.17  240.57    2.69  240.57    2.69   0.00   0.00 
1 1 1    0   13   20 o 13  115.62    2.84   43.14    2.11   43.14    2.11   43.14    2.11  115.62    2.84  115.62    2.84   0.00   0.00 
1 1 1    0   13   21 o 13  415.44    2.86  556.16    7.66  556.16    7.66  556.16    7.66  415.44    2.86  415.44    2.86  -0.00   0.00 
1 1 1    0   13   22 o 17  334.60    2.76  360.79    5.96  360.79    5.96  360.79    5.96  334.60    2.76  334.60    2.76   0.00   0.00 
1 1 1    0   13   23 o 14  125.68    2.77   50.97    2.24   50.97    2.24   50.97    2.24  125.68    2.77  125.68    2.77  -0.00   0.00 
1 1 1    0   13   24 o  9  132.00    2.74   56.22    2.33   56.22    2.33   56.22    2.33  132.00    2.74  132.00    2.74  -0.00   0.00 
1 1 1    0   13   25 o  2   67.16    3.23   14.64    1.39   14.64    1.39   14.64    1.39   67.16    3.23   67.16    3.23   0.00   0.00 
1 1 1    0   13   26 o 15   11.87    6.78    0.58    0.81    0.58    0.81    0.58    0.81   11.87    6.78   11.87    6.78   0.00   0.00 
1 1 1    0   13   27 o 15   59.66    3.12   11.57    1.19   11.57    1.19   11.57    1.19   59.66    3.12   59.66    3.12  -0.00   0.00 
1 1 1    0   13   28 o 17  228.70    2.32  168.56    3.42  168.56    3.42  168.56    3.42  228.70    2.32  228.70    2.32   0.00   0.00 
1 1 1    0   13   29 o 10   50.69    3.17    8.38    1.03    8.38    1.03    8.38    1.03   50.69    3.17   50.69    3.17  -0.00   0.00 
1 1 1    0   13   30 o 10  100.32    2.48   32.49    1.60   32.49    1.60   32.49    1.60  100.32    2.48  100.32    2.48   0.00   0.00 
1 1 1    0   13   31 o  2  112.57    2.42   40.89    1.75   40.89    1.75   40.89    1.75  112.57    2.42  112.57    2.42   0.00   0.00 
1 1 1    0   13   32 o  5   87.77    2.53   24.88    1.43   24.88    1.43   24.88    1.43   87.77    2.53   87.77    2.53   0.00   0.00 
1 1 1    0   13   33 o  2  177.21    2.33  101.24    2.66  101.24    2.66  101.24    2.66  177.21    2.33  177.21    2.33   0.00   0.00 
1 1 1    0   13   34 o  4  218.17    2.32  153.42    3.26  153.42    3.26  153.42    3.26  218.17    2.32  218.17    2.32  -0.00   0.00 
1 1 1    0   13   35 o  5   10.57    6.21    0.42    0.71    0.42    0.71    0.42    0.71   10.57    6.21   10.57    6.21   0.00   0.00 
1 1 1    0   13   36 o 11   93.85    2.49   28.45    1.50   28.45    1.50   28.45    1.50   93.85    2.49   93.85    2.49   0.00   0.00 
1 1 1    0   13   37 o  3  123.61    2.37   49.30    1.89   49.30    1.89   49.30    1.89  123.61    2.37  123.61    2.37   0.00   0.00 
1 1 1    0   13   38 o 18   29.62    4.63    3.03    0.82    3.03    0.82    3.03    0.82   29.62    4.63   29.62    4.63  -0.00   0.00 
1 1 1    0   13   39 o 17  112.47    2.39   40.84    1.73   40.84    1.73   40.84    1.73  112.47    2.39  112.47    2.39  -0.00   0.00 
1 1 1    0   13   40 f  0   25.71    5.44    2.40    0.79    2.40    0.79    2.40    0.79   25.71    5.44   25.71    5.44  -0.00   0.00 
1 1 1    0   13   41 o  1  131.76    2.36   56.04    2.00   56.04    2.00   56.04    2.00  131.76    2.36  131.76    2.36  -0.00   0.00 
1 1 1    0   13   42 o 17  227.57    2.70  167.13    3.96  167.13    3.96  167.13    3.96  227.57    2.70  227.57    2.70  -0.00   0.00 
1 1 1    0   13   43 o  3    7.92    5.22   -0.13    0.68   -0.13    0.68   -0.13    0.68    7.92    5.22    7.92    5.22  -0.00   0.00 
1 1 1    0   13   44 o 16   86.93    2.53   24.44    1.41   24.44    1.41   24.44    1.41   86.93    2.53   86.93    2.53   0.00   0.00 
1 1 1    0   13   45 o  9    6.28    4.39   -0.66    0.66   -0.66    0.66   -0.66    0.66    6.28    4.39    6.28    4.39  -0.00   0.00 
1 1 1    0   13   46 o 17   72.81    3.14   17.22    1.47   17.22    1.47   17.22    1.47   72.81    3.14   72.81    3.14   0.00   0.00 
1 1 1    0   13   47 o  7   24.71    5.64    2.26    0.78    2.26    0.78    2.26    0.78   24.71    5.64   24.71    5.64  -0.00   0.00 
1 1 1    0   13   48 o 11   31.87    4.32    3.47    0.84    3.47    0.84    3.47    0.84   31.87    4.32   31.87    4.32  -0.00   0.00 
1 1 1    0   13   49 o 11   40.29    3.54    5.37    0.90    5.37    0.90    5.37    0.90   40.29    3.54   40.29    3.54  -0.00   0.00 
1 1 1    0   13   50 o  1   52.60    2.99    9.03    1.01    9.03    1.01    9.03    1.01   52.60    2.99   52.60    2.99  -0.00   0.00 
1 1 1    0   13   51 o  8   41.32    3.29    5.63    0.86    5.63    0.86    5.63    0.86   41.32    3.29   41.32    3.29  -0.00   0.00 
1 1 1    0   13   52 o  1   12.94    6.44    0.81    0.65    0.81    0.65    0.81    0.65   12.94    6.44   12.94    6.44  -0.00   0.00 
1 1 1    0   13   53 o 13   17.78    6.52    1.39    0.69    1.39    0.69    1.39    0.69   17.78    6.52   17.78    6.52  -0.00   0.00 
1 1 1    0   13   54 o  5    6.38    4.30   -0.22    0.51   -0.22    0.51   -0.22    0.51    6.38    4.30    6.38    4.30  -0.00   0.00 
1 1 1    0   13   55 o  8    4.26    3.05   -0.60    0.39   -0.60    0.39   -0.60    0.39    4.26    3.05    4.26    3.05  -0.00   0.00 
1 1 1    0   13   56 o  4   28.44    4.01    2.79    0.69    2.79    0.69    2.79    0.69   28.44    4.01   28.44    4.01   0.00   0.00 
1 1 1    0   13   57 o 14   19.93    5.60    1.59    0.62    1.59    0.62    1.59    0.62   19.93    5.60   19.93    5.60   0.00   0.00 
1 1 1    0   13   58 o  1    8.13    4.43    0.31    0.33    0.31    0.33    0.31    0.33    8.13    4.43    8.13    4.43  -0.00   0.00 
1 1 1    0   13   59 o 19   34.70    4.83    4.26    1.02    4.26    1.02    4.26    1.02   34.70    4.83   34.70    4.83   0.00   0.00 
1 1 1    0   13   60 o  8    9.78    6.54   -0.18    1.13   -0.18    1.13   -0.18    1.13    9.78    6.54    9.78    6.54   0.00   0.00 
1 1 1    0   13   61 o  4   52.56    4.84    9.60    1.60    9.60    1.60    9.60    1.60   52.56    4.84   52.56    4.84  -0.00   0.00 
1 1 1    0   13   62 o  4   24.03    8.97    2.88    1.29    2.88    1.29    2.88    1.29   24.03    8.97   24.03    8.97   0.00   0.00 
1 1 1    0   13   63 o 12   11.90    7.47    0.59    1.19    0.59    1.19    0.59    1.19   11.90    7.47   11.90    7.47  -0.00   0.00 
1 1 1    0   13   64 o  9    9.27    6.28   -0.26    1.12   -0.26    1.12   -0.26    1.12    9.27    6.28    9.27    6.28   0.00   0.00 
1 1 1    0   13   65 o 15   10.75    7.00    0.29    1.17    0.29    1.17    0.29    1.17   10.75    7.00   10.75    7.00  -0.00   0.00 
1 1 1    0   13   66 o  1   47.44    5.20    8.35    1.54    8.35    1.54    8.35    1.54   47.44    5.20   47.44    5.20  -0.00   0.00 
1 1 1    0   14    0 o 10   93.36    3.67   28.20    2.20   28.20    2.20   28.20    2.20   93.36    3.67   93.36    3.67   0.00   0.00 
1 1 1    0   14    1 o  2   75.06    2.76   18.22    1.33   18.22    1.33   18.22    1.33   75.06    2.76   75.06    2.76   0.00   0.00 
1 1 1    0   14    2 o 13   70.37    2.84   16.03    1.28   16.03    1.28   16.03    1.28   70.37    2.84   70.37    2.84   0.00   0.00 
1 1 1    0   14    3 o 19  162.93    2.36   85.56    2.47   85.56    2.47   85.56    2.47  162.93    2.36  162.93    2.36   0.00   0.00 
1 1 1    0   14    4 o  9   14.18    7.55    0.93    0.94    0.93    0.94    0.93    0.94   14.18    7.55   14.18    7.55   0.00   0.00 
1 1 1    0   14    5 o  2  546.53    2.66  962.29    9.37  962.29    9.37  962.29    9.37  546.53    2.66  546.53    2.66   0.00   0.00 
1 1 1    0   14    6 o  8  435.42    2.68  610.80    7.51  610.80    7.51  610.80    7.51  435.42    2.68  435.42    2.68   0.00   0.00 
1 1 1    0   14    7 f  0   87.51    2.81   24.75    1.58   24.75    1.58   24.75    1.58   87.51    2.81   87.51    2.81  -0.00   0.00 
1 1 1    0   14    8 o  6   54.97    3.19    9.83    1.12    9.83    1.12    9.83    1.12   54.97    3.19   54.97    3.19  -0.00   0.00 
1 1 1    0   14    9 o  2  303.39    2.37  296.57    4.64  296.57    4.64  296.57    4.64  303.39    2.37  303.39    2.37   0.00   0.00 
1 1 1    0   14   10 f  0   66.67    3.39   14.43    1.45   14.43    1.45   14.43    1.45   66.67    3.39   66.67    3.39  -0.00   0.00 
1 1 1    0   14   11 o 15    9.22    6.09   -0.23    0.94   -0.23    0.94   -0.23    0.94    9.22    6.09    9.22    6.09   0.00   0.00 
1 1 1    0   14   12 o 15  117.59    2.84   44.62    2.15   44.62    2.15   44.62    2.15  117.59    2.84  117.59    2.84  -0.00   0.00 
1 1 1    0   14   13 o 18   26.61    7.34    2.75    1.09    2.75    1.09    2.75    1.09   26.61    7.34   26.61    7.34  -0.00   0.00 
1 1 1    0   14   14 o  6  206.64    2.71  137.63    3.60  137.63    3.60  137.63    3.60  206.64    2.71  206.64    2.71   0.00   0.00 
1 1 1    0   14   15 o  6  173.22    2.72   96.73    3.04   96.73    3.04   96.73    3.04  173.22    2.72  173.22    2.72   0.00   0.00 
1 1 1    0   14   16 o 10    9.04    6.04   -0.33    0.96   -0.33    0.96   -0.33    0.96    9.04    6.04    9.04    6.04  -0.00   0.00 
1 1 1    0   14   17 o 14  190.44    2.71  116.92    3.32  116.92    3.32  116.92    3.32  190.44    2.71  190.44    2.71   0.00   0.00 
1 1 1    0   14   18 o  6   53.84    4.14    9.51    1.42    9.51    1.42    9.51    1.42   53.84    4.14   53.84    4.14   0.00   0.00 
1 1 1    0   14   19 o 13  218.57    2.70  153.99    3.81  153.99    3.81  153.99    3.81  218.57    2.70  218.57    2.70  -0.00   0.00 
1 1 1    0   14   20 o  3  575.44    2.90 1067.07   10.75 1067.07   10.75 1067.07   10.75  575.44    2.90  575.44    2.90   0.00   0.00 
1 1 1    0   14   21 o  3  380.89    2.62  467.51    6.42  467.51    6.42  467.51    6.42  380.89    2.62  380.89    2.62  -0.00   0.00 
1 1 1    0   14   22 f  0   22.81    6.87    2.08    0.88    2.08    0.88    2.08    0.88   22.81    6.87   22.81    6.87  -0.00   0.00 
1 1 1    0   14   23 o  1  338.72    2.40  369.70    5.24  369.70    5.24  369.70    5.24  338.72    2.40  338.72    2.40   0.00   0.00 
1 1 1    0   14   24 o  9  140.73    2.38   63.87    2.16   63.87    2.16   63.87    2.16  140.73    2.38  140.73    2.38  -0.00   0.00 
1 1 1    0   14   25 o  5   26.85    5.68    2.61    0.86    2.61    0.86    2.61    0.86   26.85    5.68   26.85    5.68   0.00   0.00 
1 1 1    0   14   26 o  3  190.68    2.33  117.20    2.86  117.20    2.86  117.20    2.86  190.68    2.33  190.68    2.33  -0.00   0.00 
1 1 1    0   14   27 o 13   93.83    2.71   28.44    1.64   28.44    1.64   28.44    1.64   93.83    2.71   93.83    2.71  -0.00   0.00 
1 1 1    0   14   28 o 10  108.62    2.62   38.08    1.83   38.08    1.83   38.08    1.83  108.62    2.62  108.62    2.62   0.00   0.00 
1 1 1    0   14   29 o  1  222.20    2.70  159.17    3.86  159.17    3.86  159.17    3.86  222.20    2.70  222.20    2.70   0.00   0.00 
1 1 1    0   14   30 o  9  170.91    2.69   94.19    2.96   94.19    2.96   94.19    2.96  170.91    2.69  170.91    2.69  -0.00   0.00 
1 1 1    0   14   31 o  3   43.40    3.99    6.23    1.09    6.23    1.09    6.23    1.09   43.40    3.99   43.40    3.99   0.00   0.00 
1 1 1    0   14   32 f  0   13.53    7.23    0.85    0.86    0.85    0.86    0.85    0.86   13.53    7.23   13.53    7.23  -0.00   0.00 
1 1 1    0   14   33 o 15  119.29    2.78   45.94    2.13   45.94    2.13   45.94    2.13  119.29    2.78  119.29    2.78  -0.00   0.00 
1 1 1    0   14   34 o 16   10.65    6.49    0.32    0.84    0.32    0.84    0.32    0.84   10.65    6.49   10.65    6.49  -0.00   0.00 
1 1 1    0   14   35 o  3   10.95    6.48    0.43    0.79    0.43    0.79    0.43    0.79   10.95    6.48   10.95    6.48   0.00   0.00 
1 1 1    0   14   36 o  3  216.88    2.48  151.71    3.47  151.71    3.47  151.71    3.47  216.88    2.48  216.88    2.48  -0.00   0.00 
1 1 1    0   14   37 f  0    7.38    5.01   -0.39    0.72   -0.39    0.72   -0.39    0.72    7.38    5.01    7.38    5.01   0.00   0.00 
1 1 1    0   14   38 o  2  323.87    2.39  338.29    4.99  338.29    4.99  338.29    4.99  323.87    2.39  323.87    2.39   0.00   0.00 
1 1 1    0   14   39 o  7   64.23    2.85   13.39    1.17   13.39    1.17   13.39    1.17   64.23    2.85   64.23    2.85  -0.00   0.00 
1 1 1    0   14   40 o 11   40.25    3.63    5.36    0.92    5.36    0.92    5.36    0.92   40.25    3.63   40.25    3.63  -0.00   0.00 
1 1 1    0   14   41 o  4   13.69    7.12    0.89    0.82    0.89    0.82    0.89    0.82   13.69    7.12   13.69    7.12  -0.00   0.00 
1 1 1    0   14   42 o  4   91.83    2.54   27.26    1.50   27.26    1.50   27.26    1.50   91.83    2.54   91.83    2.54   0.00   0.00 
1 1 1    0   14   43 o  9   60.76    2.93   12.00    1.14   12.00    1.14   12.00    1.14   60.76    2.93   60.76    2.93  -0.00   0.00 
1 1 1    0   14   44 o  3   23.48    6.25    2.13    0.82    2.13    0.82    2.13    0.82   23.48    6.25   23.48    6.25   0.00   0.00 
1 1 1    0   14   45 o  6  117.26    2.82   44.48    2.13   44.48    2.13   44.48    2.13  117.26    2.82  117.26    2.82  -0.00   0.00 
1 1 1    0   14   46 o  5   29.61    4.84    3.06    0.85    3.06    0.85    3.06    0.85   29.61    4.84   29.61    4.84  -0.00   0.00 
1 1 1    0   14   47 o  6   13.00    6.86    0.80    0.77    0.80    0.77    0.80    0.77   13.00    6.86   13.00    6.86  -0.00   0.00 
1 1 1    0   14   48 o 17   10.46    6.26    0.38    0.75    0.38    0.75    0.38    0.75   10.46    6.26   10.46    6.26  -0.00   0.00 
1 1 1    0   14   49 o  6   15.42    7.16    1.14    0.79    1.14    0.79    1.14    0.79   15.42    7.16   15.42    7.16   0.00   0.00 
1 1 1    0   14   50 o  6   28.55    5.06    2.89    0.84    2.89    0.84    2.89    0.84   28.55    5.06   28.55    5.06  -0.00   0.00 
1 1 1    0   14   51 o 13   17.15    7.04    1.36    0.77    1.36    0.77    1.36    0.77   17.15    7.04   17.15    7.04   0.00   0.00 
1 1 1    0   14   52 o  5    9.56    5.92    0.24    0.72    0.24    0.72    0.24    0.72    9.56    5.92    9.56    5.92  -0.00   0.00 
1 1 1    0   14   53 f  0  114.23    2.41   42.29    1.77   42.29    1.77   42.29    1.77  114.23    2.41  114.23    2.41  -0.00   0.00 
1 1 1    0   14   54 o 18   33.81    3.84    3.87    0.81    3.87    0.81    3.87    0.81   33.81    3.84   33.81    3.84   0.00   0.00 
1 1 1    0   14   55 o  3   86.75    2.51   24.47    1.40   24.47    1.40   24.47    1.40   86.75    2.51   86.75    2.51   0.00   0.00 
1 1 1    0   14   56 f  0    5.06    3.60   -0.67    0.50   -0.67    0.50   -0.67    0.50    5.06    3.60    5.06    3.60   0.00   0.00 
1 1 1    0   14   57 o 10    7.91    4.94    0.16    0.51    0.16    0.51    0.16    0.51    7.91    4.94    7.91    4.94  -0.00   0.00 
1 1 1    0   14   58 o 13   29.41    3.73    2.99    0.68    2.99    0.68    2.99    0.68   29.41    3.73   29.41    3.73   0.00   0.00 
1 1 1    0   14   59 o 10   38.49    2.90    4.94    0.71    4.94    0.71    4.94    0.71   38.49    2.90   38.49    2.90   0.00   0.00 
1 1 1    0   14   60 o  5    8.97    5.14    0.37    0.47    0.37    0.47    0.37    0.47    8.97    5.14    8.97    5.14   0.00   0.00 
1 1 1    0   14   61 o 13   12.78    5.26    0.78    0.43    0.78    0.43    0.78    0.43   12.78    5.26   12.78    5.26  -0.00   0.00 
1 1 1    0   14   62 o 11   10.36    5.62    0.56    0.53    0.56    0.53    0.56    0.53   10.36    5.62   10.36    5.62   0.00   0.00 
1 1 1    0   14   63 o  8   11.69    7.39    0.54    1.19    0.54    1.19    0.54    1.19   11.69    7.39   11.69    7.39   0.00   0.00 
1 1 1    0   14   64 f  0    9.58    6.46   -0.11    1.15   -0.11    1.15   -0.11    1.15    9.58    6.46    9.58    6.46   0.00   0.00 
1 1 1    0   14   65 o  3    8.66    6.01   -0.53    1.17   -0.53    1.17   -0.53    1.17    8.66    6.01    8.66    6.01   0.00   0.00 
1 1 1    0   15    0 o 14  663.84    4.05 1419.88   17.30 1419.88   17.30 1419.88   17.30  663.84    4.05  663.84    4.05  -0.00   0.00 
1 1 1    0   15    1 o 12  121.00    2.47   47.22    1.93   47.22    1.93   47.22    1.93  121.00    2.47  121.00    2.47  -0.00   0.00 
1 1 1    0   15    2 o 14  150.95    2.39   73.46    2.32   73.46    2.32   73.46    2.32  150.95    2.39  150.95    2.39   0.00   0.00 
1 1 1    0   15    3 o 16  164.46    2.37   87.18    2.51   87.18    2.51   87.18    2.51  164.46    2.37  164.46    2.37   0.00   0.00 
1 1 1    0   15    4 o 14  195.01    2.35  122.56    2.95  122.56    2.95  122.56    2.95  195.01    2.35  195.01    2.35  -0.00   0.00 
1 1 1    0   15    5 o  3  180.73    2.36  105.28    2.75  105.28    2.75  105.28    2.75  180.73    2.36  180.73    2.36   0.00   0.00 
1 1 1    0   15    6 o 14    9.22    6.00   -0.08    0.86   -0.08    0.86   -0.08    0.86    9.22    6.00    9.22    6.00  -0.00   0.00 
1 1 1    0   15    7 o 15   42.20    4.16    5.90    1.10    5.90    1.10    5.90    1.10   42.20    4.16   42.20    4.16  -0.00   0.00 
1 1 1    0   15    8 o 17  121.98    2.63   48.00    2.06   48.00    2.06   48.00    2.06  121.98    2.63  121.98    2.63  -0.00   0.00 
1 1 1    0   15    9 o  9   47.70    3.56    7.45    1.08    7.45    1.08    7.45    1.08   47.70    3.56   47.70    3.56   0.00   0.00 
1 1 1    0   15   10 o 14   19.23    7.53    1.64    0.89    1.64    0.89    1.64    0.89   19.23    7.53   19.23    7.53   0.00   0.00 
1 1 1    0   15   11 o  8  330.17    2.57  351.27    5.46  351.27    5.46  351.27    5.46  330.17    2.57  330.17    2.57   0.00   0.00 
1 1 1    0   15   12 o 17  303.52    2.54  296.87    4.97  296.87    4.97  296.87    4.97  303.52    2.54  303.52    2.54  -0.00   0.00 
1 1 1    0   15   13 o 17   44.88    3.64    6.62    1.04    6.62    1.04    6.62    1.04   44.88    3.64   44.88    3.64   0.00   0.00 
1 1 1    0   15   14 o  1   25.37    6.50    2.44    0.92    2.44    0.92    2.44    0.92   25.37    6.50   25.37    6.50   0.00   0.00 
1 1 1    0   15   15 o  4   45.97    3.59    6.93    1.05    6.93    1.05    6.93    1.05   45.97    3.59   45.97    3.59  -0.00   0.00 
1 1 1    0   15   16 o  4  131.32    2.41   55.62    2.04   55.62    2.04   55.62    2.04  131.32    2.41  131.32    2.41  -0.00   0.00 
1 1 1    0   15   17 f  0   78.29    2.73   19.82    1.37   19.82    1.37   19.82    1.37   78.29    2.73   78.29    2.73  -0.00   0.00 
1 1 1    0   15   18 o  4  317.93    2.39  325.71    4.89  325.71    4.89  325.71    4.89  317.93    2.39  317.93    2.39  -0.00   0.00 
1 1 1    0   15   19 o  9   65.36    2.97   13.85    1.24   13.85    1.24   13.85    1.24   65.36    2.97   65.36    2.97  -0.00   0.00 
1 1 1    0   15   20 o 15  524.89    2.64  887.79    8.92  887.79    8.92  887.79    8.92  524.89    2.64  524.89    2.64  -0.00   0.00 
1 1 1    0   15   21 f  0  457.63    2.72  674.89    8.03  674.89    8.03  674.89    8.03  457.63    2.72  457.63    2.72  -0.00   0.00 
1 1 1    0   15   22 o 18  191.64    2.51  118.40    3.10  118.40    3.10  118.40    3.10  191.64    2.51  191.64    2.51   0.00   0.00 
1 1 1    0   15   23 o 12  321.54    2.77  333.21    5.75  333.21    5.75  333.21    5.75  321.54    2.77  321.54    2.77  -0.00   0.00 
1 1 1    0   15   24 o  3   61.39    3.50   12.27    1.37   12.27    1.37   12.27    1.37   61.39    3.50   61.39    3.50  -0.00   0.00 
1 1 1    0   15   25 o 11    7.55    5.24   -0.79    0.89   -0.79    0.89   -0.79    0.89    7.55    5.24    7.55    5.24   0.00   0.00 
1 1 1    0   15   26 f  0  258.67    2.72  215.68    4.54  215.68    4.54  215.68    4.54  258.67    2.72  258.67    2.72  -0.00   0.00 
1 1 1    0   15   27 f  0  147.58    2.76   70.26    2.62   70.26    2.62   70.26    2.62  147.58    2.76  147.58    2.76   0.00   0.00 
1 1 1    0   15   28 f  0  122.78    3.09   48.68    2.44   48.68    2.44   48.68    2.44  122.78    3.09  122.78    3.09  -0.00   0.00 
1 1 1    0   15   29 o 18  215.04    2.50  149.08    3.47  149.08    3.47  149.08    3.47  215.04    2.50  215.04    2.50   0.00   0.00 
1 1 1    0   15   30 o  2  117.02    2.61   44.20    1.96   44.20    1.96   44.20    1.96  117.02    2.61  117.02    2.61   0.00   0.00 
1 1 1    0   15   31 o 19  132.31    2.57   56.49    2.19   56.49    2.19   56.49    2.19  132.31    2.57  132.31    2.57  -0.00   0.00 
1 1 1    0   15   32 o  5  136.77    2.56   60.37    2.26   60.37    2.26   60.37    2.26  136.77    2.56  136.77    2.56  -0.00   0.00 
1 1 1    0   15   33 o 16   57.34    3.02   10.69    1.11   10.69    1.11   10.69    1.11   57.34    3.02   57.34    3.02  -0.00   0.00 
1 1 1    0   15   34 o  5  142.57    2.36   65.58    2.17   65.58    2.17   65.58    2.17  142.57    2.36  142.57    2.36   0.00   0.00 
1 1 1    0   15   35 o  8   12.19    6.69    0.67    0.76    0.67    0.76    0.67    0.76   12.19    6.69   12.19    6.69  -0.00   0.00 
1 1 1    0   15   36 o  3   94.79    2.72   29.06    1.66   29.06    1.66   29.06    1.66   94.79    2.72   94.79    2.72  -0.00   0.00 
1 1 1    0   15   37 o  4   28.90    5.60    2.99    0.93    2.99    0.93    2.99    0.93   28.90    5.60   28.90    5.60   0.00   0.00 
1 1 1    0   15   38 o  7   11.28    6.72    0.44    0.86    0.44    0.86    0.44    0.86   11.28    6.72   11.28    6.72   0.00   0.00 
1 1 1    0   15   39 o 18   41.42    4.23    5.72    1.10    5.72    1.10    5.72    1.10   41.42    4.23   41.42    4.23   0.00   0.00 
1 1 1    0   15   40 o 19   63.89    3.33   13.29    1.36   13.29    1.36   13.29    1.36   63.89    3.33   63.89    3.33   0.00   0.00 
1 1 1    0   15   41 o 16   12.44    7.32    0.59    0.99    0.59    0.99    0.59    0.99   12.44    7.32   12.44    7.32   0.00   0.00 
1 1 1    0   15   42 o  6   41.08    4.29    5.64    1.11    5.64    1.11    5.64    1.11   41.08    4.29   41.08    4.29   0.00   0.00 
1 1 1    0   15   43 o 18   95.35    2.72   29.42    1.67   29.42    1.67   29.42    1.67   95.35    2.72   95.35    2.72  -0.00   0.00 
1 1 1    0   15   44 o 13   58.95    3.55   11.36    1.34   11.36    1.34   11.36    1.34   58.95    3.55   58.95    3.55   0.00   0.00 
1 1 1    0   15   45 o 16    7.43    5.07   -0.45    0.76   -0.45    0.76   -0.45    0.76    7.43    5.07    7.43    5.07   0.00   0.00 
1 1 1    0   15   46 o  6   89.37    2.60   25.86    1.50   25.86    1.50   25.86    1.50   89.37    2.60   89.37    2.60   0.00   0.00 
1 1 1    0   15   47 o  1   10.42    6.31    0.35    0.78    0.35    0.78    0.35    0.78   10.42    6.31   10.42    6.31   0.00   0.00 
1 1 1    0   15   48 o  3   13.53    7.04    0.88    0.80    0.88    0.80    0.88    0.80   13.53    7.04   13.53    7.04  -0.00   0.00 
1 1 1    0   15   49 o  3    5.95    4.24   -1.04    0.72   -1.04    0.72   -1.04    0.72    5.95    4.24    5.95    4.24  -0.00   0.00 
1 1 1    0   15   50 o  5   14.74    7.19    1.07    0.81    1.07    0.81    1.07    0.81   14.74    7.19   14.74    7.19  -0.00   0.00 
1 1 1    0   15   51 o 12   99.89    2.71   32.41    1.74   32.41    1.74   32.41    1.74   99.89    2.71   99.89    2.71   0.00   0.00 
1 1 1    0   15   52 o 10   69.69    2.82   15.83    1.26   15.83    1.26   15.83    1.26   69.69    2.82   69.69    2.82  -0.00   0.00 
1 1 1    0   15   53 o  7   12.15    6.67    0.70    0.75    0.70    0.75    0.70    0.75   12.15    6.67   12.15    6.67  -0.00   0.00 
1 1 1    0   15   54 o 16   14.32    6.90    1.03    0.74    1.03    0.74    1.03    0.74   14.32    6.90   14.32    6.90   0.00   0.00 
1 1 1    0   15   55 o 14    7.09    4.77   -0.22    0.62   -0.22    0.62   -0.22    0.62    7.09    4.77    7.09    4.77   0.00   0.00 
1 1 1    0   15   56 o 10   63.18    2.95   13.17    1.19   13.17    1.19   13.17    1.19   63.18    2.95   63.18    2.95  -0.00   0.00 
1 1 1    0   15   57 o 14   48.29    3.43    7.82    1.05    7.82    1.05    7.82    1.05   48.29    3.43   48.29    3.43  -0.00   0.00 
1 1 1    0   15   58 o  5    6.64    4.49   -0.22    0.56   -0.22    0.56   -0.22    0.56    6.64    4.49    6.64    4.49   0.00   0.00 
1 1 1    0   15   59 o 10   11.69    6.17    0.72    0.62    0.72    0.62    0.72    0.62   11.69    6.17   11.69    6.17  -0.00   0.00 
1 1 1    0   15   60 o 16    6.38    4.23   -0.07    0.46   -0.07    0.46   -0.07    0.46    6.38    4.23    6.38    4.23   0.00   0.00 
1 1 1    0   15   61 o  7    9.42    5.13    0.45    0.44    0.45    0.44    0.45    0.44    9.42    5.13    9.42    5.13  -0.00   0.00 
1 1 1    0   15   62 o  7   32.04    3.06    3.50    0.62    3.50    0.62    3.50    0.62   32.04    3.06   32.04    3.06   0.00   0.00 
1 1 1    0   15   63 o  6    6.71    4.51   -0.13    0.55   -0.13    0.55   -0.13    0.55    6.71    4.51    6.71    4.51   0.00   0.00 
1 1 1    0   16    0 o 16  479.38    3.65  740.55   11.26  740.55   11.26  740.55   11.26  479.38    3.65  479.38    3.65  -0.00   0.00 
1 1 1    0   16    1 o  6  305.35    2.39  300.44    4.70  300.44    4.70  300.44    4.70  305.35    2.39  305.35    2.39   0.00   0.00 
1 1 1    0   16    2 o 16  422.04    2.50  573.92    6.80  573.92    6.80  573.92    6.80  422.04    2.50  422.04    2.50  -0.00   0.00 
1 1 1    0   16    3 o 19  250.72    2.36  202.57    3.80  202.57    3.80  202.57    3.80  250.72    2.36  250.72    2.36  -0.00   0.00 
1 1 1    0   16    4 o 15  133.07    2.46   57.11    2.11   57.11    2.11   57.11    2.11  133.07    2.46  133.07    2.46  -0.00   0.00 
1 1 1    0   16    5 o 18  691.10    2.92 1539.08   12.99 1539.08   12.99 1539.08   12.99  691.10    2.92  691.10    2.92  -0.00   0.00 
1 1 1    0   16    6 o 12  326.33    2.41  343.15    5.06  343.15    5.06  343.15    5.06  326.33    2.41  326.33    2.41  -0.00   0.00 
1 1 1    0   16    7 o  1  149.85    2.40   72.40    2.32   72.40    2.32   72.40    2.32  149.85    2.40  149.85    2.40   0.00   0.00 
1 1 1    0   16    8 o 15   34.49    4.94    4.06    1.03    4.06    1.03    4.06    1.03   34.49    4.94   34.49    4.94   0.00   0.00 
1 1 1    0   16    9 o 16  112.96    2.49   41.17    1.81   41.17    1.81   41.17    1.81  112.96    2.49  112.96    2.49  -0.00   0.00 
1 1 1    0   16   10 o  2   87.96    2.64   25.00    1.50   25.00    1.50   25.00    1.50   87.96    2.64   87.96    2.64  -0.00   0.00 
1 1 1    0   16   11 o 14  293.69    2.38  277.95    4.49  277.95    4.49  277.95    4.49  293.69    2.38  293.69    2.38   0.00   0.00 
1 1 1    0   16   12 f  0   68.61    3.34   15.28    1.47   15.28    1.47   15.28    1.47   68.61    3.34   68.61    3.34   0.00   0.00 
1 1 1    0   16   13 o  8   34.29    4.54    3.98    0.95    3.98    0.95    3.98    0.95   34.29    4.54   34.29    4.54   0.00   0.00 
1 1 1    0   16   14 o  1   91.51    2.62   27.05    1.54   27.05    1.54   27.05    1.54   91.51    2.62   91.51    2.62  -0.00   0.00 
1 1 1    0   16   15 o 15   35.32    4.46    4.21    0.97    4.21    0.97    4.21    0.97   35.32    4.46   35.32    4.46  -0.00   0.00 
1 1 1    0   16   16 o 18  269.27    2.36  233.66    4.10  233.66    4.10  233.66    4.10  269.27    2.36  269.27    2.36   0.00   0.00 
1 1 1    0   16   17 o  8  185.83    2.35  111.31    2.81  111.31    2.81  111.31    2.81  185.83    2.35  185.83    2.35  -0.00   0.00 
1 1 1    0   16   18 o 11   85.45    2.64   23.60    1.45   23.60    1.45   23.60    1.45   85.45    2.64   85.45    2.64  -0.00   0.00 
1 1 1    0   16   19 o  6  162.93    2.36   85.59    2.48   85.59    2.48   85.59    2.48  162.93    2.36  162.93    2.36   0.00   0.00 
1 1 1    0   16   20 o 17  169.80    2.36   92.95    2.58   92.95    2.58   92.95    2.58  169.80    2.36  169.80    2.36  -0.00   0.00 
1 1 1    0   16   21 o 10  160.60    2.37   83.16    2.45   83.16    2.45   83.16    2.45  160.60    2.37  160.60    2.37  -0.00   0.00 
1 1 1    0   16   22 f  0  166.29    2.36   89.15    2.53   89.15    2.53   89.15    2.53  166.29    2.36  166.29    2.36  -0.00   0.00 
1 1 1    0   16   23 o 17   64.18    2.91   13.35    1.20   13.35    1.20   13.35    1.20   64.18    2.91   64.18    2.91  -0.00   0.00 
1 1 1    0   16   24 o 17  155.14    2.36   77.60    2.36   77.60    2.36   77.60    2.36  155.14    2.36  155.14    2.36  -0.00   0.00 
1 1 1    0   16   25 o 10  121.92    2.43   47.96    1.91   47.96    1.91   47.96    1.91  121.92    2.43  121.92    2.43   0.00   0.00 
1 1 1    0   16   26 o  8  246.37    2.35  195.65    3.73  195.65    3.73  195.65    3.73  246.37    2.35  246.37    2.35   0.00   0.00 
1 1 1    0   16   27 o 14  158.33    2.36   80.84    2.41   80.84    2.41   80.84    2.41  158.33    2.36  158.33    2.36  -0.00   0.00 
1 1 1    0   16   28 o 14  150.82    2.37   73.36    2.31   73.36    2.31   73.36    2.31  150.82    2.37  150.82    2.37  -0.00   0.00 
1 1 1    0   16   29 o 18  208.26    2.34  139.85    3.14  139.85    3.14  139.85    3.14  208.26    2.34  208.26    2.34  -0.00   0.00 
1 1 1    0   16   30 o 10   12.88    7.15    0.74    0.87    0.74    0.87    0.74    0.87   12.88    7.15   12.88    7.15   0.00   0.00 
1 1 1    0   16   31 o  1  111.03    2.86   39.84    2.04   39.84    2.04   39.84    2.04  111.03    2.86  111.03    2.86   0.00   0.00 
1 1 1    0   16   32 o 11    8.71    5.76   -0.19    0.84   -0.19    0.84   -0.19    0.84    8.71    5.76    8.71    5.76  -0.00   0.00 
1 1 1    0   16   33 o 16   47.93    3.92    7.57    1.19    7.57    1.19    7.57    1.19   47.93    3.92   47.93    3.92   0.00   0.00 
1 1 1    0   16   34 o  6   10.73    6.71    0.22    0.95    0.22    0.95    0.22    0.95   10.73    6.71   10.73    6.71  -0.00   0.00 
1 1 1    0   16   35 o  6   15.34    7.87    1.12    0.99    1.12    0.99    1.12    0.99   15.34    7.87   15.34    7.87  -0.00   0.00 
1 1 1    0   16   36 o  3  191.58    2.74  118.47    3.39  118.47    3.39  118.47    3.39  191.58    2.74  191.58    2.74  -0.00   0.00 
1 1 1    0   16   37 o  4  109.46    2.95   38.74    2.08   38.74    2.08   38.74    2.08  109.46    2.95  109.46    2.95  -0.00   0.00 
1 1 1    0   16   38 o  3  135.55    2.79   59.36    2.44   59.36    2.44   59.36    2.44  135.55    2.79  135.55    2.79  -0.00   0.00 
1 1 1    0   16   39 o  6   34.97    5.30    4.23    1.11    4.23    1.11    4.23    1.11   34.97    5.30   34.97    5.30   0.00   0.00 
1 1 1    0   16   40 o 17   10.03    6.34    0.14    0.87    0.14    0.87    0.14    0.87   10.03    6.34   10.03    6.34   0.00   0.00 
1 1 1    0   16   41 o 18   38.91    3.96    5.05    0.97    5.05    0.97    5.05    0.97   38.91    3.96   38.91    3.96   0.00   0.00 
1 1 1    0   16   42 o  3    5.44    3.94   -1.48    0.74   -1.48    0.74   -1.48    0.74    5.44    3.94    5.44    3.94  -0.00   0.00 
1 1 1    0   16   43 o  3   58.08    3.44   11.03    1.28   11.03    1.28   11.03    1.28   58.08    3.44   58.08    3.44   0.00   0.00 
1 1 1    0   16   44 o 13   22.83    7.38    2.16    0.96    2.16    0.96    2.16    0.96   22.83    7.38   22.83    7.38  -0.00   0.00 
1 1 1    0   16   45 f  0  118.73    2.67   45.63    2.04   45.63    2.04   45.63    2.04  118.73    2.67  118.73    2.67  -0.00   0.00 
1 1 1    0   16   46 o 15   44.37    4.25    6.58    1.19    6.58    1.19    6.58    1.19   44.37    4.25   44.37    4.25   0.00   0.00 
1 1 1    0   16   47 o  9   62.37    3.50   12.75    1.40   12.75    1.40   12.75    1.40   62.37    3.50   62.37    3.50   0.00   0.00 
1 1 1    0   16   48 o  4    6.27    4.51   -1.52    0.89   -1.52    0.89   -1.52    0.89    6.27    4.51    6.27    4.51   0.00   0.00 
1 1 1    0   16   49 o 14   12.12    7.04    0.62    0.90    0.62    0.90    0.62    0.90   12.12    7.04   12.12    7.04   0.00   0.00 
1 1 1    0   16   50 o 19   91.48    3.23   27.29    1.90   27.29    1.90   27.29    1.90   91.48    3.23   91.48    3.23   0.00   0.00 
1 1 1    0   16   51 o 17   29.18    5.97    3.14    0.99    3.14    0.99    3.14    0.99   29.18    5.97   29.18    5.97  -0.00   0.00 
1 1 1    0   16   52 o 12   11.48    6.74    0.56    0.84    0.56    0.84    0.56    0.84   11.48    6.74   11.48    6.74   0.00   0.00 
1 1 1    0   16   53 o 11   30.07    5.51    3.31    0.96    3.31    0.96    3.31    0.96   30.07    5.51   30.07    5.51   0.00   0.00 
1 1 1    0   16   54 o  7   11.06    6.57    0.52    0.82    0.52    0.82    0.52    0.82   11.06    6.57   11.06    6.57   0.00   0.00 
1 1 1    0   16   55 o 18   13.98    6.98    1.02    0.76    1.02    0.76    1.02    0.76   13.98    6.98   13.98    6.98   0.00   0.00 
1 1 1    0   16   56 o  7    7.28    4.93   -0.27    0.68   -0.27    0.68   -0.27    0.68    7.28    4.93    7.28    4.93   0.00   0.00 
1 1 1    0   16   57 o  7   32.43    4.57    3.75    0.90    3.75    0.90    3.75    0.90   32.43    4.57   32.43    4.57   0.00   0.00 
1 1 1    0   16   58 o  4    8.20    5.26    0.11    0.63    0.11    0.63    0.11    0.63    8.20    5.26    8.20    5.26   0.00   0.00 
1 1 1    0   16   59 o 11   32.17    3.83    3.62    0.76    3.62    0.76    3.62    0.76   32.17    3.83   32.17    3.83  -0.00   0.00 
1 1 1    0   16   60 o  1   25.84    6.06    2.67    0.88    2.67    0.88    2.67    0.88   25.84    6.06   25.84    6.06   0.00   0.00 
1 1 1    0   16   61 o 17    8.88    5.49    0.30    0.62    0.30    0.62    0.30    0.62    8.88    5.49    8.88    5.49  -0.00   0.00 
1 1 1    0   16   62 o 10    2.94    2.18   -1.14    0.34   -1.14    0.34   -1.14    0.34    2.94    2.18    2.94    2.18  -0.00   0.00 
1 1 1    0   17    0 o 10  101.82    3.62   33.53    2.37   33.53    2.37   33.53    2.37  101.82    3.62  101.82    3.62   0.00   0.00 
1 1 1    0   17    1 o 12    7.88    5.40   -0.58    0.87   -0.58    0.87   -0.58    0.87    7.88    5.40    7.88    5.40  -0.00   0.00 
1 1 1    0   17    2 o  8   74.58    2.98   18.01    1.43   18.01    1.43   18.01    1.43   74.58    2.98   74.58    2.98  -0.00   0.00 
1 1 1    0   17    3 o  8  113.98    2.50   41.91    1.83   41.91    1.83   41.91    1.83  113.98    2.50  113.98    2.50  -0.00   0.00 
1 1 1    0   17    4 o 12  151.91    2.40   74.41    2.35   74.41    2.35   74.41    2.35  151.91    2.40  151.91    2.40  -0.00   0.00 
1 1 1    0   17    5 o  2   52.70    3.31    9.05    1.11    9.05    1.11    9.05    1.11   52.70    3.31   52.70    3.31   0.00   0.00 
1 1 1    0   17    6 o  8  173.01    2.38   96.49    2.65   96.49    2.65   96.49    2.65  173.01    2.38  173.01    2.38  -0.00   0.00 
1 1 1    0   17    7 o  6  411.19    2.50  544.83    6.61  544.83    6.61  544.83    6.61  411.19    2.50  411.19    2.50   0.00   0.00 
1 1 1    0   17    8 o 11  221.91    2.52  158.72    3.60  158.72    3.60  158.72    3.60  221.91    2.52  221.91    2.52  -0.00   0.00 
1 1 1    0   17    9 o 12  333.09    2.58  357.55    5.54  357.55    5.54  357.55    5.54  333.09    2.58  333.09    2.58  -0.00   0.00 
1 1 1    0   17   10 o 19   28.81    5.81    2.98    0.95    2.98    0.95    2.98    0.95   28.81    5.81   28.81    5.81  -0.00   0.00 
1 1 1    0   17   11 f  0  357.57    2.44  412.00    5.62  412.00    5.62  412.00    5.62  357.57    2.44  357.57    2.44   0.00   0.00 
1 1 1    0   17   12 o 18  249.02    2.53  199.87    4.05  199.87    4.05  199.87    4.05  249.02    2.53  249.02    2.53  -0.00   0.00 
1 1 1    0   17   13 o 11  146.89    2.76   69.60    2.61   69.60    2.61   69.60    2.61  146.89    2.76  146.89    2.76  -0.00   0.00 
1 1 1    0   17   14 o 11  166.65    2.37   89.53    2.55   89.53    2.55   89.53    2.55  166.65    2.37  166.65    2.37  -0.00   0.00 
1 1 1    0   17   15 o 16  196.91    2.36  124.97    2.99  124.97    2.99  124.97    2.99  196.91    2.36  196.91    2.36  -0.00   0.00 
1 1 1    0   17   16 o 12   33.98    4.56    3.92    0.95    3.92    0.95    3.92    0.95   33.98    4.56   33.98    4.56  -0.00   0.00 
1 1 1    0   17   17 o 19   67.70    2.88   14.85    1.25   14.85    1.25   14.85    1.25   67.70    2.88   67.70    2.88   0.00   0.00 
1 1 1    0   17   18 o 10   26.82    6.24    2.66    0.94    2.66    0.94    2.66    0.94   26.82    6.24   26.82    6.24  -0.00   0.00 
1 1 1    0   17   19 o  5  130.79    2.42   55.17    2.04   55.17    2.04   55.17    2.04  130.79    2.42  130.79    2.42  -0.00   0.00 
1 1 1    0   17   20 f  0   13.94    7.17    0.92    0.82    0.92    0.82    0.92    0.82   13.94    7.17   13.94    7.17   0.00   0.00 
1 1 1    0   17   21 o 13  143.42    2.39   66.34    2.21   66.34    2.21   66.34    2.21  143.42    2.39  143.42    2.39  -0.00   0.00 
1 1 1    0   17   22 o 15   30.66    4.94    3.26    0.90    3.26    0.90    3.26    0.90   30.66    4.94   30.66    4.94  -0.00   0.00 
1 1 1    0   17   23 o 14  301.81    2.39  293.61    4.66  293.61    4.66  293.61    4.66  301.81    2.39  301.81    2.39   0.00   0.00 
1 1 1    0   17   24 o  2   52.03    3.28    8.83    1.09    8.83    1.09    8.83    1.09   52.03    3.28   52.03    3.28  -0.00   0.00 
1 1 1    0   17   25 o 11  201.21    2.36  130.55    3.05  130.55    3.05  130.55    3.05  201.21    2.36  201.21    2.36   0.00   0.00 
1 1 1    0   17   26 o  7  182.46    2.36  107.37    2.77  107.37    2.77  107.37    2.77  182.46    2.36  182.46    2.36   0.00   0.00 
1 1 1    0   17   27 o  2   35.94    4.23    4.34    0.94    4.34    0.94    4.34    0.94   35.94    4.23   35.94    4.23   0.00   0.00 
1 1 1    0   17   28 o  5  207.39    2.36  138.73    3.15  138.73    3.15  138.73    3.15  207.39    2.36  207.39    2.36  -0.00   0.00 
1 1 1    0   17   29 o 14   17.92    7.40    1.46    0.85    1.46    0.85    1.46    0.85   17.92    7.40   17.92    7.40  -0.00   0.00 
1 1 1    0   17   30 o  8   84.44    2.65   23.07    1.44   23.07    1.44   23.07    1.44   84.44    2.65   84.44    2.65  -0.00   0.00 
1 1 1    0   17   31 o 10   78.13    2.73   19.76    1.37   19.76    1.37   19.76    1.37   78.13    2.73   78.13    2.73  -0.00   0.00 
1 1 1    0   17   32 o 10   13.99    7.19    0.93    0.83    0.93    0.83    0.93    0.83   13.99    7.19   13.99    7.19  -0.00   0.00 
1 1 1    0   17   33 o 11  106.73    2.52   36.80    1.73   36.80    1.73   36.80    1.73  106.73    2.52  106.73    2.52   0.00   0.00 
1 1 1    0   17   34 o  1   82.43    2.70   21.99    1.43   21.99    1.43   21.99    1.43   82.43    2.70   82.43    2.70  -0.00   0.00 
1 1 1    0   17   35 o 10    7.15    4.95   -0.63    0.78   -0.63    0.78   -0.63    0.78    7.15    4.95    7.15    4.95  -0.00   0.00 
1 1 1    0   17   36 o  4   44.41    3.67    6.50    1.03    6.50    1.03    6.50    1.03   44.41    3.67   44.41    3.67   0.00   0.00 
1 1 1    0   17   37 o 14   70.78    2.87   16.25    1.30   16.25    1.30   16.25    1.30   70.78    2.87   70.78    2.87   0.00   0.00 
1 1 1    0   17   38 o 15   37.83    4.52    4.83    1.06    4.83    1.06    4.83    1.06   37.83    4.52   37.83    4.52   0.00   0.00 
1 1 1    0   17   39 o  7   17.02    8.32    1.40    1.08    1.40    1.08    1.40    1.08   17.02    8.32   17.02    8.32   0.00   0.00 
1 1 1    0   17   40 o  6  188.94    2.75  115.36    3.35  115.36    3.35  115.36    3.35  188.94    2.75  188.94    2.75  -0.00   0.00 
1 1 1    0   17   41 o 11   59.87    4.01   11.77    1.53   11.77    1.53   11.77    1.53   59.87    4.01   59.87    4.01   0.00   0.00 
1 1 1    0   17   42 o 16   86.71    3.93   24.52    2.18   24.52    2.18   24.52    2.18   86.71    3.93   86.71    3.93   0.00   0.00 
1 1 1    0   17   43 o 14   24.46    9.89    2.77    1.52    2.77    1.52    2.77    1.52   24.46    9.89   24.46    9.89  -0.00   0.00 
1 1 1    0   17   44 o 19   56.36    4.78   10.59    1.71   10.59    1.71   10.59    1.71   56.36    4.78   56.36    4.78  -0.00   0.00 
1 1 1    0   17   45 o  5   96.60    3.82   30.50    2.37   30.50    2.37   30.50    2.37   96.60    3.82   96.60    3.82  -0.00   0.00 
1 1 1    0   17   46 o 19   89.02    3.38   25.87    1.93   25.87    1.93   25.87    1.93   89.02    3.38   89.02    3.38  -0.00   0.00 
1 1 1    0   17   47 o 11   17.92    8.12    1.57    1.01    1.57    1.01    1.57    1.01   17.92    8.12   17.92    8.12  -0.00   0.00 
1 1 1    0   17   48 f  0   83.64    2.72   22.75    1.46   22.75    1.46   22.75    1.46   83.64    2.72   83.64    2.72   0.00   0.00 
1 1 1    0   17   49 o 15   23.81    6.71    2.27    0.89    2.27    0.89    2.27    0.89   23.81    6.71   23.81    6.71   0.00   0.00 
1 1 1    0   17   50 o 13   19.08    7.64    1.71    0.91    1.71    0.91    1.71    0.91   19.08    7.64   19.08    7.64   0.00   0.00 
1 1 1    0   17   51 o  4   85.48    2.86   23.93    1.57   23.93    1.57   23.93    1.57   85.48    2.86   85.48    2.86   0.00   0.00 
1 1 1    0   17   52 o  4   42.65    4.73    6.31    1.26    6.31    1.26    6.31    1.26   42.65    4.73   42.65    4.73   0.00   0.00 
1 1 1    0   17   53 o 10    5.90    4.26   -1.52    0.85   -1.52    0.85   -1.52    0.85    5.90    4.26    5.90    4.26   0.00   0.00 
1 1 1    0   17   54 o 10   38.20    4.52    5.09    1.07    5.09    1.07    5.09    1.07   38.20    4.52   38.20    4.52  -0.00   0.00 
1 1 1    0   17   55 o 11    8.07    5.47   -0.31    0.85   -0.31    0.85   -0.31    0.85    8.07    5.47    8.07    5.47   0.00   0.00 
1 1 1    0   17   56 o 13    9.74    6.14    0.28    0.81    0.28    0.81    0.28    0.81    9.74    6.14    9.74    6.14   0.00   0.00 
1 1 1    0   17   57 f  0   48.16    3.79    7.94    1.16    7.94    1.16    7.94    1.16   48.16    3.79   48.16    3.79  -0.00   0.00 
1 1 1    0   17   58 o 15   10.51    6.35    0.49    0.79    0.49    0.79    0.49    0.79   10.51    6.35   10.51    6.35  -0.00   0.00 
1 1 1    0   17   59 o  7   33.26    4.39    3.98    0.89    3.98    0.89    3.98    0.89   33.26    4.39   33.26    4.39   0.00   0.00 
1 1 1    0   17   60 o 19    7.47    5.05   -0.17    0.71   -0.17    0.71   -0.17    0.71    7.47    5.05    7.47    5.05   0.00   0.00 
1 1 1    0   18    0 o  7  261.65    3.36  220.69    5.66  220.69    5.66  220.69    5.66  261.65    3.36  261.65    3.36   0.00   0.00 
1 1 1    0   18    1 o  6  160.00    2.40   82.54    2.47   82.54    2.47   82.54    2.47  160.00    2.40  160.00    2.40   0.00   0.00 
1 1 1    0   18    2 o  3  169.27    2.38   92.37    2.59   92.37    2.59   92.37    2.59  169.27    2.38  169.27    2.38   0.00   0.00 
1 1 1    0   18    3 o  4  154.89    2.40   77.36    2.39   77.36    2.39   77.36    2.39  154.89    2.40  154.89    2.40  -0.00   0.00 
1 1 1    0   18    4 o 13   53.26    3.31    9.25    1.13    9.25    1.13    9.25    1.13   53.26    3.31   53.26    3.31   0.00   0.00 
1 1 1    0   18    5 o 14  197.28    2.36  125.45    3.00  125.45    3.00  125.45    3.00  197.28    2.36  197.28    2.36  -0.00   0.00 
1 1 1    0   18    6 f  0   18.13    7.59    1.50    0.89    1.50    0.89    1.50    0.89   18.13    7.59   18.13    7.59  -0.00   0.00 
1 1 1    0   18    7 o  3   50.59    3.35    8.36    1.08    8.36    1.08    8.36    1.08   50.59    3.35   50.59    3.35  -0.00   0.00 
1 1 1    0   18    8 o 18   25.10    6.49    2.40    0.91    2.40    0.91    2.40    0.91   25.10    6.49   25.10    6.49  -0.00   0.00 
1 1 1    0   18    9 o 16  123.63    2.62   49.32    2.08   49.32    2.08   49.32    2.08  123.63    2.62  123.63    2.62  -0.00   0.00 
1 1 1    0   18   10 o 14  102.80    2.74   34.13    1.81   34.13    1.81   34.13    1.81  102.80    2.74  102.80    2.74   0.00   0.00 
1 1 1    0   18   11 o 19  267.82    2.38  231.17    4.10  231.17    4.10  231.17    4.10  267.82    2.38  267.82    2.38  -0.00   0.00 
1 1 1    0   18   12 o  3  161.95    2.39   84.57    2.49   84.57    2.49   84.57    2.49  161.95    2.39  161.95    2.39   0.00   0.00 
1 1 1    0   18   13 o 11  187.65    2.74  113.55    3.31  113.55    3.31  113.55    3.31  187.65    2.74  187.65    2.74   0.00   0.00 
1 1 1    0   18   14 o 15  261.55    2.54  220.50    4.27  220.50    4.27  220.50    4.27  261.55    2.54  261.55    2.54  -0.00   0.00 
1 1 1    0   18   15 o 11   52.85    3.30    9.11    1.11    9.11    1.11    9.11    1.11   52.85    3.30   52.85    3.30   0.00   0.00 
1 1 1    0   18   16 o 12   19.07    7.37    1.60    0.86    1.60    0.86    1.60    0.86   19.07    7.37   19.07    7.37  -0.00   0.00 
1 1 1    0   18   17 o  8  104.08    2.54   34.97    1.70   34.97    1.70   34.97    1.70  104.08    2.54  104.08    2.54   0.00   0.00 
1 1 1    0   18   18 o  3  170.34    2.38   93.57    2.61   93.57    2.61   93.57    2.61  170.34    2.38  170.34    2.38   0.00   0.00 
1 1 1    0   18   19 o 11  140.08    2.42   63.30    2.18   63.30    2.18   63.30    2.18  140.08    2.42  140.08    2.42  -0.00   0.00 
1 1 1    0   18   20 o 19   14.95    7.34    1.07    0.84    1.07    0.84    1.07    0.84   14.95    7.34   14.95    7.34   0.00   0.00 
1 1 1    0   18   21 o 17  185.14    2.36  110.55    2.82  110.55    2.82  110.55    2.82  185.14    2.36  185.14    2.36   0.00   0.00 
1 1 1    0   18   22 o  1   94.33    2.61   28.76    1.58   28.76    1.58   28.76    1.58   94.33    2.61   94.33    2.61   0.00   0.00 
1 1 1    0   18   23 o  7   59.51    3.26   11.53    1.24   11.53    1.24   11.53    1.24   59.51    3.26   59.51    3.26  -0.00   0.00 
1 1 1    0   18   24 o 13  124.64    2.45   50.15    1.97   50.15    1.97   50.15    1.97  124.64    2.45  124.64    2.45  -0.00   0.00 
1 1 1    0   18   25 o  8   46.79    3.57    7.19    1.06    7.19    1.06    7.19    1.06   46.79    3.57   46.79    3.57   0.00   0.00 
1 1 1    0   18   26 o 13  140.90    2.42   64.07    2.19   64.07    2.19   64.07    2.19  140.90    2.42  140.90    2.42  -0.00   0.00 
1 1 1    0   18   27 o 14  177.35    2.38  101.48    2.71  101.48    2.71  101.48    2.71  177.35    2.38  177.35    2.38   0.00   0.00 
1 1 1    0   18   28 o 17   46.34    3.58    7.06    1.05    7.06    1.05    7.06    1.05   46.34    3.58   46.34    3.58  -0.00   0.00 
1 1 1    0   18   29 o  6   51.04    3.36    8.52    1.09    8.52    1.09    8.52    1.09   51.04    3.36   51.04    3.36   0.00   0.00 
1 1 1    0   18   30 o  9  252.78    2.38  206.10    3.87  206.10    3.87  206.10    3.87  252.78    2.38  252.78    2.38   0.00   0.00 
1 1 1    0   18   31 o  9   18.00    7.88    1.51    0.95    1.51    0.95    1.51    0.95   18.00    7.88   18.00    7.88  -0.00   0.00 
1 1 1    0   18   32 o 19   85.20    3.08   23.52    1.69   23.52    1.69   23.52    1.69   85.20    3.08   85.20    3.08   0.00   0.00 
1 1 1    0   18   33 o 14  133.69    2.81   57.76    2.42   57.76    2.42   57.76    2.42  133.69    2.81  133.69    2.81   0.00   0.00 
1 1 1    0   18   34 o  9  132.68    2.83   56.90    2.41   56.90    2.41   56.90    2.41  132.68    2.83  132.68    2.83  -0.00   0.00 
1 1 1    0   18   35 f  0   13.45    7.52    0.81    0.97    0.81    0.97    0.81    0.97   13.45    7.52   13.45    7.52   0.00   0.00 
1 1 1    0   18   36 o 18   43.78    4.33    6.39    1.19    6.39    1.19    6.39    1.19   43.78    4.33   43.78    4.33  -0.00   0.00 
1 1 1    0   18   37 o  1   94.07    3.31   28.72    2.00   28.72    2.00   28.72    2.00   94.07    3.31   94.07    3.31  -0.00   0.00 
1 1 1    0   18   38 o 12  117.05    2.92   44.35    2.20   44.35    2.20   44.35    2.20  117.05    2.92  117.05    2.92   0.00   0.00 
1 1 1    0   18   39 o 19   53.24    3.42    9.29    1.16    9.29    1.16    9.29    1.16   53.24    3.42   53.24    3.42   0.00   0.00 
1 1 1    0   18   40 o  8   69.36    2.98   15.65    1.33   15.65    1.33   15.65    1.33   69.36    2.98   69.36    2.98  -0.00   0.00 
1 1 1    0   18   41 o  7    7.83    5.35   -0.49    0.84   -0.49    0.84   -0.49    0.84    7.83    5.35    7.83    5.35   0.00   0.00 
1 1 1    0   18   42 o 11   97.70    2.80   30.98    1.76   30.98    1.76   30.98    1.76   97.70    2.80   97.70    2.80   0.00   0.00 
1 1 1    0   18   43 o 18   59.49    3.43   11.61    1.30   11.61    1.30   11.61    1.30   59.49    3.43   59.49    3.43  -0.00   0.00 
1 1 1    0   18   44 o  6   53.01    3.63    9.27    1.23    9.27    1.23    9.27    1.23   53.01    3.63   53.01    3.63  -0.00   0.00 
1 1 1    0   18   45 o  4   60.39    3.37   11.97    1.30   11.97    1.30   11.97    1.30   60.39    3.37   60.39    3.37  -0.00   0.00 
1 1 1    0   18   46 o 18   13.51    7.88    0.79    1.13    0.79    1.13    0.79    1.13   13.51    7.88   13.51    7.88  -0.00   0.00 
1 1 1    0   18   47 o  5   66.54    3.89   14.63    1.66   14.63    1.66   14.63    1.66   66.54    3.89   66.54    3.89  -0.00   0.00 
1 1 1    0   18   48 o  3   72.97    3.72   17.60    1.74   17.60    1.74   17.60    1.74   72.97    3.72   72.97    3.72  -0.00   0.00 
1 1 1    0   18   49 o 19   16.84    9.02    1.54    1.34    1.54    1.34    1.54    1.34   16.84    9.02   16.84    9.02  -0.00   0.00 
1 1 1    0   18   50 o 16  121.61    3.23   48.69    2.53   48.69    2.53   48.69    2.53  121.61    3.23  121.61    3.23  -0.00   0.00 
1 1 1    0   18   51 o 15   11.61    7.25    0.45    1.11    0.45    1.11    0.45    1.11   11.61    7.25   11.61    7.25   0.00   0.00 
1 1 1    0   18   52 o 11    7.44    5.18   -0.69    0.89   -0.69    0.89   -0.69    0.89    7.44    5.18    7.44    5.18  -0.00   0.00 
1 1 1    0   18   53 o 17   35.81    4.70    4.55    1.03    4.55    1.03    4.55    1.03   35.81    4.70   35.81    4.70   0.00   0.00 
1 1 1    0   18   54 o 12   11.10    6.54    0.59    0.80    0.59    0.80    0.59    0.80   11.10    6.54   11.10    6.54  -0.00   0.00 
1 1 1    0   18   55 o  3   45.55    3.79    7.11    1.09    7.11    1.09    7.11    1.09   45.55    3.79   45.55    3.79  -0.00   0.00 
1 1 1    0   18   56 o  3   34.05    4.81    4.20    0.99    4.20    0.99    4.20    0.99   34.05    4.81   34.05    4.81  -0.00   0.00 
1 1 1    0   18   57 o 18   36.49    4.73    4.82    1.06    4.82    1.06    4.82    1.06   36.49    4.73   36.49    4.73   0.00   0.00 
1 1 1    0   18   58 o 16    8.20    5.50   -0.11    0.82   -0.11    0.82   -0.11    0.82    8.20    5.50    8.20    5.50   0.00   0.00 
1 1 1    0   19    0 o  7   88.04    3.81   25.12    2.15   25.12    2.15   25.12    2.15   88.04    3.81   88.04    3.81   0.00   0.00 
1 1 1    0   19    1 o 10   11.86    6.92    0.54    0.88    0.54    0.88    0.54    0.88   11.86    6.92   11.86    6.92  -0.00   0.00 
1 1 1    0   19    2 o  3  277.37    2.39  247.95    4.26  247.95    4.26  247.95    4.26  277.37    2.39  277.37    2.39   0.00   0.00 
1 1 1    0   19    3 o 14  156.22    2.41   78.70    2.42   78.70    2.42   78.70    2.42  156.22    2.41  156.22    2.41  -0.00   0.00 
1 1 1    0   19    4 o  7  263.88    2.39  224.44    4.05  224.44    4.05  224.44    4.05  263.88    2.39  263.88    2.39  -0.00   0.00 
1 1 1    0   19    5 o 19  231.11    2.37  172.18    3.53  172.18    3.53  172.18    3.53  231.11    2.37  231.11    2.37   0.00   0.00 
1 1 1    0   19    6 f  0   28.37    5.92    2.91    0.95    2.91    0.95    2.91    0.95   28.37    5.92   28.37    5.92  -0.00   0.00 
1 1 1    0   19    7 o  8  179.06    2.38  103.38    2.74  103.38    2.74  103.38    2.74  179.06    2.38  179.06    2.38  -0.00   0.00 
1 1 1    0   19    8 o 15  165.17    2.39   87.97    2.54   87.97    2.54   87.97    2.54  165.17    2.39  165.17    2.39  -0.00   0.00 
1 1 1    0   19    9 o 19   16.44    7.85    1.28    0.95    1.28    0.95    1.28    0.95   16.44    7.85   16.44    7.85  -0.00   0.00 
1 1 1    0   19   10 o  1  108.18    2.71   37.79    1.89   37.79    1.89   37.79    1.89  108.18    2.71  108.18    2.71   0.00   0.00 
1 1 1    0   19   11 o  7   38.14    4.15    4.86    0.99    4.86    0.99    4.86    0.99   38.14    4.15   38.14    4.15  -0.00   0.00 
1 1 1    0   19   12 o  9   28.21    5.82    2.87    0.93    2.87    0.93    2.87    0.93   28.21    5.82   28.21    5.82   0.00   0.00 
1 1 1    0   19   13 o 19  108.52    2.69   38.04    1.88   38.04    1.88   38.04    1.88  108.52    2.69  108.52    2.69  -0.00   0.00 
1 1 1    0   19   14 o 18  119.47    2.65   46.08    2.04   46.08    2.04   46.08    2.04  119.47    2.65  119.47    2.65   0.00   0.00 
1 1 1    0   19   15 o 17   47.20    3.58    7.31    1.07    7.31    1.07    7.31    1.07   47.20    3.58   47.20    3.58  -0.00   0.00 
1 1 1    0   19   16 o 10  117.97    2.49   44.93    1.89   44.93    1.89   44.93    1.89  117.97    2.49  117.97    2.49  -0.00   0.00 
1 1 1    0   19   17 o  3   56.60    3.15   10.43    1.14   10.43    1.14   10.43    1.14   56.60    3.15   56.60    3.15   0.00   0.00 
1 1 1    0   19   18 o  8   84.41    2.70   23.05    1.47   23.05    1.47   23.05    1.47   84.41    2.70   84.41    2.70   0.00   0.00 
1 1 1    0   19   19 o  7   42.68    3.80    6.02    1.03    6.02    1.03    6.02    1.03   42.68    3.80   42.68    3.80   0.00   0.00 
1 1 1    0   19   20 o 13  142.32    2.43   65.37    2.22   65.37    2.22   65.37    2.22  142.32    2.43  142.32    2.43   0.00   0.00 
1 1 1    0   19   21 o 13   39.05    4.49    5.12    1.09    5.12    1.09    5.12    1.09   39.05    4.49   39.05    4.49   0.00   0.00 
1 1 1    0   19   22 o 10   39.52    4.62    5.25    1.13    5.25    1.13    5.25    1.13   39.52    4.62   39.52    4.62  -0.00   0.00 
1 1 1    0   19   23 o 11  187.13    2.74  113.04    3.31  113.04    3.31  113.04    3.31  187.13    2.74  187.13    2.74  -0.00   0.00 
1 1 1    0   19   24 o 16   60.06    3.63   11.77    1.39   11.77    1.39   11.77    1.39   60.06    3.63   60.06    3.63  -0.00   0.00 
1 1 1    0   19   25 o 13  284.75    2.77  261.62    5.07  261.62    5.07  261.62    5.07  284.75    2.77  284.75    2.77  -0.00   0.00 
1 1 1    0   19   26 o  8  217.62    2.74  152.84    3.85  152.84    3.85  152.84    3.85  217.62    2.74  217.62    2.74  -0.00   0.00 
1 1 1    0   19   27 o  5   13.92    7.66    0.88    0.99    0.88    0.99    0.88    0.99   13.92    7.66   13.92    7.66   0.00   0.00 
1 1 1    0   19   28 o  6   53.76    3.86    9.48    1.32    9.48    1.32    9.48    1.32   53.76    3.86   53.76    3.86   0.00   0.00 
1 1 1    0   19   29 o 19  132.22    2.63   56.46    2.24   56.46    2.24   56.46    2.24  132.22    2.63  132.22    2.63   0.00   0.00 
1 1 1    0   19   30 o  1   94.95    2.64   29.16    1.61   29.16    1.61   29.16    1.61   94.95    2.64   94.95    2.64  -0.00   0.00 
1 1 1    0   19   31 o 11   93.99    2.65   28.58    1.60   28.58    1.60   28.58    1.60   93.99    2.65   93.99    2.65  -0.00   0.00 
1 1 1    0   19   32 o 11  105.16    2.58   35.75    1.75   35.75    1.75   35.75    1.75  105.16    2.58  105.16    2.58  -0.00   0.00 
1 1 1    0   19   33 o  9   20.46    7.60    1.83    0.93    1.83    0.93    1.83    0.93   20.46    7.60   20.46    7.60   0.00   0.00 
1 1 1    0   19   34 f  0   28.86    5.92    3.02    0.97    3.02    0.97    3.02    0.97   28.86    5.92   28.86    5.92   0.00   0.00 
1 1 1    0   19   35 o 19   82.11    3.00   21.87    1.58   21.87    1.58   21.87    1.58   82.11    3.00   82.11    3.00  -0.00   0.00 
1 1 1    0   19   36 o 19   14.78    7.86    1.04    1.01    1.04    1.01    1.04    1.01   14.78    7.86   14.78    7.86   0.00   0.00 
1 1 1    0   19   37 o 11  169.52    3.08   93.06    3.36   93.06    3.36   93.06    3.36  169.52    3.08  169.52    3.08   0.00   0.00 
1 1 1    0   19   38 o 12   66.81    3.54   14.59    1.51   14.59    1.51   14.59    1.51   66.81    3.54   66.81    3.54  -0.00   0.00 
1 1 1    0   19   39 o 16   34.48    5.71    4.20    1.16    4.20    1.16    4.20    1.16   34.48    5.71   34.48    5.71  -0.00   0.00 
1 1 1    0   19   40 o  8   21.97    8.19    2.16    1.08    2.16    1.08    2.16    1.08   21.97    8.19   21.97    8.19   0.00   0.00 
1 1 1    0   19   41 o 18    7.29    5.16   -1.19    0.99   -1.19    0.99   -1.19    0.99    7.29    5.16    7.29    5.16   0.00   0.00 
1 1 1    0   19   42 o 11   48.30    3.86    7.75    1.18    7.75    1.18    7.75    1.18   48.30    3.86   48.30    3.86  -0.00   0.00 
1 1 1    0   19   43 o 12    9.80    6.26    0.11    0.88    0.11    0.88    0.11    0.88    9.80    6.26    9.80    6.26  -0.00   0.00 
1 1 1    0   19   44 o 10    9.11    5.92   -0.02    0.83   -0.02    0.83   -0.02    0.83    9.11    5.92    9.11    5.92   0.00   0.00 
1 1 1    0   19   45 o  2    6.97    4.87   -0.75    0.81   -0.75    0.81   -0.75    0.81    6.97    4.87    6.97    4.87   0.00   0.00 
1 1 1    0   19   46 o  9   49.87    3.50    8.27    1.11    8.27    1.11    8.27    1.11   49.87    3.50   49.87    3.50  -0.00   0.00 
1 1 1    0   19   47 o 12   14.86    7.36    1.15    0.85    1.15    0.85    1.15    0.85   14.86    7.36   14.86    7.36  -0.00   0.00 
1 1 1    0   19   48 o  3   11.28    6.64    0.57    0.82    0.57    0.82    0.57    0.82   11.28    6.64   11.28    6.64  -0.00   0.00 
1 1 1    0   19   49 o 18   18.00    7.71    1.62    0.91    1.62    0.91    1.62    0.91   18.00    7.71   18.00    7.71   0.00   0.00 
1 1 1    0   19   50 o  4   10.60    6.45    0.44    0.82    0.44    0.82    0.44    0.82   10.60    6.45   10.60    6.45   0.00   0.00 
1 1 1    0   19   51 o  9   43.39    3.75    6.41    1.03    6.41    1.03    6.41    1.03   43.39    3.75   43.39    3.75   0.00   0.00 
1 1 1    0   19   52 o 11   17.43    7.39    1.55    0.84    1.55    0.84    1.55    0.84   17.43    7.39   17.43    7.39   0.00   0.00 
1 1 1    0   19   53 o 17   17.53    7.90    1.65    0.96    1.65    0.96    1.65    0.96   17.53    7.90   17.53    7.90   0.00   0.00 
1 1 1    0   19   54 o  7   12.27    7.10    0.80    0.91    0.80    0.91    0.80    0.91   12.27    7.10   12.27    7.10  -0.00   0.00 
1 1 1    0   19   55 o  9   15.80    8.12    1.49    1.05    1.49    1.05    1.49    1.05   15.80    8.12   15.80    8.12   0.00   0.00 
1 1 1    0   19   56 o 13   37.90    5.24    5.37    1.21    5.37    1.21    5.37    1.21   37.90    5.24   37.90    5.24   0.00   0.00 
1 1 1    0   20    0 o 19   79.71    3.96   20.64    2.02   20.64    2.02   20.64    2.02   79.71    3.96   79.71    3.96  -0.00   0.00 
1 1 1    0   20    1 o  3  105.28    2.57   35.80    1.74   35.80    1.74   35.80    1.74  105.28    2.57  105.28    2.57  -0.00   0.00 
1 1 1    0   20    2 o 16  183.80    2.38  108.95    2.82  108.95    2.82  108.95    2.82  183.80    2.38  183.80    2.38   0.00   0.00 
1 1 1    0   20    3 o 18  123.84    2.50   49.51    1.99   49.51    1.99   49.51    1.99  123.84    2.50  123.84    2.50  -0.00   0.00 
1 1 1    0   20    4 o 11  254.99    2.39  209.66    3.92  209.66    3.92  209.66    3.92  254.99    2.39  254.99    2.39   0.00   0.00 
1 1 1    0   20    5 o 11  198.36    2.38  126.90    3.04  126.90    3.04  126.90    3.04  198.36    2.38  198.36    2.38  -0.00   0.00 
1 1 1    0   20    6 o 12   27.28    6.22    2.75    0.95    2.75    0.95    2.75    0.95   27.28    6.22   27.28    6.22   0.00   0.00 
1 1 1    0   20    7 o  8  212.94    2.38  146.23    3.26  146.23    3.26  146.23    3.26  212.94    2.38  212.94    2.38   0.00   0.00 
1 1 1    0   20    8 o  7   32.02    5.15    3.56    0.98    3.56    0.98    3.56    0.98   32.02    5.15   32.02    5.15   0.00   0.00 
1 1 1    0   20    9 o 11   67.31    2.97   14.70    1.28   14.70    1.28   14.70    1.28   67.31    2.97   67.31    2.97  -0.00   0.00 
1 1 1    0   20   10 o 11   63.03    3.22   12.92    1.30   12.92    1.30   12.92    1.30   63.03    3.22   63.03    3.22  -0.00   0.00 
1 1 1    0   20   11 o  4   43.87    4.08    6.38    1.13    6.38    1.13    6.38    1.13   43.87    4.08   43.87    4.08   0.00   0.00 
1 1 1    0   20   12 o  7  115.59    2.89   43.19    2.15   43.19    2.15   43.19    2.15  115.59    2.89  115.59    2.89   0.00   0.00 
1 1 1    0   20   13 o 15   72.57    3.29   17.10    1.53   17.10    1.53   17.10    1.53   72.57    3.29   72.57    3.29  -0.00   0.00 
1 1 1    0   20   14 o 11  184.07    3.01  109.42    3.57  109.42    3.57  109.42    3.57  184.07    3.01  184.07    3.01  -0.00   0.00 
1 1 1    0   20   15 o  8  190.96    3.01  117.76    3.70  117.76    3.70  117.76    3.70  190.96    3.01  190.96    3.01   0.00   0.00 
1 1 1    0   20   16 o  5   11.96    7.14    0.50    0.97    0.50    0.97    0.50    0.97   11.96    7.14   11.96    7.14  -0.00   0.00 
1 1 1    0   20   17 o  4   70.88    3.27   16.32    1.49   16.32    1.49   16.32    1.49   70.88    3.27   70.88    3.27   0.00   0.00 
1 1 1    0   20   18 o 14   10.31    6.57    0.09    0.96    0.09    0.96    0.09    0.96   10.31    6.57   10.31    6.57  -0.00   0.00 
1 1 1    0   20   19 o  8   99.89    3.00   32.28    1.93   32.28    1.93   32.28    1.93   99.89    3.00   99.89    3.00   0.00   0.00 
1 1 1    0   20   20 o 17  122.97    2.50   48.83    1.98   48.83    1.98   48.83    1.98  122.97    2.50  122.97    2.50   0.00   0.00 
1 1 1    0   20   21 o 10  130.52    2.48   54.99    2.08   54.99    2.08   54.99    2.08  130.52    2.48  130.52    2.48   0.00   0.00 
1 1 1    0   20   22 o 11  145.02    2.46   67.88    2.30   67.88    2.30   67.88    2.30  145.02    2.46  145.02    2.46  -0.00   0.00 
1 1 1    0   20   23 o  5    9.14    5.99   -0.12    0.88   -0.12    0.88   -0.12    0.88    9.14    5.99    9.14    5.99   0.00   0.00 
1 1 1    0   20   24 o  8   64.69    3.11   13.60    1.29   13.60    1.29   13.60    1.29   64.69    3.11   64.69    3.11   0.00   0.00 
1 1 1    0   20   25 o 19   69.43    3.02   15.65    1.34   15.65    1.34   15.65    1.34   69.43    3.02   69.43    3.02   0.00   0.00 
1 1 1    0   20   26 o  7  153.35    2.62   75.95    2.59   75.95    2.59   75.95    2.59  153.35    2.62  153.35    2.62   0.00   0.00 
1 1 1    0   20   27 o 14  101.83    3.05   33.58    1.99   33.58    1.99   33.58    1.99  101.83    3.05  101.83    3.05  -0.00   0.00 
1 1 1    0   20   28 o  3   43.20    4.67    6.26    1.26    6.26    1.26    6.26    1.26   43.20    4.67   43.20    4.67  -0.00   0.00 
1 1 1    0   20   29 o  1  253.78    2.77  208.04    4.54  208.04    4.54  208.04    4.54  253.78    2.77  253.78    2.77   0.00   0.00 
1 1 1    0   20   30 o 13   22.84    8.30    2.27    1.12    2.27    1.12    2.27    1.12   22.84    8.30   22.84    8.30   0.00   0.00 
1 1 1    0   20   31 o  6  106.74    3.03   36.91    2.08   36.91    2.08   36.91    2.08  106.74    3.03  106.74    3.03  -0.00   0.00 
1 1 1    0   20   32 o  8   57.39    3.84   10.81    1.40   10.81    1.40   10.81    1.40   57.39    3.84   57.39    3.84   0.00   0.00 
1 1 1    0   20   33 o 17  150.81    2.64   73.55    2.56   73.55    2.56   73.55    2.56  150.81    2.64  150.81    2.64  -0.00   0.00 
1 1 1    0   20   34 o  4  127.38    2.95   52.57    2.41   52.57    2.41   52.57    2.41  127.38    2.95  127.38    2.95  -0.00   0.00 
1 1 1    0   20   35 o 19   70.60    3.03   16.22    1.37   16.22    1.37   16.22    1.37   70.60    3.03   70.60    3.03   0.00   0.00 
1 1 1    0   20   36 o 16   35.13    4.90    4.26    1.05    4.26    1.05    4.26    1.05   35.13    4.90   35.13    4.90  -0.00   0.00 
1 1 1    0   20   37 o 10   39.28    4.34    5.21    1.06    5.21    1.06    5.21    1.06   39.28    4.34   39.28    4.34   0.00   0.00 
1 1 1    0   20   38 o 11   14.18    7.50    0.98    0.92    0.98    0.92    0.98    0.92   14.18    7.50   14.18    7.50  -0.00   0.00 
1 1 1    0   20   39 o 12    7.91    5.40   -0.48    0.86   -0.48    0.86   -0.48    0.86    7.91    5.40    7.91    5.40   0.00   0.00 
1 1 1    0   20   40 o 16   15.53    8.12    1.20    1.07    1.20    1.07    1.20    1.07   15.53    8.12   15.53    8.12   0.00   0.00 
1 1 1    0   20   41 o  9   21.51    7.50    2.01    0.94    2.01    0.94    2.01    0.94   21.51    7.50   21.51    7.50   0.00   0.00 
1 1 1    0   20   42 o  9    9.56    6.11    0.11    0.84    0.11    0.84    0.11    0.84    9.56    6.11    9.56    6.11   0.00   0.00 
1 1 1    0   20   43 o 13   10.35    6.40    0.32    0.85    0.32    0.85    0.32    0.85   10.35    6.40   10.35    6.40  -0.00   0.00 
1 1 1    0   20   44 o 10   13.64    7.29    0.96    0.87    0.96    0.87    0.96    0.87   13.64    7.29   13.64    7.29  -0.00   0.00 
1 1 1    0   20   45 o 14   42.65    3.86    6.16    1.04    6.16    1.04    6.16    1.04   42.65    3.86   42.65    3.86  -0.00   0.00 
1 1 1    0   20   46 o 19   61.20    3.13   12.40    1.23   12.40    1.23   12.40    1.23   61.20    3.13   61.20    3.13   0.00   0.00 
1 1 1    0   20   47 o 16   15.40    7.47    1.25    0.87    1.25    0.87    1.25    0.87   15.40    7.47   15.40    7.47   0.00   0.00 
1 1 1    0   20   48 o 14   17.06    7.59    1.49    0.88    1.49    0.88    1.49    0.88   17.06    7.59   17.06    7.59  -0.00   0.00 
1 1 1    0   20   49 o 12   13.16    7.12    0.94    0.84    0.94    0.84    0.94    0.84   13.16    7.12   13.16    7.12   0.00   0.00 
1 1 1    0   20   50 o 18   12.19    6.92    0.79    0.84    0.79    0.84    0.79    0.84   12.19    6.92   12.19    6.92  -0.00   0.00 
1 1 1    0   20   51 o  8    9.25    5.94    0.17    0.80    0.17    0.80    0.17    0.80    9.25    5.94    9.25    5.94  -0.00   0.00 
1 1 1    0   20   52 o  9   25.16    6.38    2.59    0.89    2.59    0.89    2.59    0.89   25.16    6.38   25.16    6.38  -0.00   0.00 
1 1 1    0   20   53 o 12   14.72    7.56    1.26    0.91    1.26    0.91    1.26    0.91   14.72    7.56   14.72    7.56   0.00   0.00 
1 1 1    0   20   54 o  8   12.27    6.92    0.87    0.84    0.87    0.84    0.87    0.84   12.27    6.92   12.27    6.92  -0.00   0.00 
1 1 1    0   21    0 o  2  305.01    3.43  300.11    6.73  300.11    6.73  300.11    6.73  305.01    3.43  305.01    3.43   0.00   0.00 
1 1 1    0   21    1 o  5   79.11    3.01   20.28    1.53   20.28    1.53   20.28    1.53   79.11    3.01   79.11    3.01   0.00   0.00 
1 1 1    0   21    2 o 11   31.12    6.22    3.49    1.11    3.49    1.11    3.49    1.11   31.12    6.22   31.12    6.22   0.00   0.00 
1 1 1    0   21    3 o  7   95.01    3.05   29.22    1.86   29.22    1.86   29.22    1.86   95.01    3.05   95.01    3.05   0.00   0.00 
1 1 1    0   21    4 o  7  115.25    2.92   42.94    2.17   42.94    2.17   42.94    2.17  115.25    2.92  115.25    2.92  -0.00   0.00 
1 1 1    0   21    5 o 15  252.42    2.76  205.62    4.49  205.62    4.49  205.62    4.49  252.42    2.76  252.42    2.76  -0.00   0.00 
1 1 1    0   21    6 o 11    6.74    4.81   -1.38    0.93   -1.38    0.93   -1.38    0.93    6.74    4.81    6.74    4.81  -0.00   0.00 
1 1 1    0   21    7 o 19  125.14    2.87   50.60    2.31   50.60    2.31   50.60    2.31  125.14    2.87  125.14    2.87   0.00   0.00 
1 1 1    0   21    8 o 13   12.57    7.35    0.61    0.99    0.61    0.99    0.61    0.99   12.57    7.35   12.57    7.35  -0.00   0.00 
1 1 1    0   21    9 o 12  170.35    2.77   93.68    3.04   93.68    3.04   93.68    3.04  170.35    2.77  170.35    2.77   0.00   0.00 
1 1 1    0   21   10 o 11   32.23    5.05    3.60    0.97    3.60    0.97    3.60    0.97   32.23    5.05   32.23    5.05  -0.00   0.00 
1 1 1    0   21   11 o 17  109.53    2.73   38.76    1.92   38.76    1.92   38.76    1.92  109.53    2.73  109.53    2.73  -0.00   0.00 
1 1 1    0   21   12 o  4   97.23    2.63   30.56    1.64   30.56    1.64   30.56    1.64   97.23    2.63   97.23    2.63  -0.00   0.00 
1 1 1    0   21   13 o 16  102.88    2.61   34.20    1.72   34.20    1.72   34.20    1.72  102.88    2.61  102.88    2.61  -0.00   0.00 
1 1 1    0   21   14 o  5   79.97    2.81   20.70    1.44   20.70    1.44   20.70    1.44   79.97    2.81   79.97    2.81  -0.00   0.00 
1 1 1    0   21   15 o  9   26.26    6.92    2.65    1.01    2.65    1.01    2.65    1.01   26.26    6.92   26.26    6.92   0.00   0.00 
1 1 1    0   21   16 o 10  266.28    2.57  228.75    4.41  228.75    4.41  228.75    4.41  266.28    2.57  266.28    2.57  -0.00   0.00 
1 1 1    0   21   17 f  0   15.18    7.81    1.10    0.97    1.10    0.97    1.10    0.97   15.18    7.81   15.18    7.81  -0.00   0.00 
1 1 1    0   21   18 o  2   46.94    4.28    7.30    1.27    7.30    1.27    7.30    1.27   46.94    4.28   46.94    4.28   0.00   0.00 
1 1 1    0   21   19 o 10   61.22    3.73   12.25    1.46   12.25    1.46   12.25    1.46   61.22    3.73   61.22    3.73  -0.00   0.00 
1 1 1    0   21   20 o 14   88.78    3.17   25.55    1.81   25.55    1.81   25.55    1.81   88.78    3.17   88.78    3.17  -0.00   0.00 
1 1 1    0   21   21 o 17   43.10    4.66    6.22    1.26    6.22    1.26    6.22    1.26   43.10    4.66   43.10    4.66   0.00   0.00 
1 1 1    0   21   22 f  0   23.45    8.21    2.35    1.12    2.35    1.12    2.35    1.12   23.45    8.21   23.45    8.21  -0.00   0.00 
1 1 1    0   21   23 o 17   48.56    4.25    7.81    1.31    7.81    1.31    7.81    1.31   48.56    4.25   48.56    4.25  -0.00   0.00 
1 1 1    0   21   24 f  0   21.01    8.49    2.01    1.12    2.01    1.12    2.01    1.12   21.01    8.49   21.01    8.49   0.00   0.00 
1 1 1    0   21   25 o  8  112.11    2.78   40.66    2.00   40.66    2.00   40.66    2.00  112.11    2.78  112.11    2.78  -0.00   0.00 
1 1 1    0   21   26 o  4  138.15    2.50   61.67    2.22   61.67    2.22   61.67    2.22  138.15    2.50  138.15    2.50  -0.00   0.00 
1 1 1    0   21   27 o 14   59.22    3.33   11.45    1.26   11.45    1.26   11.45    1.26   59.22    3.33   59.22    3.33   0.00   0.00 
1 1 1    0   21   28 f  0  113.89    2.59   41.95    1.90   41.95    1.90   41.95    1.90  113.89    2.59  113.89    2.59  -0.00   0.00 
1 1 1    0   21   29 o  4   45.23    3.88    6.77    1.11    6.77    1.11    6.77    1.11   45.23    3.88   45.23    3.88   0.00   0.00 
1 1 1    0   21   30 o  9   54.38    3.48    9.70    1.21    9.70    1.21    9.70    1.21   54.38    3.48   54.38    3.48  -0.00   0.00 
1 1 1    0   21   31 o  1   79.38    2.87   20.46    1.47   20.46    1.47   20.46    1.47   79.38    2.87   79.38    2.87   0.00   0.00 
1 1 1    0   21   32 o  8   55.17    3.43    9.98    1.21    9.98    1.21    9.98    1.21   55.17    3.43   55.17    3.43  -0.00   0.00 
1 1 1    0   21   33 o  5   14.05    7.55    0.95    0.94    0.95    0.94    0.95    0.94   14.05    7.55   14.05    7.55   0.00   0.00 
1 1 1    0   21   34 o 17  126.17    2.54   51.59    2.06   51.59    2.06   51.59    2.06  126.17    2.54  126.17    2.54  -0.00   0.00 
1 1 1    0   21   35 o  2   32.89    5.64    3.85    1.09    3.85    1.09    3.85    1.09   32.89    5.64   32.89    5.64   0.00   0.00 
1 1 1    0   21   36 o  6   43.58    3.99    6.34    1.10    6.34    1.10    6.34    1.10   43.58    3.99   43.58    3.99  -0.00   0.00 
1 1 1    0   21   37 o  3  152.36    2.48   75.21    2.43   75.21    2.43   75.21    2.43  152.36    2.48  152.36    2.48   0.00   0.00 
1 1 1    0   21   38 o 13   68.93    3.05   15.53    1.35   15.53    1.35   15.53    1.35   68.93    3.05   68.93    3.05  -0.00   0.00 
1 1 1    0   21   39 f  0   54.20    4.00    9.79    1.38    9.79    1.38    9.79    1.38   54.20    4.00   54.20    4.00  -0.00   0.00 
1 1 1    0   21   40 o  4   57.66    3.28   10.97    1.21   10.97    1.21   10.97    1.21   57.66    3.28   57.66    3.28  -0.00   0.00 
1 1 1    0   21   41 o 11   13.86    7.33    0.99    0.88    0.99    0.88    0.99    0.88   13.86    7.33   13.86    7.33   0.00   0.00 
1 1 1    0   21   42 o 13   29.22    5.61    3.16    0.94    3.16    0.94    3.16    0.94   29.22    5.61   29.22    5.61   0.00   0.00 
1 1 1    0   21   43 o 18   17.23    7.72    1.51    0.91    1.51    0.91    1.51    0.91   17.23    7.72   17.23    7.72   0.00   0.00 
1 1 1    0   21   44 o  4   41.59    3.99    5.90    1.05    5.90    1.05    5.90    1.05   41.59    3.99   41.59    3.99  -0.00   0.00 
1 1 1    0   21   45 o 19   48.39    3.88    7.94    1.19    7.94    1.19    7.94    1.19   48.39    3.88   48.39    3.88   0.00   0.00 
1 1 1    0   21   46 o  4    9.61    6.16    0.18    0.86    0.18    0.86    0.18    0.86    9.61    6.16    9.61    6.16  -0.00   0.00 
1 1 1    0   21   47 o 17   17.07    7.61    1.53    0.89    1.53    0.89    1.53    0.89   17.07    7.61   17.07    7.61   0.00   0.00 
1 1 1    0   21   48 o  1   36.14    4.50    4.64    1.00    4.64    1.00    4.64    1.00   36.14    4.50   36.14    4.50   0.00   0.00 
1 1 1    0   21   49 o 13   42.57    3.91    6.25    1.05    6.25    1.05    6.25    1.05   42.57    3.91   42.57    3.91  -0.00   0.00 
1 1 1    0   21   50 o 12   16.25    7.54    1.44    0.87    1.44    0.87    1.44    0.87   16.25    7.54   16.25    7.54  -0.00   0.00 
1 1 1    0   21   51 o 16   25.80    6.37    2.76    0.92    2.76    0.92    2.76    0.92   25.80    6.37   25.80    6.37   0.00   0.00 
1 1 1    0   22    0 o 11   19.96    9.38    1.89    1.36    1.89    1.36    1.89    1.36   19.96    9.38   19.96    9.38  -0.00   0.00 
1 1 1    0   22    1 o  1  133.04    2.67   57.16    2.28   57.16    2.28   57.16    2.28  133.04    2.67  133.04    2.67   0.00   0.00 
1 1 1    0   22    2 o  1    8.61    5.86   -0.58    1.00   -0.58    1.00   -0.58    1.00    8.61    5.86    8.61    5.86  -0.00   0.00 
1 1 1    0   22    3 o  5   93.05    3.10   28.03    1.85   28.03    1.85   28.03    1.85   93.05    3.10   93.05    3.10   0.00   0.00 
1 1 1    0   22    4 o  8   77.42    3.32   19.46    1.65   19.46    1.65   19.46    1.65   77.42    3.32   77.42    3.32  -0.00   0.00 
1 1 1    0   22    5 o  9  188.92    2.78  115.21    3.38  115.21    3.38  115.21    3.38  188.92    2.78  188.92    2.78  -0.00   0.00 
1 1 1    0   22    6 o  5  105.18    3.01   35.79    2.03   35.79    2.03   35.79    2.03  105.18    3.01  105.18    3.01  -0.00   0.00 
1 1 1    0   22    7 o 14  109.19    3.27   38.59    2.30   38.59    2.30   38.59    2.30  109.19    3.27  109.19    3.27  -0.00   0.00 
1 1 1    0   22    8 o  4   56.80    4.80   10.67    1.73   10.67    1.73   10.67    1.73   56.80    4.80   56.80    4.80   0.00   0.00 
1 1 1    0   22    9 f  0   46.71    5.54    7.37    1.60    7.37    1.60    7.37    1.60   46.71    5.54   46.71    5.54   0.00   0.00 
1 1 1    0   22   10 o 16   60.36    4.05   11.94    1.56   11.94    1.56   11.94    1.56   60.36    4.05   60.36    4.05  -0.00   0.00 
1 1 1    0   22   11 o 14   18.23    8.88    1.60    1.22    1.60    1.22    1.60    1.22   18.23    8.88   18.23    8.88  -0.00   0.00 
1 1 1    0   22   12 o  7   66.15    3.61   14.27    1.53   14.27    1.53   14.27    1.53   66.15    3.61   66.15    3.61  -0.00   0.00 
1 1 1    0   22   13 o 11  127.88    3.24   52.93    2.67   52.93    2.67   52.93    2.67  127.88    3.24  127.88    3.24  -0.00   0.00 
1 1 1    0   22   14 o  4   76.89    3.37   19.21    1.66   19.21    1.66   19.21    1.66   76.89    3.37   76.89    3.37  -0.00   0.00 
1 1 1    0   22   15 o 15   12.31    7.24    0.58    0.97    0.58    0.97    0.58    0.97   12.31    7.24   12.31    7.24  -0.00   0.00 
1 1 1    0   22   16 o 15   24.20    7.64    2.40    1.05    2.40    1.05    2.40    1.05   24.20    7.64   24.20    7.64  -0.00   0.00 
1 1 1    0   22   17 o  2   52.10    3.51    8.89    1.16    8.89    1.16    8.89    1.16   52.10    3.51   52.10    3.51  -0.00   0.00 
1 1 1    0   22   18 o  4    8.21    5.57   -0.46    0.88   -0.46    0.88   -0.46    0.88    8.21    5.57    8.21    5.57  -0.00   0.00 
1 1 1    0   22   19 o 13   56.45    3.36   10.41    1.21   10.41    1.21   10.41    1.21   56.45    3.36   56.45    3.36  -0.00   0.00 
1 1 1    0   22   20 o 18   10.51    6.57    0.22    0.91    0.22    0.91    0.22    0.91   10.51    6.57   10.51    6.57   0.00   0.00 
1 1 1    0   22   21 o 18   31.22    5.86    3.48    1.06    3.48    1.06    3.48    1.06   31.22    5.86   31.22    5.86   0.00   0.00 
1 1 1    0   22   22 o 17   37.50    4.62    4.76    1.07    4.76    1.07    4.76    1.07   37.50    4.62   37.50    4.62   0.00   0.00 
1 1 1    0   22   23 o  4   27.94    6.29    2.90    0.99    2.90    0.99    2.90    0.99   27.94    6.29   27.94    6.29   0.00   0.00 
1 1 1    0   22   24 o  9   83.49    2.83   22.61    1.52   22.61    1.52   22.61    1.52   83.49    2.83   83.49    2.83  -0.00   0.00 
1 1 1    0   22   25 o 11   88.41    2.77   25.34    1.57   25.34    1.57   25.34    1.57   88.41    2.77   88.41    2.77  -0.00   0.00 
1 1 1    0   22   26 o 11   77.97    2.92   19.75    1.46   19.75    1.46   19.75    1.46   77.97    2.92   77.97    2.92  -0.00   0.00 
1 1 1    0   22   27 o  8   29.17    6.56    3.17    1.08    3.17    1.08    3.17    1.08   29.17    6.56   29.17    6.56  -0.00   0.00 
1 1 1    0   22   28 o 11   32.60    5.33    3.74    1.03    3.74    1.03    3.74    1.03   32.60    5.33   32.60    5.33  -0.00   0.00 
1 1 1    0   22   29 o 18  144.56    2.49   67.66    2.32   67.66    2.32   67.66    2.32  144.56    2.49  144.56    2.49   0.00   0.00 
1 1 1    0   22   30 o  7    8.87    5.90   -0.24    0.91   -0.24    0.91   -0.24    0.91    8.87    5.90    8.87    5.90   0.00   0.00 
1 1 1    0   22   31 o 17  108.16    2.62   37.95    1.82   37.95    1.82   37.95    1.82  108.16    2.62  108.16    2.62   0.00   0.00 
1 1 1    0   22   32 o 14   38.06    4.48    4.93    1.06    4.93    1.06    4.93    1.06   38.06    4.48   38.06    4.48   0.00   0.00 
1 1 1    0   22   33 o  5   35.05    4.83    4.25    1.03    4.25    1.03    4.25    1.03   35.05    4.83   35.05    4.83   0.00   0.00 
1 1 1    0   22   34 o  3   10.28    6.53    0.16    0.95    0.16    0.95    0.16    0.95   10.28    6.53   10.28    6.53  -0.00   0.00 
1 1 1    0   22   35 o  4   58.42    3.56   11.26    1.33   11.26    1.33   11.26    1.33   58.42    3.56   58.42    3.56   0.00   0.00 
1 1 1    0   22   36 o  5   40.02    4.24    5.44    1.06    5.44    1.06    5.44    1.06   40.02    4.24   40.02    4.24  -0.00   0.00 
1 1 1    0   22   37 f  0   58.47    3.27   11.29    1.22   11.29    1.22   11.29    1.22   58.47    3.27   58.47    3.27   0.00   0.00 
1 1 1    0   22   38 o 19   58.94    3.80   11.60    1.43   11.60    1.43   11.60    1.43   58.94    3.80   58.94    3.80   0.00   0.00 
1 1 1    0   22   39 o 19   18.48    7.69    1.67    0.91    1.67    0.91    1.67    0.91   18.48    7.69   18.48    7.69   0.00   0.00 
1 1 1    0   22   40 o  1   58.45    3.28   11.34    1.23   11.34    1.23   11.34    1.23   58.45    3.28   58.45    3.28   0.00   0.00 
1 1 1    0   22   41 o 17    8.87    5.84   -0.05    0.85   -0.05    0.85   -0.05    0.85    8.87    5.84    8.87    5.84   0.00   0.00 
1 1 1    0   22   42 o  3   17.95    7.94    1.66    0.97    1.66    0.97    1.66    0.97   17.95    7.94   17.95    7.94   0.00   0.00 
1 1 1    0   22   43 o  4   24.44    6.71    2.48    0.91    2.48    0.91    2.48    0.91   24.44    6.71   24.44    6.71  -0.00   0.00 
1 1 1    0   22   44 o  9   24.43    6.95    2.53    0.95    2.53    0.95    2.53    0.95   24.43    6.95   24.43    6.95   0.00   0.00 
1 1 1    0   22   45 f  0   14.10    7.39    1.11    0.88    1.11    0.88    1.11    0.88   14.10    7.39   14.10    7.39   0.00   0.00 
1 1 1    0   22   46 o 11   41.99    3.98    6.09    1.05    6.09    1.05    6.09    1.05   41.99    3.98   41.99    3.98   0.00   0.00 
1 1 1    0   22   47 o 18   16.52    7.62    1.48    0.89    1.48    0.89    1.48    0.89   16.52    7.62   16.52    7.62   0.00   0.00 
1 1 1    0   22   48 o 10    7.90    5.38   -0.29    0.84   -0.29    0.84   -0.29    0.84    7.90    5.38    7.90    5.38   0.00   0.00 
1 1 1    0   22   49 o  2   16.49    7.87    1.58    0.96    1.58    0.96    1.58    0.96   16.49    7.87   16.49    7.87   0.00   0.00 
1 1 1    0   23    0 o 14  159.38    5.03   82.38    5.15   82.38    5.15   82.38    5.15  159.38    5.03  159.38    5.03   0.00   0.00 
1 1 1    0   23    1 o  8    7.04    5.11   -2.68    1.28   -2.68    1.28   -2.68    1.28    7.04    5.11    7.04    5.11  -0.00   0.00 
1 1 1    0   23    2 o 10   67.32    4.58   14.89    1.97   14.89    1.97   14.89    1.97   67.32    4.58   67.32    4.58  -0.00   0.00 
1 1 1    0   23    3 o  5   10.29    6.93   -0.55    1.32   -0.55    1.32   -0.55    1.32   10.29    6.93   10.29    6.93  -0.00   0.00 
1 1 1    0   23    4 o 17   12.60    7.73    0.44    1.21    0.44    1.21    0.44    1.21   12.60    7.73   12.60    7.73   0.00   0.00 
1 1 1    0   23    5 o  4   16.18    8.04    1.26    1.01    1.26    1.01    1.26    1.01   16.18    8.04   16.18    8.04  -0.00   0.00 
1 1 1    0   23    6 o 14   47.72    3.78    7.50    1.14    7.50    1.14    7.50    1.14   47.72    3.78   47.72    3.78  -0.00   0.00 
1 1 1    0   23    7 o 16   10.60    6.61    0.23    0.92    0.23    0.92    0.23    0.92   10.60    6.61   10.60    6.61   0.00   0.00 
1 1 1    0   23    8 o 14   37.87    4.53    4.84    1.06    4.84    1.06    4.84    1.06   37.87    4.53   37.87    4.53   0.00   0.00 
1 1 1    0   23    9 o 17   62.58    3.22   12.76    1.29   12.76    1.29   12.76    1.29   62.58    3.22   62.58    3.22  -0.00   0.00 
1 1 1    0   23   10 o 17   59.39    3.37   11.51    1.28   11.51    1.28   11.51    1.28   59.39    3.37   59.39    3.37   0.00   0.00 
1 1 1    0   23   11 o 13  178.72    2.44  103.14    2.80  103.14    2.80  103.14    2.80  178.72    2.44  178.72    2.44   0.00   0.00 
1 1 1    0   23   12 o  6   17.45    8.09    1.46    1.01    1.46    1.01    1.46    1.01   17.45    8.09   17.45    8.09   0.00   0.00 
1 1 1    0   23   13 o 10   93.86    3.17   28.58    1.91   28.58    1.91   28.58    1.91   93.86    3.17   93.86    3.17   0.00   0.00 
1 1 1    0   23   14 o  1    9.58    6.35   -0.25    1.03   -0.25    1.03   -0.25    1.03    9.58    6.35    9.58    6.35  -0.00   0.00 
1 1 1    0   23   15 o  9   39.51    5.05    5.31    1.23    5.31    1.23    5.31    1.23   39.51    5.05   39.51    5.05  -0.00   0.00 
1 1 1    0   23   16 o  8  123.77    3.22   49.65    2.56   49.65    2.56   49.65    2.56  123.77    3.22  123.77    3.22  -0.00   0.00 
1 1 1    0   23   17 o 19   47.99    4.78    7.71    1.44    7.71    1.44    7.71    1.44   47.99    4.78   47.99    4.78  -0.00   0.00 
1 1 1    0   23   18 o  1   55.64    3.98   10.19    1.41   10.19    1.41   10.19    1.41   55.64    3.98   55.64    3.98   0.00   0.00 
1 1 1    0   23   19 o 10   64.04    3.64   13.42    1.49   13.42    1.49   13.42    1.49   64.04    3.64   64.04    3.64  -0.00   0.00 
1 1 1    0   23   20 f  0   37.44    6.02    4.92    1.34    4.92    1.34    4.92    1.34   37.44    6.02   37.44    6.02   0.00   0.00 
1 1 1    0   23   21 o 16   53.90    4.05    9.60    1.39    9.60    1.39    9.60    1.39   53.90    4.05   53.90    4.05  -0.00   0.00 
1 1 1    0   23   22 o 10   16.19    8.03    1.29    1.01    1.29    1.01    1.29    1.01   16.19    8.03   16.19    8.03  -0.00   0.00 
1 1 1    0   23   23 o 18   17.74    8.10    1.53    1.01    1.53    1.01    1.53    1.01   17.74    8.10   17.74    8.10   0.00   0.00 
1 1 1    0   23   24 o  5   10.16    6.44    0.15    0.91    0.15    0.91    0.15    0.91   10.16    6.44   10.16    6.44  -0.00   0.00 
1 1 1    0   23   25 o  2   27.96    6.48    2.95    1.01    2.95    1.01    2.95    1.01   27.96    6.48   27.96    6.48  -0.00   0.00 
1 1 1    0   23   26 o 18   35.37    4.83    4.31    1.04    4.31    1.04    4.31    1.04   35.37    4.83   35.37    4.83  -0.00   0.00 
1 1 1    0   23   27 o 19   58.60    3.33   11.26    1.25   11.26    1.25   11.26    1.25   58.60    3.33   58.60    3.33  -0.00   0.00 
1 1 1    0   23   28 o 19   92.48    2.77   27.79    1.64   27.79    1.64   27.79    1.64   92.48    2.77   92.48    2.77  -0.00   0.00 
1 1 1    0   23   29 o  5   48.75    3.70    7.87    1.15    7.87    1.15    7.87    1.15   48.75    3.70   48.75    3.70  -0.00   0.00 
1 1 1    0   23   30 o  3   29.34    5.94    3.16    0.99    3.16    0.99    3.16    0.99   29.34    5.94   29.34    5.94  -0.00   0.00 
1 1 1    0   23   31 o 15   47.95    3.72    7.65    1.13    7.65    1.13    7.65    1.13   47.95    3.72   47.95    3.72   0.00   0.00 
1 1 1    0   23   32 f  0   56.79    3.35   10.65    1.22   10.65    1.22   10.65    1.22   56.79    3.35   56.79    3.35  -0.00   0.00 
1 1 1    0   23   33 o  4    6.44    4.62   -1.38    0.90   -1.38    0.90   -1.38    0.90    6.44    4.62    6.44    4.62  -0.00   0.00 
1 1 1    0   23   34 o  4   30.60    6.13    3.51    1.07    3.51    1.07    3.51    1.07   30.60    6.13   30.60    6.13   0.00   0.00 
1 1 1    0   23   35 o 10    6.63    4.69   -0.93    0.82   -0.93    0.82   -0.93    0.82    6.63    4.69    6.63    4.69   0.00   0.00 
1 1 1    0   23   36 o  9   24.34    7.02    2.47    0.95    2.47    0.95    2.47    0.95   24.34    7.02   24.34    7.02  -0.00   0.00 
1 1 1    0   23   37 o  5   19.32    8.35    1.90    1.07    1.90    1.07    1.90    1.07   19.32    8.35   19.32    8.35  -0.00   0.00 
1 1 1    0   23   38 o 19   12.55    7.25    0.77    0.95    0.77    0.95    0.77    0.95   12.55    7.25   12.55    7.25  -0.00   0.00 
1 1 1    0   23   39 o  8   42.71    3.98    6.24    1.07    6.24    1.07    6.24    1.07   42.71    3.98   42.71    3.98   0.00   0.00 
1 1 1    0   23   40 o  5   28.88    5.77    3.17    0.95    3.17    0.95    3.17    0.95   28.88    5.77   28.88    5.77  -0.00   0.00 
1 1 1    0   23   41 o  5    8.87    5.85   -0.02    0.86   -0.02    0.86   -0.02    0.86    8.87    5.85    8.87    5.85  -0.00   0.00 
1 1 1    0   23   42 o 12   10.04    6.34    0.30    0.87    0.30    0.87    0.30    0.87   10.04    6.34   10.04    6.34  -0.00   0.00 
1 1 1    0   23   43 o  9   10.18    6.36    0.35    0.86    0.35    0.86    0.35    0.86   10.18    6.36   10.18    6.36   0.00   0.00 
1 1 1    0   23   44 o 11   22.09    7.61    2.29    0.98    2.29    0.98    2.29    0.98   22.09    7.61   22.09    7.61   0.00   0.00 
1 1 1    0   23   45 o 19    6.94    4.89   -0.77    0.85   -0.77    0.85   -0.77    0.85    6.94    4.89    6.94    4.89  -0.00   0.00 
1 1 1    0   23   46 o 10   12.46    7.06    0.90    0.87    0.90    0.87    0.90    0.87   12.46    7.06   12.46    7.06   0.00   0.00 
1 1 1    0   24    0 o 14   21.77    9.56    2.22    1.40    2.22    1.40    2.22    1.40   21.77    9.56   21.77    9.56  -0.00   0.00 
1 1 1    0   24    1 o  2   16.33    8.09    1.30    1.03    1.30    1.03    1.30    1.03   16.33    8.09   16.33    8.09   0.00   0.00 
1 1 1    0   24    2 o 15   33.05    5.25    3.81    1.03    3.81    1.03    3.81    1.03   33.05    5.25   33.05    5.25  -0.00   0.00 
1 1 1    0   24    3 o 10   24.65    7.20    2.43    0.99    2.43    0.99    2.43    0.99   24.65    7.20   24.65    7.20   0.00   0.00 
1 1 1    0   24    4 o  7   85.54    2.84   23.73    1.56   23.73    1.56   23.73    1.56   85.54    2.84   85.54    2.84  -0.00   0.00 
1 1 1    0   24    5 o 14   18.64    8.02    1.63    0.99    1.63    0.99    1.63    0.99   18.64    8.02   18.64    8.02  -0.00   0.00 
1 1 1    0   24    6 o 10   50.30    4.02    8.36    1.28    8.36    1.28    8.36    1.28   50.30    4.02   50.30    4.02  -0.00   0.00 
1 1 1    0   24    7 o 11   11.47    7.06    0.36    1.01    0.36    1.01    0.36    1.01   11.47    7.06   11.47    7.06   0.00   0.00 
1 1 1    0   24    8 o  3   17.19    8.52    1.45    1.14    1.45    1.14    1.45    1.14   17.19    8.52   17.19    8.52   0.00   0.00 
1 1 1    0   24    9 o  4   11.08    7.02    0.18    1.08    0.18    1.08    0.18    1.08   11.08    7.02   11.08    7.02  -0.00   0.00 
1 1 1    0   24   10 o 10   18.11    8.61    1.60    1.15    1.60    1.15    1.60    1.15   18.11    8.61   18.11    8.61   0.00   0.00 
1 1 1    0   24   11 o  4   47.66    4.49    7.58    1.35    7.58    1.35    7.58    1.35   47.66    4.49   47.66    4.49   0.00   0.00 
1 1 1    0   24   12 o 10    7.83    5.52   -1.28    1.11   -1.28    1.11   -1.28    1.11    7.83    5.52    7.83    5.52   0.00   0.00 
1 1 1    0   24   13 o 12   15.31    8.32    1.12    1.16    1.12    1.16    1.12    1.16   15.31    8.32   15.31    8.32   0.00   0.00 
1 1 1    0   24   14 o 11   29.82    7.52    3.43    1.25    3.43    1.25    3.43    1.25   29.82    7.52   29.82    7.52   0.00   0.00 
1 1 1    0   24   15 o 15   91.78    2.97   27.37    1.75   27.37    1.75   27.37    1.75   91.78    2.97   91.78    2.97  -0.00   0.00 
1 1 1    0   24   16 o 10   12.58    7.52    0.59    1.08    0.59    1.08    0.59    1.08   12.58    7.52   12.58    7.52  -0.00   0.00 
1 1 1    0   24   17 o 15   52.53    4.20    9.17    1.40    9.17    1.40    9.17    1.40   52.53    4.20   52.53    4.20   0.00   0.00 
1 1 1    0   24   18 o  1   13.63    7.60    0.87    0.99    0.87    0.99    0.87    0.99   13.63    7.60   13.63    7.60   0.00   0.00 
1 1 1    0   24   19 o  1   53.01    3.50    9.25    1.18    9.25    1.18    9.25    1.18   53.01    3.50   53.01    3.50   0.00   0.00 
1 1 1    0   24   20 o  8   48.87    3.74    7.90    1.16    7.90    1.16    7.90    1.16   48.87    3.74   48.87    3.74   0.00   0.00 
1 1 1    0   24   21 o  3   43.83    3.98    6.41    1.10    6.41    1.10    6.41    1.10   43.83    3.98   43.83    3.98  -0.00   0.00 
1 1 1    0   24   22 o 10   22.85    7.48    2.20    0.98    2.20    0.98    2.20    0.98   22.85    7.48   22.85    7.48   0.00   0.00 
1 1 1    0   24   23 o 11   43.05    4.15    6.21    1.12    6.21    1.12    6.21    1.12   43.05    4.15   43.05    4.15  -0.00   0.00 
1 1 1    0   24   24 o  1    9.74    6.35   -0.04    0.97   -0.04    0.97   -0.04    0.97    9.74    6.35    9.74    6.35  -0.00   0.00 
1 1 1    0   24   25 o  5   13.82    7.65    0.92    1.00    0.92    1.00    0.92    1.00   13.82    7.65   13.82    7.65  -0.00   0.00 
1 1 1    0   24   26 o  4   12.67    7.46    0.68    1.04    0.68    1.04    0.68    1.04   12.67    7.46   12.67    7.46  -0.00   0.00 
1 1 1    0   24   27 o  3   30.02    6.74    3.44    1.14    3.44    1.14    3.44    1.14   30.02    6.74   30.02    6.74   0.00   0.00 
1 1 1    0   24   28 o 14   47.54    4.32    7.65    1.30    7.65    1.30    7.65    1.30   47.54    4.32   47.54    4.32   0.00   0.00 
1 1 1    0   24   29 o 14   28.24    7.17    3.18    1.13    3.18    1.13    3.18    1.13   28.24    7.17   28.24    7.17  -0.00   0.00 
1 1 1    0   24   30 o  7    7.42    5.21   -0.93    0.96   -0.93    0.96   -0.93    0.96    7.42    5.21    7.42    5.21  -0.00   0.00 
1 1 1    0   24   31 o 18   22.92    8.06    2.39    1.08    2.39    1.08    2.39    1.08   22.92    8.06   22.92    8.06  -0.00   0.00 
1 1 1    0   24   32 o  2   25.50    7.51    2.75    1.07    2.75    1.07    2.75    1.07   25.50    7.51   25.50    7.51   0.00   0.00 
1 1 1    0   24   33 o 11   17.48    8.19    1.61    1.03    1.61    1.03    1.61    1.03   17.48    8.19   17.48    8.19  -0.00   0.00 
1 1 1    0   24   34 o  7   13.95    7.58    1.03    0.96    1.03    0.96    1.03    0.96   13.95    7.58   13.95    7.58  -0.00   0.00 
1 1 1    0   24   35 o 17   10.81    6.62    0.45    0.88    0.45    0.88    0.45    0.88   10.81    6.62   10.81    6.62  -0.00   0.00 
1 1 1    0   24   36 f  0   44.64    4.59    6.95    1.28    6.95    1.28    6.95    1.28   44.64    4.59   44.64    4.59  -0.00   0.00 
1 1 1    0   24   37 o 17   41.53    4.97    6.15    1.28    6.15    1.28    6.15    1.28   41.53    4.97   41.53    4.97  -0.00   0.00 
1 1 1    0   24   38 o  6   70.62    3.02   16.57    1.37   16.57    1.37   16.57    1.37   70.62    3.02   70.62    3.02  -0.00   0.00 
1 1 1    0   24   39 o  5   31.65    5.35    3.71    1.00    3.71    1.00    3.71    1.00   31.65    5.35   31.65    5.35   0.00   0.00 
1 1 1    0   24   40 o 10    8.23    5.55   -0.23    0.85   -0.23    0.85   -0.23    0.85    8.23    5.55    8.23    5.55   0.00   0.00 
1 1 1    0   24   41 o  7   40.25    4.21    5.69    1.06    5.69    1.06    5.69    1.06   40.25    4.21   40.25    4.21  -0.00   0.00 
1 1 1    0   24   42 o 16    7.16    4.99   -0.58    0.83   -0.58    0.83   -0.58    0.83    7.16    4.99    7.16    4.99  -0.00   0.00 
1 1 1    0   24   43 o  6    7.22    5.02   -0.54    0.83   -0.54    0.83   -0.54    0.83    7.22    5.02    7.22    5.02  -0.00   0.00 
1 1 1    0   25    0 o 18  121.54    3.68   47.94    2.87   47.94    2.87   47.94    2.87  121.54    3.68  121.54    3.68  -0.00   0.00 
1 1 1    0   25    1 o  3    9.19    6.06   -0.15    0.92   -0.15    0.92   -0.15    0.92    9.19    6.06    9.19    6.06   0.00   0.00 
1 1 1    0   25    2 o  1   13.97    7.57    0.94    0.96    0.94    0.96    0.94    0.96   13.97    7.57   13.97    7.57  -0.00   0.00 
1 1 1    0   25    3 o 10   15.43    7.80    1.18    0.96    1.18    0.96    1.18    0.96   15.43    7.80   15.43    7.80  -0.00   0.00 
1 1 1    0   25    4 o 12   57.36    3.38   10.79    1.24   10.79    1.24   10.79    1.24   57.36    3.38   57.36    3.38  -0.00   0.00 
1 1 1    0   25    5 o 18   72.36    3.03   17.06    1.41   17.06    1.41   17.06    1.41   72.36    3.03   72.36    3.03   0.00   0.00 
1 1 1    0   25    6 f  0   13.35    7.44    0.83    0.95    0.83    0.95    0.83    0.95   13.35    7.44   13.35    7.44  -0.00   0.00 
1 1 1    0   25    7 o  2   43.77    4.01    6.40    1.11    6.40    1.11    6.40    1.11   43.77    4.01   43.77    4.01  -0.00   0.00 
1 1 1    0   25    8 o  9   11.13    6.84    0.36    0.95    0.36    0.95    0.36    0.95   11.13    6.84   11.13    6.84  -0.00   0.00 
1 1 1    0   25    9 o 12   11.51    6.92    0.47    0.93    0.47    0.93    0.47    0.93   11.51    6.92   11.51    6.92   0.00   0.00 
1 1 1    0   25   10 o 12    6.75    4.79   -1.15    0.88   -1.15    0.88   -1.15    0.88    6.75    4.79    6.75    4.79   0.00   0.00 
1 1 1    0   25   11 o  3   31.64    6.15    3.64    1.12    3.64    1.12    3.64    1.12   31.64    6.15   31.64    6.15  -0.00   0.00 
1 1 1    0   25   12 o  5   49.44    3.77    8.09    1.18    8.09    1.18    8.09    1.18   49.44    3.77   49.44    3.77  -0.00   0.00 
1 1 1    0   25   13 o  6   22.20    8.00    2.17    1.05    2.17    1.05    2.17    1.05   22.20    8.00   22.20    8.00   0.00   0.00 
1 1 1    0   25   14 o  9   66.48    3.40   14.47    1.45   14.47    1.45   14.47    1.45   66.48    3.40   66.48    3.40   0.00   0.00 
1 1 1    0   25   15 o 10   11.53    6.90    0.49    0.91    0.49    0.91    0.49    0.91   11.53    6.90   11.53    6.90  -0.00   0.00 
1 1 1    0   25   16 o 16   78.58    3.14   20.15    1.58   20.15    1.58   20.15    1.58   78.58    3.14   78.58    3.14  -0.00   0.00 
1 1 1    0   25   17 o  8    8.01    5.51   -0.64    0.94   -0.64    0.94   -0.64    0.94    8.01    5.51    8.01    5.51   0.00   0.00 
1 1 1    0   25   18 o  4   42.93    4.79    6.28    1.28    6.28    1.28    6.28    1.28   42.93    4.79   42.93    4.79   0.00   0.00 
1 1 1    0   25   19 o  4   18.88    8.26    1.74    1.05    1.74    1.05    1.74    1.05   18.88    8.26   18.88    8.26   0.00   0.00 
1 1 1    0   25   20 o 17    9.84    6.40   -0.00    0.98   -0.00    0.98   -0.00    0.98    9.84    6.40    9.84    6.40   0.00   0.00 
1 1 1    0   25   21 o 18    9.24    6.14   -0.19    0.97   -0.19    0.97   -0.19    0.97    9.24    6.14    9.24    6.14   0.00   0.00 
1 1 1    0   25   22 o 13   19.78    8.63    1.95    1.14    1.95    1.14    1.95    1.14   19.78    8.63   19.78    8.63   0.00   0.00 
1 1 1    0   25   23 o 15   75.66    3.47   18.90    1.68   18.90    1.68   18.90    1.68   75.66    3.47   75.66    3.47  -0.00   0.00 
1 1 1    0   25   24 o 16    8.72    5.95   -0.51    1.04   -0.51    1.04   -0.51    1.04    8.72    5.95    8.72    5.95   0.00   0.00 
1 1 1    0   25   25 o  3   83.86    3.31   23.20    1.78   23.20    1.78   23.20    1.78   83.86    3.31   83.86    3.31   0.00   0.00 
1 1 1    0   25   26 o 16   16.50    8.37    1.47    1.11    1.47    1.11    1.47    1.11   16.50    8.37   16.50    8.37  -0.00   0.00 
1 1 1    0   25   27 o  7   30.32    6.91    3.59    1.18    3.59    1.18    3.59    1.18   30.32    6.91   30.32    6.91  -0.00   0.00 
1 1 1    0   25   28 o  8   21.41    7.88    2.13    1.01    2.13    1.01    2.13    1.01   21.41    7.88   21.41    7.88   0.00   0.00 
1 1 1    0   25   29 o 13   17.06    8.03    1.53    0.99    1.53    0.99    1.53    0.99   17.06    8.03   17.06    8.03  -0.00   0.00 
1 1 1    0   25   30 o 19   16.45    7.99    1.45    0.99    1.45    0.99    1.45    0.99   16.45    7.99   16.45    7.99  -0.00   0.00 
1 1 1    0   25   31 o 11   10.51    6.59    0.35    0.92    0.35    0.92    0.35    0.92   10.51    6.59   10.51    6.59   0.00   0.00 
1 1 1    0   25   32 o 12   21.83    7.82    2.24    1.00    2.24    1.00    2.24    1.00   21.83    7.82   21.83    7.82   0.00   0.00 
1 1 1    0   25   33 o  7    7.42    5.13   -0.53    0.84   -0.53    0.84   -0.53    0.84    7.42    5.13    7.42    5.13  -0.00   0.00 
1 1 1    0   25   34 o  7    8.00    5.43   -0.31    0.84   -0.31    0.84   -0.31    0.84    8.00    5.43    8.00    5.43   0.00   0.00 
1 1 1    0   25   35 o 14   22.37    7.64    2.31    0.99    2.31    0.99    2.31    0.99   22.37    7.64   22.37    7.64   0.00   0.00 
1 1 1    0   25   36 o 13    7.89    5.42   -0.45    0.89   -0.45    0.89   -0.45    0.89    7.89    5.42    7.89    5.42  -0.00   0.00 
1 1 1    0   25   37 f  0   17.78    8.05    1.74    0.99    1.74    0.99    1.74    0.99   17.78    8.05   17.78    8.05  -0.00   0.00 
1 1 1    0   25   38 o  6    7.50    5.25   -0.72    0.95   -0.72    0.95   -0.72    0.95    7.50    5.25    7.50    5.25  -0.00   0.00 
1 1 1    0   25   39 o  8   26.07    7.51    3.04    1.09    3.04    1.09    3.04    1.09   26.07    7.51   26.07    7.51   0.00   0.00 
1 1 1    0   26    0 o 13   19.37    9.42    1.85    1.38    1.85    1.38    1.85    1.38   19.37    9.42   19.37    9.42  -0.00   0.00 
1 1 1    0   26    1 o  6   49.34    3.73    8.08    1.17    8.08    1.17    8.08    1.17   49.34    3.73   49.34    3.73  -0.00   0.00 
1 1 1    0   26    2 o  4   46.07    3.88    7.08    1.13    7.08    1.13    7.08    1.13   46.07    3.88   46.07    3.88  -0.00   0.00 
1 1 1    0   26    3 o  6   15.03    7.65    1.13    0.93    1.13    0.93    1.13    0.93   15.03    7.65   15.03    7.65  -0.00   0.00 
1 1 1    0   26    4 o 11   28.72    6.12    3.07    0.99    3.07    0.99    3.07    0.99   28.72    6.12   28.72    6.12   0.00   0.00 
1 1 1    0   26    5 o 16   30.47    6.37    3.45    1.10    3.45    1.10    3.45    1.10   30.47    6.37   30.47    6.37  -0.00   0.00 
1 1 1    0   26    6 o  4    7.10    4.98   -0.90    0.87   -0.90    0.87   -0.90    0.87    7.10    4.98    7.10    4.98  -0.00   0.00 
1 1 1    0   26    7 o  2   11.28    6.81    0.46    0.90    0.46    0.90    0.46    0.90   11.28    6.81   11.28    6.81   0.00   0.00 
1 1 1    0   26    8 o  5   10.10    6.40    0.18    0.90    0.18    0.90    0.18    0.90   10.10    6.40   10.10    6.40   0.00   0.00 
1 1 1    0   26    9 o 19   39.29    4.37    5.26    1.07    5.26    1.07    5.26    1.07   39.29    4.37   39.29    4.37   0.00   0.00 
1 1 1    0   26   10 o  3   18.79    7.90    1.70    0.96    1.70    0.96    1.70    0.96   18.79    7.90   18.79    7.90  -0.00   0.00 
1 1 1    0   26   11 o 14   34.24    4.83    4.10    1.00    4.10    1.00    4.10    1.00   34.24    4.83   34.24    4.83  -0.00   0.00 
1 1 1    0   26   12 o  6   11.12    6.75    0.45    0.90    0.45    0.90    0.45    0.90   11.12    6.75   11.12    6.75  -0.00   0.00 
1 1 1    0   26   13 o  1   35.53    4.72    4.40    1.03    4.40    1.03    4.40    1.03   35.53    4.72   35.53    4.72  -0.00   0.00 
1 1 1    0   26   14 o 14    6.39    4.58   -1.37    0.89   -1.37    0.89   -1.37    0.89    6.39    4.58    6.39    4.58  -0.00   0.00 
1 1 1    0   26   15 o  7   44.60    4.24    6.76    1.19    6.76    1.19    6.76    1.19   44.60    4.24   44.60    4.24   0.00   0.00 
1 1 1    0   26   16 f  0   11.78    6.95    0.61    0.90    0.61    0.90    0.61    0.90   11.78    6.95   11.78    6.95  -0.00   0.00 
1 1 1    0   26   17 o 14   11.49    6.97    0.51    0.96    0.51    0.96    0.51    0.96   11.49    6.97   11.49    6.97  -0.00   0.00 
1 1 1    0   26   18 f  0    7.47    5.19   -0.68    0.88   -0.68    0.88   -0.68    0.88    7.47    5.19    7.47    5.19   0.00   0.00 
1 1 1    0   26   19 o  9   13.37    7.48    0.91    0.96    0.91    0.96    0.91    0.96   13.37    7.48   13.37    7.48  -0.00   0.00 
1 1 1    0   26   20 o  5   26.98    6.37    2.84    0.96    2.84    0.96    2.84    0.96   26.98    6.37   26.98    6.37   0.00   0.00 
1 1 1    0   26   21 o  1    9.64    6.19    0.13    0.88    0.13    0.88    0.13    0.88    9.64    6.19    9.64    6.19  -0.00   0.00 
1 1 1    0   26   22 o 18   32.01    5.28    3.71    1.00    3.71    1.00    3.71    1.00   32.01    5.28   32.01    5.28  -0.00   0.00 
1 1 1    0   26   23 o 12   26.09    6.70    2.73    0.97    2.73    0.97    2.73    0.97   26.09    6.70   26.09    6.70  -0.00   0.00 
1 1 1    0   26   24 o  5    7.98    5.44   -0.40    0.87   -0.40    0.87   -0.40    0.87    7.98    5.44    7.98    5.44   0.00   0.00 
1 1 1    0   26   25 o 15    8.75    5.79   -0.08    0.85   -0.08    0.85   -0.08    0.85    8.75    5.79    8.75    5.79  -0.00   0.00 
1 1 1    0   26   26 o 17   13.53    7.49    0.99    0.96    0.99    0.96    0.99    0.96   13.53    7.49   13.53    7.49   0.00   0.00 
1 1 1    0   26   27 o  4   16.65    7.71    1.48    0.91    1.48    0.91    1.48    0.91   16.65    7.71   16.65    7.71   0.00   0.00 
1 1 1    0   26   28 o  8    9.01    5.93   -0.00    0.87   -0.00    0.87   -0.00    0.87    9.01    5.93    9.01    5.93  -0.00   0.00 
1 1 1    0   26   29 o 18   46.92    4.00    7.55    1.19    7.55    1.19    7.55    1.19   46.92    4.00   46.92    4.00   0.00   0.00 
1 1 1    0   26   30 o 18    8.42    5.73   -0.35    0.95   -0.35    0.95   -0.35    0.95    8.42    5.73    8.42    5.73  -0.00   0.00 
1 1 1    0   26   31 o 15   16.17    8.31    1.51    1.10    1.51    1.10    1.51    1.10   16.17    8.31   16.17    8.31   0.00   0.00 
1 1 1    0   26   32 o 11   12.03    7.20    0.72    0.99    0.72    0.99    0.72    0.99   12.03    7.20   12.03    7.20   0.00   0.00 
1 1 1    0   26   33 o  9    7.17    5.06   -0.87    0.93   -0.87    0.93   -0.87    0.93    7.17    5.06    7.17    5.06  -0.00   0.00 
1 1 1    0   26   34 o 17    9.69    6.44    0.03    1.07    0.03    1.07    0.03    1.07    9.69    6.44    9.69    6.44  -0.00   0.00 
1 1 1    0   27    0 o 11   45.51    5.56    7.13    1.57    7.13    1.57    7.13    1.57   45.51    5.56   45.51    5.56  -0.00   0.00 
1 1 1    0   27    1 o  1   11.19    6.77    0.49    0.90    0.49    0.90    0.49    0.90   11.19    6.77   11.19    6.77  -0.00   0.00 
1 1 1    0   27    2 o  8    8.28    5.59   -0.30    0.86   -0.30    0.86   -0.30    0.86    8.28    5.59    8.28    5.59  -0.00   0.00 
1 1 1    0   27    3 o  3   12.66    7.25    0.78    0.94    0.78    0.94    0.78    0.94   12.66    7.25   12.66    7.25  -0.00   0.00 
1 1 1    0   27    4 o  7   13.09    7.30    0.86    0.91    0.86    0.91    0.86    0.91   13.09    7.30   13.09    7.30   0.00   0.00 
1 1 1    0   27    5 o  7   11.85    6.99    0.63    0.91    0.63    0.91    0.63    0.91   11.85    6.99   11.85    6.99   0.00   0.00 
1 1 1    0   27    6 o  3    7.37    5.15   -0.78    0.90   -0.78    0.90   -0.78    0.90    7.37    5.15    7.37    5.15  -0.00   0.00 
1 1 1    0   27    7 o 12   11.97    7.00    0.66    0.90    0.66    0.90    0.66    0.90   11.97    7.00   11.97    7.00   0.00   0.00 
1 1 1    0   27    8 o 18    6.63    4.70   -0.98    0.83   -0.98    0.83   -0.98    0.83    6.63    4.70    6.63    4.70  -0.00   0.00 
1 1 1    0   27    9 o 10   17.22    7.84    1.52    0.94    1.52    0.94    1.52    0.94   17.22    7.84   17.22    7.84   0.00   0.00 
1 1 1    0   27   10 o  4    6.90    4.86   -0.88    0.85   -0.88    0.85   -0.88    0.85    6.90    4.86    6.90    4.86   0.00   0.00 
1 1 1    0   27   11 o 17   26.94    6.38    2.83    0.96    2.83    0.96    2.83    0.96   26.94    6.38   26.94    6.38   0.00   0.00 
1 1 1    0   27   12 o  3   11.00    6.71    0.45    0.90    0.45    0.90    0.45    0.90   11.00    6.71   11.00    6.71   0.00   0.00 
1 1 1    0   27   13 o  7    9.34    6.04    0.08    0.85    0.08    0.85    0.08    0.85    9.34    6.04    9.34    6.04  -0.00   0.00 
1 1 1    0   27   14 o 16    9.62    6.23    0.08    0.91    0.08    0.91    0.08    0.91    9.62    6.23    9.62    6.23   0.00   0.00 
1 1 1    0   27   15 o  8   11.97    6.98    0.68    0.89    0.68    0.89    0.68    0.89   11.97    6.98   11.97    6.98  -0.00   0.00 
1 1 1    0   27   16 o  1    5.98    4.31   -1.42    0.84   -1.42    0.84   -1.42    0.84    5.98    4.31    5.98    4.31   0.00   0.00 
1 1 1    0   27   17 o 16   26.58    6.49    2.81    0.96    2.81    0.96    2.81    0.96   26.58    6.49   26.58    6.49   0.00   0.00 
1 1 1    0   27   18 o 11    9.19    6.03   -0.00    0.90   -0.00    0.90   -0.00    0.90    9.19    6.03    9.19    6.03  -0.00   0.00 
1 1 1    0   27   19 o 10   13.43    7.59    0.97    1.01    0.97    1.01    0.97    1.01   13.43    7.59   13.43    7.59  -0.00   0.00 
1 1 1    0   27   20 o 17    9.65    6.20    0.18    0.88    0.18    0.88    0.18    0.88    9.65    6.20    9.65    6.20  -0.00   0.00 
1 1 1    0   27   21 o  1   30.59    5.70    3.53    1.01    3.53    1.01    3.53    1.01   30.59    5.70   30.59    5.70   0.00   0.00 
1 1 1    0   27   22 o 14   14.49    7.53    1.16    0.91    1.16    0.91    1.16    0.91   14.49    7.53   14.49    7.53  -0.00   0.00 
1 1 1    0   27   23 o  9   15.13    7.60    1.26    0.91    1.26    0.91    1.26    0.91   15.13    7.60   15.13    7.60   0.00   0.00 
1 1 1    0   27   24 o 19   39.74    4.27    5.50    1.06    5.50    1.06    5.50    1.06   39.74    4.27   39.74    4.27  -0.00   0.00 
1 1 1    0   27   25 o 12   17.66    7.79    1.64    0.93    1.64    0.93    1.64    0.93   17.66    7.79   17.66    7.79   0.00   0.00 
1 1 1    0   27   26 o  9    8.78    5.84   -0.08    0.88   -0.08    0.88   -0.08    0.88    8.78    5.84    8.78    5.84  -0.00   0.00 
1 1 1    0   27   27 o  6   13.11    7.25    0.97    0.89    0.97    0.89    0.97    0.89   13.11    7.25   13.11    7.25  -0.00   0.00 
1 1 1    0   27   28 o  1   26.32    7.05    2.96    1.03    2.96    1.03    2.96    1.03   26.32    7.05   26.32    7.05   0.00   0.00 
1 1 1    0   27   29 o 16    8.10    5.48   -0.23    0.85   -0.23    0.85   -0.23    0.85    8.10    5.48    8.10    5.48   0.00   0.00 
1 1 1    0   28    0 o  2   18.50    9.18    1.79    1.32    1.79    1.32    1.79    1.32   18.50    9.18   18.50    9.18  -0.00   0.00 
1 1 1    0   28    1 o  6    9.62    6.20    0.15    0.88    0.15    0.88    0.15    0.88    9.62    6.20    9.62    6.20  -0.00   0.00 
1 1 1    0   28    2 o  9    8.14    5.57   -0.43    0.92   -0.43    0.92   -0.43    0.92    8.14    5.57    8.14    5.57   0.00   0.00 
1 1 1    0   28    3 o 10   14.97    7.58    1.22    0.91    1.22    0.91    1.22    0.91   14.97    7.58   14.97    7.58  -0.00   0.00 
1 1 1    0   28    4 o 10   11.58    6.90    0.62    0.90    0.62    0.90    0.62    0.90   11.58    6.90   11.58    6.90  -0.00   0.00 
1 1 1    0   28    5 o  6   11.07    6.74    0.51    0.90    0.51    0.90    0.51    0.90   11.07    6.74   11.07    6.74   0.00   0.00 
1 1 1    0   28    6 o  2   20.59    7.64    2.01    0.94    2.01    0.94    2.01    0.94   20.59    7.64   20.59    7.64   0.00   0.00 
1 1 1    0   28    7 o 15   26.17    6.57    2.77    0.96    2.77    0.96    2.77    0.96   26.17    6.57   26.17    6.57   0.00   0.00 
1 1 1    0   28    8 o  3   11.70    6.95    0.65    0.91    0.65    0.91    0.65    0.91   11.70    6.95   11.70    6.95   0.00   0.00 
1 1 1    0   28    9 o  7   13.39    7.29    0.97    0.89    0.97    0.89    0.97    0.89   13.39    7.29   13.39    7.29  -0.00   0.00 
1 1 1    0   28   10 o  5   25.39    6.80    2.67    0.96    2.67    0.96    2.67    0.96   25.39    6.80   25.39    6.80  -0.00   0.00 
1 1 1    0   28   11 o 15    9.08    5.94    0.04    0.86    0.04    0.86    0.04    0.86    9.08    5.94    9.08    5.94   0.00   0.00 
1 1 1    0   28   12 o  7    8.56    5.70   -0.12    0.85   -0.12    0.85   -0.12    0.85    8.56    5.70    8.56    5.70   0.00   0.00 
1 1 1    0   28   13 o  7   15.11    7.61    1.25    0.91    1.25    0.91    1.25    0.91   15.11    7.61   15.11    7.61  -0.00   0.00 
1 1 1    0   28   14 o 18   19.87    7.77    1.93    0.95    1.93    0.95    1.93    0.95   19.87    7.77   19.87    7.77   0.00   0.00 
1 1 1    0   28   15 o  8    8.41    5.70   -0.31    0.92   -0.31    0.92   -0.31    0.92    8.41    5.70    8.41    5.70   0.00   0.00 
1 1 1    0   28   16 o 10   18.25    8.14    1.77    1.01    1.77    1.01    1.77    1.01   18.25    8.14   18.25    8.14   0.00   0.00 
1 1 1    0   28   17 o 17    8.95    5.90   -0.03    0.88   -0.03    0.88   -0.03    0.88    8.95    5.90    8.95    5.90  -0.00   0.00 
1 1 1    0   28   18 o 14   12.34    7.07    0.80    0.89    0.80    0.89    0.80    0.89   12.34    7.07   12.34    7.07   0.00   0.00 
1 1 1    0   28   19 o 17   20.86    7.99    2.16    1.01    2.16    1.01    2.16    1.01   20.86    7.99   20.86    7.99   0.00   0.00 
1 1 1    0   28   20 o  3   17.71    8.02    1.72    0.99    1.72    0.99    1.72    0.99   17.71    8.02   17.71    8.02  -0.00   0.00 
1 1 1    0   28   21 o 11   29.46    6.45    3.48    1.07    3.48    1.07    3.48    1.07   29.46    6.45   29.46    6.45   0.00   0.00 
1 1 1    0   28   22 o  8   21.03    8.34    2.31    1.09    2.31    1.09    2.31    1.09   21.03    8.34   21.03    8.34   0.00   0.00 
1 1 1    0   28   23 o  8   27.25    7.40    3.24    1.12    3.24    1.12    3.24    1.12   27.25    7.40   27.25    7.40  -0.00   0.00 
1 1 1    0   29    0 o  1   16.51    8.79    1.45    1.27    1.45    1.27    1.45    1.27   16.51    8.79   16.51    8.79  -0.00   0.00 
1 1 1    0   29    1 o 14   19.12    7.79    1.86    0.94    1.86    0.94    1.86    0.94   19.12    7.79   19.12    7.79   0.00   0.00 
1 1 1    0   29    2 o  1    6.58    4.68   -1.05    0.86   -1.05    0.86   -1.05    0.86    6.58    4.68    6.58    4.68   0.00   0.00 
1 1 1    0   29    3 o 12   31.27    5.58    3.69    1.02    3.69    1.02    3.69    1.02   31.27    5.58   31.27    5.58  -0.00   0.00 
1 1 1    0   29    4 o  2    8.81    5.83   -0.04    0.87   -0.04    0.87   -0.04    0.87    8.81    5.83    8.81    5.83  -0.00   0.00 
1 1 1    0   29    5 f  0   18.33    7.82    1.76    0.94    1.76    0.94    1.76    0.94   18.33    7.82   18.33    7.82  -0.00   0.00 
1 1 1    0   29    6 o  9   16.51    7.69    1.49    0.91    1.49    0.91    1.49    0.91   16.51    7.69   16.51    7.69   0.00   0.00 
1 1 1    0   29    7 o  3   23.81    7.28    2.52    0.97    2.52    0.97    2.52    0.97   23.81    7.28   23.81    7.28  -0.00   0.00 
1 1 1    0   29    8 o 18    9.76    6.25    0.24    0.89    0.24    0.89    0.24    0.89    9.76    6.25    9.76    6.25   0.00   0.00 
1 1 1    0   29    9 o  5   31.19    5.58    3.70    1.01    3.70    1.01    3.70    1.01   31.19    5.58   31.19    5.58   0.00   0.00 
1 1 1    0   29   10 o  9   10.68    6.61    0.48    0.90    0.48    0.90    0.48    0.90   10.68    6.61   10.68    6.61   0.00   0.00 
1 1 1    0   29   11 o  5    9.18    6.13   -0.07    0.99   -0.07    0.99   -0.07    0.99    9.18    6.13    9.18    6.13   0.00   0.00 
1 1 1    0   29   12 o  9   14.58    7.89    1.28    1.04    1.28    1.04    1.28    1.04   14.58    7.89   14.58    7.89   0.00   0.00 
1 1 1    0   29   13 o 17   10.49    6.69    0.37    1.00    0.37    1.00    0.37    1.00   10.49    6.69   10.49    6.69  -0.00   0.00 
1 1 1    1    0    0 x 11       ?       ?       ?       ?       ?       ?       ?       ?       ?       ?       ?       ?      ?      ? 
1 1 1    1    0    1 o 18   47.11    3.06    7.24    0.92    7.24    0.92    7.24    0.92   47.11    3.06   47.11    3.06  -0.00   0.00 
1 1 1    1    0    2 o 19   87.27    2.99   24.62    1.68   24.62    1.68   24.62    1.68   87.27    2.99   87.27    2.99   0.00   0.00 
1 1 1    1    0    3 o 18   21.05    3.08    1.52    0.39    1.52    0.39    1.52    0.39   21.05    3.08   21.05    3.08  -0.00   0.00 
1 1 1    1    0    4 o  3   52.67    2.45    8.99    0.83    8.99    0.83    8.99    0.83   52.67    2.45   52.67    2.45   0.00   0.00 
1 1 1    1    0    5 o  3   51.11    2.72    8.48    0.89    8.48    0.89    8.48    0.89   51.11    2.72   51.11    2.72   0.00   0.00 
1 1 1    1    0    6 o 14   46.01    2.50    6.88    0.74    6.88    0.74    6.88    0.74   46.01    2.50   46.01    2.50  -0.00   0.00 
1 1 1    1    0    7 o 19  189.12    2.73  115.27    3.32  115.27    3.32  115.27    3.32  189.12    2.73  189.12    2.73   0.00   0.00 
1 1 1    1    0    8 o  3   31.50    2.50    3.26    0.50    3.26    0.50    3.26    0.50   31.50    2.50   31.50    2.50   0.00   0.00 
1 1 1    1    0    9 o 10  140.96    2.12   64.04    1.93   64.04    1.93   64.04    1.93  140.96    2.12  140.96    2.12   0.00   0.00 
1 1 1    1    0   10 o  4   30.99    2.29    3.14    0.45    3.14    0.45    3.14    0.45   30.99    2.29   30.99    2.29  -0.00   0.00 
1 1 1    1    0   11 o 14  301.19    2.25  292.24    4.37  292.24    4.37  292.24    4.37  301.19    2.25  301.19    2.25   0.00   0.00 
1 1 1    1    0   12 o  5  272.90    2.23  239.93    3.91  239.93    3.91  239.93    3.91  272.90    2.23  272.90    2.23  -0.00   0.00 
1 1 1    1    0   13 o 12  675.31    2.80 1469.03   12.17 1469.03   12.17 1469.03   12.17  675.31    2.80  675.31    2.80   0.00   0.00 
1 1 1    1    0   14 o 15   31.13    2.32    3.17    0.46    3.17    0.46    3.17    0.46   31.13    2.32   31.13    2.32   0.00   0.00 
1 1 1    1    0   15 o 10  110.90    2.13   39.66    1.52   39.66    1.52   39.66    1.52  110.90    2.13  110.90    2.13  -0.00   0.00 
1 1 1    1    0   16 o  9  162.42    2.15   85.01    2.25   85.01    2.25   85.01    2.25  162.42    2.15  162.42    2.15   0.00   0.00 
1 1 1    1    0   17 o  1   35.08    2.33    4.02    0.52    4.02    0.52    4.02    0.52   35.08    2.33   35.08    2.33  -0.00   0.00 
1 1 1    1    0   18 o 15  111.01    2.14   39.74    1.53   39.74    1.53   39.74    1.53  111.01    2.14  111.01    2.14   0.00   0.00 
1 1 1    1    0   19 o 14  412.85    2.38  549.07    6.33  549.07    6.33  549.07    6.33  412.85    2.38  412.85    2.38   0.00   0.00 
1 1 1    1    0   20 o  9  289.65    2.25  270.28    4.19  270.28    4.19  270.28    4.19  289.65    2.25  289.65    2.25   0.00   0.00 
1 1 1    1    0   21 o 13  229.22    2.19  169.29    3.24  169.29    3.24  169.29    3.24  229.22    2.19  229.22    2.19   0.00   0.00 
1 1 1    1    0   22 o 18  452.24    2.44  658.84    7.11  658.84    7.11  658.84    7.11  452.24    2.44  452.24    2.44   0.00   0.00 
1 1 1    1    0   23 o 15 1244.77    4.30 4991.89   34.47 4991.89   34.47 4991.89   34.47 1244.77    4.30 1244.77    4.30  -0.00   0.00 
1 1 1    1    0   24 o 19  362.08    2.68  422.36    6.24  422.36    6.24  422.36    6.24  362.08    2.68  362.08    2.68   0.00   0.00 
1 1 1    1    0   25 o  7 2279.22    6.62 16739.44   97.21 16739.44   97.21 16739.44   97.21 2279.22    6.62 2279.22    6.62   0.00   0.00 
1 1 1    1    0   26 o 15  342.77    2.30  378.49    5.08  378.49    5.08  378.49    5.08  342.77    2.30  342.77    2.30   0.00   0.00 
1 1 1    1    0   27 o 10  129.36    2.16   53.94    1.80   53.94    1.80   53.94    1.80  129.36    2.16  129.36    2.16  -0.00   0.00 
1 1 1    1    0   28 o  3   67.70    2.24   14.81    0.97   14.81    0.97   14.81    0.97   67.70    2.24   67.70    2.24  -0.00   0.00 
1 1 1    1    0   29 f  0  298.52    2.26  287.08    4.35  287.08    4.35  287.08    4.35  298.52    2.26  298.52    2.26  -0.00   0.00 
1 1 1    1    0   30 o  1  158.70    2.17   81.17    2.22   81.17    2.22   81.17    2.22  158.70    2.17  158.70    2.17  -0.00   0.00 
1 1 1    1    0   31 o  7  129.47    2.33   54.05    1.94   54.05    1.94   54.05    1.94  129.47    2.33  129.47    2.33  -0.00   0.00 
1 1 1    1    0   32 o  4  176.07    2.18   99.91    2.47   99.91    2.47   99.91    2.47  176.07    2.18  176.07    2.18  -0.00   0.00 
1 1 1    1    0   33 o  6   30.59    2.78    3.09    0.54    3.09    0.54    3.09    0.54   30.59    2.78   30.59    2.78   0.00   0.00 
1 1 1    1    0   34 o 15   30.35    2.90    3.05    0.55    3.05    0.55    3.05    0.55   30.35    2.90   30.35    2.90   0.00   0.00 
1 1 1    1    0   35 o 11   49.54    2.45    7.96    0.78    7.96    0.78    7.96    0.78   49.54    2.45   49.54    2.45   0.00   0.00 
1 1 1    1    0   36 o  5  174.47    2.19   98.11    2.47   98.11    2.47   98.11    2.47  174.47    2.19  174.47    2.19  -0.00   0.00 
1 1 1    1    0   37 o 19  515.89    2.94  857.51    9.77  857.51    9.77  857.51    9.77  515.89    2.94  515.89    2.94   0.00   0.00 
1 1 1    1    0   38 o 10  465.73    2.64  698.87    7.93  698.87    7.93  698.87    7.93  465.73    2.64  465.73    2.64  -0.00   0.00 
1 1 1    1    0   39 o  6  305.11    2.62  300.00    5.15  300.00    5.15  300.00    5.15  305.11    2.62  305.11    2.62  -0.00   0.00 
1 1 1    1    0   40 f  0  592.80    3.09 1132.50   11.79 1132.50   11.79 1132.50   11.79  592.80    3.09  592.80    3.09   0.00   0.00 
1 1 1    1    0   41 o 12  127.50    2.34   52.43    1.92   52.43    1.92   52.43    1.92  127.50    2.34  127.50    2.34  -0.00   0.00 
1 1 1    1    0   42 o 17  463.17    2.85  691.36    8.50  691.36    8.50  691.36    8.50  463.17    2.85  463.17    2.85   0.00   0.00 
1 1 1    1    0   43 o 17  161.13    2.36   83.70    2.45   83.70    2.45   83.70    2.45  161.13    2.36  161.13    2.36   0.00   0.00 
1 1 1    1    0   44 o 19  347.73    2.69  389.69    6.02  389.69    6.02  389.69    6.02  347.73    2.69  347.73    2.69  -0.00   0.00 
1 1 1    1    0   45 o  5  188.40    2.54  114.44    3.08  114.44    3.08  114.44    3.08  188.40    2.54  188.40    2.54   0.00   0.00 
1 1 1    1    0   46 o  4  204.23    2.36  134.45    3.11  134.45    3.11  134.45    3.11  204.23    2.36  204.23    2.36   0.00   0.00 
1 1 1    1    0   47 o  8  204.80    4.30  135.47    5.66  135.47    5.66  135.47    5.66  204.80    4.30  204.80    4.30   0.00   0.00 
1 1 1    1    0   48 o 12  627.22    3.88 1269.12   15.69 1269.12   15.69 1269.12   15.69  627.22    3.88  627.22    3.88  -0.00   0.00 
1 1 1    1    0   49 o 15   24.53    3.05    2.03    0.46    2.03    0.46    2.03    0.46   24.53    3.05   24.53    3.05   0.00   0.00 
1 1 1    1    0   50 o  9  360.21    3.33  418.79    7.73  418.79    7.73  418.79    7.73  360.21    3.33  360.21    3.33   0.00   0.00 
1 1 1    1    0   51 o 11   86.33    2.81   24.12    1.56   24.12    1.56   24.12    1.56   86.33    2.81   86.33    2.81  -0.00   0.00 
1 1 1    1    0   52 o  8   28.84    5.26    2.95    0.88    2.95    0.88    2.95    0.88   28.84    5.26   28.84    5.26  -0.00   0.00 
1 1 1    1    0   53 o  9    5.62    3.41    0.09    0.23    0.09    0.23    0.09    0.23    5.62    3.41    5.62    3.41  -0.00   0.00 
1 1 1    1    0   54 o 16   18.29    5.25    1.32    0.54    1.32    0.54    1.32    0.54   18.29    5.25   18.29    5.25   0.00   0.00 
1 1 1    1    0   55 o 11   33.46    3.22    3.71    0.68    3.71    0.68    3.71    0.68   33.46    3.22   33.46    3.22  -0.00   0.00 
1 1 1    1    0   56 o 14   34.85    4.66    4.14    0.99    4.14    0.99    4.14    0.99   34.85    4.66   34.85    4.66  -0.00   0.00 
1 1 1    1    0   57 o 14   65.71    2.59   14.00    1.09   14.00    1.09   14.00    1.09   65.71    2.59   65.71    2.59   0.00   0.00 
1 1 1    1    0   58 f  0   18.66    3.50    1.24    0.38    1.24    0.38    1.24    0.38   18.66    3.50   18.66    3.50  -0.00   0.00 
1 1 1    1    0   59 o 13   67.46    2.31   14.74    1.00   14.74    1.00   14.74    1.00   67.46    2.31   67.46    2.31   0.00   0.00 
1 1 1    1    0   60 o  9   31.37    2.93    3.27    0.58    3.27    0.58    3.27    0.58   31.37    2.93   31.37    2.93  -0.00   0.00 
1 1 1    1    0   61 o 17   15.03    5.45    0.98    0.48    0.98    0.48    0.98    0.48   15.03    5.45   15.03    5.45  -0.00   0.00 
1 1 1    1    0   62 o  8   88.82    4.46   26.00    2.54   26.00    2.54   26.00    2.54   88.82    4.46   88.82    4.46   0.00   0.00 
1 1 1    1    0   63 o 15  133.44    3.10   57.94    2.66   57.94    2.66   57.94    2.66  133.44    3.10  133.44    3.10  -0.00   0.00 
1 1 1    1    0   64 o  7  110.76    3.09   39.96    2.20   39.96    2.20   39.96    2.20  110.76    3.09  110.76    3.09   0.00   0.00 
1 1 1    1    0   65 o 16    7.17    4.29    0.18    0.35    0.18    0.35    0.18    0.35    7.17    4.29    7.17    4.29   0.00   0.00 
1 1 1    1    0   66 o  9    5.06    3.34   -0.05    0.28   -0.05    0.28   -0.05    0.28    5.06    3.34    5.06    3.34   0.00   0.00 
1 1 1    1    0   67 o  3    5.28    3.37    0.03    0.25    0.03    0.25    0.03    0.25    5.28    3.37    5.28    3.37   0.00   0.00 
1 1 1    1    0   68 o  9   29.88    5.59    3.33    0.97    3.33    0.97    3.33    0.97   29.88    5.59   29.88    5.59   0.00   0.00 
1 1 1    1    0   69 o  8       ?       ?   -0.47    0.12   -0.47    0.12   -0.47    0.12       ?       ?       ?       ?      ?      ? 
1 1 1    1    0   70 o  5       ?       ?   -0.59    0.11   -0.59    0.11   -0.59    0.11       ?       ?       ?       ?      ?      ? 
1 1 1    1    0   71 x  6       ?       ?       ?       ?       ?       ?       ?       ?       ?       ?       ?       ?      ?      ? 
1 1 1    1    0   72 x  1       ?       ?       ?       ?       ?       ?       ?       ?       ?       ?       ?       ?      ?      ? 
1 1 1    1    0   73 x  1       ?       ?       ?       ?       ?       ?       ?       ?       ?       ?       ?       ?      ?      ? 
1 1 1    1    1    0 o  2 1566.83    7.85 7910.99   79.23 7910.99   79.23 7910.99   79.23 1566.83    7.85 1566.83    7.85   0.00   0.00 
1 1 1    1    1    1 o  2  346.41    1.74  386.53    3.88  383.23    5.13  390.93    5.94  344.93    2.31  348.37    2.65  -3.44   3.51 
1 1 1    1    1    2 o 13   44.09    1.71    6.27    0.49    6.26    0.78    6.28    0.62   43.99    2.77   44.10    2.19  -0.10   3.53 
1 1 1    1    1    3 o  4  103.67    1.67   34.61    1.11   35.02    1.52   34.14    1.64  104.27    2.26  102.95    2.47   1.32   3.35 
1 1 1    1    1    4 o  7  299.93    1.59  289.75    3.07  288.83    4.34  290.67    4.35  299.45    2.25  300.40    2.25  -0.95   3.18 
1 1 1    1    1    5 o  3   27.14    1.74    2.38    0.30    2.52    0.43    2.24    0.43   27.87    2.42   26.27    2.56   1.60   3.52 
1 1 1    1    1    6 o  4   58.46    1.61   11.02    0.61   11.95    0.86   10.09    0.86   60.88    2.19   55.90    2.38   4.97   3.24 
1 1 1    1    1    7 o  1   30.16    1.70    2.94    0.33    2.94    0.47    2.94    0.47   30.12    2.42   30.11    2.42   0.01   3.42 
1 1 1    1    1    8 o 11  163.95    1.63   86.57    1.72   88.03    2.43   85.12    2.43  165.31    2.28  162.56    2.32   2.75   3.25 
1 1 1    1    1    9 f  0   43.55    1.68    6.12    0.47    6.17    0.66    6.07    0.66   43.69    2.37   43.35    2.39   0.34   3.37 
1 1 1    1    1   10 o  5   48.20    1.67    7.49    0.52    6.76    0.73    8.23    0.73   45.74    2.50   50.49    2.26  -4.75   3.37 
1 1 1    1    1   11 o 18   26.49    1.82    2.27    0.31    2.44    0.44    2.10    0.44   27.40    2.49   25.39    2.72   2.01   3.69 
1 1 1    1    1   12 o  6   73.25    1.61   17.28    0.76   17.60    1.07   16.96    1.07   73.88    2.26   72.53    2.30   1.35   3.22 
1 1 1    1    1   13 o 14  233.62    1.66  175.79    2.50  175.16    3.53  176.43    3.53  233.19    2.35  234.03    2.34  -0.84   3.32 
1 1 1    1    1   14 f  0  241.74    1.88  188.23    2.92  188.02    3.96  188.48    4.34  241.60    2.54  241.89    2.78  -0.30   3.77 
1 1 1    1    1   15 o  8   70.09    1.60   15.82    0.72   15.57    1.02   16.07    1.02   69.49    2.29   70.60    2.25  -1.11   3.21 
1 1 1    1    1   16 o 15  101.67    1.76   33.30    1.15   32.72    1.63   33.88    1.63  100.78    2.51  102.55    2.47  -1.77   3.52 
1 1 1    1    1   17 o 14   55.21    1.76    9.83    0.63    9.30    0.92   10.28    0.85   53.65    2.68   56.44    2.34  -2.79   3.56 
1 1 1    1    1   18 o  6   47.15    1.76    7.17    0.53    7.94    0.75    6.40    0.76   49.58    2.37   44.51    2.65   5.07   3.56 
1 1 1    1    1   19 o  9  284.52    1.76  260.76    3.23  262.92    4.76  258.91    4.40  285.68    2.58  283.50    2.41   2.18   3.53 
1 1 1    1    1   20 o 11   56.26    1.76   10.21    0.64    9.79    0.94   10.56    0.87   55.05    2.66   57.22    2.36  -2.16   3.55 
1 1 1    1    1   21 o  3  111.46    1.76   40.02    1.27   40.73    1.79   39.31    1.79  112.44    2.47  110.47    2.52   1.97   3.53 
1 1 1    1    1   22 o 14  582.39    2.16 1092.60    8.10 1086.93   11.45 1098.29   11.47  580.84    3.06  583.87    3.05  -3.03   4.32 
1 1 1    1    1   23 o  5  648.19    2.25 1353.40    9.41 1358.96   13.31 1347.86   13.30  649.48    3.18  646.82    3.19   2.66   4.51 
1 1 1    1    1   24 o 13  650.22    2.26 1361.89    9.45 1371.21   13.38 1352.61   13.35  652.40    3.18  647.97    3.20   4.44   4.51 
1 1 1    1    1   25 o 11 1142.68    3.10 4206.35   22.79 4234.02   32.27 4178.85   32.18 1146.33    4.37 1138.84    4.39   7.49   6.19 
1 1 1    1    1   26 o 16  992.18    2.82 3171.18   18.01 3196.88   25.51 3145.66   25.42  996.13    3.98  988.11    3.99   8.01   5.64 
1 1 1    1    1   27 f  0  358.67    1.83  414.36    4.22  410.73    6.21  417.48    5.75  357.08    2.70  360.00    2.48  -2.93   3.67 
1 1 1    1    1   28 o  5  105.76    1.77   36.03    1.21   35.18    1.71   36.87    1.71  104.51    2.53  106.99    2.48  -2.48   3.55 
1 1 1    1    1   29 o 13  168.35    1.78   91.29    1.93   91.17    2.73   91.41    2.73  168.23    2.52  168.45    2.52  -0.22   3.56 
1 1 1    1    1   30 o 13   92.71    1.75   27.68    1.04   26.88    1.54   28.37    1.42   91.31    2.62   93.82    2.35  -2.51   3.52 
1 1 1    1    1   31 o 16  105.33    1.79   35.74    1.22   35.50    1.72   35.98    1.73  104.97    2.54  105.69    2.53  -0.71   3.59 
1 1 1    1    1   32 o  8  133.17    1.74   57.13    1.49   57.78    2.02   56.35    2.20  133.93    2.34  132.25    2.58   1.67   3.49 
1 1 1    1    1   33 o 19  101.20    1.81   32.99    1.18   33.18    1.66   32.80    1.67  101.45    2.55  100.87    2.58   0.58   3.62 
1 1 1    1    1   34 o  6  161.76    1.79   84.29    1.87   83.09    2.64   85.50    2.65  160.59    2.55  162.90    2.52  -2.31   3.59 
1 1 1    1    1   35 o  7  145.00    1.72   67.72    1.61   67.63    2.19   67.84    2.37  144.88    2.35  145.11    2.54  -0.23   3.46 
1 1 1    1    1   36 o 19   69.75    1.38   15.67    0.62   15.59    0.85   15.77    0.91   69.53    1.89   69.93    2.02  -0.40   2.76 
1 1 1    1    1   37 o 17  573.19    2.16 1058.46    7.96 1055.77   11.26 1061.16   11.27  572.38    3.05  573.84    3.05  -1.46   4.31 
1 1 1    1    1   38 o  1  133.58    1.74   57.49    1.50   55.80    2.21   58.92    2.04  131.59    2.61  135.23    2.34  -3.64   3.51 
1 1 1    1    1   39 o 10  306.54    1.87  302.76    3.69  303.29    5.22  302.22    5.22  306.76    2.64  306.23    2.65   0.54   3.74 
1 1 1    1    1   40 o 12  103.83    1.82   34.74    1.22   35.24    1.72   34.23    1.73  104.56    2.55  103.01    2.61   1.55   3.65 
1 1 1    1    1   41 o 10  242.98    1.83  190.23    2.86  186.64    4.05  193.82    4.04  240.64    2.61  245.22    2.56  -4.58   3.66 
1 1 1    1    1   42 o  3   84.57    1.79   23.04    0.97   24.53    1.28   21.01    1.50   87.22    2.28   80.67    2.89   6.55   3.69 
1 1 1    1    1   43 f  0  237.99    1.82  182.50    2.80  183.10    3.95  181.89    3.96  238.34    2.58  237.55    2.59   0.79   3.65 
1 1 1    1    1   44 o  2  122.62    1.88   48.45    1.48   47.87    2.21   48.93    2.01  121.85    2.81  123.21    2.53  -1.37   3.78 
1 1 1    1    1   45 o 15  216.65    1.81  151.24    2.53  150.63    3.57  151.86    3.58  216.17    2.57  217.05    2.56  -0.88   3.62 
1 1 1    1    1   46 o 12   56.78    1.93   10.40    0.71    9.97    0.99   10.84    1.00   55.54    2.79   57.93    2.70  -2.38   3.88 
1 1 1    1    1   47 o  4  265.35    2.02  226.93    3.45  223.55    4.89  230.30    4.88  263.28    2.88  267.23    2.84  -3.96   4.04 
1 1 1    1    1   48 o  3  297.19    1.95  284.69    3.73  286.91    5.05  282.03    5.53  298.25    2.63  295.66    2.90   2.59   3.92 
1 1 1    1    1   49 o  6  185.81    1.89  111.31    2.26  111.47    3.05  111.11    3.36  185.88    2.55  185.54    2.81   0.34   3.79 
1 1 1    1    1   50 o 17  208.37    1.99  140.03    2.66  139.67    3.44  140.56    4.21  208.01    2.57  208.56    3.13  -0.55   4.05 
1 1 1    1    1   51 o  3  118.44    3.54   45.45    2.70   36.67    4.66   49.87    3.31  105.47    6.90  123.93    4.15 -18.46   8.05 
1 1 1    1    1   52 o 11   14.38    3.42    0.70    0.31    1.31    0.47    0.20    0.42   19.75    3.80   10.56    4.18   9.19   5.65 
1 1 1    1    1   53 o 17    7.16    3.00    0.02    0.23   -0.58    0.37    0.42    0.30    6.30    3.04   11.48    3.62  -5.17   4.73 
1 1 1    1    1   54 o  3    9.56    3.55    0.23    0.29   -0.24    0.58    0.38    0.34    9.98    4.45   11.31    3.85  -1.33   5.89 
1 1 1    1    1   55 o  9   35.56    2.22    4.10    0.51    4.01    0.62    4.30    0.89   35.10    2.75   36.19    3.89  -1.09   4.76 
1 1 1    1    1   56 o  6   77.17    2.17   19.25    1.08   17.88    1.44   20.96    1.62   74.26    3.02   80.39    3.13  -6.13   4.35 
1 1 1    1    1   57 o 15   31.93    1.70    3.30    0.35    3.90    0.50    2.75    0.48   34.66    2.27   29.02    2.62   5.65   3.47 
1 1 1    1    1   58 o 11   34.71    1.93    3.90    0.43    5.09    0.57    2.35    0.65   39.63    2.25   26.58    3.94  13.04   4.54 
1 1 1    1    1   59 o  9   57.31    2.00   10.63    0.74   12.59    1.01    8.42    1.08   62.29    2.53   50.77    3.31  11.52   4.17 
1 1 1    1    1   60 o 12   20.67    2.51    1.40    0.33    1.78    0.42    0.80    0.53   23.25    2.85   15.58    4.80   7.67   5.58 
1 1 1    1    1   61 o 19   65.10    2.11   13.74    0.88   13.12    1.18   14.53    1.33   63.42    2.90   66.69    3.09  -3.28   4.24 
1 1 1    1    1   62 o 17   23.62    3.47    1.87    0.51    3.10    0.73    0.64    0.72   30.45    3.78   15.20    5.61  15.24   6.76 
1 1 1    1    1   63 o 14  201.36    2.59  132.19    3.36  127.16    4.75  137.21    4.75  196.19    3.76  203.99    3.61  -7.80   5.21 
1 1 1    1    1   64 o 10   16.22    3.93    0.91    0.41    0.97    0.59    0.85    0.56   16.83    5.06   15.85    4.94   0.98   7.07 
1 1 1    1    1   65 o 13   23.13    3.65    1.81    0.53    1.81    0.66    1.83    0.87   22.75    4.66   22.52    5.91   0.22   7.53 
1 1 1    1    1   66 o  2   13.38    4.82    0.55    0.53    0.48    0.63    0.72    0.98   13.45    5.18   16.25    6.39  -2.79   8.22 
1 1 1    1    1   67 o  9   14.33    3.26    0.72    0.29    1.31    0.41    0.06    0.43   19.52    3.35    9.45    4.01  10.07   5.23 
1 1 1    1    1   68 o 18    5.85    2.60   -0.06    0.20    1.19    0.36   -0.60    0.24   18.57    3.11    4.26    2.13  14.31   3.77 
1 1 1    1    1   69 o 11    7.50    3.19    0.03    0.27    0.28    0.40   -0.18    0.36   10.51    4.09    7.52    3.42   2.99   5.33 
1 1 1    1    1   70 f  0   14.77    4.35    0.81    0.44   -0.34    0.59    2.29    0.67    9.13    4.22   25.04    4.30 -15.92   6.03 
1 1 1    1    1   71 o  1   13.91    4.82    0.71    0.53   -0.72    0.99    1.27    0.62   10.92    5.19   17.96    5.13  -7.04   7.30 
1 1 1    1    1   72 f  0       ?       ?   -0.94    0.20   -1.40    0.23    0.57    0.41       ?       ?   12.63    4.26      ?      ? 
1 1 1    1    1   73 o 13       ?       ?   -5.25    0.16   -5.25    0.16    0.00    0.00       ?       ?       ?       ?      ?      ? 
1 1 1    1    2    0 o 18  121.78    2.13   47.81    1.67   47.81    1.67   47.81    1.67  121.78    2.13  121.78    2.13   0.00   0.00 
1 1 1    1    2    1 o 10 1749.40    6.07 9862.13   68.45 10020.25   97.24 9706.80   96.38 1762.94    8.56 1735.14    8.62  27.80  12.15 
1 1 1    1    2    2 o 17   83.92    1.51   22.69    0.82   22.35    1.16   23.02    1.16   83.26    2.16   84.52    2.13  -1.26   3.03 
1 1 1    1    2    3 o  7  234.56    1.72  177.21    2.60  173.12    3.82  180.73    3.54  231.83    2.56  236.87    2.32  -5.05   3.45 
1 1 1    1    2    4 o 13  148.72    1.62   71.24    1.55   70.90    2.06   71.71    2.37  148.36    2.15  149.20    2.47  -0.84   3.28 
1 1 1    1    2    5 o  8  284.60    1.63  260.90    3.00  258.62    4.10  263.51    4.39  283.35    2.25  286.02    2.38  -2.67   3.27 
1 1 1    1    2    6 o  6   99.56    1.51   31.93    0.97   31.85    1.37   32.01    1.37   99.43    2.14   99.69    2.14  -0.25   3.03 
1 1 1    1    2    7 o 11   62.08    1.52   12.41    0.61   12.40    0.86   12.42    0.86   62.02    2.16   62.07    2.16  -0.05   3.05 
1 1 1    1    2    8 o  2   34.11    1.62    3.76    0.36    3.81    0.50    3.70    0.50   34.31    2.29   33.83    2.32   0.47   3.26 
1 1 1    1    2    9 o 15   82.00    1.53   21.66    0.81   21.67    1.14   21.64    1.14   82.00    2.16   81.94    2.16   0.06   3.06 
1 1 1    1    2   10 o 12   42.99    1.60    5.96    0.44    5.79    0.63    6.13    0.63   42.34    2.30   43.56    2.24  -1.23   3.21 
1 1 1    1    2   11 o 15  382.31    1.92  470.79    4.72  471.75    6.17  469.43    7.32  382.69    2.50  381.74    2.97   0.95   3.89 
1 1 1    1    2   12 f  0  107.56    1.63   37.27    1.13   36.37    1.60   38.16    1.60  106.26    2.34  108.84    2.28  -2.58   3.27 
1 1 1    1    2   13 o 18  191.08    1.70  117.61    2.09  113.97    2.85  121.88    3.08  188.10    2.35  194.52    2.46  -6.41   3.40 
1 1 1    1    2   14 o 13   37.80    1.80    4.61    0.44    4.43    0.62    4.80    0.62   36.98    2.62   38.51    2.51  -1.53   3.63 
1 1 1    1    2   15 f  0   61.39    1.73   12.15    0.68   12.26    0.97   12.04    0.96   61.64    2.44   61.08    2.46   0.56   3.46 
1 1 1    1    2   16 o 14    8.77    3.33    0.17    0.26    0.17    0.35    0.17    0.39    9.70    3.81   10.12    4.01  -0.42   5.53 
1 1 1    1    2   17 o  9   56.69    1.71   10.36    0.62   10.22    0.88   10.51    0.88   56.26    2.44   57.06    2.40  -0.79   3.43 
1 1 1    1    2   18 o  2   47.54    1.90    7.29    0.58    7.14    0.82    7.44    0.82   47.01    2.73   47.98    2.66  -0.97   3.81 
1 1 1    1    2   19 o  2  127.07    1.77   52.01    1.45   50.92    2.04   53.10    2.05  125.73    2.52  128.38    2.47  -2.65   3.54 
1 1 1    1    2   20 o 15  112.83    1.78   41.01    1.30   40.54    1.83   41.48    1.83  112.18    2.53  113.48    2.51  -1.30   3.57 
1 1 1    1    2   21 o 14  158.14    1.78   80.55    1.81   81.29    2.56   79.82    2.56  158.85    2.50  157.41    2.52   1.44   3.55 
1 1 1    1    2   22 o  6  197.93    1.87  126.19    2.39  126.76    3.55  125.72    3.23  198.36    2.78  197.55    2.54   0.81   3.76 
1 1 1    1    2   23 o  1   54.93    1.93    9.73    0.68    9.82    0.97    9.64    0.96   55.14    2.74   54.64    2.74   0.50   3.88 
1 1 1    1    2   24 o  7  395.63    2.03  504.19    5.16  506.71    6.99  501.17    7.65  396.61    2.74  394.43    3.01   2.18   4.07 
1 1 1    1    2   25 o 15  507.04    2.27  828.13    7.41  824.13   10.48  832.13   10.48  505.79    3.22  508.24    3.20  -2.45   4.54 
1 1 1    1    2   26 f  0  327.79    2.06  346.10    4.35  343.80    6.89  347.63    5.61  326.68    3.27  328.51    2.65  -1.82   4.21 
1 1 1    1    2   27 o 18  113.22    1.88   41.29    1.37   40.54    2.03   41.92    1.85  112.14    2.81  114.08    2.52  -1.93   3.78 
1 1 1    1    2   28 o  8   79.46    1.82   20.34    0.93   20.76    1.31   19.90    1.32   80.24    2.54   78.56    2.62   1.68   3.65 
1 1 1    1    2   29 o  4  177.60    1.87  101.60    2.14   98.86    3.17  103.88    2.89  175.18    2.81  179.58    2.50  -4.40   3.76 
1 1 1    1    2   30 o 15   62.00    2.00   12.40    0.80   12.58    1.08   12.17    1.19   62.45    2.69   61.38    3.01   1.06   4.04 
1 1 1    1    2   31 o  7  138.23    1.98   61.55    1.76   62.00    2.80   61.25    2.26  138.73    3.14  137.89    2.55   0.84   4.04 
1 1 1    1    2   32 o  1   19.63    2.68    1.26    0.33    1.84    0.48    0.76    0.45   23.67    3.24   15.18    4.38   8.50   5.45 
1 1 1    1    2   33 o 14  148.84    1.89   71.36    1.81   70.20    2.70   72.32    2.45  147.61    2.84  149.83    2.54  -2.22   3.81 
1 1 1    1    2   34 o  5  128.69    1.89   53.35    1.57   52.62    2.33   53.96    2.12  127.79    2.84  129.41    2.54  -1.62   3.81 
1 1 1    1    2   35 o 16  162.33    1.99   84.89    2.08   85.98    2.94   83.79    2.94  163.35    2.79  161.26    2.83   2.09   3.98 
1 1 1    1    2   36 o  7  192.56    1.89  119.45    2.35  121.07    3.49  118.10    3.17  193.84    2.79  191.45    2.57   2.39   3.80 
1 1 1    1    2   37 o  6  481.65    2.24  747.43    6.96  756.06    9.85  738.83    9.82  484.36    3.16  478.81    3.19   5.55   4.48 
1 1 1    1    2   38 f  0   45.59    2.02    6.71    0.59    5.70    0.79    8.02    0.90   41.95    2.93   49.81    2.80  -7.87   4.05 
1 1 1    1    2   39 o  4  261.41    1.93  220.17    3.25  218.71    4.39  221.93    4.83  260.50    2.62  262.40    2.85  -1.89   3.87 
1 1 1    1    2   40 f  0   62.93    1.95   12.77    0.79   12.15    1.12   13.40    1.12   61.32    2.83   64.42    2.70  -3.10   3.91 
1 1 1    1    2   41 o  6   62.48    1.92   12.59    0.77   11.17    1.09   14.02    1.09   58.79    2.88   65.90    2.58  -7.10   3.86 
1 1 1    1    2   42 o 18   79.96    1.93   20.60    0.99   21.16    1.34   19.92    1.48   80.98    2.58   78.56    2.93   2.42   3.90 
1 1 1    1    2   43 o 18  126.61    2.24   51.66    1.83   50.39    2.59   52.94    2.59  124.96    3.22  128.13    3.14  -3.17   4.49 
1 1 1    1    2   44 o 13   71.77    1.93   16.61    0.89   18.07    1.27   15.18    1.26   74.83    2.64   68.56    2.85   6.27   3.88 
1 1 1    1    2   45 o  4   79.93    1.84   20.59    0.95   20.45    1.34   20.73    1.34   79.60    2.62   80.14    2.60  -0.54   3.70 
1 1 1    1    2   46 o  7   30.10    2.13    2.93    0.41    3.87    0.60    2.08    0.57   34.53    2.70   25.16    3.61   9.37   4.51 
1 1 1    1    2   47 o 18   27.50    2.33    2.46    0.41    2.82    0.56    2.04    0.60   29.41    2.99   24.82    3.89   4.58   4.90 
1 1 1    1    2   48 o 12  109.46    3.49   38.73    2.45   37.90    4.24   39.14    3.01  107.89    6.13  109.95    4.26  -2.06   7.47 
1 1 1    1    2   49 o 14   90.56    1.94   26.44    1.13   26.06    1.52   26.91    1.68   89.83    2.63   91.26    2.87  -1.43   3.89 
1 1 1    1    2   50 o  9   84.87    2.35   23.26    1.28   23.97    1.81   22.54    1.82   86.05    3.28   83.42    3.40   2.63   4.72 
1 1 1    1    2   51 o 19   29.43    3.01    2.83    0.56    2.40    0.63    4.43    1.22   26.95    3.76   36.50    5.35  -9.55   6.54 
1 1 1    1    2   52 o 10  102.94    2.65   34.26    1.75   32.54    3.05   35.12    2.15   99.88    4.75  104.12    3.20  -4.24   5.73 
1 1 1    1    2   53 o  3   22.34    4.37    1.68    0.61    1.82    0.86    1.53    0.86   23.17    5.78   21.32    5.99   1.85   8.32 
1 1 1    1    2   54 o  2   69.28    2.45   15.52    1.09   16.49    1.55   14.58    1.54   71.28    3.39   66.99    3.57   4.29   4.92 
1 1 1    1    2   55 o 14   38.34    3.50    4.80    0.85    3.94    1.50    5.21    1.04   33.98    7.07   39.87    4.11  -5.88   8.18 
1 1 1    1    2   56 o  5   12.03    4.76    0.26    0.55    0.35    0.75    0.15    0.81   14.00    5.55   13.51    5.62   0.49   7.90 
1 1 1    1    2   57 o  3   20.18    4.73    1.38    0.60    1.88    0.88    0.95    0.83   23.41    5.86   17.64    6.05   5.77   8.42 
1 1 1    1    2   58 o 12   14.38    4.96    0.62    0.56    0.21    0.77    1.08    0.81   13.43    5.52   18.35    5.99  -4.91   8.14 
1 1 1    1    2   59 o 15   49.40    2.78    7.94    0.88    7.69    1.29    8.16    1.21   48.31    4.17   49.88    3.80  -1.57   5.64 
1 1 1    1    2   60 o  1   27.40    3.82    2.50    0.66    2.23    0.89    2.81    0.96   25.41    5.61   28.69    5.40  -3.28   7.79 
1 1 1    1    2   61 o 18   25.46    3.97    2.18    0.63    2.47    0.90    1.90    0.88   26.73    5.42   23.35    5.86   3.39   7.98 
1 1 1    1    2   62 f  0   74.48    2.45   18.06    1.17   17.18    1.67   18.92    1.64   72.18    3.60   75.86    3.37  -3.68   4.94 
1 1 1    1    2   63 o  9  101.63    2.31   33.60    1.52   34.41    2.15   32.80    2.13  102.32    3.27   99.85    3.32   2.46   4.66 
1 1 1    1    2   64 o 10   25.46    3.79    2.19    0.60    2.92    0.81    1.28    0.90   29.29    4.43   19.35    6.30   9.93   7.70 
1 1 1    1    2   65 o 12    7.01    3.33   -0.49    0.41   -0.41    0.66   -0.54    0.52    9.87    4.53    8.15    3.84   1.72   5.94 
1 1 1    1    2   66 o 10   16.09    4.58    0.92    0.50    0.82    0.66    1.05    0.76   15.61    5.38   17.28    5.80  -1.67   7.91 
1 1 1    1    2   67 o  7   14.08    4.54    0.69    0.47    0.10    0.72    1.12    0.62   12.00    5.16   17.47    5.13  -5.47   7.28 
1 1 1    1    2   68 o  6   17.89    4.23    1.16    0.48    0.79    0.66    1.57    0.70   15.11    5.39   20.39    5.27  -5.28   7.54 
1 1 1    1    2   69 o 10   10.81    4.13    0.32    0.40   -0.03    0.60    0.60    0.54   10.46    4.60   13.47    4.87  -3.01   6.70 
1 1 1    1    2   70 o 10    4.40    2.19   -0.57    0.24   -1.01    0.33   -0.10    0.34    4.73    2.38    7.63    3.41  -2.90   4.16 
1 1 1    1    2   71 o 16    7.14    3.27   -0.18    0.34   -0.99    0.44    0.99    0.53    5.97    2.97   16.00    4.78 -10.03   5.63 
1 1 1    1    2   72 o  4   16.61    3.84    1.02    0.40    1.19    0.57    0.85    0.57   17.41    4.89   14.89    5.01   2.52   7.00 
1 1 1    1    2   73 o 14   19.52    3.61    1.40    0.44    1.24    0.66    1.53    0.58   17.13    5.36   19.60    4.69  -2.48   7.12 
1 1 1    1    3    0 x 19       ?       ?       ?       ?       ?       ?       ?       ?       ?       ?       ?       ?      ?      ? 
1 1 1    1    3    1 f  0  754.33    2.23 1832.87   10.85 1834.32   16.58 1831.79   14.36  754.60    3.41  754.09    2.96   0.51   4.51 
1 1 1    1    3    2 o  1  918.64    2.33 2718.29   13.76 2756.92   19.52 2680.08   19.41  925.11    3.28  912.13    3.30  12.98   4.65 
1 1 1    1    3    3 f  0  261.96    1.58  221.03    2.66  218.83    3.76  223.24    3.76  260.65    2.24  263.26    2.22  -2.61   3.15 
1 1 1    1    3    4 o 19   26.50    2.04    2.27    0.35    2.26    0.48    2.29    0.49   26.31    2.89   26.53    2.94  -0.22   4.13 
1 1 1    1    3    5 o 13  245.42    1.57  194.00    2.48  195.18    3.50  192.82    3.50  246.16    2.21  244.67    2.22   1.49   3.13 
1 1 1    1    3    6 o  2   17.27    2.16    0.98    0.23    1.16    0.33    0.79    0.33   18.76    2.84   15.39    3.43   3.36   4.45 
1 1 1    1    3    7 o 17   69.77    1.55   15.68    0.70   15.72    0.99   15.64    0.99   69.82    2.20   69.65    2.20   0.17   3.11 
1 1 1    1    3    8 o  7  330.49    1.62  351.81    3.45  350.67    4.88  352.94    4.88  329.95    2.29  331.02    2.29  -1.07   3.24 
1 1 1    1    3    9 o  7   26.26    1.84    2.23    0.31    2.22    0.44    2.25    0.44   26.09    2.64   26.29    2.62  -0.20   3.72 
1 1 1    1    3   10 o 12  222.20    1.55  159.03    2.22  159.55    3.14  158.51    3.14  222.56    2.19  221.83    2.20   0.72   3.10 
1 1 1    1    3   11 o 15   89.54    1.58   25.82    0.91   25.98    1.25   25.64    1.33   89.80    2.15   89.20    2.32   0.61   3.16 
1 1 1    1    3   12 o 19   21.01    2.05    1.44    0.27    1.41    0.39    1.46    0.39   20.70    2.98   21.10    2.93  -0.40   4.18 
1 1 1    1    3   13 o 10   91.27    1.54   26.83    0.91   26.97    1.28   26.69    1.28   91.51    2.17   91.03    2.19   0.48   3.08 
1 1 1    1    3   14 o 17   63.16    1.56   12.85    0.63   12.49    0.90   13.21    0.90   62.22    2.24   64.00    2.18  -1.79   3.13 
1 1 1    1    3   15 o 15  116.58    1.54   43.78    1.15   43.11    1.63   44.45    1.63  115.68    2.19  117.47    2.15  -1.78   3.07 
1 1 1    1    3   16 o 14  147.25    1.54   69.84    1.46   70.54    2.06   69.14    2.06  147.99    2.16  146.51    2.18   1.48   3.07 
1 1 1    1    3   17 o 19   76.79    1.56   18.99    0.77   19.58    1.09   18.41    1.09   77.94    2.18   75.56    2.24   2.38   3.12 
1 1 1    1    3   18 o 13   46.21    1.59    6.89    0.47    7.45    0.65    6.22    0.70   48.06    2.09   43.88    2.48   4.18   3.24 
1 1 1    1    3   19 o  1  193.37    1.79  120.45    2.23  119.85    3.15  121.05    3.15  192.88    2.54  193.85    2.53  -0.97   3.58 
1 1 1    1    3   20 o 19  525.59    2.09  889.85    7.09  879.39   10.01  900.36   10.04  522.46    2.97  528.65    2.95  -6.19   4.19 
1 1 1    1    3   21 o  1  229.75    1.81  170.03    2.68  172.46    3.79  167.61    3.79  231.37    2.55  228.10    2.58   3.28   3.62 
1 1 1    1    3   22 o 16  233.70    1.89  175.92    2.85  172.76    3.85  179.73    4.23  231.58    2.58  236.20    2.78  -4.62   3.79 
1 1 1    1    3   23 o 14  199.48    1.80  128.17    2.31  130.12    3.27  126.23    3.27  200.98    2.53  197.96    2.56   3.03   3.60 
1 1 1    1    3   24 o 11  321.30    1.88  332.53    3.89  329.36    5.49  335.71    5.50  319.75    2.67  322.82    2.64  -3.07   3.75 
1 1 1    1    3   25 o 19  394.43    1.94  501.12    4.94  497.86    6.98  504.38    6.99  393.13    2.76  395.70    2.74  -2.57   3.89 
1 1 1    1    3   26 o 14  667.55    2.39 1435.45   10.29 1455.17   13.95 1411.94   15.23  672.09    3.22  662.02    3.57  10.07   4.81 
1 1 1    1    3   27 o  6  231.31    1.90  172.34    2.84  172.08    3.83  172.66    4.21  231.12    2.58  231.52    2.83  -0.39   3.82 
1 1 1    1    3   28 o  5  268.16    1.92  231.62    3.32  231.60    4.49  231.66    4.94  268.13    2.60  268.16    2.86  -0.03   3.86 
1 1 1    1    3   29 o  5  228.45    2.00  168.12    2.94  165.07    4.15  171.17    4.16  226.37    2.85  230.51    2.80  -4.15   3.99 
1 1 1    1    3   30 o 17  238.02    2.12  182.50    3.24  179.86    4.87  184.60    4.35  236.28    3.20  239.38    2.82  -3.10   4.27 
1 1 1    1    3   31 o  6  115.04    2.10   42.63    1.56   42.51    2.35   42.73    2.08  114.83    3.18  115.17    2.80  -0.34   4.24 
1 1 1    1    3   32 o  4   45.90    1.73    6.80    0.51    5.84    0.71    7.79    0.73   42.50    2.62   49.11    2.30  -6.61   3.49 
1 1 1    1    3   33 f  0   11.33    3.40    0.42    0.27    0.65    0.36    0.15    0.40   13.98    3.89   10.00    4.02   3.97   5.59 
1 1 1    1    3   34 o  6   77.29    2.10   19.26    1.04   18.48    1.47   20.04    1.48   75.67    3.03   78.81    2.92  -3.14   4.21 
1 1 1    1    3   35 o 11  102.55    1.72   33.88    1.14   34.30    1.61   33.46    1.61  103.18    2.43  101.91    2.45   1.28   3.45 
1 1 1    1    3   36 o 12   92.50    1.65   27.56    0.98   29.68    1.47   25.89    1.31   95.97    2.39   89.61    2.28   6.36   3.30 
1 1 1    1    3   37 f  0  255.25    2.27  209.91    3.74  207.19    5.28  212.64    5.29  253.55    3.23  256.86    3.20  -3.31   4.55 
1 1 1    1    3   38 o  2  145.86    2.11   68.55    1.98   69.63    2.65   67.16    2.99  146.98    2.80  144.34    3.22   2.64   4.27 
1 1 1    1    3   39 o  6   99.73    1.94   32.05    1.25   29.81    1.68   34.82    1.87   96.13    2.71  103.90    2.79  -7.77   3.89 
1 1 1    1    3   40 o 19  146.60    2.25   69.26    2.12   68.86    3.00   69.65    3.00  146.14    3.19  146.98    3.17  -0.84   4.50 
1 1 1    1    3   41 o 18   95.11    2.05   29.15    1.26   28.03    1.77   30.27    1.78   93.20    2.96   96.86    2.85  -3.66   4.11 
1 1 1    1    3   42 o 19  176.23    2.25  100.09    2.55  101.01    3.61   99.16    3.61  176.99    3.17  175.36    3.19   1.63   4.50 
1 1 1    1    3   43 o 16   76.50    2.43   18.88    1.19   18.14    1.69   19.62    1.69   74.92    3.50   77.93    3.38  -3.01   4.87 
1 1 1    1    3   44 o  8   59.01    2.60   11.25    0.99   11.26    1.39   11.23    1.40   58.97    3.68   58.89    3.70   0.08   5.22 
1 1 1    1    3   45 o  3   22.11    4.52    1.64    0.62    2.14    0.89    1.14    0.87   25.26    5.60   19.13    6.20   6.13   8.36 
1 1 1    1    3   46 o  3   43.31    2.92    6.08    0.81    6.54    1.15    5.62    1.14   44.83    4.02   41.49    4.33   3.34   5.91 
1 1 1    1    3   47 o  8   46.79    2.82    7.09    0.85    6.41    1.19    7.78    1.20   44.34    4.22   48.93    3.84  -4.59   5.71 
1 1 1    1    3   48 o  8  282.48    2.30  257.33    4.19  251.89    5.91  262.80    5.93  279.31    3.29  285.30    3.23  -5.99   4.60 
1 1 1    1    3   49 o 12   80.90    2.41   21.13    1.26   20.81    1.77   21.46    1.78   80.16    3.44   81.42    3.40  -1.26   4.84 
1 1 1    1    3   50 o  6   82.62    2.40   22.05    1.28   20.63    1.80   23.49    1.81   79.77    3.51   85.17    3.31  -5.40   4.82 
1 1 1    1    3   51 o  9  115.42    2.29   43.01    1.70   43.78    2.41   42.23    2.41  116.29    3.22  114.19    3.28   2.09   4.59 
1 1 1    1    3   52 o 11   82.85    2.79   22.21    1.49   22.62    2.08   21.79    2.12   83.42    3.88   81.84    4.04   1.59   5.60 
1 1 1    1    3   53 o 16   46.62    2.86    7.05    0.85    8.36    1.21    5.75    1.21   50.67    3.73   41.81    4.55   8.85   5.89 
1 1 1    1    3   54 o 10   13.32    5.00    0.43    0.58    0.09    0.82    0.76    0.82   13.42    5.63   16.63    6.00  -3.21   8.23 
1 1 1    1    3   55 o  4   29.19    4.14    2.82    0.76    2.20    1.17    3.28    0.99   25.40    6.94   31.29    5.11  -5.89   8.62 
1 1 1    1    3   56 o 15    8.80    4.17   -0.74    0.63    0.08    0.78   -2.29    1.07   12.97    5.46    9.70    4.78   3.27   7.26 
1 1 1    1    3   57 o  6   15.57    5.24    0.75    0.62    0.62    0.89    0.87    0.87   16.16    6.16   17.37    6.18  -1.20   8.73 
1 1 1    1    3   58 o 10   25.42    4.29    2.17    0.68    2.30    0.95    2.03    0.97   25.91    5.84   24.26    6.17   1.64   8.50 
1 1 1    1    3   59 o 12   38.61    3.24    4.88    0.80    3.27    1.12    6.55    1.14   30.94    5.83   44.59    4.01 -13.65   7.07 
1 1 1    1    3   60 o  8   72.19    2.55   16.92    1.18   16.39    1.68   17.45    1.67   70.73    3.69   73.02    3.56  -2.29   5.13 
1 1 1    1    3   61 o 17   48.26    2.95    7.62    0.91    8.85    1.30    6.41    1.29   51.71    3.92   43.72    4.65   8.00   6.08 
1 1 1    1    3   62 o 11   57.03    2.75   10.64    1.01   11.43    1.43    9.85    1.42   58.75    3.80   54.40    4.08   4.35   5.58 
1 1 1    1    3   63 o 14  123.15    2.32   49.33    1.84   50.30    2.61   48.38    2.58  123.71    3.28  121.30    3.31   2.41   4.66 
1 1 1    1    3   64 o 10   24.56    4.44    2.07    0.68    2.08    0.97    2.06    0.95   24.08    6.20   24.00    6.11   0.08   8.70 
1 1 1    1    3   65 o  7    8.50    3.96   -0.46    0.53   -0.82    0.76   -0.11    0.75    9.63    4.57   11.65    5.13  -2.01   6.87 
1 1 1    1    3   66 o  4   12.06    4.80    0.32    0.56    0.27    0.80    0.37    0.78   13.35    5.58   13.64    5.59  -0.29   7.90 
1 1 1    1    3   67 o 12   17.47    5.10    1.13    0.61    1.21    0.89    1.05    0.84   18.10    6.25   17.11    6.08   0.99   8.72 
1 1 1    1    3   68 o  5   15.77    5.03    0.91    0.58    0.65    0.79    1.19    0.84   14.76    5.76   17.79    6.08  -3.03   8.37 
1 1 1    1    3   69 o  8    7.93    3.70   -0.37    0.47   -0.29    0.71   -0.43    0.62   10.35    4.73    9.21    4.29   1.13   6.39 
1 1 1    1    3   70 o 11    9.84    4.22    0.08    0.48    0.41    0.69   -0.22    0.66   12.81    5.26   10.07    4.59   2.75   6.98 
1 1 1    1    3   71 o  6   15.22    4.91    0.88    0.55    1.17    0.74    0.54    0.81   17.06    5.73   13.83    5.67   3.23   8.06 
1 1 1    1    3   72 o 18    9.74    4.20    0.08    0.48   -0.33    0.75    0.36    0.63   10.25    4.75   12.08    4.98  -1.83   6.88 
1 1 1    1    3   73 f  0   12.43    4.63    0.55    0.50   -0.35    0.74    1.29    0.67    9.94    4.65   17.34    5.40  -7.40   7.13 
1 1 1    1    4    0 o 16   89.92    2.52   26.10    1.46   26.10    1.46   26.10    1.46   89.92    2.52   89.92    2.52   0.00   0.00 
1 1 1    1    4    1 o 13   31.45    1.93    3.20    0.39    2.93    0.60    3.40    0.52   30.00    3.13   32.39    2.49  -2.39   4.00 
1 1 1    1    4    2 o  4  278.64    1.59  250.08    2.86  254.03    4.04  246.14    4.04  280.83    2.23  276.43    2.27   4.39   3.18 
1 1 1    1    4    3 o  9  686.11    2.00 1516.30    8.86 1502.11   12.51 1530.56   12.55  682.87    2.84  689.31    2.83  -6.44   4.01 
1 1 1    1    4    4 o 16  642.01    2.08 1327.64    8.61 1327.27   13.15 1327.93   11.39  641.89    3.18  642.06    2.75  -0.17   4.21 
1 1 1    1    4    5 o 16  231.15    1.67  172.10    2.49  174.11    3.30  169.43    3.80  232.49    2.20  229.35    2.57   3.14   3.39 
1 1 1    1    4    6 f  0   81.98    1.55   21.65    0.82   21.82    1.15   21.48    1.15   82.27    2.18   81.63    2.20   0.65   3.10 
1 1 1    1    4    7 o 15  258.74    1.58  215.63    2.63  215.95    3.73  215.31    3.73  258.92    2.23  258.54    2.24   0.38   3.16 
1 1 1    1    4    8 o 19  289.20    1.60  269.39    2.98  267.29    4.21  271.49    4.21  288.06    2.27  290.32    2.25  -2.25   3.20 
1 1 1    1    4    9 o  4  106.27    1.54   36.38    1.05   35.98    1.49   36.78    1.49  105.69    2.19  106.85    2.16  -1.16   3.08 
1 1 1    1    4   10 o 14  184.03    1.54  109.09    1.83  109.55    2.59  108.64    2.58  184.41    2.18  183.65    2.19   0.77   3.08 
1 1 1    1    4   11 o 17  344.41    1.64  382.08    3.64  380.96    5.14  383.19    5.14  343.90    2.32  344.91    2.31  -1.01   3.28 
1 1 1    1    4   12 o 16   22.24    2.17    1.61    0.31    1.47    0.43    1.74    0.43   21.12    3.29   23.08    3.00  -1.96   4.45 
1 1 1    1    4   13 o  6  116.67    1.54   43.84    1.16   44.15    1.64   43.54    1.64  117.07    2.17  116.25    2.19   0.82   3.08 
1 1 1    1    4   14 o 17   64.69    1.60   13.48    0.67   13.28    0.94   13.68    0.94   64.16    2.28   65.13    2.25  -0.97   3.21 
1 1 1    1    4   15 o  5   81.12    1.56   21.20    0.82   20.89    1.15   21.50    1.15   80.51    2.23   81.66    2.19  -1.15   3.12 
1 1 1    1    4   16 o  6  146.80    1.59   69.41    1.51   69.70    2.06   69.09    2.20  147.09    2.18  146.45    2.33   0.65   3.19 
1 1 1    1    4   17 o 19  323.36    1.62  336.81    3.38  334.73    4.79  338.90    4.79  322.35    2.30  324.35    2.29  -2.00   3.25 
1 1 1    1    4   18 o  8   76.19    1.59   18.70    0.78   18.29    1.10   19.10    1.10   75.32    2.27   76.98    2.23  -1.66   3.18 
1 1 1    1    4   19 o 14   83.75    1.57   22.60    0.85   21.86    1.20   23.33    1.20   82.35    2.26   85.07    2.19  -2.72   3.15 
1 1 1    1    4   20 o  6  302.64    1.61  295.02    3.14  298.38    4.45  291.67    4.44  304.35    2.27  300.90    2.29   3.44   3.22 
1 1 1    1    4   21 o  6  398.87    1.87  512.48    4.81  514.23    6.13  509.67    7.77  399.54    2.38  397.75    3.03   1.79   3.86 
1 1 1    1    4   22 o 11  186.10    1.67  111.55    2.00  110.87    2.83  112.24    2.84  185.52    2.37  186.66    2.36  -1.14   3.34 
1 1 1    1    4   23 o 11  860.02    2.72 2382.62   15.05 2379.02   20.36 2386.95   22.33  859.32    3.68  860.73    4.03  -1.41   5.45 
1 1 1    1    4   24 o 19  757.66    2.43 1849.12   11.88 1856.11   16.80 1842.14   16.80  759.05    3.44  756.18    3.45   2.86   4.87 
1 1 1    1    4   25 o  5 1632.44    4.07 8585.58   42.81 8593.11   60.55 8578.05   60.55 1632.93    5.76 1631.49    5.76   1.43   8.14 
1 1 1    1    4   26 o 12  355.53    1.91  407.14    4.38  406.78    6.19  407.51    6.20  355.35    2.71  355.67    2.71  -0.32   3.83 
1 1 1    1    4   27 o  4   79.07    1.88   20.14    0.96   19.96    1.35   20.32    1.36   78.66    2.67   79.38    2.66  -0.72   3.77 
1 1 1    1    4   28 o  2  151.94    1.80   74.36    1.76   73.00    2.49   75.73    2.49  150.54    2.57  153.32    2.53  -2.78   3.60 
1 1 1    1    4   29 o 16  263.11    1.93  222.99    3.27  221.25    4.86  224.44    4.43  262.07    2.88  263.96    2.60  -1.89   3.88 
1 1 1    1    4   30 o  4  117.71    2.03   44.63    1.54   45.23    2.18   44.04    2.18  118.48    2.86  116.92    2.89   1.56   4.07 
1 1 1    1    4   31 o  4  351.95    2.10  399.03    4.77  399.92    6.75  398.13    6.75  352.33    2.97  351.53    2.98   0.79   4.21 
1 1 1    1    4   32 o  8  166.06    2.12   88.84    2.26   89.22    3.03   88.35    3.41  166.41    2.82  165.59    3.20   0.81   4.26 
1 1 1    1    4   33 o 14  221.61    2.02  158.21    2.88  156.56    4.07  159.86    4.07  220.44    2.87  222.75    2.84  -2.31   4.03 
1 1 1    1    4   34 o  2   16.45    3.43    0.90    0.35    1.22    0.50    0.59    0.50   19.05    4.16   14.00    4.69   5.05   6.27 
1 1 1    1    4   35 o 12  171.33    2.12   94.57    2.34   94.39    3.13   94.80    3.53  171.15    2.84  171.52    3.20  -0.37   4.27 
1 1 1    1    4   36 o 15   49.36    2.38    7.87    0.76    8.58    1.07    7.16    1.07   51.48    3.23   46.98    3.56   4.50   4.81 
1 1 1    1    4   37 o  4  268.48    2.29  232.25    3.95  229.82    5.59  234.68    5.59  267.02    3.25  269.83    3.22  -2.81   4.57 
1 1 1    1    4   38 o 11   49.59    2.88    7.95    0.92    7.94    1.30    7.97    1.30   49.43    4.11   49.54    4.10  -0.11   5.81 
1 1 1    1    4   39 o  8  102.76    2.30   34.03    1.52   35.22    2.03   32.49    2.31  104.48    3.02  100.31    3.58   4.17   4.68 
1 1 1    1    4   40 o 19  158.89    2.42   81.37    2.47   79.89    3.27   83.33    3.78  157.40    3.23  160.74    3.65  -3.33   4.87 
1 1 1    1    4   41 o  2  163.39    2.26   86.03    2.38   83.69    3.37   88.37    3.37  161.10    3.25  165.55    3.16  -4.45   4.53 
1 1 1    1    4   42 o 12  149.76    2.27   72.28    2.19   73.21    3.10   71.36    3.10  150.68    3.20  148.75    3.23   1.92   4.55 
1 1 1    1    4   43 o  2  329.23    2.35  349.36    4.98  346.35    7.03  352.38    7.04  327.70    3.33  330.54    3.31  -2.84   4.70 
1 1 1    1    4   44 o 17   83.34    2.42   22.41    1.30   22.22    1.84   22.59    1.83   82.92    3.45   83.62    3.41  -0.70   4.85 
1 1 1    1    4   45 o  9   24.36    4.46    1.98    0.67    2.01    0.96    1.94    0.95   24.43    6.10   24.05    6.13   0.38   8.64 
1 1 1    1    4   46 o 10   28.55    3.92    2.68    0.70    2.64    0.99    2.72    0.99   28.04    5.69   28.52    5.59  -0.47   7.98 
1 1 1    1    4   47 o 11  118.33    2.30   45.15    1.75   46.72    2.48   43.58    2.48  120.27    3.21  116.15    3.32   4.13   4.61 
1 1 1    1    4   48 o  7   88.68    2.55   25.39    1.45   26.61    2.21   24.46    1.93   90.64    3.80   86.95    3.45   3.70   5.13 
1 1 1    1    4   49 o  8  154.66    2.28   77.17    2.27   77.57    3.21   76.77    3.21  154.93    3.21  154.12    3.23   0.81   4.56 
1 1 1    1    4   50 o  2   96.33    2.37   29.95    1.47   29.68    2.08   30.23    2.08   95.72    3.38   96.60    3.36  -0.88   4.76 
1 1 1    1    4   51 o 13  211.77    2.27  144.78    3.10  150.23    4.39  139.37    4.37  215.48    3.16  207.51    3.27   7.97   4.55 
1 1 1    1    4   52 o  7   43.56    3.51    6.18    0.98    5.66    1.19    7.25    1.70   41.48    4.54   46.76    5.77  -5.28   7.34 
1 1 1    1    4   53 o  6   17.14    5.59    0.92    0.71    1.25    1.10    0.70    0.93   20.32    6.98   16.83    6.32   3.49   9.41 
1 1 1    1    4   54 o 13   64.23    2.64   13.35    1.09   13.28    1.54   13.43    1.54   63.88    3.76   64.26    3.73  -0.38   5.30 
1 1 1    1    4   55 o  2   68.10    2.60   15.02    1.14   14.79    1.61   15.25    1.61   67.40    3.72   68.45    3.67  -1.05   5.23 
1 1 1    1    4   56 o  1   26.55    5.64    2.40    0.93    0.81    1.43    3.58    1.23   19.69    7.73   32.44    6.12 -12.75   9.86 
1 1 1    1    4   57 o  9   26.41    4.46    2.34    0.73    2.25    1.03    2.43    1.04   25.55    6.30   26.60    6.18  -1.05   8.83 
1 1 1    1    4   58 o 19   30.73    4.21    3.14    0.81    3.76    1.09    2.37    1.21   33.43    5.24   26.14    7.05   7.29   8.78 
1 1 1    1    4   59 o 18   39.19    3.41    5.04    0.85    4.12    1.21    5.95    1.20   34.84    5.56   42.36    4.47  -7.52   7.14 
1 1 1    1    4   60 o 16   33.68    3.79    3.76    0.81    3.78    1.14    3.74    1.15   33.27    5.52   33.06    5.58   0.21   7.84 
1 1 1    1    4   61 o 14   59.42    2.78   11.53    1.06   10.74    1.50   12.32    1.50   56.89    4.13   61.04    3.84  -4.16   5.64 
1 1 1    1    4   62 o 11   41.89    3.27    5.79    0.88    5.20    1.23    6.39    1.24   39.04    5.02   43.57    4.50  -4.53   6.74 
1 1 1    1    4   63 o 16   77.92    2.55   19.81    1.28   19.63    1.80   19.99    1.81   77.06    3.64   77.78    3.62  -0.72   5.13 
1 1 1    1    4   64 o  6   10.56    4.65   -0.13    0.62   -0.12    0.86   -0.14    0.88   12.57    5.52   12.66    5.57  -0.09   7.85 
1 1 1    1    4   65 o 14   15.05    5.25    0.74    0.63    1.74    0.93   -0.10    0.85   21.67    6.29   12.37    5.45   9.30   8.33 
1 1 1    1    4   66 o 13   27.43    4.28    2.64    0.73    2.73    1.04    2.56    1.03   26.79    6.14   25.81    6.27   0.98   8.77 
1 1 1    1    4   67 o  6   41.66    3.19    5.88    0.85    5.37    1.20    6.38    1.20   38.55    4.94   42.47    4.46  -3.91   6.66 
1 1 1    1    4   68 o  4   12.67    5.07    0.39    0.63    0.43    0.89    0.36    0.88   14.16    5.89   13.87    5.83   0.29   8.29 
1 1 1    1    4   69 o  8    7.63    3.69   -0.77    0.55   -1.38    0.79   -0.19    0.77    8.47    4.16   11.09    5.02  -2.62   6.52 
1 1 1    1    4   70 o  7    9.83    4.41   -0.10    0.58   -0.31    0.84    0.10    0.80   10.98    5.07   12.03    5.30  -1.05   7.33 
1 1 1    1    4   71 o 10   15.36    5.25    0.91    0.62    2.00    0.87   -0.25    0.90   21.85    6.01   11.51    5.29  10.34   8.00 
1 1 1    1    4   72 o  2    8.28    3.89   -0.41    0.53   -0.45    0.83   -0.38    0.69   10.43    4.89    9.66    4.51   0.76   6.66 
1 1 1    1    4   73 f  0    8.48    3.98   -0.36    0.55   -0.93    0.76    0.29    0.81    8.69    4.23   12.27    5.37  -3.58   6.84 
1 1 1    1    5    0 o 13 2626.82    7.55 22234.23  127.70 22234.23  127.70 22234.23  127.70 2626.82    7.55 2626.82    7.55   0.00   0.00 
1 1 1    1    5    1 o 16  186.72    1.79  112.30    2.15  110.12    3.05  114.49    3.05  184.90    2.56  188.53    2.51  -3.63   3.58 
1 1 1    1    5    2 o 15  393.47    1.68  498.68    4.27  500.48    6.04  496.88    6.03  394.17    2.38  392.75    2.38   1.42   3.37 
1 1 1    1    5    3 o 14  233.10    1.57  175.01    2.35  174.47    3.33  175.55    3.33  232.73    2.22  233.45    2.21  -0.72   3.14 
1 1 1    1    5    4 o 13  461.19    1.75  685.09    5.19  685.16    7.34  685.01    7.34  461.20    2.47  461.15    2.47   0.05   3.49 
1 1 1    1    5    5 o  6 1499.58    3.65 7244.38   35.24 7272.17   51.91 7220.64   47.98 1502.28    5.36 1496.99    4.98   5.29   7.32 
1 1 1    1    5    6 o  4   66.37    1.72   14.20    0.74   13.31    1.04   15.09    1.04   64.24    2.52   68.40    2.37  -4.16   3.46 
1 1 1    1    5    7 o  2  131.44    1.54   55.64    1.30   55.43    1.84   55.86    1.84  131.18    2.18  131.69    2.17  -0.51   3.08 
1 1 1    1    5    8 o 17  209.43    1.56  141.28    2.10  142.54    2.98  140.02    2.98  210.36    2.20  208.49    2.22   1.87   3.12 
1 1 1    1    5    9 f  0  253.97    1.58  207.76    2.59  203.77    3.66  211.77    3.67  251.52    2.26  256.40    2.22  -4.89   3.17 
1 1 1    1    5   10 o 16  244.57    1.58  192.67    2.49  190.52    3.52  194.83    3.52  243.20    2.24  245.93    2.22  -2.74   3.16 
1 1 1    1    5   11 o  5  335.65    1.64  362.89    3.54  366.40    5.01  359.39    5.01  337.26    2.31  334.02    2.33   3.24   3.28 
1 1 1    1    5   12 o 15   91.04    1.57   26.70    0.92   25.35    1.30   28.05    1.30   88.69    2.27   93.31    2.16  -4.62   3.14 
1 1 1    1    5   13 o 19  155.69    1.66   78.08    1.66   78.29    2.35   77.87    2.35  155.90    2.34  155.47    2.35   0.42   3.32 
1 1 1    1    5   14 o 11  229.61    1.57  169.82    2.33  169.55    3.29  170.09    3.29  229.42    2.23  229.79    2.22  -0.37   3.15 
1 1 1    1    5   15 o  4   69.38    1.62   15.51    0.72   15.27    1.02   15.74    1.02   68.82    2.31   69.86    2.27  -1.04   3.24 
1 1 1    1    5   16 o 19   90.38    1.58   26.31    0.92   26.69    1.30   25.92    1.30   91.03    2.22   89.68    2.25   1.35   3.16 
1 1 1    1    5   17 o 10  119.35    1.55   45.89    1.20   47.01    1.69   44.77    1.69  120.80    2.18  117.89    2.22   2.91   3.11 
1 1 1    1    5   18 o  8  162.01    1.55   84.55    1.62   85.32    2.29   83.78    2.29  162.74    2.19  161.27    2.20   1.47   3.10 
1 1 1    1    5   19 o 15   41.61    1.85    5.59    0.49    5.56    0.70    5.62    0.70   41.44    2.63   41.69    2.61  -0.25   3.71 
1 1 1    1    5   20 o  4  688.36    2.01 1526.33    8.93 1533.69   12.63 1518.99   12.62  689.99    2.84  686.67    2.85   3.32   4.03 
1 1 1    1    5   21 o 12  589.80    1.89 1120.53    7.18 1118.08   10.15 1122.98   10.16  589.14    2.68  590.43    2.67  -1.29   3.78 
1 1 1    1    5   22 o 10  210.93    1.57  143.31    2.13  142.74    3.02  143.89    3.02  210.51    2.23  211.35    2.22  -0.84   3.14 
1 1 1    1    5   23 o 17  379.55    1.68  464.01    4.10  457.09    5.79  470.96    5.80  376.70    2.39  382.37    2.36  -5.67   3.35 
1 1 1    1    5   24 o 13  905.32    2.32 2640.11   13.51 2644.61   19.11 2635.61   19.10  906.05    3.27  904.51    3.28   1.54   4.63 
1 1 1    1    5   25 o  5  683.03    2.01 1502.76    8.83 1487.42   12.46 1518.21   12.50  679.52    2.85  686.51    2.83  -7.00   4.01 
1 1 1    1    5   26 o  1  699.46    2.17 1575.94    9.77 1575.37   13.81 1576.52   13.82  699.30    3.07  699.56    3.07  -0.25   4.34 
1 1 1    1    5   27 o 14  131.37    1.62   55.59    1.37   56.03    1.87   55.07    2.01  131.89    2.20  130.75    2.39   1.14   3.25 
1 1 1    1    5   28 o 13  127.06    1.80   52.00    1.48   54.78    2.00   48.69    2.19  130.41    2.38  122.94    2.76   7.47   3.65 
1 1 1    1    5   29 o 14  197.32    1.83  125.42    2.32  123.99    3.29  126.85    3.29  196.18    2.60  198.44    2.57  -2.26   3.66 
1 1 1    1    5   30 o 17  706.40    2.36 1607.49   10.74 1610.38   15.19 1604.60   15.19  706.98    3.34  705.71    3.34   1.27   4.72 
1 1 1    1    5   31 o  8   89.34    1.90   25.71    1.09   24.57    1.54   26.86    1.55   87.28    2.74   91.28    2.63  -3.99   3.80 
1 1 1    1    5   32 o  2  232.35    1.84  173.91    2.76  174.51    3.90  173.32    3.90  232.74    2.60  231.94    2.61   0.79   3.68 
1 1 1    1    5   33 o 12  133.62    1.85   57.51    1.59   59.22    2.25   55.81    2.25  135.58    2.57  131.61    2.65   3.97   3.69 
1 1 1    1    5   34 o  9  199.43    2.13  128.13    2.74  127.22    4.13  128.84    3.67  198.69    3.23  199.96    2.85  -1.27   4.30 
1 1 1    1    5   35 o 16   68.32    1.90   15.05    0.83   16.38    1.19   13.74    1.17   71.26    2.59   65.25    2.80   6.01   3.81 
1 1 1    1    5   36 o  1  297.54    1.96  285.22    3.77  284.45    5.09  286.14    5.60  297.11    2.66  297.97    2.92  -0.87   3.95 
1 1 1    1    5   37 o  6   27.01    2.40    2.37    0.41    2.34    0.58    2.40    0.59   26.73    3.46   27.05    3.44  -0.32   4.88 
1 1 1    1    5   38 o 19  142.53    2.00   65.46    1.83   64.57    2.73   66.18    2.47  141.52    3.00  143.29    2.68  -1.78   4.02 
1 1 1    1    5   39 o  7   82.63    2.08   22.02    1.11   20.40    1.57   23.64    1.57   79.49    3.07   85.59    2.85  -6.10   4.19 
1 1 1    1    5   40 o 11  243.05    2.29  190.39    3.58  191.21    5.06  189.56    5.06  243.51    3.23  242.46    3.24   1.05   4.58 
1 1 1    1    5   41 o  4  144.78    2.28   67.55    2.13   70.20    3.02   64.92    3.01  147.55    3.17  141.88    3.29   5.67   4.57 
1 1 1    1    5   42 o  3  623.76    2.77 1254.33   11.11 1254.07   15.72 1254.60   15.72  623.41    3.91  623.54    3.91  -0.13   5.53 
1 1 1    1    5   43 o  8  101.48    2.55   33.22    1.66   33.49    2.55   33.02    2.20  101.80    3.89  101.12    3.38   0.68   5.15 
1 1 1    1    5   44 o 13  183.66    2.27  108.72    2.69  109.80    3.81  107.65    3.80  184.51    3.20  182.69    3.23   1.81   4.55 
1 1 1    1    5   45 o 15   11.29    4.80    0.00    0.61   -0.44    0.86    0.44    0.86   11.88    5.35   15.32    6.00  -3.43   8.04 
1 1 1    1    5   46 o  8   80.30    2.47   20.81    1.27   20.22    1.80   21.41    1.80   79.06    3.54   81.37    3.45  -2.31   4.94 
1 1 1    1    5   47 o 15   20.19    5.14    1.37    0.67    1.77    0.95    0.97    0.95   22.97    6.23   18.40    6.47   4.57   8.98 
1 1 1    1    5   48 o  6   96.57    2.39   30.09    1.49   30.26    2.10   29.92    2.10   96.70    3.38   96.16    3.40   0.54   4.79 
1 1 1    1    5   49 o  6   80.92    2.48   21.16    1.29   21.10    1.82   21.21    1.82   80.69    3.51   80.89    3.51  -0.20   4.97 
1 1 1    1    5   50 o 12   87.64    2.43   24.82    1.37   26.77    1.94   22.87    1.94   90.89    3.31   83.95    3.59   6.95   4.89 
1 1 1    1    5   51 o 12  116.16    2.34   43.57    1.75   43.64    2.47   43.51    2.48  116.06    3.31  115.88    3.33   0.18   4.70 
1 1 1    1    5   52 o  7   36.47    3.76    4.36    0.87    4.78    1.16    3.80    1.33   38.02    4.83   33.52    6.38   4.50   8.00 
1 1 1    1    5   53 o  3   48.69    4.34    7.76    1.35    7.98    1.88    7.52    1.93   49.02    6.09   47.48    6.47   1.55   8.89 
1 1 1    1    5   54 o 11   56.33    3.04   10.30    1.10    9.23    1.45   11.73    1.69   53.12    4.28   59.90    4.40  -6.78   6.14 
1 1 1    1    5   55 o  6   14.48    5.58    0.46    0.73   -0.18    0.97    1.31    1.12   13.52    5.91   20.57    7.02  -7.05   9.18 
1 1 1    1    5   56 o  1   24.76    5.66    2.10    0.88    1.39    1.27    2.75    1.23   21.42    7.49   28.22    6.82  -6.79  10.13 
1 1 1    1    5   57 o 18   30.52    4.95    3.13    0.94    2.33    1.15    4.75    1.63   25.94    6.79   37.13    7.07 -11.19   9.81 
1 1 1    1    5   58 o 13   14.76    5.79    0.45    0.80    0.88    1.12   -0.01    1.15   18.44    6.94   15.20    6.53   3.25   9.53 
1 1 1    1    5   59 o 10   46.71    3.68    7.17    1.10    8.29    1.54    6.03    1.56   49.89    4.87   42.14    5.91   7.75   7.65 
1 1 1    1    5   60 o  5  117.27    2.76   44.74    2.09   44.95    2.94   44.53    2.96  116.88    3.92  116.32    3.95   0.56   5.56 
1 1 1    1    5   61 o  7   55.82    3.36   10.26    1.20   10.25    1.69   10.26    1.71   55.20    4.81   55.18    4.87   0.01   6.84 
1 1 1    1    5   62 o  1  103.79    2.81   35.22    1.88   35.75    2.65   34.69    2.66  103.79    3.98  102.19    4.05   1.60   5.67 
1 1 1    1    5   63 o 11   11.11    5.06   -0.43    0.80   -0.65    1.19   -0.25    1.08   13.37    6.12   13.70    6.09  -0.34   8.64 
1 1 1    1    5   64 o 19   32.22    4.98    3.61    1.00    3.76    1.52    3.50    1.33   31.49    7.59   30.75    6.88   0.75  10.24 
1 1 1    1    5   65 o 16   17.08    6.11    0.98    0.85    2.27    1.29   -0.01    1.13   24.00    7.51   14.31    6.31   9.69   9.81 
1 1 1    1    5   66 o 14   31.82    4.96    3.65    0.98    2.98    1.49    4.18    1.31   26.46    8.03   32.95    6.41  -6.49  10.27 
1 1 1    1    5   67 o  4   52.44    3.71    9.47    1.25   10.42    1.93    8.78    1.64   52.74    5.76   48.94    5.27   3.80   7.81 
1 1 1    1    5   68 o  8   13.26    5.54    0.34    0.79   -0.05    1.19    0.65    1.06   13.97    6.29   15.66    6.46  -1.69   9.02 
1 1 1    1    5   69 o  5   24.74    6.38    2.56    1.02    3.21    1.38    1.76    1.53   26.34    7.67   19.87    7.93   6.47  11.03 
1 1 1    1    5   70 o 19   10.53    4.91   -0.44    0.82   -1.32    1.55   -0.09    0.97   12.67    6.14   12.32    5.60   0.35   8.31 
1 1 1    1    5   71 o  3   15.74    5.92    0.95    0.81    0.66    1.24    1.17    1.08   15.50    6.72   17.03    6.70  -1.52   9.49 
1 1 1    1    5   72 o 12   13.38    5.56    0.55    0.79    1.47    1.21   -0.14    1.04   17.60    7.03   12.18    5.64   5.42   9.01 
1 1 1    1    6    0 o  2  209.41    2.22  141.30    2.99  141.30    2.99  141.30    2.99  209.41    2.22  209.41    2.22   0.00   0.00 
1 1 1    1    6    1 o  4  938.82    2.53 2839.18   15.32 2838.84   20.27 2839.63   23.40  938.73    3.35  938.83    3.87  -0.10   5.12 
1 1 1    1    6    2 o  3 1264.97    3.09 5154.74   25.18 5224.20   38.59 5103.22   33.23 1273.32    4.70 1258.55    4.10  14.77   6.24 
1 1 1    1    6    3 o  6  308.49    1.62  306.53    3.22  306.89    4.55  306.16    4.55  308.66    2.29  308.30    2.29   0.37   3.24 
1 1 1    1    6    4 o 15 1766.23    3.76 10050.31   42.80 10020.54   60.47 10080.17   60.57 1763.38    5.32 1768.62    5.32  -5.24   7.52 
1 1 1    1    6    5 o 15  655.01    2.04 1381.98    8.59 1387.78   12.58 1376.91   11.76  656.35    2.98  653.78    2.79   2.57   4.08 
1 1 1    1    6    6 o 10  678.11    2.22 1481.22    9.70 1469.45   13.20 1495.03   14.30  675.38    3.03  681.23    3.26  -5.84   4.45 
1 1 1    1    6    7 o  7   55.75    1.70   10.02    0.61   10.64    0.86    9.41    0.86   57.42    2.34   53.99    2.48   3.43   3.41 
1 1 1    1    6    8 o  4  298.62    1.62  287.23    3.11  286.41    4.40  288.04    4.40  298.18    2.29  299.03    2.28  -0.85   3.23 
1 1 1    1    6    9 o  1  204.05    1.57  134.11    2.06  134.29    2.91  133.93    2.91  204.18    2.21  203.91    2.22   0.27   3.13 
1 1 1    1    6   10 o 15  324.34    1.63  338.86    3.42  339.39    4.83  338.32    4.83  324.59    2.31  324.08    2.31   0.51   3.27 
1 1 1    1    6   11 o  6  116.39    1.57   43.64    1.17   44.57    1.66   42.71    1.66  117.63    2.19  115.14    2.24   2.48   3.13 
1 1 1    1    6   12 o 18   54.45    1.73    9.56    0.60    9.95    0.85    9.17    0.86   55.53    2.39   53.28    2.50   2.25   3.46 
1 1 1    1    6   13 o  8  277.25    1.60  247.60    2.85  248.53    4.04  246.67    4.04  277.76    2.26  276.72    2.26   1.05   3.20 
1 1 1    1    6   14 o 11  227.59    1.58  166.84    2.31  166.66    3.27  167.03    3.27  227.46    2.23  227.71    2.23  -0.25   3.15 
1 1 1    1    6   15 o  2  149.41    1.56   71.90    1.50   72.61    2.12   71.19    2.12  150.14    2.19  148.66    2.21   1.47   3.12 
1 1 1    1    6   16 o 15  317.84    1.63  325.41    3.34  323.88    4.72  326.95    4.73  317.08    2.31  318.58    2.30  -1.50   3.26 
1 1 1    1    6   17 o  4  187.63    1.57  113.40    1.89  114.75    2.68  112.06    2.68  188.74    2.20  186.51    2.23   2.22   3.13 
1 1 1    1    6   18 o 16  133.84    1.56   57.70    1.35   57.68    1.91   57.71    1.91  133.81    2.21  133.85    2.21  -0.04   3.13 
1 1 1    1    6   19 o  3  123.09    1.57   48.80    1.25   49.84    1.76   47.77    1.76  124.38    2.20  121.78    2.24   2.61   3.14 
1 1 1    1    6   20 o  1  591.09    1.90 1125.40    7.22 1128.19   10.21 1122.60   10.21  591.80    2.68  590.33    2.68   1.47   3.79 
1 1 1    1    6   21 o 14  584.09    1.89 1098.89    7.10 1096.64   10.04 1101.15   10.05  583.47    2.67  584.67    2.67  -1.20   3.78 
1 1 1    1    6   22 o 13  384.18    1.69  475.41    4.17  477.46    5.90  473.35    5.90  385.00    2.38  383.34    2.39   1.66   3.37 
1 1 1    1    6   23 o  1  559.59    1.86 1008.65    6.70 1009.28    9.48 1008.02    9.48  559.75    2.63  559.40    2.63   0.35   3.72 
1 1 1    1    6   24 o 19  141.85    1.58   64.81    1.44   64.52    2.04   65.10    2.04  141.53    2.24  142.16    2.23  -0.63   3.16 
1 1 1    1    6   25 o  5 1315.73    2.98 5576.77   25.23 5583.12   35.70 5570.41   35.68 1316.38    4.21 1314.88    4.21   1.50   5.95 
1 1 1    1    6   26 o  6  519.36    1.82  868.86    6.07  877.00    8.60  860.75    8.58  521.77    2.56  516.92    2.58   4.86   3.63 
1 1 1    1    6   27 o  3  457.48    1.81  674.15    5.34  674.38    7.82  673.94    7.30  457.54    2.65  457.40    2.48   0.14   3.63 
1 1 1    1    6   28 o  1  117.14    1.60   44.20    1.21   43.96    1.70   44.44    1.71  116.81    2.26  117.45    2.25  -0.64   3.19 
1 1 1    1    6   29 f  0  679.78    2.08 1488.58    9.09 1504.45   12.45 1470.51   13.29  683.36    2.83  675.59    3.05   7.76   4.16 
1 1 1    1    6   30 o 10  399.53    1.82  514.20    4.69  512.00    6.64  516.40    6.64  398.65    2.58  400.36    2.57  -1.71   3.65 
1 1 1    1    6   31 o  6  157.98    1.70   80.40    1.73   81.48    2.28   78.91    2.67  159.04    2.23  156.50    2.65   2.54   3.46 
1 1 1    1    6   32 o  9  194.46    1.70  121.81    2.13  119.40    3.02  124.22    3.02  192.52    2.43  196.36    2.38  -3.84   3.41 
1 1 1    1    6   33 o 17  159.51    1.78   81.96    1.82   82.47    2.47   81.36    2.70  159.99    2.40  158.90    2.64   1.08   3.57 
1 1 1    1    6   34 o  7  160.82    1.71   83.31    1.77   83.46    2.50   83.17    2.50  160.95    2.41  160.66    2.42   0.29   3.41 
1 1 1    1    6   35 o 13  280.38    1.88  253.27    3.39  256.00    4.80  250.55    4.79  281.86    2.64  278.84    2.67   3.02   3.75 
1 1 1    1    6   36 o  2   79.86    1.94   20.55    1.00   19.34    1.41   21.76    1.41   77.40    2.83   82.12    2.67  -4.72   3.89 
1 1 1    1    6   37 o  7  156.65    1.97   79.07    1.98   80.09    2.81   78.06    2.80  157.63    2.77  155.61    2.80   2.01   3.93 
1 1 1    1    6   38 o  4   92.62    1.99   27.64    1.19   26.05    1.59   29.65    1.79   89.86    2.76   95.85    2.90  -6.00   4.00 
1 1 1    1    6   39 o  3  177.15    1.93  101.11    2.21   99.61    2.98  102.96    3.29  175.79    2.63  178.71    2.86  -2.92   3.88 
1 1 1    1    6   40 o  3  229.08    2.29  169.12    3.38  168.70    4.78  169.54    4.78  228.72    3.24  229.29    3.24  -0.57   4.58 
1 1 1    1    6   41 o  4  134.49    2.17   58.29    1.88   58.08    2.52   58.56    2.81  134.21    2.92  134.75    3.23  -0.54   4.36 
1 1 1    1    6   42 o  6  251.94    2.47  204.60    4.00  203.67    5.29  205.84    6.11  251.30    3.27  252.58    3.76  -1.28   4.98 
1 1 1    1    6   43 o  5  416.52    2.63  559.29    7.06  553.66    9.33  566.83   10.79  414.27    3.50  419.07    4.00  -4.80   5.31 
1 1 1    1    6   44 o  7   76.53    2.93   18.91    1.44   18.55    2.03   19.28    2.04   75.68    4.19   77.17    4.12  -1.49   5.87 
1 1 1    1    6   45 o  4   18.31    6.07    1.03    0.83    1.34    1.30    0.81    1.09   21.58    7.56   18.30    6.85   3.27  10.20 
1 1 1    1    6   46 o  4   98.17    3.03   31.13    1.91   34.33    3.01   28.95    2.48  102.91    4.55   94.55    4.08   8.36   6.11 
1 1 1    1    6   47 o 13   46.25    3.86    6.97    1.14    8.61    1.76    5.79    1.49   51.21    5.42   41.82    5.69   9.39   7.86 
1 1 1    1    6   48 o  9   20.67    6.35    1.40    0.93    2.10    1.32    0.71    1.30   25.14    7.55   18.87    7.39   6.27  10.56 
1 1 1    1    6   49 o 16  180.00    3.21  104.80    3.73  107.50    5.28  102.12    5.26  181.92    4.50  177.22    4.61   4.70   6.45 
1 1 1    1    6   50 o  7   54.19    3.96    9.58    1.37   11.28    1.95    7.91    1.93   58.60    5.23   48.73    6.30   9.86   8.19 
1 1 1    1    6   51 o 19  165.59    2.89   88.65    3.08   93.13    4.86   85.65    3.98  169.22    4.46  162.54    3.80   6.69   5.87 
1 1 1    1    6   52 o 13   54.29    3.58    9.59    1.25    9.40    1.95    9.72    1.62   53.35    5.77   54.47    4.65  -1.12   7.41 
1 1 1    1    6   53 o  5  137.77    3.79   61.60    3.36   58.80    5.75   63.04    4.14  133.54    6.71  139.12    4.63  -5.58   8.15 
1 1 1    1    6   54 o 16   84.45    3.54   23.17    1.92   23.97    3.83   22.90    2.22   84.82    7.08   83.83    4.13   0.99   8.19 
1 1 1    1    6   55 o  7   75.85    3.00   18.67    1.46   18.14    2.08   19.19    2.06   74.46    4.35   76.63    4.19  -2.17   6.04 
1 1 1    1    6   56 o 17   29.20    5.13    2.88    0.93    4.09    1.33    1.73    1.30   34.64    6.20   23.05    7.57  11.59   9.78 
1 1 1    1    6   57 o  2   37.57    6.09    4.80    1.42    5.92    1.78    2.82    2.37   41.55    6.90   29.30   10.22  12.25  12.33 
1 1 1    1    6   58 o 11   16.40    5.88    0.77    0.79    1.58    1.07   -0.21    1.18   21.72    6.83   14.72    6.46   6.99   9.40 
1 1 1    1    6   59 o  8   70.65    2.88   16.26    1.31   15.78    1.75   16.89    1.98   69.24    3.93   71.50    4.32  -2.26   5.84 
1 1 1    1    6   60 o  6   10.51    4.89   -0.68    0.80   -2.05    1.20    0.44    1.08   10.87    5.30   16.17    6.59  -5.30   8.46 
1 1 1    1    6   61 o  5   14.40    5.85    0.35    0.85    0.04    1.26    0.62    1.15   15.69    6.79   17.09    6.85  -1.40   9.64 
1 1 1    1    6   62 o 10   32.92    4.81    3.70    0.99    4.63    1.46    2.91    1.35   36.11    6.50   28.17    7.36   7.94   9.81 
1 1 1    1    6   63 o 15   41.04    4.08    5.66    1.07    5.32    1.56    5.96    1.45   38.57    6.53   41.38    5.60  -2.81   8.60 
1 1 1    1    6   64 o 13   14.73    5.89    0.50    0.84   -0.26    1.26    1.11    1.14   14.46    6.49   18.64    6.99  -4.17   9.54 
1 1 1    1    6   65 o 19   26.15    5.58    2.54    0.91    4.01    1.38    1.40    1.21   32.04    6.90   19.63    7.25  12.41  10.01 
1 1 1    1    6   66 o 15   26.40    5.62    2.63    0.93    1.37    1.37    3.70    1.26   19.40    7.57   30.68    6.58 -11.29  10.03 
1 1 1    1    6   67 o  6   74.46    2.89   18.60    1.39   16.50    2.13   20.14    1.82   67.60    4.93   76.50    3.71  -8.90   6.17 
1 1 1    1    6   68 o 14    9.44    4.47   -0.67    0.73    1.13    1.17   -1.82    0.93   17.63    6.96    8.84    4.38   8.79   8.22 
1 1 1    1    6   69 o  3   33.23    4.82    4.16    1.00    4.16    1.46    4.16    1.38   30.11    7.55   30.73    7.10  -0.62  10.37 
1 1 1    1    6   70 o 19   11.27    5.02   -0.01    0.73    0.68    1.17   -0.46    0.94   15.50    6.62   11.26    5.26   4.24   8.46 
1 1 1    1    6   71 o 14   17.42    5.95    1.28    0.80    1.41    1.28    1.20    1.03   17.79    7.19   16.92    6.58   0.87   9.74 
1 1 1    1    6   72 o  8   12.03    5.29    0.24    0.79    0.26    1.20    0.23    1.05   13.56    6.19   13.00    5.87   0.56   8.53 
1 1 1    1    7    0 o  7 1564.99    4.82 7890.92   48.57 7890.92   48.57 7890.92   48.57 1564.99    4.82 1564.99    4.82   0.00   0.00 
1 1 1    1    7    1 o 11  199.09    1.57  127.67    2.02  127.33    2.85  128.01    2.86  198.81    2.23  199.35    2.22  -0.54   3.15 
1 1 1    1    7    2 o 17  854.87    2.49 2354.16   13.74 2373.03   18.75 2332.32   20.18  858.23    3.39  850.82    3.68   7.41   5.01 
1 1 1    1    7    3 o  9  721.67    2.13 1677.66    9.91 1677.79   14.50 1677.54   13.57  721.66    3.12  721.61    2.92   0.04   4.27 
1 1 1    1    7    4 o 18  723.61    2.06 1686.69    9.63 1698.81   13.63 1674.62   13.60  726.17    2.91  720.98    2.93   5.19   4.13 
1 1 1    1    7    5 o 16 1952.37    4.10 12282.53   51.57 12374.65   73.09 12191.20   72.78 1959.26    5.79 1944.68    5.81  14.58   8.20 
1 1 1    1    7    6 o  6  698.58    2.17 1572.04    9.78 1570.70   14.93 1573.04   12.94  698.23    3.32  698.77    2.88  -0.54   4.39 
1 1 1    1    7    7 o 15  243.76    1.70  191.39    2.67  191.54    3.53  191.19    4.08  243.85    2.25  243.62    2.60   0.23   3.44 
1 1 1    1    7    8 o 15   39.06    1.98    4.93    0.50    5.16    0.70    4.69    0.71   39.92    2.72   38.03    2.92   1.90   3.99 
1 1 1    1    7    9 o 16  605.69    1.92 1181.73    7.48 1185.02   10.58 1178.45   10.57  606.50    2.71  604.81    2.71   1.69   3.83 
1 1 1    1    7   10 o  5   91.15    1.61   26.76    0.95   27.74    1.34   25.79    1.34   92.80    2.25   89.44    2.33   3.36   3.23 
1 1 1    1    7   11 o  9   92.84    1.61   27.76    0.96   28.33    1.36   27.20    1.36   93.78    2.25   91.88    2.29   1.90   3.21 
1 1 1    1    7   12 o 12   94.17    1.61   28.56    0.98   28.33    1.38   28.80    1.38   93.78    2.29   94.55    2.27  -0.77   3.22 
1 1 1    1    7   13 o  6  116.77    1.58   43.92    1.19   42.19    1.68   45.65    1.69  114.45    2.28  119.05    2.20  -4.60   3.17 
1 1 1    1    7   14 o 10  454.43    1.75  665.20    5.13  662.01    7.25  668.40    7.26  453.32    2.48  455.51    2.47  -2.18   3.51 
1 1 1    1    7   15 o 17   38.81    2.00    4.86    0.50    4.73    0.71    5.00    0.71   38.22    2.89   39.28    2.81  -1.06   4.03 
1 1 1    1    7   16 o 16  150.25    1.57   72.72    1.52   72.72    2.15   72.71    2.16  150.26    2.23  150.24    2.23   0.01   3.15 
1 1 1    1    7   17 o  1  166.95    1.57   89.78    1.69   89.70    2.40   89.85    2.39  166.87    2.23  167.01    2.22  -0.14   3.15 
1 1 1    1    7   18 o 10   12.54    3.94    0.50    0.35    0.62    0.51    0.39    0.50   14.24    4.73   12.52    4.64   1.72   6.63 
1 1 1    1    7   19 o 15  131.84    1.59   55.99    1.35   55.57    1.91   56.40    1.91  131.35    2.25  132.33    2.24  -0.98   3.18 
1 1 1    1    7   20 o  2  312.97    1.64  315.50    3.30  318.86    4.67  312.16    4.66  314.63    2.30  311.30    2.32   3.33   3.27 
1 1 1    1    7   21 o  4  140.71    1.58   63.77    1.43   63.74    2.03   63.80    2.03  140.67    2.24  140.73    2.24  -0.07   3.17 
1 1 1    1    7   22 o 16  407.57    1.71  535.06    4.49  533.23    6.35  536.89    6.35  406.86    2.42  408.26    2.41  -1.39   3.42 
1 1 1    1    7   23 o 17  121.58    1.60   47.61    1.26   46.16    1.77   49.07    1.77  119.70    2.30  123.43    2.23  -3.72   3.21 
1 1 1    1    7   24 o  9 1263.60    2.89 5143.57   23.55 5164.80   33.34 5122.42   33.27 1266.10    4.09 1260.90    4.10   5.21   5.79 
1 1 1    1    7   25 o 15  117.31    1.62   44.32    1.22   44.93    1.73   43.72    1.73  118.10    2.27  116.50    2.30   1.61   3.23 
1 1 1    1    7   26 o  1  491.37    1.85  777.72    5.86  779.87    8.59  775.84    8.02  492.02    2.71  490.76    2.54   1.27   3.71 
1 1 1    1    7   27 o 15  138.96    1.59   62.20    1.43   59.69    2.01   64.72    2.02  136.12    2.30  141.74    2.21  -5.62   3.19 
1 1 1    1    7   28 o 10  278.61    1.62  250.04    2.91  249.99    4.11  250.09    4.11  278.57    2.29  278.63    2.29  -0.06   3.24 
1 1 1    1    7   29 o  8  813.05    2.19 2129.53   11.48 2134.82   16.24 2124.24   16.23  813.99    3.10  811.97    3.10   2.02   4.38 
1 1 1    1    7   30 o 15  352.21    1.67  399.61    3.79  402.46    5.36  396.76    5.35  353.45    2.35  350.94    2.37   2.51   3.34 
1 1 1    1    7   31 o  5  192.33    1.60  119.16    1.99  121.17    2.81  117.15    2.81  193.94    2.25  190.70    2.29   3.24   3.21 
1 1 1    1    7   32 o  3  206.03    1.64  136.75    2.18  136.78    2.99  136.70    3.19  206.05    2.25  205.98    2.41   0.07   3.30 
1 1 1    1    7   33 o 10  173.45    1.70   96.92    1.90   99.68    2.69   94.17    2.69  175.90    2.38  170.96    2.44   4.94   3.41 
1 1 1    1    7   34 o  2  168.96    1.83   91.97    1.99   90.84    3.09   92.78    2.61  167.89    2.86  169.69    2.39  -1.80   3.72 
1 1 1    1    7   35 o  8   95.46    1.82   29.36    1.12   28.89    1.63   29.78    1.53   94.63    2.68   96.10    2.48  -1.46   3.65 
1 1 1    1    7   36 o  4   51.30    2.09    8.49    0.69    8.10    0.98    8.88    0.97   50.04    3.04   52.41    2.89  -2.37   4.19 
1 1 1    1    7   37 o  7  105.29    1.89   35.72    1.28   34.95    1.91   36.34    1.72  104.09    2.86  106.18    2.51  -2.09   3.80 
1 1 1    1    7   38 o 17  180.06    2.12  104.47    2.45  101.38    3.69  106.92    3.28  177.32    3.23  182.12    2.80  -4.80   4.27 
1 1 1    1    7   39 o  7   69.65    2.14   15.65    0.96   14.71    1.27   16.89    1.46   67.49    2.93   72.30    3.15  -4.81   4.31 
1 1 1    1    7   40 o  4  169.40    2.13   92.48    2.32   91.48    3.47   93.29    3.12  168.43    3.20  170.10    2.85  -1.67   4.29 
1 1 1    1    7   41 o 15  119.66    2.28   46.15    1.76   47.59    2.46   44.65    2.51  121.44    3.15  117.62    3.32   3.82   4.57 
1 1 1    1    7   42 o 14  102.71    2.15   34.00    1.42   32.87    2.12   34.92    1.92  100.90    3.27  104.03    2.87  -3.12   4.35 
1 1 1    1    7   43 o 13  114.38    2.29   42.17    1.69   41.17    2.13   43.86    2.76  112.95    2.93  116.52    3.69  -3.57   4.71 
1 1 1    1    7   44 o  9  100.36    2.77   32.51    1.79   32.11    2.53   32.89    2.52   99.65    3.96  100.86    3.89  -1.21   5.55 
1 1 1    1    7   45 o 14   76.68    2.73   18.99    1.35   18.03    1.80   20.24    2.04   74.61    3.75   79.03    4.02  -4.42   5.50 
1 1 1    1    7   46 o 11  169.75    2.46   92.96    2.69   93.75    3.56   91.93    4.09  170.36    3.25  168.63    3.76   1.74   4.97 
1 1 1    1    7   47 o 10   32.38    4.26    3.46    0.87    2.17    1.34    4.37    1.14   25.53    7.61   36.37    4.98 -10.84   9.09 
1 1 1    1    7   48 o  2  235.14    2.48  178.53    3.76  178.35    5.75  178.66    4.96  234.63    3.81  235.01    3.28  -0.38   5.02 
1 1 1    1    7   49 o 10   42.12    3.65    5.79    0.98    4.90    1.51    6.43    1.28   38.16    6.39   44.25    4.57  -6.09   7.85 
1 1 1    1    7   50 o 12   82.08    2.74   21.80    1.45   24.15    2.23   20.09    1.90   86.18    4.03   78.64    3.76   7.54   5.51 
1 1 1    1    7   51 o  7   44.58    4.29    6.51    1.22    7.02    1.57    5.73    1.94   46.10    5.37   41.04    7.61   5.05   9.32 
1 1 1    1    7   52 o 11   64.78    3.57   13.64    1.49   14.52    1.91   12.27    2.37   66.70    4.47   60.91    6.12   5.78   7.57 
1 1 1    1    7   53 o  8   40.92    5.23    5.56    1.35    5.25    1.56    6.46    2.67   39.49    6.34   42.87    9.89  -3.38  11.74 
1 1 1    1    7   54 o 18  171.58    3.33   95.49    3.68   97.64    5.18   93.30    5.24  172.85    4.66  168.88    4.82   3.97   6.70 
1 1 1    1    7   55 o  2   51.93    4.08    8.84    1.35    7.58    1.72   10.91    2.20   47.64    5.71   57.16    6.07  -9.52   8.33 
1 1 1    1    7   56 o 10   46.80    4.38    7.22    1.30    7.62    1.67    6.59    2.10   47.76    5.52   43.64    7.74   4.12   9.51 
1 1 1    1    7   57 o 17   21.50    7.21    1.49    1.18    2.63    1.60    0.15    1.74   27.49    8.33   18.92    8.08   8.57  11.60 
1 1 1    1    7   58 o  9   96.63    3.65   30.56    2.27   31.45    2.60   27.70    4.66   97.82    4.13   89.18    8.20   8.64   9.18 
1 1 1    1    7   59 o 10   37.96    5.13    4.89    1.22    6.02    1.54    2.96    2.01   41.88    5.87   28.65    9.41  13.23  11.09 
1 1 1    1    7   60 o  2   60.19    3.83   12.00    1.48   11.75    1.88   12.41    2.38   58.96    5.00   59.85    6.27  -0.89   8.02 
1 1 1    1    7   61 f  0   23.21    6.80    1.93    1.08    2.30    1.37    1.31    1.77   25.14    7.70   21.88    8.59   3.26  11.54 
1 1 1    1    7   62 o 11   50.53    4.17    8.55    1.35    8.24    1.70    9.08    2.20   48.92    5.49   50.43    6.96  -1.51   8.87 
1 1 1    1    7   63 o 19   16.37    6.46    0.67    1.00   -0.26    1.24    2.44    1.71   14.47    6.47   25.23    8.69 -10.76  10.84 
1 1 1    1    7   64 o  5   46.80    4.38    7.58    1.31    6.73    1.64    9.04    2.15   42.69    6.15   48.63    7.06  -5.94   9.37 
1 1 1    1    7   65 o 10   38.57    4.03    5.16    0.99    5.18    1.50    5.15    1.31   36.58    6.60   37.31    5.63  -0.74   8.67 
1 1 1    1    7   66 o 19  147.27    2.58   72.04    2.44   70.45    3.73   73.23    3.23  142.40    4.07  146.80    3.42  -4.40   5.32 
1 1 1    1    7   67 o  5   17.88    6.07    1.23    0.83   -0.06    1.27    2.19    1.10   14.34    6.48   22.92    6.90  -8.58   9.46 
1 1 1    1    7   68 o 18   31.72    4.68    3.74    0.93    3.35    1.40    4.04    1.23   26.84    7.71   31.37    6.33  -4.53   9.98 
1 1 1    1    7   69 o  9   15.05    5.76    0.81    0.78    0.85    1.19    0.78    1.03   16.13    6.78   15.51    6.39   0.62   9.31 
1 1 1    1    7   70 o 18   17.50    5.96    1.27    0.80    1.30    1.24    1.24    1.06   17.66    7.10   17.31    6.69   0.34   9.75 
1 1 1    1    7   71 o  1   12.77    5.41    0.42    0.77    0.88    1.20    0.10    1.01   15.49    6.66   12.64    5.73   2.85   8.78 
1 1 1    1    8    0 o  5  186.66    2.23  112.28    2.68  112.28    2.68  112.28    2.68  186.66    2.23  186.66    2.23   0.00   0.00 
1 1 1    1    8    1 o  7  103.08    1.61   34.23    1.07   33.51    1.51   34.95    1.52  102.00    2.30  104.16    2.26  -2.16   3.22 
1 1 1    1    8    2 o  6  643.45    2.03 1333.70    8.42 1330.46   11.53 1337.40   12.33  642.64    2.78  644.30    2.97  -1.66   4.07 
1 1 1    1    8    3 o  1  126.49    1.76   51.54    1.44   53.26    2.12   50.08    1.96  128.58    2.56  124.68    2.43   3.89   3.53 
1 1 1    1    8    4 o 16  762.66    2.12 1873.68   10.43 1860.67   14.73 1886.74   14.77  759.96    3.01  765.27    3.00  -5.31   4.25 
1 1 1    1    8    5 o  5  236.61    1.60  180.33    2.43  180.14    3.44  180.52    3.44  236.48    2.26  236.73    2.26  -0.25   3.19 
1 1 1    1    8    6 o 18  122.83    1.59   48.60    1.26   48.53    1.78   48.67    1.78  122.74    2.25  122.91    2.25  -0.18   3.18 
1 1 1    1    8    7 o  4   88.07    1.81   24.98    1.03   25.26    1.50   24.75    1.41   88.51    2.64   87.61    2.49   0.90   3.63 
1 1 1    1    8    8 o  1  137.45    1.64   60.86    1.45   60.85    1.98   60.86    2.12  137.44    2.24  137.45    2.39  -0.01   3.28 
1 1 1    1    8    9 o 16  168.40    1.58   91.35    1.71   91.27    2.42   91.43    2.42  168.32    2.23  168.47    2.23  -0.15   3.16 
1 1 1    1    8   10 o 15  263.01    1.61  222.82    2.73  221.35    3.85  224.30    3.86  262.13    2.28  263.87    2.27  -1.74   3.22 
1 1 1    1    8   11 o 18  240.92    1.60  186.95    2.48  186.62    3.51  187.29    3.51  240.69    2.26  241.13    2.26  -0.44   3.20 
1 1 1    1    8   12 o  5   33.58    2.23    3.65    0.48    4.47    0.68    2.83    0.68   37.15    2.85   29.39    3.65   7.76   4.64 
1 1 1    1    8   13 o  6  317.21    1.64  324.12    3.35  320.02    4.74  328.23    4.75  315.19    2.33  319.21    2.31  -4.02   3.28 
1 1 1    1    8   14 o 11   55.88    1.82   10.07    0.66    9.61    0.92   10.54    0.93   54.54    2.64   57.14    2.54  -2.60   3.66 
1 1 1    1    8   15 o 18  244.63    1.66  192.76    2.61  194.45    3.83  191.29    3.57  245.69    2.42  243.69    2.28   2.00   3.32 
1 1 1    1    8   16 o 19  101.71    1.63   33.32    1.07   32.71    1.51   33.93    1.51  100.77    2.33  102.64    2.29  -1.87   3.26 
1 1 1    1    8   17 o 13  126.33    1.60   51.40    1.30   51.89    1.84   50.92    1.84  126.92    2.26  125.72    2.28   1.20   3.20 
1 1 1    1    8   18 o  9  432.06    1.74  601.29    4.83  600.01    6.84  602.57    6.84  431.59    2.46  432.51    2.45  -0.92   3.47 
1 1 1    1    8   19 o 12  130.27    1.60   54.66    1.34   54.51    1.90   54.82    1.90  130.09    2.27  130.45    2.26  -0.36   3.20 
1 1 1    1    8   20 o  2  414.72    1.72  554.01    4.60  555.79    6.51  552.22    6.50  415.38    2.43  414.05    2.44   1.34   3.44 
1 1 1    1    8   21 f  0  368.99    1.68  438.57    4.00  438.46    5.66  438.67    5.66  368.94    2.38  369.03    2.38  -0.09   3.37 
1 1 1    1    8   22 o  7  191.26    1.60  117.83    1.97  116.41    2.78  119.25    2.78  190.10    2.27  192.40    2.24  -2.31   3.19 
1 1 1    1    8   23 o  7  338.66    1.72  369.42    3.74  371.24    5.13  367.35    5.47  339.48    2.34  337.69    2.52   1.79   3.44 
1 1 1    1    8   24 o  5  207.10    1.76  138.16    2.35  141.59    3.46  135.23    3.20  209.65    2.56  204.89    2.43   4.76   3.53 
1 1 1    1    8   25 o  8  490.66    2.07  775.52    6.54  776.86    9.25  774.19    9.25  491.06    2.93  490.21    2.93   0.84   4.14 
1 1 1    1    8   26 o  6  277.91    1.87  248.79    3.35  250.84    4.74  246.74    4.73  279.04    2.64  276.75    2.65   2.29   3.74 
1 1 1    1    8   27 o 17  360.91    1.93  419.59    4.50  421.50    6.36  417.68    6.36  361.71    2.73  360.06    2.74   1.65   3.87 
1 1 1    1    8   28 o  2  655.15    2.29 1382.74    9.66 1382.96   13.66 1382.53   13.66  655.14    3.24  655.04    3.24   0.10   4.58 
1 1 1    1    8   29 f  0  595.10    2.20 1140.89    8.45 1137.94   11.95 1143.85   11.95  594.27    3.12  595.81    3.11  -1.54   4.41 
1 1 1    1    8   30 o  1  257.54    1.86  213.66    3.09  214.56    4.37  212.76    4.37  258.06    2.63  256.97    2.64   1.08   3.72 
1 1 1    1    8   31 o 16  263.29    1.79  223.32    3.04  224.03    4.47  222.70    4.14  263.69    2.63  262.91    2.45   0.78   3.59 
1 1 1    1    8   32 o 12   58.04    2.11   10.87    0.79   10.47    1.15   11.22    1.08   56.91    3.14   58.94    2.85  -2.04   4.24 
1 1 1    1    8   33 o  7  169.97    1.66   93.07    1.81   91.85    2.49   94.46    2.65  168.84    2.29  171.21    2.40  -2.37   3.32 
1 1 1    1    8   34 o 13  130.06    1.73   54.50    1.45   55.58    1.92   53.06    2.21  131.33    2.27  128.31    2.68   3.02   3.51 
1 1 1    1    8   35 f  0  250.22    1.61  201.71    2.60  205.48    3.68  197.94    3.68  252.51    2.26  247.83    2.30   4.68   3.23 
1 1 1    1    8   36 o  3  233.18    1.60  175.17    2.41  175.44    3.41  174.91    3.41  233.32    2.27  232.97    2.27   0.35   3.21 
1 1 1    1    8   37 o  5  292.90    1.64  276.39    3.09  272.79    4.37  280.01    4.37  290.94    2.33  294.76    2.30  -3.83   3.28 
1 1 1    1    8   38 o  5   55.02    1.90    9.77    0.67   10.24    0.97    9.34    0.93   56.29    2.68   53.75    2.69   2.53   3.80 
1 1 1    1    8   39 o  2  120.69    1.74   46.93    1.36   48.26    1.91   45.59    1.92  122.36    2.42  118.92    2.51   3.44   3.49 
1 1 1    1    8   40 o 10  214.56    1.93  148.34    2.67  147.35    3.63  149.53    3.95  213.80    2.63  215.36    2.85  -1.56   3.88 
1 1 1    1    8   41 o  7  107.08    1.80   36.94    1.24   37.99    1.69   35.73    1.82  108.56    2.42  105.24    2.69   3.32   3.62 
1 1 1    1    8   42 o  2  220.72    1.94  157.00    2.76  156.08    3.75  158.08    4.09  220.02    2.64  221.41    2.87  -1.39   3.90 
1 1 1    1    8   43 o  1  223.21    2.27  160.61    3.27  161.15    4.62  160.07    4.63  223.49    3.21  222.73    3.22   0.75   4.55 
1 1 1    1    8   44 o 11   24.27    3.32    1.94    0.50    1.49    0.71    2.39    0.72   21.06    5.26   26.83    4.29  -5.77   6.79 
1 1 1    1    8   45 o 16   41.55    2.39    5.59    0.64    7.30    0.92    4.00    0.88   47.45    3.02   34.96    3.99  12.50   5.00 
1 1 1    1    8   46 o 19   84.44    2.57   23.04    1.40   22.54    1.61   24.54    2.79   83.47    3.01   86.78    5.02  -3.31   5.85 
1 1 1    1    8   47 o 15   48.29    2.19    7.54    0.68    8.67    1.04    6.71    0.89   51.68    3.15   45.46    3.07   6.22   4.40 
1 1 1    1    8   48 f  0   73.14    2.52   17.30    1.19   16.73    1.72   17.82    1.64   71.76    3.73   74.10    3.45  -2.34   5.08 
1 1 1    1    8   49 o 11  103.91    3.13   34.96    2.09   36.06    2.69   33.28    3.33  105.35    3.97  100.92    5.14   4.43   6.49 
1 1 1    1    8   50 o  3   30.62    4.71    3.12    0.90    1.85    1.37    4.08    1.19   23.95    7.76   34.97    5.47 -11.03   9.50 
1 1 1    1    8   51 o 16   14.80    5.77    0.44    0.79   -0.21    1.21    0.93    1.05   15.13    6.60   18.57    6.77  -3.44   9.46 
1 1 1    1    8   52 o 14   82.66    2.79   22.12    1.49   22.90    2.28   21.55    1.96   83.82    4.24   81.41    3.74   2.41   5.65 
1 1 1    1    8   53 o 14  194.78    2.50  122.68    3.14  125.37    4.80  120.67    4.15  196.41    3.80  192.89    3.34   3.52   5.06 
1 1 1    1    8   54 o  4   32.05    5.51    3.47    1.10    4.53    1.42    1.90    1.73   36.53    6.25   24.81    8.72  11.73  10.73 
1 1 1    1    8   55 o  4   83.43    2.82   22.59    1.52   23.74    2.34   21.76    1.99   85.13    4.29   81.65    3.79   3.49   5.72 
1 1 1    1    8   56 o 16   16.33    5.87    0.76    0.79    0.58    1.11    0.94    1.11   17.11    6.79   18.69    6.94  -1.58   9.71 
1 1 1    1    8   57 o  8   63.57    3.12   13.18    1.27   11.37    1.94   14.54    1.68   58.37    5.22   66.53    3.95  -8.16   6.54 
1 1 1    1    8   58 o 16   21.28    6.78    1.54    1.05    1.42    1.34    1.73    1.68   21.38    7.67   23.47    8.55  -2.09  11.49 
1 1 1    1    8   59 o  4   56.43    3.10   10.45    1.12   10.16    1.58   10.74    1.59   55.10    4.49   56.70    4.40  -1.60   6.28 
1 1 1    1    8   60 o  7   41.32    3.96    5.70    1.04    5.66    1.59    5.74    1.38   40.09    6.36   40.87    5.37  -0.78   8.32 
1 1 1    1    8   61 o  6   22.11    5.76    1.73    0.83    1.93    1.17    1.53    1.17   23.23    7.14   21.18    7.20   2.05  10.14 
1 1 1    1    8   62 o 16   22.92    5.97    1.90    0.89    2.83    1.19    0.70    1.35   27.73    6.71   18.01    7.35   9.72   9.95 
1 1 1    1    8   63 o 10   17.21    5.93    1.02    0.80    1.82    1.13    0.23    1.13   21.86    7.04   15.06    6.47   6.79   9.56 
1 1 1    1    8   64 o 11   18.86    5.88    1.33    0.79    2.11    1.11    0.53    1.13   23.03    6.92   15.83    6.62   7.20   9.58 
1 1 1    1    8   65 o  1   49.87    3.28    8.44    1.05    8.79    1.48    8.08    1.49   49.63    4.68   47.32    4.95   2.31   6.82 
1 1 1    1    8   66 o  8   25.90    5.19    2.51    0.84    2.20    1.19    2.81    1.18   22.86    7.21   26.14    6.90  -3.28   9.98 
1 1 1    1    8   67 o 16   10.70    4.86   -0.21    0.73   -0.83    1.04    0.39    1.03   11.19    5.32   14.33    6.17  -3.14   8.14 
1 1 1    1    8   68 f  0   12.89    5.39    0.38    0.75   -0.81    1.04    1.65    1.07   11.07    5.28   19.35    6.86  -8.28   8.66 
1 1 1    1    8   69 o  2   14.99    5.71    0.81    0.76    0.67    1.08    0.95    1.08   15.20    6.43   16.23    6.59  -1.03   9.20 
1 1 1    1    8   70 f  0   12.48    5.30    0.35    0.74    0.22    1.04    0.49    1.06   13.26    5.93   14.14    6.16  -0.88   8.56 
1 1 1    1    8   71 o 17   18.35    5.85    1.52    0.78    1.52    1.11    1.52    1.10   17.51    6.82   17.53    6.81  -0.02   9.63 
1 1 1    1    9    0 o  7  802.00    3.08 2072.04   15.93 2072.04   15.93 2072.04   15.93  802.00    3.08  802.00    3.08  -0.00   0.00 
1 1 1    1    9    1 o 17  289.24    1.63  269.48    3.04  270.95    4.30  268.02    4.29  290.02    2.30  288.45    2.31   1.57   3.26 
1 1 1    1    9    2 o  8  258.85    1.61  215.82    2.69  213.98    3.80  217.65    3.81  257.74    2.29  259.94    2.27  -2.20   3.23 
1 1 1    1    9    3 o  2  202.91    1.70  132.62    2.22  131.11    2.94  134.62    3.39  201.74    2.26  204.43    2.58  -2.68   3.43 
1 1 1    1    9    4 o 15  368.93    1.80  438.44    4.28  438.17    6.54  438.63    5.67  368.80    2.75  369.01    2.38  -0.20   3.64 
1 1 1    1    9    5 o 19  395.02    1.71  502.62    4.34  502.64    6.14  502.60    6.14  395.01    2.41  395.00    2.41   0.02   3.41 
1 1 1    1    9    6 o 10   71.63    1.73   16.53    0.80   16.35    1.12   16.71    1.13   71.19    2.45   71.98    2.44  -0.79   3.46 
1 1 1    1    9    7 o 11  126.96    1.66   51.92    1.35   52.44    1.98   51.46    1.85  127.60    2.41  126.40    2.28   1.20   3.32 
1 1 1    1    9    8 o 16  108.55    1.80   37.96    1.26   38.18    1.71   37.70    1.86  108.86    2.44  108.18    2.66   0.68   3.62 
1 1 1    1    9    9 o 13   88.78    1.66   25.39    0.95   25.72    1.34   25.05    1.34   89.32    2.33   88.16    2.36   1.16   3.32 
1 1 1    1    9   10 o  3   34.52    2.29    3.86    0.51    3.49    0.72    4.22    0.72   32.75    3.45   36.05    3.12  -3.30   4.65 
1 1 1    1    9   11 o  3  179.06    1.59  103.28    1.83  103.74    2.60  102.82    2.59  179.46    2.24  178.66    2.25   0.80   3.18 
1 1 1    1    9   12 o  2  184.33    1.59  109.44    1.89  109.49    2.68  109.39    2.67  184.37    2.25  184.29    2.25   0.08   3.19 
1 1 1    1    9   13 o 15   95.11    1.66   29.14    1.01   28.04    1.43   30.24    1.44   93.27    2.39   96.90    2.30  -3.63   3.32 
1 1 1    1    9   14 o  3  179.44    1.77  103.72    2.04  107.74    3.01  100.28    2.78  182.88    2.55  176.44    2.45   6.44   3.53 
1 1 1    1    9   15 o  9   33.20    2.74    3.57    0.58    3.48    0.82    3.68    0.83   32.60    3.98   33.55    3.89  -0.95   5.57 
1 1 1    1    9   16 o 16  271.43    1.87  237.31    3.27  234.26    4.63  240.37    4.63  269.67    2.66  273.16    2.63  -3.49   3.75 
1 1 1    1    9   17 o  7  821.95    2.66 2176.30   14.11 2178.20   19.11 2174.02   20.92  822.27    3.61  821.46    3.95   0.81   5.35 
1 1 1    1    9   18 o  9  362.21    1.94  422.61    4.53  427.45    6.41  417.78    6.39  364.27    2.73  360.13    2.76   4.14   3.88 
1 1 1    1    9   19 o  5  353.08    1.93  401.57    4.40  401.88    6.22  401.26    6.22  353.21    2.73  352.94    2.73   0.27   3.87 
1 1 1    1    9   20 o  4   78.36    2.07   19.79    1.04   19.31    1.54   20.20    1.42   77.35    3.10   79.14    2.79  -1.78   4.17 
1 1 1    1    9   21 o  8   54.04    2.25    9.43    0.78    9.40    1.11    9.45    1.10   53.94    3.21   54.05    3.18  -0.12   4.52 
1 1 1    1    9   22 o  2  252.79    1.79  205.84    2.92  208.57    4.30  203.49    3.98  254.45    2.62  251.34    2.46   3.12   3.60 
1 1 1    1    9   23 o 17  357.35    1.80  411.35    4.14  409.63    5.48  413.63    6.31  356.59    2.39  358.32    2.74  -1.73   3.63 
1 1 1    1    9   24 o 19 1165.74    2.83 4378.10   21.25 4379.89   29.10 4376.05   31.09 1165.85    3.88 1165.30    4.14   0.55   5.67 
1 1 1    1    9   25 f  0  657.02    1.99 1390.58    8.43 1397.09   11.93 1384.09   11.92  658.51    2.81  655.44    2.82   3.07   3.98 
1 1 1    1    9   26 o  7  452.12    1.77  658.47    5.14  656.88    7.27  660.06    7.27  451.55    2.50  452.64    2.49  -1.09   3.53 
1 1 1    1    9   27 o  1  548.68    1.86  969.79    6.59  972.18    9.32  967.40    9.32  549.32    2.63  547.97    2.64   1.35   3.73 
1 1 1    1    9   28 o  8  189.90    1.61  116.17    1.97  118.37    2.79  113.98    2.79  191.68    2.26  188.09    2.30   3.59   3.23 
1 1 1    1    9   29 o  8  518.46    1.89  865.93    6.32  863.68    9.25  867.90    8.66  517.73    2.77  519.01    2.59  -1.28   3.79 
1 1 1    1    9   30 o 11   83.84    1.95   22.65    1.05   22.58    1.44   22.73    1.54   83.66    2.67   83.94    2.86  -0.28   3.91 
1 1 1    1    9   31 o 15  160.72    1.79   83.22    1.85   82.62    2.53   83.91    2.72  160.12    2.45  161.37    2.62  -1.25   3.59 
1 1 1    1    9   32 o 14  179.86    1.86  104.23    2.15  103.47    3.04  104.98    3.04  179.18    2.63  180.49    2.62  -1.30   3.71 
1 1 1    1    9   33 o 18  354.16    1.94  404.14    4.42  411.25    6.26  397.07    6.24  357.20    2.72  350.98    2.76   6.22   3.88 
1 1 1    1    9   34 o 14  106.51    1.92   36.56    1.32   36.17    1.86   36.94    1.86  105.90    2.73  107.01    2.71  -1.11   3.84 
1 1 1    1    9   35 o 10  153.34    1.86   75.76    1.83   75.20    2.59   76.32    2.59  152.74    2.64  153.88    2.62  -1.14   3.71 
1 1 1    1    9   36 o  1  243.57    1.86  191.15    2.92  193.35    4.13  188.95    4.13  244.92    2.62  242.12    2.65   2.80   3.72 
1 1 1    1    9   37 o 11  215.39    1.78  149.49    2.48  149.71    3.38  149.22    3.64  215.52    2.43  215.16    2.63   0.37   3.58 
1 1 1    1    9   38 o  9  337.51    1.85  367.04    4.02  371.38    5.49  362.01    5.91  339.44    2.51  335.10    2.74   4.34   3.71 
1 1 1    1    9   39 o 14  244.38    1.67  192.42    2.63  197.68    3.85  187.83    3.60  247.65    2.42  241.41    2.32   6.24   3.35 
1 1 1    1    9   40 o 14  412.19    1.79  547.46    4.74  548.16    6.94  546.84    6.50  412.35    2.61  411.88    2.45   0.47   3.58 
1 1 1    1    9   41 o  5  163.37    1.65   86.00    1.74   87.58    2.54   84.61    2.38  164.83    2.39  162.02    2.28   2.81   3.30 
1 1 1    1    9   42 o  4  237.07    1.74  181.12    2.65  180.62    4.07  181.49    3.49  236.66    2.67  237.26    2.29  -0.61   3.52 
1 1 1    1    9   43 o  3  203.85    1.72  133.93    2.26  129.16    3.47  137.46    2.99  200.09    2.69  206.47    2.25  -6.38   3.51 
1 1 1    1    9   44 o  8  114.52    1.79   42.28    1.32   39.99    1.79   45.02    1.96  111.34    2.49  118.12    2.57  -6.78   3.58 
1 1 1    1    9   45 o 13   80.99    2.27   21.18    1.18   21.18    1.50   21.19    1.92   80.92    2.89   80.84    3.70   0.08   4.69 
1 1 1    1    9   46 o 15   78.12    1.95   19.69    0.98   17.35    1.39   22.04    1.39   73.21    2.94   82.57    2.62  -9.35   3.94 
1 1 1    1    9   47 o 10   10.75    3.65    0.35    0.30   -0.11    0.40    0.95    0.46    8.54    3.76   16.79    4.25  -8.25   5.68 
1 1 1    1    9   48 o  1  100.92    2.14   32.87    1.39   34.26    2.28   32.05    1.76  102.80    3.45   99.54    2.75   3.26   4.41 
1 1 1    1    9   49 o 19   86.73    2.57   24.32    1.43   24.40    2.03   24.24    2.03   86.71    3.64   86.42    3.65   0.28   5.16 
1 1 1    1    9   50 o 15   90.07    2.55   26.23    1.48   24.23    2.08   28.25    2.09   86.38    3.75   93.32    3.49  -6.94   5.12 
1 1 1    1    9   51 o  8   53.12    2.46    9.14    0.84    9.10    1.19    9.18    1.18   52.86    3.50   53.09    3.48  -0.23   4.94 
1 1 1    1    9   52 o 11   69.17    2.80   15.51    1.24   16.07    1.76   14.95    1.76   70.20    3.90   67.66    4.06   2.55   5.63 
1 1 1    1    9   53 o  8  104.73    2.49   35.49    1.68   36.54    2.38   34.44    2.37  106.00    3.49  102.88    3.58   3.11   4.99 
1 1 1    1    9   54 o 18   55.32    3.32    9.98    1.18   10.63    1.57    9.14    1.78   56.89    4.32   52.43    5.33   4.46   6.86 
1 1 1    1    9   55 o  4   94.04    3.02   28.74    1.83   32.19    2.60   25.36    2.58   99.15    4.08   87.80    4.57  11.35   6.13 
1 1 1    1    9   56 o 17   12.86    5.47    0.05    0.79   -1.32    1.13    1.37    1.11   11.66    5.54   20.68    7.00  -9.03   8.92 
1 1 1    1    9   57 o 13   41.31    3.77    5.64    0.99    6.93    1.41    4.38    1.40   45.43    4.88   35.47    6.35   9.96   8.01 
1 1 1    1    9   58 o  7   57.69    3.95   11.03    1.46   11.25    2.30   10.89    1.88   56.99    6.37   56.71    5.22   0.28   8.24 
1 1 1    1    9   59 o  4   17.25    6.06    0.93    0.83    0.44    1.17    1.46    1.19   16.51    6.80   20.92    7.26  -4.42   9.94 
1 1 1    1    9   60 o 12   60.90    3.02   12.17    1.18   13.22    1.67   11.12    1.67   62.96    4.13   57.52    4.55   5.44   6.15 
1 1 1    1    9   61 o  7   23.57    5.69    1.99    0.85    3.15    1.21    0.85    1.20   29.39    6.57   18.04    7.09  11.34   9.66 
1 1 1    1    9   62 o 14   42.90    3.88    6.25    1.06    6.14    1.40    6.39    1.63   41.62    5.33   41.77    6.26  -0.15   8.22 
1 1 1    1    9   63 o  2   29.83    4.76    3.18    0.88    3.44    1.26    2.92    1.24   29.68    6.73   27.08    7.06   2.60   9.75 
1 1 1    1    9   64 o  1   15.77    5.87    0.83    0.80    1.18    1.12    0.47    1.14   18.21    6.93   15.49    6.57   2.72   9.54 
1 1 1    1    9   65 o  9   21.04    5.88    1.72    0.83    1.40    1.17    2.04    1.17   19.11    7.11   22.17    7.17  -3.05  10.10 
1 1 1    1    9   66 o  7   14.46    5.70    0.64    0.78    0.77    1.11    0.51    1.11   16.07    6.62   15.12    6.45   0.95   9.24 
1 1 1    1    9   67 o  3   23.58    5.64    2.24    0.85    0.79    1.18    3.74    1.21   15.95    6.73   29.85    6.47 -13.91   9.33 
1 1 1    1    9   68 o  3   10.75    4.91   -0.22    0.76   -1.10    1.07    0.68    1.08   10.68    5.16   15.28    6.43  -4.59   8.24 
1 1 1    1    9   69 o  2    9.35    4.45   -0.62    0.73   -0.11    1.04   -1.11    1.03   12.47    5.72   10.29    4.99   2.18   7.59 
1 1 1    1    9   70 o  4   11.37    5.08    0.08    0.76    0.36    1.07   -0.20    1.09   13.46    6.02   12.12    5.66   1.34   8.26 
1 1 1    1   10    0 o  8    8.97    5.47    0.22    0.59    0.22    0.59    0.22    0.59    8.97    5.47    8.97    5.47   0.00   0.00 
1 1 1    1   10    1 o  1  457.81    1.77  675.10    5.22  676.82    7.38  673.37    7.38  458.38    2.50  457.21    2.50   1.17   3.54 
1 1 1    1   10    2 o  1  394.42    1.71  501.10    4.35  503.76    6.16  498.45    6.15  395.46    2.42  393.37    2.43   2.09   3.42 
1 1 1    1   10    3 o 11  380.16    1.70  465.52    4.16  466.09    5.89  464.94    5.89  380.39    2.40  379.92    2.41   0.47   3.40 
1 1 1    1   10    4 o  9  546.74    2.24  962.88    7.90  970.24   10.71  954.09   11.71  548.80    3.03  544.21    3.34   4.60   4.51 
1 1 1    1   10    5 o 18  429.02    2.10  592.89    5.80  592.68    8.61  593.07    7.86  428.93    3.12  429.07    2.84  -0.15   4.22 
1 1 1    1   10    6 o 13  215.94    1.85  150.20    2.57  151.21    3.64  149.18    3.64  216.66    2.61  215.20    2.62   1.46   3.70 
1 1 1    1   10    7 o 10  446.08    2.03  640.96    5.83  639.59    8.25  642.33    8.25  445.59    2.87  446.54    2.87  -0.95   4.06 
1 1 1    1   10    8 o  6   29.68    3.36    2.87    0.63    2.97    0.89    2.77    0.89   30.01    4.78   28.93    4.97   1.08   6.89 
1 1 1    1   10    9 o 18  276.24    1.88  245.79    3.35  248.34    4.74  243.26    4.73  277.66    2.65  274.80    2.67   2.86   3.76 
1 1 1    1   10   10 o 16  327.97    1.92  346.48    4.05  351.26    5.73  341.72    5.72  330.22    2.69  325.70    2.72   4.52   3.83 
1 1 1    1   10   11 o  1  123.67    1.88   49.27    1.50   48.26    2.11   50.28    2.12  122.40    2.68  124.93    2.63  -2.53   3.75 
1 1 1    1   10   12 o  7  146.81    1.85   69.42    1.75   71.16    2.48   67.69    2.48  148.63    2.59  144.96    2.65   3.66   3.71 
1 1 1    1   10   13 o  7  311.94    1.83  313.42    3.68  316.24    5.41  311.01    5.01  313.32    2.68  310.73    2.50   2.60   3.67 
1 1 1    1   10   14 o  7  429.92    1.74  595.36    4.83  592.22    6.83  598.52    6.84  428.78    2.47  431.05    2.46  -2.28   3.49 
1 1 1    1   10   15 o 15  175.97    1.61   99.74    1.83   99.62    2.58   99.86    2.59  175.86    2.28  176.07    2.28  -0.21   3.22 
1 1 1    1   10   16 o  3 1188.68    2.78 4551.63   21.27 4561.64   30.10 4541.63   30.07 1189.89    3.93 1187.28    3.93   2.61   5.56 
1 1 1    1   10   17 f  0  594.34    1.98 1137.85    7.59 1139.53   11.11 1136.39   10.39  594.75    2.90  593.94    2.72   0.81   3.97 
1 1 1    1   10   18 o 16  325.03    1.67  340.29    3.49  341.88    4.93  338.70    4.93  325.78    2.35  324.26    2.36   1.52   3.33 
1 1 1    1   10   19 o 17  251.49    1.68  203.72    2.72  208.37    3.73  198.45    3.98  254.33    2.28  248.20    2.49   6.13   3.37 
1 1 1    1   10   20 o 13  482.96    1.86  751.33    5.78  743.70    8.45  758.04    7.92  480.47    2.73  485.09    2.53  -4.62   3.72 
1 1 1    1   10   21 o  8  502.05    2.02  811.92    6.52  808.95    8.88  815.39    9.60  501.10    2.75  503.08    2.96  -1.98   4.04 
1 1 1    1   10   22 o 12  447.75    2.04  645.80    5.87  643.82    8.30  647.79    8.31  447.03    2.88  448.40    2.88  -1.38   4.07 
1 1 1    1   10   23 o 12  176.39    1.95  100.22    2.22   99.74    3.00  100.80    3.30  175.95    2.65  176.88    2.89  -0.93   3.92 
1 1 1    1   10   24 o 12  289.23    1.90  269.48    3.54  270.85    5.01  268.12    5.00  289.94    2.68  288.48    2.69   1.46   3.80 
1 1 1    1   10   25 o  7   52.71    2.43    8.97    0.82    8.55    1.16    9.40    1.17   51.39    3.53   53.90    3.39  -2.51   4.89 
1 1 1    1   10   26 o 14  108.02    1.96   37.59    1.36   38.04    1.93   37.15    1.92  108.62    2.76  107.34    2.78   1.28   3.92 
1 1 1    1   10   27 o  5   53.78    2.40    9.34    0.83    9.18    1.17    9.50    1.18   53.26    3.42   54.18    3.39  -0.92   4.81 
1 1 1    1   10   28 o 19  133.38    1.83   57.31    1.57   56.81    2.15   57.89    2.31  132.78    2.51  134.04    2.68  -1.26   3.67 
1 1 1    1   10   29 o  8  205.28    1.73  135.75    2.29  136.28    3.24  135.23    3.23  205.65    2.44  204.86    2.45   0.80   3.46 
1 1 1    1   10   30 o  3  145.40    1.69   68.11    1.58   69.50    2.32   66.89    2.16  146.85    2.45  144.08    2.33   2.77   3.38 
1 1 1    1   10   31 o  2   48.19    2.18    7.50    0.67    6.47    0.95    8.54    0.96   44.67    3.34   51.38    2.90  -6.71   4.42 
1 1 1    1   10   32 o 19  300.16    1.65  290.28    3.19  286.87    4.52  293.70    4.52  298.35    2.35  301.88    2.33  -3.53   3.31 
1 1 1    1   10   33 o  7  285.42    1.65  262.46    3.03  262.27    4.28  262.65    4.28  285.27    2.33  285.48    2.33  -0.21   3.29 
1 1 1    1   10   34 o 16  169.54    1.62   92.61    1.77   91.62    2.50   93.60    2.50  168.61    2.30  170.42    2.28  -1.81   3.24 
1 1 1    1   10   35 o  8  133.92    1.64   57.78    1.42   57.19    2.00   58.36    2.00  133.21    2.34  134.57    2.31  -1.36   3.29 
1 1 1    1   10   36 f  0   97.60    1.71   30.69    1.07   33.11    1.52   28.29    1.52  101.35    2.33   93.66    2.51   7.70   3.43 
1 1 1    1   10   37 o 18  150.21    1.62   72.69    1.57   72.44    2.22   72.94    2.22  149.92    2.30  150.44    2.29  -0.52   3.25 
1 1 1    1   10   38 o 11  108.72    1.67   38.09    1.17   37.39    1.65   38.78    1.65  107.70    2.38  109.69    2.34  -1.99   3.34 
1 1 1    1   10   39 o 12  180.13    1.67  104.55    1.94  106.57    2.84  102.78    2.65  181.82    2.42  178.57    2.31   3.25   3.35 
1 1 1    1   10   40 o  1  379.66    1.71  464.48    4.18  465.07    5.91  463.89    5.91  379.81    2.42  379.33    2.42   0.48   3.42 
1 1 1    1   10   41 o  1  152.28    1.62   74.73    1.59   73.43    2.25   76.03    2.25  150.91    2.31  153.56    2.27  -2.65   3.25 
1 1 1    1   10   42 o 13  263.73    1.63  224.17    2.77  226.59    3.92  221.74    3.92  265.07    2.30  262.21    2.32   2.86   3.27 
1 1 1    1   10   43 o 14  176.98    1.61  100.97    1.84  103.63    2.60   98.32    2.59  179.24    2.25  174.58    2.30   4.66   3.22 
1 1 1    1   10   44 o 19  173.04    1.79   96.56    2.00   99.85    2.96   93.81    2.70  175.85    2.61  170.47    2.46   5.38   3.59 
1 1 1    1   10   45 o  2   43.32    2.23    6.07    0.62    5.74    0.85    6.45    0.90   42.00    3.17   44.54    3.17  -2.54   4.48 
1 1 1    1   10   46 o  9   61.21    1.74   12.10    0.69   12.41    0.97   11.78    0.97   61.95    2.44   60.34    2.49   1.61   3.49 
1 1 1    1   10   47 o 14   73.73    1.76   17.53    0.84   16.13    1.12   19.28    1.25   70.62    2.47   77.22    2.52  -6.60   3.53 
1 1 1    1   10   48 o  2   49.32    2.30    7.87    0.73    8.11    1.00    7.60    1.06   49.99    3.13   48.34    3.42   1.64   4.63 
1 1 1    1   10   49 o  4   48.59    4.13    7.72    1.28    4.59    1.80   10.91    1.82   36.57    7.88   57.68    4.95 -21.11   9.30 
1 1 1    1   10   50 o 17   61.38    2.18   12.18    0.86   11.60    1.22   12.76    1.21   59.76    3.17   62.73    3.01  -2.97   4.37 
1 1 1    1   10   51 o  1  123.73    2.00   49.44    1.60   47.54    2.14   51.81    2.40  121.20    2.75  126.48    2.94  -5.29   4.02 
1 1 1    1   10   52 o  4   24.38    2.68    1.95    0.41    0.50    0.56    3.65    0.61   13.61    4.96   33.44    2.87 -19.82   5.73 
1 1 1    1   10   53 o 10    6.99    2.81    0.07    0.19   -0.35    0.27    0.55    0.29    5.61    2.67   12.79    3.41  -7.18   4.33 
1 1 1    1   10   54 o 19   46.09    3.08    6.93    0.91    5.84    1.10    9.33    1.63   42.09    4.10   53.08    4.83 -10.99   6.33 
1 1 1    1   10   55 o 19   39.84    4.59    5.29    1.16    6.10    1.60    4.40    1.67   42.35    6.04   35.31    7.58   7.04   9.70 
1 1 1    1   10   56 o  8   35.63    4.27    4.24    0.96    3.94    1.35    4.55    1.36   33.55    6.50   36.31    6.04  -2.76   8.88 
1 1 1    1   10   57 o 18   15.99    6.01    0.69    0.84    1.27    1.18    0.10    1.19   20.08    7.19   15.56    6.66   4.51   9.81 
1 1 1    1   10   58 o 11   70.27    3.67   16.32    1.65   13.36    3.77   17.03    1.84   58.64   10.35   71.60    4.01 -12.97  11.10 
1 1 1    1   10   59 o  5   17.95    6.33    1.02    0.91    1.23    1.20    0.74    1.40   19.85    7.24   18.62    7.52   1.23  10.44 
1 1 1    1   10   60 o 15   32.67    4.50    3.65    0.92    3.43    1.30    3.88    1.31   30.60    6.77   32.77    6.43  -2.18   9.33 
1 1 1    1   10   61 o 14   56.04    3.18   10.46    1.14   10.92    1.61    9.99    1.62   56.37    4.46   53.71    4.74   2.66   6.51 
1 1 1    1   10   62 o 10   21.79    5.93    1.80    0.85    1.50    1.21    2.10    1.21   20.05    7.27   22.91    7.28  -2.86  10.29 
1 1 1    1   10   63 o  7   14.31    5.72    0.53    0.80    0.26    1.14    0.81    1.12   14.82    6.43   16.69    6.74  -1.87   9.32 
1 1 1    1   10   64 o 12   34.94    4.27    4.32    0.94    4.92    1.34    3.73    1.33   35.88    6.00   30.30    6.94   5.58   9.17 
1 1 1    1   10   65 o  1   32.80    4.46    3.89    0.92    3.72    1.30    4.06    1.30   29.90    6.88   31.60    6.58  -1.70   9.52 
1 1 1    1   10   66 o 15   27.23    5.21    2.87    0.88    2.24    1.25    3.49    1.25   21.98    7.42   28.36    6.89  -6.38  10.13 
1 1 1    1   10   67 o 17   34.52    4.30    4.36    0.94    2.71    1.32    6.03    1.33   23.92    7.60   39.44    5.36 -15.52   9.31 
1 1 1    1   10   68 o 12   13.05    5.50    0.41    0.79    0.35    1.13    0.46    1.10   14.18    6.28   14.39    6.28  -0.22   8.88 
1 1 1    1   10   69 o 16   20.43    6.03    1.88    0.85    1.44    1.20    2.30    1.20   17.33    6.99   21.03    7.27  -3.70  10.08 
1 1 1    1   11    0 o  3  530.32    3.69  906.08   12.60  906.08   12.60  906.08   12.60  530.32    3.69  530.32    3.69   0.00   0.00 
1 1 1    1   11    1 o 14  184.58    2.27  109.75    2.70  109.58    3.83  109.91    3.82  184.43    3.22  184.72    3.21  -0.28   4.54 
1 1 1    1   11    2 o  3  365.65    2.39  430.67    5.64  425.10    7.97  436.27    7.98  363.26    3.40  368.00    3.37  -4.74   4.79 
1 1 1    1   11    3 o  2  187.24    2.04  112.93    2.46  112.46    3.47  113.39    3.47  186.85    2.88  187.62    2.87  -0.77   4.07 
1 1 1    1   11    4 o 17  127.76    1.97   52.58    1.62   53.34    2.20   51.67    2.40  128.68    2.66  126.65    2.94   2.04   3.97 
1 1 1    1   11    5 o 14  169.84    2.15   92.92    2.35   90.42    3.52   94.92    3.16  167.53    3.27  171.66    2.86  -4.13   4.34 
1 1 1    1   11    6 o 19  232.36    1.80  173.90    2.69  173.52    3.66  174.36    3.96  232.09    2.45  232.65    2.64  -0.56   3.60 
1 1 1    1   11    7 o  9  534.50    1.98  920.25    6.82  913.12    9.64  927.41    9.66  532.41    2.81  536.56    2.79  -4.15   3.96 
1 1 1    1   11    8 o 14  213.43    1.67  146.73    2.30  145.75    3.36  147.59    3.15  212.71    2.45  214.06    2.28  -1.35   3.35 
1 1 1    1   11    9 o 18  844.54    2.40 2297.54   13.08 2297.36   18.50 2297.72   18.50  844.47    3.40  844.53    3.40  -0.07   4.81 
1 1 1    1   11   10 f  0  162.27    1.68   84.81    1.75   85.28    2.40   84.28    2.56  162.71    2.29  161.76    2.46   0.95   3.36 
1 1 1    1   11   11 o 19  207.32    1.87  138.45    2.49  140.16    3.53  136.75    3.52  208.59    2.63  206.04    2.65   2.56   3.73 
1 1 1    1   11   12 o  3  555.46    2.26  993.86    8.10  991.78   12.02  995.59   10.97  554.84    3.36  555.92    3.06  -1.08   4.55 
1 1 1    1   11   13 o 18  322.31    1.92  334.63    3.99  342.63    5.65  326.67    5.63  326.13    2.69  318.45    2.75   7.68   3.84 
1 1 1    1   11   14 o  6  148.09    1.89   70.64    1.80   72.73    2.55   68.56    2.54  150.25    2.63  145.89    2.71   4.36   3.78 
1 1 1    1   11   15 o  3  322.61    1.93  335.25    4.00  338.38    5.66  332.13    5.65  324.10    2.71  321.09    2.73   3.01   3.85 
1 1 1    1   11   16 o 12  161.42    1.89   83.93    1.97   85.41    2.79   82.45    2.78  162.83    2.66  159.98    2.70   2.85   3.79 
1 1 1    1   11   17 o 12 1262.41    3.35 5134.71   27.27 5154.84   38.60 5114.65   38.53 1264.69    4.74 1259.75    4.75   4.94   6.71 
1 1 1    1   11   18 o  2  760.62    2.46 1863.78   12.08 1869.32   17.09 1858.24   17.07  761.68    3.48  759.42    3.49   2.26   4.93 
1 1 1    1   11   19 o  2  317.23    1.85  324.18    3.78  328.10    5.15  319.62    5.55  319.13    2.51  314.98    2.74   4.16   3.71 
1 1 1    1   11   20 o 18  212.76    1.68  145.81    2.31  148.16    3.38  143.77    3.16  214.45    2.45  211.25    2.32   3.20   3.37 
1 1 1    1   11   21 o  7  115.45    1.71   42.93    1.27   42.43    1.79   43.44    1.79  114.76    2.42  116.12    2.40  -1.35   3.41 
1 1 1    1   11   22 f  0  318.46    1.67  326.69    3.43  329.64    4.85  323.75    4.84  319.88    2.35  317.01    2.37   2.87   3.34 
1 1 1    1   11   23 o 14  102.86    1.73   34.08    1.15   34.32    1.63   33.84    1.62  103.22    2.44  102.49    2.45   0.72   3.46 
1 1 1    1   11   24 o 11  377.04    1.71  457.96    4.16  454.07    5.87  461.86    5.88  375.41    2.43  378.62    2.41  -3.21   3.42 
1 1 1    1   11   25 o 15  264.12    1.70  224.72    2.88  224.55    4.22  224.87    3.95  263.99    2.48  264.19    2.32  -0.19   3.40 
1 1 1    1   11   26 o  5  274.11    1.65  242.05    2.91  242.02    4.11  242.08    4.11  274.07    2.33  274.10    2.33  -0.03   3.29 
1 1 1    1   11   27 o 11  249.14    1.69  199.97    2.71  198.86    3.71  201.24    3.97  248.43    2.32  249.90    2.47  -1.47   3.39 
1 1 1    1   11   28 o  7   59.84    2.02   11.55    0.78   11.49    1.11   11.61    1.10   59.63    2.89   59.96    2.85  -0.33   4.06 
1 1 1    1   11   29 o 13  186.72    1.63  112.33    1.96  112.06    2.77  112.60    2.77  186.47    2.30  186.93    2.30  -0.45   3.25 
1 1 1    1   11   30 o 16   44.82    2.30    6.49    0.66    6.87    0.93    6.11    0.94   46.04    3.17   43.40    3.37   2.64   4.63 
1 1 1    1   11   31 o  7   57.63    2.08   10.72    0.77   10.14    1.12   11.25    1.06   55.98    3.11   59.00    2.81  -3.01   4.19 
1 1 1    1   11   32 o 13  139.35    1.65   62.57    1.48   62.20    2.09   62.93    2.09  138.92    2.34  139.74    2.32  -0.82   3.30 
1 1 1    1   11   33 o  1  139.60    1.65   62.79    1.48   62.19    2.09   63.38    2.09  138.91    2.34  140.24    2.32  -1.32   3.29 
1 1 1    1   11   34 o  9   29.27    2.97    2.79    0.55    2.92    0.78    2.66    0.78   29.77    4.17   28.38    4.43   1.39   6.09 
1 1 1    1   11   35 o  3  113.17    1.68   41.26    1.22   41.87    1.73   40.65    1.73  113.98    2.36  112.31    2.39   1.67   3.36 
1 1 1    1   11   36 o 11  122.10    1.66   48.03    1.31   48.49    1.85   47.57    1.85  122.66    2.34  121.49    2.36   1.17   3.32 
1 1 1    1   11   37 o 11  127.00    1.64   51.96    1.34   53.99    1.90   49.96    1.90  129.42    2.28  124.50    2.36   4.92   3.29 
1 1 1    1   11   38 o  4  342.85    1.69  378.76    3.72  380.95    5.27  376.57    5.26  343.76    2.38  341.78    2.39   1.98   3.37 
1 1 1    1   11   39 o  7  214.70    1.67  148.54    2.31  150.31    3.38  146.99    3.16  215.91    2.43  213.53    2.30   2.39   3.34 
1 1 1    1   11   40 o 11   73.13    1.81   17.24    0.85   17.98    1.20   16.50    1.20   74.61    2.51   71.47    2.61   3.14   3.62 
1 1 1    1   11   41 o 10  139.26    1.64   62.51    1.47   60.01    2.07   65.03    2.08  136.40    2.36  141.99    2.28  -5.60   3.28 
1 1 1    1   11   42 o  6   48.39    2.11    7.57    0.66    7.68    0.93    7.46    0.92   48.67    2.99   47.95    3.01   0.73   4.25 
1 1 1    1   11   43 o 16   67.40    2.02   14.67    0.87   15.76    1.36   13.90    1.14   69.76    3.03   65.55    2.71   4.21   4.07 
1 1 1    1   11   44 o  5   52.87    2.10    9.04    0.71    8.70    0.97    9.44    1.06   51.80    2.91   53.93    3.06  -2.13   4.23 
1 1 1    1   11   45 f  0  265.65    1.63  227.57    2.79  228.26    3.95  226.88    3.94  265.90    2.30  265.09    2.31   0.81   3.26 
1 1 1    1   11   46 o  2   82.56    1.74   21.98    0.92   22.27    1.31   21.71    1.30   83.00    2.46   81.95    2.46   1.05   3.48 
1 1 1    1   11   47 o  9   48.72    2.21    7.68    0.69    7.34    0.88    8.22    1.11   47.56    2.89   50.26    3.46  -2.70   4.51 
1 1 1    1   11   48 o  7   46.75    2.11    7.07    0.63    6.81    0.93    7.29    0.87   45.77    3.17   47.40    2.85  -1.62   4.26 
1 1 1    1   11   49 o 12    8.83    3.49    0.14    0.29    0.26    0.39   -0.01    0.44   10.74    4.10    9.50    4.06   1.23   5.77 
1 1 1    1   11   50 o 19   50.85    1.90    8.36    0.62    7.95    0.86    8.79    0.89   49.48    2.72   52.06    2.66  -2.58   3.81 
1 1 1    1   11   51 o  4   24.94    2.38    2.03    0.38    2.02    0.55    2.03    0.52   24.71    3.56   24.81    3.32  -0.11   4.87 
1 1 1    1   11   52 o  2   26.19    2.28    2.24    0.38    2.30    0.54    2.17    0.54   26.40    3.23   25.65    3.34   0.75   4.65 
1 1 1    1   11   53 o 10   63.05    2.15   12.87    0.87   11.37    1.23   14.37    1.23   59.04    3.26   66.47    2.88  -7.43   4.35 
1 1 1    1   11   54 o  6    4.67    2.29   -0.46    0.23   -1.05    0.33    0.16    0.33    4.64    2.34    9.39    3.72  -4.75   4.39 
1 1 1    1   11   55 o 11   80.37    3.21   21.13    1.66   22.91    2.33   19.29    2.37   83.15    4.36   76.04    4.86   7.11   6.53 
1 1 1    1   11   56 o  7   63.60    2.34   13.16    0.96   13.09    1.31   13.25    1.40   63.13    3.22   63.44    3.45  -0.32   4.72 
1 1 1    1   11   57 o  9   71.60    2.88   16.78    1.32   13.91    1.85   19.78    1.89   64.44    4.49   77.29    3.82 -12.84   5.89 
1 1 1    1   11   58 o 18   52.28    3.59    9.05    1.20    8.82    1.84    9.22    1.58   50.54    5.75   52.24    4.76  -1.70   7.46 
1 1 1    1   11   59 o  9   25.58    6.73    2.41    1.12    2.45    1.44    2.34    1.80   25.54    7.92   25.16    8.91   0.38  11.92 
1 1 1    1   11   60 o  1   27.39    5.39    2.71    0.92    1.91    1.29    3.52    1.30   22.42    7.55   30.44    6.82  -8.02  10.18 
1 1 1    1   11   61 o 11   27.87    5.22    2.83    0.90    3.90    1.29    1.80    1.26   31.90    6.49   21.43    7.47  10.47   9.89 
1 1 1    1   11   62 o  5   24.50    5.70    2.28    0.88    2.57    1.25    1.99    1.24   24.92    7.31   22.03    7.41   2.89  10.41 
1 1 1    1   11   63 o  5   13.58    5.62    0.38    0.80    1.16    1.13   -0.41    1.14   18.03    6.92   12.93    5.95   5.10   9.13 
1 1 1    1   11   64 o  4   22.03    5.98    1.94    0.87    2.12    1.24    1.76    1.22   22.05    7.40   20.38    7.31   1.68  10.40 
1 1 1    1   11   65 o 12   19.19    6.11    1.53    0.85    0.86    1.20    2.21    1.20   16.27    6.81   21.97    7.29  -5.70   9.98 
1 1 1    1   11   66 o  2   12.94    5.52    0.32    0.81   -1.21    1.14    1.86    1.15   10.95    5.30   20.33    7.12  -9.38   8.87 
1 1 1    1   11   67 o  3   12.72    5.44    0.32    0.79    0.67    1.12   -0.04    1.12   15.16    6.47   13.09    5.98   2.07   8.81 
1 1 1    1   11   68 o 10    9.49    4.54   -0.65    0.78   -0.36    1.11   -0.93    1.10   11.90    5.60   10.81    5.22   1.09   7.66 
1 1 1    1   12    0 o 15  410.21    2.63  542.10    6.94  542.10    6.94  542.10    6.94  410.21    2.63  410.21    2.63   0.00   0.00 
1 1 1    1   12    1 o 13   98.90    1.99   31.51    1.27   30.75    1.80   32.27    1.80   97.66    2.86  100.04    2.79  -2.38   3.99 
1 1 1    1   12    2 o 13  277.82    1.90  248.62    3.40  248.31    4.81  248.92    4.81  277.64    2.69  277.98    2.69  -0.34   3.80 
1 1 1    1   12    3 o  9  179.60    1.88  103.90    2.18  101.58    3.07  106.24    3.08  177.57    2.69  181.60    2.63  -4.03   3.76 
1 1 1    1   12    4 o 17   83.33    2.16   22.38    1.16   23.25    1.72   21.65    1.57   84.90    3.15   81.93    2.98   2.97   4.34 
1 1 1    1   12    5 o 13  288.02    2.09  267.21    3.88  267.64    5.48  266.79    5.48  288.24    2.95  287.78    2.96   0.46   4.18 
1 1 1    1   12    6 o 15  219.38    1.97  155.02    2.78  151.04    3.76  159.84    4.13  216.53    2.70  222.75    2.88  -6.22   3.94 
1 1 1    1   12    7 o 10  601.18    2.33 1164.21    9.04 1163.78   13.40 1164.58   12.23  601.02    3.46  601.24    3.16  -0.22   4.69 
1 1 1    1   12    8 o 16  153.01    2.19   75.42    2.16   75.55    2.90   75.24    3.24  153.14    2.94  152.83    3.29   0.32   4.42 
1 1 1    1   12    9 o  3  530.91    2.62  908.00    8.98  896.62   12.67  919.47   12.72  527.53    3.73  534.21    3.70  -6.68   5.25 
1 1 1    1   12   10 o  8  252.90    2.18  206.03    3.56  206.18    4.77  205.84    5.35  252.98    2.93  252.77    3.28   0.21   4.40 
1 1 1    1   12   11 o 10  132.53    1.93   56.58    1.64   58.83    2.33   54.36    2.32  135.14    2.68  129.90    2.77   5.24   3.85 
1 1 1    1   12   12 o  1  160.51    1.90   82.99    1.96   82.75    2.77   83.23    2.77  160.27    2.68  160.73    2.68  -0.46   3.79 
1 1 1    1   12   13 o  3  118.74    2.05   45.42    1.57   44.48    2.32   46.20    2.12  117.46    3.07  119.76    2.75  -2.29   4.12 
1 1 1    1   12   14 o  8  416.55    2.02  558.93    5.41  557.42    7.65  560.45    7.66  415.96    2.85  417.08    2.85  -1.13   4.03 
1 1 1    1   12   15 f  0  257.59    1.90  213.74    3.16  216.32    4.47  211.16    4.46  259.13    2.68  256.01    2.71   3.11   3.81 
1 1 1    1   12   16 o  3  603.17    2.15 1172.01    8.36 1165.61   11.38 1179.51   12.32  601.48    2.94  605.04    3.16  -3.56   4.32 
1 1 1    1   12   17 o 19  709.06    2.21 1619.63   10.11 1619.32   14.30 1619.94   14.30  708.93    3.13  709.06    3.13  -0.14   4.43 
1 1 1    1   12   18 o  3  315.89    1.73  321.44    3.52  325.65    5.16  317.77    4.82  317.93    2.52  314.06    2.38   3.87   3.47 
1 1 1    1   12   19 o 17  218.27    1.69  153.46    2.38  153.84    3.48  153.13    3.26  218.52    2.47  218.02    2.32   0.50   3.39 
1 1 1    1   12   20 o  2  347.62    1.75  389.27    3.92  391.25    5.74  387.54    5.37  348.47    2.56  346.82    2.40   1.65   3.51 
1 1 1    1   12   21 o 16  303.77    1.67  297.26    3.26  297.09    4.61  297.43    4.62  303.67    2.36  303.84    2.36  -0.17   3.33 
1 1 1    1   12   22 o 15  469.08    1.80  708.84    5.43  704.50    7.67  713.19    7.68  467.60    2.55  470.48    2.53  -2.87   3.59 
1 1 1    1   12   23 f  0  405.12    1.74  528.72    4.54  528.78    6.42  528.66    6.41  405.10    2.46  405.06    2.46   0.05   3.48 
1 1 1    1   12   24 o  4  113.67    1.71   41.62    1.25   42.72    1.77   40.52    1.77  115.14    2.39  112.14    2.46   3.00   3.43 
1 1 1    1   12   25 o 16  153.08    1.70   75.49    1.68   76.95    2.30   73.84    2.46  154.53    2.31  151.37    2.52   3.17   3.42 
1 1 1    1   12   26 o 10  127.39    1.67   52.29    1.37   52.70    1.94   51.87    1.94  127.88    2.36  126.87    2.38   1.01   3.35 
1 1 1    1   12   27 o 13   73.23    1.89   17.29    0.89   16.86    1.26   17.74    1.26   72.26    2.70   74.13    2.65  -1.87   3.79 
1 1 1    1   12   28 o  5  115.60    1.70   43.05    1.27   44.30    1.79   41.81    1.79  117.24    2.37  113.90    2.44   3.34   3.40 
1 1 1    1   12   29 o 10  151.77    1.64   74.21    1.61   75.58    2.28   72.86    2.27  153.14    2.31  150.36    2.34   2.79   3.29 
1 1 1    1   12   30 o 12  121.06    1.74   47.22    1.36   45.50    1.99   48.72    1.86  118.81    2.60  122.95    2.35  -4.14   3.50 
1 1 1    1   12   31 f  0  132.84    1.67   56.86    1.43   56.13    2.02   57.59    2.02  131.97    2.37  133.67    2.34  -1.70   3.33 
1 1 1    1   12   32 o  6  354.97    1.76  405.99    4.02  406.67    5.89  405.40    5.50  355.19    2.57  354.66    2.41   0.54   3.52 
1 1 1    1   12   33 o 12  417.02    1.75  560.35    4.70  565.54    6.65  555.17    6.64  418.88    2.46  415.02    2.48   3.86   3.50 
1 1 1    1   12   34 f  0   66.41    1.93   14.22    0.83   13.82    1.17   14.62    1.17   65.42    2.78   67.28    2.70  -1.86   3.87 
1 1 1    1   12   35 o 18  316.38    1.67  322.52    3.41  320.10    4.82  324.94    4.83  315.13    2.37  317.50    2.36  -2.37   3.35 
1 1 1    1   12   36 o  9   66.68    1.90   14.34    0.82   13.27    1.15   15.42    1.16   64.08    2.80   69.11    2.60  -5.03   3.82 
1 1 1    1   12   37 o  5  141.47    1.64   64.49    1.50   64.55    2.12   64.43    2.12  141.50    2.33  141.37    2.32   0.14   3.29 
1 1 1    1   12   38 o  3  119.50    1.68   46.02    1.29   45.50    1.82   46.55    1.82  118.78    2.38  120.14    2.36  -1.36   3.35 
1 1 1    1   12   39 o  8   78.34    1.86   19.78    0.94   19.41    1.37   20.11    1.29   77.51    2.75   78.91    2.54  -1.40   3.75 
1 1 1    1   12   40 o 13   93.19    1.74   28.00    1.04   28.63    1.47   27.37    1.47   94.16    2.43   92.06    2.49   2.11   3.48 
1 1 1    1   12   41 o  1   81.82    1.85   21.59    0.98   21.79    1.43   21.42    1.34   82.10    2.70   81.40    2.55   0.70   3.72 
1 1 1    1   12   42 o 19   76.53    1.97   18.91    0.97   18.55    1.50   19.16    1.27   75.68    3.08   76.98    2.56  -1.29   4.01 
1 1 1    1   12   43 o 12  114.29    1.88   42.14    1.39   41.21    1.88   43.23    2.04  112.95    2.59  115.65    2.74  -2.71   3.77 
1 1 1    1   12   44 o 16   39.28    2.42    5.00    0.61    5.02    0.87    4.98    0.85   39.21    3.48   39.09    3.41   0.12   4.88 
1 1 1    1   12   45 o 10   77.08    1.83   19.16    0.91   19.38    1.29   18.95    1.28   77.42    2.59   76.54    2.61   0.87   3.67 
1 1 1    1   12   46 o 12  200.52    1.74  129.68    2.25  128.48    2.96  131.31    3.46  199.49    2.31  201.59    2.66  -2.10   3.52 
1 1 1    1   12   47 o  5  151.72    1.73   74.26    1.69   71.54    2.59   76.29    2.24  148.75    2.70  153.69    2.26  -4.94   3.52 
1 1 1    1   12   48 o  3   77.24    1.79   19.25    0.89   19.30    1.27   19.21    1.25   77.22    2.55   77.03    2.52   0.18   3.59 
1 1 1    1   12   49 o 15    8.28    3.73   -0.22    0.42   -0.31    0.63   -0.14    0.57   10.17    4.58   10.17    4.47   0.01   6.40 
1 1 1    1   12   50 o  7   44.60    2.17    6.45    0.62    6.31    0.88    6.58    0.87   44.00    3.14   44.93    3.03  -0.94   4.37 
1 1 1    1   12   51 o  9   92.55    1.62   27.65    0.97   28.09    1.37   27.21    1.36   93.19    2.28   91.68    2.31   1.51   3.25 
1 1 1    1   12   52 o  6  111.37    1.73   40.07    1.24   41.85    1.82   38.52    1.70  113.65    2.49  109.05    2.42   4.60   3.47 
1 1 1    1   12   53 o  3   51.14    1.83    8.47    0.60    7.47    0.85    9.47    0.85   47.86    2.77   53.97    2.46  -6.11   3.70 
1 1 1    1   12   54 o  4   50.57    1.85    8.29    0.60    7.89    0.84    8.71    0.86   49.17    2.67   51.67    2.59  -2.51   3.72 
1 1 1    1   12   55 o 13   57.82    2.27   10.88    0.84   11.21    1.32   10.65    1.09   58.28    3.54   57.01    2.99   1.27   4.63 
1 1 1    1   12   56 o 18   48.53    2.34    7.67    0.73    8.50    1.05    6.90    1.02   50.82    3.21   45.67    3.48   5.15   4.74 
1 1 1    1   12   57 o 12   62.53    2.03   12.71    0.82   10.28    1.15   15.19    1.16   55.87    3.20   68.17    2.65 -12.30   4.16 
1 1 1    1   12   58 o  2   14.62    4.10    0.74    0.40    0.79    0.59    0.69    0.55   15.40    5.08   14.58    4.94   0.82   7.09 
1 1 1    1   12   59 o 15   20.90    3.79    1.51    0.49    2.02    0.73    1.09    0.67   23.73    4.92   17.44    5.39   6.29   7.30 
1 1 1    1   12   60 o 15   48.45    3.49    7.96    1.08    7.08    1.52    8.87    1.54   44.09    5.48   50.01    4.84  -5.93   7.31 
1 1 1    1   12   61 o 18   50.82    3.39    8.78    1.10    8.20    1.55    9.37    1.57   47.54    5.15   51.19    4.82  -3.66   7.05 
1 1 1    1   12   62 o  8   18.84    6.19    1.37    0.87    0.01    1.22    2.77    1.24   14.39    6.43   25.81    7.18 -11.42   9.64 
1 1 1    1   12   63 o  7   20.15    6.14    1.64    0.87    0.24    1.21    3.13    1.25   14.72    6.50   27.06    7.08 -12.35   9.61 
1 1 1    1   12   64 o 17   14.27    5.78    0.61    0.83    0.84    1.17    0.39    1.16   16.13    6.74   14.66    6.43   1.47   9.32 
1 1 1    1   12   65 o  4   25.56    5.62    2.61    0.90    1.99    1.28    3.22    1.27   20.72    7.47   26.76    7.20  -6.04  10.37 
1 1 1    1   12   66 o  2   51.46    3.41    9.30    1.12    9.06    1.59    9.55    1.59   48.29    5.18   49.79    5.04  -1.50   7.23 
1 1 1    1   12   67 o 16   17.11    6.10    1.31    0.85    1.53    1.20    1.09    1.20   17.71    7.03   16.10    6.79   1.61   9.78 
1 1 1    1   13    0 o  2  143.15    2.53   66.07    2.34   66.07    2.34   66.07    2.34  143.15    2.53  143.15    2.53  -0.00   0.00 
1 1 1    1   13    1 o  3  175.65    1.90   99.38    2.15   98.95    3.34   99.69    2.82  175.25    2.96  175.92    2.49  -0.66   3.87 
1 1 1    1   13    2 o  5  233.03    1.90  174.92    2.85  175.47    4.03  174.38    4.02  233.38    2.68  232.66    2.69   0.72   3.79 
1 1 1    1   13    3 o 12  149.84    1.92   72.32    1.86   71.66    2.63   72.99    2.62  149.14    2.74  150.52    2.71  -1.38   3.85 
1 1 1    1   13    4 o  6  449.88    2.06  651.96    5.96  650.34    8.43  653.59    8.43  449.29    2.91  450.41    2.91  -1.12   4.11 
1 1 1    1   13    5 o  6  815.42    2.67 2142.05   14.05 2146.03   19.03 2137.28   20.82  816.10    3.62  814.40    3.97   1.70   5.37 
1 1 1    1   13    6 o 18  453.37    2.26  662.13    6.59  663.75    9.32  660.51    9.32  453.88    3.19  452.78    3.20   1.11   4.52 
1 1 1    1   13    7 o  3  247.17    1.99  196.80    3.17  198.51    4.70  195.38    4.29  248.22    2.94  246.27    2.70   1.96   4.00 
1 1 1    1   13    8 o  7  289.59    1.92  270.15    3.59  272.20    5.08  268.11    5.08  290.67    2.71  288.48    2.73   2.19   3.85 
1 1 1    1   13    9 o 18  181.70    1.83  106.35    2.14  105.55    3.16  107.04    2.92  181.00    2.71  182.28    2.48  -1.28   3.67 
1 1 1    1   13   10 o 10  417.04    2.22  560.28    5.95  564.19    9.43  557.68    7.68  418.44    3.50  416.05    2.87   2.39   4.52 
1 1 1    1   13   11 o 17  279.58    1.77  251.79    3.20  251.25    4.23  252.49    4.88  279.27    2.35  279.95    2.71  -0.68   3.59 
1 1 1    1   13   12 o 14  452.28    1.84  658.93    5.37  658.11    7.35  659.87    7.86  451.97    2.52  452.57    2.70  -0.59   3.69 
1 1 1    1   13   13 o  4   15.39    5.08    0.73    0.59    0.82    0.83    0.63    0.82   17.13    6.06   16.05    5.96   1.08   8.50 
1 1 1    1   13   14 o 15  256.22    1.71  211.47    2.82  209.53    4.12  213.18    3.86  255.02    2.51  257.24    2.33  -2.21   3.42 
1 1 1    1   13   15 o  9  292.01    1.67  274.68    3.14  278.10    4.44  271.28    4.43  293.80    2.35  290.18    2.37   3.62   3.34 
1 1 1    1   13   16 o  8   88.70    1.84   25.34    1.05   25.38    1.49   25.31    1.49   88.71    2.61   88.59    2.61   0.12   3.69 
1 1 1    1   13   17 o  5  201.02    1.70  130.17    2.20  132.61    3.22  128.04    3.01  202.88    2.47  199.35    2.34   3.53   3.40 
1 1 1    1   13   18 o 10  195.91    1.83  123.64    2.31  126.13    3.40  121.51    3.14  197.86    2.67  194.20    2.51   3.66   3.66 
1 1 1    1   13   19 o 17  119.70    1.91   46.16    1.47   45.62    2.01   46.79    2.17  118.99    2.62  120.50    2.79  -1.51   3.83 
1 1 1    1   13   20 o 14  135.06    1.88   58.76    1.63   56.41    2.23   61.51    2.41  132.31    2.61  138.16    2.70  -5.86   3.76 
1 1 1    1   13   21 o 16  292.09    1.93  274.88    3.62  271.60    5.12  278.17    5.13  290.30    2.74  293.79    2.71  -3.49   3.85 
1 1 1    1   13   22 o 15  164.85    1.91   87.56    2.03   89.00    2.87   86.11    2.87  166.18    2.68  163.45    2.72   2.73   3.82 
1 1 1    1   13   23 o  7  177.79    1.91  101.85    2.19  101.38    3.08  102.33    3.10  177.35    2.70  178.18    2.70  -0.83   3.82 
1 1 1    1   13   24 o  6  148.82    1.92   71.36    1.84   75.12    2.61   67.63    2.60  152.67    2.66  144.85    2.79   7.82   3.85 
1 1 1    1   13   25 o 18   56.88    2.45   10.44    0.89   10.88    1.27   10.01    1.26   57.98    3.40   55.61    3.54   2.36   4.91 
1 1 1    1   13   26 o 13  196.88    1.82  124.89    2.30  124.74    3.14  125.07    3.40  196.74    2.48  196.98    2.68  -0.25   3.65 
1 1 1    1   13   27 o  6  124.90    1.81   50.27    1.45   49.53    2.05   51.00    2.06  123.97    2.57  125.79    2.54  -1.82   3.61 
1 1 1    1   13   28 o 12  128.42    1.86   53.14    1.54   51.70    2.27   54.36    2.10  126.64    2.78  129.87    2.51  -3.23   3.75 
1 1 1    1   13   29 o 18  158.99    1.70   81.44    1.74   81.84    2.55   81.09    2.38  159.35    2.48  158.62    2.33   0.72   3.40 
1 1 1    1   13   30 o 11  121.32    1.74   47.43    1.36   49.25    1.99   45.83    1.86  123.61    2.50  119.25    2.42   4.36   3.48 
1 1 1    1   13   31 f  0  146.15    1.66   68.82    1.56   68.51    2.21   69.14    2.21  145.79    2.36  146.46    2.34  -0.67   3.32 
1 1 1    1   13   32 o 11  212.88    1.64  146.01    2.25  145.41    3.18  146.61    3.18  212.40    2.32  213.28    2.31  -0.87   3.28 
1 1 1    1   13   33 o 15  382.56    1.73  471.57    4.25  470.88    6.02  472.26    6.02  382.20    2.44  382.76    2.44  -0.56   3.45 
1 1 1    1   13   34 o 19   77.81    1.86   19.51    0.93   19.40    1.32   19.62    1.32   77.52    2.65   77.96    2.62  -0.45   3.72 
1 1 1    1   13   35 o 15  127.50    1.68   52.39    1.38   50.49    1.95   54.28    1.95  125.14    2.42  129.75    2.33  -4.61   3.36 
1 1 1    1   13   36 o  3  101.31    1.73   33.08    1.13   33.36    1.60   32.80    1.59  101.71    2.44  100.84    2.45   0.87   3.46 
1 1 1    1   13   37 o  5   50.80    2.16    8.34    0.71    8.00    1.00    8.68    1.00   49.68    3.13   51.75    3.02  -2.07   4.35 
1 1 1    1   13   38 o 15  258.07    1.65  214.69    2.75  215.18    3.88  214.20    3.88  258.25    2.34  257.66    2.34   0.59   3.31 
1 1 1    1   13   39 o  4   83.86    1.80   22.68    0.97   22.94    1.38   22.42    1.37   84.26    2.55   83.28    2.56   0.98   3.62 
1 1 1    1   13   40 o 10   51.59    2.14    8.61    0.71    9.24    1.00    7.96    1.01   53.38    2.92   49.51    3.18   3.87   4.32 
1 1 1    1   13   41 o  9   70.40    1.90   16.00    0.86   14.39    1.22   17.60    1.21   66.65    2.84   73.77    2.56  -7.12   3.82 
1 1 1    1   13   42 o  5   63.86    2.13   13.17    0.87   12.00    1.25   14.31    1.23   60.83    3.19   66.47    2.87  -5.64   4.29 
1 1 1    1   13   43 o  6   44.11    2.33    6.30    0.66    5.94    0.93    6.67    0.94   42.69    3.40   45.31    3.24  -2.62   4.70 
1 1 1    1   13   44 o  8   48.73    2.22    7.68    0.70    7.50    0.98    7.86    0.98   48.05    3.20   49.21    3.12  -1.16   4.46 
1 1 1    1   13   45 o  6  123.51    1.69   49.21    1.35   48.12    1.90   50.29    1.90  122.05    2.42  124.79    2.37  -2.73   3.38 
1 1 1    1   13   46 o  2   93.94    1.96   28.49    1.19   30.69    1.76   26.65    1.61   97.35    2.81   90.72    2.75   6.62   3.93 
1 1 1    1   13   47 o  5  100.98    1.80   32.91    1.17   33.52    1.60   32.21    1.71  101.82    2.44   99.74    2.66   2.08   3.61 
1 1 1    1   13   48 o 11   68.61    1.93   15.22    0.85   14.25    1.21   16.17    1.21   66.27    2.84   70.63    2.66  -4.36   3.89 
1 1 1    1   13   49 o 12   14.77    4.74    0.70    0.51    0.95    0.73    0.47    0.71   17.27    5.69   14.32    5.50   2.95   7.91 
1 1 1    1   13   50 o  5   95.37    1.74   29.37    1.07   28.71    1.52   30.02    1.51   94.12    2.52   96.26    2.43  -2.14   3.50 
1 1 1    1   13   51 o 16   89.97    1.81   26.16    1.05   27.36    1.45   24.84    1.53   91.84    2.45   87.44    2.72   4.40   3.66 
1 1 1    1   13   52 o  3   49.00    2.12    7.79    0.67    7.33    0.94    8.27    0.95   47.31    3.10   50.31    2.96  -3.00   4.28 
1 1 1    1   13   53 o  9   43.91    2.20    6.27    0.62    6.79    0.88    5.75    0.88   45.49    3.01   41.79    3.29   3.70   4.46 
1 1 1    1   13   54 o 14    4.17    2.08   -0.63    0.23   -0.60    0.54   -0.64    0.26    8.18    3.87    4.53    2.25   3.65   4.47 
1 1 1    1   13   55 o 13   59.36    1.81   11.43    0.69   12.04    0.97   10.80    0.99   60.75    2.49   57.48    2.67   3.27   3.65 
1 1 1    1   13   56 o 13   27.21    2.61    2.44    0.45    2.30    0.64    2.57    0.64   26.07    3.93   27.67    3.67  -1.60   5.38 
1 1 1    1   13   57 o 16   17.71    3.18    1.07    0.35    0.81    0.52    1.28    0.47   15.31    4.79   19.18    3.92  -3.87   6.19 
1 1 1    1   13   58 o 11    7.25    3.18   -0.06    0.29    0.06    0.52   -0.10    0.34   10.37    4.42    7.70    3.42   2.68   5.59 
1 1 1    1   13   59 o 14   32.57    3.21    3.59    0.66    2.74    0.89    4.64    0.99   27.29    5.28   36.39    4.32  -9.10   6.82 
1 1 1    1   13   60 o  5   12.15    4.06    0.49    0.37    0.16    0.56    0.77    0.50   11.04    4.63   14.72    4.70  -3.68   6.60 
1 1 1    1   13   61 o  1   22.50    2.84    1.72    0.40    2.44    0.57    1.02    0.57   26.60    3.43   16.59    4.93  10.01   6.00 
1 1 1    1   13   62 o 17   45.12    3.68    7.12    1.06    7.51    1.50    6.73    1.50   44.50    5.35   41.66    5.73   2.83   7.84 
1 1 1    1   13   63 o  5   18.67    6.18    1.45    0.87    0.76    1.23    2.13    1.22   16.01    6.81   21.51    7.35  -5.49  10.02 
1 1 1    1   13   64 o  2   29.87    5.05    3.41    0.94    2.67    1.32    4.17    1.33   23.75    7.61   31.13    6.84  -7.38  10.23 
1 1 1    1   13   65 o  8   25.05    5.76    2.60    0.91    2.53    1.27    2.68    1.30   22.57    7.50   23.16    7.57  -0.59  10.65 
1 1 1    1   13   66 o 14   33.48    4.63    4.36    0.97    5.25    1.37    3.46    1.37   34.23    6.47   25.52    7.70   8.71  10.06 
1 1 1    1   14    0 o 18  289.49    2.36  270.02    4.41  270.02    4.41  270.02    4.41  289.49    2.36  289.49    2.36  -0.00   0.00 
1 1 1    1   14    1 o 10   80.61    1.92   20.93    1.00   22.11    1.42   19.78    1.40   82.79    2.67   78.31    2.79   4.48   3.86 
1 1 1    1   14    2 o 16  247.50    1.66  197.32    2.64  198.19    3.73  196.45    3.73  248.03    2.34  246.94    2.34   1.09   3.31 
1 1 1    1   14    3 o 12  308.55    1.68  306.67    3.34  306.89    4.73  306.44    4.72  308.64    2.38  308.42    2.38   0.23   3.36 
1 1 1    1   14    4 o 12  514.96    1.85  854.26    6.13  859.22    8.68  849.32    8.67  516.42    2.61  513.44    2.62   2.98   3.70 
1 1 1    1   14    5 o 16   36.50    2.97    4.32    0.69    4.66    0.99    3.99    0.97   37.78    4.12   34.92    4.43   2.86   6.05 
1 1 1    1   14    6 o 15  104.17    1.84   34.96    1.24   35.42    1.70   34.44    1.80  104.85    2.52  103.36    2.70   1.49   3.70 
1 1 1    1   14    7 f  0  412.30    1.94  547.62    5.16  547.76    7.60  547.49    7.04  412.31    2.86  412.22    2.65   0.09   3.90 
1 1 1    1   14    8 o  6  220.96    1.65  157.27    2.35  157.52    3.32  157.03    3.32  221.12    2.33  220.77    2.34   0.34   3.30 
1 1 1    1   14    9 o 17  215.87    1.65  150.12    2.29  147.16    3.24  153.08    3.25  213.72    2.35  217.98    2.31  -4.26   3.30 
1 1 1    1   14   10 o 10  127.22    1.83   52.14    1.50   53.31    2.12   50.96    2.13  128.63    2.56  125.76    2.63   2.87   3.67 
1 1 1    1   14   11 o  5   91.90    2.12   27.21    1.25   27.18    1.63   27.24    1.95   91.81    2.76   91.88    3.30  -0.07   4.31 
1 1 1    1   14   12 f  0  104.06    1.99   34.88    1.33   35.89    1.96   34.01    1.82  105.50    2.89  102.70    2.75   2.79   3.99 
1 1 1    1   14   13 o 11   61.62    2.39   12.25    0.95   10.13    1.39   14.06    1.29   55.93    3.89   65.99    3.04 -10.06   4.94 
1 1 1    1   14   14 o 17   80.51    2.23   20.90    1.15   21.98    1.64   19.85    1.62   82.52    3.09   78.41    3.22   4.11   4.46 
1 1 1    1   14   15 o  7  207.04    1.91  138.10    2.55  141.06    3.61  135.16    3.60  209.22    2.68  204.80    2.73   4.42   3.83 
1 1 1    1   14   16 o 19  196.98    1.92  125.01    2.43  124.77    3.43  125.26    3.44  196.77    2.71  197.15    2.71  -0.38   3.83 
1 1 1    1   14   17 f  0  138.70    1.96   61.98    1.76   60.82    2.48   63.14    2.48  137.37    2.81  139.97    2.75  -2.60   3.93 
1 1 1    1   14   18 o  3  212.39    2.09  145.35    2.86  144.20    4.51  146.12    3.70  211.48    3.31  212.92    2.70  -1.44   4.27 
1 1 1    1   14   19 o  2  156.94    1.86   79.36    1.88   79.35    2.77   79.37    2.55  156.90    2.74  156.93    2.53  -0.03   3.72 
1 1 1    1   14   20 o  8  354.70    1.90  405.38    4.34  409.36    6.40  401.99    5.90  356.37    2.79  353.16    2.60   3.20   3.81 
1 1 1    1   14   21 o 11  562.32    2.11 1018.93    7.65 1013.93   11.27 1023.21   10.43  560.79    3.12  563.39    2.87  -2.60   4.24 
1 1 1    1   14   22 o  3  244.99    1.71  193.38    2.69  195.06    3.68  191.46    3.94  246.02    2.32  243.73    2.51   2.30   3.42 
1 1 1    1   14   23 f  0  180.18    1.71  104.60    1.98  104.04    2.71  105.23    2.91  179.68    2.34  180.69    2.50  -1.01   3.43 
1 1 1    1   14   24 o 19   51.13    2.28    8.44    0.75    8.71    1.06    8.17    1.06   51.86    3.18   50.24    3.29   1.62   4.58 
1 1 1    1   14   25 o 18  170.58    1.65   93.75    1.81   91.97    2.56   95.53    2.57  168.93    2.36  172.17    2.32  -3.24   3.30 
1 1 1    1   14   26 o 15   91.70    1.87   27.10    1.10   27.83    1.62   26.47    1.51   92.87    2.72   90.58    2.58   2.29   3.75 
1 1 1    1   14   27 o 12  115.34    1.99   42.87    1.47   42.03    2.08   43.72    2.10  114.18    2.82  116.46    2.79  -2.28   3.97 
1 1 1    1   14   28 o  1  263.77    1.77  224.17    3.01  225.92    4.27  222.42    4.26  264.75    2.50  262.69    2.52   2.06   3.55 
1 1 1    1   14   29 o 17  144.75    1.86   67.52    1.73   68.42    2.37   66.47    2.54  145.69    2.52  143.59    2.75   2.11   3.73 
1 1 1    1   14   30 o 13  280.73    1.93  253.95    3.48  253.14    4.56  255.09    5.39  280.23    2.53  281.26    2.98  -1.03   3.90 
1 1 1    1   14   31 o 11  145.66    1.86   68.37    1.74   67.54    2.38   69.34    2.56  144.74    2.55  146.64    2.71  -1.91   3.72 
1 1 1    1   14   32 o 14  157.68    1.91   80.13    1.94   79.32    2.75   80.94    2.75  156.83    2.72  158.43    2.70  -1.60   3.83 
1 1 1    1   14   33 o 16  124.20    1.95   49.72    1.56   47.25    2.20   52.22    2.21  121.02    2.82  127.24    2.70  -6.22   3.90 
1 1 1    1   14   34 o  8   64.94    2.19   13.62    0.91   13.29    1.24   14.00    1.35   64.10    3.01   65.78    3.20  -1.69   4.39 
1 1 1    1   14   35 o 15  220.68    1.82  157.01    2.59  159.19    3.54  154.47    3.81  222.12    2.47  218.77    2.71   3.35   3.67 
1 1 1    1   14   36 o  4   61.55    2.16   12.24    0.86   10.76    1.20   13.78    1.23   57.61    3.24   65.25    2.92  -7.63   4.36 
1 1 1    1   14   37 o 10  139.85    1.79   63.08    1.62   64.58    2.28   61.57    2.28  141.44    2.51  138.09    2.57   3.35   3.59 
1 1 1    1   14   38 o  5   48.27    2.36    7.54    0.73    7.32    1.07    7.74    1.00   47.41    3.52   48.80    3.21  -1.39   4.76 
1 1 1    1   14   39 o 16  166.49    1.71   89.39    1.83   87.19    2.68   91.33    2.51  164.30    2.53  168.20    2.32  -3.90   3.43 
1 1 1    1   14   40 o 12  108.59    1.74   38.03    1.21   36.81    1.71   39.26    1.72  106.76    2.49  110.27    2.42  -3.52   3.48 
1 1 1    1   14   41 o 15   20.97    4.78    1.49    0.63    1.17    0.96    1.73    0.84   19.45    6.51   22.56    5.75  -3.11   8.69 
1 1 1    1   14   42 o 18   88.01    1.88   24.99    1.07   25.64    1.46   24.24    1.57   89.05    2.55   86.56    2.81   2.49   3.80 
1 1 1    1   14   43 o 18   90.15    1.80   26.22    1.05   26.36    1.48   26.08    1.48   90.28    2.55   89.80    2.55   0.48   3.61 
1 1 1    1   14   44 o 17  100.03    1.77   32.28    1.14   30.17    1.61   34.41    1.62   96.57    2.59  103.19    2.43  -6.62   3.55 
1 1 1    1   14   45 o 17  125.40    1.97   50.77    1.60   51.93    2.25   49.62    2.26  126.66    2.76  123.80    2.83   2.86   3.96 
1 1 1    1   14   46 o  8   93.87    1.87   28.45    1.13   28.53    1.54   28.36    1.66   93.87    2.56   93.54    2.76   0.33   3.76 
1 1 1    1   14   47 o 11  102.02    1.76   33.60    1.16   33.90    1.63   33.30    1.63  102.36    2.48  101.44    2.50   0.92   3.52 
1 1 1    1   14   48 o  1   31.89    3.05    3.33    0.62    3.33    0.88    3.33    0.87   31.62    4.42   31.58    4.41   0.03   6.25 
1 1 1    1   14   49 o  4   28.06    3.32    2.60    0.59    3.37    0.82    1.79    0.84   31.85    4.10   22.76    5.74   9.09   7.05 
1 1 1    1   14   50 o 11   47.03    2.45    7.20    0.74    7.53    1.00    6.79    1.10   47.95    3.27   45.39    3.78   2.56   5.00 
1 1 1    1   14   51 o 17   44.12    2.41    6.34    0.68    4.93    0.96    7.78    0.97   38.49    3.93   48.70    3.10 -10.21   5.01 
1 1 1    1   14   52 o  8   49.38    2.24    7.94    0.71    8.78    1.02    7.13    0.99   51.73    3.07   46.52    3.33   5.21   4.52 
1 1 1    1   14   53 o 13   38.57    2.57    4.87    0.64    4.52    0.90    5.22    0.90   36.79    3.85   39.68    3.56  -2.88   5.24 
1 1 1    1   14   54 o  7   35.01    2.59    4.02    0.58    3.34    0.80    4.75    0.84   31.51    4.05   37.83    3.47  -6.32   5.34 
1 1 1    1   14   55 o 11   16.35    4.18    0.93    0.44    1.17    0.62    0.69    0.63   18.20    5.10   14.88    5.26   3.32   7.32 
1 1 1    1   14   56 f  0   22.84    3.36    1.77    0.48    1.28    0.67    2.31    0.69   18.81    5.28   25.75    4.34  -6.94   6.83 
1 1 1    1   14   57 o  5   37.94    2.29    4.75    0.56    5.16    0.79    4.33    0.79   39.18    3.15   35.71    3.47   3.47   4.69 
1 1 1    1   14   58 o  4   15.31    3.95    0.84    0.39    1.85    0.53   -0.36    0.58   23.04    3.72    9.14    4.22  13.90   5.62 
1 1 1    1   14   59 o  6   22.44    2.84    1.70    0.40    1.74    0.57    1.67    0.57   22.11    4.16   21.60    4.21   0.51   5.92 
1 1 1    1   14   60 o 14    9.99    3.05    0.34    0.21    0.61    0.36    0.19    0.27   13.10    3.92    8.75    3.37   4.34   5.17 
1 1 1    1   14   61 o  8       ?       ?   -0.81    0.22   -0.93    0.29   -0.66    0.32    4.33    2.19    5.35    2.64  -1.01   3.43 
1 1 1    1   14   62 o  8   22.40    3.22    1.75    0.45    2.03    0.62    1.43    0.66   23.53    4.23   19.09    5.23   4.44   6.73 
1 1 1    1   14   63 o 14   32.88    2.52    3.65    0.53    2.78    0.76    4.49    0.74   27.37    4.45   35.94    3.23  -8.57   5.50 
1 1 1    1   14   64 o 13   10.44    4.16    0.29    0.42    0.39    0.45   -0.45    1.19   11.30    4.37   12.28    5.79  -0.97   7.25 
1 1 1    1   14   65 o 17   16.56    6.34    1.24    0.94    0.80    1.25    1.82    1.44   15.17    6.66   18.39    7.56  -3.22  10.07 
1 1 1    1   15    0 o 12  321.23    2.40  332.47    4.96  332.47    4.96  332.47    4.96  321.23    2.40  321.23    2.40   0.00   0.00 
1 1 1    1   15    1 o 12   65.71    2.13   13.93    0.90   14.41    1.27   13.44    1.28   66.80    2.95   64.49    3.08   2.31   4.27 
1 1 1    1   15    2 f  0  101.64    1.81   33.28    1.19   32.59    1.68   33.98    1.68  100.53    2.59  102.70    2.54  -2.17   3.63 
1 1 1    1   15    3 o  6  338.77    1.70  369.70    3.72  368.98    5.25  370.43    5.26  338.41    2.41  339.07    2.41  -0.66   3.41 
1 1 1    1   15    4 o 12  300.20    1.68  290.31    3.25  285.35    4.59  295.32    4.61  297.59    2.40  302.75    2.36  -5.16   3.37 
1 1 1    1   15    5 o  8  457.57    1.80  674.49    5.30  675.88    7.49  673.10    7.49  457.99    2.54  457.05    2.54   0.94   3.60 
1 1 1    1   15    6 o 14  306.38    1.69  302.39    3.33  302.05    4.71  302.74    4.71  306.17    2.39  306.52    2.38  -0.35   3.37 
1 1 1    1   15    7 o 14  211.40    1.84  143.97    2.50  143.20    3.41  144.88    3.68  210.81    2.51  212.03    2.70  -1.22   3.68 
1 1 1    1   15    8 o  3   72.74    2.07   17.06    0.97   17.69    1.42   16.51    1.33   74.04    2.98   71.52    2.88   2.52   4.15 
1 1 1    1   15    9 f  0  134.99    1.82   58.71    1.58   59.61    2.42   58.03    2.10  136.00    2.76  134.19    2.43   1.81   3.68 
1 1 1    1   15   10 o 17   48.80    2.42    7.69    0.76    7.61    1.07    7.78    1.08   48.46    3.45   49.00    3.43  -0.54   4.87 
1 1 1    1   15   11 o 11  133.13    1.89   57.11    1.62   56.84    2.38   57.34    2.22  132.80    2.79  133.38    2.58  -0.59   3.80 
1 1 1    1   15   12 o  7  281.10    1.73  254.58    3.13  259.15    4.29  249.40    4.57  283.58    2.35  278.18    2.55   5.40   3.46 
1 1 1    1   15   13 o  9  203.87    1.66  133.90    2.18  129.50    3.08  138.34    3.09  200.46    2.38  207.19    2.31  -6.73   3.32 
1 1 1    1   15   14 o 16  206.12    1.71  136.88    2.27  140.09    3.11  133.23    3.32  208.50    2.32  203.32    2.54   5.18   3.44 
1 1 1    1   15   15 o 10   43.07    2.59    6.00    0.72    6.04    1.02    5.96    1.01   43.11    3.69   42.84    3.70   0.27   5.23 
1 1 1    1   15   16 o 16   59.35    2.16   11.37    0.82   10.50    1.17   12.21    1.16   56.98    3.21   61.48    2.93  -4.50   4.35 
1 1 1    1   15   17 o 11   71.94    1.99   16.69    0.92   18.05    1.31   15.35    1.30   74.78    2.72   68.95    2.93   5.83   4.00 
1 1 1    1   15   18 o  3  297.90    1.68  285.92    3.22  285.89    4.56  285.94    4.56  297.84    2.37  297.87    2.37  -0.03   3.36 
1 1 1    1   15   19 o  2   42.96    2.60    5.97    0.72    6.51    1.01    5.44    1.01   44.78    3.55   40.89    3.88   3.89   5.25 
1 1 1    1   15   20 o 13  290.27    1.73  271.46    3.24  269.45    4.43  273.78    4.75  289.15    2.38  291.45    2.53  -2.31   3.47 
1 1 1    1   15   21 o  7  176.79    1.71  100.70    1.95   98.79    2.67  102.91    2.87  175.08    2.37  178.69    2.49  -3.60   3.43 
1 1 1    1   15   22 f  0   66.68    2.10   14.34    0.90   14.89    1.23   13.70    1.32   67.91    2.81   65.10    3.17   2.81   4.23 
1 1 1    1   15   23 o  5  170.96    1.85   94.17    2.04   98.66    3.01   90.36    2.77  174.95    2.67  167.43    2.57   7.52   3.70 
1 1 1    1   15   24 o  6  188.70    1.84  114.74    2.24  111.95    3.30  117.11    3.05  186.36    2.75  190.61    2.48  -4.25   3.71 
1 1 1    1   15   25 o  2   98.86    2.08   31.50    1.32   29.72    1.87   33.27    1.87   95.96    3.03  101.54    2.86  -5.58   4.17 
1 1 1    1   15   26 o 15   24.73    4.69    2.04    0.72    2.38    1.02    1.70    1.01   26.62    6.08   22.68    6.57   3.93   8.95 
1 1 1    1   15   27 o 19  197.87    1.92  126.17    2.45  127.89    3.46  124.47    3.45  199.17    2.70  196.48    2.73   2.68   3.84 
1 1 1    1   15   28 o  4  157.01    1.94   79.45    1.96   80.24    2.77   78.66    2.77  157.75    2.73  156.19    2.75   1.56   3.88 
1 1 1    1   15   29 o  1  196.38    1.84  124.28    2.33  125.04    3.44  123.64    3.16  196.91    2.71  195.82    2.51   1.09   3.69 
1 1 1    1   15   30 o 18  116.86    1.93   44.02    1.45   44.42    2.15   43.68    1.97  117.34    2.84  116.38    2.63   0.96   3.87 
1 1 1    1   15   31 o 15  250.02    1.85  201.49    2.98  201.30    4.39  201.65    4.05  249.79    2.73  250.04    2.51  -0.25   3.71 
1 1 1    1   15   32 o  5   30.60    3.26    3.06    0.63    2.49    0.86    3.72    0.93   27.29    5.09   33.62    4.41  -6.32   6.74 
1 1 1    1   15   33 o 14  106.22    1.80   36.38    1.23   36.46    1.68   36.28    1.81  106.30    2.46  106.02    2.65   0.28   3.61 
1 1 1    1   15   34 f  0  106.61    1.81   36.65    1.24   36.29    1.69   37.07    1.82  106.03    2.48  107.15    2.64  -1.12   3.62 
1 1 1    1   15   35 o  6   18.75    4.76    1.19    0.58    1.03    0.84    1.32    0.79   18.27    6.09   19.92    5.80  -1.65   8.41 
1 1 1    1   15   36 o  9   54.88    2.23    9.74    0.79    9.84    1.16    9.66    1.07   55.04    3.28   54.56    3.07   0.48   4.50 
1 1 1    1   15   37 o 11   12.15    4.85    0.24    0.57    0.48    0.81   -0.00    0.81   15.11    5.85   12.94    5.52   2.16   8.04 
1 1 1    1   15   38 o  2   64.57    2.38   13.48    0.99   12.50    1.41   14.43    1.39   62.04    3.54   66.71    3.24  -4.67   4.80 
1 1 1    1   15   39 o 16   29.45    3.68    2.85    0.68    2.67    0.94    3.06    1.00   28.16    5.35   30.23    5.34  -2.07   7.56 
1 1 1    1   15   40 o  2  122.92    2.09   48.76    1.66   46.27    2.24   51.76    2.46  119.63    2.91  126.51    3.01  -6.88   4.19 
1 1 1    1   15   41 o 14  188.32    2.00  114.45    2.43  113.60    3.29  115.49    3.62  187.46    2.72  188.95    2.97  -1.49   4.03 
1 1 1    1   15   42 o 11   10.21    4.52   -0.19    0.59   -0.03    0.80   -0.36    0.86   12.75    5.47   12.00    5.37   0.75   7.67 
1 1 1    1   15   43 o  5   62.45    2.30   12.62    0.92   12.60    1.25   12.64    1.37   62.29    3.12   62.33    3.43  -0.04   4.63 
1 1 1    1   15   44 o  2   99.99    2.17   32.31    1.40   29.80    1.88   35.42    2.09   95.83    3.05  104.47    3.11  -8.65   4.36 
1 1 1    1   15   45 o  2   32.56    3.20    3.47    0.66    4.92    0.97    2.21    0.91   38.66    3.95   25.40    5.68  13.26   6.91 
1 1 1    1   15   46 o 18  127.20    1.77   52.25    1.45   52.81    2.12   51.76    1.98  127.69    2.58  126.45    2.43   1.24   3.55 
1 1 1    1   15   47 o  6   90.86    1.84   26.68    1.08   26.72    1.52   26.64    1.52   90.74    2.60   90.61    2.61   0.14   3.69 
1 1 1    1   15   48 o 17   24.52    3.93    2.02    0.60    1.91    0.84    2.13    0.85   23.47    5.65   24.83    5.48  -1.37   7.87 
1 1 1    1   15   49 o 15   25.87    3.91    2.25    0.63    2.09    0.94    2.38    0.86   24.40    6.00   26.25    5.25  -1.86   7.97 
1 1 1    1   15   50 o 18   71.49    1.95   16.58    0.90   15.54    1.26   17.63    1.27   68.95    2.85   73.50    2.69  -4.55   3.93 
1 1 1    1   15   51 o  2   34.21    2.89    3.85    0.63    3.52    0.88    4.19    0.90   32.29    4.35   35.39    4.03  -3.10   5.93 
1 1 1    1   15   52 o  4   37.49    2.72    4.61    0.65    4.87    0.93    4.35    0.92   38.23    3.82   36.04    4.02   2.19   5.55 
1 1 1    1   15   53 o  2   77.91    1.87   19.70    0.94   18.75    1.33   20.65    1.33   75.65    2.73   79.45    2.60  -3.80   3.77 
1 1 1    1   15   54 o  7   26.56    3.40    2.38    0.57    3.01    0.80    1.73    0.81   29.52    4.32   21.78    5.72   7.74   7.17 
1 1 1    1   15   55 o 18   66.01    2.03   14.26    0.86   14.41    1.17   14.07    1.28   65.95    2.76   64.95    3.06   1.00   4.12 
1 1 1    1   15   56 o 17    9.17    3.98   -0.02    0.44    0.29    0.60   -0.36    0.63   12.12    4.93    9.66    4.44   2.46   6.64 
1 1 1    1   15   57 o  9   39.10    2.60    5.09    0.65    5.65    0.92    4.53    0.92   40.63    3.55   36.04    4.05   4.58   5.38 
1 1 1    1   15   58 o  6    7.13    3.35   -0.36    0.39   -0.56    0.53   -0.13    0.57    8.06    3.82    9.84    4.40  -1.78   5.83 
1 1 1    1   15   59 o 16   24.54    3.30    2.09    0.51    1.30    0.75    2.77    0.69   18.20    5.72   27.89    3.98  -9.69   6.97 
1 1 1    1   15   60 o 14   10.26    3.66    0.34    0.30    0.25    0.44    0.41    0.42   10.53    4.24   11.47    4.26  -0.94   6.01 
1 1 1    1   15   61 o 10    9.54    3.59    0.26    0.30    0.31    0.38    0.17    0.49   10.49    4.02   10.40    4.35   0.10   5.92 
1 1 1    1   15   62 o 15   64.52    2.34   13.96    0.97   13.20    1.29   14.95    1.47   61.63    3.25   65.17    3.52  -3.54   4.80 
1 1 1    1   15   63 o  3   19.59    3.83    1.43    0.47    1.91    0.74    1.11    0.60   21.43    5.35   16.43    5.12   4.99   7.41 
1 1 1    1   16    0 o 16   98.72    2.60   31.47    1.65   31.47    1.65   31.47    1.65   98.72    2.60   98.72    2.60  -0.00   0.00 
1 1 1    1   16    1 f  0  231.95    1.67  173.34    2.49  172.32    3.52  174.36    3.52  231.24    2.36  232.61    2.35  -1.37   3.33 
1 1 1    1   16    2 o 13  564.08    1.91 1025.19    6.95 1024.70    9.83 1025.69    9.82  563.84    2.71  564.11    2.70  -0.27   3.82 
1 1 1    1   16    3 o 16  424.12    1.77  579.53    4.84  580.97    6.85  578.10    6.85  424.58    2.51  423.53    2.51   1.05   3.55 
1 1 1    1   16    4 o 13  396.73    1.75  507.10    4.48  504.52    6.33  509.70    6.34  395.66    2.48  397.69    2.47  -2.03   3.50 
1 1 1    1   16    5 o 12  560.23    1.91 1011.24    6.88 1025.06    9.75  997.53    9.71  563.94    2.68  556.31    2.71   7.63   3.81 
1 1 1    1   16    6 f  0  131.31    1.73   55.55    1.46   55.77    2.06   55.34    2.08  131.54    2.43  131.04    2.46   0.51   3.46 
1 1 1    1   16    7 o  7  332.87    1.76  356.99    3.77  359.89    5.17  353.68    5.52  334.18    2.40  331.27    2.58   2.91   3.53 
1 1 1    1   16    8 o  6  112.57    1.88   40.83    1.37   40.21    1.94   41.44    1.93  111.70    2.69  113.39    2.64  -1.69   3.77 
1 1 1    1   16    9 o  5  226.73    1.72  165.62    2.51  166.75    3.67  164.63    3.43  227.46    2.51  226.02    2.36   1.44   3.44
[truncated: 3,274,336 more chars]
