# Supplementary material for: Coiled coils 9-to-5: rational de novo design of α-helical barrels with tunable oligomeric states
Source: Chem Sci. 2021 Apr 13;12(20):6923–8. doi: 10.1039/d1sc00460c (PMC8503928; doi:10.1039/d1sc00460c)
Supplement: SC-012-D1SC00460C-s019 [file SC-012-D1SC00460C-s019.cif]

data_UNNAMED
# 
loop_
_atom_site.group_PDB 
_atom_site.id 
_atom_site.auth_atom_id 
_atom_site.label_atom_id 
_atom_site.label_alt_id 
_atom_site.auth_comp_id 
_atom_site.label_comp_id 
_atom_site.pdbx_auth_comp_id 
_atom_site.auth_asym_id 
_atom_site.label_asym_id 
_atom_site.auth_seq_id 
_atom_site.label_seq_id 
_atom_site.pdbx_PDB_ins_code 
_atom_site.Cartn_x 
_atom_site.Cartn_y 
_atom_site.Cartn_z 
_atom_site.occupancy 
_atom_site.B_iso_or_equiv 
_atom_site.pdbx_PDB_model_num 
_atom_site.label_entity_id 
_atom_site.type_symbol 
_atom_site.pdbx_formal_charge 
HETATM 1    C   C   . ACE ACE ACE A A 0   0   . 54.107 8.004  29.774 1.00 44.59  1 . C ? 
HETATM 2    O   O   . ACE ACE ACE A A 0   0   . 54.714 7.734  30.762 1.00 47.09  1 . O ? 
HETATM 3    CH3 CH3 . ACE ACE ACE A A 0   0   . 52.679 8.569  29.751 1.00 42.68  1 . C ? 
ATOM   4    N   N   . GLY GLY GLY A A 1   1   . 54.611 7.857  28.572 1.00 33.77  1 . N ? 
ATOM   5    CA  CA  . GLY GLY GLY A A 1   1   . 55.963 7.346  28.384 1.00 31.17  1 . C ? 
ATOM   6    C   C   . GLY GLY GLY A A 1   1   . 56.997 8.480  28.480 1.00 31.46  1 . C ? 
ATOM   7    O   O   . GLY GLY GLY A A 1   1   . 56.740 9.635  28.178 1.00 28.20  1 . O ? 
ATOM   8    N   N   . GLU GLU GLU A A 2   2   . 58.205 8.101  28.900 1.00 30.44  1 . N ? 
ATOM   9    CA  CA  . GLU GLU GLU A A 2   2   . 59.203 9.091  29.232 1.00 26.35  1 . C ? 
ATOM   10   CB  CB  . GLU GLU GLU A A 2   2   . 60.273 8.513  30.113 1.00 35.50  1 . C ? 
ATOM   11   CG  CG  . GLU GLU GLU A A 2   2   . 61.027 7.417  29.494 1.00 33.20  1 . C ? 
ATOM   12   CD  CD  . GLU GLU GLU A A 2   2   . 62.090 6.883  30.466 1.00 53.16  1 . C ? 
ATOM   13   OE1 OE1 . GLU GLU GLU A A 2   2   . 62.364 7.505  31.546 1.00 53.08  1 . O ? 
ATOM   14   OE2 OE2 . GLU GLU GLU A A 2   2   . 62.676 5.847  30.133 1.00 51.46  1 . O ? 
ATOM   15   C   C   . GLU GLU GLU A A 2   2   . 59.831 9.772  28.008 1.00 26.00  1 . C ? 
ATOM   16   O   O   . GLU GLU GLU A A 2   2   . 60.139 10.951 28.070 1.00 25.82  1 . O ? 
ATOM   17   N   N   . ILE ILE ILE A A 3   3   . 60.021 9.037  26.913 1.00 24.54  1 . N ? 
ATOM   18   CA  CA  . ILE ILE ILE A A 3   3   . 60.533 9.681  25.690 1.00 27.08  1 . C ? 
ATOM   19   CB  CB  . ILE ILE ILE A A 3   3   . 60.923 8.636  24.612 1.00 27.51  1 . C ? 
ATOM   20   CG1 CG1 . ILE ILE ILE A A 3   3   . 62.072 7.779  25.101 1.00 39.70  1 . C ? 
ATOM   21   CD1 CD1 . ILE ILE ILE A A 3   3   . 63.347 8.458  25.325 1.00 41.80  1 . C ? 
ATOM   22   CG2 CG2 . ILE ILE ILE A A 3   3   . 61.181 9.298  23.268 1.00 27.59  1 . C ? 
ATOM   23   C   C   . ILE ILE ILE A A 3   3   . 59.500 10.672 25.152 1.00 28.41  1 . C ? 
ATOM   24   O   O   . ILE ILE ILE A A 3   3   . 59.841 11.812 24.794 1.00 22.92  1 . O ? 
ATOM   25   N   N   . ALA ALA ALA A A 4   4   . 58.223 10.254 25.111 1.00 25.15  1 . N ? 
ATOM   26   CA  CA  . ALA ALA ALA A A 4   4   . 57.173 11.147 24.693 1.00 27.55  1 . C ? 
ATOM   27   CB  CB  . ALA ALA ALA A A 4   4   . 55.824 10.433 24.725 1.00 28.51  1 . C ? 
ATOM   28   C   C   . ALA ALA ALA A A 4   4   . 57.137 12.384 25.579 1.00 26.85  1 . C ? 
ATOM   29   O   O   . ALA ALA ALA A A 4   4   . 56.961 13.506 25.082 1.00 23.91  1 . O ? 
ATOM   30   N   N   . GLN GLN GLN A A 5   5   . 57.314 12.201 26.885 1.00 25.72  1 . N ? 
ATOM   31   CA  CA  . GLN GLN GLN A A 5   5   . 57.318 13.332 27.801 1.00 25.30  1 . C ? 
ATOM   32   CB  CB  . GLN GLN GLN A A 5   5   . 57.407 12.881 29.271 1.00 28.91  1 . C ? 
ATOM   33   CG  CG  . GLN GLN GLN A A 5   5   . 57.154 14.017 30.236 1.00 36.46  1 . C ? 
ATOM   34   CD  CD  . GLN GLN GLN A A 5   5   . 55.787 14.682 29.967 1.00 49.42  1 . C ? 
ATOM   35   OE1 OE1 . GLN GLN GLN A A 5   5   . 54.772 13.971 29.706 1.00 44.95  1 . O ? 
ATOM   36   NE2 NE2 . GLN GLN GLN A A 5   5   . 55.769 16.035 29.948 1.00 43.59  1 . N ? 
ATOM   37   C   C   . GLN GLN GLN A A 5   5   . 58.474 14.289 27.507 1.00 22.08  1 . C ? 
ATOM   38   O   O   . GLN GLN GLN A A 5   5   . 58.321 15.490 27.579 1.00 21.95  1 . O ? 
ATOM   39   N   N   . GLY GLY GLY A A 6   6   . 59.645 13.736 27.182 1.00 21.81  1 . N ? 
ATOM   40   CA  CA  . GLY GLY GLY A A 6   6   . 60.776 14.548 26.779 1.00 19.76  1 . C ? 
ATOM   41   C   C   . GLY GLY GLY A A 6   6   . 60.463 15.409 25.564 1.00 17.83  1 . C ? 
ATOM   42   O   O   . GLY GLY GLY A A 6   6   . 60.807 16.597 25.519 1.00 19.45  1 . O ? 
ATOM   43   N   N   . LEU LEU LEU A A 7   7   . 59.795 14.822 24.561 1.00 19.30  1 . N ? 
ATOM   44   CA  CA  . LEU LEU LEU A A 7   7   . 59.378 15.580 23.383 1.00 18.43  1 . C ? 
ATOM   45   CB  CB  . LEU LEU LEU A A 7   7   . 58.792 14.653 22.330 1.00 20.44  1 . C ? 
ATOM   46   CG  CG  . LEU LEU LEU A A 7   7   . 59.767 13.623 21.723 1.00 22.11  1 . C ? 
ATOM   47   CD1 CD1 . LEU LEU LEU A A 7   7   . 58.996 12.738 20.747 1.00 24.50  1 . C ? 
ATOM   48   CD2 CD2 . LEU LEU LEU A A 7   7   . 60.916 14.271 21.012 1.00 22.49  1 . C ? 
ATOM   49   C   C   . LEU LEU LEU A A 7   7   . 58.399 16.690 23.750 1.00 20.72  1 . C ? 
ATOM   50   O   O   . LEU LEU LEU A A 7   7   . 58.478 17.806 23.238 1.00 19.03  1 . O ? 
ATOM   51   N   N   . LYS LYS LYS A A 8   8   . 57.461 16.380 24.654 1.00 20.06  1 . N ? 
ATOM   52   CA  CA  A LYS LYS LYS A A 8   8   . 56.500 17.372 25.129 0.50 21.41  1 . C ? 
ATOM   53   CA  CA  B LYS LYS LYS A A 8   8   . 56.500 17.372 25.129 0.50 20.01  1 . C ? 
ATOM   54   CB  CB  A LYS LYS LYS A A 8   8   . 55.407 16.696 25.946 0.50 25.74  1 . C ? 
ATOM   55   CB  CB  B LYS LYS LYS A A 8   8   . 55.407 16.696 25.946 0.50 21.86  1 . C ? 
ATOM   56   CG  CG  A LYS LYS LYS A A 8   8   . 54.513 15.833 25.076 0.50 33.27  1 . C ? 
ATOM   57   CG  CG  B LYS LYS LYS A A 8   8   . 54.514 15.833 25.073 0.50 25.12  1 . C ? 
ATOM   58   CD  CD  A LYS LYS LYS A A 8   8   . 53.464 15.069 25.903 0.50 42.17  1 . C ? 
ATOM   59   CD  CD  B LYS LYS LYS A A 8   8   . 53.465 15.069 25.906 0.50 28.77  1 . C ? 
ATOM   60   CE  CE  A LYS LYS LYS A A 8   8   . 52.492 14.319 24.990 0.50 52.37  1 . C ? 
ATOM   61   CE  CE  B LYS LYS LYS A A 8   8   . 52.832 13.937 25.099 0.50 32.07  1 . C ? 
ATOM   62   NZ  NZ  A LYS LYS LYS A A 8   8   . 53.131 13.216 24.208 0.50 50.07  1 . N ? 
ATOM   63   NZ  NZ  B LYS LYS LYS A A 8   8   . 51.896 13.142 25.958 0.50 28.34  1 . N ? 
ATOM   64   C   C   . LYS LYS LYS A A 8   8   . 57.177 18.509 25.888 1.00 20.50  1 . C ? 
ATOM   65   O   O   . LYS LYS LYS A A 8   8   . 56.768 19.662 25.767 1.00 20.63  1 . O ? 
ATOM   66   N   N   . GLU GLU GLU A A 9   9   . 58.232 18.213 26.654 1.00 19.90  1 . N ? 
ATOM   67   CA  CA  . GLU GLU GLU A A 9   9   . 58.986 19.250 27.336 1.00 22.69  1 . C ? 
ATOM   68   CB  CB  . GLU GLU GLU A A 9   9   . 59.986 18.689 28.343 1.00 24.03  1 . C ? 
ATOM   69   CG  CG  . GLU GLU GLU A A 9   9   . 59.331 17.970 29.501 1.00 28.30  1 . C ? 
ATOM   70   CD  CD  . GLU GLU GLU A A 9   9   . 58.387 18.850 30.295 1.00 32.54  1 . C ? 
ATOM   71   OE1 OE1 . GLU GLU GLU A A 9   9   . 58.678 20.032 30.510 1.00 31.11  1 . O ? 
ATOM   72   OE2 OE2 . GLU GLU GLU A A 9   9   . 57.332 18.320 30.693 1.00 46.92  1 . O ? 
ATOM   73   C   C   . GLU GLU GLU A A 9   9   . 59.727 20.148 26.321 1.00 20.69  1 . C ? 
ATOM   74   O   O   . GLU GLU GLU A A 9   9   . 59.800 21.362 26.497 1.00 20.19  1 . O ? 
ATOM   75   N   N   . ILE ILE ILE A A 10  10  . 60.273 19.531 25.269 1.00 19.05  1 . N ? 
ATOM   76   CA  CA  . ILE ILE ILE A A 10  10  . 60.894 20.291 24.194 1.00 16.15  1 . C ? 
ATOM   77   CB  CB  . ILE ILE ILE A A 10  10  . 61.544 19.350 23.160 1.00 17.18  1 . C ? 
ATOM   78   CG1 CG1 . ILE ILE ILE A A 10  10  . 62.795 18.744 23.768 1.00 19.80  1 . C ? 
ATOM   79   CD1 CD1 . ILE ILE ILE A A 10  10  . 63.428 17.615 22.949 1.00 20.40  1 . C ? 
ATOM   80   CG2 CG2 . ILE ILE ILE A A 10  10  . 61.864 20.088 21.870 1.00 17.29  1 . C ? 
ATOM   81   C   C   . ILE ILE ILE A A 10  10  . 59.862 21.260 23.568 1.00 17.35  1 . C ? 
ATOM   82   O   O   . ILE ILE ILE A A 10  10  . 60.155 22.439 23.345 1.00 16.98  1 . O ? 
ATOM   83   N   N   . ALA ALA ALA A A 11  11  . 58.656 20.766 23.307 1.00 17.77  1 . N ? 
ATOM   84   CA  CA  . ALA ALA ALA A A 11  11  . 57.587 21.613 22.791 1.00 18.10  1 . C ? 
ATOM   85   CB  CB  . ALA ALA ALA A A 11  11  . 56.339 20.801 22.537 1.00 19.20  1 . C ? 
ATOM   86   C   C   . ALA ALA ALA A A 11  11  . 57.305 22.785 23.706 1.00 19.35  1 . C ? 
ATOM   87   O   O   . ALA ALA ALA A A 11  11  . 57.115 23.907 23.239 1.00 19.79  1 . O ? 
ATOM   88   N   N   . LYS LYS LYS A A 12  12  . 57.250 22.544 25.020 1.00 20.23  1 . N ? 
ATOM   89   CA  CA  . LYS LYS LYS A A 12  12  . 57.053 23.635 25.987 1.00 23.61  1 . C ? 
ATOM   90   CB  CB  . LYS LYS LYS A A 12  12  . 56.919 23.081 27.421 1.00 23.15  1 . C ? 
ATOM   91   CG  CG  . LYS LYS LYS A A 12  12  . 55.642 22.291 27.611 1.00 31.97  1 . C ? 
ATOM   92   CD  CD  . LYS LYS LYS A A 12  12  . 55.599 21.741 29.063 1.00 34.06  1 . C ? 
ATOM   93   CE  CE  . LYS LYS LYS A A 12  12  . 54.658 20.523 29.169 1.00 49.06  1 . C ? 
ATOM   94   NZ  NZ  . LYS LYS LYS A A 12  12  . 54.784 19.865 30.514 1.00 53.01  1 . N ? 
ATOM   95   C   C   . LYS LYS LYS A A 12  12  . 58.180 24.661 25.928 1.00 19.63  1 . C ? 
ATOM   96   O   O   . LYS LYS LYS A A 12  12  . 57.930 25.859 26.038 1.00 20.67  1 . O ? 
ATOM   97   N   N   . GLY GLY GLY A A 13  13  . 59.418 24.199 25.735 1.00 18.43  1 . N ? 
ATOM   98   CA  CA  . GLY GLY GLY A A 13  13  . 60.555 25.084 25.555 1.00 17.06  1 . C ? 
ATOM   99   C   C   . GLY GLY GLY A A 13  13  . 60.383 25.983 24.334 1.00 16.99  1 . C ? 
ATOM   100  O   O   . GLY GLY GLY A A 13  13  . 60.689 27.168 24.364 1.00 18.68  1 . O ? 
ATOM   101  N   N   . LEU LEU LEU A A 14  14  . 59.907 25.397 23.233 1.00 16.84  1 . N ? 
ATOM   102  CA  CA  . LEU LEU LEU A A 14  14  . 59.631 26.166 22.021 1.00 15.79  1 . C ? 
ATOM   103  CB  CB  . LEU LEU LEU A A 14  14  . 59.283 25.277 20.863 1.00 16.31  1 . C ? 
ATOM   104  CG  CG  . LEU LEU LEU A A 14  14  . 60.444 24.339 20.403 1.00 16.32  1 . C ? 
ATOM   105  CD1 CD1 . LEU LEU LEU A A 14  14  . 59.961 23.367 19.355 1.00 19.65  1 . C ? 
ATOM   106  CD2 CD2 . LEU LEU LEU A A 14  14  . 61.611 25.063 19.857 1.00 18.12  1 . C ? 
ATOM   107  C   C   . LEU LEU LEU A A 14  14  . 58.548 27.228 22.253 1.00 17.64  1 . C ? 
ATOM   108  O   O   . LEU LEU LEU A A 14  14  . 58.645 28.352 21.768 1.00 17.33  1 . O ? 
ATOM   109  N   N   . LYS LYS LYS A A 15  15  . 57.507 26.867 23.013 1.00 20.42  1 . N ? 
ATOM   110  CA  CA  . LYS LYS LYS A A 15  15  . 56.477 27.838 23.374 1.00 21.21  1 . C ? 
ATOM   111  CB  CB  . LYS LYS LYS A A 15  15  . 55.305 27.134 24.049 1.00 20.98  1 . C ? 
ATOM   112  CG  CG  . LYS LYS LYS A A 15  15  . 54.567 26.252 23.055 1.00 25.16  1 . C ? 
ATOM   113  CD  CD  . LYS LYS LYS A A 15  15  . 53.393 25.486 23.672 1.00 39.38  1 . C ? 
ATOM   114  CE  CE  . LYS LYS LYS A A 15  15  . 52.652 24.725 22.605 1.00 52.17  1 . C ? 
ATOM   115  NZ  NZ  . LYS LYS LYS A A 15  15  . 53.290 23.488 22.146 1.00 52.37  1 . N ? 
ATOM   116  C   C   . LYS LYS LYS A A 15  15  . 57.031 28.979 24.217 1.00 20.15  1 . C ? 
ATOM   117  O   O   . LYS LYS LYS A A 15  15  . 56.612 30.135 24.053 1.00 21.78  1 . O ? 
ATOM   118  N   N   . GLU GLU GLU A A 16  16  . 57.966 28.681 25.126 1.00 18.87  1 . N ? 
ATOM   119  CA  CA  . GLU GLU GLU A A 16  16  . 58.610 29.720 25.915 1.00 18.14  1 . C ? 
ATOM   120  CB  CB  . GLU GLU GLU A A 16  16  . 59.494 29.159 27.032 1.00 20.53  1 . C ? 
ATOM   121  CG  CG  . GLU GLU GLU A A 16  16  . 58.716 28.411 28.087 1.00 22.50  1 . C ? 
ATOM   122  CD  CD  . GLU GLU GLU A A 16  16  . 57.830 29.297 28.929 1.00 29.75  1 . C ? 
ATOM   123  OE1 OE1 . GLU GLU GLU A A 16  16  . 58.032 30.496 29.062 1.00 34.09  1 . O ? 
ATOM   124  OE2 OE2 . GLU GLU GLU A A 16  16  . 56.890 28.749 29.531 1.00 36.47  1 . O ? 
ATOM   125  C   C   . GLU GLU GLU A A 16  16  . 59.414 30.665 25.008 1.00 20.07  1 . C ? 
ATOM   126  O   O   . GLU GLU GLU A A 16  16  . 59.430 31.873 25.212 1.00 19.44  1 . O ? 
ATOM   127  N   N   . ILE ILE ILE A A 17  17  . 60.097 30.097 24.007 1.00 17.52  1 . N ? 
ATOM   128  CA  CA  . ILE ILE ILE A A 17  17  . 60.822 30.890 23.023 1.00 17.07  1 . C ? 
ATOM   129  CB  CB  . ILE ILE ILE A A 17  17  . 61.628 29.998 22.056 1.00 18.30  1 . C ? 
ATOM   130  CG1 CG1 . ILE ILE ILE A A 17  17  . 62.818 29.416 22.801 1.00 19.68  1 . C ? 
ATOM   131  CD1 CD1 . ILE ILE ILE A A 17  17  . 63.604 28.364 22.056 1.00 20.25  1 . C ? 
ATOM   132  CG2 CG2 . ILE ILE ILE A A 17  17  . 62.067 30.753 20.818 1.00 18.47  1 . C ? 
ATOM   133  C   C   . ILE ILE ILE A A 17  17  . 59.840 31.827 22.291 1.00 18.28  1 . C ? 
ATOM   134  O   O   . ILE ILE ILE A A 17  17  . 60.129 33.003 22.114 1.00 18.03  1 . O ? 
ATOM   135  N   N   . ALA ALA ALA A A 18  18  . 58.681 31.298 21.894 1.00 19.34  1 . N ? 
ATOM   136  CA  CA  . ALA ALA ALA A A 18  18  . 57.663 32.120 21.266 1.00 20.86  1 . C ? 
ATOM   137  CB  CB  . ALA ALA ALA A A 18  18  . 56.452 31.284 20.894 1.00 21.33  1 . C ? 
ATOM   138  C   C   . ALA ALA ALA A A 18  18  . 57.260 33.298 22.141 1.00 21.88  1 . C ? 
ATOM   139  O   O   . ALA ALA ALA A A 18  18  . 57.125 34.418 21.649 1.00 20.43  1 . O ? 
ATOM   140  N   N   . TRP TRP TRP A A 19  19  . 57.072 33.055 23.444 1.00 20.13  1 . N ? 
ATOM   141  CA  CA  . TRP TRP TRP A A 19  19  . 56.755 34.133 24.373 1.00 23.19  1 . C ? 
ATOM   142  CB  CB  . TRP TRP TRP A A 19  19  . 56.401 33.590 25.773 1.00 26.49  1 . C ? 
ATOM   143  CG  CG  . TRP TRP TRP A A 19  19  . 55.082 33.039 25.865 1.00 35.98  1 . C ? 
ATOM   144  CD1 CD1 . TRP TRP TRP A A 19  19  . 54.749 31.736 25.984 1.00 45.24  1 . C ? 
ATOM   145  NE1 NE1 . TRP TRP TRP A A 19  19  . 53.376 31.600 26.092 1.00 56.90  1 . N ? 
ATOM   146  CE2 CE2 . TRP TRP TRP A A 19  19  . 52.805 32.850 26.084 1.00 53.16  1 . C ? 
ATOM   147  CD2 CD2 . TRP TRP TRP A A 19  19  . 53.859 33.789 25.934 1.00 49.90  1 . C ? 
ATOM   148  CE3 CE3 . TRP TRP TRP A A 19  19  . 53.546 35.156 25.898 1.00 44.15  1 . C ? 
ATOM   149  CZ3 CZ3 . TRP TRP TRP A A 19  19  . 52.222 35.537 25.934 1.00 55.74  1 . C ? 
ATOM   150  CH2 CH2 . TRP TRP TRP A A 19  19  . 51.199 34.587 26.103 1.00 54.21  1 . C ? 
ATOM   151  CZ2 CZ2 . TRP TRP TRP A A 19  19  . 51.473 33.238 26.172 1.00 66.16  1 . C ? 
ATOM   152  C   C   . TRP TRP TRP A A 19  19  . 57.870 35.171 24.462 1.00 20.17  1 . C ? 
ATOM   153  O   O   . TRP TRP TRP A A 19  19  . 57.615 36.358 24.529 1.00 22.31  1 . O ? 
ATOM   154  N   N   . GLY GLY GLY A A 20  20  . 59.127 34.719 24.417 1.00 19.94  1 . N ? 
ATOM   155  CA  CA  . GLY GLY GLY A A 20  20  . 60.247 35.620 24.371 1.00 21.09  1 . C ? 
ATOM   156  C   C   . GLY GLY GLY A A 20  20  . 60.207 36.538 23.142 1.00 21.06  1 . C ? 
ATOM   157  O   O   . GLY GLY GLY A A 20  20  . 60.490 37.740 23.229 1.00 20.32  1 . O ? 
ATOM   158  N   N   . LEU LEU LEU A A 21  21  . 59.867 35.956 21.985 1.00 19.59  1 . N ? 
ATOM   159  CA  CA  . LEU LEU LEU A A 21  21  . 59.726 36.739 20.768 1.00 18.93  1 . C ? 
ATOM   160  CB  CB  . LEU LEU LEU A A 21  21  . 59.510 35.849 19.564 1.00 19.74  1 . C ? 
ATOM   161  CG  CG  . LEU LEU LEU A A 21  21  . 60.721 34.927 19.236 1.00 17.80  1 . C ? 
ATOM   162  CD1 CD1 . LEU LEU LEU A A 21  21  . 60.316 33.968 18.128 1.00 21.79  1 . C ? 
ATOM   163  CD2 CD2 . LEU LEU LEU A A 21  21  . 61.913 35.708 18.792 1.00 21.23  1 . C ? 
ATOM   164  C   C   . LEU LEU LEU A A 21  21  . 58.596 37.775 20.884 1.00 19.41  1 . C ? 
ATOM   165  O   O   . LEU LEU LEU A A 21  21  . 58.714 38.907 20.420 1.00 18.63  1 . O ? 
ATOM   166  N   N   . LYS LYS LYS A A 22  22  . 57.476 37.360 21.495 1.00 19.23  1 . N ? 
ATOM   167  CA  CA  . LYS LYS LYS A A 22  22  . 56.393 38.299 21.746 1.00 20.49  1 . C ? 
ATOM   168  CB  CB  . LYS LYS LYS A A 22  22  . 55.187 37.540 22.327 1.00 23.49  1 . C ? 
ATOM   169  CG  CG  . LYS LYS LYS A A 22  22  . 54.546 36.631 21.316 1.00 24.65  1 . C ? 
ATOM   170  CD  CD  . LYS LYS LYS A A 22  22  . 53.411 35.834 21.946 1.00 35.41  1 . C ? 
ATOM   171  CE  CE  . LYS LYS LYS A A 22  22  . 52.543 35.217 20.848 1.00 41.63  1 . C ? 
ATOM   172  NZ  NZ  . LYS LYS LYS A A 22  22  . 51.502 34.403 21.529 1.00 49.92  1 . N ? 
ATOM   173  C   C   . LYS LYS LYS A A 22  22  . 56.812 39.445 22.649 1.00 19.71  1 . C ? 
ATOM   174  O   O   . LYS LYS LYS A A 22  22  . 56.396 40.571 22.435 1.00 22.27  1 . O ? 
ATOM   175  N   N   . GLU GLU GLU A A 23  23  . 57.649 39.175 23.651 1.00 19.80  1 . N ? 
ATOM   176  CA  CA  . GLU GLU GLU A A 23  23  . 58.179 40.224 24.509 1.00 22.23  1 . C ? 
ATOM   177  CB  CB  . GLU GLU GLU A A 23  23  . 58.897 39.670 25.731 1.00 24.86  1 . C ? 
ATOM   178  CG  CG  . GLU GLU GLU A A 23  23  . 57.977 38.969 26.684 1.00 31.88  1 . C ? 
ATOM   179  CD  CD  . GLU GLU GLU A A 23  23  . 58.533 38.835 28.116 1.00 41.18  1 . C ? 
ATOM   180  OE1 OE1 . GLU GLU GLU A A 23  23  . 59.508 39.527 28.534 1.00 53.87  1 . O ? 
ATOM   181  OE2 OE2 . GLU GLU GLU A A 23  23  . 57.942 38.051 28.853 1.00 48.09  1 . O ? 
ATOM   182  C   C   . GLU GLU GLU A A 23  23  . 59.072 41.192 23.727 1.00 23.80  1 . C ? 
ATOM   183  O   O   . GLU GLU GLU A A 23  23  . 59.004 42.404 23.940 1.00 21.45  1 . O ? 
ATOM   184  N   N   . ILE ILE ILE A A 24  24  . 59.878 40.650 22.810 1.00 20.02  1 . N ? 
ATOM   185  CA  CA  . ILE ILE ILE A A 24  24  . 60.678 41.491 21.931 1.00 21.66  1 . C ? 
ATOM   186  CB  CB  . ILE ILE ILE A A 24  24  . 61.618 40.650 21.048 1.00 21.89  1 . C ? 
ATOM   187  CG1 CG1 . ILE ILE ILE A A 24  24  . 62.723 40.067 21.902 1.00 22.41  1 . C ? 
ATOM   188  CD1 CD1 . ILE ILE ILE A A 24  24  . 63.641 39.093 21.210 1.00 22.10  1 . C ? 
ATOM   189  CG2 CG2 . ILE ILE ILE A A 24  24  . 62.174 41.486 19.906 1.00 22.79  1 . C ? 
ATOM   190  C   C   . ILE ILE ILE A A 24  24  . 59.759 42.404 21.100 1.00 21.95  1 . C ? 
ATOM   191  O   O   . ILE ILE ILE A A 24  24  . 60.013 43.602 20.979 1.00 24.36  1 . O ? 
ATOM   192  N   N   . ALA ALA ALA A A 25  25  . 58.676 41.827 20.555 1.00 22.30  1 . N ? 
ATOM   193  CA  CA  . ALA ALA ALA A A 25  25  . 57.738 42.605 19.766 1.00 24.38  1 . C ? 
ATOM   194  CB  CB  . ALA ALA ALA A A 25  25  . 56.612 41.733 19.254 1.00 22.47  1 . C ? 
ATOM   195  C   C   . ALA ALA ALA A A 25  25  . 57.176 43.782 20.576 1.00 24.67  1 . C ? 
ATOM   196  O   O   . ALA ALA ALA A A 25  25  . 57.057 44.896 20.080 1.00 26.58  1 . O ? 
ATOM   197  N   N   . GLN GLN GLN A A 26  26  . 56.833 43.514 21.831 1.00 24.83  1 . N ? 
ATOM   198  CA  CA  . GLN GLN GLN A A 26  26  . 56.284 44.547 22.740 1.00 28.35  1 . C ? 
ATOM   199  CB  CB  . GLN GLN GLN A A 26  26  . 55.817 43.909 24.041 1.00 28.55  1 . C ? 
ATOM   200  CG  CG  . GLN GLN GLN A A 26  26  . 54.548 43.057 23.852 1.00 36.72  1 . C ? 
ATOM   201  CD  CD  . GLN GLN GLN A A 26  26  . 53.308 43.883 23.331 1.00 54.36  1 . C ? 
ATOM   202  OE1 OE1 . GLN GLN GLN A A 26  26  . 52.470 43.352 22.576 1.00 53.92  1 . O ? 
ATOM   203  NE2 NE2 . GLN GLN GLN A A 26  26  . 53.255 45.193 23.663 1.00 49.90  1 . N ? 
ATOM   204  C   C   . GLN GLN GLN A A 26  26  . 57.324 45.618 23.010 1.00 29.21  1 . C ? 
ATOM   205  O   O   . GLN GLN GLN A A 26  26  . 57.009 46.795 23.076 1.00 31.59  1 . O ? 
ATOM   206  N   N   . GLY GLY GLY A A 27  27  . 58.589 45.206 23.152 1.00 33.25  1 . N ? 
ATOM   207  CA  CA  . GLY GLY GLY A A 27  27  . 59.706 46.111 23.349 1.00 33.76  1 . C ? 
ATOM   208  C   C   . GLY GLY GLY A A 27  27  . 59.943 47.028 22.180 1.00 35.65  1 . C ? 
ATOM   209  O   O   . GLY GLY GLY A A 27  27  . 60.288 48.195 22.371 1.00 47.18  1 . O ? 
ATOM   210  N   N   . LEU LEU LEU A A 28  28  . 59.763 46.519 20.957 1.00 34.60  1 . N ? 
ATOM   211  CA  CA  . LEU LEU LEU A A 28  28  . 59.839 47.334 19.743 1.00 34.26  1 . C ? 
ATOM   212  CB  CB  . LEU LEU LEU A A 28  28  . 59.848 46.448 18.497 1.00 32.57  1 . C ? 
ATOM   213  CG  CG  . LEU LEU LEU A A 28  28  . 61.078 45.573 18.355 1.00 29.57  1 . C ? 
ATOM   214  CD1 CD1 . LEU LEU LEU A A 28  28  . 60.915 44.551 17.274 1.00 34.39  1 . C ? 
ATOM   215  CD2 CD2 . LEU LEU LEU A A 28  28  . 62.324 46.426 18.061 1.00 35.23  1 . C ? 
ATOM   216  C   C   . LEU LEU LEU A A 28  28  . 58.674 48.312 19.655 1.00 40.20  1 . C ? 
ATOM   217  O   O   . LEU LEU LEU A A 28  28  . 58.848 49.449 19.261 1.00 37.90  1 . O ? 
ATOM   218  N   N   . LYS LYS LYS A A 29  29  . 57.482 47.844 20.029 1.00 38.75  1 . N ? 
ATOM   219  CA  CA  . LYS LYS LYS A A 29  29  . 56.243 48.632 19.937 1.00 39.80  1 . C ? 
ATOM   220  CB  CB  . LYS LYS LYS A A 29  29  . 55.012 47.762 20.203 1.00 45.37  1 . C ? 
ATOM   221  CG  CG  . LYS LYS LYS A A 29  29  . 54.627 46.962 18.968 1.00 50.42  1 . C ? 
ATOM   222  CD  CD  . LYS LYS LYS A A 29  29  . 53.564 45.940 19.125 1.00 46.33  1 . C ? 
ATOM   223  CE  CE  . LYS LYS LYS A A 29  29  . 53.625 45.052 17.889 1.00 48.54  1 . C ? 
ATOM   224  NZ  NZ  . LYS LYS LYS A A 29  29  . 52.831 43.848 18.056 1.00 48.84  1 . N ? 
ATOM   225  C   C   . LYS LYS LYS A A 29  29  . 56.232 49.834 20.882 1.00 48.70  1 . C ? 
ATOM   226  O   O   . LYS LYS LYS A A 29  29  . 55.538 50.809 20.611 1.00 65.53  1 . O ? 
ATOM   227  N   N   . GLY GLY GLY A A 30  30  . 57.001 49.761 21.971 1.00 55.26  1 . N ? 
ATOM   228  CA  CA  . GLY GLY GLY A A 30  30  . 57.160 50.863 22.905 1.00 60.67  1 . C ? 
ATOM   229  C   C   . GLY GLY GLY A A 30  30  . 57.932 50.298 24.075 1.00 90.78  1 . C ? 
ATOM   230  O   O   . GLY GLY GLY A A 30  30  . 59.169 50.311 24.120 1.00 84.34  1 . O ? 
HETATM 231  C   C   . ACE ACE ACE B B 0   0   . 48.139 8.003  19.540 1.00 51.30  1 . C ? 
HETATM 232  O   O   . ACE ACE ACE B B 0   0   . 47.975 7.817  20.704 1.00 51.31  1 . O ? 
HETATM 233  CH3 CH3 . ACE ACE ACE B B 0   0   . 46.969 8.352  18.616 1.00 46.19  1 . C ? 
ATOM   234  N   N   . GLY GLY GLY B B 1   1   . 49.304 7.869  18.945 1.00 34.02  1 . N ? 
ATOM   235  CA  CA  . GLY GLY GLY B B 1   1   . 50.469 7.475  19.673 1.00 37.49  1 . C ? 
ATOM   236  C   C   . GLY GLY GLY B B 1   1   . 51.165 8.624  20.372 1.00 31.09  1 . C ? 
ATOM   237  O   O   . GLY GLY GLY B B 1   1   . 51.145 9.750  19.896 1.00 30.23  1 . O ? 
ATOM   238  N   N   . GLU GLU GLU B B 2   2   . 51.825 8.332  21.501 1.00 29.20  1 . N ? 
ATOM   239  CA  CA  . GLU GLU GLU B B 2   2   . 52.354 9.386  22.325 1.00 29.65  1 . C ? 
ATOM   240  CB  CB  . GLU GLU GLU B B 2   2   . 52.634 8.911  23.719 1.00 37.97  1 . C ? 
ATOM   241  CG  CG  . GLU GLU GLU B B 2   2   . 53.631 7.814  23.797 1.00 36.02  1 . C ? 
ATOM   242  CD  CD  . GLU GLU GLU B B 2   2   . 53.906 7.429  25.240 1.00 49.74  1 . C ? 
ATOM   243  OE1 OE1 . GLU GLU GLU B B 2   2   . 53.333 8.040  26.216 1.00 48.10  1 . O ? 
ATOM   244  OE2 OE2 . GLU GLU GLU B B 2   2   . 54.735 6.528  25.391 1.00 38.76  1 . O ? 
ATOM   245  C   C   . GLU GLU GLU B B 2   2   . 53.621 10.038 21.738 1.00 25.47  1 . C ? 
ATOM   246  O   O   . GLU GLU GLU B B 2   2   . 53.817 11.230 21.900 1.00 25.03  1 . O ? 
ATOM   247  N   N   . ILE ILE ILE B B 3   3   . 54.479 9.249  21.050 1.00 23.95  1 . N ? 
ATOM   248  CA  CA  . ILE ILE ILE B B 3   3   . 55.627 9.853  20.391 1.00 24.54  1 . C ? 
ATOM   249  CB  CB  . ILE ILE ILE B B 3   3   . 56.645 8.808  19.917 1.00 25.30  1 . C ? 
ATOM   250  CG1 CG1 . ILE ILE ILE B B 3   3   . 57.321 8.211  21.187 1.00 30.42  1 . C ? 
ATOM   251  CD1 CD1 . ILE ILE ILE B B 3   3   . 58.164 6.983  20.875 1.00 41.53  1 . C ? 
ATOM   252  CG2 CG2 . ILE ILE ILE B B 3   3   . 57.700 9.419  18.994 1.00 25.54  1 . C ? 
ATOM   253  C   C   . ILE ILE ILE B B 3   3   . 55.183 10.789 19.265 1.00 23.77  1 . C ? 
ATOM   254  O   O   . ILE ILE ILE B B 3   3   . 55.665 11.929 19.143 1.00 24.24  1 . O ? 
ATOM   255  N   N   . ALA ALA ALA B B 4   4   . 54.236 10.314 18.449 1.00 24.29  1 . N ? 
ATOM   256  CA  CA  . ALA ALA ALA B B 4   4   . 53.678 11.142 17.400 1.00 25.41  1 . C ? 
ATOM   257  CB  CB  . ALA ALA ALA B B 4   4   . 52.637 10.365 16.604 1.00 29.43  1 . C ? 
ATOM   258  C   C   . ALA ALA ALA B B 4   4   . 53.080 12.404 17.983 1.00 25.96  1 . C ? 
ATOM   259  O   O   . ALA ALA ALA B B 4   4   . 53.252 13.491 17.422 1.00 24.58  1 . O ? 
ATOM   260  N   N   . GLN GLN GLN B B 5   5   . 52.380 12.286 19.110 1.00 24.12  1 . N ? 
ATOM   261  CA  CA  . GLN GLN GLN B B 5   5   . 51.777 13.454 19.745 1.00 27.64  1 . C ? 
ATOM   262  CB  CB  . GLN GLN GLN B B 5   5   . 50.921 13.072 20.959 1.00 28.61  1 . C ? 
ATOM   263  CG  CG  . GLN GLN GLN B B 5   5   . 50.095 14.237 21.466 1.00 35.60  1 . C ? 
ATOM   264  CD  CD  . GLN GLN GLN B B 5   5   . 49.204 14.825 20.366 1.00 45.06  1 . C ? 
ATOM   265  OE1 OE1 . GLN GLN GLN B B 5   5   . 48.591 14.075 19.590 1.00 43.16  1 . O ? 
ATOM   266  NE2 NE2 . GLN GLN GLN B B 5   5   . 49.184 16.165 20.236 1.00 53.08  1 . N ? 
ATOM   267  C   C   . GLN GLN GLN B B 5   5   . 52.846 14.452 20.192 1.00 24.62  1 . C ? 
ATOM   268  O   O   . GLN GLN GLN B B 5   5   . 52.669 15.654 20.069 1.00 22.20  1 . O ? 
ATOM   269  N   N   . GLY GLY GLY B B 6   6   . 53.967 13.945 20.729 1.00 21.69  1 . N ? 
ATOM   270  CA  CA  . GLY GLY GLY B B 6   6   . 55.070 14.804 21.082 1.00 20.17  1 . C ? 
ATOM   271  C   C   . GLY GLY GLY B B 6   6   . 55.602 15.592 19.900 1.00 20.12  1 . C ? 
ATOM   272  O   O   . GLY GLY GLY B B 6   6   . 55.879 16.794 20.005 1.00 21.14  1 . O ? 
ATOM   273  N   N   . LEU LEU LEU B B 7   7   . 55.746 14.925 18.751 1.00 20.39  1 . N ? 
ATOM   274  CA  CA  . LEU LEU LEU B B 7   7   . 56.166 15.609 17.524 1.00 19.21  1 . C ? 
ATOM   275  CB  CB  . LEU LEU LEU B B 7   7   . 56.417 14.614 16.411 1.00 18.99  1 . C ? 
ATOM   276  CG  CG  . LEU LEU LEU B B 7   7   . 57.553 13.607 16.639 1.00 21.07  1 . C ? 
ATOM   277  CD1 CD1 . LEU LEU LEU B B 7   7   . 57.576 12.591 15.496 1.00 23.63  1 . C ? 
ATOM   278  CD2 CD2 . LEU LEU LEU B B 7   7   . 58.900 14.292 16.798 1.00 20.84  1 . C ? 
ATOM   279  C   C   . LEU LEU LEU B B 7   7   . 55.165 16.678 17.102 1.00 21.66  1 . C ? 
ATOM   280  O   O   . LEU LEU LEU B B 7   7   . 55.540 17.769 16.675 1.00 20.03  1 . O ? 
ATOM   281  N   N   . LYS LYS LYS B B 8   8   . 53.873 16.360 17.215 1.00 23.38  1 . N ? 
ATOM   282  CA  CA  . LYS LYS LYS B B 8   8   . 52.811 17.319 16.893 1.00 22.20  1 . C ? 
ATOM   283  CB  CB  . LYS LYS LYS B B 8   8   . 51.451 16.611 16.876 1.00 24.72  1 . C ? 
ATOM   284  CG  CG  . LYS LYS LYS B B 8   8   . 51.356 15.671 15.678 1.00 28.61  1 . C ? 
ATOM   285  CD  CD  . LYS LYS LYS B B 8   8   . 49.998 14.907 15.753 1.00 40.60  1 . C ? 
ATOM   286  CE  CE  . LYS LYS LYS B B 8   8   . 49.971 13.659 14.887 1.00 52.88  1 . C ? 
ATOM   287  NZ  NZ  . LYS LYS LYS B B 8   8   . 50.287 13.900 13.452 1.00 72.60  1 . N ? 
ATOM   288  C   C   . LYS LYS LYS B B 8   8   . 52.831 18.516 17.826 1.00 18.78  1 . C ? 
ATOM   289  O   O   . LYS LYS LYS B B 8   8   . 52.580 19.636 17.385 1.00 22.14  1 . O ? 
ATOM   290  N   N   . GLU GLU GLU B B 9   9   . 53.150 18.315 19.105 1.00 20.82  1 . N ? 
ATOM   291  CA  CA  . GLU GLU GLU B B 9   9   . 53.286 19.431 20.032 1.00 21.40  1 . C ? 
ATOM   292  CB  CB  . GLU GLU GLU B B 9   9   . 53.404 18.967 21.489 1.00 22.30  1 . C ? 
ATOM   293  CG  CG  . GLU GLU GLU B B 9   9   . 52.168 18.281 22.013 1.00 25.08  1 . C ? 
ATOM   294  CD  CD  . GLU GLU GLU B B 9   9   . 50.926 19.167 21.929 1.00 35.75  1 . C ? 
ATOM   295  OE1 OE1 . GLU GLU GLU B B 9   9   . 51.006 20.394 22.158 1.00 37.75  1 . O ? 
ATOM   296  OE2 OE2 . GLU GLU GLU B B 9   9   . 49.863 18.595 21.603 1.00 43.32  1 . O ? 
ATOM   297  C   C   . GLU GLU GLU B B 9   9   . 54.491 20.304 19.672 1.00 18.36  1 . C ? 
ATOM   298  O   O   . GLU GLU GLU B B 9   9   . 54.423 21.524 19.775 1.00 19.57  1 . O ? 
ATOM   299  N   N   . ILE ILE ILE B B 10  10  . 55.593 19.676 19.256 1.00 19.26  1 . N ? 
ATOM   300  CA  CA  . ILE ILE ILE B B 10  10  . 56.746 20.418 18.771 1.00 18.19  1 . C ? 
ATOM   301  CB  CB  . ILE ILE ILE B B 10  10  . 57.927 19.463 18.465 1.00 16.83  1 . C ? 
ATOM   302  CG1 CG1 . ILE ILE ILE B B 10  10  . 58.503 18.961 19.782 1.00 18.07  1 . C ? 
ATOM   303  CD1 CD1 . ILE ILE ILE B B 10  10  . 59.522 17.823 19.612 1.00 18.26  1 . C ? 
ATOM   304  CG2 CG2 . ILE ILE ILE B B 10  10  . 58.986 20.149 17.602 1.00 19.11  1 . C ? 
ATOM   305  C   C   . ILE ILE ILE B B 10  10  . 56.346 21.297 17.573 1.00 18.63  1 . C ? 
ATOM   306  O   O   . ILE ILE ILE B B 10  10  . 56.701 22.474 17.509 1.00 21.11  1 . O ? 
ATOM   307  N   N   . ALA ALA ALA B B 11  11  . 55.587 20.737 16.637 1.00 18.60  1 . N ? 
ATOM   308  CA  CA  . ALA ALA ALA B B 11  11  . 55.094 21.499 15.497 1.00 19.36  1 . C ? 
ATOM   309  CB  CB  . ALA ALA ALA B B 11  11  . 54.297 20.621 14.563 1.00 18.43  1 . C ? 
ATOM   310  C   C   . ALA ALA ALA B B 11  11  . 54.281 22.697 15.946 1.00 20.91  1 . C ? 
ATOM   311  O   O   . ALA ALA ALA B B 11  11  . 54.420 23.794 15.392 1.00 20.03  1 . O ? 
ATOM   312  N   N   . LYS LYS LYS B B 12  12  . 53.392 22.507 16.937 1.00 20.60  1 . N ? 
ATOM   313  CA  CA  . LYS LYS LYS B B 12  12  . 52.610 23.618 17.478 1.00 20.43  1 . C ? 
ATOM   314  CB  CB  . LYS LYS LYS B B 12  12  . 51.586 23.119 18.506 1.00 23.30  1 . C ? 
ATOM   315  CG  CG  . LYS LYS LYS B B 12  12  . 50.485 22.280 17.853 1.00 28.02  1 . C ? 
ATOM   316  CD  CD  . LYS LYS LYS B B 12  12  . 49.500 21.786 18.947 1.00 42.05  1 . C ? 
ATOM   317  CE  CE  . LYS LYS LYS B B 12  12  . 48.755 20.529 18.542 1.00 56.06  1 . C ? 
ATOM   318  NZ  NZ  . LYS LYS LYS B B 12  12  . 48.003 19.949 19.711 1.00 68.49  1 . N ? 
ATOM   319  C   C   . LYS LYS LYS B B 12  12  . 53.496 24.695 18.086 1.00 21.21  1 . C ? 
ATOM   320  O   O   . LYS LYS LYS B B 12  12  . 53.223 25.879 17.938 1.00 19.93  1 . O ? 
ATOM   321  N   N   . GLY GLY GLY B B 13  13  . 54.572 24.296 18.762 1.00 18.13  1 . N ? 
ATOM   322  CA  CA  . GLY GLY GLY B B 13  13  . 55.561 25.217 19.301 1.00 19.55  1 . C ? 
ATOM   323  C   C   . GLY GLY GLY B B 13  13  . 56.195 26.057 18.204 1.00 19.27  1 . C ? 
ATOM   324  O   O   . GLY GLY GLY B B 13  13  . 56.385 27.263 18.371 1.00 20.06  1 . O ? 
ATOM   325  N   N   . LEU LEU LEU B B 14  14  . 56.548 25.414 17.093 1.00 17.51  1 . N ? 
ATOM   326  CA  CA  . LEU LEU LEU B B 14  14  . 57.100 26.130 15.949 1.00 17.71  1 . C ? 
ATOM   327  CB  CB  . LEU LEU LEU B B 14  14  . 57.588 25.177 14.879 1.00 18.37  1 . C ? 
ATOM   328  CG  CG  . LEU LEU LEU B B 14  14  . 58.738 24.237 15.287 1.00 18.38  1 . C ? 
ATOM   329  CD1 CD1 . LEU LEU LEU B B 14  14  . 58.967 23.223 14.176 1.00 21.45  1 . C ? 
ATOM   330  CD2 CD2 . LEU LEU LEU B B 14  14  . 60.017 25.019 15.595 1.00 19.58  1 . C ? 
ATOM   331  C   C   . LEU LEU LEU B B 14  14  . 56.114 27.144 15.374 1.00 18.98  1 . C ? 
ATOM   332  O   O   . LEU LEU LEU B B 14  14  . 56.480 28.256 14.995 1.00 17.55  1 . O ? 
ATOM   333  N   N   . LYS LYS LYS B B 15  15  . 54.838 26.764 15.302 1.00 18.51  1 . N ? 
ATOM   334  CA  CA  . LYS LYS LYS B B 15  15  . 53.797 27.704 14.859 1.00 19.47  1 . C ? 
ATOM   335  CB  CB  . LYS LYS LYS B B 15  15  . 52.476 26.953 14.653 1.00 21.45  1 . C ? 
ATOM   336  CG  CG  . LYS LYS LYS B B 15  15  . 52.605 26.021 13.431 1.00 26.30  1 . C ? 
ATOM   337  CD  CD  . LYS LYS LYS B B 15  15  . 51.345 25.220 13.140 1.00 39.90  1 . C ? 
ATOM   338  CE  CE  . LYS LYS LYS B B 15  15  . 51.579 24.441 11.853 1.00 45.75  1 . C ? 
ATOM   339  NZ  NZ  . LYS LYS LYS B B 15  15  . 52.392 23.187 12.000 1.00 51.30  1 . N ? 
ATOM   340  C   C   . LYS LYS LYS B B 15  15  . 53.659 28.879 15.796 1.00 19.15  1 . C ? 
ATOM   341  O   O   . LYS LYS LYS B B 15  15  . 53.428 30.008 15.336 1.00 20.46  1 . O ? 
ATOM   342  N   N   . GLU GLU GLU B B 16  16  . 53.787 28.664 17.105 1.00 18.76  1 . N ? 
ATOM   343  CA  CA  A GLU GLU GLU B B 16  16  . 53.761 29.765 18.071 0.50 19.43  1 . C ? 
ATOM   344  CA  CA  B GLU GLU GLU B B 16  16  . 53.760 29.765 18.071 0.50 19.76  1 . C ? 
ATOM   345  CB  CB  A GLU GLU GLU B B 16  16  . 53.698 29.272 19.523 0.50 20.94  1 . C ? 
ATOM   346  CB  CB  B GLU GLU GLU B B 16  16  . 53.706 29.274 19.523 0.50 21.95  1 . C ? 
ATOM   347  CG  CG  A GLU GLU GLU B B 16  16  . 52.355 28.549 19.794 0.50 27.41  1 . C ? 
ATOM   348  CG  CG  B GLU GLU GLU B B 16  16  . 52.450 28.519 19.863 0.50 29.12  1 . C ? 
ATOM   349  CD  CD  A GLU GLU GLU B B 16  16  . 51.949 28.265 21.226 0.50 26.62  1 . C ? 
ATOM   350  CD  CD  B GLU GLU GLU B B 16  16  . 51.221 29.400 19.861 0.50 29.11  1 . C ? 
ATOM   351  OE1 OE1 A GLU GLU GLU B B 16  16  . 52.357 29.014 22.113 0.50 36.32  1 . O ? 
ATOM   352  OE1 OE1 B GLU GLU GLU B B 16  16  . 51.372 30.548 20.268 0.50 36.12  1 . O ? 
ATOM   353  OE2 OE2 A GLU GLU GLU B B 16  16  . 51.158 27.301 21.418 0.50 29.38  1 . O ? 
ATOM   354  OE2 OE2 B GLU GLU GLU B B 16  16  . 50.181 28.924 19.377 0.50 50.26  1 . O ? 
ATOM   355  C   C   . GLU GLU GLU B B 16  16  . 54.936 30.706 17.845 1.00 19.92  1 . C ? 
ATOM   356  O   O   . GLU GLU GLU B B 16  16  . 54.809 31.917 17.945 1.00 17.85  1 . O ? 
ATOM   357  N   N   . ILE ILE ILE B B 17  17  . 56.113 30.134 17.550 1.00 19.13  1 . N ? 
ATOM   358  CA  CA  . ILE ILE ILE B B 17  17  . 57.300 30.934 17.213 1.00 17.24  1 . C ? 
ATOM   359  CB  CB  . ILE ILE ILE B B 17  17  . 58.549 30.046 17.048 1.00 17.43  1 . C ? 
ATOM   360  CG1 CG1 . ILE ILE ILE B B 17  17  . 58.969 29.569 18.450 1.00 19.98  1 . C ? 
ATOM   361  CD1 CD1 . ILE ILE ILE B B 17  17  . 60.089 28.505 18.408 1.00 20.33  1 . C ? 
ATOM   362  CG2 CG2 . ILE ILE ILE B B 17  17  . 59.664 30.777 16.337 1.00 18.79  1 . C ? 
ATOM   363  C   C   . ILE ILE ILE B B 17  17  . 56.995 31.801 15.979 1.00 17.47  1 . C ? 
ATOM   364  O   O   . ILE ILE ILE B B 17  17  . 57.302 32.978 15.964 1.00 18.70  1 . O ? 
ATOM   365  N   N   . ALA ALA ALA B B 18  18  . 56.380 31.207 14.963 1.00 17.79  1 . N ? 
ATOM   366  CA  CA  . ALA ALA ALA B B 18  18  . 55.993 31.952 13.770 1.00 18.92  1 . C ? 
ATOM   367  CB  CB  . ALA ALA ALA B B 18  18  . 55.339 31.046 12.767 1.00 18.44  1 . C ? 
ATOM   368  C   C   . ALA ALA ALA B B 18  18  . 55.088 33.139 14.118 1.00 19.44  1 . C ? 
ATOM   369  O   O   . ALA ALA ALA B B 18  18  . 55.265 34.233 13.590 1.00 20.87  1 . O ? 
ATOM   370  N   N   . TRP TRP TRP B B 19  19  . 54.115 32.923 15.006 1.00 20.45  1 . N ? 
ATOM   371  CA  CA  . TRP TRP TRP B B 19  19  . 53.235 34.001 15.446 1.00 22.14  1 . C ? 
ATOM   372  CB  CB  . TRP TRP TRP B B 19  19  . 52.109 33.474 16.363 1.00 22.10  1 . C ? 
ATOM   373  CG  CG  . TRP TRP TRP B B 19  19  . 51.096 34.447 16.624 1.00 24.35  1 . C ? 
ATOM   374  CD1 CD1 . TRP TRP TRP B B 19  19  . 50.852 35.184 17.736 1.00 29.96  1 . C ? 
ATOM   375  NE1 NE1 . TRP TRP TRP B B 19  19  . 49.755 35.983 17.550 1.00 32.45  1 . N ? 
ATOM   376  CE2 CE2 . TRP TRP TRP B B 19  19  . 49.127 35.625 16.387 1.00 28.76  1 . C ? 
ATOM   377  CD2 CD2 . TRP TRP TRP B B 19  19  . 50.032 34.738 15.728 1.00 24.88  1 . C ? 
ATOM   378  CE3 CE3 . TRP TRP TRP B B 19  19  . 49.641 34.222 14.451 1.00 30.60  1 . C ? 
ATOM   379  CZ3 CZ3 . TRP TRP TRP B B 19  19  . 48.497 34.692 13.867 1.00 39.55  1 . C ? 
ATOM   380  CH2 CH2 . TRP TRP TRP B B 19  19  . 47.720 35.669 14.485 1.00 35.72  1 . C ? 
ATOM   381  CZ2 CZ2 . TRP TRP TRP B B 19  19  . 48.032 36.175 15.724 1.00 36.44  1 . C ? 
ATOM   382  C   C   . TRP TRP TRP B B 19  19  . 54.004 35.111 16.156 1.00 20.37  1 . C ? 
ATOM   383  O   O   . TRP TRP TRP B B 19  19  . 53.747 36.303 15.964 1.00 20.76  1 . O ? 
ATOM   384  N   N   . GLY GLY GLY B B 20  20  . 55.011 34.719 16.978 1.00 20.57  1 . N ? 
ATOM   385  CA  CA  . GLY GLY GLY B B 20  20  . 55.875 35.679 17.597 1.00 19.14  1 . C ? 
ATOM   386  C   C   . GLY GLY GLY B B 20  20  . 56.628 36.531 16.595 1.00 19.83  1 . C ? 
ATOM   387  O   O   . GLY GLY GLY B B 20  20  . 56.777 37.734 16.779 1.00 20.31  1 . O ? 
ATOM   388  N   N   . LEU LEU LEU B B 21  21  . 57.124 35.905 15.528 1.00 19.40  1 . N ? 
ATOM   389  CA  CA  . LEU LEU LEU B B 21  21  . 57.793 36.641 14.458 1.00 17.96  1 . C ? 
ATOM   390  CB  CB  . LEU LEU LEU B B 21  21  . 58.415 35.680 13.441 1.00 19.35  1 . C ? 
ATOM   391  CG  CG  . LEU LEU LEU B B 21  21  . 59.573 34.819 14.037 1.00 19.81  1 . C ? 
ATOM   392  CD1 CD1 . LEU LEU LEU B B 21  21  . 59.977 33.822 12.966 1.00 21.26  1 . C ? 
ATOM   393  CD2 CD2 . LEU LEU LEU B B 21  21  . 60.755 35.672 14.461 1.00 22.15  1 . C ? 
ATOM   394  C   C   . LEU LEU LEU B B 21  21  . 56.858 37.612 13.763 1.00 19.55  1 . C ? 
ATOM   395  O   O   . LEU LEU LEU B B 21  21  . 57.252 38.723 13.421 1.00 20.27  1 . O ? 
ATOM   396  N   N   . LYS LYS LYS B B 22  22  . 55.611 37.190 13.533 1.00 20.33  1 . N ? 
ATOM   397  CA  CA  . LYS LYS LYS B B 22  22  . 54.623 38.087 12.957 1.00 22.62  1 . C ? 
ATOM   398  CB  CB  . LYS LYS LYS B B 22  22  . 53.337 37.326 12.676 1.00 23.17  1 . C ? 
ATOM   399  CG  CG  . LYS LYS LYS B B 22  22  . 53.520 36.353 11.539 1.00 28.46  1 . C ? 
ATOM   400  CD  CD  . LYS LYS LYS B B 22  22  . 52.277 35.509 11.274 1.00 36.78  1 . C ? 
ATOM   401  CE  CE  . LYS LYS LYS B B 22  22  . 52.480 34.743 9.991  1.00 42.60  1 . C ? 
ATOM   402  NZ  NZ  . LYS LYS LYS B B 22  22  . 51.207 34.037 9.653  1.00 53.50  1 . N ? 
ATOM   403  C   C   . LYS LYS LYS B B 22  22  . 54.363 39.305 13.858 1.00 22.94  1 . C ? 
ATOM   404  O   O   . LYS LYS LYS B B 22  22  . 54.194 40.426 13.358 1.00 22.88  1 . O ? 
ATOM   405  N   N   . GLU GLU GLU B B 23  23  . 54.356 39.093 15.181 1.00 21.21  1 . N ? 
ATOM   406  CA  CA  . GLU GLU GLU B B 23  23  . 54.218 40.198 16.097 1.00 22.40  1 . C ? 
ATOM   407  CB  CB  . GLU GLU GLU B B 23  23  . 53.941 39.720 17.526 1.00 23.58  1 . C ? 
ATOM   408  CG  CG  . GLU GLU GLU B B 23  23  . 52.570 39.045 17.637 1.00 25.71  1 . C ? 
ATOM   409  CD  CD  . GLU GLU GLU B B 23  23  . 52.023 38.954 19.042 1.00 28.58  1 . C ? 
ATOM   410  OE1 OE1 . GLU GLU GLU B B 23  23  . 52.638 39.336 20.045 1.00 28.05  1 . O ? 
ATOM   411  OE2 OE2 . GLU GLU GLU B B 23  23  . 50.823 38.640 19.097 1.00 27.75  1 . O ? 
ATOM   412  C   C   . GLU GLU GLU B B 23  23  . 55.394 41.163 16.046 1.00 22.68  1 . C ? 
ATOM   413  O   O   . GLU GLU GLU B B 23  23  . 55.236 42.379 16.104 1.00 22.70  1 . O ? 
ATOM   414  N   N   . ILE ILE ILE B B 24  24  . 56.610 40.596 15.903 1.00 20.82  1 . N ? 
ATOM   415  CA  CA  . ILE ILE ILE B B 24  24  . 57.804 41.411 15.710 1.00 19.18  1 . C ? 
ATOM   416  CB  CB  . ILE ILE ILE B B 24  24  . 59.072 40.558 15.704 1.00 19.73  1 . C ? 
ATOM   417  CG1 CG1 . ILE ILE ILE B B 24  24  . 59.350 40.061 17.112 1.00 20.57  1 . C ? 
ATOM   418  CD1 CD1 . ILE ILE ILE B B 24  24  . 60.504 39.069 17.226 1.00 21.84  1 . C ? 
ATOM   419  CG2 CG2 . ILE ILE ILE B B 24  24  . 60.256 41.363 15.164 1.00 22.57  1 . C ? 
ATOM   420  C   C   . ILE ILE ILE B B 24  24  . 57.650 42.258 14.439 1.00 21.94  1 . C ? 
ATOM   421  O   O   . ILE ILE ILE B B 24  24  . 57.951 43.448 14.450 1.00 25.12  1 . O ? 
ATOM   422  N   N   . ALA ALA ALA B B 25  25  . 57.167 41.640 13.356 1.00 21.40  1 . N ? 
ATOM   423  CA  CA  . ALA ALA ALA B B 25  25  . 56.975 42.359 12.096 1.00 23.46  1 . C ? 
ATOM   424  CB  CB  . ALA ALA ALA B B 25  25  . 56.429 41.444 11.030 1.00 24.61  1 . C ? 
ATOM   425  C   C   . ALA ALA ALA B B 25  25  . 56.055 43.561 12.299 1.00 26.80  1 . C ? 
ATOM   426  O   O   . ALA ALA ALA B B 25  25  . 56.317 44.651 11.789 1.00 27.40  1 . O ? 
ATOM   427  N   N   . GLN GLN GLN B B 26  26  . 54.965 43.353 13.050 1.00 25.90  1 . N ? 
ATOM   428  CA  CA  . GLN GLN GLN B B 26  26  . 53.998 44.430 13.325 1.00 30.67  1 . C ? 
ATOM   429  CB  CB  . GLN GLN GLN B B 26  26  . 52.797 43.871 14.063 1.00 32.14  1 . C ? 
ATOM   430  CG  CG  . GLN GLN GLN B B 26  26  . 51.915 42.928 13.390 1.00 40.48  1 . C ? 
ATOM   431  CD  CD  . GLN GLN GLN B B 26  26  . 50.995 42.159 14.396 1.00 46.00  1 . C ? 
ATOM   432  OE1 OE1 . GLN GLN GLN B B 26  26  . 51.016 42.320 15.701 1.00 52.59  1 . O ? 
ATOM   433  NE2 NE2 . GLN GLN GLN B B 26  26  . 50.093 41.378 13.798 1.00 54.30  1 . N ? 
ATOM   434  C   C   . GLN GLN GLN B B 26  26  . 54.655 45.538 14.158 1.00 33.52  1 . C ? 
ATOM   435  O   O   . GLN GLN GLN B B 26  26  . 54.409 46.721 13.939 1.00 34.92  1 . O ? 
ATOM   436  N   N   . GLY GLY GLY B B 27  27  . 55.513 45.145 15.106 1.00 30.81  1 . N ? 
ATOM   437  CA  CA  . GLY GLY GLY B B 27  27  . 56.266 46.069 15.920 1.00 32.00  1 . C ? 
ATOM   438  C   C   . GLY GLY GLY B B 27  27  . 57.231 46.939 15.137 1.00 41.16  1 . C ? 
ATOM   439  O   O   . GLY GLY GLY B B 27  27  . 57.417 48.097 15.441 1.00 43.62  1 . O ? 
ATOM   440  N   N   . LEU LEU LEU B B 28  28  . 57.862 46.354 14.115 1.00 32.79  1 . N ? 
ATOM   441  CA  CA  . LEU LEU LEU B B 28  28  . 58.741 47.088 13.196 1.00 39.61  1 . C ? 
ATOM   442  CB  CB  . LEU LEU LEU B B 28  28  . 59.514 46.135 12.295 1.00 36.26  1 . C ? 
ATOM   443  CG  CG  . LEU LEU LEU B B 28  28  . 60.526 45.280 13.042 1.00 33.49  1 . C ? 
ATOM   444  CD1 CD1 . LEU LEU LEU B B 28  28  . 61.057 44.153 12.166 1.00 36.28  1 . C ? 
ATOM   445  CD2 CD2 . LEU LEU LEU B B 28  28  . 61.682 46.089 13.633 1.00 37.06  1 . C ? 
ATOM   446  C   C   . LEU LEU LEU B B 28  28  . 57.930 48.052 12.324 1.00 48.86  1 . C ? 
ATOM   447  O   O   . LEU LEU LEU B B 28  28  . 58.358 49.175 12.084 1.00 48.19  1 . O ? 
ATOM   448  N   N   . LYS LYS LYS B B 29  29  . 56.759 47.592 11.864 1.00 48.14  1 . N ? 
ATOM   449  CA  CA  . LYS LYS LYS B B 29  29  . 55.906 48.359 10.958 1.00 61.59  1 . C ? 
ATOM   450  CB  CB  . LYS LYS LYS B B 29  29  . 54.758 47.503 10.419 1.00 50.86  1 . C ? 
ATOM   451  CG  CG  . LYS LYS LYS B B 29  29  . 55.169 46.604 9.293  1.00 60.45  1 . C ? 
ATOM   452  CD  CD  . LYS LYS LYS B B 29  29  . 54.148 45.593 8.861  1.00 61.30  1 . C ? 
ATOM   453  CE  CE  . LYS LYS LYS B B 29  29  . 54.907 44.606 7.938  1.00 68.70  1 . C ? 
ATOM   454  NZ  NZ  . LYS LYS LYS B B 29  29  . 54.532 43.202 7.954  1.00 53.27  1 . N ? 
ATOM   455  C   C   . LYS LYS LYS B B 29  29  . 55.325 49.622 11.606 1.00 78.54  1 . C ? 
ATOM   456  O   O   . LYS LYS LYS B B 29  29  . 55.000 50.576 10.903 1.00 106.83 1 . O ? 
ATOM   457  N   N   . GLY GLY GLY B B 30  30  . 55.210 49.622 12.941 1.00 65.07  1 . N ? 
ATOM   458  CA  CA  . GLY GLY GLY B B 30  30  . 54.772 50.778 13.699 1.00 68.00  1 . C ? 
ATOM   459  C   C   . GLY GLY GLY B B 30  30  . 55.649 51.166 14.884 1.00 84.91  1 . C ? 
ATOM   460  O   O   . GLY GLY GLY B B 30  30  . 55.678 50.443 15.892 1.00 97.16  1 . O ? 
HETATM 461  C   C   . ACE ACE ACE C C 0   0   . 50.231 7.201  7.868  1.00 57.39  1 . C ? 
HETATM 462  O   O   . ACE ACE ACE C C 0   0   . 49.328 7.057  8.655  1.00 54.40  1 . O ? 
HETATM 463  CH3 CH3 . ACE ACE ACE C C 0   0   . 49.973 7.449  6.383  1.00 55.31  1 . C ? 
ATOM   464  N   N   . GLY GLY GLY C C 1   1   . 51.515 7.114  8.200  1.00 41.27  1 . N ? 
ATOM   465  CA  CA  . GLY GLY GLY C C 1   1   . 51.873 6.823  9.567  1.00 37.53  1 . C ? 
ATOM   466  C   C   . GLY GLY GLY C C 1   1   . 51.921 8.064  10.440 1.00 31.92  1 . C ? 
ATOM   467  O   O   . GLY GLY GLY C C 1   1   . 52.199 9.163  9.982  1.00 30.74  1 . O ? 
ATOM   468  N   N   . GLU GLU GLU C C 2   2   . 51.703 7.868  11.734 1.00 32.55  1 . N ? 
ATOM   469  CA  CA  . GLU GLU GLU C C 2   2   . 51.585 8.991  12.642 1.00 35.44  1 . C ? 
ATOM   470  CB  CB  . GLU GLU GLU C C 2   2   . 50.900 8.601  13.921 1.00 39.38  1 . C ? 
ATOM   471  CG  CG  . GLU GLU GLU C C 2   2   . 51.642 7.539  14.677 1.00 40.23  1 . C ? 
ATOM   472  CD  CD  . GLU GLU GLU C C 2   2   . 50.965 7.189  15.973 1.00 59.84  1 . C ? 
ATOM   473  OE1 OE1 . GLU GLU GLU C C 2   2   . 49.918 7.834  16.355 1.00 52.30  1 . O ? 
ATOM   474  OE2 OE2 . GLU GLU GLU C C 2   2   . 51.568 6.304  16.597 1.00 44.83  1 . O ? 
ATOM   475  C   C   . GLU GLU GLU C C 2   2   . 52.927 9.676  12.952 1.00 27.37  1 . C ? 
ATOM   476  O   O   . GLU GLU GLU C C 2   2   . 52.949 10.881 13.110 1.00 26.78  1 . O ? 
ATOM   477  N   N   . ILE ILE ILE C C 3   3   . 54.019 8.918  13.028 1.00 27.79  1 . N ? 
ATOM   478  CA  CA  . ILE ILE ILE C C 3   3   . 55.327 9.562  13.216 1.00 27.79  1 . C ? 
ATOM   479  CB  CB  . ILE ILE ILE C C 3   3   . 56.444 8.521  13.540 1.00 28.69  1 . C ? 
ATOM   480  CG1 CG1 . ILE ILE ILE C C 3   3   . 56.146 7.861  14.888 1.00 35.81  1 . C ? 
ATOM   481  CD1 CD1 . ILE ILE ILE C C 3   3   . 56.147 8.746  16.081 1.00 48.48  1 . C ? 
ATOM   482  CG2 CG2 . ILE ILE ILE C C 3   3   . 57.808 9.154  13.493 1.00 30.61  1 . C ? 
ATOM   483  C   C   . ILE ILE ILE C C 3   3   . 55.697 10.402 11.996 1.00 26.30  1 . C ? 
ATOM   484  O   O   . ILE ILE ILE C C 3   3   . 56.130 11.548 12.114 1.00 25.92  1 . O ? 
ATOM   485  N   N   . ALA ALA ALA C C 4   4   . 55.493 9.829  10.796 1.00 28.46  1 . N ? 
ATOM   486  CA  CA  . ALA ALA ALA C C 4   4   . 55.729 10.566 9.575  1.00 29.25  1 . C ? 
ATOM   487  CB  CB  . ALA ALA ALA C C 4   4   . 55.445 9.706  8.365  1.00 35.76  1 . C ? 
ATOM   488  C   C   . ALA ALA ALA C C 4   4   . 54.878 11.830 9.547  1.00 28.77  1 . C ? 
ATOM   489  O   O   . ALA ALA ALA C C 4   4   . 55.357 12.906 9.144  1.00 27.52  1 . O ? 
ATOM   490  N   N   . GLN GLN GLN C C 5   5   . 53.620 11.723 9.981  1.00 26.62  1 . N ? 
ATOM   491  CA  CA  . GLN GLN GLN C C 5   5   . 52.747 12.887 10.005 1.00 29.59  1 . C ? 
ATOM   492  CB  CB  . GLN GLN GLN C C 5   5   . 51.311 12.513 10.399 1.00 34.04  1 . C ? 
ATOM   493  CG  CG  . GLN GLN GLN C C 5   5   . 50.339 13.660 10.171 1.00 39.41  1 . C ? 
ATOM   494  CD  CD  . GLN GLN GLN C C 5   5   . 50.377 14.143 8.708  1.00 49.22  1 . C ? 
ATOM   495  OE1 OE1 . GLN GLN GLN C C 5   5   . 50.456 13.319 7.757  1.00 46.47  1 . O ? 
ATOM   496  NE2 NE2 . GLN GLN GLN C C 5   5   . 50.410 15.468 8.521  1.00 49.07  1 . N ? 
ATOM   497  C   C   . GLN GLN GLN C C 5   5   . 53.264 13.962 10.956 1.00 25.86  1 . C ? 
ATOM   498  O   O   . GLN GLN GLN C C 5   5   . 53.192 15.145 10.669 1.00 24.94  1 . O ? 
ATOM   499  N   N   . GLY GLY GLY C C 6   6   . 53.785 13.542 12.110 1.00 24.87  1 . N ? 
ATOM   500  CA  CA  . GLY GLY GLY C C 6   6   . 54.408 14.462 13.044 1.00 21.22  1 . C ? 
ATOM   501  C   C   . GLY GLY GLY C C 6   6   . 55.562 15.229 12.405 1.00 21.27  1 . C ? 
ATOM   502  O   O   . GLY GLY GLY C C 6   6   . 55.681 16.445 12.586 1.00 20.67  1 . O ? 
ATOM   503  N   N   . LEU LEU LEU C C 7   7   . 56.411 14.527 11.647 1.00 20.91  1 . N ? 
ATOM   504  CA  CA  . LEU LEU LEU C C 7   7   . 57.502 15.179 10.944 1.00 23.26  1 . C ? 
ATOM   505  CB  CB  . LEU LEU LEU C C 7   7   . 58.408 14.139 10.281 1.00 22.98  1 . C ? 
ATOM   506  CG  CG  . LEU LEU LEU C C 7   7   . 59.159 13.192 11.212 1.00 25.28  1 . C ? 
ATOM   507  CD1 CD1 . LEU LEU LEU C C 7   7   . 59.936 12.186 10.405 1.00 28.22  1 . C ? 
ATOM   508  CD2 CD2 . LEU LEU LEU C C 7   7   . 60.093 13.971 12.162 1.00 25.31  1 . C ? 
ATOM   509  C   C   . LEU LEU LEU C C 7   7   . 56.989 16.185 9.910  1.00 22.29  1 . C ? 
ATOM   510  O   O   . LEU LEU LEU C C 7   7   . 57.534 17.280 9.758  1.00 20.77  1 . O ? 
ATOM   511  N   N   . LYS LYS LYS C C 8   8   . 55.919 15.800 9.189  1.00 23.20  1 . N ? 
ATOM   512  CA  CA  . LYS LYS LYS C C 8   8   . 55.308 16.689 8.211  1.00 25.53  1 . C ? 
ATOM   513  CB  CB  . LYS LYS LYS C C 8   8   . 54.288 15.927 7.377  1.00 30.90  1 . C ? 
ATOM   514  CG  CG  . LYS LYS LYS C C 8   8   . 54.974 14.915 6.458  1.00 33.02  1 . C ? 
ATOM   515  CD  CD  . LYS LYS LYS C C 8   8   . 53.988 14.066 5.665  1.00 43.92  1 . C ? 
ATOM   516  CE  CE  . LYS LYS LYS C C 8   8   . 54.755 12.908 5.032  1.00 48.65  1 . C ? 
ATOM   517  NZ  NZ  . LYS LYS LYS C C 8   8   . 53.861 12.059 4.201  1.00 53.38  1 . N ? 
ATOM   518  C   C   . LYS LYS LYS C C 8   8   . 54.709 17.932 8.863  1.00 22.38  1 . C ? 
ATOM   519  O   O   . LYS LYS LYS C C 8   8   . 54.783 19.030 8.301  1.00 22.95  1 . O ? 
ATOM   520  N   N   . GLU GLU GLU C C 9   9   . 54.141 17.793 10.068 1.00 22.00  1 . N ? 
ATOM   521  CA  CA  . GLU GLU GLU C C 9   9   . 53.634 18.945 10.794 1.00 23.44  1 . C ? 
ATOM   522  CB  CB  . GLU GLU GLU C C 9   9   . 52.794 18.546 12.012 1.00 25.33  1 . C ? 
ATOM   523  CG  CG  . GLU GLU GLU C C 9   9   . 51.519 17.821 11.651 1.00 31.79  1 . C ? 
ATOM   524  CD  CD  . GLU GLU GLU C C 9   9   . 50.608 18.628 10.732 1.00 39.54  1 . C ? 
ATOM   525  OE1 OE1 . GLU GLU GLU C C 9   9   . 50.503 19.864 10.882 1.00 37.24  1 . O ? 
ATOM   526  OE2 OE2 . GLU GLU GLU C C 9   9   . 50.022 17.990 9.832  1.00 49.79  1 . O ? 
ATOM   527  C   C   . GLU GLU GLU C C 9   9   . 54.772 19.869 11.232 1.00 22.26  1 . C ? 
ATOM   528  O   O   . GLU GLU GLU C C 9   9   . 54.638 21.088 11.198 1.00 19.74  1 . O ? 
ATOM   529  N   N   . ILE ILE ILE C C 10  10  . 55.892 19.280 11.661 1.00 20.45  1 . N ? 
ATOM   530  CA  CA  . ILE ILE ILE C C 10  10  . 57.080 20.060 11.987 1.00 18.70  1 . C ? 
ATOM   531  CB  CB  . ILE ILE ILE C C 10  10  . 58.193 19.156 12.547 1.00 17.01  1 . C ? 
ATOM   532  CG1 CG1 . ILE ILE ILE C C 10  10  . 57.809 18.716 13.958 1.00 17.44  1 . C ? 
ATOM   533  CD1 CD1 . ILE ILE ILE C C 10  10  . 58.678 17.667 14.592 1.00 19.47  1 . C ? 
ATOM   534  CG2 CG2 . ILE ILE ILE C C 10  10  . 59.537 19.866 12.549 1.00 18.86  1 . C ? 
ATOM   535  C   C   . ILE ILE ILE C C 10  10  . 57.528 20.878 10.755 1.00 17.49  1 . C ? 
ATOM   536  O   O   . ILE ILE ILE C C 10  10  . 57.818 22.073 10.868 1.00 18.84  1 . O ? 
ATOM   537  N   N   . ALA ALA ALA C C 11  11  . 57.554 20.246 9.586  1.00 17.27  1 . N ? 
ATOM   538  CA  CA  . ALA ALA ALA C C 11  11  . 57.894 20.941 8.357  1.00 19.51  1 . C ? 
ATOM   539  CB  CB  . ALA ALA ALA C C 11  11  . 57.899 19.995 7.185  1.00 20.45  1 . C ? 
ATOM   540  C   C   . ALA ALA ALA C C 11  11  . 56.961 22.118 8.109  1.00 22.46  1 . C ? 
ATOM   541  O   O   . ALA ALA ALA C C 11  11  . 57.414 23.197 7.709  1.00 21.32  1 . O ? 
ATOM   542  N   N   . LYS LYS LYS C C 12  12  . 55.654 21.921 8.305  1.00 20.46  1 . N ? 
ATOM   543  CA  CA  . LYS LYS LYS C C 12  12  . 54.691 23.016 8.160  1.00 22.98  1 . C ? 
ATOM   544  CB  CB  . LYS LYS LYS C C 12  12  . 53.238 22.497 8.334  1.00 25.58  1 . C ? 
ATOM   545  CG  CG  . LYS LYS LYS C C 12  12  . 52.844 21.595 7.154  1.00 31.49  1 . C ? 
ATOM   546  CD  CD  . LYS LYS LYS C C 12  12  . 51.396 21.076 7.382  1.00 39.33  1 . C ? 
ATOM   547  CE  CE  . LYS LYS LYS C C 12  12  . 51.110 19.772 6.668  1.00 53.04  1 . C ? 
ATOM   548  NZ  NZ  . LYS LYS LYS C C 12  12  . 49.825 19.157 7.102  1.00 59.19  1 . N ? 
ATOM   549  C   C   . LYS LYS LYS C C 12  12  . 54.962 24.155 9.121  1.00 23.30  1 . C ? 
ATOM   550  O   O   . LYS LYS LYS C C 12  12  . 54.826 25.328 8.760  1.00 22.77  1 . O ? 
ATOM   551  N   N   . GLY GLY GLY C C 13  13  . 55.357 23.830 10.357 1.00 22.88  1 . N ? 
ATOM   552  CA  CA  . GLY GLY GLY C C 13  13  . 55.748 24.825 11.346 1.00 20.57  1 . C ? 
ATOM   553  C   C   . GLY GLY GLY C C 13  13  . 56.932 25.650 10.857 1.00 19.28  1 . C ? 
ATOM   554  O   O   . GLY GLY GLY C C 13  13  . 56.965 26.871 11.035 1.00 20.45  1 . O ? 
ATOM   555  N   N   . LEU LEU LEU C C 14  14  . 57.926 24.980 10.274 1.00 18.65  1 . N ? 
ATOM   556  CA  CA  . LEU LEU LEU C C 14  14  . 59.077 25.681 9.706  1.00 19.59  1 . C ? 
ATOM   557  CB  CB  . LEU LEU LEU C C 14  14  . 60.155 24.706 9.260  1.00 19.48  1 . C ? 
ATOM   558  CG  CG  . LEU LEU LEU C C 14  14  . 60.786 23.866 10.399 1.00 20.13  1 . C ? 
ATOM   559  CD1 CD1 . LEU LEU LEU C C 14  14  . 61.705 22.827 9.811  1.00 22.51  1 . C ? 
ATOM   560  CD2 CD2 . LEU LEU LEU C C 14  14  . 61.544 24.709 11.391 1.00 21.06  1 . C ? 
ATOM   561  C   C   . LEU LEU LEU C C 14  14  . 58.682 26.614 8.572  1.00 22.58  1 . C ? 
ATOM   562  O   O   . LEU LEU LEU C C 14  14  . 59.198 27.726 8.450  1.00 19.70  1 . O ? 
ATOM   563  N   N   . LYS LYS LYS C C 15  15  . 57.750 26.174 7.718  1.00 20.89  1 . N ? 
ATOM   564  CA  CA  . LYS LYS LYS C C 15  15  . 57.229 27.040 6.661  1.00 20.63  1 . C ? 
ATOM   565  CB  CB  . LYS LYS LYS C C 15  15  . 56.337 26.241 5.709  1.00 26.31  1 . C ? 
ATOM   566  CG  CG  . LYS LYS LYS C C 15  15  . 57.092 25.227 4.925  1.00 36.45  1 . C ? 
ATOM   567  CD  CD  . LYS LYS LYS C C 15  15  . 56.136 24.390 4.034  1.00 51.41  1 . C ? 
ATOM   568  CE  CE  . LYS LYS LYS C C 15  15  . 56.745 23.058 3.559  1.00 76.44  1 . C ? 
ATOM   569  NZ  NZ  . LYS LYS LYS C C 15  15  . 57.835 23.234 2.559  1.00 93.26  1 . N ? 
ATOM   570  C   C   . LYS LYS LYS C C 15  15  . 56.519 28.263 7.219  1.00 21.63  1 . C ? 
ATOM   571  O   O   . LYS LYS LYS C C 15  15  . 56.638 29.353 6.659  1.00 22.58  1 . O ? 
ATOM   572  N   N   . GLU GLU GLU C C 16  16  . 55.783 28.099 8.324  1.00 21.16  1 . N ? 
ATOM   573  CA  CA  . GLU GLU GLU C C 16  16  . 55.143 29.243 8.974  1.00 21.39  1 . C ? 
ATOM   574  CB  CB  . GLU GLU GLU C C 16  16  . 54.155 28.812 10.071 1.00 22.40  1 . C ? 
ATOM   575  CG  CG  . GLU GLU GLU C C 16  16  . 52.969 28.040 9.514  1.00 26.52  1 . C ? 
ATOM   576  CD  CD  . GLU GLU GLU C C 16  16  . 52.043 28.900 8.629  1.00 35.79  1 . C ? 
ATOM   577  OE1 OE1 . GLU GLU GLU C C 16  16  . 51.978 30.132 8.821  1.00 43.03  1 . O ? 
ATOM   578  OE2 OE2 . GLU GLU GLU C C 16  16  . 51.378 28.296 7.760  1.00 47.57  1 . O ? 
ATOM   579  C   C   . GLU GLU GLU C C 16  16  . 56.176 30.223 9.498  1.00 21.16  1 . C ? 
ATOM   580  O   O   . GLU GLU GLU C C 16  16  . 56.011 31.418 9.431  1.00 20.87  1 . O ? 
ATOM   581  N   N   . ILE ILE ILE C C 17  17  . 57.273 29.694 10.058 1.00 18.71  1 . N ? 
ATOM   582  CA  CA  . ILE ILE ILE C C 17  17  . 58.401 30.531 10.505 1.00 18.99  1 . C ? 
ATOM   583  CB  CB  . ILE ILE ILE C C 17  17  . 59.450 29.689 11.248 1.00 17.44  1 . C ? 
ATOM   584  CG1 CG1 . ILE ILE ILE C C 17  17  . 58.857 29.300 12.626 1.00 18.45  1 . C ? 
ATOM   585  CD1 CD1 . ILE ILE ILE C C 17  17  . 59.722 28.313 13.398 1.00 20.62  1 . C ? 
ATOM   586  CG2 CG2 . ILE ILE ILE C C 17  17  . 60.744 30.469 11.407 1.00 17.54  1 . C ? 
ATOM   587  C   C   . ILE ILE ILE C C 17  17  . 58.953 31.328 9.330  1.00 18.91  1 . C ? 
ATOM   588  O   O   . ILE ILE ILE C C 17  17  . 59.190 32.519 9.441  1.00 19.15  1 . O ? 
ATOM   589  N   N   . ALA ALA ALA C C 18  18  . 59.135 30.665 8.188  1.00 18.98  1 . N ? 
ATOM   590  CA  CA  . ALA ALA ALA C C 18  18  . 59.603 31.338 6.980  1.00 20.76  1 . C ? 
ATOM   591  CB  CB  . ALA ALA ALA C C 18  18  . 59.742 30.376 5.846  1.00 21.73  1 . C ? 
ATOM   592  C   C   . ALA ALA ALA C C 18  18  . 58.676 32.507 6.611  1.00 20.96  1 . C ? 
ATOM   593  O   O   . ALA ALA ALA C C 18  18  . 59.143 33.597 6.253  1.00 21.41  1 . O ? 
ATOM   594  N   N   . TRP TRP TRP C C 19  19  . 57.362 32.280 6.671  1.00 22.28  1 . N ? 
ATOM   595  CA  CA  . TRP TRP TRP C C 19  19  . 56.401 33.334 6.399  1.00 20.95  1 . C ? 
ATOM   596  CB  CB  . TRP TRP TRP C C 19  19  . 54.951 32.782 6.349  1.00 26.90  1 . C ? 
ATOM   597  CG  CG  . TRP TRP TRP C C 19  19  . 54.005 33.727 5.872  1.00 31.40  1 . C ? 
ATOM   598  CD1 CD1 . TRP TRP TRP C C 19  19  . 53.081 34.457 6.614  1.00 40.63  1 . C ? 
ATOM   599  NE1 NE1 . TRP TRP TRP C C 19  19  . 52.418 35.331 5.804  1.00 35.84  1 . N ? 
ATOM   600  CE2 CE2 . TRP TRP TRP C C 19  19  . 52.791 35.113 4.495  1.00 43.39  1 . C ? 
ATOM   601  CD2 CD2 . TRP TRP TRP C C 19  19  . 53.824 34.134 4.504  1.00 30.56  1 . C ? 
ATOM   602  CE3 CE3 . TRP TRP TRP C C 19  19  . 54.398 33.745 3.305  1.00 36.40  1 . C ? 
ATOM   603  CZ3 CZ3 . TRP TRP TRP C C 19  19  . 53.937 34.338 2.120  1.00 43.11  1 . C ? 
ATOM   604  CH2 CH2 . TRP TRP TRP C C 19  19  . 52.941 35.305 2.145  1.00 51.54  1 . C ? 
ATOM   605  CZ2 CZ2 . TRP TRP TRP C C 19  19  . 52.361 35.720 3.320  1.00 46.00  1 . C ? 
ATOM   606  C   C   . TRP TRP TRP C C 19  19  . 56.506 34.487 7.373  1.00 21.53  1 . C ? 
ATOM   607  O   O   . TRP TRP TRP C C 19  19  . 56.405 35.643 7.007  1.00 22.85  1 . O ? 
ATOM   608  N   N   . GLY GLY GLY C C 20  20  . 56.754 34.180 8.653  1.00 19.09  1 . N ? 
ATOM   609  CA  CA  . GLY GLY GLY C C 20  20  . 57.012 35.200 9.644  1.00 21.23  1 . C ? 
ATOM   610  C   C   . GLY GLY GLY C C 20  20  . 58.222 36.048 9.310  1.00 18.76  1 . C ? 
ATOM   611  O   O   . GLY GLY GLY C C 20  20  . 58.192 37.248 9.481  1.00 19.32  1 . O ? 
ATOM   612  N   N   . LEU LEU LEU C C 21  21  . 59.290 35.423 8.826  1.00 18.39  1 . N ? 
ATOM   613  CA  CA  . LEU LEU LEU C C 21  21  . 60.475 36.153 8.394  1.00 20.03  1 . C ? 
ATOM   614  CB  CB  . LEU LEU LEU C C 21  21  . 61.620 35.211 8.055  1.00 19.30  1 . C ? 
ATOM   615  CG  CG  . LEU LEU LEU C C 21  21  . 62.136 34.413 9.292  1.00 18.93  1 . C ? 
ATOM   616  CD1 CD1 . LEU LEU LEU C C 21  21  . 63.147 33.379 8.783  1.00 21.64  1 . C ? 
ATOM   617  CD2 CD2 . LEU LEU LEU C C 21  21  . 62.775 35.291 10.319 1.00 19.56  1 . C ? 
ATOM   618  C   C   . LEU LEU LEU C C 21  21  . 60.158 37.077 7.214  1.00 20.34  1 . C ? 
ATOM   619  O   O   . LEU LEU LEU C C 21  21  . 60.648 38.204 7.138  1.00 19.63  1 . O ? 
ATOM   620  N   N   . LYS LYS LYS C C 22  22  . 59.361 36.569 6.255  1.00 20.13  1 . N ? 
ATOM   621  CA  CA  . LYS LYS LYS C C 22  22  . 58.933 37.401 5.150  1.00 22.74  1 . C ? 
ATOM   622  CB  CB  . LYS LYS LYS C C 22  22  . 58.146 36.568 4.148  1.00 25.87  1 . C ? 
ATOM   623  CG  CG  . LYS LYS LYS C C 22  22  . 59.012 35.570 3.435  1.00 32.65  1 . C ? 
ATOM   624  CD  CD  . LYS LYS LYS C C 22  22  . 58.227 34.632 2.523  1.00 36.65  1 . C ? 
ATOM   625  CE  CE  . LYS LYS LYS C C 22  22  . 57.503 35.217 1.405  1.00 46.42  1 . C ? 
ATOM   626  NZ  NZ  . LYS LYS LYS C C 22  22  . 58.515 35.754 0.484  1.00 50.39  1 . N ? 
ATOM   627  C   C   . LYS LYS LYS C C 22  22  . 58.124 38.630 5.619  1.00 20.44  1 . C ? 
ATOM   628  O   O   . LYS LYS LYS C C 22  22  . 58.276 39.724 5.078  1.00 21.63  1 . O ? 
ATOM   629  N   N   . GLU GLU GLU C C 23  23  . 57.278 38.436 6.642  1.00 20.67  1 . N ? 
ATOM   630  CA  CA  . GLU GLU GLU C C 23  23  . 56.545 39.552 7.212  1.00 24.92  1 . C ? 
ATOM   631  CB  CB  . GLU GLU GLU C C 23  23  . 55.458 39.074 8.192  1.00 26.83  1 . C ? 
ATOM   632  CG  CG  . GLU GLU GLU C C 23  23  . 54.347 38.314 7.492  1.00 32.01  1 . C ? 
ATOM   633  CD  CD  . GLU GLU GLU C C 23  23  . 53.383 39.142 6.668  1.00 46.73  1 . C ? 
ATOM   634  OE1 OE1 . GLU GLU GLU C C 23  23  . 53.579 40.331 6.423  1.00 65.16  1 . O ? 
ATOM   635  OE2 OE2 . GLU GLU GLU C C 23  23  . 52.389 38.580 6.284  1.00 59.67  1 . O ? 
ATOM   636  C   C   . GLU GLU GLU C C 23  23  . 57.463 40.572 7.878  1.00 22.57  1 . C ? 
ATOM   637  O   O   . GLU GLU GLU C C 23  23  . 57.258 41.768 7.765  1.00 23.03  1 . O ? 
ATOM   638  N   N   . ILE ILE ILE C C 24  24  . 58.502 40.084 8.560  1.00 21.92  1 . N ? 
ATOM   639  CA  CA  . ILE ILE ILE C C 24  24  . 59.521 40.957 9.129  1.00 21.79  1 . C ? 
ATOM   640  CB  CB  . ILE ILE ILE C C 24  24  . 60.536 40.169 9.977  1.00 20.73  1 . C ? 
ATOM   641  CG1 CG1 . ILE ILE ILE C C 24  24  . 59.847 39.740 11.274 1.00 21.94  1 . C ? 
ATOM   642  CD1 CD1 . ILE ILE ILE C C 24  24  . 60.678 38.801 12.154 1.00 21.11  1 . C ? 
ATOM   643  CG2 CG2 . ILE ILE ILE C C 24  24  . 61.762 41.009 10.269 1.00 22.58  1 . C ? 
ATOM   644  C   C   . ILE ILE ILE C C 24  24  . 60.190 41.771 8.016  1.00 22.28  1 . C ? 
ATOM   645  O   O   . ILE ILE ILE C C 24  24  . 60.371 42.972 8.155  1.00 23.39  1 . O ? 
ATOM   646  N   N   . ALA ALA ALA C C 25  25  . 60.523 41.115 6.906  1.00 21.25  1 . N ? 
ATOM   647  CA  CA  . ALA ALA ALA C C 25  25  . 61.159 41.797 5.779  1.00 22.43  1 . C ? 
ATOM   648  CB  CB  . ALA ALA ALA C C 25  25  . 61.432 40.851 4.650  1.00 23.02  1 . C ? 
ATOM   649  C   C   . ALA ALA ALA C C 25  25  . 60.263 42.965 5.290  1.00 27.24  1 . C ? 
ATOM   650  O   O   . ALA ALA ALA C C 25  25  . 60.750 44.068 5.024  1.00 28.61  1 . O ? 
ATOM   651  N   N   . GLN GLN GLN C C 26  26  . 58.954 42.694 5.193  1.00 26.08  1 . N ? 
ATOM   652  CA  CA  . GLN GLN GLN C C 26  26  . 57.996 43.707 4.746  1.00 29.03  1 . C ? 
ATOM   653  CB  CB  . GLN GLN GLN C C 26  26  . 56.625 43.075 4.557  1.00 35.07  1 . C ? 
ATOM   654  CG  CG  . GLN GLN GLN C C 26  26  . 56.468 42.114 3.459  1.00 41.90  1 . C ? 
ATOM   655  CD  CD  . GLN GLN GLN C C 26  26  . 56.151 42.965 2.346  1.00 57.48  1 . C ? 
ATOM   656  OE1 OE1 . GLN GLN GLN C C 26  26  . 57.006 43.365 1.672  1.00 53.53  1 . O ? 
ATOM   657  NE2 NE2 . GLN GLN GLN C C 26  26  . 54.888 43.372 2.207  1.00 70.07  1 . N ? 
ATOM   658  C   C   . GLN GLN GLN C C 26  26  . 57.920 44.865 5.757  1.00 29.56  1 . C ? 
ATOM   659  O   O   . GLN GLN GLN C C 26  26  . 57.808 46.020 5.393  1.00 32.51  1 . O ? 
ATOM   660  N   N   . GLY GLY GLY C C 27  27  . 57.991 44.529 7.040  1.00 28.79  1 . N ? 
ATOM   661  CA  CA  . GLY GLY GLY C C 27  27  . 58.013 45.497 8.123  1.00 29.96  1 . C ? 
ATOM   662  C   C   . GLY GLY GLY C C 27  27  . 59.212 46.406 8.105  1.00 33.25  1 . C ? 
ATOM   663  O   O   . GLY GLY GLY C C 27  27  . 59.106 47.569 8.425  1.00 42.69  1 . O ? 
ATOM   664  N   N   . LEU LEU LEU C C 28  28  . 60.382 45.867 7.736  1.00 31.57  1 . N ? 
ATOM   665  CA  CA  . LEU LEU LEU C C 28  28  . 61.596 46.661 7.548  1.00 39.68  1 . C ? 
ATOM   666  CB  CB  . LEU LEU LEU C C 28  28  . 62.815 45.755 7.378  1.00 35.52  1 . C ? 
ATOM   667  CG  CG  . LEU LEU LEU C C 28  28  . 63.194 44.918 8.555  1.00 35.67  1 . C ? 
ATOM   668  CD1 CD1 . LEU LEU LEU C C 28  28  . 64.201 43.859 8.116  1.00 37.00  1 . C ? 
ATOM   669  CD2 CD2 . LEU LEU LEU C C 28  28  . 63.728 45.812 9.676  1.00 36.42  1 . C ? 
ATOM   670  C   C   . LEU LEU LEU C C 28  28  . 61.481 47.569 6.338  1.00 49.05  1 . C ? 
ATOM   671  O   O   . LEU LEU LEU C C 28  28  . 61.906 48.722 6.388  1.00 51.73  1 . O ? 
ATOM   672  N   N   . LYS LYS LYS C C 29  29  . 60.896 47.039 5.257  1.00 70.38  1 . N ? 
ATOM   673  CA  CA  . LYS LYS LYS C C 29  29  . 60.774 47.759 3.986  1.00 80.83  1 . C ? 
ATOM   674  CB  CB  . LYS LYS LYS C C 29  29  . 60.289 46.821 2.874  1.00 90.03  1 . C ? 
ATOM   675  CG  CG  . LYS LYS LYS C C 29  29  . 61.373 45.985 2.307  1.00 96.79  1 . C ? 
ATOM   676  CD  CD  . LYS LYS LYS C C 29  29  . 60.860 44.895 1.362  1.00 85.62  1 . C ? 
ATOM   677  CE  CE  . LYS LYS LYS C C 29  29  . 62.049 44.077 0.848  1.00 77.52  1 . C ? 
ATOM   678  NZ  NZ  . LYS LYS LYS C C 29  29  . 62.456 42.646 1.212  1.00 47.83  1 . N ? 
ATOM   679  C   C   . LYS LYS LYS C C 29  29  . 59.854 48.984 4.075  1.00 74.62  1 . C ? 
ATOM   680  O   O   . LYS LYS LYS C C 29  29  . 59.992 49.901 3.286  1.00 102.90 1 . O ? 
ATOM   681  N   N   . GLY GLY GLY C C 30  30  . 58.919 48.966 5.032  1.00 79.67  1 . N ? 
ATOM   682  CA  CA  . GLY GLY GLY C C 30  30  . 58.043 50.092 5.307  1.00 82.89  1 . C ? 
ATOM   683  C   C   . GLY GLY GLY C C 30  30  . 57.974 50.544 6.769  1.00 89.85  1 . C ? 
ATOM   684  O   O   . GLY GLY GLY C C 30  30  . 57.419 49.843 7.599  1.00 82.22  1 . O ? 
HETATM 685  C   C   . ACE ACE ACE D D 0   0   . 59.439 6.057  0.346  1.00 58.12  1 . C ? 
HETATM 686  O   O   . ACE ACE ACE D D 0   0   . 58.233 5.904  0.331  1.00 66.95  1 . O ? 
HETATM 687  CH3 CH3 . ACE ACE ACE D D 0   0   . 60.257 6.255  -0.927 1.00 53.63  1 . C ? 
ATOM   688  N   N   . GLY GLY GLY D D 1   1   . 60.166 6.082  1.463  1.00 36.74  1 . N ? 
ATOM   689  CA  CA  . GLY GLY GLY D D 1   1   . 59.495 5.885  2.734  1.00 36.47  1 . C ? 
ATOM   690  C   C   . GLY GLY GLY D D 1   1   . 58.937 7.192  3.290  1.00 33.34  1 . C ? 
ATOM   691  O   O   . GLY GLY GLY D D 1   1   . 59.427 8.289  3.031  1.00 29.52  1 . O ? 
ATOM   692  N   N   . GLU GLU GLU D D 2   2   . 57.925 7.060  4.125  1.00 31.39  1 . N ? 
ATOM   693  CA  CA  . GLU GLU GLU D D 2   2   . 57.232 8.203  4.666  1.00 32.39  1 . C ? 
ATOM   694  CB  CB  . GLU GLU GLU D D 2   2   . 55.882 7.823  5.237  1.00 45.61  1 . C ? 
ATOM   695  CG  CG  . GLU GLU GLU D D 2   2   . 55.984 6.838  6.348  1.00 48.78  1 . C ? 
ATOM   696  CD  CD  . GLU GLU GLU D D 2   2   . 54.668 6.502  6.962  1.00 59.57  1 . C ? 
ATOM   697  OE1 OE1 . GLU GLU GLU D D 2   2   . 53.590 6.996  6.487  1.00 44.49  1 . O ? 
ATOM   698  OE2 OE2 . GLU GLU GLU D D 2   2   . 54.776 5.762  7.971  1.00 40.94  1 . O ? 
ATOM   699  C   C   . GLU GLU GLU D D 2   2   . 58.041 8.979  5.719  1.00 28.10  1 . C ? 
ATOM   700  O   O   . GLU GLU GLU D D 2   2   . 57.943 10.184 5.777  1.00 27.08  1 . O ? 
ATOM   701  N   N   . ILE ILE ILE D D 3   3   . 58.828 8.291  6.540  1.00 28.32  1 . N ? 
ATOM   702  CA  CA  . ILE ILE ILE D D 3   3   . 59.702 8.995  7.486  1.00 30.26  1 . C ? 
ATOM   703  CB  CB  . ILE ILE ILE D D 3   3   . 60.332 8.039  8.520  1.00 29.74  1 . C ? 
ATOM   704  CG1 CG1 . ILE ILE ILE D D 3   3   . 59.210 7.510  9.434  1.00 37.49  1 . C ? 
ATOM   705  CD1 CD1 . ILE ILE ILE D D 3   3   . 59.656 6.388  10.340 1.00 51.57  1 . C ? 
ATOM   706  CG2 CG2 . ILE ILE ILE D D 3   3   . 61.411 8.744  9.325  1.00 29.58  1 . C ? 
ATOM   707  C   C   . ILE ILE ILE D D 3   3   . 60.765 9.802  6.728  1.00 27.98  1 . C ? 
ATOM   708  O   O   . ILE ILE ILE D D 3   3   . 61.002 10.974 7.024  1.00 25.48  1 . O ? 
ATOM   709  N   N   . ALA ALA ALA D D 4   4   . 61.390 9.178  5.734  1.00 30.86  1 . N ? 
ATOM   710  CA  CA  . ALA ALA ALA D D 4   4   . 62.349 9.877  4.903  1.00 29.66  1 . C ? 
ATOM   711  CB  CB  . ALA ALA ALA D D 4   4   . 62.936 8.945  3.843  1.00 33.62  1 . C ? 
ATOM   712  C   C   . ALA ALA ALA D D 4   4   . 61.706 11.083 4.246  1.00 28.76  1 . C ? 
ATOM   713  O   O   . ALA ALA ALA D D 4   4   . 62.317 12.165 4.169  1.00 26.49  1 . O ? 
ATOM   714  N   N   . GLN GLN GLN D D 5   5   . 60.469 10.926 3.766  1.00 29.31  1 . N ? 
ATOM   715  CA  CA  . GLN GLN GLN D D 5   5   . 59.766 12.035 3.140  1.00 28.27  1 . C ? 
ATOM   716  CB  CB  . GLN GLN GLN D D 5   5   . 58.430 11.607 2.541  1.00 28.70  1 . C ? 
ATOM   717  CG  CG  . GLN GLN GLN D D 5   5   . 57.823 12.687 1.667  1.00 39.87  1 . C ? 
ATOM   718  CD  CD  . GLN GLN GLN D D 5   5   . 58.789 13.121 0.545  1.00 53.25  1 . C ? 
ATOM   719  OE1 OE1 . GLN GLN GLN D D 5   5   . 59.464 12.271 -0.077 1.00 59.95  1 . O ? 
ATOM   720  NE2 NE2 . GLN GLN GLN D D 5   5   . 58.917 14.443 0.343  1.00 57.27  1 . N ? 
ATOM   721  C   C   . GLN GLN GLN D D 5   5   . 59.537 13.185 4.130  1.00 27.60  1 . C ? 
ATOM   722  O   O   . GLN GLN GLN D D 5   5   . 59.658 14.352 3.783  1.00 26.42  1 . O ? 
ATOM   723  N   N   . GLY GLY GLY D D 6   6   . 59.192 12.842 5.373  1.00 23.83  1 . N ? 
ATOM   724  CA  CA  . GLY GLY GLY D D 6   6   . 59.050 13.832 6.413  1.00 24.05  1 . C ? 
ATOM   725  C   C   . GLY GLY GLY D D 6   6   . 60.330 14.625 6.633  1.00 21.55  1 . C ? 
ATOM   726  O   O   . GLY GLY GLY D D 6   6   . 60.296 15.848 6.782  1.00 22.64  1 . O ? 
ATOM   727  N   N   . LEU LEU LEU D D 7   7   . 61.470 13.941 6.655  1.00 23.09  1 . N ? 
ATOM   728  CA  CA  . LEU LEU LEU D D 7   7   . 62.760 14.612 6.794  1.00 22.85  1 . C ? 
ATOM   729  CB  CB  . LEU LEU LEU D D 7   7   . 63.887 13.588 6.950  1.00 20.64  1 . C ? 
ATOM   730  CG  CG  . LEU LEU LEU D D 7   7   . 63.851 12.739 8.203  1.00 24.68  1 . C ? 
ATOM   731  CD1 CD1 . LEU LEU LEU D D 7   7   . 64.934 11.687 8.184  1.00 27.97  1 . C ? 
ATOM   732  CD2 CD2 . LEU LEU LEU D D 7   7   . 63.896 13.563 9.500  1.00 25.76  1 . C ? 
ATOM   733  C   C   . LEU LEU LEU D D 7   7   . 63.029 15.540 5.605  1.00 23.18  1 . C ? 
ATOM   734  O   O   . LEU LEU LEU D D 7   7   . 63.539 16.654 5.779  1.00 20.46  1 . O ? 
ATOM   735  N   N   . LYS LYS LYS D D 8   8   . 62.691 15.077 4.396  1.00 24.59  1 . N ? 
ATOM   736  CA  CA  . LYS LYS LYS D D 8   8   . 62.843 15.904 3.204  1.00 23.55  1 . C ? 
ATOM   737  CB  CB  . LYS LYS LYS D D 8   8   . 62.610 15.059 1.943  1.00 26.92  1 . C ? 
ATOM   738  CG  CG  . LYS LYS LYS D D 8   8   . 63.721 14.049 1.744  1.00 30.01  1 . C ? 
ATOM   739  CD  CD  . LYS LYS LYS D D 8   8   . 63.496 13.136 0.559  1.00 42.11  1 . C ? 
ATOM   740  CE  CE  . LYS LYS LYS D D 8   8   . 64.644 12.106 0.544  1.00 43.30  1 . C ? 
ATOM   741  NZ  NZ  . LYS LYS LYS D D 8   8   . 64.451 11.066 -0.505 1.00 49.92  1 . N ? 
ATOM   742  C   C   . LYS LYS LYS D D 8   8   . 61.955 17.138 3.235  1.00 23.51  1 . C ? 
ATOM   743  O   O   . LYS LYS LYS D D 8   8   . 62.369 18.210 2.792  1.00 23.00  1 . O ? 
ATOM   744  N   N   . GLU GLU GLU D D 9   9   . 60.740 17.019 3.788  1.00 23.67  1 . N ? 
ATOM   745  CA  CA  . GLU GLU GLU D D 9   9   . 59.871 18.175 3.942  1.00 21.52  1 . C ? 
ATOM   746  CB  CB  . GLU GLU GLU D D 9   9   . 58.446 17.783 4.359  1.00 24.14  1 . C ? 
ATOM   747  CG  CG  . GLU GLU GLU D D 9   9   . 57.714 16.974 3.304  1.00 32.97  1 . C ? 
ATOM   748  CD  CD  . GLU GLU GLU D D 9   9   . 57.593 17.681 1.977  1.00 47.08  1 . C ? 
ATOM   749  OE1 OE1 . GLU GLU GLU D D 9   9   . 57.381 18.915 1.946  1.00 57.25  1 . O ? 
ATOM   750  OE2 OE2 . GLU GLU GLU D D 9   9   . 57.728 16.978 0.959  1.00 71.33  1 . O ? 
ATOM   751  C   C   . GLU GLU GLU D D 9   9   . 60.445 19.167 4.958  1.00 21.45  1 . C ? 
ATOM   752  O   O   . GLU GLU GLU D D 9   9   . 60.356 20.373 4.770  1.00 22.69  1 . O ? 
ATOM   753  N   N   . ILE ILE ILE D D 10  10  . 61.032 18.649 6.046  1.00 20.33  1 . N ? 
ATOM   754  CA  CA  . ILE ILE ILE D D 10  10  . 61.720 19.497 7.011  1.00 19.24  1 . C ? 
ATOM   755  CB  CB  . ILE ILE ILE D D 10  10  . 62.215 18.668 8.213  1.00 18.96  1 . C ? 
ATOM   756  CG1 CG1 . ILE ILE ILE D D 10  10  . 60.998 18.273 9.065  1.00 20.19  1 . C ? 
ATOM   757  CD1 CD1 . ILE ILE ILE D D 10  10  . 61.303 17.281 10.168 1.00 22.34  1 . C ? 
ATOM   758  CG2 CG2 . ILE ILE ILE D D 10  10  . 63.259 19.436 9.029  1.00 18.98  1 . C ? 
ATOM   759  C   C   . ILE ILE ILE D D 10  10  . 62.842 20.286 6.313  1.00 19.59  1 . C ? 
ATOM   760  O   O   . ILE ILE ILE D D 10  10  . 62.983 21.498 6.515  1.00 19.21  1 . O ? 
ATOM   761  N   N   . ALA ALA ALA D D 11  11  . 63.631 19.607 5.479  1.00 21.51  1 . N ? 
ATOM   762  CA  CA  . ALA ALA ALA D D 11  11  . 64.685 20.274 4.727  1.00 22.27  1 . C ? 
ATOM   763  CB  CB  . ALA ALA ALA D D 11  11  . 65.452 19.283 3.897  1.00 23.97  1 . C ? 
ATOM   764  C   C   . ALA ALA ALA D D 11  11  . 64.121 21.395 3.859  1.00 20.88  1 . C ? 
ATOM   765  O   O   . ALA ALA ALA D D 11  11  . 64.712 22.483 3.787  1.00 21.69  1 . O ? 
ATOM   766  N   N   . LYS LYS LYS D D 12  12  . 63.000 21.138 3.180  1.00 22.93  1 . N ? 
ATOM   767  CA  CA  . LYS LYS LYS D D 12  12  . 62.348 22.180 2.369  1.00 23.78  1 . C ? 
ATOM   768  CB  CB  . LYS LYS LYS D D 12  12  . 61.147 21.600 1.601  1.00 26.98  1 . C ? 
ATOM   769  CG  CG  . LYS LYS LYS D D 12  12  . 61.540 20.615 0.534  1.00 37.63  1 . C ? 
ATOM   770  CD  CD  . LYS LYS LYS D D 12  12  . 60.323 20.033 -0.194 1.00 44.77  1 . C ? 
ATOM   771  CE  CE  . LYS LYS LYS D D 12  12  . 59.113 20.936 -0.391 1.00 57.23  1 . C ? 
ATOM   772  NZ  NZ  . LYS LYS LYS D D 12  12  . 57.961 20.090 -0.873 1.00 62.04  1 . N ? 
ATOM   773  C   C   . LYS LYS LYS D D 12  12  . 61.919 23.368 3.212  1.00 24.91  1 . C ? 
ATOM   774  O   O   . LYS LYS LYS D D 12  12  . 62.031 24.508 2.787  1.00 22.95  1 . O ? 
ATOM   775  N   N   . GLY GLY GLY D D 13  13  . 61.422 23.110 4.429  1.00 21.95  1 . N ? 
ATOM   776  CA  CA  . GLY GLY GLY D D 13  13  . 61.064 24.155 5.372  1.00 21.48  1 . C ? 
ATOM   777  C   C   . GLY GLY GLY D D 13  13  . 62.269 25.025 5.719  1.00 19.06  1 . C ? 
ATOM   778  O   O   . GLY GLY GLY D D 13  13  . 62.161 26.240 5.807  1.00 20.92  1 . O ? 
ATOM   779  N   N   . LEU LEU LEU D D 14  14  . 63.419 24.385 5.953  1.00 19.49  1 . N ? 
ATOM   780  CA  CA  . LEU LEU LEU D D 14  14  . 64.640 25.123 6.232  1.00 20.09  1 . C ? 
ATOM   781  CB  CB  . LEU LEU LEU D D 14  14  . 65.759 24.191 6.640  1.00 19.42  1 . C ? 
ATOM   782  CG  CG  . LEU LEU LEU D D 14  14  . 65.539 23.414 7.943  1.00 19.92  1 . C ? 
ATOM   783  CD1 CD1 . LEU LEU LEU D D 14  14  . 66.651 22.379 8.101  1.00 22.70  1 . C ? 
ATOM   784  CD2 CD2 . LEU LEU LEU D D 14  14  . 65.530 24.353 9.129  1.00 21.60  1 . C ? 
ATOM   785  C   C   . LEU LEU LEU D D 14  14  . 65.068 26.003 5.045  1.00 20.45  1 . C ? 
ATOM   786  O   O   . LEU LEU LEU D D 14  14  . 65.518 27.137 5.222  1.00 20.44  1 . O ? 
ATOM   787  N   N   . LYS LYS LYS D D 15  15  . 64.915 25.479 3.823  1.00 22.41  1 . N ? 
ATOM   788  CA  CA  . LYS LYS LYS D D 15  15  . 65.187 26.281 2.641  1.00 22.07  1 . C ? 
ATOM   789  CB  CB  . LYS LYS LYS D D 15  15  . 65.136 25.397 1.382  1.00 24.97  1 . C ? 
ATOM   790  CG  CG  . LYS LYS LYS D D 15  15  . 66.287 24.416 1.373  1.00 35.43  1 . C ? 
ATOM   791  CD  CD  . LYS LYS LYS D D 15  15  . 66.251 23.483 0.154  1.00 44.47  1 . C ? 
ATOM   792  CE  CE  . LYS LYS LYS D D 15  15  . 67.310 22.392 0.297  1.00 59.34  1 . C ? 
ATOM   793  NZ  NZ  . LYS LYS LYS D D 15  15  . 68.646 22.896 -0.129 1.00 70.66  1 . N ? 
ATOM   794  C   C   . LYS LYS LYS D D 15  15  . 64.253 27.481 2.526  1.00 21.10  1 . C ? 
ATOM   795  O   O   . LYS LYS LYS D D 15  15  . 64.676 28.563 2.100  1.00 23.02  1 . O ? 
ATOM   796  N   N   . GLU GLU GLU D D 16  16  . 62.979 27.317 2.892  1.00 21.71  1 . N ? 
ATOM   797  CA  CA  . GLU GLU GLU D D 16  16  . 62.034 28.428 2.908  1.00 23.23  1 . C ? 
ATOM   798  CB  CB  . GLU GLU GLU D D 16  16  . 60.598 27.988 3.157  1.00 23.52  1 . C ? 
ATOM   799  CG  CG  . GLU GLU GLU D D 16  16  . 60.026 27.108 2.096  1.00 29.88  1 . C ? 
ATOM   800  CD  CD  . GLU GLU GLU D D 16  16  . 59.708 27.826 0.852  1.00 39.73  1 . C ? 
ATOM   801  OE1 OE1 . GLU GLU GLU D D 16  16  . 59.682 29.078 0.693  1.00 33.80  1 . O ? 
ATOM   802  OE2 OE2 . GLU GLU GLU D D 16  16  . 59.149 27.119 -0.064 1.00 44.20  1 . O ? 
ATOM   803  C   C   . GLU GLU GLU D D 16  16  . 62.477 29.493 3.918  1.00 19.82  1 . C ? 
ATOM   804  O   O   . GLU GLU GLU D D 16  16  . 62.371 30.686 3.664  1.00 20.93  1 . O ? 
ATOM   805  N   N   . ILE ILE ILE D D 17  17  . 62.960 29.047 5.084  1.00 19.68  1 . N ? 
ATOM   806  CA  CA  . ILE ILE ILE D D 17  17  . 63.509 29.958 6.089  1.00 18.38  1 . C ? 
ATOM   807  CB  CB  . ILE ILE ILE D D 17  17  . 63.875 29.200 7.390  1.00 17.34  1 . C ? 
ATOM   808  CG1 CG1 . ILE ILE ILE D D 17  17  . 62.583 28.802 8.101  1.00 19.19  1 . C ? 
ATOM   809  CD1 CD1 . ILE ILE ILE D D 17  17  . 62.759 27.902 9.294  1.00 19.62  1 . C ? 
ATOM   810  CG2 CG2 . ILE ILE ILE D D 17  17  . 64.789 30.016 8.277  1.00 18.40  1 . C ? 
ATOM   811  C   C   . ILE ILE ILE D D 17  17  . 64.680 30.742 5.495  1.00 21.39  1 . C ? 
ATOM   812  O   O   . ILE ILE ILE D D 17  17  . 64.759 31.942 5.668  1.00 21.23  1 . O ? 
ATOM   813  N   N   . ALA ALA ALA D D 18  18  . 65.571 30.060 4.777  1.00 20.95  1 . N ? 
ATOM   814  CA  CA  . ALA ALA ALA D D 18  18  . 66.683 30.722 4.122  1.00 21.85  1 . C ? 
ATOM   815  CB  CB  . ALA ALA ALA D D 18  18  . 67.551 29.730 3.389  1.00 25.46  1 . C ? 
ATOM   816  C   C   . ALA ALA ALA D D 18  18  . 66.202 31.826 3.176  1.00 20.84  1 . C ? 
ATOM   817  O   O   . ALA ALA ALA D D 18  18  . 66.757 32.926 3.155  1.00 20.16  1 . O ? 
ATOM   818  N   N   . TRP TRP TRP D D 19  19  . 65.157 31.529 2.383  1.00 22.16  1 . N ? 
ATOM   819  CA  CA  . TRP TRP TRP D D 19  19  . 64.582 32.527 1.496  1.00 23.71  1 . C ? 
ATOM   820  CB  CB  . TRP TRP TRP D D 19  19  . 63.555 31.922 0.549  1.00 26.54  1 . C ? 
ATOM   821  CG  CG  . TRP TRP TRP D D 19  19  . 64.096 31.166 -0.542 1.00 38.27  1 . C ? 
ATOM   822  CD1 CD1 . TRP TRP TRP D D 19  19  . 64.063 29.822 -0.693 1.00 53.98  1 . C ? 
ATOM   823  NE1 NE1 . TRP TRP TRP D D 19  19  . 64.692 29.451 -1.871 1.00 66.95  1 . N ? 
ATOM   824  CE2 CE2 . TRP TRP TRP D D 19  19  . 65.146 30.586 -2.496 1.00 60.41  1 . C ? 
ATOM   825  CD2 CD2 . TRP TRP TRP D D 19  19  . 64.771 31.687 -1.701 1.00 51.09  1 . C ? 
ATOM   826  CE3 CE3 . TRP TRP TRP D D 19  19  . 65.090 32.981 -2.136 1.00 74.31  1 . C ? 
ATOM   827  CZ3 CZ3 . TRP TRP TRP D D 19  19  . 65.788 33.133 -3.317 1.00 78.87  1 . C ? 
ATOM   828  CH2 CH2 . TRP TRP TRP D D 19  19  . 66.141 32.014 -4.098 1.00 65.75  1 . C ? 
ATOM   829  CZ2 CZ2 . TRP TRP TRP D D 19  19  . 65.834 30.735 -3.700 1.00 63.60  1 . C ? 
ATOM   830  C   C   . TRP TRP TRP D D 19  19  . 64.016 33.731 2.263  1.00 22.81  1 . C ? 
ATOM   831  O   O   . TRP TRP TRP D D 19  19  . 64.161 34.877 1.859  1.00 23.01  1 . O ? 
ATOM   832  N   N   . GLY GLY GLY D D 20  20  . 63.388 33.460 3.412  1.00 22.49  1 . N ? 
ATOM   833  CA  CA  . GLY GLY GLY D D 20  20  . 62.917 34.520 4.271  1.00 22.55  1 . C ? 
ATOM   834  C   C   . GLY GLY GLY D D 20  20  . 64.034 35.428 4.758  1.00 20.26  1 . C ? 
ATOM   835  O   O   . GLY GLY GLY D D 20  20  . 63.891 36.644 4.809  1.00 20.59  1 . O ? 
ATOM   836  N   N   . LEU LEU LEU D D 21  21  . 65.174 34.822 5.134  1.00 20.56  1 . N ? 
ATOM   837  CA  CA  . LEU LEU LEU D D 21  21  . 66.341 35.597 5.532  1.00 20.66  1 . C ? 
ATOM   838  CB  CB  . LEU LEU LEU D D 21  21  . 67.440 34.685 6.070  1.00 21.24  1 . C ? 
ATOM   839  CG  CG  . LEU LEU LEU D D 21  21  . 67.056 33.964 7.392  1.00 21.14  1 . C ? 
ATOM   840  CD1 CD1 . LEU LEU LEU D D 21  21  . 68.149 32.957 7.728  1.00 22.49  1 . C ? 
ATOM   841  CD2 CD2 . LEU LEU LEU D D 21  21  . 66.935 34.924 8.509  1.00 21.50  1 . C ? 
ATOM   842  C   C   . LEU LEU LEU D D 21  21  . 66.866 36.455 4.385  1.00 21.48  1 . C ? 
ATOM   843  O   O   . LEU LEU LEU D D 21  21  . 67.277 37.589 4.591  1.00 22.78  1 . O ? 
ATOM   844  N   N   . LYS LYS LYS D D 22  22  . 66.889 35.895 3.179  1.00 22.06  1 . N ? 
ATOM   845  CA  CA  . LYS LYS LYS D D 22  22  . 67.276 36.681 2.007  1.00 24.01  1 . C ? 
ATOM   846  CB  CB  . LYS LYS LYS D D 22  22  . 67.349 35.761 0.784  1.00 25.25  1 . C ? 
ATOM   847  CG  CG  . LYS LYS LYS D D 22  22  . 68.545 34.796 0.917  1.00 28.10  1 . C ? 
ATOM   848  CD  CD  . LYS LYS LYS D D 22  22  . 68.539 33.841 -0.287 1.00 36.82  1 . C ? 
ATOM   849  CE  CE  . LYS LYS LYS D D 22  22  . 69.580 32.815 -0.240 1.00 39.92  1 . C ? 
ATOM   850  NZ  NZ  . LYS LYS LYS D D 22  22  . 69.624 32.200 -1.593 1.00 41.68  1 . N ? 
ATOM   851  C   C   . LYS LYS LYS D D 22  22  . 66.355 37.860 1.768  1.00 24.87  1 . C ? 
ATOM   852  O   O   . LYS LYS LYS D D 22  22  . 66.814 38.932 1.389  1.00 25.49  1 . O ? 
ATOM   853  N   N   . GLU GLU GLU D D 23  23  . 65.048 37.687 2.008  1.00 21.34  1 . N ? 
ATOM   854  CA  CA  . GLU GLU GLU D D 23  23  . 64.105 38.798 1.902  1.00 23.63  1 . C ? 
ATOM   855  CB  CB  . GLU GLU GLU D D 23  23  . 62.669 38.327 1.963  1.00 26.14  1 . C ? 
ATOM   856  CG  CG  . GLU GLU GLU D D 23  23  . 61.697 39.330 1.408  1.00 40.26  1 . C ? 
ATOM   857  CD  CD  . GLU GLU GLU D D 23  23  . 60.242 38.798 1.442  1.00 49.08  1 . C ? 
ATOM   858  OE1 OE1 . GLU GLU GLU D D 23  23  . 60.022 37.608 1.141  1.00 51.24  1 . O ? 
ATOM   859  OE2 OE2 . GLU GLU GLU D D 23  23  . 59.241 39.540 1.750  1.00 54.83  1 . O ? 
ATOM   860  C   C   . GLU GLU GLU D D 23  23  . 64.394 39.883 2.944  1.00 22.69  1 . C ? 
ATOM   861  O   O   . GLU GLU GLU D D 23  23  . 64.325 41.076 2.652  1.00 24.47  1 . O ? 
ATOM   862  N   N   . ILE ILE ILE D D 24  24  . 64.738 39.457 4.164  1.00 20.83  1 . N ? 
ATOM   863  CA  CA  . ILE ILE ILE D D 24  24  . 65.148 40.391 5.205  1.00 22.33  1 . C ? 
ATOM   864  CB  CB  . ILE ILE ILE D D 24  24  . 65.370 39.682 6.545  1.00 22.49  1 . C ? 
ATOM   865  CG1 CG1 . ILE ILE ILE D D 24  24  . 64.031 39.259 7.120  1.00 21.73  1 . C ? 
ATOM   866  CD1 CD1 . ILE ILE ILE D D 24  24  . 64.127 38.376 8.366  1.00 21.27  1 . C ? 
ATOM   867  CG2 CG2 . ILE ILE ILE D D 24  24  . 66.115 40.595 7.516  1.00 22.10  1 . C ? 
ATOM   868  C   C   . ILE ILE ILE D D 24  24  . 66.390 41.177 4.740  1.00 23.33  1 . C ? 
ATOM   869  O   O   . ILE ILE ILE D D 24  24  . 66.449 42.389 4.890  1.00 27.60  1 . O ? 
ATOM   870  N   N   . ALA ALA ALA D D 25  25  . 67.361 40.475 4.161  1.00 22.22  1 . N ? 
ATOM   871  CA  CA  . ALA ALA ALA D D 25  25  . 68.574 41.123 3.663  1.00 25.13  1 . C ? 
ATOM   872  CB  CB  . ALA ALA ALA D D 25  25  . 69.522 40.112 3.050  1.00 23.37  1 . C ? 
ATOM   873  C   C   . ALA ALA ALA D D 25  25  . 68.233 42.212 2.646  1.00 26.34  1 . C ? 
ATOM   874  O   O   . ALA ALA ALA D D 25  25  . 68.794 43.305 2.686  1.00 28.40  1 . O ? 
ATOM   875  N   N   . GLN GLN GLN D D 26  26  . 67.300 41.908 1.746  1.00 27.63  1 . N ? 
ATOM   876  CA  CA  . GLN GLN GLN D D 26  26  . 66.858 42.875 0.710  1.00 34.10  1 . C ? 
ATOM   877  CB  CB  . GLN GLN GLN D D 26  26  . 65.912 42.184 -0.271 1.00 29.92  1 . C ? 
ATOM   878  CG  CG  . GLN GLN GLN D D 26  26  . 66.638 41.182 -1.172 1.00 35.70  1 . C ? 
ATOM   879  CD  CD  . GLN GLN GLN D D 26  26  . 67.670 41.882 -2.115 1.00 47.92  1 . C ? 
ATOM   880  OE1 OE1 . GLN GLN GLN D D 26  26  . 67.490 43.044 -2.514 1.00 52.46  1 . O ? 
ATOM   881  NE2 NE2 . GLN GLN GLN D D 26  26  . 68.750 41.198 -2.416 1.00 40.84  1 . N ? 
ATOM   882  C   C   . GLN GLN GLN D D 26  26  . 66.181 44.070 1.361  1.00 34.79  1 . C ? 
ATOM   883  O   O   . GLN GLN GLN D D 26  26  . 66.364 45.199 0.938  1.00 41.16  1 . O ? 
ATOM   884  N   N   . GLY GLY GLY D D 27  27  . 65.396 43.815 2.411  1.00 36.48  1 . N ? 
ATOM   885  CA  CA  . GLY GLY GLY D D 27  27  . 64.729 44.848 3.181  1.00 38.71  1 . C ? 
ATOM   886  C   C   . GLY GLY GLY D D 27  27  . 65.683 45.790 3.883  1.00 44.22  1 . C ? 
ATOM   887  O   O   . GLY GLY GLY D D 27  27  . 65.425 46.981 3.964  1.00 44.68  1 . O ? 
ATOM   888  N   N   . LEU LEU LEU D D 28  28  . 66.794 45.257 4.392  1.00 35.96  1 . N ? 
ATOM   889  CA  CA  . LEU LEU LEU D D 28  28  . 67.856 46.058 4.999  1.00 36.83  1 . C ? 
ATOM   890  CB  CB  . LEU LEU LEU D D 28  28  . 68.876 45.170 5.716  1.00 31.69  1 . C ? 
ATOM   891  CG  CG  . LEU LEU LEU D D 28  28  . 68.336 44.452 6.921  1.00 31.62  1 . C ? 
ATOM   892  CD1 CD1 . LEU LEU LEU D D 28  28  . 69.302 43.376 7.399  1.00 35.10  1 . C ? 
ATOM   893  CD2 CD2 . LEU LEU LEU D D 28  28  . 67.991 45.395 8.059  1.00 39.30  1 . C ? 
ATOM   894  C   C   . LEU LEU LEU D D 28  28  . 68.584 46.891 3.940  1.00 51.35  1 . C ? 
ATOM   895  O   O   . LEU LEU LEU D D 28  28  . 68.913 48.042 4.179  1.00 49.75  1 . O ? 
ATOM   896  N   N   . LYS LYS LYS D D 29  29  . 68.829 46.281 2.775  1.00 53.20  1 . N ? 
ATOM   897  CA  CA  . LYS LYS LYS D D 29  29  . 69.577 46.915 1.690  1.00 68.79  1 . C ? 
ATOM   898  CB  CB  . LYS LYS LYS D D 29  29  . 69.912 45.898 0.589  1.00 54.78  1 . C ? 
ATOM   899  CG  CG  . LYS LYS LYS D D 29  29  . 71.102 45.029 0.943  1.00 43.46  1 . C ? 
ATOM   900  CD  CD  . LYS LYS LYS D D 29  29  . 71.300 43.915 -0.055 1.00 50.34  1 . C ? 
ATOM   901  CE  CE  . LYS LYS LYS D D 29  29  . 72.178 42.818 0.471  1.00 45.88  1 . C ? 
ATOM   902  NZ  NZ  . LYS LYS LYS D D 29  29  . 72.231 41.875 -0.643 1.00 46.43  1 . N ? 
ATOM   903  C   C   . LYS LYS LYS D D 29  29  . 68.855 48.110 1.074  1.00 75.61  1 . C ? 
ATOM   904  O   O   . LYS LYS LYS D D 29  29  . 69.502 48.990 0.516  1.00 86.73  1 . O ? 
ATOM   905  N   N   . GLY GLY GLY D D 30  30  . 67.524 48.139 1.192  1.00 74.43  1 . N ? 
ATOM   906  CA  CA  . GLY GLY GLY D D 30  30  . 66.709 49.255 0.742  1.00 82.16  1 . C ? 
ATOM   907  C   C   . GLY GLY GLY D D 30  30  . 65.278 48.796 0.870  1.00 77.45  1 . C ? 
ATOM   908  O   O   . GLY GLY GLY D D 30  30  . 64.627 48.971 1.908  1.00 107.11 1 . O ? 
HETATM 909  C   C   . ACE ACE ACE E E 0   0   . 71.109 5.153  0.447  1.00 59.70  1 . C ? 
HETATM 910  O   O   . ACE ACE ACE E E 0   0   . 70.183 4.922  -0.278 1.00 59.31  1 . O ? 
HETATM 911  CH3 CH3 . ACE ACE ACE E E 0   0   . 72.506 5.357  -0.098 1.00 49.85  1 . C ? 
ATOM   912  N   N   . GLY GLY GLY E E 1   1   . 70.988 5.233  1.765  1.00 43.85  1 . N ? 
ATOM   913  CA  CA  . GLY GLY GLY E E 1   1   . 69.707 5.050  2.394  1.00 39.66  1 . C ? 
ATOM   914  C   C   . GLY GLY GLY E E 1   1   . 68.886 6.333  2.414  1.00 36.08  1 . C ? 
ATOM   915  O   O   . GLY GLY GLY E E 1   1   . 69.403 7.450  2.458  1.00 33.32  1 . O ? 
ATOM   916  N   N   . GLU GLU GLU E E 2   2   . 67.558 6.156  2.432  1.00 33.55  1 . N ? 
ATOM   917  CA  CA  . GLU GLU GLU E E 2   2   . 66.670 7.289  2.316  1.00 34.09  1 . C ? 
ATOM   918  CB  CB  . GLU GLU GLU E E 2   2   . 65.291 6.845  1.921  1.00 39.26  1 . C ? 
ATOM   919  CG  CG  . GLU GLU GLU E E 2   2   . 64.644 5.930  2.917  1.00 41.62  1 . C ? 
ATOM   920  CD  CD  . GLU GLU GLU E E 2   2   . 63.289 5.476  2.493  1.00 60.90  1 . C ? 
ATOM   921  OE1 OE1 . GLU GLU GLU E E 2   2   . 62.706 6.045  1.536  1.00 56.49  1 . O ? 
ATOM   922  OE2 OE2 . GLU GLU GLU E E 2   2   . 62.813 4.539  3.133  1.00 52.24  1 . O ? 
ATOM   923  C   C   . GLU GLU GLU E E 2   2   . 66.597 8.153  3.584  1.00 29.86  1 . C ? 
ATOM   924  O   O   . GLU GLU GLU E E 2   2   . 66.463 9.354  3.477  1.00 27.77  1 . O ? 
ATOM   925  N   N   . ILE ILE ILE E E 3   3   . 66.697 7.533  4.774  1.00 28.37  1 . N ? 
ATOM   926  CA  CA  . ILE ILE ILE E E 3   3   . 66.732 8.346  5.994  1.00 28.30  1 . C ? 
ATOM   927  CB  CB  . ILE ILE ILE E E 3   3   . 66.569 7.470  7.266  1.00 31.91  1 . C ? 
ATOM   928  CG1 CG1 . ILE ILE ILE E E 3   3   . 65.174 6.855  7.285  1.00 35.74  1 . C ? 
ATOM   929  CD1 CD1 . ILE ILE ILE E E 3   3   . 64.037 7.800  7.379  1.00 43.01  1 . C ? 
ATOM   930  CG2 CG2 . ILE ILE ILE E E 3   3   . 66.885 8.246  8.526  1.00 27.63  1 . C ? 
ATOM   931  C   C   . ILE ILE ILE E E 3   3   . 68.007 9.180  6.046  1.00 26.63  1 . C ? 
ATOM   932  O   O   . ILE ILE ILE E E 3   3   . 67.974 10.383 6.344  1.00 27.17  1 . O ? 
ATOM   933  N   N   . ALA ALA ALA E E 4   4   . 69.147 8.549  5.728  1.00 28.68  1 . N ? 
ATOM   934  CA  CA  . ALA ALA ALA E E 4   4   . 70.401 9.271  5.664  1.00 27.18  1 . C ? 
ATOM   935  CB  CB  . ALA ALA ALA E E 4   4   . 71.534 8.333  5.305  1.00 30.90  1 . C ? 
ATOM   936  C   C   . ALA ALA ALA E E 4   4   . 70.305 10.417 4.664  1.00 28.42  1 . C ? 
ATOM   937  O   O   . ALA ALA ALA E E 4   4   . 70.797 11.521 4.925  1.00 27.61  1 . O ? 
ATOM   938  N   N   . GLN GLN GLN E E 5   5   . 69.669 10.168 3.519  1.00 29.51  1 . N ? 
ATOM   939  CA  CA  . GLN GLN GLN E E 5   5   . 69.514 11.215 2.517  1.00 30.95  1 . C ? 
ATOM   940  CB  CB  . GLN GLN GLN E E 5   5   . 68.874 10.686 1.229  1.00 33.49  1 . C ? 
ATOM   941  CG  CG  . GLN GLN GLN E E 5   5   . 68.952 11.693 0.098  1.00 42.43  1 . C ? 
ATOM   942  CD  CD  . GLN GLN GLN E E 5   5   . 70.396 12.127 -0.178 1.00 56.31  1 . C ? 
ATOM   943  OE1 OE1 . GLN GLN GLN E E 5   5   . 71.326 11.275 -0.170 1.00 58.69  1 . O ? 
ATOM   944  NE2 NE2 . GLN GLN GLN E E 5   5   . 70.614 13.448 -0.335 1.00 51.34  1 . N ? 
ATOM   945  C   C   . GLN GLN GLN E E 5   5   . 68.676 12.387 3.046  1.00 28.18  1 . C ? 
ATOM   946  O   O   . GLN GLN GLN E E 5   5   . 68.975 13.544 2.778  1.00 24.42  1 . O ? 
ATOM   947  N   N   . GLY GLY GLY E E 6   6   . 67.618 12.068 3.800  1.00 25.53  1 . N ? 
ATOM   948  CA  CA  . GLY GLY GLY E E 6   6   . 66.820 13.093 4.431  1.00 25.49  1 . C ? 
ATOM   949  C   C   . GLY GLY GLY E E 6   6   . 67.660 13.983 5.369  1.00 23.91  1 . C ? 
ATOM   950  O   O   . GLY GLY GLY E E 6   6   . 67.527 15.213 5.375  1.00 22.60  1 . O ? 
ATOM   951  N   N   . LEU LEU LEU E E 7   7   . 68.533 13.355 6.160  1.00 22.03  1 . N ? 
ATOM   952  CA  CA  . LEU LEU LEU E E 7   7   . 69.421 14.103 7.035  1.00 21.15  1 . C ? 
ATOM   953  CB  CB  . LEU LEU LEU E E 7   7   . 70.190 13.166 7.955  1.00 21.28  1 . C ? 
ATOM   954  CG  CG  . LEU LEU LEU E E 7   7   . 69.338 12.373 8.964  1.00 24.80  1 . C ? 
ATOM   955  CD1 CD1 . LEU LEU LEU E E 7   7   . 70.234 11.385 9.702  1.00 27.77  1 . C ? 
ATOM   956  CD2 CD2 . LEU LEU LEU E E 7   7   . 68.591 13.273 9.916  1.00 23.79  1 . C ? 
ATOM   957  C   C   . LEU LEU LEU E E 7   7   . 70.380 14.998 6.246  1.00 22.15  1 . C ? 
ATOM   958  O   O   . LEU LEU LEU E E 7   7   . 70.644 16.143 6.619  1.00 21.14  1 . O ? 
ATOM   959  N   N   . LYS LYS LYS E E 8   8   . 70.904 14.462 5.128  1.00 23.20  1 . N ? 
ATOM   960  CA  CA  . LYS LYS LYS E E 8   8   . 71.771 15.233 4.256  1.00 24.90  1 . C ? 
ATOM   961  CB  CB  . LYS LYS LYS E E 8   8   . 72.411 14.321 3.215  1.00 27.34  1 . C ? 
ATOM   962  CG  CG  . LYS LYS LYS E E 8   8   . 73.408 13.371 3.843  1.00 32.06  1 . C ? 
ATOM   963  CD  CD  . LYS LYS LYS E E 8   8   . 73.997 12.390 2.832  1.00 41.66  1 . C ? 
ATOM   964  CE  CE  . LYS LYS LYS E E 8   8   . 74.897 11.396 3.553  1.00 53.18  1 . C ? 
ATOM   965  NZ  NZ  . LYS LYS LYS E E 8   8   . 76.117 12.039 4.131  1.00 68.56  1 . N ? 
ATOM   966  C   C   . LYS LYS LYS E E 8   8   . 71.057 16.425 3.625  1.00 23.63  1 . C ? 
ATOM   967  O   O   . LYS LYS LYS E E 8   8   . 71.652 17.498 3.470  1.00 24.04  1 . O ? 
ATOM   968  N   N   . GLU GLU GLU E E 9   9   . 69.776 16.264 3.284  1.00 25.04  1 . N ? 
ATOM   969  CA  CA  . GLU GLU GLU E E 9   9   . 68.993 17.383 2.768  1.00 23.74  1 . C ? 
ATOM   970  CB  CB  . GLU GLU GLU E E 9   9   . 67.636 16.932 2.205  1.00 24.97  1 . C ? 
ATOM   971  CG  CG  . GLU GLU GLU E E 9   9   . 67.752 16.031 0.993  1.00 32.92  1 . C ? 
ATOM   972  CD  CD  . GLU GLU GLU E E 9   9   . 68.503 16.674 -0.155 1.00 46.32  1 . C ? 
ATOM   973  OE1 OE1 . GLU GLU GLU E E 9   9   . 68.343 17.889 -0.399 1.00 37.89  1 . O ? 
ATOM   974  OE2 OE2 . GLU GLU GLU E E 9   9   . 69.278 15.942 -0.802 1.00 56.08  1 . O ? 
ATOM   975  C   C   . GLU GLU GLU E E 9   9   . 68.778 18.452 3.843  1.00 21.12  1 . C ? 
ATOM   976  O   O   . GLU GLU GLU E E 9   9   . 68.822 19.646 3.561  1.00 21.39  1 . O ? 
ATOM   977  N   N   . ILE ILE ILE E E 10  10  . 68.537 18.015 5.076  1.00 21.28  1 . N ? 
ATOM   978  CA  CA  . ILE ILE ILE E E 10  10  . 68.441 18.943 6.208  1.00 18.71  1 . C ? 
ATOM   979  CB  CB  . ILE ILE ILE E E 10  10  . 68.053 18.205 7.496  1.00 20.73  1 . C ? 
ATOM   980  CG1 CG1 . ILE ILE ILE E E 10  10  . 66.577 17.794 7.388  1.00 21.35  1 . C ? 
ATOM   981  CD1 CD1 . ILE ILE ILE E E 10  10  . 66.091 16.870 8.497  1.00 24.15  1 . C ? 
ATOM   982  CG2 CG2 . ILE ILE ILE E E 10  10  . 68.300 19.065 8.720  1.00 18.55  1 . C ? 
ATOM   983  C   C   . ILE ILE ILE E E 10  10  . 69.742 19.761 6.334  1.00 16.59  1 . C ? 
ATOM   984  O   O   . ILE ILE ILE E E 10  10  . 69.714 20.975 6.489  1.00 20.47  1 . O ? 
ATOM   985  N   N   . ALA ALA ALA E E 11  11  . 70.891 19.077 6.238  1.00 19.55  1 . N ? 
ATOM   986  CA  CA  . ALA ALA ALA E E 11  11  . 72.178 19.751 6.297  1.00 21.43  1 . C ? 
ATOM   987  CB  CB  . ALA ALA ALA E E 11  11  . 73.294 18.777 6.219  1.00 22.81  1 . C ? 
ATOM   988  C   C   . ALA ALA ALA E E 11  11  . 72.285 20.820 5.190  1.00 22.44  1 . C ? 
ATOM   989  O   O   . ALA ALA ALA E E 11  11  . 72.774 21.928 5.440  1.00 20.97  1 . O ? 
ATOM   990  N   N   . LYS LYS LYS E E 12  12  . 71.858 20.475 3.966  1.00 21.17  1 . N ? 
ATOM   991  CA  CA  . LYS LYS LYS E E 12  12  . 71.864 21.440 2.879  1.00 22.95  1 . C ? 
ATOM   992  CB  CB  . LYS LYS LYS E E 12  12  . 71.438 20.780 1.552  1.00 28.40  1 . C ? 
ATOM   993  CG  CG  . LYS LYS LYS E E 12  12  . 72.449 19.769 1.053  1.00 35.04  1 . C ? 
ATOM   994  CD  CD  . LYS LYS LYS E E 12  12  . 71.943 19.107 -0.245 1.00 36.78  1 . C ? 
ATOM   995  CE  CE  . LYS LYS LYS E E 12  12  . 72.594 17.752 -0.502 1.00 50.19  1 . C ? 
ATOM   996  NZ  NZ  . LYS LYS LYS E E 12  12  . 71.943 16.995 -1.613 1.00 53.24  1 . N ? 
ATOM   997  C   C   . LYS LYS LYS E E 12  12  . 70.975 22.660 3.162  1.00 22.83  1 . C ? 
ATOM   998  O   O   . LYS LYS LYS E E 12  12  . 71.330 23.797 2.836  1.00 21.51  1 . O ? 
ATOM   999  N   N   . GLY GLY GLY E E 13  13  . 69.827 22.422 3.799  1.00 21.00  1 . N ? 
ATOM   1000 CA  CA  . GLY GLY GLY E E 13  13  . 68.939 23.492 4.236  1.00 20.79  1 . C ? 
ATOM   1001 C   C   . GLY GLY GLY E E 13  13  . 69.634 24.433 5.211  1.00 18.36  1 . C ? 
ATOM   1002 O   O   . GLY GLY GLY E E 13  13  . 69.492 25.659 5.122  1.00 19.11  1 . O ? 
ATOM   1003 N   N   . LEU LEU LEU E E 14  14  . 70.373 23.860 6.157  1.00 18.35  1 . N ? 
ATOM   1004 CA  CA  . LEU LEU LEU E E 14  14  . 71.133 24.662 7.103  1.00 19.22  1 . C ? 
ATOM   1005 CB  CB  . LEU LEU LEU E E 14  14  . 71.743 23.793 8.201  1.00 21.30  1 . C ? 
ATOM   1006 CG  CG  . LEU LEU LEU E E 14  14  . 70.736 23.068 9.102  1.00 19.51  1 . C ? 
ATOM   1007 CD1 CD1 . LEU LEU LEU E E 14  14  . 71.501 22.099 9.995  1.00 23.31  1 . C ? 
ATOM   1008 CD2 CD2 . LEU LEU LEU E E 14  14  . 69.925 24.034 9.929  1.00 19.02  1 . C ? 
ATOM   1009 C   C   . LEU LEU LEU E E 14  14  . 72.205 25.505 6.421  1.00 20.88  1 . C ? 
ATOM   1010 O   O   . LEU LEU LEU E E 14  14  . 72.427 26.657 6.784  1.00 19.77  1 . O ? 
ATOM   1011 N   N   . LYS LYS LYS E E 15  15  . 72.878 24.928 5.416  1.00 21.73  1 . N ? 
ATOM   1012 CA  CA  . LYS LYS LYS E E 15  15  . 73.838 25.691 4.630  1.00 21.42  1 . C ? 
ATOM   1013 CB  CB  . LYS LYS LYS E E 15  15  . 74.616 24.772 3.694  1.00 24.31  1 . C ? 
ATOM   1014 CG  CG  . LYS LYS LYS E E 15  15  . 75.512 23.825 4.482  1.00 28.80  1 . C ? 
ATOM   1015 CD  CD  . LYS LYS LYS E E 15  15  . 76.268 22.850 3.566  1.00 36.94  1 . C ? 
ATOM   1016 CE  CE  . LYS LYS LYS E E 15  15  . 77.123 21.922 4.433  1.00 58.46  1 . C ? 
ATOM   1017 NZ  NZ  . LYS LYS LYS E E 15  15  . 78.497 21.535 3.898  1.00 53.03  1 . N ? 
ATOM   1018 C   C   . LYS LYS LYS E E 15  15  . 73.196 26.855 3.893  1.00 22.06  1 . C ? 
ATOM   1019 O   O   . LYS LYS LYS E E 15  15  . 73.796 27.948 3.788  1.00 23.75  1 . O ? 
ATOM   1020 N   N   . GLU GLU GLU E E 16  16  . 71.975 26.648 3.369  1.00 24.07  1 . N ? 
ATOM   1021 CA  CA  . GLU GLU GLU E E 16  16  . 71.258 27.733 2.711  1.00 24.15  1 . C ? 
ATOM   1022 CB  CB  . GLU GLU GLU E E 16  16  . 69.985 27.251 2.012  1.00 26.12  1 . C ? 
ATOM   1023 CG  CG  . GLU GLU GLU E E 16  16  . 70.234 26.302 0.887  1.00 30.11  1 . C ? 
ATOM   1024 CD  CD  . GLU GLU GLU E E 16  16  . 70.858 26.933 -0.318 1.00 38.13  1 . C ? 
ATOM   1025 OE1 OE1 . GLU GLU GLU E E 16  16  . 70.853 28.157 -0.526 1.00 45.72  1 . O ? 
ATOM   1026 OE2 OE2 . GLU GLU GLU E E 16  16  . 71.258 26.139 -1.205 1.00 56.26  1 . O ? 
ATOM   1027 C   C   . GLU GLU GLU E E 16  16  . 70.936 28.860 3.717  1.00 22.58  1 . C ? 
ATOM   1028 O   O   . GLU GLU GLU E E 16  16  . 71.032 30.045 3.387  1.00 21.27  1 . O ? 
ATOM   1029 N   N   . ILE ILE ILE E E 17  17  . 70.552 28.468 4.938  1.00 21.10  1 . N ? 
ATOM   1030 CA  CA  . ILE ILE ILE E E 17  17  . 70.314 29.433 6.001  1.00 18.96  1 . C ? 
ATOM   1031 CB  CB  . ILE ILE ILE E E 17  17  . 69.749 28.735 7.275  1.00 17.64  1 . C ? 
ATOM   1032 CG1 CG1 . ILE ILE ILE E E 17  17  . 68.314 28.309 7.007  1.00 18.14  1 . C ? 
ATOM   1033 CD1 CD1 . ILE ILE ILE E E 17  17  . 67.684 27.459 8.075  1.00 21.46  1 . C ? 
ATOM   1034 CG2 CG2 . ILE ILE ILE E E 17  17  . 69.823 29.657 8.476  1.00 20.61  1 . C ? 
ATOM   1035 C   C   . ILE ILE ILE E E 17  17  . 71.582 30.240 6.276  1.00 19.43  1 . C ? 
ATOM   1036 O   O   . ILE ILE ILE E E 17  17  . 71.533 31.451 6.407  1.00 20.48  1 . O ? 
ATOM   1037 N   N   . ALA ALA ALA E E 18  18  . 72.727 29.558 6.348  1.00 20.58  1 . N ? 
ATOM   1038 CA  CA  . ALA ALA ALA E E 18  18  . 74.007 30.235 6.547  1.00 20.67  1 . C ? 
ATOM   1039 CB  CB  . ALA ALA ALA E E 18  18  . 75.135 29.246 6.582  1.00 19.48  1 . C ? 
ATOM   1040 C   C   . ALA ALA ALA E E 18  18  . 74.252 31.287 5.463  1.00 20.30  1 . C ? 
ATOM   1041 O   O   . ALA ALA ALA E E 18  18  . 74.690 32.412 5.773  1.00 20.11  1 . O ? 
ATOM   1042 N   N   . TRP TRP TRP E E 19  19  . 73.969 30.930 4.193  1.00 22.18  1 . N ? 
ATOM   1043 CA  CA  . TRP TRP TRP E E 19  19  . 74.120 31.893 3.119  1.00 22.62  1 . C ? 
ATOM   1044 CB  CB  . TRP TRP TRP E E 19  19  . 73.977 31.216 1.738  1.00 29.26  1 . C ? 
ATOM   1045 CG  CG  . TRP TRP TRP E E 19  19  . 74.345 32.104 0.656  1.00 30.98  1 . C ? 
ATOM   1046 CD1 CD1 . TRP TRP TRP E E 19  19  . 73.492 32.718 -0.235 1.00 35.42  1 . C ? 
ATOM   1047 NE1 NE1 . TRP TRP TRP E E 19  19  . 74.206 33.470 -1.116 1.00 40.56  1 . N ? 
ATOM   1048 CE2 CE2 . TRP TRP TRP E E 19  19  . 75.544 33.356 -0.825 1.00 37.22  1 . C ? 
ATOM   1049 CD2 CD2 . TRP TRP TRP E E 19  19  . 75.679 32.475 0.259  1.00 33.56  1 . C ? 
ATOM   1050 CE3 CE3 . TRP TRP TRP E E 19  19  . 76.942 32.181 0.753  1.00 37.66  1 . C ? 
ATOM   1051 CZ3 CZ3 . TRP TRP TRP E E 19  19  . 78.053 32.751 0.126  1.00 46.38  1 . C ? 
ATOM   1052 CH2 CH2 . TRP TRP TRP E E 19  19  . 77.897 33.602 -0.986 1.00 49.23  1 . C ? 
ATOM   1053 CZ2 CZ2 . TRP TRP TRP E E 19  19  . 76.657 33.902 -1.489 1.00 44.03  1 . C ? 
ATOM   1054 C   C   . TRP TRP TRP E E 19  19  . 73.189 33.093 3.258  1.00 24.19  1 . C ? 
ATOM   1055 O   O   . TRP TRP TRP E E 19  19  . 73.554 34.220 2.995  1.00 24.45  1 . O ? 
ATOM   1056 N   N   . GLY GLY GLY E E 20  20  . 71.971 32.840 3.729  1.00 22.76  1 . N ? 
ATOM   1057 CA  CA  . GLY GLY GLY E E 20  20  . 71.038 33.915 4.031  1.00 25.31  1 . C ? 
ATOM   1058 C   C   . GLY GLY GLY E E 20  20  . 71.568 34.870 5.081  1.00 21.02  1 . C ? 
ATOM   1059 O   O   . GLY GLY GLY E E 20  20  . 71.417 36.080 4.962  1.00 22.05  1 . O ? 
ATOM   1060 N   N   . LEU LEU LEU E E 21  21  . 72.200 34.322 6.132  1.00 20.87  1 . N ? 
ATOM   1061 CA  CA  . LEU LEU LEU E E 21  21  . 72.818 35.155 7.153  1.00 20.61  1 . C ? 
ATOM   1062 CB  CB  . LEU LEU LEU E E 21  21  . 73.302 34.318 8.320  1.00 18.84  1 . C ? 
ATOM   1063 CG  CG  . LEU LEU LEU E E 21  21  . 72.184 33.589 9.107  1.00 20.28  1 . C ? 
ATOM   1064 CD1 CD1 . LEU LEU LEU E E 21  21  . 72.833 32.657 10.107 1.00 21.02  1 . C ? 
ATOM   1065 CD2 CD2 . LEU LEU LEU E E 21  21  . 71.255 34.582 9.792  1.00 20.92  1 . C ? 
ATOM   1066 C   C   . LEU LEU LEU E E 21  21  . 73.954 35.998 6.583  1.00 24.52  1 . C ? 
ATOM   1067 O   O   . LEU LEU LEU E E 21  21  . 74.130 37.163 6.940  1.00 21.76  1 . O ? 
ATOM   1068 N   N   . LYS LYS LYS E E 22  22  . 74.764 35.385 5.702  1.00 23.09  1 . N ? 
ATOM   1069 CA  CA  . LYS LYS LYS E E 22  22  . 75.816 36.138 5.029  1.00 25.81  1 . C ? 
ATOM   1070 CB  CB  . LYS LYS LYS E E 22  22  . 76.667 35.197 4.198  1.00 25.15  1 . C ? 
ATOM   1071 CG  CG  . LYS LYS LYS E E 22  22  . 77.499 34.281 5.108  1.00 33.27  1 . C ? 
ATOM   1072 CD  CD  . LYS LYS LYS E E 22  22  . 78.328 33.265 4.368  1.00 36.49  1 . C ? 
ATOM   1073 CE  CE  . LYS LYS LYS E E 22  22  . 79.598 32.967 5.235  1.00 46.75  1 . C ? 
ATOM   1074 NZ  NZ  . LYS LYS LYS E E 22  22  . 80.359 31.852 4.607  1.00 50.15  1 . N ? 
ATOM   1075 C   C   . LYS LYS LYS E E 22  22  . 75.259 37.296 4.197  1.00 24.05  1 . C ? 
ATOM   1076 O   O   . LYS LYS LYS E E 22  22  . 75.842 38.383 4.157  1.00 26.68  1 . O ? 
ATOM   1077 N   N   . GLU GLU GLU E E 23  23  . 74.117 37.074 3.538  1.00 22.79  1 . N ? 
ATOM   1078 CA  CA  . GLU GLU GLU E E 23  23  . 73.464 38.132 2.795  1.00 27.06  1 . C ? 
ATOM   1079 CB  CB  . GLU GLU GLU E E 23  23  . 72.347 37.605 1.908  1.00 29.54  1 . C ? 
ATOM   1080 CG  CG  . GLU GLU GLU E E 23  23  . 72.145 38.568 0.758  1.00 34.42  1 . C ? 
ATOM   1081 CD  CD  . GLU GLU GLU E E 23  23  . 71.124 38.185 -0.293 1.00 32.39  1 . C ? 
ATOM   1082 OE1 OE1 . GLU GLU GLU E E 23  23  . 70.874 36.989 -0.480 1.00 36.41  1 . O ? 
ATOM   1083 OE2 OE2 . GLU GLU GLU E E 23  23  . 70.771 39.192 -0.962 1.00 44.57  1 . O ? 
ATOM   1084 C   C   . GLU GLU GLU E E 23  23  . 72.978 39.266 3.699  1.00 27.01  1 . C ? 
ATOM   1085 O   O   . GLU GLU GLU E E 23  23  . 73.094 40.443 3.367  1.00 29.46  1 . O ? 
ATOM   1086 N   N   . ILE ILE ILE E E 24  24  . 72.448 38.896 4.868  1.00 24.99  1 . N ? 
ATOM   1087 CA  CA  . ILE ILE ILE E E 24  24  . 72.066 39.885 5.873  1.00 24.42  1 . C ? 
ATOM   1088 CB  CB  . ILE ILE ILE E E 24  24  . 71.367 39.224 7.074  1.00 23.73  1 . C ? 
ATOM   1089 CG1 CG1 . ILE ILE ILE E E 24  24  . 69.955 38.785 6.610  1.00 24.39  1 . C ? 
ATOM   1090 CD1 CD1 . ILE ILE ILE E E 24  24  . 69.197 37.980 7.665  1.00 26.08  1 . C ? 
ATOM   1091 CG2 CG2 . ILE ILE ILE E E 24  24  . 71.302 40.170 8.258  1.00 25.21  1 . C ? 
ATOM   1092 C   C   . ILE ILE ILE E E 24  24  . 73.291 40.705 6.288  1.00 27.12  1 . C ? 
ATOM   1093 O   O   . ILE ILE ILE E E 24  24  . 73.219 41.922 6.387  1.00 28.56  1 . O ? 
ATOM   1094 N   N   . ALA ALA ALA E E 25  25  . 74.424 40.037 6.512  1.00 26.72  1 . N ? 
ATOM   1095 CA  CA  . ALA ALA ALA E E 25  25  . 75.657 40.736 6.898  1.00 27.10  1 . C ? 
ATOM   1096 CB  CB  . ALA ALA ALA E E 25  25  . 76.788 39.758 7.097  1.00 28.89  1 . C ? 
ATOM   1097 C   C   . ALA ALA ALA E E 25  25  . 76.030 41.780 5.847  1.00 33.25  1 . C ? 
ATOM   1098 O   O   . ALA ALA ALA E E 25  25  . 76.416 42.892 6.168  1.00 34.35  1 . O ? 
ATOM   1099 N   N   . GLN GLN GLN E E 26  26  . 75.912 41.401 4.564  1.00 30.86  1 . N ? 
ATOM   1100 CA  CA  . GLN GLN GLN E E 26  26  . 76.215 42.330 3.453  1.00 40.42  1 . C ? 
ATOM   1101 CB  CB  . GLN GLN GLN E E 26  26  . 76.214 41.563 2.154  1.00 42.84  1 . C ? 
ATOM   1102 CG  CG  . GLN GLN GLN E E 26  26  . 77.153 40.491 1.871  1.00 46.61  1 . C ? 
ATOM   1103 CD  CD  . GLN GLN GLN E E 26  26  . 78.391 40.245 2.785  1.00 73.77  1 . C ? 
ATOM   1104 OE1 OE1 . GLN GLN GLN E E 26  26  . 79.158 41.159 2.806  1.00 66.35  1 . O ? 
ATOM   1105 NE2 NE2 . GLN GLN GLN E E 26  26  . 78.518 39.052 3.595  1.00 40.74  1 . N ? 
ATOM   1106 C   C   . GLN GLN GLN E E 26  26  . 75.260 43.500 3.441  1.00 45.36  1 . C ? 
ATOM   1107 O   O   . GLN GLN GLN E E 26  26  . 75.630 44.624 3.176  1.00 45.76  1 . O ? 
ATOM   1108 N   N   . GLY GLY GLY E E 27  27  . 73.994 43.230 3.741  1.00 44.00  1 . N ? 
ATOM   1109 CA  CA  . GLY GLY GLY E E 27  27  . 72.949 44.246 3.861  1.00 47.70  1 . C ? 
ATOM   1110 C   C   . GLY GLY GLY E E 27  27  . 73.212 45.255 4.965  1.00 46.01  1 . C ? 
ATOM   1111 O   O   . GLY GLY GLY E E 27  27  . 72.925 46.412 4.824  1.00 53.63  1 . O ? 
ATOM   1112 N   N   . LEU LEU LEU E E 28  28  . 73.743 44.785 6.096  1.00 46.32  1 . N ? 
ATOM   1113 CA  CA  . LEU LEU LEU E E 28  28  . 74.162 45.651 7.203  1.00 45.28  1 . C ? 
ATOM   1114 CB  CB  . LEU LEU LEU E E 28  28  . 74.495 44.835 8.447  1.00 44.39  1 . C ? 
ATOM   1115 CG  CG  . LEU LEU LEU E E 28  28  . 73.353 44.100 9.065  1.00 43.23  1 . C ? 
ATOM   1116 CD1 CD1 . LEU LEU LEU E E 28  28  . 73.847 43.086 10.090 1.00 44.25  1 . C ? 
ATOM   1117 CD2 CD2 . LEU LEU LEU E E 28  28  . 72.335 45.083 9.682  1.00 46.92  1 . C ? 
ATOM   1118 C   C   . LEU LEU LEU E E 28  28  . 75.384 46.494 6.814  1.00 59.59  1 . C ? 
ATOM   1119 O   O   . LEU LEU LEU E E 28  28  . 75.466 47.656 7.140  1.00 55.45  1 . O ? 
ATOM   1120 N   N   . LYS LYS LYS E E 29  29  . 76.369 45.850 6.177  1.00 59.50  1 . N ? 
ATOM   1121 CA  CA  . LYS LYS LYS E E 29  29  . 77.671 46.416 5.790  1.00 73.32  1 . C ? 
ATOM   1122 CB  CB  . LYS LYS LYS E E 29  29  . 78.404 47.153 6.901  1.00 82.52  1 . C ? 
ATOM   1123 CG  CG  . LYS LYS LYS E E 29  29  . 79.799 47.630 6.502  1.00 110.58 1 . C ? 
ATOM   1124 CD  CD  . LYS LYS LYS E E 29  29  . 80.923 46.736 7.044  1.00 109.31 1 . C ? 
ATOM   1125 CE  CE  . LYS LYS LYS E E 29  29  . 82.234 47.496 7.086  1.00 105.70 1 . C ? 
ATOM   1126 NZ  NZ  . LYS LYS LYS E E 29  29  . 83.287 46.794 7.875  1.00 104.14 1 . N ? 
ATOM   1127 C   C   . LYS LYS LYS E E 29  29  . 78.562 45.210 5.462  1.00 65.81  1 . C ? 
ATOM   1128 O   O   . LYS LYS LYS E E 29  29  . 79.493 45.305 4.672  1.00 78.60  1 . O ? 
HETATM 1129 C   C   . ACE ACE ACE F F 0   0   . 80.010 4.809  8.139  1.00 56.40  1 . C ? 
HETATM 1130 O   O   . ACE ACE ACE F F 0   0   . 79.763 4.473  7.019  1.00 57.92  1 . O ? 
HETATM 1131 CH3 CH3 . ACE ACE ACE F F 0   0   . 81.414 5.150  8.634  1.00 55.54  1 . C ? 
ATOM   1132 N   N   . GLY GLY GLY F F 1   1   . 79.081 4.936  9.056  1.00 40.99  1 . N ? 
ATOM   1133 CA  CA  . GLY GLY GLY F F 1   1   . 77.682 4.694  8.752  1.00 35.93  1 . C ? 
ATOM   1134 C   C   . GLY GLY GLY F F 1   1   . 77.011 5.921  8.143  1.00 35.71  1 . C ? 
ATOM   1135 O   O   . GLY GLY GLY F F 1   1   . 77.358 7.056  8.428  1.00 30.16  1 . O ? 
ATOM   1136 N   N   . GLU GLU GLU F F 2   2   . 75.993 5.685  7.325  1.00 33.35  1 . N ? 
ATOM   1137 CA  CA  . GLU GLU GLU F F 2   2   . 75.366 6.745  6.584  1.00 32.99  1 . C ? 
ATOM   1138 CB  CB  . GLU GLU GLU F F 2   2   . 74.573 6.234  5.421  1.00 39.05  1 . C ? 
ATOM   1139 CG  CG  . GLU GLU GLU F F 2   2   . 73.471 5.320  5.814  1.00 42.90  1 . C ? 
ATOM   1140 CD  CD  . GLU GLU GLU F F 2   2   . 72.720 4.805  4.594  1.00 57.99  1 . C ? 
ATOM   1141 OE1 OE1 . GLU GLU GLU F F 2   2   . 73.130 5.067  3.418  1.00 56.98  1 . O ? 
ATOM   1142 OE2 OE2 . GLU GLU GLU F F 2   2   . 71.685 4.174  4.847  1.00 49.77  1 . O ? 
ATOM   1143 C   C   . GLU GLU GLU F F 2   2   . 74.483 7.664  7.448  1.00 26.63  1 . C ? 
ATOM   1144 O   O   . GLU GLU GLU F F 2   2   . 74.425 8.853  7.209  1.00 27.01  1 . O ? 
ATOM   1145 N   N   . ILE ILE ILE F F 3   3   . 73.795 7.097  8.465  1.00 27.94  1 . N ? 
ATOM   1146 CA  CA  . ILE ILE ILE F F 3   3   . 73.042 7.946  9.378  1.00 26.33  1 . C ? 
ATOM   1147 CB  CB  . ILE ILE ILE F F 3   3   . 72.091 7.145  10.268 1.00 26.95  1 . C ? 
ATOM   1148 CG1 CG1 . ILE ILE ILE F F 3   3   . 70.930 6.638  9.350  1.00 31.55  1 . C ? 
ATOM   1149 CD1 CD1 . ILE ILE ILE F F 3   3   . 70.008 5.644  10.037 1.00 38.48  1 . C ? 
ATOM   1150 CG2 CG2 . ILE ILE ILE F F 3   3   . 71.501 8.016  11.379 1.00 28.20  1 . C ? 
ATOM   1151 C   C   . ILE ILE ILE F F 3   3   . 73.975 8.866  10.175 1.00 23.55  1 . C ? 
ATOM   1152 O   O   . ILE ILE ILE F F 3   3   . 73.753 10.067 10.310 1.00 25.14  1 . O ? 
ATOM   1153 N   N   . ALA ALA ALA F F 4   4   . 75.053 8.282  10.697 1.00 25.30  1 . N ? 
ATOM   1154 CA  CA  . ALA ALA ALA F F 4   4   . 76.057 9.054  11.406 1.00 26.32  1 . C ? 
ATOM   1155 CB  CB  . ALA ALA ALA F F 4   4   . 77.170 8.154  11.910 1.00 27.57  1 . C ? 
ATOM   1156 C   C   . ALA ALA ALA F F 4   4   . 76.614 10.152 10.501 1.00 25.38  1 . C ? 
ATOM   1157 O   O   . ALA ALA ALA F F 4   4   . 76.819 11.285 10.941 1.00 25.08  1 . O ? 
ATOM   1158 N   N   . GLN GLN GLN F F 5   5   . 76.856 9.827  9.233  1.00 25.97  1 . N ? 
ATOM   1159 CA  CA  . GLN GLN GLN F F 5   5   . 77.376 10.816 8.294  1.00 25.67  1 . C ? 
ATOM   1160 CB  CB  . GLN GLN GLN F F 5   5   . 77.706 10.200 6.932  1.00 29.13  1 . C ? 
ATOM   1161 CG  CG  . GLN GLN GLN F F 5   5   . 78.467 11.151 6.037  1.00 37.16  1 . C ? 
ATOM   1162 CD  CD  . GLN GLN GLN F F 5   5   . 79.754 11.657 6.705  1.00 52.09  1 . C ? 
ATOM   1163 OE1 OE1 . GLN GLN GLN F F 5   5   . 80.481 10.849 7.317  1.00 50.02  1 . O ? 
ATOM   1164 NE2 NE2 . GLN GLN GLN F F 5   5   . 80.015 12.974 6.647  1.00 41.03  1 . N ? 
ATOM   1165 C   C   . GLN GLN GLN F F 5   5   . 76.378 11.961 8.091  1.00 25.93  1 . C ? 
ATOM   1166 O   O   . GLN GLN GLN F F 5   5   . 76.761 13.120 7.994  1.00 24.58  1 . O ? 
ATOM   1167 N   N   . GLY GLY GLY F F 6   6   . 75.082 11.626 8.017  1.00 24.82  1 . N ? 
ATOM   1168 CA  CA  . GLY GLY GLY F F 6   6   . 74.048 12.642 7.936  1.00 22.36  1 . C ? 
ATOM   1169 C   C   . GLY GLY GLY F F 6   6   . 74.089 13.593 9.123  1.00 21.87  1 . C ? 
ATOM   1170 O   O   . GLY GLY GLY F F 6   6   . 73.966 14.816 8.964  1.00 22.63  1 . O ? 
ATOM   1171 N   N   . LEU LEU LEU F F 7   7   . 74.258 13.051 10.329 1.00 22.47  1 . N ? 
ATOM   1172 CA  CA  . LEU LEU LEU F F 7   7   . 74.377 13.884 11.525 1.00 19.69  1 . C ? 
ATOM   1173 CB  CB  . LEU LEU LEU F F 7   7   . 74.400 13.014 12.781 1.00 22.41  1 . C ? 
ATOM   1174 CG  CG  . LEU LEU LEU F F 7   7   . 73.123 12.212 13.072 1.00 21.93  1 . C ? 
ATOM   1175 CD1 CD1 . LEU LEU LEU F F 7   7   . 73.327 11.333 14.267 1.00 28.61  1 . C ? 
ATOM   1176 CD2 CD2 . LEU LEU LEU F F 7   7   . 71.894 13.108 13.245 1.00 23.71  1 . C ? 
ATOM   1177 C   C   . LEU LEU LEU F F 7   7   . 75.608 14.780 11.461 1.00 20.53  1 . C ? 
ATOM   1178 O   O   . LEU LEU LEU F F 7   7   . 75.561 15.952 11.845 1.00 19.99  1 . O ? 
ATOM   1179 N   N   . LYS LYS LYS F F 8   8   . 76.726 14.233 10.972 1.00 22.54  1 . N ? 
ATOM   1180 CA  CA  . LYS LYS LYS F F 8   8   . 77.950 15.017 10.795 1.00 22.14  1 . C ? 
ATOM   1181 CB  CB  . LYS LYS LYS F F 8   8   . 79.117 14.087 10.465 1.00 24.80  1 . C ? 
ATOM   1182 CG  CG  . LYS LYS LYS F F 8   8   . 79.493 13.227 11.673 1.00 32.52  1 . C ? 
ATOM   1183 CD  CD  . LYS LYS LYS F F 8   8   . 80.599 12.241 11.365 1.00 41.53  1 . C ? 
ATOM   1184 CE  CE  . LYS LYS LYS F F 8   8   . 81.030 11.519 12.614 1.00 57.62  1 . C ? 
ATOM   1185 NZ  NZ  . LYS LYS LYS F F 8   8   . 79.995 10.584 13.117 1.00 72.00  1 . N ? 
ATOM   1186 C   C   . LYS LYS LYS F F 8   8   . 77.784 16.131 9.782  1.00 23.03  1 . C ? 
ATOM   1187 O   O   . LYS LYS LYS F F 8   8   . 78.317 17.225 9.962  1.00 21.31  1 . O ? 
ATOM   1188 N   N   . GLU GLU GLU F F 9   9   . 77.012 15.891 8.717  1.00 20.15  1 . N ? 
ATOM   1189 CA  CA  . GLU GLU GLU F F 9   9   . 76.721 16.948 7.744  1.00 20.97  1 . C ? 
ATOM   1190 CB  CB  . GLU GLU GLU F F 9   9   . 76.061 16.411 6.483  1.00 23.01  1 . C ? 
ATOM   1191 CG  CG  . GLU GLU GLU F F 9   9   . 76.948 15.473 5.686  1.00 28.51  1 . C ? 
ATOM   1192 CD  CD  . GLU GLU GLU F F 9   9   . 78.257 16.114 5.251  1.00 39.89  1 . C ? 
ATOM   1193 OE1 OE1 . GLU GLU GLU F F 9   9   . 78.283 17.319 4.897  1.00 35.85  1 . O ? 
ATOM   1194 OE2 OE2 . GLU GLU GLU F F 9   9   . 79.275 15.399 5.302  1.00 44.05  1 . O ? 
ATOM   1195 C   C   . GLU GLU GLU F F 9   9   . 75.856 18.048 8.372  1.00 19.04  1 . C ? 
ATOM   1196 O   O   . GLU GLU GLU F F 9   9   . 76.055 19.229 8.104  1.00 21.40  1 . O ? 
ATOM   1197 N   N   . ILE ILE ILE F F 10  10  . 74.885 17.647 9.201  1.00 20.26  1 . N ? 
ATOM   1198 CA  CA  . ILE ILE ILE F F 10  10  . 74.083 18.613 9.938  1.00 17.28  1 . C ? 
ATOM   1199 CB  CB  . ILE ILE ILE F F 10  10  . 72.973 17.903 10.744 1.00 17.27  1 . C ? 
ATOM   1200 CG1 CG1 . ILE ILE ILE F F 10  10  . 71.906 17.429 9.722  1.00 19.72  1 . C ? 
ATOM   1201 CD1 CD1 . ILE ILE ILE F F 10  10  . 70.834 16.539 10.298 1.00 20.13  1 . C ? 
ATOM   1202 CG2 CG2 . ILE ILE ILE F F 10  10  . 72.369 18.831 11.789 1.00 20.15  1 . C ? 
ATOM   1203 C   C   . ILE ILE ILE F F 10  10  . 74.995 19.495 10.825 1.00 17.54  1 . C ? 
ATOM   1204 O   O   . ILE ILE ILE F F 10  10  . 74.853 20.722 10.848 1.00 19.43  1 . O ? 
ATOM   1205 N   N   . ALA ALA ALA F F 11  11  . 75.943 18.875 11.519 1.00 19.79  1 . N ? 
ATOM   1206 CA  CA  . ALA ALA ALA F F 11  11  . 76.893 19.616 12.331 1.00 18.71  1 . C ? 
ATOM   1207 CB  CB  . ALA ALA ALA F F 11  11  . 77.849 18.692 13.041 1.00 19.83  1 . C ? 
ATOM   1208 C   C   . ALA ALA ALA F F 11  11  . 77.666 20.636 11.485 1.00 20.09  1 . C ? 
ATOM   1209 O   O   . ALA ALA ALA F F 11  11  . 77.868 21.781 11.924 1.00 19.64  1 . O ? 
ATOM   1210 N   N   . LYS LYS LYS F F 12  12  . 78.120 20.222 10.293 1.00 23.01  1 . N ? 
ATOM   1211 CA  CA  . LYS LYS LYS F F 12  12  . 78.816 21.147 9.401  1.00 19.63  1 . C ? 
ATOM   1212 CB  CB  . LYS LYS LYS F F 12  12  . 79.334 20.409 8.152  1.00 22.41  1 . C ? 
ATOM   1213 CG  CG  . LYS LYS LYS F F 12  12  . 80.463 19.438 8.502  1.00 32.69  1 . C ? 
ATOM   1214 CD  CD  . LYS LYS LYS F F 12  12  . 80.952 18.696 7.240  1.00 42.47  1 . C ? 
ATOM   1215 CE  CE  . LYS LYS LYS F F 12  12  . 81.607 17.377 7.540  1.00 52.97  1 . C ? 
ATOM   1216 NZ  NZ  . LYS LYS LYS F F 12  12  . 81.826 16.526 6.331  1.00 67.76  1 . N ? 
ATOM   1217 C   C   . LYS LYS LYS F F 12  12  . 77.929 22.326 8.986  1.00 22.58  1 . C ? 
ATOM   1218 O   O   . LYS LYS LYS F F 12  12  . 78.392 23.462 8.880  1.00 20.01  1 . O ? 
ATOM   1219 N   N   . GLY GLY GLY F F 13  13  . 76.637 22.059 8.750  1.00 19.88  1 . N ? 
ATOM   1220 CA  CA  . GLY GLY GLY F F 13  13  . 75.668 23.093 8.453  1.00 20.24  1 . C ? 
ATOM   1221 C   C   . GLY GLY GLY F F 13  13  . 75.563 24.114 9.597  1.00 19.36  1 . C ? 
ATOM   1222 O   O   . GLY GLY GLY F F 13  13  . 75.483 25.327 9.360  1.00 18.87  1 . O ? 
ATOM   1223 N   N   . LEU LEU LEU F F 14  14  . 75.535 23.614 10.836 1.00 18.17  1 . N ? 
ATOM   1224 CA  CA  . LEU LEU LEU F F 14  14  . 75.511 24.494 11.986 1.00 16.06  1 . C ? 
ATOM   1225 CB  CB  . LEU LEU LEU F F 14  14  . 75.284 23.709 13.275 1.00 18.51  1 . C ? 
ATOM   1226 CG  CG  . LEU LEU LEU F F 14  14  . 73.943 22.967 13.378 1.00 16.94  1 . C ? 
ATOM   1227 CD1 CD1 . LEU LEU LEU F F 14  14  . 73.980 22.090 14.606 1.00 19.69  1 . C ? 
ATOM   1228 CD2 CD2 . LEU LEU LEU F F 14  14  . 72.784 23.940 13.447 1.00 18.35  1 . C ? 
ATOM   1229 C   C   . LEU LEU LEU F F 14  14  . 76.764 25.364 12.091 1.00 16.98  1 . C ? 
ATOM   1230 O   O   . LEU LEU LEU F F 14  14  . 76.704 26.542 12.441 1.00 18.58  1 . O ? 
ATOM   1231 N   N   . LYS LYS LYS F F 15  15  . 77.918 24.777 11.780 1.00 19.04  1 . N ? 
ATOM   1232 CA  CA  . LYS LYS LYS F F 15  15  . 79.172 25.556 11.733 1.00 18.97  1 . C ? 
ATOM   1233 CB  CB  . LYS LYS LYS F F 15  15  . 80.364 24.621 11.560 1.00 22.90  1 . C ? 
ATOM   1234 CG  CG  . LYS LYS LYS F F 15  15  . 80.559 23.768 12.809 1.00 30.73  1 . C ? 
ATOM   1235 CD  CD  . LYS LYS LYS F F 15  15  . 81.720 22.797 12.759 1.00 37.64  1 . C ? 
ATOM   1236 CE  CE  . LYS LYS LYS F F 15  15  . 81.876 22.158 14.133 1.00 63.00  1 . C ? 
ATOM   1237 NZ  NZ  . LYS LYS LYS F F 15  15  . 80.905 21.043 14.417 1.00 53.00  1 . N ? 
ATOM   1238 C   C   . LYS LYS LYS F F 15  15  . 79.118 26.643 10.680 1.00 18.64  1 . C ? 
ATOM   1239 O   O   . LYS LYS LYS F F 15  15  . 79.644 27.749 10.887 1.00 21.07  1 . O ? 
ATOM   1240 N   N   . GLU GLU GLU F F 16  16  . 78.512 26.359 9.515  1.00 22.06  1 . N ? 
ATOM   1241 CA  CA  A GLU GLU GLU F F 16  16  . 78.353 27.375 8.476  0.50 20.30  1 . C ? 
ATOM   1242 CA  CA  B GLU GLU GLU F F 16  16  . 78.354 27.374 8.475  0.50 21.19  1 . C ? 
ATOM   1243 CB  CB  A GLU GLU GLU F F 16  16  . 77.839 26.790 7.164  0.50 21.47  1 . C ? 
ATOM   1244 CB  CB  B GLU GLU GLU F F 16  16  . 77.831 26.790 7.162  0.50 23.74  1 . C ? 
ATOM   1245 CG  CG  A GLU GLU GLU F F 16  16  . 78.851 25.840 6.524  0.50 23.07  1 . C ? 
ATOM   1246 CG  CG  B GLU GLU GLU F F 16  16  . 78.828 25.830 6.519  0.50 26.76  1 . C ? 
ATOM   1247 CD  CD  A GLU GLU GLU F F 16  16  . 80.092 26.583 6.003  0.50 27.30  1 . C ? 
ATOM   1248 CD  CD  B GLU GLU GLU F F 16  16  . 78.688 25.638 4.998  0.50 35.67  1 . C ? 
ATOM   1249 OE1 OE1 A GLU GLU GLU F F 16  16  . 80.064 27.810 5.670  0.50 30.06  1 . O ? 
ATOM   1250 OE1 OE1 B GLU GLU GLU F F 16  16  . 77.815 26.248 4.323  0.50 35.85  1 . O ? 
ATOM   1251 OE2 OE2 A GLU GLU GLU F F 16  16  . 81.142 25.945 5.877  0.50 34.57  1 . O ? 
ATOM   1252 OE2 OE2 B GLU GLU GLU F F 16  16  . 79.479 24.846 4.448  0.50 42.42  1 . O ? 
ATOM   1253 C   C   . GLU GLU GLU F F 16  16  . 77.461 28.517 8.973  1.00 21.49  1 . C ? 
ATOM   1254 O   O   . GLU GLU GLU F F 16  16  . 77.713 29.682 8.695  1.00 20.93  1 . O ? 
ATOM   1255 N   N   . ILE ILE ILE F F 17  17  . 76.405 28.171 9.708  1.00 18.58  1 . N ? 
ATOM   1256 CA  CA  . ILE ILE ILE F F 17  17  . 75.536 29.173 10.339 1.00 18.34  1 . C ? 
ATOM   1257 CB  CB  . ILE ILE ILE F F 17  17  . 74.308 28.517 10.994 1.00 18.94  1 . C ? 
ATOM   1258 CG1 CG1 . ILE ILE ILE F F 17  17  . 73.362 28.037 9.888  1.00 19.59  1 . C ? 
ATOM   1259 CD1 CD1 . ILE ILE ILE F F 17  17  . 72.205 27.195 10.379 1.00 18.47  1 . C ? 
ATOM   1260 CG2 CG2 . ILE ILE ILE F F 17  17  . 73.607 29.476 11.934 1.00 16.74  1 . C ? 
ATOM   1261 C   C   . ILE ILE ILE F F 17  17  . 76.354 30.054 11.285 1.00 18.41  1 . C ? 
ATOM   1262 O   O   . ILE ILE ILE F F 17  17  . 76.224 31.262 11.276 1.00 20.32  1 . O ? 
ATOM   1263 N   N   . ALA ALA ALA F F 18  18  . 77.204 29.441 12.092 1.00 19.40  1 . N ? 
ATOM   1264 CA  CA  . ALA ALA ALA F F 18  18  . 78.095 30.185 12.984 1.00 17.87  1 . C ? 
ATOM   1265 CB  CB  . ALA ALA ALA F F 18  18  . 78.947 29.263 13.797 1.00 20.86  1 . C ? 
ATOM   1266 C   C   . ALA ALA ALA F F 18  18  . 78.950 31.194 12.207 1.00 18.80  1 . C ? 
ATOM   1267 O   O   . ALA ALA ALA F F 18  18  . 79.118 32.334 12.630 1.00 19.46  1 . O ? 
ATOM   1268 N   N   . TRP TRP TRP F F 19  19  . 79.509 30.766 11.071 1.00 20.21  1 . N ? 
ATOM   1269 CA  CA  . TRP TRP TRP F F 19  19  . 80.304 31.659 10.233 1.00 20.77  1 . C ? 
ATOM   1270 CB  CB  . TRP TRP TRP F F 19  19  . 80.998 30.925 9.111  1.00 22.36  1 . C ? 
ATOM   1271 CG  CG  . TRP TRP TRP F F 19  19  . 82.135 30.157 9.486  1.00 25.00  1 . C ? 
ATOM   1272 CD1 CD1 . TRP TRP TRP F F 19  19  . 82.228 28.807 9.495  1.00 34.12  1 . C ? 
ATOM   1273 NE1 NE1 . TRP TRP TRP F F 19  19  . 83.514 28.407 9.869  1.00 38.28  1 . N ? 
ATOM   1274 CE2 CE2 . TRP TRP TRP F F 19  19  . 84.269 29.537 10.084 1.00 39.34  1 . C ? 
ATOM   1275 CD2 CD2 . TRP TRP TRP F F 19  19  . 83.433 30.660 9.822  1.00 34.59  1 . C ? 
ATOM   1276 CE3 CE3 . TRP TRP TRP F F 19  19  . 83.997 31.938 9.855  1.00 36.27  1 . C ? 
ATOM   1277 CZ3 CZ3 . TRP TRP TRP F F 19  19  . 85.311 32.076 10.283 1.00 44.31  1 . C ? 
ATOM   1278 CH2 CH2 . TRP TRP TRP F F 19  19  . 86.106 30.952 10.539 1.00 48.28  1 . C ? 
ATOM   1279 CZ2 CZ2 . TRP TRP TRP F F 19  19  . 85.599 29.672 10.446 1.00 48.75  1 . C ? 
ATOM   1280 C   C   . TRP TRP TRP F F 19  19  . 79.453 32.838 9.699  1.00 19.88  1 . C ? 
ATOM   1281 O   O   . TRP TRP TRP F F 19  19  . 79.902 33.983 9.647  1.00 22.23  1 . O ? 
ATOM   1282 N   N   . GLY GLY GLY F F 20  20  . 78.184 32.543 9.339  1.00 19.85  1 . N ? 
ATOM   1283 CA  CA  . GLY GLY GLY F F 20  20  . 77.275 33.581 8.950  1.00 20.89  1 . C ? 
ATOM   1284 C   C   . GLY GLY GLY F F 20  20  . 77.045 34.624 10.052 1.00 20.51  1 . C ? 
ATOM   1285 O   O   . GLY GLY GLY F F 20  20  . 76.983 35.818 9.803  1.00 21.17  1 . O ? 
ATOM   1286 N   N   . LEU LEU LEU F F 21  21  . 76.897 34.150 11.288 1.00 20.84  1 . N ? 
ATOM   1287 CA  CA  . LEU LEU LEU F F 21  21  . 76.771 35.039 12.438 1.00 18.82  1 . C ? 
ATOM   1288 CB  CB  . LEU LEU LEU F F 21  21  . 76.440 34.261 13.708 1.00 20.18  1 . C ? 
ATOM   1289 CG  CG  . LEU LEU LEU F F 21  21  . 75.028 33.581 13.638 1.00 19.38  1 . C ? 
ATOM   1290 CD1 CD1 . LEU LEU LEU F F 21  21  . 74.834 32.705 14.853 1.00 22.91  1 . C ? 
ATOM   1291 CD2 CD2 . LEU LEU LEU F F 21  21  . 73.941 34.626 13.647 1.00 21.04  1 . C ? 
ATOM   1292 C   C   . LEU LEU LEU F F 21  21  . 78.004 35.903 12.633 1.00 22.85  1 . C ? 
ATOM   1293 O   O   . LEU LEU LEU F F 21  21  . 77.905 37.081 12.960 1.00 20.58  1 . O ? 
ATOM   1294 N   N   . LYS LYS LYS F F 22  22  . 79.187 35.300 12.466 1.00 20.51  1 . N ? 
ATOM   1295 CA  CA  . LYS LYS LYS F F 22  22  . 80.424 36.078 12.537 1.00 23.09  1 . C ? 
ATOM   1296 CB  CB  . LYS LYS LYS F F 22  22  . 81.624 35.132 12.435 1.00 24.06  1 . C ? 
ATOM   1297 CG  CG  . LYS LYS LYS F F 22  22  . 81.782 34.241 13.623 1.00 25.39  1 . C ? 
ATOM   1298 CD  CD  . LYS LYS LYS F F 22  22  . 82.913 33.264 13.457 1.00 31.47  1 . C ? 
ATOM   1299 CE  CE  . LYS LYS LYS F F 22  22  . 83.486 32.697 14.727 1.00 39.95  1 . C ? 
ATOM   1300 NZ  NZ  . LYS LYS LYS F F 22  22  . 84.731 32.019 14.465 1.00 40.09  1 . N ? 
ATOM   1301 C   C   . LYS LYS LYS F F 22  22  . 80.477 37.167 11.472 1.00 22.46  1 . C ? 
ATOM   1302 O   O   . LYS LYS LYS F F 22  22  . 80.947 38.269 11.748 1.00 24.47  1 . O ? 
ATOM   1303 N   N   . GLU GLU GLU F F 23  23  . 79.979 36.872 10.262 1.00 22.04  1 . N ? 
ATOM   1304 CA  CA  A GLU GLU GLU F F 23  23  . 79.909 37.880 9.221  0.50 23.42  1 . C ? 
ATOM   1305 CA  CA  B GLU GLU GLU F F 23  23  . 79.911 37.879 9.219  0.50 23.46  1 . C ? 
ATOM   1306 CB  CB  A GLU GLU GLU F F 23  23  . 79.548 37.271 7.865  0.50 27.74  1 . C ? 
ATOM   1307 CB  CB  B GLU GLU GLU F F 23  23  . 79.534 37.277 7.866  0.50 27.75  1 . C ? 
ATOM   1308 CG  CG  A GLU GLU GLU F F 23  23  . 80.689 36.389 7.346  0.50 31.89  1 . C ? 
ATOM   1309 CG  CG  B GLU GLU GLU F F 23  23  . 80.536 36.351 7.292  0.50 32.28  1 . C ? 
ATOM   1310 CD  CD  A GLU GLU GLU F F 23  23  . 80.849 36.323 5.779  0.50 38.59  1 . C ? 
ATOM   1311 CD  CD  B GLU GLU GLU F F 23  23  . 81.800 36.999 6.820  0.50 34.14  1 . C ? 
ATOM   1312 OE1 OE1 A GLU GLU GLU F F 23  23  . 79.931 36.764 5.060  0.50 39.11  1 . O ? 
ATOM   1313 OE1 OE1 B GLU GLU GLU F F 23  23  . 81.936 38.258 6.911  0.50 42.01  1 . O ? 
ATOM   1314 OE2 OE2 A GLU GLU GLU F F 23  23  . 81.913 35.668 5.299  0.50 37.36  1 . O ? 
ATOM   1315 OE2 OE2 B GLU GLU GLU F F 23  23  . 82.689 36.219 6.290  0.50 46.91  1 . O ? 
ATOM   1316 C   C   . GLU GLU GLU F F 23  23  . 78.953 39.023 9.590  1.00 24.62  1 . C ? 
ATOM   1317 O   O   . GLU GLU GLU F F 23  23  . 79.233 40.190 9.337  1.00 25.50  1 . O ? 
ATOM   1318 N   N   . ILE ILE ILE F F 24  24  . 77.823 38.676 10.214 1.00 22.17  1 . N ? 
ATOM   1319 CA  CA  . ILE ILE ILE F F 24  24  . 76.899 39.679 10.709 1.00 21.68  1 . C ? 
ATOM   1320 CB  CB  . ILE ILE ILE F F 24  24  . 75.617 39.036 11.271 1.00 21.04  1 . C ? 
ATOM   1321 CG1 CG1 . ILE ILE ILE F F 24  24  . 74.784 38.512 10.105 1.00 22.86  1 . C ? 
ATOM   1322 CD1 CD1 . ILE ILE ILE F F 24  24  . 73.559 37.712 10.532 1.00 24.58  1 . C ? 
ATOM   1323 CG2 CG2 . ILE ILE ILE F F 24  24  . 74.833 40.038 12.133 1.00 22.37  1 . C ? 
ATOM   1324 C   C   . ILE ILE ILE F F 24  24  . 77.602 40.569 11.752 1.00 22.47  1 . C ? 
ATOM   1325 O   O   . ILE ILE ILE F F 24  24  . 77.480 41.792 11.705 1.00 25.26  1 . O ? 
ATOM   1326 N   N   . ALA ALA ALA F F 25  25  . 78.364 39.947 12.665 1.00 22.16  1 . N ? 
ATOM   1327 CA  CA  . ALA ALA ALA F F 25  25  . 79.085 40.703 13.671 1.00 23.37  1 . C ? 
ATOM   1328 CB  CB  . ALA ALA ALA F F 25  25  . 79.864 39.772 14.586 1.00 24.63  1 . C ? 
ATOM   1329 C   C   . ALA ALA ALA F F 25  25  . 80.037 41.719 13.025 1.00 24.27  1 . C ? 
ATOM   1330 O   O   . ALA ALA ALA F F 25  25  . 80.125 42.862 13.457 1.00 25.70  1 . O ? 
ATOM   1331 N   N   . GLN GLN GLN F F 26  26  . 80.728 41.288 11.975 1.00 27.17  1 . N ? 
ATOM   1332 CA  CA  . GLN GLN GLN F F 26  26  . 81.668 42.168 11.235 1.00 27.60  1 . C ? 
ATOM   1333 CB  CB  . GLN GLN GLN F F 26  26  . 82.432 41.350 10.198 1.00 31.52  1 . C ? 
ATOM   1334 CG  CG  . GLN GLN GLN F F 26  26  . 83.448 40.408 10.840 1.00 36.35  1 . C ? 
ATOM   1335 CD  CD  . GLN GLN GLN F F 26  26  . 84.594 41.221 11.576 1.00 49.00  1 . C ? 
ATOM   1336 OE1 OE1 . GLN GLN GLN F F 26  26  . 84.930 42.365 11.208 1.00 52.30  1 . O ? 
ATOM   1337 NE2 NE2 . GLN GLN GLN F F 26  26  . 85.133 40.653 12.616 1.00 58.94  1 . N ? 
ATOM   1338 C   C   . GLN GLN GLN F F 26  26  . 80.911 43.310 10.571 1.00 29.60  1 . C ? 
ATOM   1339 O   O   . GLN GLN GLN F F 26  26  . 81.382 44.446 10.552 1.00 33.38  1 . O ? 
ATOM   1340 N   N   . GLY GLY GLY F F 27  27  . 79.726 43.009 10.040 1.00 31.34  1 . N ? 
ATOM   1341 CA  CA  . GLY GLY GLY F F 27  27  . 78.855 43.997 9.429  1.00 36.18  1 . C ? 
ATOM   1342 C   C   . GLY GLY GLY F F 27  27  . 78.371 45.065 10.399 1.00 41.20  1 . C ? 
ATOM   1343 O   O   . GLY GLY GLY F F 27  27  . 78.242 46.205 10.043 1.00 40.26  1 . O ? 
ATOM   1344 N   N   . LEU LEU LEU F F 28  28  . 78.080 44.657 11.641 1.00 32.58  1 . N ? 
ATOM   1345 CA  CA  . LEU LEU LEU F F 28  28  . 77.713 45.586 12.709 1.00 34.65  1 . C ? 
ATOM   1346 CB  CB  . LEU LEU LEU F F 28  28  . 77.199 44.827 13.941 1.00 30.69  1 . C ? 
ATOM   1347 CG  CG  . LEU LEU LEU F F 28  28  . 75.892 44.098 13.719 1.00 30.17  1 . C ? 
ATOM   1348 CD1 CD1 . LEU LEU LEU F F 28  28  . 75.600 43.174 14.877 1.00 33.72  1 . C ? 
ATOM   1349 CD2 CD2 . LEU LEU LEU F F 28  28  . 74.736 45.064 13.534 1.00 35.71  1 . C ? 
ATOM   1350 C   C   . LEU LEU LEU F F 28  28  . 78.898 46.448 13.125 1.00 46.61  1 . C ? 
ATOM   1351 O   O   . LEU LEU LEU F F 28  28  . 78.741 47.646 13.361 1.00 41.27  1 . O ? 
ATOM   1352 N   N   . LYS LYS LYS F F 29  29  . 80.082 45.827 13.199 1.00 45.21  1 . N ? 
ATOM   1353 CA  CA  . LYS LYS LYS F F 29  29  . 81.300 46.500 13.652 1.00 47.31  1 . C ? 
ATOM   1354 CB  CB  . LYS LYS LYS F F 29  29  . 82.427 45.488 13.873 1.00 42.59  1 . C ? 
ATOM   1355 CG  CG  . LYS LYS LYS F F 29  29  . 82.297 44.746 15.202 1.00 37.98  1 . C ? 
ATOM   1356 CD  CD  . LYS LYS LYS F F 29  29  . 83.320 43.636 15.301 1.00 43.31  1 . C ? 
ATOM   1357 CE  CE  . LYS LYS LYS F F 29  29  . 82.968 42.588 16.313 1.00 41.34  1 . C ? 
ATOM   1358 NZ  NZ  . LYS LYS LYS F F 29  29  . 83.981 41.557 16.065 1.00 40.71  1 . N ? 
ATOM   1359 C   C   . LYS LYS LYS F F 29  29  . 81.777 47.588 12.710 1.00 55.06  1 . C ? 
ATOM   1360 O   O   . LYS LYS LYS F F 29  29  . 82.463 48.517 13.135 1.00 66.41  1 . O ? 
ATOM   1361 N   N   . GLY GLY GLY F F 30  30  . 81.396 47.494 11.422 1.00 54.82  1 . N ? 
ATOM   1362 CA  CA  . GLY GLY GLY F F 30  30  . 81.652 48.527 10.432 1.00 59.66  1 . C ? 
ATOM   1363 C   C   . GLY GLY GLY F F 30  30  . 80.398 49.056 9.684  1.00 65.07  1 . C ? 
ATOM   1364 O   O   . GLY GLY GLY F F 30  30  . 79.852 48.361 8.877  1.00 86.47  1 . O ? 
HETATM 1365 C   C   . ACE ACE ACE G G 0   0   . 82.005 5.248  19.733 1.00 55.09  1 . C ? 
HETATM 1366 O   O   . ACE ACE ACE G G 0   0   . 82.547 4.845  18.732 1.00 49.70  1 . O ? 
HETATM 1367 CH3 CH3 . ACE ACE ACE G G 0   0   . 82.764 5.726  20.953 1.00 49.46  1 . C ? 
ATOM   1368 N   N   . GLY GLY GLY G G 1   1   . 80.668 5.373  19.837 1.00 39.25  1 . N ? 
ATOM   1369 CA  CA  . GLY GLY GLY G G 1   1   . 79.838 5.044  18.697 1.00 34.21  1 . C ? 
ATOM   1370 C   C   . GLY GLY GLY G G 1   1   . 79.708 6.204  17.727 1.00 30.47  1 . C ? 
ATOM   1371 O   O   . GLY GLY GLY G G 1   1   . 79.790 7.375  18.083 1.00 28.45  1 . O ? 
ATOM   1372 N   N   . GLU GLU GLU G G 2   2   . 79.441 5.877  16.474 1.00 30.76  1 . N ? 
ATOM   1373 CA  CA  . GLU GLU GLU G G 2   2   . 79.407 6.879  15.426 1.00 28.73  1 . C ? 
ATOM   1374 CB  CB  . GLU GLU GLU G G 2   2   . 79.544 6.259  14.062 1.00 36.71  1 . C ? 
ATOM   1375 CG  CG  . GLU GLU GLU G G 2   2   . 78.456 5.306  13.740 1.00 41.10  1 . C ? 
ATOM   1376 CD  CD  . GLU GLU GLU G G 2   2   . 78.636 4.658  12.392 1.00 56.36  1 . C ? 
ATOM   1377 OE1 OE1 . GLU GLU GLU G G 2   2   . 79.554 5.063  11.604 1.00 56.35  1 . O ? 
ATOM   1378 OE2 OE2 . GLU GLU GLU G G 2   2   . 77.819 3.762  12.143 1.00 51.87  1 . O ? 
ATOM   1379 C   C   . GLU GLU GLU G G 2   2   . 78.162 7.777  15.475 1.00 23.62  1 . C ? 
ATOM   1380 O   O   . GLU GLU GLU G G 2   2   . 78.260 8.947  15.171 1.00 24.46  1 . O ? 
ATOM   1381 N   N   . ILE ILE ILE G G 3   3   . 77.006 7.223  15.861 1.00 27.28  1 . N ? 
ATOM   1382 CA  CA  . ILE ILE ILE G G 3   3   . 75.821 8.077  16.034 1.00 24.14  1 . C ? 
ATOM   1383 CB  CB  . ILE ILE ILE G G 3   3   . 74.533 7.234  16.218 1.00 25.28  1 . C ? 
ATOM   1384 CG1 CG1 . ILE ILE ILE G G 3   3   . 74.229 6.464  14.955 1.00 32.76  1 . C ? 
ATOM   1385 CD1 CD1 . ILE ILE ILE G G 3   3   . 73.936 7.221  13.736 1.00 37.48  1 . C ? 
ATOM   1386 CG2 CG2 . ILE ILE ILE G G 3   3   . 73.363 8.119  16.641 1.00 26.08  1 . C ? 
ATOM   1387 C   C   . ILE ILE ILE G G 3   3   . 76.033 9.053  17.184 1.00 22.79  1 . C ? 
ATOM   1388 O   O   . ILE ILE ILE G G 3   3   . 75.749 10.250 17.061 1.00 25.27  1 . O ? 
ATOM   1389 N   N   . ALA ALA ALA G G 4   4   . 76.545 8.558  18.305 1.00 23.96  1 . N ? 
ATOM   1390 CA  CA  . ALA ALA ALA G G 4   4   . 76.864 9.410  19.433 1.00 23.43  1 . C ? 
ATOM   1391 CB  CB  . ALA ALA ALA G G 4   4   . 77.435 8.608  20.590 1.00 26.20  1 . C ? 
ATOM   1392 C   C   . ALA ALA ALA G G 4   4   . 77.840 10.504 19.009 1.00 24.81  1 . C ? 
ATOM   1393 O   O   . ALA ALA ALA G G 4   4   . 77.690 11.663 19.397 1.00 24.45  1 . O ? 
ATOM   1394 N   N   . GLN GLN GLN G G 5   5   . 78.840 10.143 18.202 1.00 27.45  1 . N ? 
ATOM   1395 CA  CA  . GLN GLN GLN G G 5   5   . 79.805 11.122 17.731 1.00 24.83  1 . C ? 
ATOM   1396 CB  CB  . GLN GLN GLN G G 5   5   . 80.942 10.472 16.936 1.00 28.10  1 . C ? 
ATOM   1397 CG  CG  . GLN GLN GLN G G 5   5   . 82.078 11.440 16.660 1.00 36.08  1 . C ? 
ATOM   1398 CD  CD  . GLN GLN GLN G G 5   5   . 82.632 12.027 17.983 1.00 43.62  1 . C ? 
ATOM   1399 OE1 OE1 . GLN GLN GLN G G 5   5   . 82.794 11.298 18.986 1.00 49.42  1 . O ? 
ATOM   1400 NE2 NE2 . GLN GLN GLN G G 5   5   . 82.846 13.348 18.016 1.00 43.30  1 . N ? 
ATOM   1401 C   C   . GLN GLN GLN G G 5   5   . 79.142 12.205 16.876 1.00 24.16  1 . C ? 
ATOM   1402 O   O   . GLN GLN GLN G G 5   5   . 79.476 13.378 16.977 1.00 22.82  1 . O ? 
ATOM   1403 N   N   . GLY GLY GLY G G 6   6   . 78.194 11.795 16.025 1.00 23.97  1 . N ? 
ATOM   1404 CA  CA  . GLY GLY GLY G G 6   6   . 77.431 12.731 15.239 1.00 22.56  1 . C ? 
ATOM   1405 C   C   . GLY GLY GLY G G 6   6   . 76.689 13.751 16.121 1.00 20.00  1 . C ? 
ATOM   1406 O   O   . GLY GLY GLY G G 6   6   . 76.680 14.960 15.844 1.00 18.80  1 . O ? 
ATOM   1407 N   N   . LEU LEU LEU G G 7   7   . 76.062 13.258 17.199 1.00 21.66  1 . N ? 
ATOM   1408 CA  CA  . LEU LEU LEU G G 7   7   . 75.372 14.129 18.129 1.00 18.85  1 . C ? 
ATOM   1409 CB  CB  . LEU LEU LEU G G 7   7   . 74.619 13.320 19.174 1.00 20.45  1 . C ? 
ATOM   1410 CG  CG  . LEU LEU LEU G G 7   7   . 73.459 12.463 18.640 1.00 22.28  1 . C ? 
ATOM   1411 CD1 CD1 . LEU LEU LEU G G 7   7   . 72.894 11.620 19.784 1.00 24.70  1 . C ? 
ATOM   1412 CD2 CD2 . LEU LEU LEU G G 7   7   . 72.378 13.284 17.933 1.00 22.60  1 . C ? 
ATOM   1413 C   C   . LEU LEU LEU G G 7   7   . 76.351 15.106 18.812 1.00 19.61  1 . C ? 
ATOM   1414 O   O   . LEU LEU LEU G G 7   7   . 76.043 16.288 18.998 1.00 19.00  1 . O ? 
ATOM   1415 N   N   . LYS LYS LYS G G 8   8   . 77.536 14.601 19.179 1.00 19.26  1 . N ? 
ATOM   1416 CA  CA  . LYS LYS LYS G G 8   8   . 78.561 15.432 19.777 1.00 21.43  1 . C ? 
ATOM   1417 CB  CB  . LYS LYS LYS G G 8   8   . 79.705 14.565 20.317 1.00 23.99  1 . C ? 
ATOM   1418 CG  CG  . LYS LYS LYS G G 8   8   . 79.255 13.757 21.527 1.00 30.19  1 . C ? 
ATOM   1419 CD  CD  . LYS LYS LYS G G 8   8   . 80.362 12.820 22.015 1.00 39.62  1 . C ? 
ATOM   1420 CE  CE  . LYS LYS LYS G G 8   8   . 79.760 11.795 22.992 1.00 48.41  1 . C ? 
ATOM   1421 NZ  NZ  . LYS LYS LYS G G 8   8   . 80.822 10.953 23.562 1.00 50.87  1 . N ? 
ATOM   1422 C   C   . LYS LYS LYS G G 8   8   . 79.072 16.502 18.820 1.00 21.88  1 . C ? 
ATOM   1423 O   O   . LYS LYS LYS G G 8   8   . 79.351 17.628 19.237 1.00 19.88  1 . O ? 
ATOM   1424 N   N   . GLU GLU GLU G G 9   9   . 79.165 16.186 17.524 1.00 20.18  1 . N ? 
ATOM   1425 CA  CA  . GLU GLU GLU G G 9   9   . 79.549 17.182 16.536 1.00 20.79  1 . C ? 
ATOM   1426 CB  CB  . GLU GLU GLU G G 9   9   . 79.847 16.571 15.167 1.00 22.31  1 . C ? 
ATOM   1427 CG  CG  . GLU GLU GLU G G 9   9   . 81.051 15.649 15.173 1.00 29.28  1 . C ? 
ATOM   1428 CD  CD  . GLU GLU GLU G G 9   9   . 82.327 16.330 15.622 1.00 37.57  1 . C ? 
ATOM   1429 OE1 OE1 . GLU GLU GLU G G 9   9   . 82.563 17.504 15.285 1.00 34.55  1 . O ? 
ATOM   1430 OE2 OE2 . GLU GLU GLU G G 9   9   . 83.089 15.665 16.342 1.00 43.73  1 . O ? 
ATOM   1431 C   C   . GLU GLU GLU G G 9   9   . 78.467 18.263 16.393 1.00 20.70  1 . C ? 
ATOM   1432 O   O   . GLU GLU GLU G G 9   9   . 78.784 19.448 16.245 1.00 18.92  1 . O ? 
ATOM   1433 N   N   . ILE ILE ILE G G 10  10  . 77.194 17.845 16.436 1.00 19.30  1 . N ? 
ATOM   1434 CA  CA  . ILE ILE ILE G G 10  10  . 76.104 18.802 16.434 1.00 16.35  1 . C ? 
ATOM   1435 CB  CB  . ILE ILE ILE G G 10  10  . 74.739 18.071 16.379 1.00 16.12  1 . C ? 
ATOM   1436 CG1 CG1 . ILE ILE ILE G G 10  10  . 74.570 17.498 14.956 1.00 18.16  1 . C ? 
ATOM   1437 CD1 CD1 . ILE ILE ILE G G 10  10  . 73.394 16.570 14.790 1.00 18.90  1 . C ? 
ATOM   1438 CG2 CG2 . ILE ILE ILE G G 10  10  . 73.591 19.005 16.742 1.00 16.94  1 . C ? 
ATOM   1439 C   C   . ILE ILE ILE G G 10  10  . 76.223 19.764 17.634 1.00 16.00  1 . C ? 
ATOM   1440 O   O   . ILE ILE ILE G G 10  10  . 76.083 20.975 17.489 1.00 16.82  1 . O ? 
ATOM   1441 N   N   . ALA ALA ALA G G 11  11  . 76.510 19.216 18.814 1.00 17.83  1 . N ? 
ATOM   1442 CA  CA  . ALA ALA ALA G G 11  11  . 76.709 20.029 20.003 1.00 18.89  1 . C ? 
ATOM   1443 CB  CB  . ALA ALA ALA G G 11  11  . 76.985 19.185 21.204 1.00 18.99  1 . C ? 
ATOM   1444 C   C   . ALA ALA ALA G G 11  11  . 77.823 21.056 19.785 1.00 19.40  1 . C ? 
ATOM   1445 O   O   . ALA ALA ALA G G 11  11  . 77.693 22.224 20.187 1.00 17.89  1 . O ? 
ATOM   1446 N   N   . LYS LYS LYS G G 12  12  . 78.946 20.620 19.186 1.00 19.65  1 . N ? 
ATOM   1447 CA  CA  . LYS LYS LYS G G 12  12  . 80.043 21.542 18.896 1.00 20.29  1 . C ? 
ATOM   1448 CB  CB  . LYS LYS LYS G G 12  12  . 81.249 20.783 18.330 1.00 22.27  1 . C ? 
ATOM   1449 CG  CG  . LYS LYS LYS G G 12  12  . 81.906 19.880 19.330 1.00 28.70  1 . C ? 
ATOM   1450 CD  CD  . LYS LYS LYS G G 12  12  . 83.091 19.110 18.696 1.00 38.57  1 . C ? 
ATOM   1451 CE  CE  . LYS LYS LYS G G 12  12  . 83.429 17.825 19.435 1.00 51.13  1 . C ? 
ATOM   1452 NZ  NZ  . LYS LYS LYS G G 12  12  . 84.391 16.967 18.688 1.00 57.83  1 . N ? 
ATOM   1453 C   C   . LYS LYS LYS G G 12  12  . 79.614 22.657 17.942 1.00 20.05  1 . C ? 
ATOM   1454 O   O   . LYS LYS LYS G G 12  12  . 80.027 23.814 18.095 1.00 19.43  1 . O ? 
ATOM   1455 N   N   . GLY GLY GLY G G 13  13  . 78.783 22.322 16.951 1.00 18.80  1 . N ? 
ATOM   1456 CA  CA  . GLY GLY GLY G G 13  13  . 78.222 23.303 16.045 1.00 18.24  1 . C ? 
ATOM   1457 C   C   . GLY GLY GLY G G 13  13  . 77.393 24.346 16.780 1.00 18.50  1 . C ? 
ATOM   1458 O   O   . GLY GLY GLY G G 13  13  . 77.474 25.549 16.477 1.00 18.03  1 . O ? 
ATOM   1459 N   N   . LEU LEU LEU G G 14  14  . 76.587 23.896 17.735 1.00 18.10  1 . N ? 
ATOM   1460 CA  CA  . LEU LEU LEU G G 14  14  . 75.802 24.813 18.556 1.00 17.17  1 . C ? 
ATOM   1461 CB  CB  . LEU LEU LEU G G 14  14  . 74.818 24.063 19.438 1.00 17.21  1 . C ? 
ATOM   1462 CG  CG  . LEU LEU LEU G G 14  14  . 73.739 23.273 18.691 1.00 16.52  1 . C ? 
ATOM   1463 CD1 CD1 . LEU LEU LEU G G 14  14  . 72.939 22.441 19.670 1.00 19.08  1 . C ? 
ATOM   1464 CD2 CD2 . LEU LEU LEU G G 14  14  . 72.795 24.189 17.933 1.00 18.06  1 . C ? 
ATOM   1465 C   C   . LEU LEU LEU G G 14  14  . 76.689 25.746 19.377 1.00 18.45  1 . C ? 
ATOM   1466 O   O   . LEU LEU LEU G G 14  14  . 76.395 26.926 19.523 1.00 19.25  1 . O ? 
ATOM   1467 N   N   . LYS LYS LYS G G 15  15  . 77.784 25.212 19.925 1.00 18.04  1 . N ? 
ATOM   1468 CA  CA  . LYS LYS LYS G G 15  15  . 78.739 26.047 20.650 1.00 18.48  1 . C ? 
ATOM   1469 CB  CB  . LYS LYS LYS G G 15  15  . 79.780 25.170 21.347 1.00 20.70  1 . C ? 
ATOM   1470 CG  CG  . LYS LYS LYS G G 15  15  . 79.124 24.394 22.496 1.00 26.74  1 . C ? 
ATOM   1471 CD  CD  . LYS LYS LYS G G 15  15  . 80.143 23.475 23.195 1.00 34.82  1 . C ? 
ATOM   1472 CE  CE  . LYS LYS LYS G G 15  15  . 79.485 22.806 24.393 1.00 57.40  1 . C ? 
ATOM   1473 NZ  NZ  . LYS LYS LYS G G 15  15  . 78.607 21.653 24.033 1.00 53.22  1 . N ? 
ATOM   1474 C   C   . LYS LYS LYS G G 15  15  . 79.384 27.089 19.748 1.00 18.48  1 . C ? 
ATOM   1475 O   O   . LYS LYS LYS G G 15  15  . 79.626 28.222 20.188 1.00 18.36  1 . O ? 
ATOM   1476 N   N   . GLU GLU GLU G G 16  16  . 79.677 26.731 18.484 1.00 19.05  1 . N ? 
ATOM   1477 CA  CA  A GLU GLU GLU G G 16  16  . 80.212 27.695 17.537 0.50 18.37  1 . C ? 
ATOM   1478 CA  CA  B GLU GLU GLU G G 16  16  . 80.212 27.695 17.537 0.50 18.01  1 . C ? 
ATOM   1479 CB  CB  A GLU GLU GLU G G 16  16  . 80.665 27.050 16.230 0.50 21.08  1 . C ? 
ATOM   1480 CB  CB  B GLU GLU GLU G G 16  16  . 80.659 27.052 16.225 0.50 20.10  1 . C ? 
ATOM   1481 CG  CG  A GLU GLU GLU G G 16  16  . 81.849 26.107 16.430 0.50 24.42  1 . C ? 
ATOM   1482 CG  CG  B GLU GLU GLU G G 16  16  . 81.819 26.095 16.395 0.50 23.12  1 . C ? 
ATOM   1483 CD  CD  A GLU GLU GLU G G 16  16  . 82.566 25.722 15.142 0.50 29.81  1 . C ? 
ATOM   1484 CD  CD  B GLU GLU GLU G G 16  16  . 83.104 26.793 16.682 0.50 24.98  1 . C ? 
ATOM   1485 OE1 OE1 A GLU GLU GLU G G 16  16  . 82.275 26.278 14.056 0.50 31.41  1 . O ? 
ATOM   1486 OE1 OE1 B GLU GLU GLU G G 16  16  . 83.247 28.016 16.530 0.50 29.70  1 . O ? 
ATOM   1487 OE2 OE2 A GLU GLU GLU G G 16  16  . 83.485 24.875 15.245 0.50 31.46  1 . O ? 
ATOM   1488 OE2 OE2 B GLU GLU GLU G G 16  16  . 84.072 26.069 16.972 0.50 37.31  1 . O ? 
ATOM   1489 C   C   . GLU GLU GLU G G 16  16  . 79.196 28.820 17.278 1.00 16.90  1 . C ? 
ATOM   1490 O   O   . GLU GLU GLU G G 16  16  . 79.578 30.001 17.181 1.00 19.40  1 . O ? 
ATOM   1491 N   N   . ILE ILE ILE G G 17  17  . 77.913 28.444 17.158 1.00 17.18  1 . N ? 
ATOM   1492 CA  CA  . ILE ILE ILE G G 17  17  . 76.852 29.426 16.988 1.00 15.81  1 . C ? 
ATOM   1493 CB  CB  . ILE ILE ILE G G 17  17  . 75.482 28.728 16.760 1.00 14.82  1 . C ? 
ATOM   1494 CG1 CG1 . ILE ILE ILE G G 17  17  . 75.478 28.147 15.335 1.00 17.81  1 . C ? 
ATOM   1495 CD1 CD1 . ILE ILE ILE G G 17  17  . 74.292 27.273 15.000 1.00 19.51  1 . C ? 
ATOM   1496 CG2 CG2 . ILE ILE ILE G G 17  17  . 74.323 29.682 16.950 1.00 18.72  1 . C ? 
ATOM   1497 C   C   . ILE ILE ILE G G 17  17  . 76.828 30.372 18.201 1.00 17.29  1 . C ? 
ATOM   1498 O   O   . ILE ILE ILE G G 17  17  . 76.718 31.577 18.040 1.00 17.83  1 . O ? 
ATOM   1499 N   N   . ALA ALA ALA G G 18  18  . 76.942 29.816 19.416 1.00 17.08  1 . N ? 
ATOM   1500 CA  CA  . ALA ALA ALA G G 18  18  . 76.995 30.633 20.611 1.00 18.26  1 . C ? 
ATOM   1501 CB  CB  . ALA ALA ALA G G 18  18  . 77.122 29.767 21.848 1.00 19.28  1 . C ? 
ATOM   1502 C   C   . ALA ALA ALA G G 18  18  . 78.122 31.649 20.555 1.00 18.81  1 . C ? 
ATOM   1503 O   O   . ALA ALA ALA G G 18  18  . 77.930 32.817 20.923 1.00 18.54  1 . O ? 
ATOM   1504 N   N   . TRP TRP TRP G G 19  19  . 79.305 31.223 20.099 1.00 18.66  1 . N ? 
ATOM   1505 CA  CA  . TRP TRP TRP G G 19  19  . 80.434 32.150 19.963 1.00 19.14  1 . C ? 
ATOM   1506 CB  CB  . TRP TRP TRP G G 19  19  . 81.732 31.389 19.653 1.00 19.78  1 . C ? 
ATOM   1507 CG  CG  . TRP TRP TRP G G 19  19  . 82.903 32.203 19.610 1.00 22.85  1 . C ? 
ATOM   1508 CD1 CD1 . TRP TRP TRP G G 19  19  . 83.604 32.538 18.497 1.00 24.22  1 . C ? 
ATOM   1509 NE1 NE1 . TRP TRP TRP G G 19  19  . 84.719 33.280 18.831 1.00 27.48  1 . N ? 
ATOM   1510 CE2 CE2 . TRP TRP TRP G G 19  19  . 84.718 33.472 20.191 1.00 27.18  1 . C ? 
ATOM   1511 CD2 CD2 . TRP TRP TRP G G 19  19  . 83.621 32.751 20.725 1.00 24.91  1 . C ? 
ATOM   1512 CE3 CE3 . TRP TRP TRP G G 19  19  . 83.365 32.837 22.099 1.00 28.72  1 . C ? 
ATOM   1513 CZ3 CZ3 . TRP TRP TRP G G 19  19  . 84.241 33.526 22.903 1.00 34.50  1 . C ? 
ATOM   1514 CH2 CH2 . TRP TRP TRP G G 19  19  . 85.342 34.221 22.350 1.00 37.42  1 . C ? 
ATOM   1515 CZ2 CZ2 . TRP TRP TRP G G 19  19  . 85.588 34.218 20.998 1.00 28.54  1 . C ? 
ATOM   1516 C   C   . TRP TRP TRP G G 19  19  . 80.153 33.240 18.951 1.00 18.54  1 . C ? 
ATOM   1517 O   O   . TRP TRP TRP G G 19  19  . 80.511 34.395 19.154 1.00 19.51  1 . O ? 
ATOM   1518 N   N   . GLY GLY GLY G G 20  20  . 79.466 32.887 17.849 1.00 19.10  1 . N ? 
ATOM   1519 CA  CA  . GLY GLY GLY G G 20  20  . 79.045 33.883 16.890 1.00 18.21  1 . C ? 
ATOM   1520 C   C   . GLY GLY GLY G G 20  20  . 78.122 34.935 17.505 1.00 18.93  1 . C ? 
ATOM   1521 O   O   . GLY GLY GLY G G 20  20  . 78.244 36.114 17.217 1.00 20.09  1 . O ? 
ATOM   1522 N   N   . LEU LEU LEU G G 21  21  . 77.183 34.489 18.342 1.00 18.64  1 . N ? 
ATOM   1523 CA  CA  . LEU LEU LEU G G 21  21  . 76.306 35.414 19.048 1.00 17.76  1 . C ? 
ATOM   1524 CB  CB  . LEU LEU LEU G G 21  21  . 75.214 34.668 19.807 1.00 18.60  1 . C ? 
ATOM   1525 CG  CG  . LEU LEU LEU G G 21  21  . 74.227 33.921 18.877 1.00 18.99  1 . C ? 
ATOM   1526 CD1 CD1 . LEU LEU LEU G G 21  21  . 73.286 33.066 19.700 1.00 21.38  1 . C ? 
ATOM   1527 CD2 CD2 . LEU LEU LEU G G 21  21  . 73.407 34.880 18.073 1.00 22.55  1 . C ? 
ATOM   1528 C   C   . LEU LEU LEU G G 21  21  . 77.084 36.335 19.991 1.00 19.91  1 . C ? 
ATOM   1529 O   O   . LEU LEU LEU G G 21  21  . 76.783 37.516 20.108 1.00 20.66  1 . O ? 
ATOM   1530 N   N   . LYS LYS LYS G G 22  22  . 78.068 35.772 20.696 1.00 19.78  1 . N ? 
ATOM   1531 CA  CA  . LYS LYS LYS G G 22  22  . 78.925 36.590 21.543 1.00 22.27  1 . C ? 
ATOM   1532 CB  CB  . LYS LYS LYS G G 22  22  . 79.881 35.695 22.323 1.00 22.84  1 . C ? 
ATOM   1533 CG  CG  . LYS LYS LYS G G 22  22  . 79.117 34.892 23.380 1.00 25.72  1 . C ? 
ATOM   1534 CD  CD  . LYS LYS LYS G G 22  22  . 80.058 33.926 24.107 1.00 34.65  1 . C ? 
ATOM   1535 CE  CE  . LYS LYS LYS G G 22  22  . 79.293 33.292 25.246 1.00 47.84  1 . C ? 
ATOM   1536 NZ  NZ  . LYS LYS LYS G G 22  22  . 80.154 32.864 26.395 1.00 61.25  1 . N ? 
ATOM   1537 C   C   . LYS LYS LYS G G 22  22  . 79.682 37.657 20.743 1.00 20.66  1 . C ? 
ATOM   1538 O   O   . LYS LYS LYS G G 22  22  . 79.848 38.797 21.208 1.00 23.88  1 . O ? 
ATOM   1539 N   N   . GLU GLU GLU G G 23  23  . 80.130 37.301 19.526 1.00 21.03  1 . N ? 
ATOM   1540 CA  CA  . GLU GLU GLU G G 23  23  . 80.772 38.271 18.668 1.00 22.58  1 . C ? 
ATOM   1541 CB  CB  . GLU GLU GLU G G 23  23  . 81.432 37.610 17.470 1.00 23.48  1 . C ? 
ATOM   1542 CG  CG  . GLU GLU GLU G G 23  23  . 82.519 38.482 16.922 1.00 26.11  1 . C ? 
ATOM   1543 CD  CD  . GLU GLU GLU G G 23  23  . 83.323 37.909 15.757 1.00 25.77  1 . C ? 
ATOM   1544 OE1 OE1 . GLU GLU GLU G G 23  23  . 83.489 36.725 15.654 1.00 28.99  1 . O ? 
ATOM   1545 OE2 OE2 . GLU GLU GLU G G 23  23  . 83.819 38.813 15.029 1.00 33.40  1 . O ? 
ATOM   1546 C   C   . GLU GLU GLU G G 23  23  . 79.816 39.389 18.231 1.00 23.42  1 . C ? 
ATOM   1547 O   O   . GLU GLU GLU G G 23  23  . 80.185 40.556 18.164 1.00 25.47  1 . O ? 
ATOM   1548 N   N   . ILE ILE ILE G G 24  24  . 78.559 39.012 17.942 1.00 23.01  1 . N ? 
ATOM   1549 CA  CA  . ILE ILE ILE G G 24  24  . 77.533 39.991 17.636 1.00 22.77  1 . C ? 
ATOM   1550 CB  CB  . ILE ILE ILE G G 24  24  . 76.211 39.310 17.223 1.00 24.13  1 . C ? 
ATOM   1551 CG1 CG1 . ILE ILE ILE G G 24  24  . 76.379 38.714 15.827 1.00 23.58  1 . C ? 
ATOM   1552 CD1 CD1 . ILE ILE ILE G G 24  24  . 75.205 37.882 15.355 1.00 27.35  1 . C ? 
ATOM   1553 CG2 CG2 . ILE ILE ILE G G 24  24  . 75.040 40.305 17.280 1.00 27.32  1 . C ? 
ATOM   1554 C   C   . ILE ILE ILE G G 24  24  . 77.348 40.938 18.828 1.00 25.09  1 . C ? 
ATOM   1555 O   O   . ILE ILE ILE G G 24  24  . 77.259 42.148 18.648 1.00 28.57  1 . O ? 
ATOM   1556 N   N   . ALA ALA ALA G G 25  25  . 77.310 40.389 20.045 1.00 24.79  1 . N ? 
ATOM   1557 CA  CA  . ALA ALA ALA G G 25  25  . 77.159 41.208 21.245 1.00 25.98  1 . C ? 
ATOM   1558 CB  CB  . ALA ALA ALA G G 25  25  . 77.125 40.348 22.484 1.00 26.11  1 . C ? 
ATOM   1559 C   C   . ALA ALA ALA G G 25  25  . 78.275 42.247 21.334 1.00 34.20  1 . C ? 
ATOM   1560 O   O   . ALA ALA ALA G G 25  25  . 78.035 43.396 21.658 1.00 36.37  1 . O ? 
ATOM   1561 N   N   . GLN GLN GLN G G 26  26  . 79.503 41.822 21.041 1.00 26.43  1 . N ? 
ATOM   1562 CA  CA  . GLN GLN GLN G G 26  26  . 80.681 42.720 21.066 1.00 33.63  1 . C ? 
ATOM   1563 CB  CB  . GLN GLN GLN G G 26  26  . 81.947 41.928 20.847 1.00 34.85  1 . C ? 
ATOM   1564 CG  CG  . GLN GLN GLN G G 26  26  . 82.322 41.018 21.995 1.00 41.58  1 . C ? 
ATOM   1565 CD  CD  . GLN GLN GLN G G 26  26  . 82.621 41.799 23.300 1.00 43.24  1 . C ? 
ATOM   1566 OE1 OE1 . GLN GLN GLN G G 26  26  . 83.065 42.973 23.280 1.00 52.23  1 . O ? 
ATOM   1567 NE2 NE2 . GLN GLN GLN G G 26  26  . 82.264 41.181 24.442 1.00 57.79  1 . N ? 
ATOM   1568 C   C   . GLN GLN GLN G G 26  26  . 80.532 43.809 20.002 1.00 32.60  1 . C ? 
ATOM   1569 O   O   . GLN GLN GLN G G 26  26  . 80.865 44.977 20.244 1.00 39.81  1 . O ? 
ATOM   1570 N   N   . GLY GLY GLY G G 27  27  . 80.009 43.435 18.832 1.00 37.30  1 . N ? 
ATOM   1571 CA  CA  . GLY GLY GLY G G 27  27  . 79.745 44.358 17.754 1.00 39.42  1 . C ? 
ATOM   1572 C   C   . GLY GLY GLY G G 27  27  . 78.706 45.431 18.100 1.00 41.33  1 . C ? 
ATOM   1573 O   O   . GLY GLY GLY G G 27  27  . 78.826 46.568 17.697 1.00 46.01  1 . O ? 
ATOM   1574 N   N   . LEU LEU LEU G G 28  28  . 77.677 45.039 18.850 1.00 39.69  1 . N ? 
ATOM   1575 CA  CA  . LEU LEU LEU G G 28  28  . 76.664 45.969 19.351 1.00 45.29  1 . C ? 
ATOM   1576 CB  CB  . LEU LEU LEU G G 28  28  . 75.476 45.212 19.969 1.00 41.26  1 . C ? 
ATOM   1577 CG  CG  . LEU LEU LEU G G 28  28  . 74.668 44.417 18.944 1.00 43.26  1 . C ? 
ATOM   1578 CD1 CD1 . LEU LEU LEU G G 28  28  . 73.712 43.491 19.686 1.00 44.32  1 . C ? 
ATOM   1579 CD2 CD2 . LEU LEU LEU G G 28  28  . 73.942 45.314 17.934 1.00 43.87  1 . C ? 
ATOM   1580 C   C   . LEU LEU LEU G G 28  28  . 77.241 46.894 20.413 1.00 48.92  1 . C ? 
ATOM   1581 O   O   . LEU LEU LEU G G 28  28  . 76.931 48.087 20.426 1.00 56.49  1 . O ? 
ATOM   1582 N   N   . LYS LYS LYS G G 29  29  . 78.024 46.319 21.344 1.00 46.69  1 . N ? 
ATOM   1583 CA  CA  . LYS LYS LYS G G 29  29  . 78.617 47.056 22.471 1.00 54.64  1 . C ? 
ATOM   1584 CB  CB  . LYS LYS LYS G G 29  29  . 79.389 46.153 23.430 1.00 53.25  1 . C ? 
ATOM   1585 CG  CG  . LYS LYS LYS G G 29  29  . 78.537 45.323 24.352 1.00 63.60  1 . C ? 
ATOM   1586 CD  CD  . LYS LYS LYS G G 29  29  . 79.352 44.509 25.341 1.00 62.30  1 . C ? 
ATOM   1587 CE  CE  . LYS LYS LYS G G 29  29  . 78.455 43.931 26.430 1.00 65.34  1 . C ? 
ATOM   1588 NZ  NZ  . LYS LYS LYS G G 29  29  . 77.814 42.618 26.031 1.00 54.22  1 . N ? 
ATOM   1589 C   C   . LYS LYS LYS G G 29  29  . 79.565 48.130 21.951 1.00 51.88  1 . C ? 
ATOM   1590 O   O   . LYS LYS LYS G G 29  29  . 79.665 49.128 22.631 1.00 54.52  1 . O ? 
HETATM 1591 C   C   . ACE ACE ACE H H 0   0   . 76.046 6.178  29.811 1.00 62.45  1 . C ? 
HETATM 1592 O   O   . ACE ACE ACE H H 0   0   . 77.110 5.780  29.394 1.00 53.16  1 . O ? 
HETATM 1593 CH3 CH3 . ACE ACE ACE H H 0   0   . 75.846 6.654  31.244 1.00 58.54  1 . C ? 
ATOM   1594 N   N   . GLY GLY GLY H H 1   1   . 74.943 6.235  29.054 1.00 40.96  1 . N ? 
ATOM   1595 CA  CA  . GLY GLY GLY H H 1   1   . 75.005 5.835  27.673 1.00 36.30  1 . C ? 
ATOM   1596 C   C   . GLY GLY GLY H H 1   1   . 75.497 6.937  26.753 1.00 28.42  1 . C ? 
ATOM   1597 O   O   . GLY GLY GLY H H 1   1   . 75.307 8.122  27.010 1.00 28.53  1 . O ? 
ATOM   1598 N   N   . GLU GLU GLU H H 2   2   . 76.092 6.540  25.635 1.00 28.88  1 . N ? 
ATOM   1599 CA  CA  . GLU GLU GLU H H 2   2   . 76.732 7.508  24.762 1.00 30.62  1 . C ? 
ATOM   1600 CB  CB  . GLU GLU GLU H H 2   2   . 77.719 6.852  23.838 1.00 36.63  1 . C ? 
ATOM   1601 CG  CG  . GLU GLU GLU H H 2   2   . 77.105 5.844  22.941 1.00 36.70  1 . C ? 
ATOM   1602 CD  CD  . GLU GLU GLU H H 2   2   . 78.132 5.210  22.026 1.00 51.33  1 . C ? 
ATOM   1603 OE1 OE1 . GLU GLU GLU H H 2   2   . 79.358 5.522  22.101 1.00 51.46  1 . O ? 
ATOM   1604 OE2 OE2 . GLU GLU GLU H H 2   2   . 77.688 4.403  21.210 1.00 42.29  1 . O ? 
ATOM   1605 C   C   . GLU GLU GLU H H 2   2   . 75.729 8.353  23.948 1.00 25.81  1 . C ? 
ATOM   1606 O   O   . GLU GLU GLU H H 2   2   . 75.988 9.511  23.712 1.00 26.82  1 . O ? 
ATOM   1607 N   N   . ILE ILE ILE H H 3   3   . 74.608 7.771  23.537 1.00 27.59  1 . N ? 
ATOM   1608 CA  CA  . ILE ILE ILE H H 3   3   . 73.577 8.563  22.856 1.00 25.70  1 . C ? 
ATOM   1609 CB  CB  . ILE ILE ILE H H 3   3   . 72.468 7.686  22.233 1.00 27.21  1 . C ? 
ATOM   1610 CG1 CG1 . ILE ILE ILE H H 3   3   . 73.039 6.761  21.180 1.00 32.17  1 . C ? 
ATOM   1611 CD1 CD1 . ILE ILE ILE H H 3   3   . 73.556 7.425  19.976 1.00 37.88  1 . C ? 
ATOM   1612 CG2 CG2 . ILE ILE ILE H H 3   3   . 71.282 8.513  21.778 1.00 28.88  1 . C ? 
ATOM   1613 C   C   . ILE ILE ILE H H 3   3   . 72.989 9.598  23.819 1.00 22.96  1 . C ? 
ATOM   1614 O   O   . ILE ILE ILE H H 3   3   . 72.843 10.781 23.470 1.00 22.15  1 . O ? 
ATOM   1615 N   N   . ALA ALA ALA H H 4   4   . 72.665 9.172  25.046 1.00 25.13  1 . N ? 
ATOM   1616 CA  CA  . ALA ALA ALA H H 4   4   . 72.175 10.084 26.042 1.00 27.25  1 . C ? 
ATOM   1617 CB  CB  . ALA ALA ALA H H 4   4   . 71.874 9.358  27.350 1.00 28.59  1 . C ? 
ATOM   1618 C   C   . ALA ALA ALA H H 4   4   . 73.194 11.203 26.286 1.00 24.50  1 . C ? 
ATOM   1619 O   O   . ALA ALA ALA H H 4   4   . 72.817 12.377 26.416 1.00 24.19  1 . O ? 
ATOM   1620 N   N   . GLN GLN GLN H H 5   5   . 74.477 10.850 26.335 1.00 24.55  1 . N ? 
ATOM   1621 CA  CA  . GLN GLN GLN H H 5   5   . 75.512 11.852 26.541 1.00 27.19  1 . C ? 
ATOM   1622 CB  CB  . GLN GLN GLN H H 5   5   . 76.894 11.220 26.713 1.00 30.32  1 . C ? 
ATOM   1623 CG  CG  . GLN GLN GLN H H 5   5   . 77.922 12.234 27.194 1.00 45.03  1 . C ? 
ATOM   1624 CD  CD  . GLN GLN GLN H H 5   5   . 77.483 12.921 28.507 1.00 56.19  1 . C ? 
ATOM   1625 OE1 OE1 . GLN GLN GLN H H 5   5   . 76.940 12.265 29.412 1.00 48.07  1 . O ? 
ATOM   1626 NE2 NE2 . GLN GLN GLN H H 5   5   . 77.633 14.248 28.570 1.00 49.63  1 . N ? 
ATOM   1627 C   C   . GLN GLN GLN H H 5   5   . 75.555 12.864 25.393 1.00 26.02  1 . C ? 
ATOM   1628 O   O   . GLN GLN GLN H H 5   5   . 75.740 14.060 25.610 1.00 22.90  1 . O ? 
ATOM   1629 N   N   . GLY GLY GLY H H 6   6   . 75.385 12.378 24.163 1.00 22.43  1 . N ? 
ATOM   1630 CA  CA  . GLY GLY GLY H H 6   6   . 75.304 13.249 23.012 1.00 21.34  1 . C ? 
ATOM   1631 C   C   . GLY GLY GLY H H 6   6   . 74.162 14.263 23.141 1.00 21.09  1 . C ? 
ATOM   1632 O   O   . GLY GLY GLY H H 6   6   . 74.337 15.455 22.846 1.00 20.10  1 . O ? 
ATOM   1633 N   N   . LEU LEU LEU H H 7   7   . 72.987 13.790 23.585 1.00 20.79  1 . N ? 
ATOM   1634 CA  CA  . LEU LEU LEU H H 7   7   . 71.867 14.686 23.807 1.00 19.77  1 . C ? 
ATOM   1635 CB  CB  . LEU LEU LEU H H 7   7   . 70.603 13.887 24.165 1.00 22.83  1 . C ? 
ATOM   1636 CG  CG  . LEU LEU LEU H H 7   7   . 70.061 12.971 23.050 1.00 21.74  1 . C ? 
ATOM   1637 CD1 CD1 . LEU LEU LEU H H 7   7   . 68.911 12.161 23.624 1.00 24.11  1 . C ? 
ATOM   1638 CD2 CD2 . LEU LEU LEU H H 7   7   . 69.690 13.756 21.771 1.00 21.71  1 . C ? 
ATOM   1639 C   C   . LEU LEU LEU H H 7   7   . 72.165 15.722 24.882 1.00 21.21  1 . C ? 
ATOM   1640 O   O   . LEU LEU LEU H H 7   7   . 71.807 16.894 24.754 1.00 19.62  1 . O ? 
ATOM   1641 N   N   . LYS LYS LYS H H 8   8   . 72.833 15.289 25.962 1.00 21.42  1 . N ? 
ATOM   1642 CA  CA  . LYS LYS LYS H H 8   8   . 73.230 16.198 27.032 1.00 21.42  1 . C ? 
ATOM   1643 CB  CB  . LYS LYS LYS H H 8   8   . 73.741 15.409 28.229 1.00 23.30  1 . C ? 
ATOM   1644 CG  CG  . LYS LYS LYS H H 8   8   . 72.596 14.653 28.909 1.00 28.69  1 . C ? 
ATOM   1645 CD  CD  . LYS LYS LYS H H 8   8   . 73.099 13.767 30.064 1.00 32.72  1 . C ? 
ATOM   1646 CE  CE  . LYS LYS LYS H H 8   8   . 71.974 12.827 30.467 1.00 38.46  1 . C ? 
ATOM   1647 NZ  NZ  . LYS LYS LYS H H 8   8   . 72.428 11.897 31.534 1.00 48.56  1 . N ? 
ATOM   1648 C   C   . LYS LYS LYS H H 8   8   . 74.229 17.241 26.553 1.00 20.30  1 . C ? 
ATOM   1649 O   O   . LYS LYS LYS H H 8   8   . 74.168 18.396 26.977 1.00 20.01  1 . O ? 
ATOM   1650 N   N   . GLU GLU GLU H H 9   9   . 75.140 16.871 25.649 1.00 19.87  1 . N ? 
ATOM   1651 CA  CA  A GLU GLU GLU H H 9   9   . 76.067 17.838 25.069 0.50 18.77  1 . C ? 
ATOM   1652 CA  CA  B GLU GLU GLU H H 9   9   . 76.067 17.838 25.068 0.50 20.07  1 . C ? 
ATOM   1653 CB  CB  A GLU GLU GLU H H 9   9   . 77.176 17.180 24.260 0.50 21.10  1 . C ? 
ATOM   1654 CB  CB  B GLU GLU GLU H H 9   9   . 77.175 17.178 24.254 0.50 25.16  1 . C ? 
ATOM   1655 CG  CG  A GLU GLU GLU H H 9   9   . 78.099 16.312 25.091 0.50 24.84  1 . C ? 
ATOM   1656 CG  CG  B GLU GLU GLU H H 9   9   . 78.099 16.315 25.101 0.50 34.60  1 . C ? 
ATOM   1657 CD  CD  A GLU GLU GLU H H 9   9   . 78.785 17.086 26.212 0.50 25.36  1 . C ? 
ATOM   1658 CD  CD  B GLU GLU GLU H H 9   9   . 79.369 15.834 24.435 0.50 37.90  1 . C ? 
ATOM   1659 OE1 OE1 A GLU GLU GLU H H 9   9   . 79.173 18.289 26.023 0.50 21.41  1 . O ? 
ATOM   1660 OE1 OE1 B GLU GLU GLU H H 9   9   . 79.597 16.212 23.273 0.50 55.84  1 . O ? 
ATOM   1661 OE2 OE2 A GLU GLU GLU H H 9   9   . 78.908 16.487 27.299 0.50 29.44  1 . O ? 
ATOM   1662 OE2 OE2 B GLU GLU GLU H H 9   9   . 80.148 15.082 25.086 0.50 48.20  1 . O ? 
ATOM   1663 C   C   . GLU GLU GLU H H 9   9   . 75.321 18.863 24.197 1.00 18.93  1 . C ? 
ATOM   1664 O   O   . GLU GLU GLU H H 9   9   . 75.646 20.051 24.206 1.00 19.44  1 . O ? 
ATOM   1665 N   N   . ILE ILE ILE H H 10  10  . 74.327 18.387 23.441 1.00 18.56  1 . N ? 
ATOM   1666 CA  CA  . ILE ILE ILE H H 10  10  . 73.476 19.283 22.669 1.00 18.53  1 . C ? 
ATOM   1667 CB  CB  . ILE ILE ILE H H 10  10  . 72.482 18.487 21.806 1.00 17.54  1 . C ? 
ATOM   1668 CG1 CG1 . ILE ILE ILE H H 10  10  . 73.263 17.836 20.650 1.00 19.28  1 . C ? 
ATOM   1669 CD1 CD1 . ILE ILE ILE H H 10  10  . 72.440 16.826 19.845 1.00 19.66  1 . C ? 
ATOM   1670 CG2 CG2 . ILE ILE ILE H H 10  10  . 71.375 19.391 21.275 1.00 17.51  1 . C ? 
ATOM   1671 C   C   . ILE ILE ILE H H 10  10  . 72.786 20.302 23.608 1.00 17.80  1 . C ? 
ATOM   1672 O   O   . ILE ILE ILE H H 10  10  . 72.760 21.500 23.334 1.00 17.77  1 . O ? 
ATOM   1673 N   N   . ALA ALA ALA H H 11  11  . 72.254 19.826 24.725 1.00 17.26  1 . N ? 
ATOM   1674 CA  CA  . ALA ALA ALA H H 11  11  . 71.639 20.707 25.708 1.00 18.81  1 . C ? 
ATOM   1675 CB  CB  . ALA ALA ALA H H 11  11  . 71.076 19.914 26.871 1.00 19.82  1 . C ? 
ATOM   1676 C   C   . ALA ALA ALA H H 11  11  . 72.625 21.760 26.202 1.00 19.92  1 . C ? 
ATOM   1677 O   O   . ALA ALA ALA H H 11  11  . 72.255 22.934 26.347 1.00 19.85  1 . O ? 
ATOM   1678 N   N   . LYS LYS LYS H H 12  12  . 73.867 21.359 26.489 1.00 19.08  1 . N ? 
ATOM   1679 CA  CA  . LYS LYS LYS H H 12  12  . 74.896 22.319 26.898 1.00 19.41  1 . C ? 
ATOM   1680 CB  CB  . LYS LYS LYS H H 12  12  . 76.203 21.596 27.280 1.00 22.18  1 . C ? 
ATOM   1681 CG  CG  . LYS LYS LYS H H 12  12  . 76.032 20.766 28.554 1.00 27.98  1 . C ? 
ATOM   1682 CD  CD  . LYS LYS LYS H H 12  12  . 77.362 20.030 28.879 1.00 37.08  1 . C ? 
ATOM   1683 CE  CE  . LYS LYS LYS H H 12  12  . 77.160 18.802 29.736 1.00 54.89  1 . C ? 
ATOM   1684 NZ  NZ  . LYS LYS LYS H H 12  12  . 78.403 17.967 29.835 1.00 56.84  1 . N ? 
ATOM   1685 C   C   . LYS LYS LYS H H 12  12  . 75.163 23.373 25.827 1.00 19.07  1 . C ? 
ATOM   1686 O   O   . LYS LYS LYS H H 12  12  . 75.359 24.548 26.134 1.00 18.85  1 . O ? 
ATOM   1687 N   N   . GLY GLY GLY H H 13  13  . 75.158 22.956 24.557 1.00 18.76  1 . N ? 
ATOM   1688 CA  CA  . GLY GLY GLY H H 13  13  . 75.294 23.861 23.433 1.00 19.10  1 . C ? 
ATOM   1689 C   C   . GLY GLY GLY H H 13  13  . 74.171 24.906 23.409 1.00 18.18  1 . C ? 
ATOM   1690 O   O   . GLY GLY GLY H H 13  13  . 74.407 26.089 23.159 1.00 18.74  1 . O ? 
ATOM   1691 N   N   . LEU LEU LEU H H 14  14  . 72.948 24.446 23.649 1.00 17.21  1 . N ? 
ATOM   1692 CA  CA  . LEU LEU LEU H H 14  14  . 71.801 25.356 23.722 1.00 16.48  1 . C ? 
ATOM   1693 CB  CB  . LEU LEU LEU H H 14  14  . 70.499 24.597 23.835 1.00 17.52  1 . C ? 
ATOM   1694 CG  CG  . LEU LEU LEU H H 14  14  . 70.144 23.698 22.649 1.00 16.03  1 . C ? 
ATOM   1695 CD1 CD1 . LEU LEU LEU H H 14  14  . 68.914 22.888 22.948 1.00 18.16  1 . C ? 
ATOM   1696 CD2 CD2 . LEU LEU LEU H H 14  14  . 69.910 24.473 21.361 1.00 17.54  1 . C ? 
ATOM   1697 C   C   . LEU LEU LEU H H 14  14  . 71.948 26.368 24.873 1.00 18.34  1 . C ? 
ATOM   1698 O   O   . LEU LEU LEU H H 14  14  . 71.619 27.542 24.739 1.00 18.30  1 . O ? 
ATOM   1699 N   N   . LYS LYS LYS H H 15  15  . 72.452 25.905 26.024 1.00 18.44  1 . N ? 
ATOM   1700 CA  CA  . LYS LYS LYS H H 15  15  . 72.722 26.807 27.140 1.00 18.54  1 . C ? 
ATOM   1701 CB  CB  . LYS LYS LYS H H 15  15  . 73.079 26.017 28.392 1.00 20.86  1 . C ? 
ATOM   1702 CG  CG  . LYS LYS LYS H H 15  15  . 71.850 25.258 28.899 1.00 25.74  1 . C ? 
ATOM   1703 CD  CD  . LYS LYS LYS H H 15  15  . 72.071 24.583 30.258 1.00 33.90  1 . C ? 
ATOM   1704 CE  CE  . LYS LYS LYS H H 15  15  . 70.754 23.880 30.622 1.00 48.66  1 . C ? 
ATOM   1705 NZ  NZ  . LYS LYS LYS H H 15  15  . 70.349 22.616 29.840 1.00 44.75  1 . N ? 
ATOM   1706 C   C   . LYS LYS LYS H H 15  15  . 73.779 27.852 26.793 1.00 18.53  1 . C ? 
ATOM   1707 O   O   . LYS LYS LYS H H 15  15  . 73.669 29.010 27.213 1.00 18.39  1 . O ? 
ATOM   1708 N   N   . GLU GLU GLU H H 16  16  . 74.801 27.462 26.029 1.00 19.14  1 . N ? 
ATOM   1709 CA  CA  A GLU GLU GLU H H 16  16  . 75.811 28.414 25.578 0.50 18.85  1 . C ? 
ATOM   1710 CA  CA  B GLU GLU GLU H H 16  16  . 75.811 28.415 25.578 0.50 19.29  1 . C ? 
ATOM   1711 CB  CB  A GLU GLU GLU H H 16  16  . 77.006 27.729 24.904 0.50 21.52  1 . C ? 
ATOM   1712 CB  CB  B GLU GLU GLU H H 16  16  . 77.006 27.728 24.901 0.50 22.93  1 . C ? 
ATOM   1713 CG  CG  A GLU GLU GLU H H 16  16  . 77.790 26.871 25.903 0.50 21.53  1 . C ? 
ATOM   1714 CG  CG  B GLU GLU GLU H H 16  16  . 77.793 26.860 25.870 0.50 23.36  1 . C ? 
ATOM   1715 CD  CD  A GLU GLU GLU H H 16  16  . 79.207 26.567 25.472 0.50 26.75  1 . C ? 
ATOM   1716 CD  CD  B GLU GLU GLU H H 16  16  . 78.524 27.670 26.922 0.50 30.17  1 . C ? 
ATOM   1717 OE1 OE1 A GLU GLU GLU H H 16  16  . 79.733 27.191 24.557 0.50 27.28  1 . O ? 
ATOM   1718 OE1 OE1 B GLU GLU GLU H H 16  16  . 78.895 28.825 26.617 0.50 27.35  1 . O ? 
ATOM   1719 OE2 OE2 A GLU GLU GLU H H 16  16  . 79.764 25.648 26.060 0.50 29.79  1 . O ? 
ATOM   1720 OE2 OE2 B GLU GLU GLU H H 16  16  . 78.597 27.173 28.067 0.50 40.68  1 . O ? 
ATOM   1721 C   C   . GLU GLU GLU H H 16  16  . 75.185 29.468 24.660 1.00 18.54  1 . C ? 
ATOM   1722 O   O   . GLU GLU GLU H H 16  16  . 75.524 30.649 24.724 1.00 18.65  1 . O ? 
ATOM   1723 N   N   . ILE ILE ILE H H 17  17  . 74.275 29.030 23.780 1.00 18.19  1 . N ? 
ATOM   1724 CA  CA  . ILE ILE ILE H H 17  17  . 73.527 29.950 22.925 1.00 17.37  1 . C ? 
ATOM   1725 CB  CB  . ILE ILE ILE H H 17  17  . 72.649 29.180 21.913 1.00 17.06  1 . C ? 
ATOM   1726 CG1 CG1 . ILE ILE ILE H H 17  17  . 73.537 28.532 20.858 1.00 18.54  1 . C ? 
ATOM   1727 CD1 CD1 . ILE ILE ILE H H 17  17  . 72.820 27.595 19.923 1.00 17.83  1 . C ? 
ATOM   1728 CG2 CG2 . ILE ILE ILE H H 17  17  . 71.597 30.093 21.289 1.00 19.96  1 . C ? 
ATOM   1729 C   C   . ILE ILE ILE H H 17  17  . 72.744 30.945 23.786 1.00 17.22  1 . C ? 
ATOM   1730 O   O   . ILE ILE ILE H H 17  17  . 72.749 32.137 23.518 1.00 17.93  1 . O ? 
ATOM   1731 N   N   . ALA ALA ALA H H 18  18  . 72.084 30.455 24.827 1.00 17.11  1 . N ? 
ATOM   1732 CA  CA  . ALA ALA ALA H H 18  18  . 71.355 31.323 25.754 1.00 19.44  1 . C ? 
ATOM   1733 CB  CB  . ALA ALA ALA H H 18  18  . 70.693 30.518 26.845 1.00 21.68  1 . C ? 
ATOM   1734 C   C   . ALA ALA ALA H H 18  18  . 72.283 32.383 26.354 1.00 19.49  1 . C ? 
ATOM   1735 O   O   . ALA ALA ALA H H 18  18  . 71.901 33.543 26.451 1.00 21.22  1 . O ? 
ATOM   1736 N   N   . TRP TRP TRP H H 19  19  . 73.489 31.991 26.763 1.00 19.44  1 . N ? 
ATOM   1737 CA  CA  . TRP TRP TRP H H 19  19  . 74.457 32.946 27.288 1.00 21.85  1 . C ? 
ATOM   1738 CB  CB  . TRP TRP TRP H H 19  19  . 75.691 32.233 27.877 1.00 25.67  1 . C ? 
ATOM   1739 CG  CG  . TRP TRP TRP H H 19  19  . 75.452 31.659 29.177 1.00 37.48  1 . C ? 
ATOM   1740 CD1 CD1 . TRP TRP TRP H H 19  19  . 75.319 30.349 29.493 1.00 48.64  1 . C ? 
ATOM   1741 NE1 NE1 . TRP TRP TRP H H 19  19  . 75.118 30.202 30.846 1.00 61.33  1 . N ? 
ATOM   1742 CE2 CE2 . TRP TRP TRP H H 19  19  . 75.191 31.438 31.440 1.00 65.37  1 . C ? 
ATOM   1743 CD2 CD2 . TRP TRP TRP H H 19  19  . 75.394 32.387 30.412 1.00 52.61  1 . C ? 
ATOM   1744 CE3 CE3 . TRP TRP TRP H H 19  19  . 75.505 33.742 30.754 1.00 53.01  1 . C ? 
ATOM   1745 CZ3 CZ3 . TRP TRP TRP H H 19  19  . 75.390 34.108 32.080 1.00 76.40  1 . C ? 
ATOM   1746 CH2 CH2 . TRP TRP TRP H H 19  19  . 75.181 33.143 33.082 1.00 83.68  1 . C ? 
ATOM   1747 CZ2 CZ2 . TRP TRP TRP H H 19  19  . 75.075 31.806 32.783 1.00 75.58  1 . C ? 
ATOM   1748 C   C   . TRP TRP TRP H H 19  19  . 74.865 33.986 26.254 1.00 22.84  1 . C ? 
ATOM   1749 O   O   . TRP TRP TRP H H 19  19  . 75.015 35.165 26.564 1.00 23.30  1 . O ? 
ATOM   1750 N   N   . GLY GLY GLY H H 20  20  . 75.005 33.562 24.991 1.00 20.50  1 . N ? 
ATOM   1751 CA  CA  . GLY GLY GLY H H 20  20  . 75.245 34.486 23.909 1.00 20.48  1 . C ? 
ATOM   1752 C   C   . GLY GLY GLY H H 20  20  . 74.148 35.530 23.766 1.00 20.30  1 . C ? 
ATOM   1753 O   O   . GLY GLY GLY H H 20  20  . 74.409 36.711 23.556 1.00 20.82  1 . O ? 
ATOM   1754 N   N   . LEU LEU LEU H H 21  21  . 72.895 35.080 23.875 1.00 18.40  1 . N ? 
ATOM   1755 CA  CA  . LEU LEU LEU H H 21  21  . 71.756 35.991 23.828 1.00 19.52  1 . C ? 
ATOM   1756 CB  CB  . LEU LEU LEU H H 21  21  . 70.442 35.228 23.788 1.00 18.73  1 . C ? 
ATOM   1757 CG  CG  . LEU LEU LEU H H 21  21  . 70.243 34.384 22.518 1.00 18.94  1 . C ? 
ATOM   1758 CD1 CD1 . LEU LEU LEU H H 21  21  . 68.991 33.553 22.646 1.00 22.20  1 . C ? 
ATOM   1759 CD2 CD2 . LEU LEU LEU H H 21  21  . 70.177 35.205 21.242 1.00 22.18  1 . C ? 
ATOM   1760 C   C   . LEU LEU LEU H H 21  21  . 71.776 36.977 25.000 1.00 19.82  1 . C ? 
ATOM   1761 O   O   . LEU LEU LEU H H 21  21  . 71.452 38.148 24.840 1.00 20.57  1 . O ? 
ATOM   1762 N   N   . LYS LYS LYS H H 22  22  . 72.127 36.492 26.185 1.00 21.07  1 . N ? 
ATOM   1763 CA  CA  . LYS LYS LYS H H 22  22  . 72.266 37.363 27.347 1.00 23.62  1 . C ? 
ATOM   1764 CB  CB  . LYS LYS LYS H H 22  22  . 72.556 36.553 28.599 1.00 28.54  1 . C ? 
ATOM   1765 CG  CG  . LYS LYS LYS H H 22  22  . 71.209 35.785 28.955 1.00 33.61  1 . C ? 
ATOM   1766 CD  CD  . LYS LYS LYS H H 22  22  . 71.055 34.868 30.088 1.00 44.65  1 . C ? 
ATOM   1767 CE  CE  . LYS LYS LYS H H 22  22  . 70.155 33.710 29.413 1.00 45.25  1 . C ? 
ATOM   1768 NZ  NZ  . LYS LYS LYS H H 22  22  . 69.516 32.583 30.126 1.00 43.04  1 . N ? 
ATOM   1769 C   C   . LYS LYS LYS H H 22  22  . 73.340 38.438 27.120 1.00 21.92  1 . C ? 
ATOM   1770 O   O   . LYS LYS LYS H H 22  22  . 73.162 39.593 27.511 1.00 22.79  1 . O ? 
ATOM   1771 N   N   . GLU GLU GLU H H 23  23  . 74.450 38.063 26.463 1.00 23.99  1 . N ? 
ATOM   1772 CA  CA  . GLU GLU GLU H H 23  23  . 75.473 39.028 26.127 1.00 21.67  1 . C ? 
ATOM   1773 CB  CB  . GLU GLU GLU H H 23  23  . 76.753 38.354 25.633 1.00 23.22  1 . C ? 
ATOM   1774 CG  CG  . GLU GLU GLU H H 23  23  . 77.433 37.592 26.791 1.00 30.37  1 . C ? 
ATOM   1775 CD  CD  . GLU GLU GLU H H 23  23  . 78.907 37.262 26.528 1.00 40.01  1 . C ? 
ATOM   1776 OE1 OE1 . GLU GLU GLU H H 23  23  . 79.547 37.703 25.553 1.00 44.03  1 . O ? 
ATOM   1777 OE2 OE2 . GLU GLU GLU H H 23  23  . 79.416 36.547 27.347 1.00 42.37  1 . O ? 
ATOM   1778 C   C   . GLU GLU GLU H H 23  23  . 74.979 40.079 25.135 1.00 22.76  1 . C ? 
ATOM   1779 O   O   . GLU GLU GLU H H 23  23  . 75.292 41.266 25.263 1.00 25.72  1 . O ? 
ATOM   1780 N   N   . ILE ILE ILE H H 24  24  . 74.178 39.639 24.158 1.00 21.62  1 . N ? 
ATOM   1781 CA  CA  . ILE ILE ILE H H 24  24  . 73.548 40.563 23.222 1.00 22.86  1 . C ? 
ATOM   1782 CB  CB  . ILE ILE ILE H H 24  24  . 72.774 39.820 22.123 1.00 21.34  1 . C ? 
ATOM   1783 CG1 CG1 . ILE ILE ILE H H 24  24  . 73.780 39.159 21.174 1.00 21.55  1 . C ? 
ATOM   1784 CD1 CD1 . ILE ILE ILE H H 24  24  . 73.147 38.258 20.120 1.00 22.71  1 . C ? 
ATOM   1785 CG2 CG2 . ILE ILE ILE H H 24  24  . 71.827 40.759 21.390 1.00 24.60  1 . C ? 
ATOM   1786 C   C   . ILE ILE ILE H H 24  24  . 72.658 41.553 23.994 1.00 22.85  1 . C ? 
ATOM   1787 O   O   . ILE ILE ILE H H 24  24  . 72.702 42.753 23.743 1.00 25.36  1 . O ? 
ATOM   1788 N   N   . ALA ALA ALA H H 25  25  . 71.871 41.037 24.950 1.00 22.68  1 . N ? 
ATOM   1789 CA  CA  . ALA ALA ALA H H 25  25  . 70.993 41.889 25.742 1.00 23.68  1 . C ? 
ATOM   1790 CB  CB  . ALA ALA ALA H H 25  25  . 70.213 41.072 26.744 1.00 26.87  1 . C ? 
ATOM   1791 C   C   . ALA ALA ALA H H 25  25  . 71.801 42.977 26.461 1.00 27.40  1 . C ? 
ATOM   1792 O   O   . ALA ALA ALA H H 25  25  . 71.397 44.138 26.493 1.00 29.11  1 . O ? 
ATOM   1793 N   N   . GLN GLN GLN H H 26  26  . 72.944 42.584 27.026 1.00 27.20  1 . N ? 
ATOM   1794 CA  CA  . GLN GLN GLN H H 26  26  . 73.823 43.531 27.746 1.00 29.44  1 . C ? 
ATOM   1795 CB  CB  . GLN GLN GLN H H 26  26  . 74.953 42.772 28.430 1.00 35.33  1 . C ? 
ATOM   1796 CG  CG  . GLN GLN GLN H H 26  26  . 74.545 41.908 29.578 1.00 40.88  1 . C ? 
ATOM   1797 CD  CD  . GLN GLN GLN H H 26  26  . 75.608 40.900 30.036 1.00 56.74  1 . C ? 
ATOM   1798 OE1 OE1 . GLN GLN GLN H H 26  26  . 76.655 40.653 29.409 1.00 60.26  1 . O ? 
ATOM   1799 NE2 NE2 . GLN GLN GLN H H 26  26  . 75.333 40.321 31.176 1.00 59.54  1 . N ? 
ATOM   1800 C   C   . GLN GLN GLN H H 26  26  . 74.380 44.574 26.783 1.00 34.01  1 . C ? 
ATOM   1801 O   O   . GLN GLN GLN H H 26  26  . 74.491 45.744 27.121 1.00 33.97  1 . O ? 
ATOM   1802 N   N   . GLY GLY GLY H H 27  27  . 74.717 44.139 25.566 1.00 35.05  1 . N ? 
ATOM   1803 CA  CA  . GLY GLY GLY H H 27  27  . 75.202 45.019 24.519 1.00 35.73  1 . C ? 
ATOM   1804 C   C   . GLY GLY GLY H H 27  27  . 74.184 46.051 24.075 1.00 37.73  1 . C ? 
ATOM   1805 O   O   . GLY GLY GLY H H 27  27  . 74.536 47.172 23.777 1.00 44.90  1 . O ? 
ATOM   1806 N   N   . LEU LEU LEU H H 28  28  . 72.912 45.661 24.021 1.00 32.05  1 . N ? 
ATOM   1807 CA  CA  . LEU LEU LEU H H 28  28  . 71.809 46.579 23.728 1.00 37.96  1 . C ? 
ATOM   1808 CB  CB  . LEU LEU LEU H H 28  28  . 70.505 45.815 23.480 1.00 33.42  1 . C ? 
ATOM   1809 CG  CG  . LEU LEU LEU H H 28  28  . 70.538 44.970 22.207 1.00 39.63  1 . C ? 
ATOM   1810 CD1 CD1 . LEU LEU LEU H H 28  28  . 69.352 44.033 22.148 1.00 45.34  1 . C ? 
ATOM   1811 CD2 CD2 . LEU LEU LEU H H 28  28  . 70.585 45.849 20.939 1.00 42.16  1 . C ? 
ATOM   1812 C   C   . LEU LEU LEU H H 28  28  . 71.595 47.570 24.865 1.00 49.51  1 . C ? 
ATOM   1813 O   O   . LEU LEU LEU H H 28  28  . 71.348 48.739 24.630 1.00 50.89  1 . O ? 
ATOM   1814 N   N   . LYS LYS LYS H H 29  29  . 71.697 47.075 26.103 1.00 58.53  1 . N ? 
ATOM   1815 CA  CA  . LYS LYS LYS H H 29  29  . 71.449 47.873 27.311 1.00 64.15  1 . C ? 
ATOM   1816 CB  CB  . LYS LYS LYS H H 29  29  . 71.395 46.991 28.554 1.00 63.41  1 . C ? 
ATOM   1817 CG  CG  . LYS LYS LYS H H 29  29  . 70.029 46.320 28.686 1.00 80.00  1 . C ? 
ATOM   1818 CD  CD  . LYS LYS LYS H H 29  29  . 69.884 45.278 29.745 1.00 75.10  1 . C ? 
ATOM   1819 CE  CE  . LYS LYS LYS H H 29  29  . 68.587 44.539 29.408 1.00 62.83  1 . C ? 
ATOM   1820 NZ  NZ  . LYS LYS LYS H H 29  29  . 68.481 43.119 29.732 1.00 42.64  1 . N ? 
ATOM   1821 C   C   . LYS LYS LYS H H 29  29  . 72.479 48.985 27.511 1.00 72.58  1 . C ? 
ATOM   1822 O   O   . LYS LYS LYS H H 29  29  . 72.181 49.982 28.154 1.00 86.92  1 . O ? 
ATOM   1823 N   N   . GLY GLY GLY H H 30  30  . 73.683 48.806 26.951 1.00 83.86  1 . N ? 
ATOM   1824 CA  CA  . GLY GLY GLY H H 30  30  . 74.728 49.816 26.972 1.00 79.66  1 . C ? 
ATOM   1825 C   C   . GLY GLY GLY H H 30  30  . 75.382 50.120 25.633 1.00 91.12  1 . C ? 
ATOM   1826 O   O   . GLY GLY GLY H H 30  30  . 76.128 49.278 25.105 1.00 75.49  1 . O ? 
HETATM 1827 C   C   . ACE ACE ACE I I 0   0   . 65.060 7.292  33.758 1.00 52.26  1 . C ? 
HETATM 1828 O   O   . ACE ACE ACE I I 0   0   . 66.134 6.946  34.139 1.00 59.32  1 . O ? 
HETATM 1829 CH3 CH3 . ACE ACE ACE I I 0   0   . 63.939 7.712  34.708 1.00 54.32  1 . C ? 
ATOM   1830 N   N   . GLY GLY GLY I I 1   1   . 64.713 7.267  32.517 1.00 38.04  1 . N ? 
ATOM   1831 CA  CA  . GLY GLY GLY I I 1   1   . 65.615 6.782  31.474 1.00 39.01  1 . C ? 
ATOM   1832 C   C   . GLY GLY GLY I I 1   1   . 66.577 7.866  30.996 1.00 31.13  1 . C ? 
ATOM   1833 O   O   . GLY GLY GLY I I 1   1   . 66.237 9.051  30.980 1.00 27.61  1 . O ? 
ATOM   1834 N   N   . GLU GLU GLU I I 2   2   . 67.737 7.452  30.542 1.00 31.06  1 . N ? 
ATOM   1835 CA  CA  A GLU GLU GLU I I 2   2   . 68.791 8.394  30.230 0.50 33.19  1 . C ? 
ATOM   1836 CA  CA  B GLU GLU GLU I I 2   2   . 68.786 8.419  30.235 0.50 33.76  1 . C ? 
ATOM   1837 CB  CB  A GLU GLU GLU I I 2   2   . 70.159 7.724  30.133 0.50 38.05  1 . C ? 
ATOM   1838 CB  CB  B GLU GLU GLU I I 2   2   . 70.153 7.743  30.153 0.50 40.15  1 . C ? 
ATOM   1839 CG  CG  A GLU GLU GLU I I 2   2   . 70.508 6.503  30.941 0.50 47.24  1 . C ? 
ATOM   1840 CG  CG  B GLU GLU GLU I I 2   2   . 70.550 6.845  31.265 0.50 51.27  1 . C ? 
ATOM   1841 CD  CD  A GLU GLU GLU I I 2   2   . 71.439 5.555  30.194 0.50 43.13  1 . C ? 
ATOM   1842 CD  CD  B GLU GLU GLU I I 2   2   . 71.858 6.138  30.889 0.50 53.30  1 . C ? 
ATOM   1843 OE1 OE1 A GLU GLU GLU I I 2   2   . 71.824 5.676  28.958 0.50 37.61  1 . O ? 
ATOM   1844 OE1 OE1 B GLU GLU GLU I I 2   2   . 72.607 6.585  29.865 0.50 45.26  1 . O ? 
ATOM   1845 OE2 OE2 A GLU GLU GLU I I 2   2   . 71.736 4.586  30.919 0.50 54.52  1 . O ? 
ATOM   1846 OE2 OE2 B GLU GLU GLU I I 2   2   . 72.089 5.101  31.682 0.50 51.65  1 . O ? 
ATOM   1847 C   C   . GLU GLU GLU I I 2   2   . 68.539 9.167  28.917 1.00 27.75  1 . C ? 
ATOM   1848 O   O   . GLU GLU GLU I I 2   2   . 68.873 10.334 28.819 1.00 25.02  1 . O ? 
ATOM   1849 N   N   . ILE ILE ILE I I 3   3   . 67.944 8.491  27.902 1.00 24.86  1 . N ? 
ATOM   1850 CA  CA  . ILE ILE ILE I I 3   3   . 67.598 9.200  26.682 1.00 25.69  1 . C ? 
ATOM   1851 CB  CB  . ILE ILE ILE I I 3   3   . 67.217 8.249  25.538 1.00 28.85  1 . C ? 
ATOM   1852 CG1 CG1 . ILE ILE ILE I I 3   3   . 68.520 7.511  25.098 1.00 32.84  1 . C ? 
ATOM   1853 CD1 CD1 . ILE ILE ILE I I 3   3   . 68.316 6.407  24.096 1.00 39.05  1 . C ? 
ATOM   1854 CG2 CG2 . ILE ILE ILE I I 3   3   . 66.626 9.001  24.361 1.00 26.32  1 . C ? 
ATOM   1855 C   C   . ILE ILE ILE I I 3   3   . 66.525 10.258 26.949 1.00 22.85  1 . C ? 
ATOM   1856 O   O   . ILE ILE ILE I I 3   3   . 66.615 11.404 26.515 1.00 21.89  1 . O ? 
ATOM   1857 N   N   . ALA ALA ALA I I 4   4   . 65.492 9.856  27.698 1.00 25.22  1 . N ? 
ATOM   1858 CA  CA  . ALA ALA ALA I I 4   4   . 64.451 10.797 28.094 1.00 24.47  1 . C ? 
ATOM   1859 CB  CB  . ALA ALA ALA I I 4   4   . 63.394 10.094 28.929 1.00 27.45  1 . C ? 
ATOM   1860 C   C   . ALA ALA ALA I I 4   4   . 65.047 11.965 28.846 1.00 22.95  1 . C ? 
ATOM   1861 O   O   . ALA ALA ALA I I 4   4   . 64.658 13.119 28.628 1.00 23.10  1 . O ? 
ATOM   1862 N   N   . GLN GLN GLN I I 5   5   . 66.002 11.693 29.739 1.00 23.55  1 . N ? 
ATOM   1863 CA  CA  . GLN GLN GLN I I 5   5   . 66.644 12.767 30.492 1.00 25.14  1 . C ? 
ATOM   1864 CB  CB  . GLN GLN GLN I I 5   5   . 67.594 12.217 31.559 1.00 29.18  1 . C ? 
ATOM   1865 CG  CG  . GLN GLN GLN I I 5   5   . 68.054 13.310 32.517 1.00 35.92  1 . C ? 
ATOM   1866 CD  CD  . GLN GLN GLN I I 5   5   . 66.862 14.023 33.189 1.00 45.33  1 . C ? 
ATOM   1867 OE1 OE1 . GLN GLN GLN I I 5   5   . 65.905 13.395 33.589 1.00 43.75  1 . O ? 
ATOM   1868 NE2 NE2 . GLN GLN GLN I I 5   5   . 66.923 15.352 33.245 1.00 45.36  1 . N ? 
ATOM   1869 C   C   . GLN GLN GLN I I 5   5   . 67.397 13.723 29.578 1.00 23.45  1 . C ? 
ATOM   1870 O   O   . GLN GLN GLN I I 5   5   . 67.383 14.926 29.776 1.00 22.32  1 . O ? 
ATOM   1871 N   N   . GLY GLY GLY I I 6   6   . 68.071 13.178 28.565 1.00 21.09  1 . N ? 
ATOM   1872 CA  CA  . GLY GLY GLY I I 6   6   . 68.733 14.000 27.565 1.00 21.06  1 . C ? 
ATOM   1873 C   C   . GLY GLY GLY I I 6   6   . 67.769 14.940 26.864 1.00 19.80  1 . C ? 
ATOM   1874 O   O   . GLY GLY GLY I I 6   6   . 68.069 16.127 26.661 1.00 19.71  1 . O ? 
ATOM   1875 N   N   . LEU LEU LEU I I 7   7   . 66.594 14.428 26.485 1.00 18.62  1 . N ? 
ATOM   1876 CA  CA  . LEU LEU LEU I I 7   7   . 65.568 15.266 25.869 1.00 18.64  1 . C ? 
ATOM   1877 CB  CB  . LEU LEU LEU I I 7   7   . 64.403 14.403 25.391 1.00 21.91  1 . C ? 
ATOM   1878 CG  CG  . LEU LEU LEU I I 7   7   . 64.692 13.388 24.285 1.00 21.31  1 . C ? 
ATOM   1879 CD1 CD1 . LEU LEU LEU I I 7   7   . 63.455 12.558 24.039 1.00 24.27  1 . C ? 
ATOM   1880 CD2 CD2 . LEU LEU LEU I I 7   7   . 65.171 14.054 23.019 1.00 21.13  1 . C ? 
ATOM   1881 C   C   . LEU LEU LEU I I 7   7   . 65.089 16.354 26.819 1.00 20.18  1 . C ? 
ATOM   1882 O   O   . LEU LEU LEU I I 7   7   . 64.876 17.500 26.418 1.00 18.97  1 . O ? 
ATOM   1883 N   N   . LYS LYS LYS I I 8   8   . 64.917 16.006 28.093 1.00 22.61  1 . N ? 
ATOM   1884 CA  CA  . LYS LYS LYS I I 8   8   . 64.525 16.983 29.115 1.00 20.90  1 . C ? 
ATOM   1885 CB  CB  . LYS LYS LYS I I 8   8   . 64.151 16.267 30.405 1.00 24.48  1 . C ? 
ATOM   1886 CG  CG  . LYS LYS LYS I I 8   8   . 62.878 15.472 30.272 1.00 29.13  1 . C ? 
ATOM   1887 CD  CD  . LYS LYS LYS I I 8   8   . 62.529 14.696 31.524 1.00 34.75  1 . C ? 
ATOM   1888 CE  CE  . LYS LYS LYS I I 8   8   . 61.259 13.863 31.262 1.00 38.79  1 . C ? 
ATOM   1889 NZ  NZ  . LYS LYS LYS I I 8   8   . 61.033 12.804 32.261 1.00 45.00  1 . N ? 
ATOM   1890 C   C   . LYS LYS LYS I I 8   8   . 65.583 18.056 29.316 1.00 20.73  1 . C ? 
ATOM   1891 O   O   . LYS LYS LYS I I 8   8   . 65.256 19.218 29.529 1.00 20.25  1 . O ? 
ATOM   1892 N   N   . GLU GLU GLU I I 9   9   . 66.857 17.700 29.231 1.00 19.42  1 . N ? 
ATOM   1893 CA  CA  . GLU GLU GLU I I 9   9   . 67.937 18.694 29.308 1.00 19.91  1 . C ? 
ATOM   1894 CB  CB  . GLU GLU GLU I I 9   9   . 69.314 18.055 29.448 1.00 22.00  1 . C ? 
ATOM   1895 CG  CG  . GLU GLU GLU I I 9   9   . 69.490 17.278 30.739 1.00 26.60  1 . C ? 
ATOM   1896 CD  CD  . GLU GLU GLU I I 9   9   . 69.285 18.132 31.978 1.00 34.05  1 . C ? 
ATOM   1897 OE1 OE1 . GLU GLU GLU I I 9   9   . 69.678 19.314 32.001 1.00 33.71  1 . O ? 
ATOM   1898 OE2 OE2 . GLU GLU GLU I I 9   9   . 68.693 17.592 32.931 1.00 47.63  1 . O ? 
ATOM   1899 C   C   . GLU GLU GLU I I 9   9   . 67.913 19.629 28.096 1.00 19.52  1 . C ? 
ATOM   1900 O   O   . GLU GLU GLU I I 9   9   . 68.139 20.832 28.232 1.00 18.92  1 . O ? 
ATOM   1901 N   N   . ILE ILE ILE I I 10  10  . 67.633 19.071 26.913 1.00 19.35  1 . N ? 
ATOM   1902 CA  CA  . ILE ILE ILE I I 10  10  . 67.457 19.891 25.720 1.00 17.71  1 . C ? 
ATOM   1903 CB  CB  . ILE ILE ILE I I 10  10  . 67.265 19.002 24.472 1.00 16.57  1 . C ? 
ATOM   1904 CG1 CG1 . ILE ILE ILE I I 10  10  . 68.599 18.338 24.123 1.00 18.47  1 . C ? 
ATOM   1905 CD1 CD1 . ILE ILE ILE I I 10  10  . 68.575 17.294 23.064 1.00 20.05  1 . C ? 
ATOM   1906 CG2 CG2 . ILE ILE ILE I I 10  10  . 66.704 19.793 23.298 1.00 18.55  1 . C ? 
ATOM   1907 C   C   . ILE ILE ILE I I 10  10  . 66.322 20.899 25.926 1.00 17.90  1 . C ? 
ATOM   1908 O   O   . ILE ILE ILE I I 10  10  . 66.463 22.076 25.621 1.00 17.66  1 . O ? 
ATOM   1909 N   N   . ALA ALA ALA I I 11  11  . 65.207 20.449 26.486 1.00 18.16  1 . N ? 
ATOM   1910 CA  CA  . ALA ALA ALA I I 11  11  . 64.080 21.331 26.788 1.00 19.79  1 . C ? 
ATOM   1911 CB  CB  . ALA ALA ALA I I 11  11  . 62.925 20.562 27.357 1.00 20.32  1 . C ? 
ATOM   1912 C   C   . ALA ALA ALA I I 11  11  . 64.517 22.455 27.709 1.00 19.67  1 . C ? 
ATOM   1913 O   O   . ALA ALA ALA I I 11  11  . 64.125 23.603 27.509 1.00 19.18  1 . O ? 
ATOM   1914 N   N   . LYS LYS LYS I I 12  12  . 65.288 22.136 28.758 1.00 20.48  1 . N ? 
ATOM   1915 CA  CA  . LYS LYS LYS I I 12  12  . 65.805 23.171 29.663 1.00 21.67  1 . C ? 
ATOM   1916 CB  CB  . LYS LYS LYS I I 12  12  . 66.555 22.539 30.840 1.00 23.46  1 . C ? 
ATOM   1917 CG  CG  . LYS LYS LYS I I 12  12  . 65.644 21.756 31.770 1.00 30.58  1 . C ? 
ATOM   1918 CD  CD  . LYS LYS LYS I I 12  12  . 66.456 21.117 32.912 1.00 36.82  1 . C ? 
ATOM   1919 CE  CE  . LYS LYS LYS I I 12  12  . 65.759 19.913 33.527 1.00 54.37  1 . C ? 
ATOM   1920 NZ  NZ  . LYS LYS LYS I I 12  12  . 66.663 19.149 34.464 1.00 62.91  1 . N ? 
ATOM   1921 C   C   . LYS LYS LYS I I 12  12  . 66.683 24.182 28.940 1.00 19.24  1 . C ? 
ATOM   1922 O   O   . LYS LYS LYS I I 12  12  . 66.625 25.372 29.216 1.00 19.81  1 . O ? 
ATOM   1923 N   N   . GLY GLY GLY I I 13  13  . 67.494 23.712 27.991 1.00 20.29  1 . N ? 
ATOM   1924 CA  CA  . GLY GLY GLY I I 13  13  . 68.321 24.577 27.154 1.00 18.70  1 . C ? 
ATOM   1925 C   C   . GLY GLY GLY I I 13  13  . 67.449 25.551 26.350 1.00 17.36  1 . C ? 
ATOM   1926 O   O   . GLY GLY GLY I I 13  13  . 67.776 26.736 26.233 1.00 17.17  1 . O ? 
ATOM   1927 N   N   . LEU LEU LEU I I 14  14  . 66.370 25.043 25.777 1.00 16.31  1 . N ? 
ATOM   1928 CA  CA  . LEU LEU LEU I I 14  14  . 65.431 25.884 25.053 1.00 18.04  1 . C ? 
ATOM   1929 CB  CB  . LEU LEU LEU I I 14  14  . 64.368 25.056 24.339 1.00 19.00  1 . C ? 
ATOM   1930 CG  CG  . LEU LEU LEU I I 14  14  . 64.901 24.111 23.246 1.00 16.59  1 . C ? 
ATOM   1931 CD1 CD1 . LEU LEU LEU I I 14  14  . 63.773 23.226 22.762 1.00 18.51  1 . C ? 
ATOM   1932 CD2 CD2 . LEU LEU LEU I I 14  14  . 65.482 24.888 22.078 1.00 19.21  1 . C ? 
ATOM   1933 C   C   . LEU LEU LEU I I 14  14  . 64.782 26.940 25.948 1.00 18.96  1 . C ? 
ATOM   1934 O   O   . LEU LEU LEU I I 14  14  . 64.598 28.089 25.543 1.00 17.73  1 . O ? 
ATOM   1935 N   N   . LYS LYS LYS I I 15  15  . 64.432 26.562 27.172 1.00 17.47  1 . N ? 
ATOM   1936 CA  CA  . LYS LYS LYS I I 15  15  . 63.916 27.521 28.144 1.00 17.43  1 . C ? 
ATOM   1937 CB  CB  . LYS LYS LYS I I 15  15  . 63.396 26.793 29.402 1.00 22.98  1 . C ? 
ATOM   1938 CG  CG  . LYS LYS LYS I I 15  15  . 62.143 25.987 29.052 1.00 25.00  1 . C ? 
ATOM   1939 CD  CD  . LYS LYS LYS I I 15  15  . 61.597 25.234 30.263 1.00 31.23  1 . C ? 
ATOM   1940 CE  CE  . LYS LYS LYS I I 15  15  . 60.584 24.183 29.899 1.00 44.92  1 . C ? 
ATOM   1941 NZ  NZ  . LYS LYS LYS I I 15  15  . 59.920 23.728 31.171 1.00 44.76  1 . N ? 
ATOM   1942 C   C   . LYS LYS LYS I I 15  15  . 64.920 28.596 28.484 1.00 18.30  1 . C ? 
ATOM   1943 O   O   . LYS LYS LYS I I 15  15  . 64.545 29.760 28.657 1.00 19.79  1 . O ? 
ATOM   1944 N   N   . GLU GLU GLU I I 16  16  . 66.204 28.237 28.585 1.00 16.97  1 . N ? 
ATOM   1945 CA  CA  . GLU GLU GLU I I 16  16  . 67.256 29.229 28.826 1.00 17.40  1 . C ? 
ATOM   1946 CB  CB  . GLU GLU GLU I I 16  16  . 68.618 28.591 29.121 1.00 21.83  1 . C ? 
ATOM   1947 CG  CG  . GLU GLU GLU I I 16  16  . 68.611 27.805 30.415 1.00 24.23  1 . C ? 
ATOM   1948 CD  CD  . GLU GLU GLU I I 16  16  . 68.495 28.694 31.656 1.00 34.01  1 . C ? 
ATOM   1949 OE1 OE1 . GLU GLU GLU I I 16  16  . 68.839 29.902 31.632 1.00 35.13  1 . O ? 
ATOM   1950 OE2 OE2 . GLU GLU GLU I I 16  16  . 68.167 28.130 32.692 1.00 46.13  1 . O ? 
ATOM   1951 C   C   . GLU GLU GLU I I 16  16  . 67.340 30.207 27.655 1.00 18.60  1 . C ? 
ATOM   1952 O   O   . GLU GLU GLU I I 16  16  . 67.527 31.398 27.855 1.00 18.52  1 . O ? 
ATOM   1953 N   N   . ILE ILE ILE I I 17  17  . 67.215 29.683 26.426 1.00 17.65  1 . N ? 
ATOM   1954 CA  CA  . ILE ILE ILE I I 17  17  . 67.178 30.534 25.235 1.00 16.07  1 . C ? 
ATOM   1955 CB  CB  . ILE ILE ILE I I 17  17  . 67.178 29.673 23.947 1.00 15.68  1 . C ? 
ATOM   1956 CG1 CG1 . ILE ILE ILE I I 17  17  . 68.546 29.031 23.760 1.00 18.24  1 . C ? 
ATOM   1957 CD1 CD1 . ILE ILE ILE I I 17  17  . 68.649 28.029 22.663 1.00 19.44  1 . C ? 
ATOM   1958 CG2 CG2 . ILE ILE ILE I I 17  17  . 66.781 30.503 22.733 1.00 17.66  1 . C ? 
ATOM   1959 C   C   . ILE ILE ILE I I 17  17  . 66.021 31.517 25.319 1.00 17.71  1 . C ? 
ATOM   1960 O   O   . ILE ILE ILE I I 17  17  . 66.172 32.697 25.047 1.00 17.71  1 . O ? 
ATOM   1961 N   N   . ALA ALA ALA I I 18  18  . 64.848 31.025 25.723 1.00 19.24  1 . N ? 
ATOM   1962 CA  CA  . ALA ALA ALA I I 18  18  . 63.675 31.890 25.905 1.00 18.33  1 . C ? 
ATOM   1963 CB  CB  . ALA ALA ALA I I 18  18  . 62.494 31.087 26.344 1.00 19.41  1 . C ? 
ATOM   1964 C   C   . ALA ALA ALA I I 18  18  . 63.976 33.020 26.881 1.00 17.27  1 . C ? 
ATOM   1965 O   O   . ALA ALA ALA I I 18  18  . 63.602 34.176 26.639 1.00 19.22  1 . O ? 
ATOM   1966 N   N   . TRP TRP TRP I I 19  19  . 64.632 32.704 28.004 1.00 20.06  1 . N ? 
ATOM   1967 CA  CA  . TRP TRP TRP I I 19  19  . 65.006 33.720 28.980 1.00 19.40  1 . C ? 
ATOM   1968 CB  CB  . TRP TRP TRP I I 19  19  . 65.555 33.103 30.275 1.00 22.07  1 . C ? 
ATOM   1969 CG  CG  . TRP TRP TRP I I 19  19  . 65.813 34.057 31.315 1.00 25.87  1 . C ? 
ATOM   1970 CD1 CD1 . TRP TRP TRP I I 19  19  . 67.047 34.580 31.715 1.00 36.16  1 . C ? 
ATOM   1971 NE1 NE1 . TRP TRP TRP I I 19  19  . 66.871 35.489 32.695 1.00 36.73  1 . N ? 
ATOM   1972 CE2 CE2 . TRP TRP TRP I I 19  19  . 65.532 35.665 32.929 1.00 37.03  1 . C ? 
ATOM   1973 CD2 CD2 . TRP TRP TRP I I 19  19  . 64.837 34.731 32.132 1.00 30.88  1 . C ? 
ATOM   1974 CE3 CE3 . TRP TRP TRP I I 19  19  . 63.437 34.698 32.188 1.00 30.65  1 . C ? 
ATOM   1975 CZ3 CZ3 . TRP TRP TRP I I 19  19  . 62.787 35.516 33.059 1.00 31.89  1 . C ? 
ATOM   1976 CH2 CH2 . TRP TRP TRP I I 19  19  . 63.497 36.436 33.866 1.00 35.30  1 . C ? 
ATOM   1977 CZ2 CZ2 . TRP TRP TRP I I 19  19  . 64.870 36.502 33.837 1.00 36.34  1 . C ? 
ATOM   1978 C   C   . TRP TRP TRP I I 19  19  . 65.967 34.742 28.389 1.00 17.84  1 . C ? 
ATOM   1979 O   O   . TRP TRP TRP I I 19  19  . 65.867 35.933 28.654 1.00 19.74  1 . O ? 
ATOM   1980 N   N   . GLY GLY GLY I I 20  20  . 66.908 34.278 27.553 1.00 20.21  1 . N ? 
ATOM   1981 CA  CA  . GLY GLY GLY I I 20  20  . 67.794 35.174 26.856 1.00 20.85  1 . C ? 
ATOM   1982 C   C   . GLY GLY GLY I I 20  20  . 67.041 36.152 25.954 1.00 19.75  1 . C ? 
ATOM   1983 O   O   . GLY GLY GLY I I 20  20  . 67.379 37.326 25.891 1.00 20.08  1 . O ? 
ATOM   1984 N   N   . LEU LEU LEU I I 21  21  . 66.024 35.657 25.250 1.00 18.77  1 . N ? 
ATOM   1985 CA  CA  . LEU LEU LEU I I 21  21  . 65.186 36.519 24.430 1.00 19.02  1 . C ? 
ATOM   1986 CB  CB  . LEU LEU LEU I I 21  21  . 64.215 35.710 23.591 1.00 17.03  1 . C ? 
ATOM   1987 CG  CG  . LEU LEU LEU I I 21  21  . 64.887 34.800 22.544 1.00 16.75  1 . C ? 
ATOM   1988 CD1 CD1 . LEU LEU LEU I I 21  21  . 63.838 33.928 21.890 1.00 21.62  1 . C ? 
ATOM   1989 CD2 CD2 . LEU LEU LEU I I 21  21  . 65.571 35.616 21.478 1.00 20.47  1 . C ? 
ATOM   1990 C   C   . LEU LEU LEU I I 21  21  . 64.441 37.560 25.265 1.00 19.46  1 . C ? 
ATOM   1991 O   O   . LEU LEU LEU I I 21  21  . 64.298 38.710 24.869 1.00 19.87  1 . O ? 
ATOM   1992 N   N   . LYS LYS LYS I I 22  22  . 63.929 37.131 26.427 1.00 20.68  1 . N ? 
ATOM   1993 CA  CA  . LYS LYS LYS I I 22  22  . 63.294 38.070 27.333 1.00 22.71  1 . C ? 
ATOM   1994 CB  CB  . LYS LYS LYS I I 22  22  . 62.684 37.316 28.507 1.00 25.70  1 . C ? 
ATOM   1995 CG  CG  . LYS LYS LYS I I 22  22  . 61.489 36.490 28.043 1.00 26.87  1 . C ? 
ATOM   1996 CD  CD  . LYS LYS LYS I I 22  22  . 60.926 35.651 29.208 1.00 36.61  1 . C ? 
ATOM   1997 CE  CE  . LYS LYS LYS I I 22  22  . 59.693 34.935 28.689 1.00 45.55  1 . C ? 
ATOM   1998 NZ  NZ  . LYS LYS LYS I I 22  22  . 58.663 34.624 29.711 1.00 40.54  1 . N ? 
ATOM   1999 C   C   . LYS LYS LYS I I 22  22  . 64.255 39.171 27.811 1.00 21.12  1 . C ? 
ATOM   2000 O   O   . LYS LYS LYS I I 22  22  . 63.867 40.330 27.933 1.00 23.05  1 . O ? 
ATOM   2001 N   N   . GLU GLU GLU I I 23  23  . 65.530 38.803 28.053 1.00 20.23  1 . N ? 
ATOM   2002 CA  CA  . GLU GLU GLU I I 23  23  . 66.524 39.786 28.402 1.00 23.57  1 . C ? 
ATOM   2003 CB  CB  . GLU GLU GLU I I 23  23  . 67.825 39.136 28.876 1.00 23.40  1 . C ? 
ATOM   2004 CG  CG  . GLU GLU GLU I I 23  23  . 67.755 38.346 30.115 1.00 32.75  1 . C ? 
ATOM   2005 CD  CD  . GLU GLU GLU I I 23  23  . 69.072 38.300 30.925 1.00 45.52  1 . C ? 
ATOM   2006 OE1 OE1 . GLU GLU GLU I I 23  23  . 70.167 38.658 30.465 1.00 51.31  1 . O ? 
ATOM   2007 OE2 OE2 . GLU GLU GLU I I 23  23  . 68.998 37.844 32.070 1.00 51.48  1 . O ? 
ATOM   2008 C   C   . GLU GLU GLU I I 23  23  . 66.788 40.779 27.270 1.00 22.45  1 . C ? 
ATOM   2009 O   O   . GLU GLU GLU I I 23  23  . 66.952 41.977 27.499 1.00 24.17  1 . O ? 
ATOM   2010 N   N   . ILE ILE ILE I I 24  24  . 66.809 40.271 26.032 1.00 22.31  1 . N ? 
ATOM   2011 CA  CA  . ILE ILE ILE I I 24  24  . 66.930 41.133 24.866 1.00 23.15  1 . C ? 
ATOM   2012 CB  CB  . ILE ILE ILE I I 24  24  . 67.062 40.311 23.567 1.00 22.25  1 . C ? 
ATOM   2013 CG1 CG1 . ILE ILE ILE I I 24  24  . 68.456 39.664 23.547 1.00 20.47  1 . C ? 
ATOM   2014 CD1 CD1 . ILE ILE ILE I I 24  24  . 68.659 38.690 22.390 1.00 23.01  1 . C ? 
ATOM   2015 CG2 CG2 . ILE ILE ILE I I 24  24  . 66.826 41.186 22.345 1.00 23.19  1 . C ? 
ATOM   2016 C   C   . ILE ILE ILE I I 24  24  . 65.755 42.112 24.816 1.00 23.08  1 . C ? 
ATOM   2017 O   O   . ILE ILE ILE I I 24  24  . 65.942 43.294 24.573 1.00 25.57  1 . O ? 
ATOM   2018 N   N   . ALA ALA ALA I I 25  25  . 64.539 41.616 25.065 1.00 22.99  1 . N ? 
ATOM   2019 CA  CA  . ALA ALA ALA I I 25  25  . 63.356 42.474 25.057 1.00 25.11  1 . C ? 
ATOM   2020 CB  CB  . ALA ALA ALA I I 25  25  . 62.111 41.671 25.369 1.00 27.31  1 . C ? 
ATOM   2021 C   C   . ALA ALA ALA I I 25  25  . 63.514 43.618 26.062 1.00 27.81  1 . C ? 
ATOM   2022 O   O   . ALA ALA ALA I I 25  25  . 63.186 44.770 25.761 1.00 30.34  1 . O ? 
ATOM   2023 N   N   . GLN GLN GLN I I 26  26  . 64.024 43.294 27.254 1.00 29.54  1 . N ? 
ATOM   2024 CA  CA  . GLN GLN GLN I I 26  26  . 64.240 44.305 28.308 1.00 36.23  1 . C ? 
ATOM   2025 CB  CB  . GLN GLN GLN I I 26  26  . 64.663 43.623 29.598 1.00 37.39  1 . C ? 
ATOM   2026 CG  CG  . GLN GLN GLN I I 26  26  . 64.599 44.511 30.831 1.00 64.04  1 . C ? 
ATOM   2027 CD  CD  . GLN GLN GLN I I 26  26  . 63.182 45.044 31.129 1.00 87.03  1 . C ? 
ATOM   2028 OE1 OE1 . GLN GLN GLN I I 26  26  . 62.163 44.384 30.817 1.00 86.19  1 . O ? 
ATOM   2029 NE2 NE2 . GLN GLN GLN I I 26  26  . 63.119 46.278 31.641 1.00 71.43  1 . N ? 
ATOM   2030 C   C   . GLN GLN GLN I I 26  26  . 65.298 45.327 27.856 1.00 37.54  1 . C ? 
ATOM   2031 O   O   . GLN GLN GLN I I 26  26  . 65.180 46.512 28.113 1.00 40.37  1 . O ? 
ATOM   2032 N   N   . GLY GLY GLY I I 27  27  . 66.330 44.845 27.174 1.00 35.25  1 . N ? 
ATOM   2033 CA  CA  . GLY GLY GLY I I 27  27  . 67.375 45.680 26.614 1.00 39.48  1 . C ? 
ATOM   2034 C   C   . GLY GLY GLY I I 27  27  . 66.890 46.648 25.555 1.00 39.27  1 . C ? 
ATOM   2035 O   O   . GLY GLY GLY I I 27  27  . 67.360 47.769 25.483 1.00 43.11  1 . O ? 
ATOM   2036 N   N   . LEU LEU LEU I I 28  28  . 65.937 46.214 24.731 1.00 43.66  1 . N ? 
ATOM   2037 CA  CA  . LEU LEU LEU I I 28  28  . 65.282 47.083 23.746 1.00 48.02  1 . C ? 
ATOM   2038 CB  CB  . LEU LEU LEU I I 28  28  . 64.430 46.257 22.773 1.00 46.04  1 . C ? 
ATOM   2039 CG  CG  . LEU LEU LEU I I 28  28  . 65.233 45.335 21.875 1.00 42.82  1 . C ? 
ATOM   2040 CD1 CD1 . LEU LEU LEU I I 28  28  . 64.304 44.370 21.162 1.00 45.00  1 . C ? 
ATOM   2041 CD2 CD2 . LEU LEU LEU I I 28  28  . 66.043 46.101 20.871 1.00 42.60  1 . C ? 
ATOM   2042 C   C   . LEU LEU LEU I I 28  28  . 64.401 48.116 24.423 1.00 55.98  1 . C ? 
ATOM   2043 O   O   . LEU LEU LEU I I 28  28  . 64.371 49.268 24.010 1.00 57.76  1 . O ? 
ATOM   2044 N   N   . LYS LYS LYS I I 29  29  . 63.685 47.690 25.469 1.00 56.48  1 . N ? 
ATOM   2045 CA  CA  . LYS LYS LYS I I 29  29  . 62.730 48.543 26.190 1.00 67.90  1 . C ? 
ATOM   2046 CB  CB  . LYS LYS LYS I I 29  29  . 61.900 47.738 27.171 1.00 68.51  1 . C ? 
ATOM   2047 CG  CG  . LYS LYS LYS I I 29  29  . 60.764 46.995 26.503 1.00 84.58  1 . C ? 
ATOM   2048 CD  CD  . LYS LYS LYS I I 29  29  . 60.053 46.001 27.442 1.00 88.56  1 . C ? 
ATOM   2049 CE  CE  . LYS LYS LYS I I 29  29  . 60.041 44.418 27.128 1.00 79.42  1 . C ? 
ATOM   2050 NZ  NZ  . LYS LYS LYS I I 29  29  . 58.868 43.823 26.396 1.00 58.54  1 . N ? 
ATOM   2051 C   C   . LYS LYS LYS I I 29  29  . 63.413 49.701 26.930 1.00 77.03  1 . C ? 
ATOM   2052 O   O   . LYS LYS LYS I I 29  29  . 62.778 50.729 27.165 1.00 94.83  1 . O ? 
ATOM   2053 N   N   . GLY GLY GLY I I 30  30  . 64.694 49.534 27.276 1.00 92.05  1 . N ? 
ATOM   2054 CA  CA  . GLY GLY GLY I I 30  30  . 65.487 50.571 27.902 1.00 81.05  1 . C ? 
ATOM   2055 C   C   . GLY GLY GLY I I 30  30  . 66.787 49.912 28.299 1.00 97.52  1 . C ? 
ATOM   2056 O   O   . GLY GLY GLY I I 30  30  . 67.762 49.892 27.520 1.00 88.42  1 . O ? 
HETATM 2057 C   C   . ACE ACE ACE J J 0   0   . 63.362 68.299 36.911 1.00 41.58  1 . C ? 
HETATM 2058 O   O   . ACE ACE ACE J J 0   0   . 64.419 68.649 37.336 1.00 45.34  1 . O ? 
HETATM 2059 CH3 CH3 . ACE ACE ACE J J 0   0   . 63.102 68.039 35.428 1.00 43.12  1 . C ? 
ATOM   2060 N   N   . GLY GLY GLY J J 1   1   . 62.295 68.150 37.668 1.00 34.31  1 . N ? 
ATOM   2061 CA  CA  . GLY GLY GLY J J 1   1   . 62.360 68.415 39.091 1.00 34.05  1 . C ? 
ATOM   2062 C   C   . GLY GLY GLY J J 1   1   . 62.871 67.224 39.880 1.00 32.46  1 . C ? 
ATOM   2063 O   O   . GLY GLY GLY J J 1   1   . 62.676 66.074 39.510 1.00 27.14  1 . O ? 
ATOM   2064 N   N   . GLU GLU GLU J J 2   2   . 63.469 67.508 41.028 1.00 28.13  1 . N ? 
ATOM   2065 CA  CA  . GLU GLU GLU J J 2   2   . 64.103 66.458 41.810 1.00 29.06  1 . C ? 
ATOM   2066 CB  CB  . GLU GLU GLU J J 2   2   . 65.102 67.011 42.783 1.00 37.20  1 . C ? 
ATOM   2067 CG  CG  . GLU GLU GLU J J 2   2   . 64.505 67.931 43.771 1.00 36.84  1 . C ? 
ATOM   2068 CD  CD  . GLU GLU GLU J J 2   2   . 65.606 68.460 44.718 1.00 55.51  1 . C ? 
ATOM   2069 OE1 OE1 . GLU GLU GLU J J 2   2   . 66.739 67.871 44.792 1.00 49.02  1 . O ? 
ATOM   2070 OE2 OE2 . GLU GLU GLU J J 2   2   . 65.317 69.436 45.419 1.00 49.79  1 . O ? 
ATOM   2071 C   C   . GLU GLU GLU J J 2   2   . 63.110 65.541 42.530 1.00 28.58  1 . C ? 
ATOM   2072 O   O   . GLU GLU GLU J J 2   2   . 63.355 64.362 42.655 1.00 24.39  1 . O ? 
ATOM   2073 N   N   . ILE ILE ILE J J 3   3   . 61.985 66.092 43.011 1.00 25.09  1 . N ? 
ATOM   2074 CA  CA  . ILE ILE ILE J J 3   3   . 60.954 65.238 43.610 1.00 26.61  1 . C ? 
ATOM   2075 CB  CB  . ILE ILE ILE J J 3   3   . 59.888 66.053 44.345 1.00 29.06  1 . C ? 
ATOM   2076 CG1 CG1 . ILE ILE ILE J J 3   3   . 60.577 66.601 45.652 1.00 30.75  1 . C ? 
ATOM   2077 CD1 CD1 . ILE ILE ILE J J 3   3   . 59.711 67.541 46.457 1.00 46.95  1 . C ? 
ATOM   2078 CG2 CG2 . ILE ILE ILE J J 3   3   . 58.670 65.195 44.709 1.00 28.86  1 . C ? 
ATOM   2079 C   C   . ILE ILE ILE J J 3   3   . 60.356 64.301 42.557 1.00 26.50  1 . C ? 
ATOM   2080 O   O   . ILE ILE ILE J J 3   3   . 60.202 63.093 42.787 1.00 23.19  1 . O ? 
ATOM   2081 N   N   . ALA ALA ALA J J 4   4   . 60.034 64.855 41.383 1.00 24.92  1 . N ? 
ATOM   2082 CA  CA  . ALA ALA ALA J J 4   4   . 59.539 64.040 40.297 1.00 25.49  1 . C ? 
ATOM   2083 CB  CB  . ALA ALA ALA J J 4   4   . 59.231 64.915 39.082 1.00 28.44  1 . C ? 
ATOM   2084 C   C   . ALA ALA ALA J J 4   4   . 60.537 62.957 39.940 1.00 24.51  1 . C ? 
ATOM   2085 O   O   . ALA ALA ALA J J 4   4   . 60.168 61.812 39.680 1.00 24.14  1 . O ? 
ATOM   2086 N   N   . GLN GLN GLN J J 5   5   . 61.825 63.300 39.919 1.00 25.75  1 . N ? 
ATOM   2087 CA  CA  . GLN GLN GLN J J 5   5   . 62.862 62.317 39.612 1.00 26.24  1 . C ? 
ATOM   2088 CB  CB  . GLN GLN GLN J J 5   5   . 64.249 62.957 39.513 1.00 31.12  1 . C ? 
ATOM   2089 CG  CG  . GLN GLN GLN J J 5   5   . 65.278 62.011 38.943 1.00 42.24  1 . C ? 
ATOM   2090 CD  CD  . GLN GLN GLN J J 5   5   . 64.851 61.467 37.565 1.00 51.12  1 . C ? 
ATOM   2091 OE1 OE1 . GLN GLN GLN J J 5   5   . 64.361 62.229 36.729 1.00 50.20  1 . O ? 
ATOM   2092 NE2 NE2 . GLN GLN GLN J J 5   5   . 64.987 60.149 37.354 1.00 48.15  1 . N ? 
ATOM   2093 C   C   . GLN GLN GLN J J 5   5   . 62.895 61.204 40.650 1.00 25.05  1 . C ? 
ATOM   2094 O   O   . GLN GLN GLN J J 5   5   . 63.080 60.040 40.320 1.00 22.58  1 . O ? 
ATOM   2095 N   N   . GLY GLY GLY J J 6   6   . 62.723 61.560 41.926 1.00 22.62  1 . N ? 
ATOM   2096 CA  CA  . GLY GLY GLY J J 6   6   . 62.636 60.575 42.990 1.00 22.32  1 . C ? 
ATOM   2097 C   C   . GLY GLY GLY J J 6   6   . 61.491 59.589 42.749 1.00 21.08  1 . C ? 
ATOM   2098 O   O   . GLY GLY GLY J J 6   6   . 61.656 58.372 42.921 1.00 20.68  1 . O ? 
ATOM   2099 N   N   . LEU LEU LEU J J 7   7   . 60.325 60.102 42.344 1.00 19.37  1 . N ? 
ATOM   2100 CA  CA  . LEU LEU LEU J J 7   7   . 59.198 59.244 42.024 1.00 19.08  1 . C ? 
ATOM   2101 CB  CB  . LEU LEU LEU J J 7   7   . 57.949 60.085 41.748 1.00 22.01  1 . C ? 
ATOM   2102 CG  CG  . LEU LEU LEU J J 7   7   . 57.412 60.882 42.957 1.00 21.33  1 . C ? 
ATOM   2103 CD1 CD1 . LEU LEU LEU J J 7   7   . 56.258 61.760 42.488 1.00 24.67  1 . C ? 
ATOM   2104 CD2 CD2 . LEU LEU LEU J J 7   7   . 56.988 59.978 44.080 1.00 23.84  1 . C ? 
ATOM   2105 C   C   . LEU LEU LEU J J 7   7   . 59.497 58.321 40.848 1.00 20.93  1 . C ? 
ATOM   2106 O   O   . LEU LEU LEU J J 7   7   . 59.144 57.141 40.852 1.00 18.77  1 . O ? 
ATOM   2107 N   N   . LYS LYS LYS J J 8   8   . 60.172 58.863 39.827 1.00 20.94  1 . N ? 
ATOM   2108 CA  CA  . LYS LYS LYS J J 8   8   . 60.585 58.069 38.672 1.00 22.86  1 . C ? 
ATOM   2109 CB  CB  . LYS LYS LYS J J 8   8   . 61.093 58.978 37.568 1.00 23.56  1 . C ? 
ATOM   2110 CG  CG  . LYS LYS LYS J J 8   8   . 59.979 59.814 36.962 1.00 26.64  1 . C ? 
ATOM   2111 CD  CD  . LYS LYS LYS J J 8   8   . 60.539 60.792 35.911 1.00 33.86  1 . C ? 
ATOM   2112 CE  CE  . LYS LYS LYS J J 8   8   . 59.550 61.889 35.571 1.00 51.02  1 . C ? 
ATOM   2113 NZ  NZ  . LYS LYS LYS J J 8   8   . 58.314 61.352 34.938 1.00 73.97  1 . N ? 
ATOM   2114 C   C   . LYS LYS LYS J J 8   8   . 61.578 56.981 39.045 1.00 22.22  1 . C ? 
ATOM   2115 O   O   . LYS LYS LYS J J 8   8   . 61.515 55.876 38.503 1.00 21.55  1 . O ? 
ATOM   2116 N   N   . GLU GLU GLU J J 9   9   . 62.477 57.251 39.991 1.00 20.78  1 . N ? 
ATOM   2117 CA  CA  A GLU GLU GLU J J 9   9   . 63.398 56.224 40.473 0.50 19.44  1 . C ? 
ATOM   2118 CA  CA  B GLU GLU GLU J J 9   9   . 63.399 56.224 40.473 0.50 21.05  1 . C ? 
ATOM   2119 CB  CB  A GLU GLU GLU J J 9   9   . 64.511 56.809 41.355 0.50 21.50  1 . C ? 
ATOM   2120 CB  CB  B GLU GLU GLU J J 9   9   . 64.510 56.811 41.359 0.50 26.58  1 . C ? 
ATOM   2121 CG  CG  A GLU GLU GLU J J 9   9   . 65.442 57.745 40.606 0.50 23.78  1 . C ? 
ATOM   2122 CG  CG  B GLU GLU GLU J J 9   9   . 65.441 57.748 40.609 0.50 32.60  1 . C ? 
ATOM   2123 CD  CD  A GLU GLU GLU J J 9   9   . 66.116 57.080 39.408 0.50 24.55  1 . C ? 
ATOM   2124 CD  CD  B GLU GLU GLU J J 9   9   . 66.690 58.070 41.394 0.50 39.19  1 . C ? 
ATOM   2125 OE1 OE1 A GLU GLU GLU J J 9   9   . 66.488 55.883 39.472 0.50 23.80  1 . O ? 
ATOM   2126 OE1 OE1 B GLU GLU GLU J J 9   9   . 66.920 57.388 42.423 0.50 45.10  1 . O ? 
ATOM   2127 OE2 OE2 A GLU GLU GLU J J 9   9   . 66.251 57.789 38.392 0.50 31.38  1 . O ? 
ATOM   2128 OE2 OE2 B GLU GLU GLU J J 9   9   . 67.444 58.990 40.987 0.50 51.08  1 . O ? 
ATOM   2129 C   C   . GLU GLU GLU J J 9   9   . 62.658 55.129 41.229 1.00 20.22  1 . C ? 
ATOM   2130 O   O   . GLU GLU GLU J J 9   9   . 62.980 53.955 41.103 1.00 19.92  1 . O ? 
ATOM   2131 N   N   . ILE ILE ILE J J 10  10  . 61.651 55.524 42.028 1.00 18.06  1 . N ? 
ATOM   2132 CA  CA  . ILE ILE ILE J J 10  10  . 60.799 54.545 42.703 1.00 17.01  1 . C ? 
ATOM   2133 CB  CB  . ILE ILE ILE J J 10  10  . 59.800 55.251 43.631 1.00 19.72  1 . C ? 
ATOM   2134 CG1 CG1 . ILE ILE ILE J J 10  10  . 60.540 55.789 44.848 1.00 17.98  1 . C ? 
ATOM   2135 CD1 CD1 . ILE ILE ILE J J 10  10  . 59.759 56.691 45.763 1.00 22.03  1 . C ? 
ATOM   2136 CG2 CG2 . ILE ILE ILE J J 10  10  . 58.663 54.320 44.042 1.00 19.65  1 . C ? 
ATOM   2137 C   C   . ILE ILE ILE J J 10  10  . 60.121 53.633 41.660 1.00 18.58  1 . C ? 
ATOM   2138 O   O   . ILE ILE ILE J J 10  10  . 60.103 52.416 41.816 1.00 16.75  1 . O ? 
ATOM   2139 N   N   . ALA ALA ALA J J 11  11  . 59.594 54.224 40.585 1.00 18.61  1 . N ? 
ATOM   2140 CA  CA  . ALA ALA ALA J J 11  11  . 58.981 53.445 39.523 1.00 17.87  1 . C ? 
ATOM   2141 CB  CB  . ALA ALA ALA J J 11  11  . 58.427 54.348 38.446 1.00 18.93  1 . C ? 
ATOM   2142 C   C   . ALA ALA ALA J J 11  11  . 59.976 52.445 38.930 1.00 18.91  1 . C ? 
ATOM   2143 O   O   . ALA ALA ALA J J 11  11  . 59.611 51.288 38.670 1.00 18.18  1 . O ? 
ATOM   2144 N   N   . LYS LYS LYS J J 12  12  . 61.217 52.880 38.690 1.00 20.48  1 . N ? 
ATOM   2145 CA  CA  . LYS LYS LYS J J 12  12  . 62.249 51.969 38.187 1.00 20.86  1 . C ? 
ATOM   2146 CB  CB  . LYS LYS LYS J J 12  12  . 63.554 52.735 37.878 1.00 23.91  1 . C ? 
ATOM   2147 CG  CG  . LYS LYS LYS J J 12  12  . 63.410 53.683 36.715 1.00 32.19  1 . C ? 
ATOM   2148 CD  CD  . LYS LYS LYS J J 12  12  . 64.710 54.439 36.436 1.00 43.75  1 . C ? 
ATOM   2149 CE  CE  . LYS LYS LYS J J 12  12  . 64.506 55.760 35.713 1.00 58.06  1 . C ? 
ATOM   2150 NZ  NZ  . LYS LYS LYS J J 12  12  . 65.766 56.595 35.705 1.00 72.25  1 . N ? 
ATOM   2151 C   C   . LYS LYS LYS J J 12  12  . 62.523 50.823 39.147 1.00 22.06  1 . C ? 
ATOM   2152 O   O   . LYS LYS LYS J J 12  12  . 62.732 49.685 38.724 1.00 20.27  1 . O ? 
ATOM   2153 N   N   . GLY GLY GLY J J 13  13  . 62.519 51.108 40.456 1.00 20.69  1 . N ? 
ATOM   2154 CA  CA  . GLY GLY GLY J J 13  13  . 62.662 50.089 41.479 1.00 20.29  1 . C ? 
ATOM   2155 C   C   . GLY GLY GLY J J 13  13  . 61.550 49.056 41.396 1.00 18.03  1 . C ? 
ATOM   2156 O   O   . GLY GLY GLY J J 13  13  . 61.784 47.859 41.542 1.00 18.45  1 . O ? 
ATOM   2157 N   N   . LEU LEU LEU J J 14  14  . 60.315 49.519 41.203 1.00 17.00  1 . N ? 
ATOM   2158 CA  CA  . LEU LEU LEU J J 14  14  . 59.186 48.607 41.034 1.00 16.04  1 . C ? 
ATOM   2159 CB  CB  . LEU LEU LEU J J 14  14  . 57.875 49.362 41.022 1.00 17.19  1 . C ? 
ATOM   2160 CG  CG  . LEU LEU LEU J J 14  14  . 57.519 50.116 42.309 1.00 17.09  1 . C ? 
ATOM   2161 CD1 CD1 . LEU LEU LEU J J 14  14  . 56.285 50.964 42.050 1.00 19.77  1 . C ? 
ATOM   2162 CD2 CD2 . LEU LEU LEU J J 14  14  . 57.227 49.194 43.410 1.00 19.75  1 . C ? 
ATOM   2163 C   C   . LEU LEU LEU J J 14  14  . 59.334 47.726 39.800 1.00 19.40  1 . C ? 
ATOM   2164 O   O   . LEU LEU LEU J J 14  14  . 59.005 46.547 39.826 1.00 18.69  1 . O ? 
ATOM   2165 N   N   . LYS LYS LYS J J 15  15  . 59.832 48.298 38.706 1.00 19.10  1 . N ? 
ATOM   2166 CA  CA  . LYS LYS LYS J J 15  15  . 60.119 47.504 37.502 1.00 20.31  1 . C ? 
ATOM   2167 CB  CB  . LYS LYS LYS J J 15  15  . 60.474 48.426 36.331 1.00 23.20  1 . C ? 
ATOM   2168 CG  CG  . LYS LYS LYS J J 15  15  . 59.240 49.230 35.906 1.00 28.81  1 . C ? 
ATOM   2169 CD  CD  . LYS LYS LYS J J 15  15  . 59.517 50.189 34.751 1.00 34.73  1 . C ? 
ATOM   2170 CE  CE  . LYS LYS LYS J J 15  15  . 58.236 50.844 34.304 1.00 39.04  1 . C ? 
ATOM   2171 NZ  NZ  . LYS LYS LYS J J 15  15  . 57.877 52.006 35.139 1.00 40.99  1 . N ? 
ATOM   2172 C   C   . LYS LYS LYS J J 15  15  . 61.176 46.449 37.753 1.00 21.06  1 . C ? 
ATOM   2173 O   O   . LYS LYS LYS J J 15  15  . 61.078 45.340 37.231 1.00 19.49  1 . O ? 
ATOM   2174 N   N   . GLU GLU GLU J J 16  16  . 62.207 46.772 38.547 1.00 19.22  1 . N ? 
ATOM   2175 CA  CA  A GLU GLU GLU J J 16  16  . 63.218 45.789 38.921 0.50 20.64  1 . C ? 
ATOM   2176 CA  CA  B GLU GLU GLU J J 16  16  . 63.215 45.790 38.922 0.50 19.34  1 . C ? 
ATOM   2177 CB  CB  A GLU GLU GLU J J 16  16  . 64.403 46.423 39.657 0.50 23.45  1 . C ? 
ATOM   2178 CB  CB  B GLU GLU GLU J J 16  16  . 64.406 46.423 39.655 0.50 20.14  1 . C ? 
ATOM   2179 CG  CG  A GLU GLU GLU J J 16  16  . 65.190 47.385 38.799 0.50 30.78  1 . C ? 
ATOM   2180 CG  CG  B GLU GLU GLU J J 16  16  . 65.193 47.381 38.788 0.50 23.68  1 . C ? 
ATOM   2181 CD  CD  A GLU GLU GLU J J 16  16  . 65.968 46.706 37.692 0.50 35.06  1 . C ? 
ATOM   2182 CD  CD  B GLU GLU GLU J J 16  16  . 66.630 47.695 39.279 0.50 24.74  1 . C ? 
ATOM   2183 OE1 OE1 A GLU GLU GLU J J 16  16  . 66.365 45.532 37.861 0.50 41.57  1 . O ? 
ATOM   2184 OE1 OE1 B GLU GLU GLU J J 16  16  . 67.191 47.014 40.176 0.50 24.93  1 . O ? 
ATOM   2185 OE2 OE2 A GLU GLU GLU J J 16  16  . 66.234 47.380 36.666 0.50 48.40  1 . O ? 
ATOM   2186 OE2 OE2 B GLU GLU GLU J J 16  16  . 67.227 48.648 38.707 0.50 29.32  1 . O ? 
ATOM   2187 C   C   . GLU GLU GLU J J 16  16  . 62.595 44.654 39.738 1.00 19.27  1 . C ? 
ATOM   2188 O   O   . GLU GLU GLU J J 16  16  . 62.934 43.496 39.566 1.00 20.62  1 . O ? 
ATOM   2189 N   N   . ILE ILE ILE J J 17  17  . 61.684 44.997 40.640 1.00 17.89  1 . N ? 
ATOM   2190 CA  CA  . ILE ILE ILE J J 17  17  . 60.934 44.000 41.418 1.00 16.88  1 . C ? 
ATOM   2191 CB  CB  . ILE ILE ILE J J 17  17  . 60.058 44.658 42.495 1.00 15.67  1 . C ? 
ATOM   2192 CG1 CG1 . ILE ILE ILE J J 17  17  . 60.978 45.193 43.600 1.00 18.04  1 . C ? 
ATOM   2193 CD1 CD1 . ILE ILE ILE J J 17  17  . 60.305 46.023 44.660 1.00 18.82  1 . C ? 
ATOM   2194 CG2 CG2 . ILE ILE ILE J J 17  17  . 59.035 43.698 43.040 1.00 17.44  1 . C ? 
ATOM   2195 C   C   . ILE ILE ILE J J 17  17  . 60.162 43.075 40.466 1.00 17.97  1 . C ? 
ATOM   2196 O   O   . ILE ILE ILE J J 17  17  . 60.183 41.868 40.624 1.00 18.99  1 . O ? 
ATOM   2197 N   N   . ALA ALA ALA J J 18  18  . 59.497 43.663 39.474 1.00 17.90  1 . N ? 
ATOM   2198 CA  CA  . ALA ALA ALA J J 18  18  . 58.785 42.878 38.473 1.00 19.34  1 . C ? 
ATOM   2199 CB  CB  . ALA ALA ALA J J 18  18  . 58.111 43.769 37.454 1.00 18.14  1 . C ? 
ATOM   2200 C   C   . ALA ALA ALA J J 18  18  . 59.712 41.877 37.779 1.00 17.82  1 . C ? 
ATOM   2201 O   O   . ALA ALA ALA J J 18  18  . 59.347 40.719 37.575 1.00 18.79  1 . O ? 
ATOM   2202 N   N   . TRP TRP TRP J J 19  19  . 60.916 42.331 37.411 1.00 18.11  1 . N ? 
ATOM   2203 CA  CA  . TRP TRP TRP J J 19  19  . 61.896 41.441 36.784 1.00 19.76  1 . C ? 
ATOM   2204 CB  CB  . TRP TRP TRP J J 19  19  . 63.116 42.229 36.263 1.00 22.77  1 . C ? 
ATOM   2205 CG  CG  . TRP TRP TRP J J 19  19  . 64.026 41.441 35.503 1.00 27.18  1 . C ? 
ATOM   2206 CD1 CD1 . TRP TRP TRP J J 19  19  . 65.262 40.939 35.925 1.00 35.89  1 . C ? 
ATOM   2207 NE1 NE1 . TRP TRP TRP J J 19  19  . 65.812 40.160 34.940 1.00 40.42  1 . N ? 
ATOM   2208 CE2 CE2 . TRP TRP TRP J J 19  19  . 64.999 40.201 33.831 1.00 35.08  1 . C ? 
ATOM   2209 CD2 CD2 . TRP TRP TRP J J 19  19  . 63.863 41.003 34.152 1.00 30.25  1 . C ? 
ATOM   2210 CE3 CE3 . TRP TRP TRP J J 19  19  . 62.863 41.152 33.210 1.00 31.99  1 . C ? 
ATOM   2211 CZ3 CZ3 . TRP TRP TRP J J 19  19  . 63.051 40.598 31.929 1.00 37.60  1 . C ? 
ATOM   2212 CH2 CH2 . TRP TRP TRP J J 19  19  . 64.170 39.829 31.646 1.00 37.95  1 . C ? 
ATOM   2213 CZ2 CZ2 . TRP TRP TRP J J 19  19  . 65.171 39.631 32.569 1.00 41.43  1 . C ? 
ATOM   2214 C   C   . TRP TRP TRP J J 19  19  . 62.317 40.324 37.722 1.00 19.15  1 . C ? 
ATOM   2215 O   O   . TRP TRP TRP J J 19  19  . 62.487 39.195 37.305 1.00 19.74  1 . O ? 
ATOM   2216 N   N   . GLY GLY GLY J J 20  20  . 62.457 40.620 39.019 1.00 19.82  1 . N ? 
ATOM   2217 CA  CA  . GLY GLY GLY J J 20  20  . 62.733 39.604 40.003 1.00 19.19  1 . C ? 
ATOM   2218 C   C   . GLY GLY GLY J J 20  20  . 61.647 38.542 40.064 1.00 18.24  1 . C ? 
ATOM   2219 O   O   . GLY GLY GLY J J 20  20  . 61.928 37.356 40.188 1.00 17.29  1 . O ? 
ATOM   2220 N   N   . LEU LEU LEU J J 21  21  . 60.387 38.965 39.996 1.00 18.11  1 . N ? 
ATOM   2221 CA  CA  . LEU LEU LEU J J 21  21  . 59.265 38.036 39.969 1.00 18.55  1 . C ? 
ATOM   2222 CB  CB  . LEU LEU LEU J J 21  21  . 57.940 38.750 40.069 1.00 19.74  1 . C ? 
ATOM   2223 CG  CG  . LEU LEU LEU J J 21  21  . 57.744 39.469 41.429 1.00 18.70  1 . C ? 
ATOM   2224 CD1 CD1 . LEU LEU LEU J J 21  21  . 56.457 40.333 41.350 1.00 19.98  1 . C ? 
ATOM   2225 CD2 CD2 . LEU LEU LEU J J 21  21  . 57.674 38.523 42.619 1.00 20.53  1 . C ? 
ATOM   2226 C   C   . LEU LEU LEU J J 21  21  . 59.318 37.148 38.702 1.00 18.90  1 . C ? 
ATOM   2227 O   O   . LEU LEU LEU J J 21  21  . 59.032 35.950 38.748 1.00 18.54  1 . O ? 
ATOM   2228 N   N   . LYS LYS LYS J J 22  22  . 59.646 37.760 37.566 1.00 19.39  1 . N ? 
ATOM   2229 CA  CA  . LYS LYS LYS J J 22  22  . 59.815 36.985 36.342 1.00 21.69  1 . C ? 
ATOM   2230 CB  CB  . LYS LYS LYS J J 22  22  . 60.068 37.930 35.154 1.00 21.18  1 . C ? 
ATOM   2231 CG  CG  . LYS LYS LYS J J 22  22  . 58.854 38.731 34.821 1.00 27.48  1 . C ? 
ATOM   2232 CD  CD  . LYS LYS LYS J J 22  22  . 59.149 39.735 33.707 1.00 33.07  1 . C ? 
ATOM   2233 CE  CE  . LYS LYS LYS J J 22  22  . 57.890 40.496 33.313 1.00 46.60  1 . C ? 
ATOM   2234 NZ  NZ  . LYS LYS LYS J J 22  22  . 57.147 40.529 31.985 1.00 51.60  1 . N ? 
ATOM   2235 C   C   . LYS LYS LYS J J 22  22  . 60.939 35.947 36.468 1.00 20.57  1 . C ? 
ATOM   2236 O   O   . LYS LYS LYS J J 22  22  . 60.809 34.849 35.962 1.00 21.66  1 . O ? 
ATOM   2237 N   N   . GLU GLU GLU J J 23  23  . 62.030 36.290 37.158 1.00 19.61  1 . N ? 
ATOM   2238 CA  CA  . GLU GLU GLU J J 23  23  . 63.091 35.342 37.411 1.00 20.79  1 . C ? 
ATOM   2239 CB  CB  . GLU GLU GLU J J 23  23  . 64.335 36.013 37.997 1.00 23.89  1 . C ? 
ATOM   2240 CG  CG  . GLU GLU GLU J J 23  23  . 65.030 36.944 37.078 1.00 31.51  1 . C ? 
ATOM   2241 CD  CD  . GLU GLU GLU J J 23  23  . 66.570 37.075 37.407 1.00 32.77  1 . C ? 
ATOM   2242 OE1 OE1 . GLU GLU GLU J J 23  23  . 67.195 36.229 38.064 1.00 40.35  1 . O ? 
ATOM   2243 OE2 OE2 . GLU GLU GLU J J 23  23  . 67.213 38.013 37.012 1.00 53.60  1 . O ? 
ATOM   2244 C   C   . GLU GLU GLU J J 23  23  . 62.626 34.180 38.300 1.00 20.04  1 . C ? 
ATOM   2245 O   O   . GLU GLU GLU J J 23  23  . 62.987 33.046 38.081 1.00 19.89  1 . O ? 
ATOM   2246 N   N   . ILE ILE ILE J J 24  24  . 61.798 34.487 39.304 1.00 18.80  1 . N ? 
ATOM   2247 CA  CA  . ILE ILE ILE J J 24  24  . 61.195 33.459 40.132 1.00 19.42  1 . C ? 
ATOM   2248 CB  CB  . ILE ILE ILE J J 24  24  . 60.384 34.059 41.288 1.00 18.43  1 . C ? 
ATOM   2249 CG1 CG1 . ILE ILE ILE J J 24  24  . 61.366 34.640 42.311 1.00 19.53  1 . C ? 
ATOM   2250 CD1 CD1 . ILE ILE ILE J J 24  24  . 60.707 35.407 43.442 1.00 21.26  1 . C ? 
ATOM   2251 CG2 CG2 . ILE ILE ILE J J 24  24  . 59.474 33.007 41.916 1.00 20.23  1 . C ? 
ATOM   2252 C   C   . ILE ILE ILE J J 24  24  . 60.347 32.510 39.251 1.00 18.47  1 . C ? 
ATOM   2253 O   O   . ILE ILE ILE J J 24  24  . 60.445 31.283 39.377 1.00 20.83  1 . O ? 
ATOM   2254 N   N   . ALA ALA ALA J J 25  25  . 59.552 33.097 38.342 1.00 18.28  1 . N ? 
ATOM   2255 CA  CA  . ALA ALA ALA J J 25  25  . 58.736 32.296 37.449 1.00 19.04  1 . C ? 
ATOM   2256 CB  CB  . ALA ALA ALA J J 25  25  . 57.916 33.178 36.534 1.00 19.00  1 . C ? 
ATOM   2257 C   C   . ALA ALA ALA J J 25  25  . 59.603 31.323 36.625 1.00 19.43  1 . C ? 
ATOM   2258 O   O   . ALA ALA ALA J J 25  25  . 59.268 30.170 36.439 1.00 22.65  1 . O ? 
ATOM   2259 N   N   . GLN GLN GLN J J 26  26  . 60.719 31.818 36.131 1.00 21.42  1 . N ? 
ATOM   2260 CA  CA  . GLN GLN GLN J J 26  26  . 61.677 31.012 35.325 1.00 24.03  1 . C ? 
ATOM   2261 CB  CB  . GLN GLN GLN J J 26  26  . 62.782 31.903 34.762 1.00 23.58  1 . C ? 
ATOM   2262 CG  CG  . GLN GLN GLN J J 26  26  . 63.635 31.292 33.706 1.00 29.53  1 . C ? 
ATOM   2263 CD  CD  . GLN GLN GLN J J 26  26  . 62.869 30.929 32.439 1.00 32.68  1 . C ? 
ATOM   2264 OE1 OE1 . GLN GLN GLN J J 26  26  . 61.776 31.452 32.108 1.00 39.97  1 . O ? 
ATOM   2265 NE2 NE2 . GLN GLN GLN J J 26  26  . 63.601 30.215 31.586 1.00 30.35  1 . N ? 
ATOM   2266 C   C   . GLN GLN GLN J J 26  26  . 62.271 29.907 36.182 1.00 24.82  1 . C ? 
ATOM   2267 O   O   . GLN GLN GLN J J 26  26  . 62.461 28.794 35.712 1.00 25.58  1 . O ? 
ATOM   2268 N   N   . GLY GLY GLY J J 27  27  . 62.558 30.203 37.446 1.00 25.95  1 . N ? 
ATOM   2269 CA  CA  . GLY GLY GLY J J 27  27  . 63.067 29.239 38.401 1.00 28.91  1 . C ? 
ATOM   2270 C   C   . GLY GLY GLY J J 27  27  . 62.090 28.112 38.685 1.00 33.55  1 . C ? 
ATOM   2271 O   O   . GLY GLY GLY J J 27  27  . 62.499 26.965 38.848 1.00 34.27  1 . O ? 
ATOM   2272 N   N   . LEU LEU LEU J J 28  28  . 60.790 28.437 38.754 1.00 26.72  1 . N ? 
ATOM   2273 CA  CA  . LEU LEU LEU J J 28  28  . 59.745 27.435 38.899 1.00 28.13  1 . C ? 
ATOM   2274 CB  CB  . LEU LEU LEU J J 28  28  . 58.392 28.099 39.185 1.00 27.77  1 . C ? 
ATOM   2275 CG  CG  . LEU LEU LEU J J 28  28  . 58.271 28.837 40.470 1.00 30.89  1 . C ? 
ATOM   2276 CD1 CD1 . LEU LEU LEU J J 28  28  . 57.015 29.695 40.455 1.00 30.11  1 . C ? 
ATOM   2277 CD2 CD2 . LEU LEU LEU J J 28  28  . 58.272 27.850 41.631 1.00 33.58  1 . C ? 
ATOM   2278 C   C   . LEU LEU LEU J J 28  28  . 59.608 26.575 37.635 1.00 33.16  1 . C ? 
ATOM   2279 O   O   . LEU LEU LEU J J 28  28  . 59.405 25.378 37.717 1.00 32.65  1 . O ? 
ATOM   2280 N   N   . LYS LYS LYS J J 29  29  . 59.718 27.217 36.471 1.00 30.96  1 . N ? 
ATOM   2281 CA  CA  . LYS LYS LYS J J 29  29  . 59.549 26.562 35.176 1.00 33.73  1 . C ? 
ATOM   2282 CB  CB  . LYS LYS LYS J J 29  29  . 59.489 27.594 34.039 1.00 33.09  1 . C ? 
ATOM   2283 CG  CG  . LYS LYS LYS J J 29  29  . 58.135 28.241 33.914 1.00 34.11  1 . C ? 
ATOM   2284 CD  CD  . LYS LYS LYS J J 29  29  . 58.117 29.392 32.946 1.00 37.41  1 . C ? 
ATOM   2285 CE  CE  . LYS LYS LYS J J 29  29  . 56.736 29.953 32.829 1.00 43.14  1 . C ? 
ATOM   2286 NZ  NZ  . LYS LYS LYS J J 29  29  . 56.888 31.190 32.061 1.00 40.92  1 . N ? 
ATOM   2287 C   C   . LYS LYS LYS J J 29  29  . 60.639 25.535 34.871 1.00 47.33  1 . C ? 
ATOM   2288 O   O   . LYS LYS LYS J J 29  29  . 60.414 24.619 34.093 1.00 54.59  1 . O ? 
ATOM   2289 N   N   . GLY GLY GLY J J 30  30  . 61.813 25.699 35.484 1.00 45.03  1 . N ? 
ATOM   2290 CA  CA  . GLY GLY GLY J J 30  30  . 62.915 24.758 35.363 1.00 61.09  1 . C ? 
ATOM   2291 C   C   . GLY GLY GLY J J 30  30  . 64.089 25.403 36.042 1.00 77.33  1 . C ? 
ATOM   2292 O   O   . GLY GLY GLY J J 30  30  . 64.891 26.068 35.407 1.00 90.06  1 . O ? 
HETATM 2293 C   C   . ACE ACE ACE K K 0   0   . 69.283 68.291 47.166 1.00 49.80  1 . C ? 
HETATM 2294 O   O   . ACE ACE ACE K K 0   0   . 69.789 68.580 48.218 1.00 45.28  1 . O ? 
HETATM 2295 CH3 CH3 . ACE ACE ACE K K 0   0   . 70.097 68.064 45.913 1.00 44.58  1 . C ? 
ATOM   2296 N   N   . GLY GLY GLY K K 1   1   . 67.966 68.165 47.005 1.00 35.81  1 . N ? 
ATOM   2297 CA  CA  . GLY GLY GLY K K 1   1   . 67.083 68.369 48.135 1.00 33.07  1 . C ? 
ATOM   2298 C   C   . GLY GLY GLY K K 1   1   . 66.923 67.123 48.980 1.00 33.85  1 . C ? 
ATOM   2299 O   O   . GLY GLY GLY K K 1   1   . 67.021 65.983 48.494 1.00 30.82  1 . O ? 
ATOM   2300 N   N   . GLU GLU GLU K K 2   2   . 66.624 67.326 50.253 1.00 28.62  1 . N ? 
ATOM   2301 CA  CA  . GLU GLU GLU K K 2   2   . 66.626 66.201 51.191 1.00 30.35  1 . C ? 
ATOM   2302 CB  CB  . GLU GLU GLU K K 2   2   . 66.767 66.667 52.614 1.00 33.13  1 . C ? 
ATOM   2303 CG  CG  . GLU GLU GLU K K 2   2   . 65.675 67.566 53.050 1.00 32.24  1 . C ? 
ATOM   2304 CD  CD  . GLU GLU GLU K K 2   2   . 65.782 67.961 54.493 1.00 52.84  1 . C ? 
ATOM   2305 OE1 OE1 . GLU GLU GLU K K 2   2   . 66.704 67.476 55.223 1.00 55.52  1 . O ? 
ATOM   2306 OE2 OE2 . GLU GLU GLU K K 2   2   . 64.906 68.757 54.863 1.00 40.95  1 . O ? 
ATOM   2307 C   C   . GLU GLU GLU K K 2   2   . 65.392 65.311 51.050 1.00 26.80  1 . C ? 
ATOM   2308 O   O   . GLU GLU GLU K K 2   2   . 65.489 64.115 51.226 1.00 25.02  1 . O ? 
ATOM   2309 N   N   . ILE ILE ILE K K 3   3   . 64.231 65.887 50.724 1.00 26.61  1 . N ? 
ATOM   2310 CA  CA  . ILE ILE ILE K K 3   3   . 63.046 65.053 50.464 1.00 27.85  1 . C ? 
ATOM   2311 CB  CB  . ILE ILE ILE K K 3   3   . 61.763 65.916 50.368 1.00 27.17  1 . C ? 
ATOM   2312 CG1 CG1 . ILE ILE ILE K K 3   3   . 61.465 66.553 51.716 1.00 35.52  1 . C ? 
ATOM   2313 CD1 CD1 . ILE ILE ILE K K 3   3   . 61.168 65.638 52.842 1.00 48.94  1 . C ? 
ATOM   2314 CG2 CG2 . ILE ILE ILE K K 3   3   . 60.588 65.076 49.844 1.00 27.19  1 . C ? 
ATOM   2315 C   C   . ILE ILE ILE K K 3   3   . 63.260 64.208 49.218 1.00 27.38  1 . C ? 
ATOM   2316 O   O   . ILE ILE ILE K K 3   3   . 62.983 63.004 49.216 1.00 24.65  1 . O ? 
ATOM   2317 N   N   . ALA ALA ALA K K 4   4   . 63.775 64.819 48.151 1.00 27.25  1 . N ? 
ATOM   2318 CA  CA  . ALA ALA ALA K K 4   4   . 64.093 64.079 46.944 1.00 24.13  1 . C ? 
ATOM   2319 CB  CB  . ALA ALA ALA K K 4   4   . 64.651 65.012 45.880 1.00 27.98  1 . C ? 
ATOM   2320 C   C   . ALA ALA ALA K K 4   4   . 65.073 62.964 47.253 1.00 27.76  1 . C ? 
ATOM   2321 O   O   . ALA ALA ALA K K 4   4   . 64.929 61.846 46.744 1.00 26.46  1 . O ? 
ATOM   2322 N   N   . GLN GLN GLN K K 5   5   . 66.078 63.243 48.091 1.00 25.49  1 . N ? 
ATOM   2323 CA  CA  . GLN GLN GLN K K 5   5   . 67.043 62.218 48.455 1.00 25.69  1 . C ? 
ATOM   2324 CB  CB  . GLN GLN GLN K K 5   5   . 68.182 62.792 49.324 1.00 30.05  1 . C ? 
ATOM   2325 CG  CG  . GLN GLN GLN K K 5   5   . 69.324 61.804 49.490 1.00 41.34  1 . C ? 
ATOM   2326 CD  CD  . GLN GLN GLN K K 5   5   . 69.878 61.361 48.125 1.00 53.81  1 . C ? 
ATOM   2327 OE1 OE1 . GLN GLN GLN K K 5   5   . 70.048 62.175 47.219 1.00 46.01  1 . O ? 
ATOM   2328 NE2 NE2 . GLN GLN GLN K K 5   5   . 70.103 60.046 47.961 1.00 47.32  1 . N ? 
ATOM   2329 C   C   . GLN GLN GLN K K 5   5   . 66.388 61.062 49.198 1.00 25.44  1 . C ? 
ATOM   2330 O   O   . GLN GLN GLN K K 5   5   . 66.728 59.906 48.989 1.00 23.96  1 . O ? 
ATOM   2331 N   N   . GLY GLY GLY K K 6   6   . 65.442 61.376 50.093 1.00 25.25  1 . N ? 
ATOM   2332 CA  CA  . GLY GLY GLY K K 6   6   . 64.681 60.357 50.778 1.00 23.83  1 . C ? 
ATOM   2333 C   C   . GLY GLY GLY K K 6   6   . 63.942 59.436 49.799 1.00 23.43  1 . C ? 
ATOM   2334 O   O   . GLY GLY GLY K K 6   6   . 63.943 58.205 49.957 1.00 21.55  1 . O ? 
ATOM   2335 N   N   . LEU LEU LEU K K 7   7   . 63.310 60.033 48.778 1.00 20.46  1 . N ? 
ATOM   2336 CA  CA  . LEU LEU LEU K K 7   7   . 62.637 59.249 47.758 1.00 19.31  1 . C ? 
ATOM   2337 CB  CB  . LEU LEU LEU K K 7   7   . 61.873 60.152 46.796 1.00 22.17  1 . C ? 
ATOM   2338 CG  CG  . LEU LEU LEU K K 7   7   . 60.703 60.939 47.414 1.00 21.06  1 . C ? 
ATOM   2339 CD1 CD1 . LEU LEU LEU K K 7   7   . 60.120 61.897 46.387 1.00 26.29  1 . C ? 
ATOM   2340 CD2 CD2 . LEU LEU LEU K K 7   7   . 59.639 60.061 47.944 1.00 22.64  1 . C ? 
ATOM   2341 C   C   . LEU LEU LEU K K 7   7   . 63.622 58.354 46.986 1.00 22.71  1 . C ? 
ATOM   2342 O   O   . LEU LEU LEU K K 7   7   . 63.329 57.195 46.688 1.00 20.63  1 . O ? 
ATOM   2343 N   N   . LYS LYS LYS K K 8   8   . 64.798 58.902 46.674 1.00 20.63  1 . N ? 
ATOM   2344 CA  CA  . LYS LYS LYS K K 8   8   . 65.837 58.136 46.004 1.00 22.93  1 . C ? 
ATOM   2345 CB  CB  . LYS LYS LYS K K 8   8   . 66.972 59.071 45.547 1.00 23.59  1 . C ? 
ATOM   2346 CG  CG  . LYS LYS LYS K K 8   8   . 66.533 59.983 44.430 1.00 29.64  1 . C ? 
ATOM   2347 CD  CD  . LYS LYS LYS K K 8   8   . 67.637 60.957 44.047 1.00 35.80  1 . C ? 
ATOM   2348 CE  CE  . LYS LYS LYS K K 8   8   . 67.278 61.816 42.858 1.00 51.60  1 . C ? 
ATOM   2349 NZ  NZ  . LYS LYS LYS K K 8   8   . 66.095 62.683 43.085 1.00 66.28  1 . N ? 
ATOM   2350 C   C   . LYS LYS LYS K K 8   8   . 66.361 56.984 46.849 1.00 21.32  1 . C ? 
ATOM   2351 O   O   . LYS LYS LYS K K 8   8   . 66.644 55.914 46.322 1.00 21.89  1 . O ? 
ATOM   2352 N   N   . GLU GLU GLU K K 9   9   . 66.444 57.168 48.165 1.00 21.15  1 . N ? 
ATOM   2353 CA  CA  . GLU GLU GLU K K 9   9   . 66.833 56.080 49.059 1.00 21.09  1 . C ? 
ATOM   2354 CB  CB  . GLU GLU GLU K K 9   9   . 67.117 56.565 50.482 1.00 25.47  1 . C ? 
ATOM   2355 CG  CG  . GLU GLU GLU K K 9   9   . 68.315 57.486 50.571 1.00 29.36  1 . C ? 
ATOM   2356 CD  CD  . GLU GLU GLU K K 9   9   . 69.595 56.858 50.076 1.00 38.37  1 . C ? 
ATOM   2357 OE1 OE1 . GLU GLU GLU K K 9   9   . 69.831 55.650 50.305 1.00 37.42  1 . O ? 
ATOM   2358 OE2 OE2 . GLU GLU GLU K K 9   9   . 70.362 57.592 49.431 1.00 45.88  1 . O ? 
ATOM   2359 C   C   . GLU GLU GLU K K 9   9   . 65.759 54.985 49.089 1.00 22.04  1 . C ? 
ATOM   2360 O   O   . GLU GLU GLU K K 9   9   . 66.078 53.800 49.126 1.00 20.79  1 . O ? 
ATOM   2361 N   N   . ILE ILE ILE K K 10  10  . 64.488 55.397 49.082 1.00 19.74  1 . N ? 
ATOM   2362 CA  CA  . ILE ILE ILE K K 10  10  . 63.390 54.439 48.988 1.00 19.05  1 . C ? 
ATOM   2363 CB  CB  . ILE ILE ILE K K 10  10  . 62.031 55.151 49.099 1.00 18.46  1 . C ? 
ATOM   2364 CG1 CG1 . ILE ILE ILE K K 10  10  . 61.840 55.592 50.563 1.00 20.18  1 . C ? 
ATOM   2365 CD1 CD1 . ILE ILE ILE K K 10  10  . 60.655 56.499 50.813 1.00 21.92  1 . C ? 
ATOM   2366 CG2 CG2 . ILE ILE ILE K K 10  10  . 60.894 54.276 48.625 1.00 18.63  1 . C ? 
ATOM   2367 C   C   . ILE ILE ILE K K 10  10  . 63.527 53.600 47.694 1.00 19.38  1 . C ? 
ATOM   2368 O   O   . ILE ILE ILE K K 10  10  . 63.398 52.379 47.714 1.00 20.40  1 . O ? 
ATOM   2369 N   N   . ALA ALA ALA K K 11  11  . 63.826 54.267 46.576 1.00 17.93  1 . N ? 
ATOM   2370 CA  CA  . ALA ALA ALA K K 11  11  . 64.024 53.576 45.313 1.00 19.48  1 . C ? 
ATOM   2371 CB  CB  . ALA ALA ALA K K 11  11  . 64.290 54.543 44.207 1.00 19.63  1 . C ? 
ATOM   2372 C   C   . ALA ALA ALA K K 11  11  . 65.160 52.546 45.431 1.00 21.22  1 . C ? 
ATOM   2373 O   O   . ALA ALA ALA K K 11  11  . 65.032 51.426 44.918 1.00 20.05  1 . O ? 
ATOM   2374 N   N   . LYS LYS LYS K K 12  12  . 66.271 52.927 46.075 1.00 21.92  1 . N ? 
ATOM   2375 CA  CA  . LYS LYS LYS K K 12  12  . 67.363 51.990 46.292 1.00 21.31  1 . C ? 
ATOM   2376 CB  CB  . LYS LYS LYS K K 12  12  . 68.575 52.698 46.944 1.00 23.38  1 . C ? 
ATOM   2377 CG  CG  . LYS LYS LYS K K 12  12  . 69.220 53.700 46.019 1.00 28.37  1 . C ? 
ATOM   2378 CD  CD  . LYS LYS LYS K K 12  12  . 70.392 54.409 46.744 1.00 33.85  1 . C ? 
ATOM   2379 CE  CE  . LYS LYS LYS K K 12  12  . 70.731 55.764 46.132 1.00 49.52  1 . C ? 
ATOM   2380 NZ  NZ  . LYS LYS LYS K K 12  12  . 71.710 56.516 46.997 1.00 60.93  1 . N ? 
ATOM   2381 C   C   . LYS LYS LYS K K 12  12  . 66.948 50.781 47.121 1.00 21.67  1 . C ? 
ATOM   2382 O   O   . LYS LYS LYS K K 12  12  . 67.368 49.653 46.847 1.00 21.24  1 . O ? 
ATOM   2383 N   N   . GLY GLY GLY K K 13  13  . 66.104 51.009 48.138 1.00 19.35  1 . N ? 
ATOM   2384 CA  CA  . GLY GLY GLY K K 13  13  . 65.537 49.937 48.932 1.00 20.68  1 . C ? 
ATOM   2385 C   C   . GLY GLY GLY K K 13  13  . 64.726 48.960 48.076 1.00 18.77  1 . C ? 
ATOM   2386 O   O   . GLY GLY GLY K K 13  13  . 64.815 47.744 48.253 1.00 18.63  1 . O ? 
ATOM   2387 N   N   . LEU LEU LEU K K 14  14  . 63.927 49.499 47.168 1.00 18.60  1 . N ? 
ATOM   2388 CA  CA  . LEU LEU LEU K K 14  14  . 63.150 48.670 46.250 1.00 17.58  1 . C ? 
ATOM   2389 CB  CB  . LEU LEU LEU K K 14  14  . 62.174 49.489 45.441 1.00 17.59  1 . C ? 
ATOM   2390 CG  CG  . LEU LEU LEU K K 14  14  . 61.079 50.196 46.266 1.00 18.54  1 . C ? 
ATOM   2391 CD1 CD1 . LEU LEU LEU K K 14  14  . 60.291 51.131 45.354 1.00 20.95  1 . C ? 
ATOM   2392 CD2 CD2 . LEU LEU LEU K K 14  14  . 60.140 49.232 46.951 1.00 20.89  1 . C ? 
ATOM   2393 C   C   . LEU LEU LEU K K 14  14  . 64.058 47.825 45.341 1.00 19.88  1 . C ? 
ATOM   2394 O   O   . LEU LEU LEU K K 14  14  . 63.781 46.655 45.067 1.00 19.52  1 . O ? 
ATOM   2395 N   N   . LYS LYS LYS K K 15  15  . 65.156 48.427 44.867 1.00 17.75  1 . N ? 
ATOM   2396 CA  CA  . LYS LYS LYS K K 15  15  . 66.133 47.680 44.080 1.00 19.38  1 . C ? 
ATOM   2397 CB  CB  . LYS LYS LYS K K 15  15  . 67.164 48.626 43.483 1.00 22.28  1 . C ? 
ATOM   2398 CG  CG  . LYS LYS LYS K K 15  15  . 66.556 49.532 42.449 1.00 28.19  1 . C ? 
ATOM   2399 CD  CD  . LYS LYS LYS K K 15  15  . 67.485 50.530 41.801 1.00 41.57  1 . C ? 
ATOM   2400 CE  CE  . LYS LYS LYS K K 15  15  . 66.651 51.500 40.953 1.00 50.95  1 . C ? 
ATOM   2401 NZ  NZ  . LYS LYS LYS K K 15  15  . 66.246 50.955 39.624 1.00 63.74  1 . N ? 
ATOM   2402 C   C   . LYS LYS LYS K K 15  15  . 66.771 46.546 44.875 1.00 21.10  1 . C ? 
ATOM   2403 O   O   . LYS LYS LYS K K 15  15  . 67.027 45.457 44.332 1.00 21.80  1 . O ? 
ATOM   2404 N   N   . GLU GLU GLU K K 16  16  . 67.046 46.783 46.164 1.00 21.63  1 . N ? 
ATOM   2405 CA  CA  . GLU GLU GLU K K 16  16  . 67.587 45.732 47.022 1.00 20.14  1 . C ? 
ATOM   2406 CB  CB  . GLU GLU GLU K K 16  16  . 68.030 46.258 48.394 1.00 21.01  1 . C ? 
ATOM   2407 CG  CG  . GLU GLU GLU K K 16  16  . 69.197 47.229 48.283 1.00 29.02  1 . C ? 
ATOM   2408 CD  CD  . GLU GLU GLU K K 16  16  . 70.124 47.295 49.479 1.00 41.88  1 . C ? 
ATOM   2409 OE1 OE1 . GLU GLU GLU K K 16  16  . 69.913 46.597 50.489 1.00 49.06  1 . O ? 
ATOM   2410 OE2 OE2 . GLU GLU GLU K K 16  16  . 71.030 48.095 49.359 1.00 44.47  1 . O ? 
ATOM   2411 C   C   . GLU GLU GLU K K 16  16  . 66.575 44.586 47.170 1.00 18.34  1 . C ? 
ATOM   2412 O   O   . GLU GLU GLU K K 16  16  . 66.936 43.418 47.185 1.00 18.46  1 . O ? 
ATOM   2413 N   N   . ILE ILE ILE K K 17  17  . 65.286 44.936 47.300 1.00 18.25  1 . N ? 
ATOM   2414 CA  CA  . ILE ILE ILE K K 17  17  . 64.221 43.940 47.347 1.00 16.08  1 . C ? 
ATOM   2415 CB  CB  . ILE ILE ILE K K 17  17  . 62.847 44.594 47.636 1.00 16.46  1 . C ? 
ATOM   2416 CG1 CG1 . ILE ILE ILE K K 17  17  . 62.823 45.037 49.106 1.00 18.35  1 . C ? 
ATOM   2417 CD1 CD1 . ILE ILE ILE K K 17  17  . 61.623 45.872 49.490 1.00 19.84  1 . C ? 
ATOM   2418 CG2 CG2 . ILE ILE ILE K K 17  17  . 61.691 43.697 47.278 1.00 17.08  1 . C ? 
ATOM   2419 C   C   . ILE ILE ILE K K 17  17  . 64.233 43.106 46.062 1.00 18.00  1 . C ? 
ATOM   2420 O   O   . ILE ILE ILE K K 17  17  . 64.135 41.887 46.115 1.00 18.79  1 . O ? 
ATOM   2421 N   N   . ALA ALA ALA K K 18  18  . 64.374 43.765 44.910 1.00 18.17  1 . N ? 
ATOM   2422 CA  CA  . ALA ALA ALA K K 18  18  . 64.467 43.053 43.644 1.00 20.09  1 . C ? 
ATOM   2423 CB  CB  . ALA ALA ALA K K 18  18  . 64.595 44.029 42.500 1.00 19.38  1 . C ? 
ATOM   2424 C   C   . ALA ALA ALA K K 18  18  . 65.622 42.043 43.647 1.00 22.24  1 . C ? 
ATOM   2425 O   O   . ALA ALA ALA K K 18  18  . 65.470 40.926 43.179 1.00 19.46  1 . O ? 
ATOM   2426 N   N   . TRP TRP TRP K K 19  19  . 66.783 42.450 44.164 1.00 22.81  1 . N ? 
ATOM   2427 CA  CA  . TRP TRP TRP K K 19  19  . 67.917 41.542 44.272 1.00 22.14  1 . C ? 
ATOM   2428 CB  CB  . TRP TRP TRP K K 19  19  . 69.192 42.273 44.722 1.00 27.13  1 . C ? 
ATOM   2429 CG  CG  . TRP TRP TRP K K 19  19  . 69.813 43.035 43.662 1.00 37.05  1 . C ? 
ATOM   2430 CD1 CD1 . TRP TRP TRP K K 19  19  . 69.828 44.384 43.493 1.00 45.60  1 . C ? 
ATOM   2431 NE1 NE1 . TRP TRP TRP K K 19  19  . 70.525 44.713 42.367 1.00 50.68  1 . N ? 
ATOM   2432 CE2 CE2 . TRP TRP TRP K K 19  19  . 71.035 43.568 41.806 1.00 57.44  1 . C ? 
ATOM   2433 CD2 CD2 . TRP TRP TRP K K 19  19  . 70.611 42.486 42.603 1.00 43.32  1 . C ? 
ATOM   2434 CE3 CE3 . TRP TRP TRP K K 19  19  . 70.991 41.184 42.241 1.00 42.25  1 . C ? 
ATOM   2435 CZ3 CZ3 . TRP TRP TRP K K 19  19  . 71.779 41.010 41.116 1.00 56.39  1 . C ? 
ATOM   2436 CH2 CH2 . TRP TRP TRP K K 19  19  . 72.195 42.107 40.346 1.00 58.98  1 . C ? 
ATOM   2437 CZ2 CZ2 . TRP TRP TRP K K 19  19  . 71.839 43.390 40.671 1.00 70.84  1 . C ? 
ATOM   2438 C   C   . TRP TRP TRP K K 19  19  . 67.620 40.340 45.182 1.00 22.26  1 . C ? 
ATOM   2439 O   O   . TRP TRP TRP K K 19  19  . 68.005 39.201 44.889 1.00 22.89  1 . O ? 
ATOM   2440 N   N   . GLY GLY GLY K K 20  20  . 66.890 40.589 46.279 1.00 20.14  1 . N ? 
ATOM   2441 CA  CA  . GLY GLY GLY K K 20  20  . 66.436 39.520 47.122 1.00 20.35  1 . C ? 
ATOM   2442 C   C   . GLY GLY GLY K K 20  20  . 65.555 38.508 46.393 1.00 20.38  1 . C ? 
ATOM   2443 O   O   . GLY GLY GLY K K 20  20  . 65.685 37.299 46.574 1.00 19.82  1 . O ? 
ATOM   2444 N   N   . LEU LEU LEU K K 21  21  . 64.646 39.020 45.563 1.00 19.98  1 . N ? 
ATOM   2445 CA  CA  . LEU LEU LEU K K 21  21  . 63.799 38.160 44.737 1.00 18.70  1 . C ? 
ATOM   2446 CB  CB  . LEU LEU LEU K K 21  21  . 62.731 38.968 44.004 1.00 16.50  1 . C ? 
ATOM   2447 CG  CG  . LEU LEU LEU K K 21  21  . 61.710 39.640 44.925 1.00 17.29  1 . C ? 
ATOM   2448 CD1 CD1 . LEU LEU LEU K K 21  21  . 60.785 40.540 44.173 1.00 19.82  1 . C ? 
ATOM   2449 CD2 CD2 . LEU LEU LEU K K 21  21  . 60.875 38.633 45.701 1.00 18.74  1 . C ? 
ATOM   2450 C   C   . LEU LEU LEU K K 21  21  . 64.626 37.332 43.749 1.00 21.40  1 . C ? 
ATOM   2451 O   O   . LEU LEU LEU K K 21  21  . 64.338 36.177 43.516 1.00 20.36  1 . O ? 
ATOM   2452 N   N   . LYS LYS LYS K K 22  22  . 65.639 37.957 43.147 1.00 20.80  1 . N ? 
ATOM   2453 CA  CA  . LYS LYS LYS K K 22  22  . 66.537 37.221 42.260 1.00 20.95  1 . C ? 
ATOM   2454 CB  CB  . LYS LYS LYS K K 22  22  . 67.507 38.187 41.604 1.00 23.56  1 . C ? 
ATOM   2455 CG  CG  . LYS LYS LYS K K 22  22  . 66.835 39.100 40.626 1.00 32.70  1 . C ? 
ATOM   2456 CD  CD  . LYS LYS LYS K K 22  22  . 67.805 40.131 40.047 1.00 44.01  1 . C ? 
ATOM   2457 CE  CE  . LYS LYS LYS K K 22  22  . 67.145 40.922 38.952 1.00 59.69  1 . C ? 
ATOM   2458 NZ  NZ  . LYS LYS LYS K K 22  22  . 66.026 41.720 39.509 1.00 61.41  1 . N ? 
ATOM   2459 C   C   . LYS LYS LYS K K 22  22  . 67.266 36.090 42.992 1.00 22.39  1 . C ? 
ATOM   2460 O   O   . LYS LYS LYS K K 22  22  . 67.445 35.000 42.432 1.00 23.04  1 . O ? 
ATOM   2461 N   N   . GLU GLU GLU K K 23  23  . 67.660 36.332 44.250 1.00 22.60  1 . N ? 
ATOM   2462 CA  CA  . GLU GLU GLU K K 23  23  . 68.277 35.289 45.047 1.00 23.59  1 . C ? 
ATOM   2463 CB  CB  . GLU GLU GLU K K 23  23  . 68.880 35.822 46.333 1.00 26.49  1 . C ? 
ATOM   2464 CG  CG  . GLU GLU GLU K K 23  23  . 70.037 36.735 46.098 1.00 29.43  1 . C ? 
ATOM   2465 CD  CD  . GLU GLU GLU K K 23  23  . 70.967 36.908 47.345 1.00 35.49  1 . C ? 
ATOM   2466 OE1 OE1 . GLU GLU GLU K K 23  23  . 70.974 36.070 48.301 1.00 42.12  1 . O ? 
ATOM   2467 OE2 OE2 . GLU GLU GLU K K 23  23  . 71.695 37.918 47.290 1.00 45.06  1 . O ? 
ATOM   2468 C   C   . GLU GLU GLU K K 23  23  . 67.302 34.119 45.326 1.00 23.25  1 . C ? 
ATOM   2469 O   O   . GLU GLU GLU K K 23  23  . 67.678 32.940 45.264 1.00 24.03  1 . O ? 
ATOM   2470 N   N   . ILE ILE ILE K K 24  24  . 66.037 34.480 45.599 1.00 20.95  1 . N ? 
ATOM   2471 CA  CA  . ILE ILE ILE K K 24  24  . 65.006 33.472 45.764 1.00 19.92  1 . C ? 
ATOM   2472 CB  CB  . ILE ILE ILE K K 24  24  . 63.673 34.114 46.212 1.00 20.00  1 . C ? 
ATOM   2473 CG1 CG1 . ILE ILE ILE K K 24  24  . 63.788 34.583 47.655 1.00 20.96  1 . C ? 
ATOM   2474 CD1 CD1 . ILE ILE ILE K K 24  24  . 62.580 35.374 48.135 1.00 21.03  1 . C ? 
ATOM   2475 CG2 CG2 . ILE ILE ILE K K 24  24  . 62.517 33.112 46.046 1.00 21.15  1 . C ? 
ATOM   2476 C   C   . ILE ILE ILE K K 24  24  . 64.852 32.651 44.484 1.00 20.81  1 . C ? 
ATOM   2477 O   O   . ILE ILE ILE K K 24  24  . 64.763 31.440 44.533 1.00 22.44  1 . O ? 
ATOM   2478 N   N   . ALA ALA ALA K K 25  25  . 64.853 33.313 43.336 1.00 22.64  1 . N ? 
ATOM   2479 CA  CA  . ALA ALA ALA K K 25  25  . 64.741 32.625 42.036 1.00 22.68  1 . C ? 
ATOM   2480 CB  CB  . ALA ALA ALA K K 25  25  . 64.777 33.608 40.888 1.00 23.34  1 . C ? 
ATOM   2481 C   C   . ALA ALA ALA K K 25  25  . 65.849 31.603 41.883 1.00 25.76  1 . C ? 
ATOM   2482 O   O   . ALA ALA ALA K K 25  25  . 65.599 30.479 41.439 1.00 25.39  1 . O ? 
ATOM   2483 N   N   . GLN GLN GLN K K 26  26  . 67.082 31.988 42.256 1.00 24.17  1 . N ? 
ATOM   2484 CA  CA  . GLN GLN GLN K K 26  26  . 68.240 31.081 42.154 1.00 28.52  1 . C ? 
ATOM   2485 CB  CB  . GLN GLN GLN K K 26  26  . 69.506 31.816 42.485 1.00 30.60  1 . C ? 
ATOM   2486 CG  CG  . GLN GLN GLN K K 26  26  . 69.970 32.901 41.625 1.00 35.69  1 . C ? 
ATOM   2487 CD  CD  . GLN GLN GLN K K 26  26  . 71.010 33.848 42.308 1.00 50.84  1 . C ? 
ATOM   2488 OE1 OE1 . GLN GLN GLN K K 26  26  . 71.427 33.713 43.506 1.00 58.21  1 . O ? 
ATOM   2489 NE2 NE2 . GLN GLN GLN K K 26  26  . 71.467 34.798 41.516 1.00 58.38  1 . N ? 
ATOM   2490 C   C   . GLN GLN GLN K K 26  26  . 68.053 29.879 43.100 1.00 31.18  1 . C ? 
ATOM   2491 O   O   . GLN GLN GLN K K 26  26  . 68.368 28.726 42.732 1.00 33.05  1 . O ? 
ATOM   2492 N   N   . GLY GLY GLY K K 27  27  . 67.507 30.149 44.298 1.00 29.41  1 . N ? 
ATOM   2493 CA  CA  . GLY GLY GLY K K 27  27  . 67.209 29.116 45.252 1.00 31.84  1 . C ? 
ATOM   2494 C   C   . GLY GLY GLY K K 27  27  . 66.169 28.105 44.798 1.00 37.90  1 . C ? 
ATOM   2495 O   O   . GLY GLY GLY K K 27  27  . 66.252 26.944 45.094 1.00 36.14  1 . O ? 
ATOM   2496 N   N   . LEU LEU LEU K K 28  28  . 65.166 28.580 44.067 1.00 31.30  1 . N ? 
ATOM   2497 CA  CA  . LEU LEU LEU K K 28  28  . 64.136 27.720 43.456 1.00 32.08  1 . C ? 
ATOM   2498 CB  CB  . LEU LEU LEU K K 28  28  . 62.974 28.555 42.906 1.00 28.37  1 . C ? 
ATOM   2499 CG  CG  . LEU LEU LEU K K 28  28  . 62.163 29.221 44.045 1.00 28.33  1 . C ? 
ATOM   2500 CD1 CD1 . LEU LEU LEU K K 28  28  . 61.183 30.213 43.431 1.00 29.75  1 . C ? 
ATOM   2501 CD2 CD2 . LEU LEU LEU K K 28  28  . 61.456 28.220 45.022 1.00 35.43  1 . C ? 
ATOM   2502 C   C   . LEU LEU LEU K K 28  28  . 64.717 26.894 42.336 1.00 41.50  1 . C ? 
ATOM   2503 O   O   . LEU LEU LEU K K 28  28  . 64.385 25.712 42.204 1.00 38.42  1 . O ? 
ATOM   2504 N   N   . LYS LYS LYS K K 29  29  . 65.596 27.517 41.527 1.00 40.00  1 . N ? 
ATOM   2505 CA  CA  . LYS LYS LYS K K 29  29  . 66.183 26.861 40.355 1.00 47.62  1 . C ? 
ATOM   2506 CB  CB  . LYS LYS LYS K K 29  29  . 66.933 27.866 39.494 1.00 33.29  1 . C ? 
ATOM   2507 CG  CG  . LYS LYS LYS K K 29  29  . 67.120 27.408 38.039 1.00 41.62  1 . C ? 
ATOM   2508 CD  CD  . LYS LYS LYS K K 29  29  . 68.156 28.201 37.298 1.00 49.33  1 . C ? 
ATOM   2509 CE  CE  . LYS LYS LYS K K 29  29  . 68.507 27.429 36.034 1.00 60.25  1 . C ? 
ATOM   2510 NZ  NZ  . LYS LYS LYS K K 29  29  . 69.500 28.241 35.322 1.00 57.42  1 . N ? 
ATOM   2511 C   C   . LYS LYS LYS K K 29  29  . 67.109 25.710 40.716 1.00 51.18  1 . C ? 
ATOM   2512 O   O   . LYS LYS LYS K K 29  29  . 67.276 24.786 39.899 1.00 47.21  1 . O ? 
ATOM   2513 N   N   . GLY GLY GLY K K 30  30  . 67.671 25.731 41.937 1.00 52.21  1 . N ? 
ATOM   2514 CA  CA  . GLY GLY GLY K K 30  30  . 68.477 24.645 42.452 1.00 47.88  1 . C ? 
ATOM   2515 C   C   . GLY GLY GLY K K 30  30  . 68.057 24.107 43.836 1.00 76.70  1 . C ? 
ATOM   2516 O   O   . GLY GLY GLY K K 30  30  . 68.252 24.796 44.837 1.00 100.68 1 . O ? 
HETATM 2517 C   C   . ACE ACE ACE L L 0   0   . 67.237 67.472 58.717 1.00 50.55  1 . C ? 
HETATM 2518 O   O   . ACE ACE ACE L L 0   0   . 66.974 67.667 59.881 1.00 49.33  1 . O ? 
HETATM 2519 CH3 CH3 . ACE ACE ACE L L 0   0   . 68.636 67.160 58.200 1.00 42.50  1 . C ? 
ATOM   2520 N   N   . GLY GLY GLY L L 1   1   . 66.318 67.467 57.759 1.00 38.74  1 . N ? 
ATOM   2521 CA  CA  . GLY GLY GLY L L 1   1   . 64.919 67.699 58.097 1.00 38.75  1 . C ? 
ATOM   2522 C   C   . GLY GLY GLY L L 1   1   . 64.217 66.422 58.533 1.00 36.72  1 . C ? 
ATOM   2523 O   O   . GLY GLY GLY L L 1   1   . 64.569 65.311 58.144 1.00 32.69  1 . O ? 
ATOM   2524 N   N   . GLU GLU GLU L L 2   2   . 63.187 66.585 59.349 1.00 35.21  1 . N ? 
ATOM   2525 CA  CA  . GLU GLU GLU L L 2   2   . 62.559 65.444 59.992 1.00 34.18  1 . C ? 
ATOM   2526 CB  CB  . GLU GLU GLU L L 2   2   . 61.753 65.852 61.188 1.00 43.63  1 . C ? 
ATOM   2527 CG  CG  . GLU GLU GLU L L 2   2   . 60.650 66.787 60.873 1.00 44.88  1 . C ? 
ATOM   2528 CD  CD  . GLU GLU GLU L L 2   2   . 59.888 67.194 62.119 1.00 61.82  1 . C ? 
ATOM   2529 OE1 OE1 . GLU GLU GLU L L 2   2   . 60.223 66.765 63.258 1.00 73.61  1 . O ? 
ATOM   2530 OE2 OE2 . GLU GLU GLU L L 2   2   . 58.929 67.943 61.936 1.00 51.95  1 . O ? 
ATOM   2531 C   C   . GLU GLU GLU L L 2   2   . 61.685 64.611 59.032 1.00 28.36  1 . C ? 
ATOM   2532 O   O   . GLU GLU GLU L L 2   2   . 61.633 63.408 59.159 1.00 29.37  1 . O ? 
ATOM   2533 N   N   . ILE ILE ILE L L 3   3   . 61.006 65.266 58.074 1.00 27.35  1 . N ? 
ATOM   2534 CA  CA  . ILE ILE ILE L L 3   3   . 60.257 64.506 57.076 1.00 27.45  1 . C ? 
ATOM   2535 CB  CB  . ILE ILE ILE L L 3   3   . 59.314 65.397 56.248 1.00 30.25  1 . C ? 
ATOM   2536 CG1 CG1 . ILE ILE ILE L L 3   3   . 58.168 65.856 57.188 1.00 35.39  1 . C ? 
ATOM   2537 CD1 CD1 . ILE ILE ILE L L 3   3   . 57.223 66.859 56.617 1.00 46.26  1 . C ? 
ATOM   2538 CG2 CG2 . ILE ILE ILE L L 3   3   . 58.749 64.652 55.049 1.00 33.53  1 . C ? 
ATOM   2539 C   C   . ILE ILE ILE L L 3   3   . 61.204 63.684 56.200 1.00 27.35  1 . C ? 
ATOM   2540 O   O   . ILE ILE ILE L L 3   3   . 60.979 62.496 55.950 1.00 27.45  1 . O ? 
ATOM   2541 N   N   . ALA ALA ALA L L 4   4   . 62.284 64.317 55.745 1.00 26.60  1 . N ? 
ATOM   2542 CA  CA  . ALA ALA ALA L L 4   4   . 63.294 63.617 54.975 1.00 29.50  1 . C ? 
ATOM   2543 CB  CB  . ALA ALA ALA L L 4   4   . 64.414 64.555 54.568 1.00 29.14  1 . C ? 
ATOM   2544 C   C   . ALA ALA ALA L L 4   4   . 63.840 62.437 55.771 1.00 26.50  1 . C ? 
ATOM   2545 O   O   . ALA ALA ALA L L 4   4   . 64.048 61.350 55.220 1.00 27.31  1 . O ? 
ATOM   2546 N   N   . GLN GLN GLN L L 5   5   . 64.079 62.635 57.067 1.00 27.40  1 . N ? 
ATOM   2547 CA  CA  . GLN GLN GLN L L 5   5   . 64.583 61.556 57.906 1.00 28.76  1 . C ? 
ATOM   2548 CB  CB  . GLN GLN GLN L L 5   5   . 64.909 62.037 59.325 1.00 32.94  1 . C ? 
ATOM   2549 CG  CG  . GLN GLN GLN L L 5   5   . 65.666 60.995 60.124 1.00 41.54  1 . C ? 
ATOM   2550 CD  CD  . GLN GLN GLN L L 5   5   . 66.958 60.561 59.406 1.00 53.33  1 . C ? 
ATOM   2551 OE1 OE1 . GLN GLN GLN L L 5   5   . 67.684 61.415 58.867 1.00 46.93  1 . O ? 
ATOM   2552 NE2 NE2 . GLN GLN GLN L L 5   5   . 67.213 59.243 59.340 1.00 45.78  1 . N ? 
ATOM   2553 C   C   . GLN GLN GLN L L 5   5   . 63.587 60.395 57.986 1.00 27.07  1 . C ? 
ATOM   2554 O   O   . GLN GLN GLN L L 5   5   . 63.972 59.232 57.966 1.00 25.89  1 . O ? 
ATOM   2555 N   N   . GLY GLY GLY L L 6   6   . 62.293 60.721 58.086 1.00 25.12  1 . N ? 
ATOM   2556 CA  CA  . GLY GLY GLY L L 6   6   . 61.259 59.709 58.065 1.00 23.26  1 . C ? 
ATOM   2557 C   C   . GLY GLY GLY L L 6   6   . 61.308 58.865 56.780 1.00 21.61  1 . C ? 
ATOM   2558 O   O   . GLY GLY GLY L L 6   6   . 61.197 57.628 56.827 1.00 22.73  1 . O ? 
ATOM   2559 N   N   . LEU LEU LEU L L 7   7   . 61.484 59.530 55.638 1.00 21.51  1 . N ? 
ATOM   2560 CA  CA  . LEU LEU LEU L L 7   7   . 61.612 58.826 54.371 1.00 21.13  1 . C ? 
ATOM   2561 CB  CB  . LEU LEU LEU L L 7   7   . 61.648 59.809 53.206 1.00 22.79  1 . C ? 
ATOM   2562 CG  CG  . LEU LEU LEU L L 7   7   . 60.358 60.627 52.990 1.00 23.59  1 . C ? 
ATOM   2563 CD1 CD1 . LEU LEU LEU L L 7   7   . 60.583 61.647 51.885 1.00 28.22  1 . C ? 
ATOM   2564 CD2 CD2 . LEU LEU LEU L L 7   7   . 59.187 59.774 52.664 1.00 24.98  1 . C ? 
ATOM   2565 C   C   . LEU LEU LEU L L 7   7   . 62.848 57.922 54.349 1.00 23.36  1 . C ? 
ATOM   2566 O   O   . LEU LEU LEU L L 7   7   . 62.810 56.797 53.851 1.00 22.13  1 . O ? 
ATOM   2567 N   N   . LYS LYS LYS L L 8   8   . 63.964 58.421 54.897 1.00 23.98  1 . N ? 
ATOM   2568 CA  CA  . LYS LYS LYS L L 8   8   . 65.184 57.636 54.992 1.00 24.15  1 . C ? 
ATOM   2569 CB  CB  . LYS LYS LYS L L 8   8   . 66.353 58.533 55.422 1.00 26.83  1 . C ? 
ATOM   2570 CG  CG  . LYS LYS LYS L L 8   8   . 66.728 59.505 54.300 1.00 32.54  1 . C ? 
ATOM   2571 CD  CD  . LYS LYS LYS L L 8   8   . 67.845 60.448 54.817 1.00 39.46  1 . C ? 
ATOM   2572 CE  CE  . LYS LYS LYS L L 8   8   . 68.012 61.739 54.065 1.00 57.07  1 . C ? 
ATOM   2573 NZ  NZ  . LYS LYS LYS L L 8   8   . 67.928 61.715 52.594 1.00 66.00  1 . N ? 
ATOM   2574 C   C   . LYS LYS LYS L L 8   8   . 65.028 56.425 55.891 1.00 23.16  1 . C ? 
ATOM   2575 O   O   . LYS LYS LYS L L 8   8   . 65.574 55.361 55.599 1.00 23.51  1 . O ? 
ATOM   2576 N   N   . GLU GLU GLU L L 9   9   . 64.249 56.547 56.976 1.00 21.08  1 . N ? 
ATOM   2577 CA  CA  . GLU GLU GLU L L 9   9   . 63.965 55.402 57.829 1.00 23.47  1 . C ? 
ATOM   2578 CB  CB  . GLU GLU GLU L L 9   9   . 63.288 55.795 59.135 1.00 24.23  1 . C ? 
ATOM   2579 CG  CG  . GLU GLU GLU L L 9   9   . 64.136 56.665 60.037 1.00 31.87  1 . C ? 
ATOM   2580 CD  CD  . GLU GLU GLU L L 9   9   . 65.467 55.970 60.415 1.00 41.21  1 . C ? 
ATOM   2581 OE1 OE1 . GLU GLU GLU L L 9   9   . 65.486 54.703 60.639 1.00 37.84  1 . O ? 
ATOM   2582 OE2 OE2 . GLU GLU GLU L L 9   9   . 66.483 56.702 60.446 1.00 48.72  1 . O ? 
ATOM   2583 C   C   . GLU GLU GLU L L 9   9   . 63.114 54.361 57.094 1.00 21.16  1 . C ? 
ATOM   2584 O   O   . GLU GLU GLU L L 9   9   . 63.334 53.155 57.243 1.00 21.10  1 . O ? 
ATOM   2585 N   N   . ILE ILE ILE L L 10  10  . 62.138 54.838 56.301 1.00 21.79  1 . N ? 
ATOM   2586 CA  CA  . ILE ILE ILE L L 10  10  . 61.354 53.940 55.472 1.00 20.41  1 . C ? 
ATOM   2587 CB  CB  . ILE ILE ILE L L 10  10  . 60.235 54.721 54.742 1.00 17.85  1 . C ? 
ATOM   2588 CG1 CG1 . ILE ILE ILE L L 10  10  . 59.163 55.115 55.741 1.00 20.32  1 . C ? 
ATOM   2589 CD1 CD1 . ILE ILE ILE L L 10  10  . 58.120 56.065 55.222 1.00 22.18  1 . C ? 
ATOM   2590 CG2 CG2 . ILE ILE ILE L L 10  10  . 59.649 53.902 53.574 1.00 18.39  1 . C ? 
ATOM   2591 C   C   . ILE ILE ILE L L 10  10  . 62.274 53.163 54.508 1.00 20.28  1 . C ? 
ATOM   2592 O   O   . ILE ILE ILE L L 10  10  . 62.143 51.948 54.360 1.00 19.15  1 . O ? 
ATOM   2593 N   N   . ALA ALA ALA L L 11  11  . 63.215 53.856 53.881 1.00 20.33  1 . N ? 
ATOM   2594 CA  CA  . ALA ALA ALA L L 11  11  . 64.178 53.208 53.000 1.00 21.64  1 . C ? 
ATOM   2595 CB  CB  . ALA ALA ALA L L 11  11  . 65.106 54.216 52.375 1.00 22.59  1 . C ? 
ATOM   2596 C   C   . ALA ALA ALA L L 11  11  . 64.957 52.127 53.728 1.00 22.18  1 . C ? 
ATOM   2597 O   O   . ALA ALA ALA L L 11  11  . 65.174 51.039 53.182 1.00 19.94  1 . O ? 
ATOM   2598 N   N   . LYS LYS LYS L L 12  12  . 65.407 52.417 54.960 1.00 23.21  1 . N ? 
ATOM   2599 CA  CA  . LYS LYS LYS L L 12  12  . 66.117 51.410 55.761 1.00 22.79  1 . C ? 
ATOM   2600 CB  CB  . LYS LYS LYS L L 12  12  . 66.632 52.022 57.071 1.00 28.15  1 . C ? 
ATOM   2601 CG  CG  . LYS LYS LYS L L 12  12  . 67.724 53.037 56.853 1.00 38.66  1 . C ? 
ATOM   2602 CD  CD  . LYS LYS LYS L L 12  12  . 68.200 53.644 58.185 1.00 48.72  1 . C ? 
ATOM   2603 CE  CE  . LYS LYS LYS L L 12  12  . 68.851 55.010 58.020 1.00 55.32  1 . C ? 
ATOM   2604 NZ  NZ  . LYS LYS LYS L L 12  12  . 69.552 55.256 56.721 1.00 73.54  1 . N ? 
ATOM   2605 C   C   . LYS LYS LYS L L 12  12  . 65.238 50.188 56.047 1.00 22.40  1 . C ? 
ATOM   2606 O   O   . LYS LYS LYS L L 12  12  . 65.717 49.058 56.021 1.00 22.09  1 . O ? 
ATOM   2607 N   N   . GLY GLY GLY L L 13  13  . 63.950 50.416 56.301 1.00 21.76  1 . N ? 
ATOM   2608 CA  CA  . GLY GLY GLY L L 13  13  . 62.988 49.343 56.482 1.00 20.92  1 . C ? 
ATOM   2609 C   C   . GLY GLY GLY L L 13  13  . 62.889 48.456 55.253 1.00 19.76  1 . C ? 
ATOM   2610 O   O   . GLY GLY GLY L L 13  13  . 62.822 47.232 55.354 1.00 20.54  1 . O ? 
ATOM   2611 N   N   . LEU LEU LEU L L 14  14  . 62.848 49.078 54.076 1.00 18.82  1 . N ? 
ATOM   2612 CA  CA  . LEU LEU LEU L L 14  14  . 62.826 48.331 52.820 1.00 18.78  1 . C ? 
ATOM   2613 CB  CB  . LEU LEU LEU L L 14  14  . 62.602 49.245 51.635 1.00 19.39  1 . C ? 
ATOM   2614 CG  CG  . LEU LEU LEU L L 14  14  . 61.237 49.966 51.623 1.00 19.13  1 . C ? 
ATOM   2615 CD1 CD1 . LEU LEU LEU L L 14  14  . 61.203 50.982 50.497 1.00 20.63  1 . C ? 
ATOM   2616 CD2 CD2 . LEU LEU LEU L L 14  14  . 60.078 48.974 51.457 1.00 20.81  1 . C ? 
ATOM   2617 C   C   . LEU LEU LEU L L 14  14  . 64.093 47.490 52.642 1.00 19.29  1 . C ? 
ATOM   2618 O   O   . LEU LEU LEU L L 14  14  . 64.033 46.358 52.172 1.00 19.41  1 . O ? 
ATOM   2619 N   N   . LYS LYS LYS L L 15  15  . 65.245 48.048 53.005 1.00 20.77  1 . N ? 
ATOM   2620 CA  CA  . LYS LYS LYS L L 15  15  . 66.494 47.281 52.971 1.00 22.31  1 . C ? 
ATOM   2621 CB  CB  . LYS LYS LYS L L 15  15  . 67.696 48.198 53.230 1.00 24.41  1 . C ? 
ATOM   2622 CG  CG  . LYS LYS LYS L L 15  15  . 67.878 49.160 52.064 1.00 25.28  1 . C ? 
ATOM   2623 CD  CD  . LYS LYS LYS L L 15  15  . 69.039 50.155 52.318 1.00 39.38  1 . C ? 
ATOM   2624 CE  CE  . LYS LYS LYS L L 15  15  . 68.999 51.287 51.310 1.00 50.34  1 . C ? 
ATOM   2625 NZ  NZ  . LYS LYS LYS L L 15  15  . 70.377 51.918 51.265 1.00 48.27  1 . N ? 
ATOM   2626 C   C   . LYS LYS LYS L L 15  15  . 66.467 46.084 53.909 1.00 23.13  1 . C ? 
ATOM   2627 O   O   . LYS LYS LYS L L 15  15  . 66.988 45.016 53.568 1.00 22.81  1 . O ? 
ATOM   2628 N   N   . GLU GLU GLU L L 16  16  . 65.863 46.243 55.090 1.00 20.11  1 . N ? 
ATOM   2629 CA  CA  . GLU GLU GLU L L 16  16  . 65.710 45.127 56.021 1.00 20.85  1 . C ? 
ATOM   2630 CB  CB  . GLU GLU GLU L L 16  16  . 65.179 45.559 57.388 1.00 21.81  1 . C ? 
ATOM   2631 CG  CG  . GLU GLU GLU L L 16  16  . 66.104 46.465 58.126 1.00 26.58  1 . C ? 
ATOM   2632 CD  CD  . GLU GLU GLU L L 16  16  . 65.823 46.612 59.604 1.00 36.83  1 . C ? 
ATOM   2633 OE1 OE1 . GLU GLU GLU L L 16  16  . 65.005 45.880 60.199 1.00 43.53  1 . O ? 
ATOM   2634 OE2 OE2 . GLU GLU GLU L L 16  16  . 66.485 47.469 60.197 1.00 49.18  1 . O ? 
ATOM   2635 C   C   . GLU GLU GLU L L 16  16  . 64.817 44.024 55.396 1.00 20.76  1 . C ? 
ATOM   2636 O   O   . GLU GLU GLU L L 16  16  . 65.080 42.846 55.544 1.00 21.03  1 . O ? 
ATOM   2637 N   N   . ILE ILE ILE L L 17  17  . 63.755 44.443 54.711 1.00 19.72  1 . N ? 
ATOM   2638 CA  CA  . ILE ILE ILE L L 17  17  . 62.887 43.510 53.999 1.00 17.51  1 . C ? 
ATOM   2639 CB  CB  . ILE ILE ILE L L 17  17  . 61.645 44.233 53.407 1.00 20.55  1 . C ? 
ATOM   2640 CG1 CG1 . ILE ILE ILE L L 17  17  . 60.713 44.590 54.585 1.00 19.90  1 . C ? 
ATOM   2641 CD1 CD1 . ILE ILE ILE L L 17  17  . 59.542 45.469 54.169 1.00 18.44  1 . C ? 
ATOM   2642 CG2 CG2 . ILE ILE ILE L L 17  17  . 60.951 43.390 52.351 1.00 19.05  1 . C ? 
ATOM   2643 C   C   . ILE ILE ILE L L 17  17  . 63.688 42.742 52.949 1.00 20.01  1 . C ? 
ATOM   2644 O   O   . ILE ILE ILE L L 17  17  . 63.560 41.523 52.838 1.00 19.03  1 . O ? 
ATOM   2645 N   N   . ALA ALA ALA L L 18  18  . 64.531 43.455 52.196 1.00 19.23  1 . N ? 
ATOM   2646 CA  CA  . ALA ALA ALA L L 18  18  . 65.397 42.810 51.218 1.00 19.80  1 . C ? 
ATOM   2647 CB  CB  . ALA ALA ALA L L 18  18  . 66.248 43.837 50.502 1.00 19.78  1 . C ? 
ATOM   2648 C   C   . ALA ALA ALA L L 18  18  . 66.263 41.745 51.855 1.00 18.98  1 . C ? 
ATOM   2649 O   O   . ALA ALA ALA L L 18  18  . 66.405 40.647 51.301 1.00 20.33  1 . O ? 
ATOM   2650 N   N   . TRP TRP TRP L L 19  19  . 66.847 42.051 53.019 1.00 22.44  1 . N ? 
ATOM   2651 CA  CA  . TRP TRP TRP L L 19  19  . 67.659 41.065 53.728 1.00 22.49  1 . C ? 
ATOM   2652 CB  CB  . TRP TRP TRP L L 19  19  . 68.388 41.717 54.937 1.00 26.51  1 . C ? 
ATOM   2653 CG  CG  . TRP TRP TRP L L 19  19  . 69.373 40.837 55.507 1.00 28.26  1 . C ? 
ATOM   2654 CD1 CD1 . TRP TRP TRP L L 19  19  . 69.294 40.156 56.691 1.00 35.40  1 . C ? 
ATOM   2655 NE1 NE1 . TRP TRP TRP L L 19  19  . 70.403 39.359 56.851 1.00 34.59  1 . N ? 
ATOM   2656 CE2 CE2 . TRP TRP TRP L L 19  19  . 71.308 39.675 55.869 1.00 33.01  1 . C ? 
ATOM   2657 CD2 CD2 . TRP TRP TRP L L 19  19  . 70.668 40.566 54.974 1.00 29.42  1 . C ? 
ATOM   2658 CE3 CE3 . TRP TRP TRP L L 19  19  . 71.376 41.040 53.863 1.00 33.27  1 . C ? 
ATOM   2659 CZ3 CZ3 . TRP TRP TRP L L 19  19  . 72.697 40.577 53.671 1.00 37.08  1 . C ? 
ATOM   2660 CH2 CH2 . TRP TRP TRP L L 19  19  . 73.265 39.666 54.530 1.00 33.12  1 . C ? 
ATOM   2661 CZ2 CZ2 . TRP TRP TRP L L 19  19  . 72.610 39.203 55.644 1.00 43.20  1 . C ? 
ATOM   2662 C   C   . TRP TRP TRP L L 19  19  . 66.846 39.871 54.174 1.00 24.12  1 . C ? 
ATOM   2663 O   O   . TRP TRP TRP L L 19  19  . 67.309 38.749 54.110 1.00 22.98  1 . O ? 
ATOM   2664 N   N   . GLY GLY GLY L L 20  20  . 65.603 40.081 54.589 1.00 20.23  1 . N ? 
ATOM   2665 CA  CA  . GLY GLY GLY L L 20  20  . 64.706 38.993 54.906 1.00 20.79  1 . C ? 
ATOM   2666 C   C   . GLY GLY GLY L L 20  20  . 64.467 38.068 53.714 1.00 18.47  1 . C ? 
ATOM   2667 O   O   . GLY GLY GLY L L 20  20  . 64.443 36.841 53.857 1.00 19.89  1 . O ? 
ATOM   2668 N   N   . LEU LEU LEU L L 21  21  . 64.282 38.660 52.527 1.00 19.27  1 . N ? 
ATOM   2669 CA  CA  . LEU LEU LEU L L 21  21  . 64.126 37.878 51.315 1.00 17.78  1 . C ? 
ATOM   2670 CB  CB  . LEU LEU LEU L L 21  21  . 63.752 38.745 50.136 1.00 19.75  1 . C ? 
ATOM   2671 CG  CG  . LEU LEU LEU L L 21  21  . 62.389 39.444 50.253 1.00 18.31  1 . C ? 
ATOM   2672 CD1 CD1 . LEU LEU LEU L L 21  21  . 62.179 40.416 49.136 1.00 20.70  1 . C ? 
ATOM   2673 CD2 CD2 . LEU LEU LEU L L 21  21  . 61.260 38.457 50.237 1.00 20.45  1 . C ? 
ATOM   2674 C   C   . LEU LEU LEU L L 21  21  . 65.390 37.054 51.004 1.00 18.19  1 . C ? 
ATOM   2675 O   O   . LEU LEU LEU L L 21  21  . 65.322 35.903 50.575 1.00 20.32  1 . O ? 
ATOM   2676 N   N   . LYS LYS LYS L L 22  22  . 66.557 37.684 51.196 1.00 21.09  1 . N ? 
ATOM   2677 CA  CA  . LYS LYS LYS L L 22  22  . 67.813 36.953 51.030 1.00 21.39  1 . C ? 
ATOM   2678 CB  CB  . LYS LYS LYS L L 22  22  . 68.989 37.939 51.176 1.00 22.71  1 . C ? 
ATOM   2679 CG  CG  . LYS LYS LYS L L 22  22  . 69.068 38.909 50.044 1.00 31.03  1 . C ? 
ATOM   2680 CD  CD  . LYS LYS LYS L L 22  22  . 70.174 39.915 50.210 1.00 36.31  1 . C ? 
ATOM   2681 CE  CE  . LYS LYS LYS L L 22  22  . 70.242 40.767 48.930 1.00 55.77  1 . C ? 
ATOM   2682 NZ  NZ  . LYS LYS LYS L L 22  22  . 71.559 41.389 48.639 1.00 53.88  1 . N ? 
ATOM   2683 C   C   . LYS LYS LYS L L 22  22  . 67.937 35.793 51.993 1.00 21.98  1 . C ? 
ATOM   2684 O   O   . LYS LYS LYS L L 22  22  . 68.445 34.759 51.622 1.00 20.55  1 . O ? 
ATOM   2685 N   N   . GLU GLU GLU L L 23  23  . 67.467 35.946 53.234 1.00 20.88  1 . N ? 
ATOM   2686 CA  CA  . GLU GLU GLU L L 23  23  . 67.454 34.849 54.189 1.00 20.77  1 . C ? 
ATOM   2687 CB  CB  . GLU GLU GLU L L 23  23  . 67.108 35.321 55.602 1.00 24.43  1 . C ? 
ATOM   2688 CG  CG  . GLU GLU GLU L L 23  23  . 68.124 36.207 56.226 1.00 31.69  1 . C ? 
ATOM   2689 CD  CD  . GLU GLU GLU L L 23  23  . 68.041 36.234 57.776 1.00 33.63  1 . C ? 
ATOM   2690 OE1 OE1 . GLU GLU GLU L L 23  23  . 67.351 35.468 58.455 1.00 45.77  1 . O ? 
ATOM   2691 OE2 OE2 . GLU GLU GLU L L 23  23  . 68.770 36.953 58.403 1.00 48.31  1 . O ? 
ATOM   2692 C   C   . GLU GLU GLU L L 23  23  . 66.543 33.720 53.740 1.00 22.21  1 . C ? 
ATOM   2693 O   O   . GLU GLU GLU L L 23  23  . 66.878 32.547 53.892 1.00 20.40  1 . O ? 
ATOM   2694 N   N   . ILE ILE ILE L L 24  24  . 65.385 34.073 53.172 1.00 21.36  1 . N ? 
ATOM   2695 CA  CA  . ILE ILE ILE L L 24  24  . 64.489 33.073 52.596 1.00 21.13  1 . C ? 
ATOM   2696 CB  CB  . ILE ILE ILE L L 24  24  . 63.177 33.698 52.115 1.00 22.31  1 . C ? 
ATOM   2697 CG1 CG1 . ILE ILE ILE L L 24  24  . 62.356 34.096 53.350 1.00 22.04  1 . C ? 
ATOM   2698 CD1 CD1 . ILE ILE ILE L L 24  24  . 61.080 34.875 53.041 1.00 24.74  1 . C ? 
ATOM   2699 CG2 CG2 . ILE ILE ILE L L 24  24  . 62.418 32.718 51.253 1.00 23.61  1 . C ? 
ATOM   2700 C   C   . ILE ILE ILE L L 24  24  . 65.228 32.295 51.480 1.00 19.31  1 . C ? 
ATOM   2701 O   O   . ILE ILE ILE L L 24  24  . 65.176 31.067 51.428 1.00 21.75  1 . O ? 
ATOM   2702 N   N   . ALA ALA ALA L L 25  25  . 65.926 33.037 50.615 1.00 19.75  1 . N ? 
ATOM   2703 CA  CA  . ALA ALA ALA L L 25  25  . 66.679 32.409 49.532 1.00 23.42  1 . C ? 
ATOM   2704 CB  CB  . ALA ALA ALA L L 25  25  . 67.369 33.450 48.685 1.00 20.28  1 . C ? 
ATOM   2705 C   C   . ALA ALA ALA L L 25  25  . 67.696 31.392 50.078 1.00 24.27  1 . C ? 
ATOM   2706 O   O   . ALA ALA ALA L L 25  25  . 67.853 30.308 49.558 1.00 22.26  1 . O ? 
ATOM   2707 N   N   . GLN GLN GLN L L 26  26  . 68.385 31.770 51.145 1.00 22.43  1 . N ? 
ATOM   2708 CA  CA  . GLN GLN GLN L L 26  26  . 69.395 30.897 51.802 1.00 22.95  1 . C ? 
ATOM   2709 CB  CB  . GLN GLN GLN L L 26  26  . 70.127 31.669 52.893 1.00 24.89  1 . C ? 
ATOM   2710 CG  CG  . GLN GLN GLN L L 26  26  . 71.355 31.025 53.452 1.00 28.41  1 . C ? 
ATOM   2711 CD  CD  . GLN GLN GLN L L 26  26  . 72.456 30.828 52.417 1.00 35.22  1 . C ? 
ATOM   2712 OE1 OE1 . GLN GLN GLN L L 26  26  . 72.543 31.524 51.336 1.00 34.98  1 . O ? 
ATOM   2713 NE2 NE2 . GLN GLN GLN L L 26  26  . 73.407 29.988 52.814 1.00 28.12  1 . N ? 
ATOM   2714 C   C   . GLN GLN GLN L L 26  26  . 68.718 29.665 52.382 1.00 27.50  1 . C ? 
ATOM   2715 O   O   . GLN GLN GLN L L 26  26  . 69.259 28.570 52.304 1.00 27.35  1 . O ? 
ATOM   2716 N   N   . GLY GLY GLY L L 27  27  . 67.525 29.838 52.948 1.00 25.95  1 . N ? 
ATOM   2717 CA  CA  . GLY GLY GLY L L 27  27  . 66.729 28.748 53.475 1.00 31.22  1 . C ? 
ATOM   2718 C   C   . GLY GLY GLY L L 27  27  . 66.294 27.748 52.431 1.00 29.75  1 . C ? 
ATOM   2719 O   O   . GLY GLY GLY L L 27  27  . 66.263 26.555 52.687 1.00 39.95  1 . O ? 
ATOM   2720 N   N   . LEU LEU LEU L L 28  28  . 65.957 28.243 51.230 1.00 29.40  1 . N ? 
ATOM   2721 CA  CA  . LEU LEU LEU L L 28  28  . 65.623 27.390 50.090 1.00 26.81  1 . C ? 
ATOM   2722 CB  CB  . LEU LEU LEU L L 28  28  . 65.056 28.210 48.943 1.00 29.70  1 . C ? 
ATOM   2723 CG  CG  . LEU LEU LEU L L 28  28  . 63.726 28.860 49.216 1.00 27.26  1 . C ? 
ATOM   2724 CD1 CD1 . LEU LEU LEU L L 28  28  . 63.406 29.885 48.125 1.00 30.01  1 . C ? 
ATOM   2725 CD2 CD2 . LEU LEU LEU L L 28  28  . 62.585 27.852 49.404 1.00 32.04  1 . C ? 
ATOM   2726 C   C   . LEU LEU LEU L L 28  28  . 66.871 26.635 49.591 1.00 33.33  1 . C ? 
ATOM   2727 O   O   . LEU LEU LEU L L 28  28  . 66.799 25.475 49.239 1.00 35.41  1 . O ? 
ATOM   2728 N   N   . LYS LYS LYS L L 29  29  . 68.014 27.331 49.566 1.00 29.76  1 . N ? 
ATOM   2729 CA  CA  . LYS LYS LYS L L 29  29  . 69.272 26.778 49.059 1.00 33.84  1 . C ? 
ATOM   2730 CB  CB  . LYS LYS LYS L L 29  29  . 70.325 27.877 48.903 1.00 30.29  1 . C ? 
ATOM   2731 CG  CG  . LYS LYS LYS L L 29  29  . 70.158 28.715 47.675 1.00 33.12  1 . C ? 
ATOM   2732 CD  CD  . LYS LYS LYS L L 29  29  . 71.110 29.905 47.700 1.00 33.25  1 . C ? 
ATOM   2733 CE  CE  . LYS LYS LYS L L 29  29  . 70.885 30.846 46.561 1.00 39.84  1 . C ? 
ATOM   2734 NZ  NZ  . LYS LYS LYS L L 29  29  . 72.088 31.687 46.595 1.00 41.55  1 . N ? 
ATOM   2735 C   C   . LYS LYS LYS L L 29  29  . 69.827 25.644 49.906 1.00 46.47  1 . C ? 
ATOM   2736 O   O   . LYS LYS LYS L L 29  29  . 70.581 24.823 49.427 1.00 47.08  1 . O ? 
ATOM   2737 N   N   . GLY GLY GLY L L 30  30  . 69.457 25.612 51.184 1.00 40.12  1 . N ? 
ATOM   2738 CA  CA  . GLY GLY GLY L L 30  30  . 69.864 24.560 52.130 1.00 55.38  1 . C ? 
ATOM   2739 C   C   . GLY GLY GLY L L 30  30  . 70.351 25.165 53.477 1.00 74.86  1 . C ? 
ATOM   2740 O   O   . GLY GLY GLY L L 30  30  . 71.359 25.909 53.604 1.00 77.03  1 . O ? 
HETATM 2741 C   C   . ACE ACE ACE M M 0   0   . 58.262 66.397 66.124 1.00 60.17  1 . C ? 
HETATM 2742 O   O   . ACE ACE ACE M M 0   0   . 57.330 66.599 66.859 1.00 58.67  1 . O ? 
HETATM 2743 CH3 CH3 . ACE ACE ACE M M 0   0   . 59.646 66.075 66.643 1.00 49.25  1 . C ? 
ATOM   2744 N   N   . GLY GLY GLY M M 1   1   . 58.154 66.428 64.791 1.00 41.48  1 . N ? 
ATOM   2745 CA  CA  . GLY GLY GLY M M 1   1   . 56.864 66.677 64.182 1.00 42.39  1 . C ? 
ATOM   2746 C   C   . GLY GLY GLY M M 1   1   . 56.017 65.427 64.062 1.00 37.99  1 . C ? 
ATOM   2747 O   O   . GLY GLY GLY M M 1   1   . 56.530 64.320 63.922 1.00 31.86  1 . O ? 
ATOM   2748 N   N   . GLU GLU GLU M M 2   2   . 54.703 65.596 64.059 1.00 36.14  1 . N ? 
ATOM   2749 CA  CA  . GLU GLU GLU M M 2   2   . 53.810 64.458 64.088 1.00 36.02  1 . C ? 
ATOM   2750 CB  CB  . GLU GLU GLU M M 2   2   . 52.428 64.840 64.540 1.00 47.01  1 . C ? 
ATOM   2751 CG  CG  . GLU GLU GLU M M 2   2   . 51.776 65.841 63.656 1.00 39.23  1 . C ? 
ATOM   2752 CD  CD  . GLU GLU GLU M M 2   2   . 50.443 66.294 64.236 1.00 59.43  1 . C ? 
ATOM   2753 OE1 OE1 . GLU GLU GLU M M 2   2   . 49.989 65.791 65.324 1.00 52.85  1 . O ? 
ATOM   2754 OE2 OE2 . GLU GLU GLU M M 2   2   . 49.843 67.128 63.548 1.00 54.88  1 . O ? 
ATOM   2755 C   C   . GLU GLU GLU M M 2   2   . 53.730 63.708 62.745 1.00 29.58  1 . C ? 
ATOM   2756 O   O   . GLU GLU GLU M M 2   2   . 53.601 62.504 62.731 1.00 27.95  1 . O ? 
ATOM   2757 N   N   . ILE ILE ILE M M 3   3   . 53.811 64.433 61.618 1.00 29.38  1 . N ? 
ATOM   2758 CA  CA  . ILE ILE ILE M M 3   3   . 53.853 63.764 60.320 1.00 28.58  1 . C ? 
ATOM   2759 CB  CB  . ILE ILE ILE M M 3   3   . 53.667 64.733 59.152 1.00 31.65  1 . C ? 
ATOM   2760 CG1 CG1 . ILE ILE ILE M M 3   3   . 52.185 65.206 59.185 1.00 39.52  1 . C ? 
ATOM   2761 CD1 CD1 . ILE ILE ILE M M 3   3   . 51.772 66.215 58.161 1.00 43.56  1 . C ? 
ATOM   2762 CG2 CG2 . ILE ILE ILE M M 3   3   . 53.985 64.067 57.812 1.00 32.42  1 . C ? 
ATOM   2763 C   C   . ILE ILE ILE M M 3   3   . 55.146 62.933 60.194 1.00 27.11  1 . C ? 
ATOM   2764 O   O   . ILE ILE ILE M M 3   3   . 55.125 61.771 59.779 1.00 24.90  1 . O ? 
ATOM   2765 N   N   . ALA ALA ALA M M 4   4   . 56.272 63.531 60.559 1.00 26.61  1 . N ? 
ATOM   2766 CA  CA  . ALA ALA ALA M M 4   4   . 57.532 62.824 60.558 1.00 28.65  1 . C ? 
ATOM   2767 CB  CB  . ALA ALA ALA M M 4   4   . 58.671 63.731 61.019 1.00 34.04  1 . C ? 
ATOM   2768 C   C   . ALA ALA ALA M M 4   4   . 57.456 61.588 61.449 1.00 27.09  1 . C ? 
ATOM   2769 O   O   . ALA ALA ALA M M 4   4   . 57.956 60.520 61.087 1.00 25.55  1 . O ? 
ATOM   2770 N   N   . GLN GLN GLN M M 5   5   . 56.815 61.719 62.614 1.00 26.81  1 . N ? 
ATOM   2771 CA  CA  . GLN GLN GLN M M 5   5   . 56.667 60.584 63.512 1.00 30.24  1 . C ? 
ATOM   2772 CB  CB  . GLN GLN GLN M M 5   5   . 56.023 60.982 64.842 1.00 36.96  1 . C ? 
ATOM   2773 CG  CG  . GLN GLN GLN M M 5   5   . 56.089 59.870 65.873 1.00 42.51  1 . C ? 
ATOM   2774 CD  CD  . GLN GLN GLN M M 5   5   . 57.535 59.414 66.113 1.00 58.02  1 . C ? 
ATOM   2775 OE1 OE1 . GLN GLN GLN M M 5   5   . 58.449 60.259 66.213 1.00 53.57  1 . O ? 
ATOM   2776 NE2 NE2 . GLN GLN GLN M M 5   5   . 57.765 58.088 66.139 1.00 50.70  1 . N ? 
ATOM   2777 C   C   . GLN GLN GLN M M 5   5   . 55.839 59.465 62.867 1.00 26.49  1 . C ? 
ATOM   2778 O   O   . GLN GLN GLN M M 5   5   . 56.141 58.290 63.021 1.00 28.04  1 . O ? 
ATOM   2779 N   N   . GLY GLY GLY M M 6   6   . 54.780 59.843 62.148 1.00 26.73  1 . N ? 
ATOM   2780 CA  CA  . GLY GLY GLY M M 6   6   . 53.993 58.880 61.407 1.00 24.24  1 . C ? 
ATOM   2781 C   C   . GLY GLY GLY M M 6   6   . 54.839 58.100 60.391 1.00 22.69  1 . C ? 
ATOM   2782 O   O   . GLY GLY GLY M M 6   6   . 54.711 56.885 60.263 1.00 22.90  1 . O ? 
ATOM   2783 N   N   . LEU LEU LEU M M 7   7   . 55.705 58.802 59.668 1.00 23.33  1 . N ? 
ATOM   2784 CA  CA  . LEU LEU LEU M M 7   7   . 56.607 58.151 58.722 1.00 22.02  1 . C ? 
ATOM   2785 CB  CB  . LEU LEU LEU M M 7   7   . 57.383 59.183 57.916 1.00 23.65  1 . C ? 
ATOM   2786 CG  CG  . LEU LEU LEU M M 7   7   . 56.576 60.092 57.001 1.00 24.27  1 . C ? 
ATOM   2787 CD1 CD1 . LEU LEU LEU M M 7   7   . 57.560 61.081 56.331 1.00 27.21  1 . C ? 
ATOM   2788 CD2 CD2 . LEU LEU LEU M M 7   7   . 55.815 59.328 55.952 1.00 24.48  1 . C ? 
ATOM   2789 C   C   . LEU LEU LEU M M 7   7   . 57.566 57.187 59.437 1.00 25.14  1 . C ? 
ATOM   2790 O   O   . LEU LEU LEU M M 7   7   . 57.841 56.087 58.953 1.00 22.87  1 . O ? 
ATOM   2791 N   N   . LYS LYS LYS M M 8   8   . 58.078 57.608 60.599 1.00 23.47  1 . N ? 
ATOM   2792 CA  CA  . LYS LYS LYS M M 8   8   . 58.950 56.767 61.395 1.00 24.24  1 . C ? 
ATOM   2793 CB  CB  . LYS LYS LYS M M 8   8   . 59.580 57.574 62.530 1.00 28.07  1 . C ? 
ATOM   2794 CG  CG  . LYS LYS LYS M M 8   8   . 60.574 58.583 61.997 1.00 31.98  1 . C ? 
ATOM   2795 CD  CD  . LYS LYS LYS M M 8   8   . 61.136 59.475 63.123 1.00 39.77  1 . C ? 
ATOM   2796 CE  CE  . LYS LYS LYS M M 8   8   . 61.832 60.707 62.565 1.00 47.27  1 . C ? 
ATOM   2797 NZ  NZ  . LYS LYS LYS M M 8   8   . 61.514 62.072 63.151 1.00 67.76  1 . N ? 
ATOM   2798 C   C   . LYS LYS LYS M M 8   8   . 58.234 55.512 61.907 1.00 24.67  1 . C ? 
ATOM   2799 O   O   . LYS LYS LYS M M 8   8   . 58.826 54.428 61.961 1.00 23.08  1 . O ? 
ATOM   2800 N   N   . GLU GLU GLU M M 9   9   . 56.949 55.635 62.254 1.00 23.30  1 . N ? 
ATOM   2801 CA  CA  . GLU GLU GLU M M 9   9   . 56.165 54.478 62.654 1.00 25.88  1 . C ? 
ATOM   2802 CB  CB  . GLU GLU GLU M M 9   9   . 54.812 54.859 63.249 1.00 28.02  1 . C ? 
ATOM   2803 CG  CG  . GLU GLU GLU M M 9   9   . 54.921 55.638 64.547 1.00 32.19  1 . C ? 
ATOM   2804 CD  CD  . GLU GLU GLU M M 9   9   . 55.676 54.883 65.635 1.00 42.61  1 . C ? 
ATOM   2805 OE1 OE1 . GLU GLU GLU M M 9   9   . 55.521 53.656 65.754 1.00 45.15  1 . O ? 
ATOM   2806 OE2 OE2 . GLU GLU GLU M M 9   9   . 56.446 55.547 66.349 1.00 50.65  1 . O ? 
ATOM   2807 C   C   . GLU GLU GLU M M 9   9   . 55.959 53.510 61.476 1.00 24.70  1 . C ? 
ATOM   2808 O   O   . GLU GLU GLU M M 9   9   . 56.006 52.290 61.646 1.00 22.13  1 . O ? 
ATOM   2809 N   N   . ILE ILE ILE M M 10  10  . 55.723 54.067 60.282 1.00 21.82  1 . N ? 
ATOM   2810 CA  CA  . ILE ILE ILE M M 10  10  . 55.636 53.258 59.074 1.00 19.92  1 . C ? 
ATOM   2811 CB  CB  . ILE ILE ILE M M 10  10  . 55.260 54.116 57.864 1.00 19.32  1 . C ? 
ATOM   2812 CG1 CG1 . ILE ILE ILE M M 10  10  . 53.786 54.535 57.986 1.00 21.94  1 . C ? 
ATOM   2813 CD1 CD1 . ILE ILE ILE M M 10  10  . 53.352 55.571 56.956 1.00 23.46  1 . C ? 
ATOM   2814 CG2 CG2 . ILE ILE ILE M M 10  10  . 55.555 53.395 56.536 1.00 17.95  1 . C ? 
ATOM   2815 C   C   . ILE ILE ILE M M 10  10  . 56.941 52.458 58.873 1.00 19.66  1 . C ? 
ATOM   2816 O   O   . ILE ILE ILE M M 10  10  . 56.912 51.257 58.599 1.00 21.64  1 . O ? 
ATOM   2817 N   N   . ALA ALA ALA M M 11  11  . 58.089 53.128 59.042 1.00 19.99  1 . N ? 
ATOM   2818 CA  CA  . ALA ALA ALA M M 11  11  . 59.370 52.460 58.932 1.00 20.86  1 . C ? 
ATOM   2819 CB  CB  . ALA ALA ALA M M 11  11  . 60.498 53.430 59.118 1.00 24.29  1 . C ? 
ATOM   2820 C   C   . ALA ALA ALA M M 11  11  . 59.479 51.295 59.925 1.00 23.08  1 . C ? 
ATOM   2821 O   O   . ALA ALA ALA M M 11  11  . 59.972 50.216 59.566 1.00 21.50  1 . O ? 
ATOM   2822 N   N   . LYS LYS LYS M M 12  12  . 59.042 51.515 61.172 1.00 25.18  1 . N ? 
ATOM   2823 CA  CA  . LYS LYS LYS M M 12  12  . 59.047 50.440 62.162 1.00 26.46  1 . C ? 
ATOM   2824 CB  CB  . LYS LYS LYS M M 12  12  . 58.619 50.971 63.545 1.00 27.93  1 . C ? 
ATOM   2825 CG  CG  . LYS LYS LYS M M 12  12  . 59.611 51.926 64.141 1.00 35.52  1 . C ? 
ATOM   2826 CD  CD  . LYS LYS LYS M M 12  12  . 59.121 52.458 65.502 1.00 41.52  1 . C ? 
ATOM   2827 CE  CE  . LYS LYS LYS M M 12  12  . 59.772 53.788 65.884 1.00 52.58  1 . C ? 
ATOM   2828 NZ  NZ  . LYS LYS LYS M M 12  12  . 59.119 54.441 67.055 1.00 66.68  1 . N ? 
ATOM   2829 C   C   . LYS LYS LYS M M 12  12  . 58.171 49.256 61.749 1.00 24.26  1 . C ? 
ATOM   2830 O   O   . LYS LYS LYS M M 12  12  . 58.521 48.095 61.966 1.00 23.10  1 . O ? 
ATOM   2831 N   N   . GLY GLY GLY M M 13  13  . 57.018 49.551 61.135 1.00 24.01  1 . N ? 
ATOM   2832 CA  CA  . GLY GLY GLY M M 13  13  . 56.137 48.526 60.601 1.00 22.78  1 . C ? 
ATOM   2833 C   C   . GLY GLY GLY M M 13  13  . 56.849 47.685 59.528 1.00 21.10  1 . C ? 
ATOM   2834 O   O   . GLY GLY GLY M M 13  13  . 56.708 46.456 59.485 1.00 21.20  1 . O ? 
ATOM   2835 N   N   . LEU LEU LEU M M 14  14  . 57.586 48.361 58.644 1.00 21.48  1 . N ? 
ATOM   2836 CA  CA  . LEU LEU LEU M M 14  14  . 58.349 47.657 57.624 1.00 21.06  1 . C ? 
ATOM   2837 CB  CB  . LEU LEU LEU M M 14  14  . 58.970 48.631 56.636 1.00 19.36  1 . C ? 
ATOM   2838 CG  CG  . LEU LEU LEU M M 14  14  . 58.029 49.470 55.812 1.00 19.93  1 . C ? 
ATOM   2839 CD1 CD1 . LEU LEU LEU M M 14  14  . 58.810 50.510 55.042 1.00 20.10  1 . C ? 
ATOM   2840 CD2 CD2 . LEU LEU LEU M M 14  14  . 57.177 48.602 54.871 1.00 20.30  1 . C ? 
ATOM   2841 C   C   . LEU LEU LEU M M 14  14  . 59.435 46.747 58.241 1.00 23.01  1 . C ? 
ATOM   2842 O   O   . LEU LEU LEU M M 14  14  . 59.674 45.640 57.774 1.00 21.24  1 . O ? 
ATOM   2843 N   N   . LYS LYS LYS M M 15  15  . 60.090 47.227 59.300 1.00 22.27  1 . N ? 
ATOM   2844 CA  CA  . LYS LYS LYS M M 15  15  . 61.054 46.404 60.013 1.00 23.33  1 . C ? 
ATOM   2845 CB  CB  . LYS LYS LYS M M 15  15  . 61.813 47.234 61.051 1.00 28.33  1 . C ? 
ATOM   2846 CG  CG  . LYS LYS LYS M M 15  15  . 62.702 48.249 60.371 1.00 30.39  1 . C ? 
ATOM   2847 CD  CD  . LYS LYS LYS M M 15  15  . 63.462 49.150 61.362 1.00 39.65  1 . C ? 
ATOM   2848 CE  CE  . LYS LYS LYS M M 15  15  . 64.451 50.019 60.587 1.00 55.48  1 . C ? 
ATOM   2849 NZ  NZ  . LYS LYS LYS M M 15  15  . 63.841 51.167 59.822 1.00 54.36  1 . N ? 
ATOM   2850 C   C   . LYS LYS LYS M M 15  15  . 60.405 45.164 60.641 1.00 24.66  1 . C ? 
ATOM   2851 O   O   . LYS LYS LYS M M 15  15  . 61.007 44.083 60.650 1.00 22.89  1 . O ? 
ATOM   2852 N   N   . GLU GLU GLU M M 16  16  . 59.181 45.308 61.163 1.00 23.09  1 . N ? 
ATOM   2853 CA  CA  . GLU GLU GLU M M 16  16  . 58.458 44.170 61.700 1.00 22.09  1 . C ? 
ATOM   2854 CB  CB  . GLU GLU GLU M M 16  16  . 57.180 44.572 62.433 1.00 24.46  1 . C ? 
ATOM   2855 CG  CG  . GLU GLU GLU M M 16  16  . 57.462 45.398 63.678 1.00 30.85  1 . C ? 
ATOM   2856 CD  CD  . GLU GLU GLU M M 16  16  . 56.334 45.399 64.685 1.00 46.64  1 . C ? 
ATOM   2857 OE1 OE1 . GLU GLU GLU M M 16  16  . 55.302 44.632 64.542 1.00 46.11  1 . O ? 
ATOM   2858 OE2 OE2 . GLU GLU GLU M M 16  16  . 56.554 46.148 65.660 1.00 53.83  1 . O ? 
ATOM   2859 C   C   . GLU GLU GLU M M 16  16  . 58.155 43.140 60.590 1.00 22.66  1 . C ? 
ATOM   2860 O   O   . GLU GLU GLU M M 16  16  . 58.246 41.932 60.803 1.00 21.86  1 . O ? 
ATOM   2861 N   N   . ILE ILE ILE M M 17  17  . 57.786 43.647 59.399 1.00 20.77  1 . N ? 
ATOM   2862 CA  CA  . ILE ILE ILE M M 17  17  . 57.580 42.791 58.243 1.00 21.77  1 . C ? 
ATOM   2863 CB  CB  . ILE ILE ILE M M 17  17  . 57.033 43.595 57.036 1.00 19.33  1 . C ? 
ATOM   2864 CG1 CG1 . ILE ILE ILE M M 17  17  . 55.610 43.993 57.300 1.00 18.79  1 . C ? 
ATOM   2865 CD1 CD1 . ILE ILE ILE M M 17  17  . 55.019 44.976 56.290 1.00 20.11  1 . C ? 
ATOM   2866 CG2 CG2 . ILE ILE ILE M M 17  17  . 57.165 42.813 55.732 1.00 19.54  1 . C ? 
ATOM   2867 C   C   . ILE ILE ILE M M 17  17  . 58.868 42.015 57.917 1.00 20.49  1 . C ? 
ATOM   2868 O   O   . ILE ILE ILE M M 17  17  . 58.826 40.818 57.678 1.00 20.52  1 . O ? 
ATOM   2869 N   N   . ALA ALA ALA M M 18  18  . 59.999 42.707 57.940 1.00 20.11  1 . N ? 
ATOM   2870 CA  CA  . ALA ALA ALA M M 18  18  . 61.291 42.061 57.710 1.00 21.70  1 . C ? 
ATOM   2871 CB  CB  . ALA ALA ALA M M 18  18  . 62.415 43.070 57.770 1.00 21.88  1 . C ? 
ATOM   2872 C   C   . ALA ALA ALA M M 18  18  . 61.524 40.924 58.699 1.00 25.29  1 . C ? 
ATOM   2873 O   O   . ALA ALA ALA M M 18  18  . 61.987 39.857 58.316 1.00 22.69  1 . O ? 
ATOM   2874 N   N   . TRP TRP TRP M M 19  19  . 61.215 41.148 59.979 1.00 22.81  1 . N ? 
ATOM   2875 CA  CA  . TRP TRP TRP M M 19  19  . 61.340 40.101 60.986 1.00 25.39  1 . C ? 
ATOM   2876 CB  CB  . TRP TRP TRP M M 19  19  . 61.139 40.641 62.403 1.00 30.85  1 . C ? 
ATOM   2877 CG  CG  . TRP TRP TRP M M 19  19  . 62.277 41.370 62.911 1.00 42.68  1 . C ? 
ATOM   2878 CD1 CD1 . TRP TRP TRP M M 19  19  . 62.396 42.717 63.082 1.00 52.52  1 . C ? 
ATOM   2879 NE1 NE1 . TRP TRP TRP M M 19  19  . 63.629 43.025 63.589 1.00 54.41  1 . N ? 
ATOM   2880 CE2 CE2 . TRP TRP TRP M M 19  19  . 64.325 41.861 63.802 1.00 61.15  1 . C ? 
ATOM   2881 CD2 CD2 . TRP TRP TRP M M 19  19  . 63.503 40.794 63.390 1.00 55.05  1 . C ? 
ATOM   2882 CE3 CE3 . TRP TRP TRP M M 19  19  . 63.977 39.482 63.513 1.00 58.79  1 . C ? 
ATOM   2883 CZ3 CZ3 . TRP TRP TRP M M 19  19  . 65.250 39.276 64.002 1.00 58.95  1 . C ? 
ATOM   2884 CH2 CH2 . TRP TRP TRP M M 19  19  . 66.054 40.363 64.413 1.00 66.35  1 . C ? 
ATOM   2885 CZ2 CZ2 . TRP TRP TRP M M 19  19  . 65.612 41.658 64.319 1.00 66.39  1 . C ? 
ATOM   2886 C   C   . TRP TRP TRP M M 19  19  . 60.431 38.908 60.700 1.00 23.65  1 . C ? 
ATOM   2887 O   O   . TRP TRP TRP M M 19  19  . 60.817 37.758 60.870 1.00 25.18  1 . O ? 
ATOM   2888 N   N   . GLY GLY GLY M M 20  20  . 59.217 39.184 60.212 1.00 20.84  1 . N ? 
ATOM   2889 CA  CA  . GLY GLY GLY M M 20  20  . 58.323 38.134 59.789 1.00 22.40  1 . C ? 
ATOM   2890 C   C   . GLY GLY GLY M M 20  20  . 58.919 37.269 58.670 1.00 20.63  1 . C ? 
ATOM   2891 O   O   . GLY GLY GLY M M 20  20  . 58.805 36.038 58.673 1.00 22.91  1 . O ? 
ATOM   2892 N   N   . LEU LEU LEU M M 21  21  . 59.557 37.939 57.697 1.00 20.26  1 . N ? 
ATOM   2893 CA  CA  . LEU LEU LEU M M 21  21  . 60.224 37.230 56.616 1.00 20.27  1 . C ? 
ATOM   2894 CB  CB  . LEU LEU LEU M M 21  21  . 60.713 38.194 55.548 1.00 20.20  1 . C ? 
ATOM   2895 CG  CG  . LEU LEU LEU M M 21  21  . 59.594 38.944 54.805 1.00 21.51  1 . C ? 
ATOM   2896 CD1 CD1 . LEU LEU LEU M M 21  21  . 60.187 39.997 53.900 1.00 23.74  1 . C ? 
ATOM   2897 CD2 CD2 . LEU LEU LEU M M 21  21  . 58.722 38.017 53.994 1.00 22.31  1 . C ? 
ATOM   2898 C   C   . LEU LEU LEU M M 21  21  . 61.376 36.365 57.137 1.00 20.54  1 . C ? 
ATOM   2899 O   O   . LEU LEU LEU M M 21  21  . 61.588 35.259 56.672 1.00 20.34  1 . O ? 
ATOM   2900 N   N   . LYS LYS LYS M M 22  22  . 62.139 36.900 58.090 1.00 22.48  1 . N ? 
ATOM   2901 CA  CA  . LYS LYS LYS M M 22  22  . 63.200 36.120 58.725 1.00 25.62  1 . C ? 
ATOM   2902 CB  CB  . LYS LYS LYS M M 22  22  . 63.999 37.006 59.678 1.00 27.53  1 . C ? 
ATOM   2903 CG  CG  . LYS LYS LYS M M 22  22  . 64.812 38.029 58.924 1.00 36.89  1 . C ? 
ATOM   2904 CD  CD  . LYS LYS LYS M M 22  22  . 65.551 38.983 59.861 1.00 42.84  1 . C ? 
ATOM   2905 CE  CE  . LYS LYS LYS M M 22  22  . 66.031 40.177 59.022 1.00 48.36  1 . C ? 
ATOM   2906 NZ  NZ  . LYS LYS LYS M M 22  22  . 67.243 40.831 59.616 1.00 63.63  1 . N ? 
ATOM   2907 C   C   . LYS LYS LYS M M 22  22  . 62.663 34.883 59.428 1.00 24.45  1 . C ? 
ATOM   2908 O   O   . LYS LYS LYS M M 22  22  . 63.289 33.831 59.365 1.00 25.97  1 . O ? 
ATOM   2909 N   N   . GLU GLU GLU M M 23  23  . 61.499 34.995 60.072 1.00 25.51  1 . N ? 
ATOM   2910 CA  CA  . GLU GLU GLU M M 23  23  . 60.870 33.845 60.695 1.00 27.47  1 . C ? 
ATOM   2911 CB  CB  . GLU GLU GLU M M 23  23  . 59.699 34.230 61.578 1.00 30.05  1 . C ? 
ATOM   2912 CG  CG  . GLU GLU GLU M M 23  23  . 60.130 35.029 62.790 1.00 33.42  1 . C ? 
ATOM   2913 CD  CD  . GLU GLU GLU M M 23  23  . 59.080 35.152 63.881 1.00 43.48  1 . C ? 
ATOM   2914 OE1 OE1 . GLU GLU GLU M M 23  23  . 57.992 34.532 63.864 1.00 44.73  1 . O ? 
ATOM   2915 OE2 OE2 . GLU GLU GLU M M 23  23  . 59.380 35.886 64.809 1.00 58.85  1 . O ? 
ATOM   2916 C   C   . GLU GLU GLU M M 23  23  . 60.460 32.785 59.653 1.00 29.00  1 . C ? 
ATOM   2917 O   O   . GLU GLU GLU M M 23  23  . 60.641 31.576 59.873 1.00 28.43  1 . O ? 
ATOM   2918 N   N   . ILE ILE ILE M M 24  24  . 59.939 33.258 58.513 1.00 25.60  1 . N ? 
ATOM   2919 CA  CA  . ILE ILE ILE M M 24  24  . 59.624 32.362 57.418 1.00 23.85  1 . C ? 
ATOM   2920 CB  CB  . ILE ILE ILE M M 24  24  . 58.919 33.112 56.265 1.00 23.33  1 . C ? 
ATOM   2921 CG1 CG1 . ILE ILE ILE M M 24  24  . 57.501 33.467 56.707 1.00 24.57  1 . C ? 
ATOM   2922 CD1 CD1 . ILE ILE ILE M M 24  24  . 56.715 34.327 55.751 1.00 23.95  1 . C ? 
ATOM   2923 CG2 CG2 . ILE ILE ILE M M 24  24  . 58.889 32.244 55.010 1.00 23.63  1 . C ? 
ATOM   2924 C   C   . ILE ILE ILE M M 24  24  . 60.896 31.633 56.939 1.00 24.78  1 . C ? 
ATOM   2925 O   O   . ILE ILE ILE M M 24  24  . 60.885 30.431 56.728 1.00 27.59  1 . O ? 
ATOM   2926 N   N   . ALA ALA ALA M M 25  25  . 61.990 32.374 56.806 1.00 24.65  1 . N ? 
ATOM   2927 CA  CA  . ALA ALA ALA M M 25  25  . 63.271 31.787 56.374 1.00 24.89  1 . C ? 
ATOM   2928 CB  CB  . ALA ALA ALA M M 25  25  . 64.360 32.841 56.305 1.00 24.18  1 . C ? 
ATOM   2929 C   C   . ALA ALA ALA M M 25  25  . 63.686 30.672 57.322 1.00 29.40  1 . C ? 
ATOM   2930 O   O   . ALA ALA ALA M M 25  25  . 64.127 29.619 56.876 1.00 29.65  1 . O ? 
ATOM   2931 N   N   . GLN GLN GLN M M 26  26  . 63.534 30.904 58.632 1.00 28.61  1 . N ? 
ATOM   2932 CA  CA  . GLN GLN GLN M M 26  26  . 63.895 29.894 59.651 1.00 37.24  1 . C ? 
ATOM   2933 CB  CB  . GLN GLN GLN M M 26  26  . 63.777 30.493 61.042 1.00 36.07  1 . C ? 
ATOM   2934 CG  CG  . GLN GLN GLN M M 26  26  . 64.788 31.549 61.380 1.00 44.40  1 . C ? 
ATOM   2935 CD  CD  . GLN GLN GLN M M 26  26  . 64.466 32.382 62.623 1.00 64.17  1 . C ? 
ATOM   2936 OE1 OE1 . GLN GLN GLN M M 26  26  . 63.378 32.353 63.216 1.00 71.34  1 . O ? 
ATOM   2937 NE2 NE2 . GLN GLN GLN M M 26  26  . 65.457 33.106 63.043 1.00 67.84  1 . N ? 
ATOM   2938 C   C   . GLN GLN GLN M M 26  26  . 62.999 28.670 59.518 1.00 44.15  1 . C ? 
ATOM   2939 O   O   . GLN GLN GLN M M 26  26  . 63.476 27.532 59.650 1.00 46.66  1 . O ? 
ATOM   2940 N   N   . GLY GLY GLY M M 27  27  . 61.709 28.902 59.230 1.00 40.68  1 . N ? 
ATOM   2941 CA  CA  . GLY GLY GLY M M 27  27  . 60.760 27.833 59.009 1.00 41.86  1 . C ? 
ATOM   2942 C   C   . GLY GLY GLY M M 27  27  . 61.078 26.960 57.806 1.00 61.17  1 . C ? 
ATOM   2943 O   O   . GLY GLY GLY M M 27  27  . 60.875 25.762 57.836 1.00 62.08  1 . O ? 
ATOM   2944 N   N   . LEU LEU LEU M M 28  28  . 61.573 27.581 56.735 1.00 41.85  1 . N ? 
ATOM   2945 CA  CA  . LEU LEU LEU M M 28  28  . 62.029 26.863 55.542 1.00 49.64  1 . C ? 
ATOM   2946 CB  CB  . LEU LEU LEU M M 28  28  . 62.302 27.830 54.386 1.00 39.99  1 . C ? 
ATOM   2947 CG  CG  . LEU LEU LEU M M 28  28  . 61.002 28.490 53.868 1.00 41.23  1 . C ? 
ATOM   2948 CD1 CD1 . LEU LEU LEU M M 28  28  . 61.300 29.604 52.907 1.00 40.53  1 . C ? 
ATOM   2949 CD2 CD2 . LEU LEU LEU M M 28  28  . 60.077 27.486 53.173 1.00 44.41  1 . C ? 
ATOM   2950 C   C   . LEU LEU LEU M M 28  28  . 63.293 26.067 55.824 1.00 70.59  1 . C ? 
ATOM   2951 O   O   . LEU LEU LEU M M 28  28  . 63.433 24.940 55.360 1.00 61.11  1 . O ? 
ATOM   2952 N   N   . LYS LYS LYS M M 29  29  . 64.209 26.664 56.598 1.00 69.31  1 . N ? 
ATOM   2953 CA  CA  . LYS LYS LYS M M 29  29  . 65.510 26.057 56.901 1.00 72.73  1 . C ? 
ATOM   2954 CB  CB  . LYS LYS LYS M M 29  29  . 66.434 27.069 57.591 1.00 66.38  1 . C ? 
ATOM   2955 CG  CG  . LYS LYS LYS M M 29  29  . 67.912 26.753 57.503 1.00 64.66  1 . C ? 
ATOM   2956 CD  CD  . LYS LYS LYS M M 29  29  . 68.736 27.965 57.895 1.00 57.28  1 . C ? 
ATOM   2957 CE  CE  . LYS LYS LYS M M 29  29  . 70.215 27.658 57.721 1.00 70.81  1 . C ? 
ATOM   2958 NZ  NZ  . LYS LYS LYS M M 29  29  . 71.075 28.087 58.878 1.00 61.89  1 . N ? 
ATOM   2959 C   C   . LYS LYS LYS M M 29  29  . 65.400 24.803 57.758 1.00 79.52  1 . C ? 
ATOM   2960 O   O   . LYS LYS LYS M M 29  29  . 66.286 23.955 57.712 1.00 71.58  1 . O ? 
ATOM   2961 N   N   . GLY GLY GLY M M 30  30  . 64.309 24.683 58.527 1.00 75.53  1 . N ? 
ATOM   2962 CA  CA  . GLY GLY GLY M M 30  30  . 64.026 23.504 59.329 1.00 72.48  1 . C ? 
ATOM   2963 C   C   . GLY GLY GLY M M 30  30  . 62.622 22.945 59.200 1.00 76.86  1 . C ? 
ATOM   2964 O   O   . GLY GLY GLY M M 30  30  . 61.650 23.569 59.660 1.00 95.28  1 . O ? 
HETATM 2965 C   C   . ACE ACE ACE N N 0   0   . 46.573 65.318 66.238 1.00 58.88  1 . C ? 
HETATM 2966 O   O   . ACE ACE ACE N N 0   0   . 45.392 65.504 66.216 1.00 62.13  1 . O ? 
HETATM 2967 CH3 CH3 . ACE ACE ACE N N 0   0   . 47.329 64.939 67.503 1.00 55.61  1 . C ? 
ATOM   2968 N   N   . GLY GLY GLY N N 1   1   . 47.328 65.455 65.164 1.00 44.28  1 . N ? 
ATOM   2969 CA  CA  . GLY GLY GLY N N 1   1   . 46.765 65.806 63.886 1.00 38.97  1 . C ? 
ATOM   2970 C   C   . GLY GLY GLY N N 1   1   . 46.210 64.600 63.145 1.00 35.13  1 . C ? 
ATOM   2971 O   O   . GLY GLY GLY N N 1   1   . 46.683 63.479 63.273 1.00 34.47  1 . O ? 
ATOM   2972 N   N   . GLU GLU GLU N N 2   2   . 45.200 64.859 62.304 1.00 34.13  1 . N ? 
ATOM   2973 CA  CA  . GLU GLU GLU N N 2   2   . 44.501 63.780 61.648 1.00 31.68  1 . C ? 
ATOM   2974 CB  CB  . GLU GLU GLU N N 2   2   . 43.167 64.240 61.130 1.00 38.28  1 . C ? 
ATOM   2975 CG  CG  . GLU GLU GLU N N 2   2   . 43.256 65.320 60.121 1.00 39.80  1 . C ? 
ATOM   2976 CD  CD  . GLU GLU GLU N N 2   2   . 41.900 65.690 59.569 1.00 62.66  1 . C ? 
ATOM   2977 OE1 OE1 . GLU GLU GLU N N 2   2   . 40.846 65.088 59.966 1.00 53.85  1 . O ? 
ATOM   2978 OE2 OE2 . GLU GLU GLU N N 2   2   . 41.933 66.567 58.684 1.00 45.85  1 . O ? 
ATOM   2979 C   C   . GLU GLU GLU N N 2   2   . 45.296 63.114 60.526 1.00 29.03  1 . C ? 
ATOM   2980 O   O   . GLU GLU GLU N N 2   2   . 45.184 61.919 60.328 1.00 26.57  1 . O ? 
ATOM   2981 N   N   . ILE ILE ILE N N 3   3   . 46.109 63.897 59.783 1.00 26.94  1 . N ? 
ATOM   2982 CA  CA  . ILE ILE ILE N N 3   3   . 46.978 63.280 58.777 1.00 28.55  1 . C ? 
ATOM   2983 CB  CB  . ILE ILE ILE N N 3   3   . 47.594 64.313 57.836 1.00 30.71  1 . C ? 
ATOM   2984 CG1 CG1 . ILE ILE ILE N N 3   3   . 46.446 64.860 56.931 1.00 37.88  1 . C ? 
ATOM   2985 CD1 CD1 . ILE ILE ILE N N 3   3   . 46.827 65.994 56.019 1.00 41.94  1 . C ? 
ATOM   2986 CG2 CG2 . ILE ILE ILE N N 3   3   . 48.670 63.673 56.954 1.00 29.65  1 . C ? 
ATOM   2987 C   C   . ILE ILE ILE N N 3   3   . 48.010 62.366 59.434 1.00 25.33  1 . C ? 
ATOM   2988 O   O   . ILE ILE ILE N N 3   3   . 48.234 61.226 59.008 1.00 25.24  1 . O ? 
ATOM   2989 N   N   . ALA ALA ALA N N 4   4   . 48.642 62.869 60.486 1.00 27.76  1 . N ? 
ATOM   2990 CA  CA  . ALA ALA ALA N N 4   4   . 49.596 62.067 61.248 1.00 28.24  1 . C ? 
ATOM   2991 CB  CB  . ALA ALA ALA N N 4   4   . 50.185 62.873 62.387 1.00 31.75  1 . C ? 
ATOM   2992 C   C   . ALA ALA ALA N N 4   4   . 48.924 60.802 61.762 1.00 30.31  1 . C ? 
ATOM   2993 O   O   . ALA ALA ALA N N 4   4   . 49.513 59.723 61.733 1.00 27.11  1 . O ? 
ATOM   2994 N   N   . GLN GLN GLN N N 5   5   . 47.683 60.924 62.247 1.00 31.35  1 . N ? 
ATOM   2995 CA  CA  . GLN GLN GLN N N 5   5   . 46.965 59.760 62.748 1.00 30.87  1 . C ? 
ATOM   2996 CB  CB  . GLN GLN GLN N N 5   5   . 45.632 60.134 63.372 1.00 37.26  1 . C ? 
ATOM   2997 CG  CG  . GLN GLN GLN N N 5   5   . 44.995 58.960 64.112 1.00 42.09  1 . C ? 
ATOM   2998 CD  CD  . GLN GLN GLN N N 5   5   . 45.926 58.396 65.185 1.00 49.74  1 . C ? 
ATOM   2999 OE1 OE1 . GLN GLN GLN N N 5   5   . 46.570 59.171 65.919 1.00 54.77  1 . O ? 
ATOM   3000 NE2 NE2 . GLN GLN GLN N N 5   5   . 46.049 57.060 65.242 1.00 48.20  1 . N ? 
ATOM   3001 C   C   . GLN GLN GLN N N 5   5   . 46.728 58.724 61.626 1.00 30.32  1 . C ? 
ATOM   3002 O   O   . GLN GLN GLN N N 5   5   . 46.836 57.523 61.845 1.00 27.04  1 . O ? 
ATOM   3003 N   N   . GLY GLY GLY N N 6   6   . 46.399 59.212 60.423 1.00 26.44  1 . N ? 
ATOM   3004 CA  CA  . GLY GLY GLY N N 6   6   . 46.248 58.345 59.286 1.00 25.66  1 . C ? 
ATOM   3005 C   C   . GLY GLY GLY N N 6   6   . 47.542 57.546 58.992 1.00 21.62  1 . C ? 
ATOM   3006 O   O   . GLY GLY GLY N N 6   6   . 47.505 56.339 58.723 1.00 23.63  1 . O ? 
ATOM   3007 N   N   . LEU LEU LEU N N 7   7   . 48.685 58.228 59.057 1.00 23.09  1 . N ? 
ATOM   3008 CA  CA  . LEU LEU LEU N N 7   7   . 49.964 57.572 58.871 1.00 21.84  1 . C ? 
ATOM   3009 CB  CB  . LEU LEU LEU N N 7   7   . 51.094 58.588 58.835 1.00 23.80  1 . C ? 
ATOM   3010 CG  CG  . LEU LEU LEU N N 7   7   . 51.064 59.560 57.626 1.00 23.16  1 . C ? 
ATOM   3011 CD1 CD1 . LEU LEU LEU N N 7   7   . 52.226 60.534 57.736 1.00 27.63  1 . C ? 
ATOM   3012 CD2 CD2 . LEU LEU LEU N N 7   7   . 51.166 58.858 56.301 1.00 23.02  1 . C ? 
ATOM   3013 C   C   . LEU LEU LEU N N 7   7   . 50.225 56.513 59.956 1.00 23.97  1 . C ? 
ATOM   3014 O   O   . LEU LEU LEU N N 7   7   . 50.730 55.419 59.681 1.00 24.03  1 . O ? 
ATOM   3015 N   N   . LYS LYS LYS N N 8   8   . 49.868 56.842 61.203 1.00 24.62  1 . N ? 
ATOM   3016 CA  CA  . LYS LYS LYS N N 8   8   . 49.997 55.902 62.306 1.00 27.22  1 . C ? 
ATOM   3017 CB  CB  . LYS LYS LYS N N 8   8   . 49.766 56.613 63.636 1.00 29.69  1 . C ? 
ATOM   3018 CG  CG  . LYS LYS LYS N N 8   8   . 50.898 57.581 63.954 1.00 35.99  1 . C ? 
ATOM   3019 CD  CD  . LYS LYS LYS N N 8   8   . 50.599 58.352 65.248 1.00 46.29  1 . C ? 
ATOM   3020 CE  CE  . LYS LYS LYS N N 8   8   . 51.754 59.191 65.701 1.00 58.09  1 . C ? 
ATOM   3021 NZ  NZ  . LYS LYS LYS N N 8   8   . 51.907 60.338 64.789 1.00 58.97  1 . N ? 
ATOM   3022 C   C   . LYS LYS LYS N N 8   8   . 49.107 54.679 62.139 1.00 23.47  1 . C ? 
ATOM   3023 O   O   . LYS LYS LYS N N 8   8   . 49.507 53.561 62.477 1.00 24.98  1 . O ? 
ATOM   3024 N   N   . GLU GLU GLU N N 9   9   . 47.904 54.861 61.581 1.00 24.44  1 . N ? 
ATOM   3025 CA  CA  . GLU GLU GLU N N 9   9   . 47.031 53.730 61.293 1.00 25.50  1 . C ? 
ATOM   3026 CB  CB  . GLU GLU GLU N N 9   9   . 45.623 54.165 60.899 1.00 28.37  1 . C ? 
ATOM   3027 CG  CG  . GLU GLU GLU N N 9   9   . 44.875 54.878 62.006 1.00 32.55  1 . C ? 
ATOM   3028 CD  CD  . GLU GLU GLU N N 9   9   . 44.717 54.032 63.252 1.00 44.76  1 . C ? 
ATOM   3029 OE1 OE1 . GLU GLU GLU N N 9   9   . 44.494 52.801 63.150 1.00 42.70  1 . O ? 
ATOM   3030 OE2 OE2 . GLU GLU GLU N N 9   9   . 44.843 54.613 64.347 1.00 50.06  1 . O ? 
ATOM   3031 C   C   . GLU GLU GLU N N 9   9   . 47.627 52.838 60.192 1.00 23.81  1 . C ? 
ATOM   3032 O   O   . GLU GLU GLU N N 9   9   . 47.540 51.602 60.268 1.00 24.82  1 . O ? 
ATOM   3033 N   N   . ILE ILE ILE N N 10  10  . 48.229 53.473 59.170 1.00 20.80  1 . N ? 
ATOM   3034 CA  CA  . ILE ILE ILE N N 10  10  . 48.927 52.720 58.145 1.00 20.44  1 . C ? 
ATOM   3035 CB  CB  . ILE ILE ILE N N 10  10  . 49.441 53.657 57.041 1.00 18.91  1 . C ? 
ATOM   3036 CG1 CG1 . ILE ILE ILE N N 10  10  . 48.262 54.149 56.205 1.00 19.44  1 . C ? 
ATOM   3037 CD1 CD1 . ILE ILE ILE N N 10  10  . 48.594 55.256 55.229 1.00 20.97  1 . C ? 
ATOM   3038 CG2 CG2 . ILE ILE ILE N N 10  10  . 50.483 52.951 56.155 1.00 20.29  1 . C ? 
ATOM   3039 C   C   . ILE ILE ILE N N 10  10  . 50.049 51.856 58.776 1.00 21.08  1 . C ? 
ATOM   3040 O   O   . ILE ILE ILE N N 10  10  . 50.198 50.669 58.455 1.00 22.50  1 . O ? 
ATOM   3041 N   N   . ALA ALA ALA N N 11  11  . 50.822 52.450 59.684 1.00 20.91  1 . N ? 
ATOM   3042 CA  CA  . ALA ALA ALA N N 11  11  . 51.865 51.716 60.381 1.00 21.05  1 . C ? 
ATOM   3043 CB  CB  . ALA ALA ALA N N 11  11  . 52.619 52.616 61.326 1.00 23.74  1 . C ? 
ATOM   3044 C   C   . ALA ALA ALA N N 11  11  . 51.295 50.503 61.118 1.00 26.53  1 . C ? 
ATOM   3045 O   O   . ALA ALA ALA N N 11  11  . 51.893 49.416 61.100 1.00 23.99  1 . O ? 
ATOM   3046 N   N   . LYS LYS LYS N N 12  12  . 50.154 50.686 61.804 1.00 25.65  1 . N ? 
ATOM   3047 CA  CA  . LYS LYS LYS N N 12  12  . 49.506 49.566 62.487 1.00 26.64  1 . C ? 
ATOM   3048 CB  CB  . LYS LYS LYS N N 12  12  . 48.298 50.045 63.296 1.00 26.90  1 . C ? 
ATOM   3049 CG  CG  . LYS LYS LYS N N 12  12  . 48.657 50.922 64.454 1.00 30.56  1 . C ? 
ATOM   3050 CD  CD  . LYS LYS LYS N N 12  12  . 47.388 51.412 65.193 1.00 40.05  1 . C ? 
ATOM   3051 CE  CE  . LYS LYS LYS N N 12  12  . 47.645 52.680 66.009 1.00 57.59  1 . C ? 
ATOM   3052 NZ  NZ  . LYS LYS LYS N N 12  12  . 46.387 53.291 66.527 1.00 72.22  1 . N ? 
ATOM   3053 C   C   . LYS LYS LYS N N 12  12  . 49.095 48.453 61.513 1.00 25.94  1 . C ? 
ATOM   3054 O   O   . LYS LYS LYS N N 12  12  . 49.214 47.266 61.822 1.00 23.86  1 . O ? 
ATOM   3055 N   N   . GLY GLY GLY N N 13  13  . 48.621 48.841 60.326 1.00 26.73  1 . N ? 
ATOM   3056 CA  CA  . GLY GLY GLY N N 13  13  . 48.284 47.896 59.277 1.00 24.10  1 . C ? 
ATOM   3057 C   C   . GLY GLY GLY N N 13  13  . 49.513 47.065 58.857 1.00 21.07  1 . C ? 
ATOM   3058 O   O   . GLY GLY GLY N N 13  13  . 49.424 45.856 58.639 1.00 23.47  1 . O ? 
ATOM   3059 N   N   . LEU LEU LEU N N 14  14  . 50.661 47.740 58.717 1.00 21.04  1 . N ? 
ATOM   3060 CA  CA  . LEU LEU LEU N N 14  14  . 51.888 47.054 58.393 1.00 19.87  1 . C ? 
ATOM   3061 CB  CB  . LEU LEU LEU N N 14  14  . 53.009 48.026 58.100 1.00 19.28  1 . C ? 
ATOM   3062 CG  CG  . LEU LEU LEU N N 14  14  . 52.807 48.935 56.885 1.00 17.96  1 . C ? 
ATOM   3063 CD1 CD1 . LEU LEU LEU N N 14  14  . 53.903 49.973 56.832 1.00 20.96  1 . C ? 
ATOM   3064 CD2 CD2 . LEU LEU LEU N N 14  14  . 52.805 48.125 55.591 1.00 20.41  1 . C ? 
ATOM   3065 C   C   . LEU LEU LEU N N 14  14  . 52.307 46.049 59.480 1.00 23.25  1 . C ? 
ATOM   3066 O   O   . LEU LEU LEU N N 14  14  . 52.777 44.945 59.197 1.00 22.32  1 . O ? 
ATOM   3067 N   N   . LYS LYS LYS N N 15  15  . 52.126 46.443 60.750 1.00 25.73  1 . N ? 
ATOM   3068 CA  CA  . LYS LYS LYS N N 15  15  . 52.381 45.521 61.849 1.00 24.55  1 . C ? 
ATOM   3069 CB  CB  . LYS LYS LYS N N 15  15  . 52.315 46.269 63.180 1.00 25.61  1 . C ? 
ATOM   3070 CG  CG  . LYS LYS LYS N N 15  15  . 53.450 47.254 63.321 1.00 32.18  1 . C ? 
ATOM   3071 CD  CD  . LYS LYS LYS N N 15  15  . 53.405 48.047 64.621 1.00 41.84  1 . C ? 
ATOM   3072 CE  CE  . LYS LYS LYS N N 15  15  . 54.583 49.009 64.691 1.00 55.92  1 . C ? 
ATOM   3073 NZ  NZ  . LYS LYS LYS N N 15  15  . 54.700 49.567 66.082 1.00 58.13  1 . N ? 
ATOM   3074 C   C   . LYS LYS LYS N N 15  15  . 51.470 44.305 61.821 1.00 22.83  1 . C ? 
ATOM   3075 O   O   . LYS LYS LYS N N 15  15  . 51.901 43.190 62.143 1.00 25.27  1 . O ? 
ATOM   3076 N   N   . GLU GLU GLU N N 16  16  . 50.203 44.491 61.433 1.00 23.98  1 . N ? 
ATOM   3077 CA  CA  A GLU GLU GLU N N 16  16  . 49.281 43.371 61.284 0.50 23.42  1 . C ? 
ATOM   3078 CA  CA  B GLU GLU GLU N N 16  16  . 49.283 43.372 61.284 0.50 23.86  1 . C ? 
ATOM   3079 CB  CB  A GLU GLU GLU N N 16  16  . 47.837 43.826 61.042 0.50 26.16  1 . C ? 
ATOM   3080 CB  CB  B GLU GLU GLU N N 16  16  . 47.838 43.824 61.049 0.50 27.41  1 . C ? 
ATOM   3081 CG  CG  A GLU GLU GLU N N 16  16  . 47.260 44.554 62.246 0.50 36.07  1 . C ? 
ATOM   3082 CG  CG  B GLU GLU GLU N N 16  16  . 47.257 44.563 62.230 0.50 38.72  1 . C ? 
ATOM   3083 CD  CD  A GLU GLU GLU N N 16  16  . 47.040 43.613 63.446 0.50 33.92  1 . C ? 
ATOM   3084 CD  CD  B GLU GLU GLU N N 16  16  . 45.761 44.445 62.343 0.50 39.31  1 . C ? 
ATOM   3085 OE1 OE1 A GLU GLU GLU N N 16  16  . 46.695 42.440 63.187 0.50 36.81  1 . O ? 
ATOM   3086 OE1 OE1 B GLU GLU GLU N N 16  16  . 45.159 43.798 61.471 0.50 36.75  1 . O ? 
ATOM   3087 OE2 OE2 A GLU GLU GLU N N 16  16  . 47.281 44.032 64.607 0.50 43.46  1 . O ? 
ATOM   3088 OE2 OE2 B GLU GLU GLU N N 16  16  . 45.216 44.963 63.344 0.50 47.20  1 . O ? 
ATOM   3089 C   C   . GLU GLU GLU N N 16  16  . 49.761 42.419 60.180 1.00 22.55  1 . C ? 
ATOM   3090 O   O   . GLU GLU GLU N N 16  16  . 49.669 41.208 60.308 1.00 22.48  1 . O ? 
ATOM   3091 N   N   . ILE ILE ILE N N 17  17  . 50.258 42.989 59.086 1.00 19.76  1 . N ? 
ATOM   3092 CA  CA  . ILE ILE ILE N N 17  17  . 50.830 42.202 57.991 1.00 19.40  1 . C ? 
ATOM   3093 CB  CB  . ILE ILE ILE N N 17  17  . 51.217 43.089 56.791 1.00 19.45  1 . C ? 
ATOM   3094 CG1 CG1 . ILE ILE ILE N N 17  17  . 49.927 43.540 56.100 1.00 20.98  1 . C ? 
ATOM   3095 CD1 CD1 . ILE ILE ILE N N 17  17  . 50.097 44.574 55.011 1.00 20.49  1 . C ? 
ATOM   3096 CG2 CG2 . ILE ILE ILE N N 17  17  . 52.123 42.370 55.839 1.00 19.60  1 . C ? 
ATOM   3097 C   C   . ILE ILE ILE N N 17  17  . 52.012 41.365 58.531 1.00 21.49  1 . C ? 
ATOM   3098 O   O   . ILE ILE ILE N N 17  17  . 52.120 40.182 58.233 1.00 22.39  1 . O ? 
ATOM   3099 N   N   . ALA ALA ALA N N 18  18  . 52.878 41.994 59.330 1.00 20.02  1 . N ? 
ATOM   3100 CA  CA  . ALA ALA ALA N N 18  18  . 53.983 41.276 59.942 1.00 20.73  1 . C ? 
ATOM   3101 CB  CB  . ALA ALA ALA N N 18  18  . 54.821 42.211 60.787 1.00 22.25  1 . C ? 
ATOM   3102 C   C   . ALA ALA ALA N N 18  18  . 53.499 40.080 60.761 1.00 24.56  1 . C ? 
ATOM   3103 O   O   . ALA ALA ALA N N 18  18  . 54.087 38.998 60.695 1.00 22.86  1 . O ? 
ATOM   3104 N   N   . TRP TRP TRP N N 19  19  . 52.433 40.275 61.549 1.00 22.91  1 . N ? 
ATOM   3105 CA  CA  . TRP TRP TRP N N 19  19  . 51.864 39.179 62.326 1.00 24.54  1 . C ? 
ATOM   3106 CB  CB  . TRP TRP TRP N N 19  19  . 50.758 39.683 63.290 1.00 27.96  1 . C ? 
ATOM   3107 CG  CG  . TRP TRP TRP N N 19  19  . 50.294 38.669 64.197 1.00 29.55  1 . C ? 
ATOM   3108 CD1 CD1 . TRP TRP TRP N N 19  19  . 49.121 37.938 64.145 1.00 32.40  1 . C ? 
ATOM   3109 NE1 NE1 . TRP TRP TRP N N 19  19  . 49.096 37.025 65.152 1.00 42.77  1 . N ? 
ATOM   3110 CE2 CE2 . TRP TRP TRP N N 19  19  . 50.186 37.208 65.966 1.00 36.49  1 . C ? 
ATOM   3111 CD2 CD2 . TRP TRP TRP N N 19  19  . 50.992 38.203 65.358 1.00 34.34  1 . C ? 
ATOM   3112 CE3 CE3 . TRP TRP TRP N N 19  19  . 52.195 38.567 65.976 1.00 35.83  1 . C ? 
ATOM   3113 CZ3 CZ3 . TRP TRP TRP N N 19  19  . 52.583 37.911 67.127 1.00 40.58  1 . C ? 
ATOM   3114 CH2 CH2 . TRP TRP TRP N N 19  19  . 51.792 36.883 67.673 1.00 42.95  1 . C ? 
ATOM   3115 CZ2 CZ2 . TRP TRP TRP N N 19  19  . 50.610 36.497 67.089 1.00 39.37  1 . C ? 
ATOM   3116 C   C   . TRP TRP TRP N N 19  19  . 51.337 38.057 61.432 1.00 23.85  1 . C ? 
ATOM   3117 O   O   . TRP TRP TRP N N 19  19  . 51.494 36.881 61.730 1.00 23.83  1 . O ? 
ATOM   3118 N   N   . GLY GLY GLY N N 20  20  . 50.721 38.428 60.296 1.00 23.71  1 . N ? 
ATOM   3119 CA  CA  . GLY GLY GLY N N 20  20  . 50.294 37.452 59.330 1.00 20.98  1 . C ? 
ATOM   3120 C   C   . GLY GLY GLY N N 20  20  . 51.468 36.608 58.791 1.00 21.76  1 . C ? 
ATOM   3121 O   O   . GLY GLY GLY N N 20  20  . 51.349 35.403 58.624 1.00 22.57  1 . O ? 
ATOM   3122 N   N   . LEU LEU LEU N N 21  21  . 52.594 37.264 58.515 1.00 21.44  1 . N ? 
ATOM   3123 CA  CA  . LEU LEU LEU N N 21  21  . 53.792 36.556 58.086 1.00 20.75  1 . C ? 
ATOM   3124 CB  CB  . LEU LEU LEU N N 21  21  . 54.890 37.529 57.664 1.00 22.97  1 . C ? 
ATOM   3125 CG  CG  . LEU LEU LEU N N 21  21  . 54.532 38.386 56.423 1.00 21.11  1 . C ? 
ATOM   3126 CD1 CD1 . LEU LEU LEU N N 21  21  . 55.627 39.400 56.215 1.00 22.66  1 . C ? 
ATOM   3127 CD2 CD2 . LEU LEU LEU N N 21  21  . 54.394 37.543 55.191 1.00 23.78  1 . C ? 
ATOM   3128 C   C   . LEU LEU LEU N N 21  21  . 54.308 35.601 59.158 1.00 20.42  1 . C ? 
ATOM   3129 O   O   . LEU LEU LEU N N 21  21  . 54.750 34.493 58.861 1.00 21.56  1 . O ? 
ATOM   3130 N   N   . LYS LYS LYS N N 22  22  . 54.278 36.040 60.416 1.00 21.57  1 . N ? 
ATOM   3131 CA  CA  . LYS LYS LYS N N 22  22  . 54.647 35.166 61.518 1.00 24.04  1 . C ? 
ATOM   3132 CB  CB  . LYS LYS LYS N N 22  22  . 54.657 35.947 62.825 1.00 28.04  1 . C ? 
ATOM   3133 CG  CG  . LYS LYS LYS N N 22  22  . 55.798 36.946 62.841 1.00 39.89  1 . C ? 
ATOM   3134 CD  CD  . LYS LYS LYS N N 22  22  . 55.871 37.820 64.060 1.00 49.31  1 . C ? 
ATOM   3135 CE  CE  . LYS LYS LYS N N 22  22  . 57.263 38.432 64.128 1.00 57.63  1 . C ? 
ATOM   3136 NZ  NZ  . LYS LYS LYS N N 22  22  . 57.511 39.110 65.425 1.00 66.17  1 . N ? 
ATOM   3137 C   C   . LYS LYS LYS N N 22  22  . 53.745 33.925 61.605 1.00 24.75  1 . C ? 
ATOM   3138 O   O   . LYS LYS LYS N N 22  22  . 54.223 32.823 61.884 1.00 26.42  1 . O ? 
ATOM   3139 N   N   . GLU GLU GLU N N 23  23  . 52.442 34.106 61.345 1.00 25.12  1 . N ? 
ATOM   3140 CA  CA  . GLU GLU GLU N N 23  23  . 51.533 32.982 61.315 1.00 28.95  1 . C ? 
ATOM   3141 CB  CB  . GLU GLU GLU N N 23  23  . 50.069 33.427 61.248 1.00 33.97  1 . C ? 
ATOM   3142 CG  CG  . GLU GLU GLU N N 23  23  . 49.593 34.153 62.460 1.00 37.42  1 . C ? 
ATOM   3143 CD  CD  . GLU GLU GLU N N 23  23  . 48.031 34.028 62.666 1.00 36.74  1 . C ? 
ATOM   3144 OE1 OE1 . GLU GLU GLU N N 23  23  . 47.292 33.246 62.003 1.00 43.08  1 . O ? 
ATOM   3145 OE2 OE2 . GLU GLU GLU N N 23  23  . 47.556 34.596 63.609 1.00 42.37  1 . O ? 
ATOM   3146 C   C   . GLU GLU GLU N N 23  23  . 51.857 32.006 60.172 1.00 27.58  1 . C ? 
ATOM   3147 O   O   . GLU GLU GLU N N 23  23  . 51.797 30.792 60.340 1.00 28.99  1 . O ? 
ATOM   3148 N   N   . ILE ILE ILE N N 24  24  . 52.233 32.560 59.004 1.00 24.19  1 . N ? 
ATOM   3149 CA  CA  . ILE ILE ILE N N 24  24  . 52.676 31.743 57.895 1.00 25.59  1 . C ? 
ATOM   3150 CB  CB  . ILE ILE ILE N N 24  24  . 52.931 32.591 56.634 1.00 25.18  1 . C ? 
ATOM   3151 CG1 CG1 . ILE ILE ILE N N 24  24  . 51.577 33.044 56.071 1.00 24.67  1 . C ? 
ATOM   3152 CD1 CD1 . ILE ILE ILE N N 24  24  . 51.660 34.005 54.916 1.00 25.06  1 . C ? 
ATOM   3153 CG2 CG2 . ILE ILE ILE N N 24  24  . 53.737 31.801 55.597 1.00 28.19  1 . C ? 
ATOM   3154 C   C   . ILE ILE ILE N N 24  24  . 53.917 30.935 58.305 1.00 26.10  1 . C ? 
ATOM   3155 O   O   . ILE ILE ILE N N 24  24  . 53.992 29.748 58.031 1.00 29.31  1 . O ? 
ATOM   3156 N   N   . ALA ALA ALA N N 25  25  . 54.868 31.582 58.986 1.00 24.37  1 . N ? 
ATOM   3157 CA  CA  . ALA ALA ALA N N 25  25  . 56.075 30.898 59.436 1.00 27.80  1 . C ? 
ATOM   3158 CB  CB  . ALA ALA ALA N N 25  25  . 56.987 31.845 60.189 1.00 27.13  1 . C ? 
ATOM   3159 C   C   . ALA ALA ALA N N 25  25  . 55.720 29.700 60.322 1.00 33.40  1 . C ? 
ATOM   3160 O   O   . ALA ALA ALA N N 25  25  . 56.296 28.619 60.172 1.00 34.03  1 . O ? 
ATOM   3161 N   N   . GLN GLN GLN N N 26  26  . 54.759 29.901 61.229 1.00 30.52  1 . N ? 
ATOM   3162 CA  CA  . GLN GLN GLN N N 26  26  . 54.315 28.826 62.138 1.00 37.94  1 . C ? 
ATOM   3163 CB  CB  . GLN GLN GLN N N 26  26  . 53.339 29.385 63.165 1.00 39.02  1 . C ? 
ATOM   3164 CG  CG  . GLN GLN GLN N N 26  26  . 53.978 30.307 64.182 1.00 49.54  1 . C ? 
ATOM   3165 CD  CD  . GLN GLN GLN N N 26  26  . 55.059 29.581 65.058 1.00 66.19  1 . C ? 
ATOM   3166 OE1 OE1 . GLN GLN GLN N N 26  26  . 55.016 28.357 65.277 1.00 66.22  1 . O ? 
ATOM   3167 NE2 NE2 . GLN GLN GLN N N 26  26  . 56.073 30.325 65.455 1.00 66.96  1 . N ? 
ATOM   3168 C   C   . GLN GLN GLN N N 26  26  . 53.663 27.690 61.344 1.00 37.91  1 . C ? 
ATOM   3169 O   O   . GLN GLN GLN N N 26  26  . 53.857 26.521 61.640 1.00 52.80  1 . O ? 
ATOM   3170 N   N   . GLY GLY GLY N N 27  27  . 52.897 28.054 60.313 1.00 44.12  1 . N ? 
ATOM   3171 CA  CA  . GLY GLY GLY N N 27  27  . 52.263 27.104 59.420 1.00 50.66  1 . C ? 
ATOM   3172 C   C   . GLY GLY GLY N N 27  27  . 53.244 26.253 58.635 1.00 58.66  1 . C ? 
ATOM   3173 O   O   . GLY GLY GLY N N 27  27  . 53.001 25.088 58.406 1.00 64.17  1 . O ? 
ATOM   3174 N   N   . LEU LEU LEU N N 28  28  . 54.359 26.853 58.216 1.00 51.09  1 . N ? 
ATOM   3175 CA  CA  . LEU LEU LEU N N 28  28  . 55.441 26.137 57.532 1.00 51.58  1 . C ? 
ATOM   3176 CB  CB  . LEU LEU LEU N N 28  28  . 56.471 27.107 56.951 1.00 43.25  1 . C ? 
ATOM   3177 CG  CG  . LEU LEU LEU N N 28  28  . 55.919 27.955 55.807 1.00 43.98  1 . C ? 
ATOM   3178 CD1 CD1 . LEU LEU LEU N N 28  28  . 56.900 29.077 55.477 1.00 43.97  1 . C ? 
ATOM   3179 CD2 CD2 . LEU LEU LEU N N 28  28  . 55.536 27.179 54.563 1.00 46.15  1 . C ? 
ATOM   3180 C   C   . LEU LEU LEU N N 28  28  . 56.160 25.204 58.510 1.00 64.64  1 . C ? 
ATOM   3181 O   O   . LEU LEU LEU N N 28  28  . 56.501 24.076 58.131 1.00 65.41  1 . O ? 
ATOM   3182 N   N   . LYS LYS LYS N N 29  29  . 56.443 25.701 59.727 1.00 66.64  1 . N ? 
ATOM   3183 CA  CA  . LYS LYS LYS N N 29  29  . 57.175 24.954 60.759 1.00 73.37  1 . C ? 
ATOM   3184 CB  CB  . LYS LYS LYS N N 29  29  . 57.462 25.804 62.005 1.00 76.54  1 . C ? 
ATOM   3185 CG  CG  . LYS LYS LYS N N 29  29  . 58.581 26.825 61.825 1.00 87.38  1 . C ? 
ATOM   3186 CD  CD  . LYS LYS LYS N N 29  29  . 58.906 27.559 63.128 1.00 78.01  1 . C ? 
ATOM   3187 CE  CE  . LYS LYS LYS N N 29  29  . 59.148 29.083 63.062 1.00 72.63  1 . C ? 
ATOM   3188 NZ  NZ  . LYS LYS LYS N N 29  29  . 60.105 29.696 62.058 1.00 50.78  1 . N ? 
ATOM   3189 C   C   . LYS LYS LYS N N 29  29  . 56.388 23.719 61.168 1.00 68.05  1 . C ? 
ATOM   3190 O   O   . LYS LYS LYS N N 29  29  . 55.201 23.804 61.492 1.00 74.36  1 . O ? 
HETATM 3191 C   C   . ACE ACE ACE O O 0   0   . 37.564 65.049 58.610 1.00 54.78  1 . C ? 
HETATM 3192 O   O   . ACE ACE ACE O O 0   0   . 36.685 65.299 57.842 1.00 52.50  1 . O ? 
HETATM 3193 CH3 CH3 . ACE ACE ACE O O 0   0   . 37.280 64.727 60.073 1.00 49.46  1 . C ? 
ATOM   3194 N   N   . GLY GLY GLY O O 1   1   . 38.826 65.139 58.293 1.00 36.17  1 . N ? 
ATOM   3195 CA  CA  . GLY GLY GLY O O 1   1   . 39.251 65.565 56.980 1.00 34.35  1 . C ? 
ATOM   3196 C   C   . GLY GLY GLY O O 1   1   . 39.268 64.427 55.978 1.00 32.46  1 . C ? 
ATOM   3197 O   O   . GLY GLY GLY O O 1   1   . 39.513 63.270 56.312 1.00 30.81  1 . O ? 
ATOM   3198 N   N   . GLU GLU GLU O O 2   2   . 39.052 64.773 54.704 1.00 31.37  1 . N ? 
ATOM   3199 CA  CA  . GLU GLU GLU O O 2   2   . 38.912 63.746 53.685 1.00 32.20  1 . C ? 
ATOM   3200 CB  CB  . GLU GLU GLU O O 2   2   . 38.246 64.294 52.460 1.00 35.09  1 . C ? 
ATOM   3201 CG  CG  . GLU GLU GLU O O 2   2   . 38.982 65.405 51.811 1.00 35.93  1 . C ? 
ATOM   3202 CD  CD  . GLU GLU GLU O O 2   2   . 38.203 65.955 50.627 1.00 55.57  1 . C ? 
ATOM   3203 OE1 OE1 . GLU GLU GLU O O 2   2   . 37.121 65.392 50.227 1.00 53.23  1 . O ? 
ATOM   3204 OE2 OE2 . GLU GLU GLU O O 2   2   . 38.691 66.974 50.112 1.00 47.86  1 . O ? 
ATOM   3205 C   C   . GLU GLU GLU O O 2   2   . 40.242 63.087 53.306 1.00 28.23  1 . C ? 
ATOM   3206 O   O   . GLU GLU GLU O O 2   2   . 40.262 61.907 53.011 1.00 28.24  1 . O ? 
ATOM   3207 N   N   . ILE ILE ILE O O 3   3   . 41.359 63.856 53.313 1.00 26.49  1 . N ? 
ATOM   3208 CA  CA  . ILE ILE ILE O O 3   3   . 42.652 63.222 53.056 1.00 28.26  1 . C ? 
ATOM   3209 CB  CB  . ILE ILE ILE O O 3   3   . 43.763 64.258 52.809 1.00 30.88  1 . C ? 
ATOM   3210 CG1 CG1 . ILE ILE ILE O O 3   3   . 43.475 64.865 51.390 1.00 32.25  1 . C ? 
ATOM   3211 CD1 CD1 . ILE ILE ILE O O 3   3   . 44.404 65.976 50.970 1.00 47.90  1 . C ? 
ATOM   3212 CG2 CG2 . ILE ILE ILE O O 3   3   . 45.151 63.623 52.851 1.00 28.63  1 . C ? 
ATOM   3213 C   C   . ILE ILE ILE O O 3   3   . 43.006 62.243 54.186 1.00 26.99  1 . C ? 
ATOM   3214 O   O   . ILE ILE ILE O O 3   3   . 43.432 61.115 53.939 1.00 26.32  1 . O ? 
ATOM   3215 N   N   . ALA ALA ALA O O 4   4   . 42.812 62.669 55.424 1.00 25.05  1 . N ? 
ATOM   3216 CA  CA  . ALA ALA ALA O O 4   4   . 43.031 61.807 56.563 1.00 26.96  1 . C ? 
ATOM   3217 CB  CB  . ALA ALA ALA O O 4   4   . 42.747 62.532 57.865 1.00 29.64  1 . C ? 
ATOM   3218 C   C   . ALA ALA ALA O O 4   4   . 42.171 60.548 56.451 1.00 27.77  1 . C ? 
ATOM   3219 O   O   . ALA ALA ALA O O 4   4   . 42.636 59.436 56.737 1.00 26.48  1 . O ? 
ATOM   3220 N   N   . GLN GLN GLN O O 5   5   . 40.912 60.714 56.025 1.00 27.06  1 . N ? 
ATOM   3221 CA  CA  . GLN GLN GLN O O 5   5   . 40.033 59.570 55.866 1.00 28.66  1 . C ? 
ATOM   3222 CB  CB  . GLN GLN GLN O O 5   5   . 38.605 59.983 55.506 1.00 32.93  1 . C ? 
ATOM   3223 CG  CG  . GLN GLN GLN O O 5   5   . 37.632 58.818 55.605 1.00 40.38  1 . C ? 
ATOM   3224 CD  CD  . GLN GLN GLN O O 5   5   . 37.657 58.174 56.998 1.00 52.00  1 . C ? 
ATOM   3225 OE1 OE1 . GLN GLN GLN O O 5   5   . 37.703 58.882 58.012 1.00 48.30  1 . O ? 
ATOM   3226 NE2 NE2 . GLN GLN GLN O O 5   5   . 37.703 56.830 57.047 1.00 46.62  1 . N ? 
ATOM   3227 C   C   . GLN GLN GLN O O 5   5   . 40.558 58.595 54.802 1.00 29.01  1 . C ? 
ATOM   3228 O   O   . GLN GLN GLN O O 5   5   . 40.484 57.383 54.961 1.00 25.83  1 . O ? 
ATOM   3229 N   N   . GLY GLY GLY O O 6   6   . 41.083 59.146 53.708 1.00 25.55  1 . N ? 
ATOM   3230 CA  CA  . GLY GLY GLY O O 6   6   . 41.706 58.333 52.677 1.00 23.38  1 . C ? 
ATOM   3231 C   C   . GLY GLY GLY O O 6   6   . 42.854 57.495 53.230 1.00 23.15  1 . C ? 
ATOM   3232 O   O   . GLY GLY GLY O O 6   6   . 42.984 56.305 52.913 1.00 22.71  1 . O ? 
ATOM   3233 N   N   . LEU LEU LEU O O 7   7   . 43.701 58.109 54.060 1.00 22.84  1 . N ? 
ATOM   3234 CA  CA  . LEU LEU LEU O O 7   7   . 44.800 57.384 54.689 1.00 23.29  1 . C ? 
ATOM   3235 CB  CB  . LEU LEU LEU O O 7   7   . 45.706 58.338 55.455 1.00 23.57  1 . C ? 
ATOM   3236 CG  CG  . LEU LEU LEU O O 7   7   . 46.459 59.370 54.605 1.00 22.60  1 . C ? 
ATOM   3237 CD1 CD1 . LEU LEU LEU O O 7   7   . 47.215 60.332 55.498 1.00 26.40  1 . C ? 
ATOM   3238 CD2 CD2 . LEU LEU LEU O O 7   7   . 47.373 58.711 53.547 1.00 22.18  1 . C ? 
ATOM   3239 C   C   . LEU LEU LEU O O 7   7   . 44.284 56.270 55.606 1.00 25.35  1 . C ? 
ATOM   3240 O   O   . LEU LEU LEU O O 7   7   . 44.833 55.166 55.637 1.00 22.76  1 . O ? 
ATOM   3241 N   N   . LYS LYS LYS O O 8   8   . 43.217 56.568 56.360 1.00 25.03  1 . N ? 
ATOM   3242 CA  CA  . LYS LYS LYS O O 8   8   . 42.596 55.570 57.220 1.00 25.36  1 . C ? 
ATOM   3243 CB  CB  . LYS LYS LYS O O 8   8   . 41.581 56.233 58.144 1.00 27.92  1 . C ? 
ATOM   3244 CG  CG  . LYS LYS LYS O O 8   8   . 42.251 57.127 59.171 1.00 32.36  1 . C ? 
ATOM   3245 CD  CD  . LYS LYS LYS O O 8   8   . 41.199 57.848 60.028 1.00 37.96  1 . C ? 
ATOM   3246 CE  CE  . LYS LYS LYS O O 8   8   . 41.746 59.053 60.770 1.00 57.73  1 . C ? 
ATOM   3247 NZ  NZ  . LYS LYS LYS O O 8   8   . 42.952 58.816 61.597 1.00 62.01  1 . N ? 
ATOM   3248 C   C   . LYS LYS LYS O O 8   8   . 42.001 54.411 56.438 1.00 23.35  1 . C ? 
ATOM   3249 O   O   . LYS LYS LYS O O 8   8   . 42.078 53.256 56.874 1.00 26.32  1 . O ? 
ATOM   3250 N   N   . GLU GLU GLU O O 9   9   . 41.438 54.685 55.259 1.00 23.54  1 . N ? 
ATOM   3251 CA  CA  . GLU GLU GLU O O 9   9   . 40.929 53.618 54.400 1.00 26.65  1 . C ? 
ATOM   3252 CB  CB  . GLU GLU GLU O O 9   9   . 40.101 54.148 53.236 1.00 28.63  1 . C ? 
ATOM   3253 CG  CG  . GLU GLU GLU O O 9   9   . 38.825 54.840 53.670 1.00 32.18  1 . C ? 
ATOM   3254 CD  CD  . GLU GLU GLU O O 9   9   . 37.901 53.955 54.480 1.00 32.52  1 . C ? 
ATOM   3255 OE1 OE1 . GLU GLU GLU O O 9   9   . 37.771 52.773 54.178 1.00 39.03  1 . O ? 
ATOM   3256 OE2 OE2 . GLU GLU GLU O O 9   9   . 37.316 54.481 55.442 1.00 47.04  1 . O ? 
ATOM   3257 C   C   . GLU GLU GLU O O 9   9   . 42.080 52.746 53.871 1.00 22.72  1 . C ? 
ATOM   3258 O   O   . GLU GLU GLU O O 9   9   . 41.949 51.524 53.778 1.00 20.75  1 . O ? 
ATOM   3259 N   N   . ILE ILE ILE O O 10  10  . 43.200 53.388 53.518 1.00 23.10  1 . N ? 
ATOM   3260 CA  CA  . ILE ILE ILE O O 10  10  . 44.390 52.645 53.116 1.00 20.40  1 . C ? 
ATOM   3261 CB  CB  . ILE ILE ILE O O 10  10  . 45.511 53.605 52.664 1.00 18.66  1 . C ? 
ATOM   3262 CG1 CG1 . ILE ILE ILE O O 10  10  . 45.110 54.190 51.295 1.00 19.95  1 . C ? 
ATOM   3263 CD1 CD1 . ILE ILE ILE O O 10  10  . 45.992 55.303 50.784 1.00 21.27  1 . C ? 
ATOM   3264 CG2 CG2 . ILE ILE ILE O O 10  10  . 46.848 52.903 52.588 1.00 19.03  1 . C ? 
ATOM   3265 C   C   . ILE ILE ILE O O 10  10  . 44.836 51.700 54.254 1.00 18.62  1 . C ? 
ATOM   3266 O   O   . ILE ILE ILE O O 10  10  . 45.140 50.529 54.016 1.00 19.68  1 . O ? 
ATOM   3267 N   N   . ALA ALA ALA O O 11  11  . 44.854 52.197 55.479 1.00 19.50  1 . N ? 
ATOM   3268 CA  CA  . ALA ALA ALA O O 11  11  . 45.210 51.377 56.631 1.00 21.58  1 . C ? 
ATOM   3269 CB  CB  . ALA ALA ALA O O 11  11  . 45.181 52.189 57.905 1.00 22.82  1 . C ? 
ATOM   3270 C   C   . ALA ALA ALA O O 11  11  . 44.272 50.168 56.748 1.00 24.95  1 . C ? 
ATOM   3271 O   O   . ALA ALA ALA O O 11  11  . 44.735 49.053 57.024 1.00 23.47  1 . O ? 
ATOM   3272 N   N   . LYS LYS LYS O O 12  12  . 42.956 50.385 56.562 1.00 22.28  1 . N ? 
ATOM   3273 CA  CA  . LYS LYS LYS O O 12  12  . 42.014 49.276 56.586 1.00 24.92  1 . C ? 
ATOM   3274 CB  CB  . LYS LYS LYS O O 12  12  . 40.561 49.790 56.466 1.00 29.14  1 . C ? 
ATOM   3275 CG  CG  . LYS LYS LYS O O 12  12  . 40.126 50.576 57.684 1.00 33.38  1 . C ? 
ATOM   3276 CD  CD  . LYS LYS LYS O O 12  12  . 38.684 51.106 57.477 1.00 43.29  1 . C ? 
ATOM   3277 CE  CE  . LYS LYS LYS O O 12  12  . 38.389 52.319 58.367 1.00 56.64  1 . C ? 
ATOM   3278 NZ  NZ  . LYS LYS LYS O O 12  12  . 37.111 53.001 58.019 1.00 65.17  1 . N ? 
ATOM   3279 C   C   . LYS LYS LYS O O 12  12  . 42.301 48.238 55.496 1.00 25.89  1 . C ? 
ATOM   3280 O   O   . LYS LYS LYS O O 12  12  . 42.175 47.038 55.717 1.00 25.74  1 . O ? 
ATOM   3281 N   N   . GLY GLY GLY O O 13  13  . 42.702 48.708 54.310 1.00 23.89  1 . N ? 
ATOM   3282 CA  CA  . GLY GLY GLY O O 13  13  . 43.104 47.834 53.222 1.00 21.17  1 . C ? 
ATOM   3283 C   C   . GLY GLY GLY O O 13  13  . 44.298 46.966 53.614 1.00 22.48  1 . C ? 
ATOM   3284 O   O   . GLY GLY GLY O O 13  13  . 44.343 45.771 53.295 1.00 20.95  1 . O ? 
ATOM   3285 N   N   . LEU LEU LEU O O 14  14  . 45.289 47.574 54.281 1.00 21.42  1 . N ? 
ATOM   3286 CA  CA  . LEU LEU LEU O O 14  14  . 46.435 46.829 54.753 1.00 20.36  1 . C ? 
ATOM   3287 CB  CB  . LEU LEU LEU O O 14  14  . 47.493 47.754 55.334 1.00 22.06  1 . C ? 
ATOM   3288 CG  CG  . LEU LEU LEU O O 14  14  . 48.134 48.726 54.327 1.00 21.71  1 . C ? 
ATOM   3289 CD1 CD1 . LEU LEU LEU O O 14  14  . 49.034 49.704 54.998 1.00 23.50  1 . C ? 
ATOM   3290 CD2 CD2 . LEU LEU LEU O O 14  14  . 48.957 47.980 53.300 1.00 22.74  1 . C ? 
ATOM   3291 C   C   . LEU LEU LEU O O 14  14  . 46.040 45.756 55.785 1.00 23.60  1 . C ? 
ATOM   3292 O   O   . LEU LEU LEU O O 14  14  . 46.566 44.639 55.781 1.00 22.63  1 . O ? 
ATOM   3293 N   N   . LYS LYS LYS O O 15  15  . 45.095 46.094 56.675 1.00 22.60  1 . N ? 
ATOM   3294 CA  CA  . LYS LYS LYS O O 15  15  . 44.576 45.105 57.599 1.00 24.24  1 . C ? 
ATOM   3295 CB  CB  . LYS LYS LYS O O 15  15  . 43.670 45.791 58.650 1.00 25.74  1 . C ? 
ATOM   3296 CG  CG  . LYS LYS LYS O O 15  15  . 44.447 46.702 59.554 1.00 33.93  1 . C ? 
ATOM   3297 CD  CD  . LYS LYS LYS O O 15  15  . 43.536 47.413 60.550 1.00 38.57  1 . C ? 
ATOM   3298 CE  CE  . LYS LYS LYS O O 15  15  . 42.806 46.427 61.487 1.00 60.02  1 . C ? 
ATOM   3299 NZ  NZ  . LYS LYS LYS O O 15  15  . 41.466 46.912 61.920 1.00 69.36  1 . N ? 
ATOM   3300 C   C   . LYS LYS LYS O O 15  15  . 43.882 43.953 56.916 1.00 22.51  1 . C ? 
ATOM   3301 O   O   . LYS LYS LYS O O 15  15  . 43.989 42.803 57.351 1.00 23.22  1 . O ? 
ATOM   3302 N   N   . GLU GLU GLU O O 16  16  . 43.147 44.233 55.839 1.00 23.17  1 . N ? 
ATOM   3303 CA  CA  . GLU GLU GLU O O 16  16  . 42.500 43.172 55.048 1.00 25.07  1 . C ? 
ATOM   3304 CB  CB  . GLU GLU GLU O O 16  16  . 41.549 43.717 54.003 1.00 26.07  1 . C ? 
ATOM   3305 CG  CG  . GLU GLU GLU O O 16  16  . 40.360 44.439 54.586 1.00 29.75  1 . C ? 
ATOM   3306 CD  CD  . GLU GLU GLU O O 16  16  . 39.393 43.535 55.366 1.00 36.67  1 . C ? 
ATOM   3307 OE1 OE1 . GLU GLU GLU O O 16  16  . 39.273 42.346 54.985 1.00 32.58  1 . O ? 
ATOM   3308 OE2 OE2 . GLU GLU GLU O O 16  16  . 38.740 44.061 56.294 1.00 51.72  1 . O ? 
ATOM   3309 C   C   . GLU GLU GLU O O 16  16  . 43.571 42.258 54.423 1.00 21.84  1 . C ? 
ATOM   3310 O   O   . GLU GLU GLU O O 16  16  . 43.405 41.051 54.366 1.00 21.56  1 . O ? 
ATOM   3311 N   N   . ILE ILE ILE O O 17  17  . 44.663 42.856 53.943 1.00 20.78  1 . N ? 
ATOM   3312 CA  CA  . ILE ILE ILE O O 17  17  . 45.786 42.084 53.408 1.00 20.27  1 . C ? 
ATOM   3313 CB  CB  . ILE ILE ILE O O 17  17  . 46.861 43.005 52.798 1.00 20.95  1 . C ? 
ATOM   3314 CG1 CG1 . ILE ILE ILE O O 17  17  . 46.326 43.578 51.486 1.00 22.49  1 . C ? 
ATOM   3315 CD1 CD1 . ILE ILE ILE O O 17  17  . 47.178 44.643 50.853 1.00 22.24  1 . C ? 
ATOM   3316 CG2 CG2 . ILE ILE ILE O O 17  17  . 48.191 42.288 52.611 1.00 21.56  1 . C ? 
ATOM   3317 C   C   . ILE ILE ILE O O 17  17  . 46.344 41.151 54.504 1.00 20.24  1 . C ? 
ATOM   3318 O   O   . ILE ILE ILE O O 17  17  . 46.598 39.984 54.258 1.00 22.53  1 . O ? 
ATOM   3319 N   N   . ALA ALA ALA O O 18  18  . 46.505 41.680 55.723 1.00 22.51  1 . N ? 
ATOM   3320 CA  CA  . ALA ALA ALA O O 18  18  . 46.956 40.878 56.838 1.00 22.78  1 . C ? 
ATOM   3321 CB  CB  . ALA ALA ALA O O 18  18  . 47.098 41.707 58.074 1.00 23.49  1 . C ? 
ATOM   3322 C   C   . ALA ALA ALA O O 18  18  . 46.042 39.673 57.072 1.00 24.81  1 . C ? 
ATOM   3323 O   O   . ALA ALA ALA O O 18  18  . 46.518 38.559 57.304 1.00 24.82  1 . O ? 
ATOM   3324 N   N   . TRP TRP TRP O O 19  19  . 44.722 39.896 57.020 1.00 24.21  1 . N ? 
ATOM   3325 CA  CA  . TRP TRP TRP O O 19  19  . 43.773 38.806 57.166 1.00 26.23  1 . C ? 
ATOM   3326 CB  CB  . TRP TRP TRP O O 19  19  . 42.313 39.325 57.251 1.00 28.42  1 . C ? 
ATOM   3327 CG  CG  . TRP TRP TRP O O 19  19  . 41.976 39.875 58.527 1.00 40.12  1 . C ? 
ATOM   3328 CD1 CD1 . TRP TRP TRP O O 19  19  . 41.761 41.174 58.816 1.00 51.23  1 . C ? 
ATOM   3329 NE1 NE1 . TRP TRP TRP O O 19  19  . 41.414 41.326 60.150 1.00 48.06  1 . N ? 
ATOM   3330 CE2 CE2 . TRP TRP TRP O O 19  19  . 41.376 40.085 60.731 1.00 61.93  1 . C ? 
ATOM   3331 CD2 CD2 . TRP TRP TRP O O 19  19  . 41.708 39.138 59.729 1.00 47.77  1 . C ? 
ATOM   3332 CE3 CE3 . TRP TRP TRP O O 19  19  . 41.708 37.776 60.058 1.00 62.06  1 . C ? 
ATOM   3333 CZ3 CZ3 . TRP TRP TRP O O 19  19  . 41.444 37.407 61.369 1.00 63.83  1 . C ? 
ATOM   3334 CH2 CH2 . TRP TRP TRP O O 19  19  . 41.105 38.362 62.332 1.00 58.30  1 . C ? 
ATOM   3335 CZ2 CZ2 . TRP TRP TRP O O 19  19  . 41.077 39.707 62.039 1.00 66.69  1 . C ? 
ATOM   3336 C   C   . TRP TRP TRP O O 19  19  . 43.912 37.765 56.052 1.00 24.36  1 . C ? 
ATOM   3337 O   O   . TRP TRP TRP O O 19  19  . 43.817 36.576 56.293 1.00 26.24  1 . O ? 
ATOM   3338 N   N   . GLY GLY GLY O O 20  20  . 44.178 38.221 54.824 1.00 23.68  1 . N ? 
ATOM   3339 CA  CA  . GLY GLY GLY O O 20  20  . 44.448 37.324 53.737 1.00 20.80  1 . C ? 
ATOM   3340 C   C   . GLY GLY GLY O O 20  20  . 45.662 36.435 53.991 1.00 20.41  1 . C ? 
ATOM   3341 O   O   . GLY GLY GLY O O 20  20  . 45.641 35.239 53.702 1.00 24.92  1 . O ? 
ATOM   3342 N   N   . LEU LEU LEU O O 21  21  . 46.730 37.031 54.544 1.00 23.34  1 . N ? 
ATOM   3343 CA  CA  . LEU LEU LEU O O 21  21  . 47.903 36.265 54.917 1.00 20.27  1 . C ? 
ATOM   3344 CB  CB  . LEU LEU LEU O O 21  21  . 49.036 37.180 55.352 1.00 23.14  1 . C ? 
ATOM   3345 CG  CG  . LEU LEU LEU O O 21  21  . 49.582 38.106 54.260 1.00 22.11  1 . C ? 
ATOM   3346 CD1 CD1 . LEU LEU LEU O O 21  21  . 50.562 39.081 54.850 1.00 23.15  1 . C ? 
ATOM   3347 CD2 CD2 . LEU LEU LEU O O 21  21  . 50.275 37.342 53.205 1.00 24.64  1 . C ? 
ATOM   3348 C   C   . LEU LEU LEU O O 21  21  . 47.596 35.222 55.994 1.00 22.84  1 . C ? 
ATOM   3349 O   O   . LEU LEU LEU O O 21  21  . 48.094 34.103 55.954 1.00 22.81  1 . O ? 
ATOM   3350 N   N   . LYS LYS LYS O O 22  22  . 46.788 35.615 56.982 1.00 23.71  1 . N ? 
ATOM   3351 CA  CA  . LYS LYS LYS O O 22  22  . 46.345 34.666 57.997 1.00 23.71  1 . C ? 
ATOM   3352 CB  CB  . LYS LYS LYS O O 22  22  . 45.554 35.399 59.073 1.00 27.26  1 . C ? 
ATOM   3353 CG  CG  . LYS LYS LYS O O 22  22  . 46.425 36.317 59.897 1.00 27.65  1 . C ? 
ATOM   3354 CD  CD  . LYS LYS LYS O O 22  22  . 45.567 37.104 60.898 1.00 36.74  1 . C ? 
ATOM   3355 CE  CE  . LYS LYS LYS O O 22  22  . 46.391 38.108 61.642 1.00 47.55  1 . C ? 
ATOM   3356 NZ  NZ  . LYS LYS LYS O O 22  22  . 45.519 38.672 62.720 1.00 53.38  1 . N ? 
ATOM   3357 C   C   . LYS LYS LYS O O 22  22  . 45.568 33.500 57.413 1.00 23.76  1 . C ? 
ATOM   3358 O   O   . LYS LYS LYS O O 22  22  . 45.738 32.362 57.852 1.00 24.43  1 . O ? 
ATOM   3359 N   N   . GLU GLU GLU O O 23  23  . 44.723 33.773 56.398 1.00 23.52  1 . N ? 
ATOM   3360 CA  CA  . GLU GLU GLU O O 23  23  . 44.004 32.708 55.728 1.00 25.32  1 . C ? 
ATOM   3361 CB  CB  . GLU GLU GLU O O 23  23  . 42.930 33.241 54.787 1.00 26.73  1 . C ? 
ATOM   3362 CG  CG  . GLU GLU GLU O O 23  23  . 41.815 33.972 55.439 1.00 33.19  1 . C ? 
ATOM   3363 CD  CD  . GLU GLU GLU O O 23  23  . 40.507 33.981 54.595 1.00 33.99  1 . C ? 
ATOM   3364 OE1 OE1 . GLU GLU GLU O O 23  23  . 40.214 32.995 53.861 1.00 38.39  1 . O ? 
ATOM   3365 OE2 OE2 . GLU GLU GLU O O 23  23  . 39.729 34.957 54.687 1.00 38.24  1 . O ? 
ATOM   3366 C   C   . GLU GLU GLU O O 23  23  . 44.950 31.759 54.990 1.00 24.26  1 . C ? 
ATOM   3367 O   O   . GLU GLU GLU O O 23  23  . 44.758 30.535 55.009 1.00 27.47  1 . O ? 
ATOM   3368 N   N   . ILE ILE ILE O O 24  24  . 45.993 32.333 54.354 1.00 23.68  1 . N ? 
ATOM   3369 CA  CA  . ILE ILE ILE O O 24  24  . 47.013 31.520 53.720 1.00 21.61  1 . C ? 
ATOM   3370 CB  CB  . ILE ILE ILE O O 24  24  . 48.018 32.397 52.954 1.00 21.04  1 . C ? 
ATOM   3371 CG1 CG1 . ILE ILE ILE O O 24  24  . 47.369 32.958 51.714 1.00 22.69  1 . C ? 
ATOM   3372 CD1 CD1 . ILE ILE ILE O O 24  24  . 48.173 33.954 50.920 1.00 22.80  1 . C ? 
ATOM   3373 CG2 CG2 . ILE ILE ILE O O 24  24  . 49.278 31.589 52.599 1.00 22.49  1 . C ? 
ATOM   3374 C   C   . ILE ILE ILE O O 24  24  . 47.692 30.619 54.761 1.00 25.11  1 . C ? 
ATOM   3375 O   O   . ILE ILE ILE O O 24  24  . 47.891 29.436 54.519 1.00 26.24  1 . O ? 
ATOM   3376 N   N   . ALA ALA ALA O O 25  25  . 48.022 31.183 55.925 1.00 23.54  1 . N ? 
ATOM   3377 CA  CA  . ALA ALA ALA O O 25  25  . 48.662 30.415 56.988 1.00 26.69  1 . C ? 
ATOM   3378 CB  CB  . ALA ALA ALA O O 25  25  . 48.923 31.271 58.204 1.00 24.76  1 . C ? 
ATOM   3379 C   C   . ALA ALA ALA O O 25  25  . 47.794 29.207 57.377 1.00 30.89  1 . C ? 
ATOM   3380 O   O   . ALA ALA ALA O O 25  25  . 48.307 28.098 57.551 1.00 28.92  1 . O ? 
ATOM   3381 N   N   . GLN GLN GLN O O 26  26  . 46.484 29.438 57.492 1.00 30.43  1 . N ? 
ATOM   3382 CA  CA  . GLN GLN GLN O O 26  26  . 45.539 28.363 57.855 1.00 32.96  1 . C ? 
ATOM   3383 CB  CB  . GLN GLN GLN O O 26  26  . 44.152 28.953 58.094 1.00 33.74  1 . C ? 
ATOM   3384 CG  CG  . GLN GLN GLN O O 26  26  . 44.040 29.811 59.330 1.00 43.77  1 . C ? 
ATOM   3385 CD  CD  . GLN GLN GLN O O 26  26  . 42.781 30.682 59.385 1.00 62.26  1 . C ? 
ATOM   3386 OE1 OE1 . GLN GLN GLN O O 26  26  . 41.967 30.809 58.429 1.00 70.77  1 . O ? 
ATOM   3387 NE2 NE2 . GLN GLN GLN O O 26  26  . 42.685 31.367 60.480 1.00 86.59  1 . N ? 
ATOM   3388 C   C   . GLN GLN GLN O O 26  26  . 45.492 27.303 56.765 1.00 38.22  1 . C ? 
ATOM   3389 O   O   . GLN GLN GLN O O 26  26  . 45.418 26.112 57.045 1.00 42.67  1 . O ? 
ATOM   3390 N   N   . GLY GLY GLY O O 27  27  . 45.552 27.742 55.507 1.00 34.00  1 . N ? 
ATOM   3391 CA  CA  . GLY GLY GLY O O 27  27  . 45.594 26.858 54.355 1.00 39.04  1 . C ? 
ATOM   3392 C   C   . GLY GLY GLY O O 27  27  . 46.814 25.977 54.304 1.00 50.67  1 . C ? 
ATOM   3393 O   O   . GLY GLY GLY O O 27  27  . 46.731 24.835 53.900 1.00 46.63  1 . O ? 
ATOM   3394 N   N   . LEU LEU LEU O O 28  28  . 47.967 26.517 54.710 1.00 39.48  1 . N ? 
ATOM   3395 CA  CA  . LEU LEU LEU O O 28  28  . 49.213 25.751 54.813 1.00 43.62  1 . C ? 
ATOM   3396 CB  CB  . LEU LEU LEU O O 28  28  . 50.407 26.667 55.054 1.00 39.70  1 . C ? 
ATOM   3397 CG  CG  . LEU LEU LEU O O 28  28  . 50.724 27.574 53.873 1.00 39.11  1 . C ? 
ATOM   3398 CD1 CD1 . LEU LEU LEU O O 28  28  . 51.728 28.644 54.248 1.00 44.94  1 . C ? 
ATOM   3399 CD2 CD2 . LEU LEU LEU O O 28  28  . 51.208 26.808 52.632 1.00 42.00  1 . C ? 
ATOM   3400 C   C   . LEU LEU LEU O O 28  28  . 49.127 24.742 55.964 1.00 57.61  1 . C ? 
ATOM   3401 O   O   . LEU LEU LEU O O 28  28  . 49.589 23.609 55.816 1.00 56.79  1 . O ? 
ATOM   3402 N   N   . LYS LYS LYS O O 29  29  . 48.600 25.184 57.116 1.00 62.33  1 . N ? 
ATOM   3403 CA  CA  . LYS LYS LYS O O 29  29  . 48.491 24.364 58.330 1.00 65.54  1 . C ? 
ATOM   3404 CB  CB  . LYS LYS LYS O O 29  29  . 47.956 25.164 59.536 1.00 69.33  1 . C ? 
ATOM   3405 CG  CG  . LYS LYS LYS O O 29  29  . 48.977 26.109 60.155 1.00 80.55  1 . C ? 
ATOM   3406 CD  CD  . LYS LYS LYS O O 29  29  . 48.496 26.795 61.408 1.00 75.52  1 . C ? 
ATOM   3407 CE  CE  . LYS LYS LYS O O 29  29  . 49.083 28.206 61.562 1.00 74.51  1 . C ? 
ATOM   3408 NZ  NZ  . LYS LYS LYS O O 29  29  . 48.063 29.168 61.051 1.00 66.65  1 . N ? 
ATOM   3409 C   C   . LYS LYS LYS O O 29  29  . 47.584 23.167 58.078 1.00 62.26  1 . C ? 
ATOM   3410 O   O   . LYS LYS LYS O O 29  29  . 46.455 23.314 57.605 1.00 84.53  1 . O ? 
HETATM 3411 C   C   . ACE ACE ACE P P 0   0   . 35.552 65.466 47.160 1.00 61.10  1 . C ? 
HETATM 3412 O   O   . ACE ACE ACE P P 0   0   . 35.350 65.821 46.039 1.00 54.21  1 . O ? 
HETATM 3413 CH3 CH3 . ACE ACE ACE P P 0   0   . 34.457 64.909 48.066 1.00 50.60  1 . C ? 
ATOM   3414 N   N   . GLY GLY GLY P P 1   1   . 36.746 65.510 47.721 1.00 39.92  1 . N ? 
ATOM   3415 CA  CA  . GLY GLY GLY P P 1   1   . 37.893 65.983 46.976 1.00 34.36  1 . C ? 
ATOM   3416 C   C   . GLY GLY GLY P P 1   1   . 38.523 64.898 46.125 1.00 29.06  1 . C ? 
ATOM   3417 O   O   . GLY GLY GLY P P 1   1   . 38.496 63.726 46.458 1.00 28.41  1 . O ? 
ATOM   3418 N   N   . GLU GLU GLU P P 2   2   . 39.158 65.317 45.027 1.00 28.80  1 . N ? 
ATOM   3419 CA  CA  . GLU GLU GLU P P 2   2   . 39.672 64.356 44.072 1.00 28.96  1 . C ? 
ATOM   3420 CB  CB  . GLU GLU GLU P P 2   2   . 39.907 64.976 42.731 1.00 36.10  1 . C ? 
ATOM   3421 CG  CG  . GLU GLU GLU P P 2   2   . 40.906 66.067 42.746 1.00 39.78  1 . C ? 
ATOM   3422 CD  CD  . GLU GLU GLU P P 2   2   . 41.081 66.637 41.329 1.00 56.31  1 . C ? 
ATOM   3423 OE1 OE1 . GLU GLU GLU P P 2   2   . 40.676 65.966 40.309 1.00 53.10  1 . O ? 
ATOM   3424 OE2 OE2 . GLU GLU GLU P P 2   2   . 41.605 67.774 41.255 1.00 48.51  1 . O ? 
ATOM   3425 C   C   . GLU GLU GLU P P 2   2   . 40.935 63.629 44.550 1.00 26.03  1 . C ? 
ATOM   3426 O   O   . GLU GLU GLU P P 2   2   . 41.114 62.467 44.255 1.00 24.52  1 . O ? 
ATOM   3427 N   N   . ILE ILE ILE P P 3   3   . 41.813 64.330 45.288 1.00 25.91  1 . N ? 
ATOM   3428 CA  CA  . ILE ILE ILE P P 3   3   . 42.987 63.647 45.857 1.00 26.04  1 . C ? 
ATOM   3429 CB  CB  . ILE ILE ILE P P 3   3   . 44.010 64.640 46.420 1.00 27.29  1 . C ? 
ATOM   3430 CG1 CG1 . ILE ILE ILE P P 3   3   . 44.674 65.328 45.174 1.00 34.58  1 . C ? 
ATOM   3431 CD1 CD1 . ILE ILE ILE P P 3   3   . 45.703 66.377 45.448 1.00 42.62  1 . C ? 
ATOM   3432 CG2 CG2 . ILE ILE ILE P P 3   3   . 45.080 63.920 47.241 1.00 28.62  1 . C ? 
ATOM   3433 C   C   . ILE ILE ILE P P 3   3   . 42.546 62.599 46.888 1.00 24.55  1 . C ? 
ATOM   3434 O   O   . ILE ILE ILE P P 3   3   . 43.013 61.463 46.889 1.00 23.67  1 . O ? 
ATOM   3435 N   N   . ALA ALA ALA P P 4   4   . 41.623 62.995 47.768 1.00 26.29  1 . N ? 
ATOM   3436 CA  CA  . ALA ALA ALA P P 4   4   . 41.074 62.065 48.736 1.00 26.78  1 . C ? 
ATOM   3437 CB  CB  . ALA ALA ALA P P 4   4   . 40.058 62.761 49.624 1.00 28.96  1 . C ? 
ATOM   3438 C   C   . ALA ALA ALA P P 4   4   . 40.448 60.868 48.032 1.00 25.46  1 . C ? 
ATOM   3439 O   O   . ALA ALA ALA P P 4   4   . 40.605 59.731 48.468 1.00 24.61  1 . O ? 
ATOM   3440 N   N   . GLN GLN GLN P P 5   5   . 39.736 61.112 46.936 1.00 25.18  1 . N ? 
ATOM   3441 CA  CA  . GLN GLN GLN P P 5   5   . 39.123 60.023 46.182 1.00 25.58  1 . C ? 
ATOM   3442 CB  CB  . GLN GLN GLN P P 5   5   . 38.242 60.533 45.042 1.00 32.27  1 . C ? 
ATOM   3443 CG  CG  . GLN GLN GLN P P 5   5   . 37.408 59.434 44.421 1.00 38.93  1 . C ? 
ATOM   3444 CD  CD  . GLN GLN GLN P P 5   5   . 36.539 58.720 45.476 1.00 47.35  1 . C ? 
ATOM   3445 OE1 OE1 . GLN GLN GLN P P 5   5   . 35.950 59.377 46.353 1.00 41.43  1 . O ? 
ATOM   3446 NE2 NE2 . GLN GLN GLN P P 5   5   . 36.515 57.382 45.430 1.00 43.18  1 . N ? 
ATOM   3447 C   C   . GLN GLN GLN P P 5   5   . 40.183 59.072 45.612 1.00 23.70  1 . C ? 
ATOM   3448 O   O   . GLN GLN GLN P P 5   5   . 40.008 57.864 45.605 1.00 24.03  1 . O ? 
ATOM   3449 N   N   . GLY GLY GLY P P 6   6   . 41.290 59.634 45.122 1.00 23.36  1 . N ? 
ATOM   3450 CA  CA  . GLY GLY GLY P P 6   6   . 42.403 58.833 44.657 1.00 21.82  1 . C ? 
ATOM   3451 C   C   . GLY GLY GLY P P 6   6   . 42.937 57.900 45.763 1.00 20.66  1 . C ? 
ATOM   3452 O   O   . GLY GLY GLY P P 6   6   . 43.212 56.722 45.525 1.00 20.31  1 . O ? 
ATOM   3453 N   N   . LEU LEU LEU P P 7   7   . 43.084 58.435 46.979 1.00 21.72  1 . N ? 
ATOM   3454 CA  CA  . LEU LEU LEU P P 7   7   . 43.516 57.633 48.105 1.00 21.78  1 . C ? 
ATOM   3455 CB  CB  . LEU LEU LEU P P 7   7   . 43.756 58.507 49.329 1.00 22.50  1 . C ? 
ATOM   3456 CG  CG  . LEU LEU LEU P P 7   7   . 44.887 59.545 49.220 1.00 21.26  1 . C ? 
ATOM   3457 CD1 CD1 . LEU LEU LEU P P 7   7   . 44.894 60.416 50.454 1.00 23.03  1 . C ? 
ATOM   3458 CD2 CD2 . LEU LEU LEU P P 7   7   . 46.215 58.874 49.030 1.00 22.96  1 . C ? 
ATOM   3459 C   C   . LEU LEU LEU P P 7   7   . 42.515 56.520 48.430 1.00 20.59  1 . C ? 
ATOM   3460 O   O   . LEU LEU LEU P P 7   7   . 42.887 55.389 48.736 1.00 19.67  1 . O ? 
ATOM   3461 N   N   . LYS LYS LYS P P 8   8   . 41.218 56.846 48.356 1.00 23.50  1 . N ? 
ATOM   3462 CA  CA  . LYS LYS LYS P P 8   8   . 40.166 55.863 48.573 1.00 24.34  1 . C ? 
ATOM   3463 CB  CB  . LYS LYS LYS P P 8   8   . 38.812 56.552 48.682 1.00 27.36  1 . C ? 
ATOM   3464 CG  CG  . LYS LYS LYS P P 8   8   . 38.715 57.368 49.972 1.00 30.80  1 . C ? 
ATOM   3465 CD  CD  . LYS LYS LYS P P 8   8   . 37.394 58.132 50.062 1.00 40.84  1 . C ? 
ATOM   3466 CE  CE  . LYS LYS LYS P P 8   8   . 37.475 59.200 51.145 1.00 47.76  1 . C ? 
ATOM   3467 NZ  NZ  . LYS LYS LYS P P 8   8   . 36.145 59.887 51.194 1.00 48.38  1 . N ? 
ATOM   3468 C   C   . LYS LYS LYS P P 8   8   . 40.177 54.769 47.519 1.00 22.91  1 . C ? 
ATOM   3469 O   O   . LYS LYS LYS P P 8   8   . 39.926 53.596 47.829 1.00 23.41  1 . O ? 
ATOM   3470 N   N   . GLU GLU GLU P P 9   9   . 40.497 55.109 46.266 1.00 22.70  1 . N ? 
ATOM   3471 CA  CA  . GLU GLU GLU P P 9   9   . 40.624 54.102 45.216 1.00 21.79  1 . C ? 
ATOM   3472 CB  CB  . GLU GLU GLU P P 9   9   . 40.737 54.720 43.823 1.00 22.77  1 . C ? 
ATOM   3473 CG  CG  . GLU GLU GLU P P 9   9   . 39.487 55.471 43.398 1.00 27.27  1 . C ? 
ATOM   3474 CD  CD  . GLU GLU GLU P P 9   9   . 38.248 54.604 43.381 1.00 39.78  1 . C ? 
ATOM   3475 OE1 OE1 . GLU GLU GLU P P 9   9   . 38.322 53.424 42.987 1.00 34.95  1 . O ? 
ATOM   3476 OE2 OE2 . GLU GLU GLU P P 9   9   . 37.193 55.133 43.784 1.00 48.38  1 . O ? 
ATOM   3477 C   C   . GLU GLU GLU P P 9   9   . 41.823 53.193 45.480 1.00 23.00  1 . C ? 
ATOM   3478 O   O   . GLU GLU GLU P P 9   9   . 41.759 51.989 45.245 1.00 20.15  1 . O ? 
ATOM   3479 N   N   . ILE ILE ILE P P 10  10  . 42.934 53.776 45.959 1.00 19.48  1 . N ? 
ATOM   3480 CA  CA  . ILE ILE ILE P P 10  10  . 44.091 52.984 46.353 1.00 17.82  1 . C ? 
ATOM   3481 CB  CB  . ILE ILE ILE P P 10  10  . 45.259 53.895 46.760 1.00 17.14  1 . C ? 
ATOM   3482 CG1 CG1 . ILE ILE ILE P P 10  10  . 45.847 54.563 45.544 1.00 18.71  1 . C ? 
ATOM   3483 CD1 CD1 . ILE ILE ILE P P 10  10  . 46.861 55.632 45.783 1.00 18.68  1 . C ? 
ATOM   3484 CG2 CG2 . ILE ILE ILE P P 10  10  . 46.323 53.130 47.562 1.00 18.47  1 . C ? 
ATOM   3485 C   C   . ILE ILE ILE P P 10  10  . 43.687 51.982 47.448 1.00 19.76  1 . C ? 
ATOM   3486 O   O   . ILE ILE ILE P P 10  10  . 44.045 50.805 47.378 1.00 20.02  1 . O ? 
ATOM   3487 N   N   . ALA ALA ALA P P 11  11  . 42.930 52.432 48.446 1.00 21.12  1 . N ? 
ATOM   3488 CA  CA  . ALA ALA ALA P P 11  11  . 42.455 51.553 49.495 1.00 20.59  1 . C ? 
ATOM   3489 CB  CB  . ALA ALA ALA P P 11  11  . 41.667 52.313 50.520 1.00 21.70  1 . C ? 
ATOM   3490 C   C   . ALA ALA ALA P P 11  11  . 41.637 50.395 48.919 1.00 23.67  1 . C ? 
ATOM   3491 O   O   . ALA ALA ALA P P 11  11  . 41.804 49.243 49.350 1.00 22.33  1 . O ? 
ATOM   3492 N   N   . LYS LYS LYS P P 12  12  . 40.742 50.696 47.967 1.00 22.63  1 . N ? 
ATOM   3493 CA  CA  . LYS LYS LYS P P 12  12  . 39.972 49.638 47.301 1.00 24.12  1 . C ? 
ATOM   3494 CB  CB  . LYS LYS LYS P P 12  12  . 38.938 50.241 46.339 1.00 25.46  1 . C ? 
ATOM   3495 CG  CG  . LYS LYS LYS P P 12  12  . 37.841 51.013 47.060 1.00 30.03  1 . C ? 
ATOM   3496 CD  CD  . LYS LYS LYS P P 12  12  . 36.875 51.622 46.018 1.00 38.64  1 . C ? 
ATOM   3497 CE  CE  . LYS LYS LYS P P 12  12  . 36.109 52.825 46.584 1.00 49.00  1 . C ? 
ATOM   3498 NZ  NZ  . LYS LYS LYS P P 12  12  . 35.352 53.561 45.519 1.00 59.55  1 . N ? 
ATOM   3499 C   C   . LYS LYS LYS P P 12  12  . 40.864 48.634 46.577 1.00 21.78  1 . C ? 
ATOM   3500 O   O   . LYS LYS LYS P P 12  12  . 40.609 47.440 46.587 1.00 22.76  1 . O ? 
ATOM   3501 N   N   . GLY GLY GLY P P 13  13  . 41.926 49.119 45.946 1.00 21.01  1 . N ? 
ATOM   3502 CA  CA  . GLY GLY GLY P P 13  13  . 42.921 48.270 45.288 1.00 21.43  1 . C ? 
ATOM   3503 C   C   . GLY GLY GLY P P 13  13  . 43.577 47.330 46.285 1.00 19.73  1 . C ? 
ATOM   3504 O   O   . GLY GLY GLY P P 13  13  . 43.808 46.153 45.993 1.00 21.62  1 . O ? 
ATOM   3505 N   N   . LEU LEU LEU P P 14  14  . 43.931 47.846 47.468 1.00 19.31  1 . N ? 
ATOM   3506 CA  CA  . LEU LEU LEU P P 14  14  . 44.504 47.017 48.519 1.00 18.94  1 . C ? 
ATOM   3507 CB  CB  . LEU LEU LEU P P 14  14  . 44.989 47.855 49.681 1.00 18.72  1 . C ? 
ATOM   3508 CG  CG  . LEU LEU LEU P P 14  14  . 46.115 48.843 49.393 1.00 19.88  1 . C ? 
ATOM   3509 CD1 CD1 . LEU LEU LEU P P 14  14  . 46.417 49.720 50.548 1.00 21.58  1 . C ? 
ATOM   3510 CD2 CD2 . LEU LEU LEU P P 14  14  . 47.397 48.082 49.045 1.00 19.55  1 . C ? 
ATOM   3511 C   C   . LEU LEU LEU P P 14  14  . 43.530 45.933 48.976 1.00 20.01  1 . C ? 
ATOM   3512 O   O   . LEU LEU LEU P P 14  14  . 43.914 44.796 49.236 1.00 18.90  1 . O ? 
ATOM   3513 N   N   . LYS LYS LYS P P 15  15  . 42.251 46.285 49.099 1.00 21.44  1 . N ? 
ATOM   3514 CA  CA  . LYS LYS LYS P P 15  15  . 41.228 45.296 49.430 1.00 22.20  1 . C ? 
ATOM   3515 CB  CB  . LYS LYS LYS P P 15  15  . 39.893 45.986 49.731 1.00 22.23  1 . C ? 
ATOM   3516 CG  CG  . LYS LYS LYS P P 15  15  . 39.998 46.797 51.025 1.00 27.71  1 . C ? 
ATOM   3517 CD  CD  . LYS LYS LYS P P 15  15  . 38.689 47.532 51.344 1.00 34.55  1 . C ? 
ATOM   3518 CE  CE  . LYS LYS LYS P P 15  15  . 38.800 48.201 52.701 1.00 53.50  1 . C ? 
ATOM   3519 NZ  NZ  . LYS LYS LYS P P 15  15  . 39.551 49.510 52.623 1.00 50.64  1 . N ? 
ATOM   3520 C   C   . LYS LYS LYS P P 15  15  . 41.097 44.227 48.365 1.00 22.61  1 . C ? 
ATOM   3521 O   O   . LYS LYS LYS P P 15  15  . 40.874 43.061 48.691 1.00 22.57  1 . O ? 
ATOM   3522 N   N   . GLU GLU GLU P P 16  16  . 41.232 44.585 47.092 1.00 20.96  1 . N ? 
ATOM   3523 CA  CA  A GLU GLU GLU P P 16  16  . 41.219 43.603 46.008 0.50 21.87  1 . C ? 
ATOM   3524 CA  CA  B GLU GLU GLU P P 16  16  . 41.218 43.603 46.009 0.50 21.04  1 . C ? 
ATOM   3525 CB  CB  A GLU GLU GLU P P 16  16  . 41.166 44.255 44.619 0.50 25.81  1 . C ? 
ATOM   3526 CB  CB  B GLU GLU GLU P P 16  16  . 41.166 44.251 44.620 0.50 23.57  1 . C ? 
ATOM   3527 CG  CG  A GLU GLU GLU P P 16  16  . 39.851 44.994 44.397 0.50 31.09  1 . C ? 
ATOM   3528 CG  CG  B GLU GLU GLU P P 16  16  . 39.875 45.002 44.378 0.50 27.66  1 . C ? 
ATOM   3529 CD  CD  A GLU GLU GLU P P 16  16  . 39.874 45.985 43.256 0.50 37.94  1 . C ? 
ATOM   3530 CD  CD  B GLU GLU GLU P P 16  16  . 38.642 44.092 44.274 0.50 29.82  1 . C ? 
ATOM   3531 OE1 OE1 A GLU GLU GLU P P 16  16  . 40.927 46.634 43.070 0.50 37.04  1 . O ? 
ATOM   3532 OE1 OE1 B GLU GLU GLU P P 16  16  . 38.731 42.891 43.876 0.50 39.86  1 . O ? 
ATOM   3533 OE2 OE2 A GLU GLU GLU P P 16  16  . 38.824 46.141 42.569 0.50 37.83  1 . O ? 
ATOM   3534 OE2 OE2 B GLU GLU GLU P P 16  16  . 37.545 44.595 44.591 0.50 44.06  1 . O ? 
ATOM   3535 C   C   . GLU GLU GLU P P 16  16  . 42.411 42.651 46.138 1.00 21.35  1 . C ? 
ATOM   3536 O   O   . GLU GLU GLU P P 16  16  . 42.296 41.463 45.906 1.00 20.87  1 . O ? 
ATOM   3537 N   N   . ILE ILE ILE P P 17  17  . 43.578 43.197 46.493 1.00 21.61  1 . N ? 
ATOM   3538 CA  CA  . ILE ILE ILE P P 17  17  . 44.768 42.379 46.748 1.00 19.93  1 . C ? 
ATOM   3539 CB  CB  . ILE ILE ILE P P 17  17  . 46.009 43.258 47.003 1.00 17.52  1 . C ? 
ATOM   3540 CG1 CG1 . ILE ILE ILE P P 17  17  . 46.436 43.895 45.685 1.00 18.13  1 . C ? 
ATOM   3541 CD1 CD1 . ILE ILE ILE P P 17  17  . 47.526 44.941 45.820 1.00 18.08  1 . C ? 
ATOM   3542 CG2 CG2 . ILE ILE ILE P P 17  17  . 47.137 42.452 47.630 1.00 18.02  1 . C ? 
ATOM   3543 C   C   . ILE ILE ILE P P 17  17  . 44.476 41.385 47.885 1.00 19.52  1 . C ? 
ATOM   3544 O   O   . ILE ILE ILE P P 17  17  . 44.802 40.209 47.785 1.00 20.76  1 . O ? 
ATOM   3545 N   N   . ALA ALA ALA P P 18  18  . 43.849 41.861 48.958 1.00 19.21  1 . N ? 
ATOM   3546 CA  CA  . ALA ALA ALA P P 18  18  . 43.459 40.995 50.057 1.00 20.59  1 . C ? 
ATOM   3547 CB  CB  . ALA ALA ALA P P 18  18  . 42.783 41.782 51.155 1.00 23.88  1 . C ? 
ATOM   3548 C   C   . ALA ALA ALA P P 18  18  . 42.572 39.844 49.584 1.00 21.54  1 . C ? 
ATOM   3549 O   O   . ALA ALA ALA P P 18  18  . 42.747 38.705 49.992 1.00 19.90  1 . O ? 
ATOM   3550 N   N   . TRP TRP TRP P P 19  19  . 41.611 40.137 48.721 1.00 23.96  1 . N ? 
ATOM   3551 CA  CA  . TRP TRP TRP P P 19  19  . 40.738 39.099 48.153 1.00 21.89  1 . C ? 
ATOM   3552 CB  CB  . TRP TRP TRP P P 19  19  . 39.582 39.713 47.334 1.00 22.94  1 . C ? 
ATOM   3553 CG  CG  . TRP TRP TRP P P 19  19  . 38.623 38.736 46.904 1.00 25.54  1 . C ? 
ATOM   3554 CD1 CD1 . TRP TRP TRP P P 19  19  . 38.462 38.170 45.654 1.00 29.83  1 . C ? 
ATOM   3555 NE1 NE1 . TRP TRP TRP P P 19  19  . 37.486 37.223 45.688 1.00 32.78  1 . N ? 
ATOM   3556 CE2 CE2 . TRP TRP TRP P P 19  19  . 36.883 37.246 46.920 1.00 29.45  1 . C ? 
ATOM   3557 CD2 CD2 . TRP TRP TRP P P 19  19  . 37.596 38.169 47.713 1.00 24.47  1 . C ? 
ATOM   3558 CE3 CE3 . TRP TRP TRP P P 19  19  . 37.195 38.363 49.051 1.00 31.92  1 . C ? 
ATOM   3559 CZ3 CZ3 . TRP TRP TRP P P 19  19  . 36.061 37.717 49.506 1.00 35.38  1 . C ? 
ATOM   3560 CH2 CH2 . TRP TRP TRP P P 19  19  . 35.377 36.795 48.694 1.00 36.47  1 . C ? 
ATOM   3561 CZ2 CZ2 . TRP TRP TRP P P 19  19  . 35.790 36.519 47.417 1.00 32.83  1 . C ? 
ATOM   3562 C   C   . TRP TRP TRP P P 19  19  . 41.536 38.110 47.314 1.00 21.66  1 . C ? 
ATOM   3563 O   O   . TRP TRP TRP P P 19  19  . 41.287 36.924 47.355 1.00 22.13  1 . O ? 
ATOM   3564 N   N   . GLY GLY GLY P P 20  20  . 42.530 38.579 46.573 1.00 20.93  1 . N ? 
ATOM   3565 CA  CA  . GLY GLY GLY P P 20  20  . 43.432 37.703 45.855 1.00 21.28  1 . C ? 
ATOM   3566 C   C   . GLY GLY GLY P P 20  20  . 44.171 36.741 46.780 1.00 19.98  1 . C ? 
ATOM   3567 O   O   . GLY GLY GLY P P 20  20  . 44.334 35.572 46.478 1.00 21.05  1 . O ? 
ATOM   3568 N   N   . LEU LEU LEU P P 21  21  . 44.630 37.242 47.912 1.00 19.20  1 . N ? 
ATOM   3569 CA  CA  . LEU LEU LEU P P 21  21  . 45.272 36.403 48.928 1.00 20.39  1 . C ? 
ATOM   3570 CB  CB  . LEU LEU LEU P P 21  21  . 45.877 37.230 50.036 1.00 23.42  1 . C ? 
ATOM   3571 CG  CG  . LEU LEU LEU P P 21  21  . 47.013 38.161 49.584 1.00 23.62  1 . C ? 
ATOM   3572 CD1 CD1 . LEU LEU LEU P P 21  21  . 47.474 39.058 50.693 1.00 25.24  1 . C ? 
ATOM   3573 CD2 CD2 . LEU LEU LEU P P 21  21  . 48.244 37.373 49.030 1.00 22.50  1 . C ? 
ATOM   3574 C   C   . LEU LEU LEU P P 21  21  . 44.310 35.344 49.477 1.00 22.35  1 . C ? 
ATOM   3575 O   O   . LEU LEU LEU P P 21  21  . 44.675 34.202 49.708 1.00 22.02  1 . O ? 
ATOM   3576 N   N   . LYS LYS LYS P P 22  22  . 43.064 35.753 49.727 1.00 22.32  1 . N ? 
ATOM   3577 CA  CA  . LYS LYS LYS P P 22  22  . 42.042 34.803 50.153 1.00 22.65  1 . C ? 
ATOM   3578 CB  CB  . LYS LYS LYS P P 22  22  . 40.757 35.552 50.494 1.00 24.89  1 . C ? 
ATOM   3579 CG  CG  . LYS LYS LYS P P 22  22  . 40.902 36.394 51.717 1.00 38.91  1 . C ? 
ATOM   3580 CD  CD  . LYS LYS LYS P P 22  22  . 39.651 37.218 52.012 1.00 56.13  1 . C ? 
ATOM   3581 CE  CE  . LYS LYS LYS P P 22  22  . 39.832 37.900 53.372 1.00 68.74  1 . C ? 
ATOM   3582 NZ  NZ  . LYS LYS LYS P P 22  22  . 40.979 38.862 53.339 1.00 54.33  1 . N ? 
ATOM   3583 C   C   . LYS LYS LYS P P 22  22  . 41.801 33.702 49.112 1.00 19.94  1 . C ? 
ATOM   3584 O   O   . LYS LYS LYS P P 22  22  . 41.617 32.552 49.464 1.00 23.47  1 . O ? 
ATOM   3585 N   N   . GLU GLU GLU P P 23  23  . 41.831 34.068 47.817 1.00 20.48  1 . N ? 
ATOM   3586 CA  CA  . GLU GLU GLU P P 23  23  . 41.716 33.089 46.758 1.00 21.83  1 . C ? 
ATOM   3587 CB  CB  . GLU GLU GLU P P 23  23  . 41.546 33.732 45.390 1.00 24.78  1 . C ? 
ATOM   3588 CG  CG  . GLU GLU GLU P P 23  23  . 40.256 34.475 45.227 1.00 27.61  1 . C ? 
ATOM   3589 CD  CD  . GLU GLU GLU P P 23  23  . 40.166 35.261 43.927 1.00 40.25  1 . C ? 
ATOM   3590 OE1 OE1 . GLU GLU GLU P P 23  23  . 41.147 35.989 43.657 1.00 43.83  1 . O ? 
ATOM   3591 OE2 OE2 . GLU GLU GLU P P 23  23  . 39.044 35.366 43.332 1.00 39.15  1 . O ? 
ATOM   3592 C   C   . GLU GLU GLU P P 23  23  . 42.899 32.107 46.753 1.00 21.39  1 . C ? 
ATOM   3593 O   O   . GLU GLU GLU P P 23  23  . 42.708 30.907 46.549 1.00 24.14  1 . O ? 
ATOM   3594 N   N   . ILE ILE ILE P P 24  24  . 44.103 32.625 46.999 1.00 23.00  1 . N ? 
ATOM   3595 CA  CA  . ILE ILE ILE P P 24  24  . 45.272 31.783 47.139 1.00 21.68  1 . C ? 
ATOM   3596 CB  CB  . ILE ILE ILE P P 24  24  . 46.564 32.615 47.284 1.00 21.78  1 . C ? 
ATOM   3597 CG1 CG1 . ILE ILE ILE P P 24  24  . 46.871 33.252 45.900 1.00 22.89  1 . C ? 
ATOM   3598 CD1 CD1 . ILE ILE ILE P P 24  24  . 48.030 34.207 45.893 1.00 21.90  1 . C ? 
ATOM   3599 CG2 CG2 . ILE ILE ILE P P 24  24  . 47.717 31.725 47.735 1.00 22.91  1 . C ? 
ATOM   3600 C   C   . ILE ILE ILE P P 24  24  . 45.082 30.800 48.288 1.00 22.62  1 . C ? 
ATOM   3601 O   O   . ILE ILE ILE P P 24  24  . 45.358 29.609 48.147 1.00 26.54  1 . O ? 
ATOM   3602 N   N   . ALA ALA ALA P P 25  25  . 44.577 31.293 49.424 1.00 23.18  1 . N ? 
ATOM   3603 CA  CA  . ALA ALA ALA P P 25  25  . 44.340 30.441 50.585 1.00 24.53  1 . C ? 
ATOM   3604 CB  CB  . ALA ALA ALA P P 25  25  . 43.770 31.231 51.731 1.00 24.41  1 . C ? 
ATOM   3605 C   C   . ALA ALA ALA P P 25  25  . 43.401 29.280 50.218 1.00 27.86  1 . C ? 
ATOM   3606 O   O   . ALA ALA ALA P P 25  25  . 43.640 28.126 50.597 1.00 31.01  1 . O ? 
ATOM   3607 N   N   . GLN GLN GLN P P 26  26  . 42.340 29.597 49.469 1.00 28.15  1 . N ? 
ATOM   3608 CA  CA  . GLN GLN GLN P P 26  26  . 41.362 28.578 49.042 1.00 29.17  1 . C ? 
ATOM   3609 CB  CB  . GLN GLN GLN P P 26  26  . 40.180 29.261 48.356 1.00 34.64  1 . C ? 
ATOM   3610 CG  CG  . GLN GLN GLN P P 26  26  . 38.958 28.358 48.154 1.00 51.38  1 . C ? 
ATOM   3611 CD  CD  . GLN GLN GLN P P 26  26  . 38.376 27.820 49.480 1.00 52.54  1 . C ? 
ATOM   3612 OE1 OE1 . GLN GLN GLN P P 26  26  . 38.484 28.462 50.555 1.00 60.19  1 . O ? 
ATOM   3613 NE2 NE2 . GLN GLN GLN P P 26  26  . 37.862 26.602 49.422 1.00 67.76  1 . N ? 
ATOM   3614 C   C   . GLN GLN GLN P P 26  26  . 42.014 27.568 48.107 1.00 30.17  1 . C ? 
ATOM   3615 O   O   . GLN GLN GLN P P 26  26  . 41.745 26.384 48.169 1.00 33.84  1 . O ? 
ATOM   3616 N   N   . GLY GLY GLY P P 27  27  . 42.901 28.054 47.232 1.00 30.26  1 . N ? 
ATOM   3617 CA  CA  . GLY GLY GLY P P 27  27  . 43.660 27.219 46.315 1.00 33.49  1 . C ? 
ATOM   3618 C   C   . GLY GLY GLY P P 27  27  . 44.589 26.252 47.009 1.00 35.74  1 . C ? 
ATOM   3619 O   O   . GLY GLY GLY P P 27  27  . 44.753 25.129 46.560 1.00 40.06  1 . O ? 
ATOM   3620 N   N   . LEU LEU LEU P P 28  28  . 45.209 26.691 48.109 1.00 34.00  1 . N ? 
ATOM   3621 CA  CA  . LEU LEU LEU P P 28  28  . 46.037 25.818 48.948 1.00 34.23  1 . C ? 
ATOM   3622 CB  CB  . LEU LEU LEU P P 28  28  . 46.815 26.643 49.981 1.00 34.86  1 . C ? 
ATOM   3623 CG  CG  . LEU LEU LEU P P 28  28  . 47.864 27.572 49.370 1.00 34.60  1 . C ? 
ATOM   3624 CD1 CD1 . LEU LEU LEU P P 28  28  . 48.374 28.532 50.424 1.00 37.45  1 . C ? 
ATOM   3625 CD2 CD2 . LEU LEU LEU P P 28  28  . 49.011 26.781 48.784 1.00 35.15  1 . C ? 
ATOM   3626 C   C   . LEU LEU LEU P P 28  28  . 45.201 24.782 49.673 1.00 41.88  1 . C ? 
ATOM   3627 O   O   . LEU LEU LEU P P 28  28  . 45.598 23.632 49.783 1.00 47.05  1 . O ? 
ATOM   3628 N   N   . LYS LYS LYS P P 29  29  . 44.030 25.205 50.161 1.00 50.46  1 . N ? 
ATOM   3629 CA  CA  . LYS LYS LYS P P 29  29  . 43.132 24.344 50.946 1.00 53.42  1 . C ? 
ATOM   3630 CB  CB  . LYS LYS LYS P P 29  29  . 42.004 25.166 51.578 1.00 57.32  1 . C ? 
ATOM   3631 CG  CG  . LYS LYS LYS P P 29  29  . 42.425 25.878 52.813 1.00 62.52  1 . C ? 
ATOM   3632 CD  CD  . LYS LYS LYS P P 29  29  . 41.339 26.856 53.294 1.00 64.15  1 . C ? 
ATOM   3633 CE  CE  . LYS LYS LYS P P 29  29  . 41.779 27.551 54.577 1.00 68.85  1 . C ? 
ATOM   3634 NZ  NZ  . LYS LYS LYS P P 29  29  . 42.209 29.030 54.704 1.00 54.23  1 . N ? 
ATOM   3635 C   C   . LYS LYS LYS P P 29  29  . 42.546 23.189 50.130 1.00 58.17  1 . C ? 
ATOM   3636 O   O   . LYS LYS LYS P P 29  29  . 42.175 22.179 50.697 1.00 77.57  1 . O ? 
ATOM   3637 N   N   . GLY GLY GLY P P 30  30  . 42.461 23.364 48.812 1.00 59.14  1 . N ? 
ATOM   3638 CA  CA  . GLY GLY GLY P P 30  30  . 42.002 22.327 47.898 1.00 74.83  1 . C ? 
ATOM   3639 C   C   . GLY GLY GLY P P 30  30  . 42.873 22.080 46.679 1.00 88.06  1 . C ? 
ATOM   3640 O   O   . GLY GLY GLY P P 30  30  . 42.938 22.932 45.781 1.00 117.23 1 . O ? 
HETATM 3641 C   C   . ACE ACE ACE Q Q 0   0   . 41.358 66.453 36.986 1.00 54.98  1 . C ? 
HETATM 3642 O   O   . ACE ACE ACE Q Q 0   0   . 41.942 66.847 36.024 1.00 59.85  1 . O ? 
HETATM 3643 CH3 CH3 . ACE ACE ACE Q Q 0   0   . 39.904 65.988 36.928 1.00 46.47  1 . C ? 
ATOM   3644 N   N   . GLY GLY GLY Q Q 1   1   . 41.886 66.408 38.189 1.00 36.00  1 . N ? 
ATOM   3645 CA  CA  . GLY GLY GLY Q Q 1   1   . 43.245 66.878 38.408 1.00 32.84  1 . C ? 
ATOM   3646 C   C   . GLY GLY GLY Q Q 1   1   . 44.281 65.796 38.114 1.00 31.05  1 . C ? 
ATOM   3647 O   O   . GLY GLY GLY Q Q 1   1   . 44.025 64.615 38.283 1.00 26.05  1 . O ? 
ATOM   3648 N   N   . GLU GLU GLU Q Q 2   2   . 45.475 66.216 37.721 1.00 29.95  1 . N ? 
ATOM   3649 CA  CA  . GLU GLU GLU Q Q 2   2   . 46.463 65.273 37.248 1.00 31.75  1 . C ? 
ATOM   3650 CB  CB  . GLU GLU GLU Q Q 2   2   . 47.532 65.937 36.418 1.00 35.59  1 . C ? 
ATOM   3651 CG  CG  . GLU GLU GLU Q Q 2   2   . 48.287 66.967 37.152 1.00 36.25  1 . C ? 
ATOM   3652 CD  CD  . GLU GLU GLU Q Q 2   2   . 49.394 67.576 36.334 1.00 53.87  1 . C ? 
ATOM   3653 OE1 OE1 . GLU GLU GLU Q Q 2   2   . 49.628 67.156 35.161 1.00 55.17  1 . O ? 
ATOM   3654 OE2 OE2 . GLU GLU GLU Q Q 2   2   . 50.038 68.464 36.925 1.00 44.25  1 . O ? 
ATOM   3655 C   C   . GLU GLU GLU Q Q 2   2   . 47.115 64.454 38.375 1.00 22.98  1 . C ? 
ATOM   3656 O   O   . GLU GLU GLU Q Q 2   2   . 47.423 63.294 38.187 1.00 24.67  1 . O ? 
ATOM   3657 N   N   . ILE ILE ILE Q Q 3   3   . 47.328 65.066 39.550 1.00 23.76  1 . N ? 
ATOM   3658 CA  CA  . ILE ILE ILE Q Q 3   3   . 47.844 64.306 40.685 1.00 24.41  1 . C ? 
ATOM   3659 CB  CB  . ILE ILE ILE Q Q 3   3   . 48.294 65.195 41.842 1.00 27.60  1 . C ? 
ATOM   3660 CG1 CG1 . ILE ILE ILE Q Q 3   3   . 49.624 65.891 41.357 1.00 34.32  1 . C ? 
ATOM   3661 CD1 CD1 . ILE ILE ILE Q Q 3   3   . 50.210 66.891 42.307 1.00 41.50  1 . C ? 
ATOM   3662 CG2 CG2 . ILE ILE ILE Q Q 3   3   . 48.569 64.378 43.105 1.00 25.74  1 . C ? 
ATOM   3663 C   C   . ILE ILE ILE Q Q 3   3   . 46.813 63.245 41.125 1.00 24.43  1 . C ? 
ATOM   3664 O   O   . ILE ILE ILE Q Q 3   3   . 47.156 62.069 41.351 1.00 24.08  1 . O ? 
ATOM   3665 N   N   . ALA ALA ALA Q Q 4   4   . 45.555 63.655 41.236 1.00 24.05  1 . N ? 
ATOM   3666 CA  CA  . ALA ALA ALA Q Q 4   4   . 44.500 62.724 41.570 1.00 22.78  1 . C ? 
ATOM   3667 CB  CB  . ALA ALA ALA Q Q 4   4   . 43.145 63.424 41.627 1.00 27.69  1 . C ? 
ATOM   3668 C   C   . ALA ALA ALA Q Q 4   4   . 44.451 61.581 40.547 1.00 23.62  1 . C ? 
ATOM   3669 O   O   . ALA ALA ALA Q Q 4   4   . 44.275 60.413 40.909 1.00 22.90  1 . O ? 
ATOM   3670 N   N   . GLN GLN GLN Q Q 5   5   . 44.611 61.919 39.260 1.00 25.27  1 . N ? 
ATOM   3671 CA  CA  . GLN GLN GLN Q Q 5   5   . 44.600 60.902 38.226 1.00 24.78  1 . C ? 
ATOM   3672 CB  CB  . GLN GLN GLN Q Q 5   5   . 44.670 61.510 36.822 1.00 28.21  1 . C ? 
ATOM   3673 CG  CG  . GLN GLN GLN Q Q 5   5   . 44.404 60.492 35.736 1.00 33.32  1 . C ? 
ATOM   3674 CD  CD  . GLN GLN GLN Q Q 5   5   . 43.047 59.810 35.937 1.00 48.08  1 . C ? 
ATOM   3675 OE1 OE1 . GLN GLN GLN Q Q 5   5   . 42.031 60.492 36.284 1.00 37.31  1 . O ? 
ATOM   3676 NE2 NE2 . GLN GLN GLN Q Q 5   5   . 43.029 58.458 35.795 1.00 39.50  1 . N ? 
ATOM   3677 C   C   . GLN GLN GLN Q Q 5   5   . 45.764 59.910 38.395 1.00 22.28  1 . C ? 
ATOM   3678 O   O   . GLN GLN GLN Q Q 5   5   . 45.610 58.720 38.188 1.00 22.63  1 . O ? 
ATOM   3679 N   N   . GLY GLY GLY Q Q 6   6   . 46.937 60.424 38.770 1.00 20.80  1 . N ? 
ATOM   3680 CA  CA  . GLY GLY GLY Q Q 6   6   . 48.069 59.578 39.062 1.00 20.91  1 . C ? 
ATOM   3681 C   C   . GLY GLY GLY Q Q 6   6   . 47.764 58.567 40.177 1.00 20.06  1 . C ? 
ATOM   3682 O   O   . GLY GLY GLY Q Q 6   6   . 48.111 57.379 40.085 1.00 20.85  1 . O ? 
ATOM   3683 N   N   . LEU LEU LEU Q Q 7   7   . 47.111 59.038 41.246 1.00 17.98  1 . N ? 
ATOM   3684 CA  CA  . LEU LEU LEU Q Q 7   7   . 46.716 58.164 42.327 1.00 17.86  1 . C ? 
ATOM   3685 CB  CB  . LEU LEU LEU Q Q 7   7   . 46.134 58.958 43.481 1.00 20.37  1 . C ? 
ATOM   3686 CG  CG  . LEU LEU LEU Q Q 7   7   . 47.061 59.925 44.194 1.00 19.85  1 . C ? 
ATOM   3687 CD1 CD1 . LEU LEU LEU Q Q 7   7   . 46.236 60.701 45.247 1.00 25.65  1 . C ? 
ATOM   3688 CD2 CD2 . LEU LEU LEU Q Q 7   7   . 48.238 59.273 44.818 1.00 22.55  1 . C ? 
ATOM   3689 C   C   . LEU LEU LEU Q Q 7   7   . 45.718 57.084 41.848 1.00 20.65  1 . C ? 
ATOM   3690 O   O   . LEU LEU LEU Q Q 7   7   . 45.796 55.908 42.234 1.00 18.20  1 . O ? 
ATOM   3691 N   N   . LYS LYS LYS Q Q 8   8   . 44.771 57.501 40.996 1.00 20.30  1 . N ? 
ATOM   3692 CA  CA  . LYS LYS LYS Q Q 8   8   . 43.815 56.572 40.421 1.00 21.71  1 . C ? 
ATOM   3693 CB  CB  . LYS LYS LYS Q Q 8   8   . 42.712 57.336 39.697 1.00 22.49  1 . C ? 
ATOM   3694 CG  CG  . LYS LYS LYS Q Q 8   8   . 41.825 58.099 40.652 1.00 24.69  1 . C ? 
ATOM   3695 CD  CD  . LYS LYS LYS Q Q 8   8   . 40.777 58.943 39.943 1.00 29.47  1 . C ? 
ATOM   3696 CE  CE  . LYS LYS LYS Q Q 8   8   . 40.148 59.929 40.931 1.00 44.98  1 . C ? 
ATOM   3697 NZ  NZ  . LYS LYS LYS Q Q 8   8   . 39.086 60.723 40.297 1.00 48.42  1 . N ? 
ATOM   3698 C   C   . LYS LYS LYS Q Q 8   8   . 44.477 55.523 39.527 1.00 20.44  1 . C ? 
ATOM   3699 O   O   . LYS LYS LYS Q Q 8   8   . 44.071 54.362 39.510 1.00 22.42  1 . O ? 
ATOM   3700 N   N   . GLU GLU GLU Q Q 9   9   . 45.524 55.909 38.792 1.00 20.38  1 . N ? 
ATOM   3701 CA  CA  . GLU GLU GLU Q Q 9   9   . 46.280 54.955 37.986 1.00 21.22  1 . C ? 
ATOM   3702 CB  CB  . GLU GLU GLU Q Q 9   9   . 47.270 55.622 37.052 1.00 21.50  1 . C ? 
ATOM   3703 CG  CG  . GLU GLU GLU Q Q 9   9   . 46.591 56.477 35.978 1.00 26.19  1 . C ? 
ATOM   3704 CD  CD  . GLU GLU GLU Q Q 9   9   . 45.660 55.717 35.104 1.00 34.65  1 . C ? 
ATOM   3705 OE1 OE1 . GLU GLU GLU Q Q 9   9   . 45.954 54.570 34.741 1.00 31.90  1 . O ? 
ATOM   3706 OE2 OE2 . GLU GLU GLU Q Q 9   9   . 44.605 56.292 34.774 1.00 41.82  1 . O ? 
ATOM   3707 C   C   . GLU GLU GLU Q Q 9   9   . 47.024 53.945 38.889 1.00 19.66  1 . C ? 
ATOM   3708 O   O   . GLU GLU GLU Q Q 9   9   . 47.098 52.762 38.575 1.00 19.78  1 . O ? 
ATOM   3709 N   N   . ILE ILE ILE Q Q 10  10  . 47.577 54.434 40.007 1.00 18.55  1 . N ? 
ATOM   3710 CA  CA  . ILE ILE ILE Q Q 10  10  . 48.194 53.551 40.979 1.00 18.37  1 . C ? 
ATOM   3711 CB  CB  . ILE ILE ILE Q Q 10  10  . 48.843 54.369 42.118 1.00 18.42  1 . C ? 
ATOM   3712 CG1 CG1 . ILE ILE ILE Q Q 10  10  . 50.101 55.047 41.568 1.00 19.02  1 . C ? 
ATOM   3713 CD1 CD1 . ILE ILE ILE Q Q 10  10  . 50.741 56.049 42.512 1.00 21.10  1 . C ? 
ATOM   3714 CG2 CG2 . ILE ILE ILE Q Q 10  10  . 49.146 53.490 43.342 1.00 17.39  1 . C ? 
ATOM   3715 C   C   . ILE ILE ILE Q Q 10  10  . 47.162 52.510 41.495 1.00 17.41  1 . C ? 
ATOM   3716 O   O   . ILE ILE ILE Q Q 10  10  . 47.452 51.325 41.584 1.00 18.46  1 . O ? 
ATOM   3717 N   N   . ALA ALA ALA Q Q 11  11  . 45.954 52.970 41.806 1.00 19.02  1 . N ? 
ATOM   3718 CA  CA  . ALA ALA ALA Q Q 11  11  . 44.891 52.070 42.232 1.00 19.70  1 . C ? 
ATOM   3719 CB  CB  . ALA ALA ALA Q Q 11  11  . 43.638 52.832 42.564 1.00 21.40  1 . C ? 
ATOM   3720 C   C   . ALA ALA ALA Q Q 11  11  . 44.615 50.991 41.164 1.00 20.89  1 . C ? 
ATOM   3721 O   O   . ALA ALA ALA Q Q 11  11  . 44.417 49.820 41.485 1.00 21.16  1 . O ? 
ATOM   3722 N   N   . LYS LYS LYS Q Q 12  12  . 44.558 51.400 39.889 1.00 22.52  1 . N ? 
ATOM   3723 CA  CA  . LYS LYS LYS Q Q 12  12  . 44.369 50.442 38.804 1.00 23.03  1 . C ? 
ATOM   3724 CB  CB  . LYS LYS LYS Q Q 12  12  . 44.222 51.149 37.461 1.00 26.10  1 . C ? 
ATOM   3725 CG  CG  . LYS LYS LYS Q Q 12  12  . 42.975 51.970 37.340 1.00 28.36  1 . C ? 
ATOM   3726 CD  CD  . LYS LYS LYS Q Q 12  12  . 42.883 52.700 35.994 1.00 33.11  1 . C ? 
ATOM   3727 CE  CE  . LYS LYS LYS Q Q 12  12  . 41.955 53.903 36.038 1.00 40.50  1 . C ? 
ATOM   3728 NZ  NZ  . LYS LYS LYS Q Q 12  12  . 42.058 54.728 34.769 1.00 44.13  1 . N ? 
ATOM   3729 C   C   . LYS LYS LYS Q Q 12  12  . 45.516 49.398 38.741 1.00 23.31  1 . C ? 
ATOM   3730 O   O   . LYS LYS LYS Q Q 12  12  . 45.294 48.214 38.480 1.00 22.53  1 . O ? 
ATOM   3731 N   N   . GLY GLY GLY Q Q 13  13  . 46.741 49.848 38.992 1.00 20.31  1 . N ? 
ATOM   3732 CA  CA  . GLY GLY GLY Q Q 13  13  . 47.894 48.965 39.078 1.00 20.78  1 . C ? 
ATOM   3733 C   C   . GLY GLY GLY Q Q 13  13  . 47.724 47.924 40.193 1.00 19.74  1 . C ? 
ATOM   3734 O   O   . GLY GLY GLY Q Q 13  13  . 48.061 46.752 40.040 1.00 19.36  1 . O ? 
ATOM   3735 N   N   . LEU LEU LEU Q Q 14  14  . 47.230 48.365 41.343 1.00 19.56  1 . N ? 
ATOM   3736 CA  CA  . LEU LEU LEU Q Q 14  14  . 46.955 47.462 42.451 1.00 18.77  1 . C ? 
ATOM   3737 CB  CB  . LEU LEU LEU Q Q 14  14  . 46.558 48.207 43.704 1.00 19.98  1 . C ? 
ATOM   3738 CG  CG  . LEU LEU LEU Q Q 14  14  . 47.611 49.135 44.293 1.00 18.13  1 . C ? 
ATOM   3739 CD1 CD1 . LEU LEU LEU Q Q 14  14  . 46.995 49.945 45.423 1.00 20.57  1 . C ? 
ATOM   3740 CD2 CD2 . LEU LEU LEU Q Q 14  14  . 48.833 48.422 44.782 1.00 19.90  1 . C ? 
ATOM   3741 C   C   . LEU LEU LEU Q Q 14  14  . 45.876 46.415 42.079 1.00 19.80  1 . C ? 
ATOM   3742 O   O   . LEU LEU LEU Q Q 14  14  . 45.975 45.254 42.443 1.00 19.02  1 . O ? 
ATOM   3743 N   N   . LYS LYS LYS Q Q 15  15  . 44.843 46.844 41.346 1.00 21.76  1 . N ? 
ATOM   3744 CA  CA  . LYS LYS LYS Q Q 15  15  . 43.849 45.910 40.852 1.00 21.38  1 . C ? 
ATOM   3745 CB  CB  . LYS LYS LYS Q Q 15  15  . 42.672 46.660 40.232 1.00 24.44  1 . C ? 
ATOM   3746 CG  CG  . LYS LYS LYS Q Q 15  15  . 41.621 45.749 39.637 1.00 35.24  1 . C ? 
ATOM   3747 CD  CD  . LYS LYS LYS Q Q 15  15  . 40.360 46.575 39.257 1.00 42.06  1 . C ? 
ATOM   3748 CE  CE  . LYS LYS LYS Q Q 15  15  . 39.267 45.693 38.679 1.00 43.81  1 . C ? 
ATOM   3749 NZ  NZ  . LYS LYS LYS Q Q 15  15  . 38.194 46.603 38.201 1.00 44.90  1 . N ? 
ATOM   3750 C   C   . LYS LYS LYS Q Q 15  15  . 44.437 44.866 39.899 1.00 22.11  1 . C ? 
ATOM   3751 O   O   . LYS LYS LYS Q Q 15  15  . 44.045 43.687 39.930 1.00 23.02  1 . O ? 
ATOM   3752 N   N   . GLU GLU GLU Q Q 16  16  . 45.391 45.293 39.042 1.00 20.52  1 . N ? 
ATOM   3753 CA  CA  . GLU GLU GLU Q Q 16  16  . 46.073 44.364 38.157 1.00 20.79  1 . C ? 
ATOM   3754 CB  CB  . GLU GLU GLU Q Q 16  16  . 47.001 45.059 37.176 1.00 21.71  1 . C ? 
ATOM   3755 CG  CG  . GLU GLU GLU Q Q 16  16  . 46.376 45.975 36.227 1.00 28.78  1 . C ? 
ATOM   3756 CD  CD  . GLU GLU GLU Q Q 16  16  . 45.594 45.325 35.167 1.00 33.85  1 . C ? 
ATOM   3757 OE1 OE1 . GLU GLU GLU Q Q 16  16  . 45.752 44.129 34.834 1.00 36.60  1 . O ? 
ATOM   3758 OE2 OE2 . GLU GLU GLU Q Q 16  16  . 44.858 46.084 34.435 1.00 38.57  1 . O ? 
ATOM   3759 C   C   . GLU GLU GLU Q Q 16  16  . 46.869 43.305 39.005 1.00 20.63  1 . C ? 
ATOM   3760 O   O   . GLU GLU GLU Q Q 16  16  . 46.910 42.130 38.680 1.00 20.31  1 . O ? 
ATOM   3761 N   N   . ILE ILE ILE Q Q 17  17  . 47.514 43.780 40.078 1.00 17.11  1 . N ? 
ATOM   3762 CA  CA  . ILE ILE ILE Q Q 17  17  . 48.220 42.904 40.986 1.00 17.36  1 . C ? 
ATOM   3763 CB  CB  . ILE ILE ILE Q Q 17  17  . 49.010 43.698 42.056 1.00 18.20  1 . C ? 
ATOM   3764 CG1 CG1 . ILE ILE ILE Q Q 17  17  . 50.202 44.363 41.369 1.00 17.64  1 . C ? 
ATOM   3765 CD1 CD1 . ILE ILE ILE Q Q 17  17  . 50.960 45.349 42.251 1.00 20.47  1 . C ? 
ATOM   3766 CG2 CG2 . ILE ILE ILE Q Q 17  17  . 49.456 42.807 43.197 1.00 18.10  1 . C ? 
ATOM   3767 C   C   . ILE ILE ILE Q Q 17  17  . 47.251 41.869 41.598 1.00 19.54  1 . C ? 
ATOM   3768 O   O   . ILE ILE ILE Q Q 17  17  . 47.550 40.693 41.673 1.00 18.22  1 . O ? 
ATOM   3769 N   N   . ALA ALA ALA Q Q 18  18  . 46.078 42.332 42.015 1.00 18.86  1 . N ? 
ATOM   3770 CA  CA  . ALA ALA ALA Q Q 18  18  . 45.051 41.439 42.533 1.00 21.03  1 . C ? 
ATOM   3771 CB  CB  . ALA ALA ALA Q Q 18  18  . 43.830 42.210 42.945 1.00 22.93  1 . C ? 
ATOM   3772 C   C   . ALA ALA ALA Q Q 18  18  . 44.689 40.342 41.528 1.00 18.77  1 . C ? 
ATOM   3773 O   O   . ALA ALA ALA Q Q 18  18  . 44.555 39.165 41.904 1.00 22.31  1 . O ? 
ATOM   3774 N   N   . TRP TRP TRP Q Q 19  19  . 44.534 40.722 40.247 1.00 21.94  1 . N ? 
ATOM   3775 CA  CA  . TRP TRP TRP Q Q 19  19  . 44.258 39.739 39.204 1.00 21.22  1 . C ? 
ATOM   3776 CB  CB  . TRP TRP TRP Q Q 19  19  . 43.943 40.409 37.865 1.00 24.67  1 . C ? 
ATOM   3777 CG  CG  . TRP TRP TRP Q Q 19  19  . 43.545 39.470 36.830 1.00 29.92  1 . C ? 
ATOM   3778 CD1 CD1 . TRP TRP TRP Q Q 19  19  . 44.293 38.981 35.768 1.00 38.64  1 . C ? 
ATOM   3779 NE1 NE1 . TRP TRP TRP Q Q 19  19  . 43.578 38.072 35.084 1.00 37.15  1 . N ? 
ATOM   3780 CE2 CE2 . TRP TRP TRP Q Q 19  19  . 42.312 37.999 35.604 1.00 40.58  1 . C ? 
ATOM   3781 CD2 CD2 . TRP TRP TRP Q Q 19  19  . 42.255 38.864 36.711 1.00 35.03  1 . C ? 
ATOM   3782 CE3 CE3 . TRP TRP TRP Q Q 19  19  . 41.070 38.973 37.438 1.00 39.71  1 . C ? 
ATOM   3783 CZ3 CZ3 . TRP TRP TRP Q Q 19  19  . 39.947 38.256 36.987 1.00 52.38  1 . C ? 
ATOM   3784 CH2 CH2 . TRP TRP TRP Q Q 19  19  . 40.039 37.389 35.901 1.00 56.02  1 . C ? 
ATOM   3785 CZ2 CZ2 . TRP TRP TRP Q Q 19  19  . 41.192 37.243 35.191 1.00 45.73  1 . C ? 
ATOM   3786 C   C   . TRP TRP TRP Q Q 19  19  . 45.408 38.723 39.063 1.00 20.50  1 . C ? 
ATOM   3787 O   O   . TRP TRP TRP Q Q 19  19  . 45.187 37.531 38.868 1.00 22.31  1 . O ? 
ATOM   3788 N   N   . GLY GLY GLY Q Q 20  20  . 46.653 39.204 39.184 1.00 21.06  1 . N ? 
ATOM   3789 CA  CA  . GLY GLY GLY Q Q 20  20  . 47.791 38.323 39.176 1.00 21.40  1 . C ? 
ATOM   3790 C   C   . GLY GLY GLY Q Q 20  20  . 47.748 37.287 40.308 1.00 20.63  1 . C ? 
ATOM   3791 O   O   . GLY GLY GLY Q Q 20  20  . 48.068 36.120 40.114 1.00 20.18  1 . O ? 
ATOM   3792 N   N   . LEU LEU LEU Q Q 21  21  . 47.344 37.731 41.498 1.00 19.16  1 . N ? 
ATOM   3793 CA  CA  . LEU LEU LEU Q Q 21  21  . 47.181 36.827 42.623 1.00 20.13  1 . C ? 
ATOM   3794 CB  CB  . LEU LEU LEU Q Q 21  21  . 46.903 37.587 43.908 1.00 20.30  1 . C ? 
ATOM   3795 CG  CG  . LEU LEU LEU Q Q 21  21  . 48.086 38.493 44.362 1.00 21.15  1 . C ? 
ATOM   3796 CD1 CD1 . LEU LEU LEU Q Q 21  21  . 47.592 39.335 45.544 1.00 22.62  1 . C ? 
ATOM   3797 CD2 CD2 . LEU LEU LEU Q Q 21  21  . 49.285 37.671 44.756 1.00 21.38  1 . C ? 
ATOM   3798 C   C   . LEU LEU LEU Q Q 21  21  . 46.093 35.779 42.365 1.00 20.90  1 . C ? 
ATOM   3799 O   O   . LEU LEU LEU Q Q 21  21  . 46.235 34.618 42.720 1.00 21.64  1 . O ? 
ATOM   3800 N   N   . LYS LYS LYS Q Q 22  22  . 44.987 36.216 41.756 1.00 21.03  1 . N ? 
ATOM   3801 CA  CA  . LYS LYS LYS Q Q 22  22  . 43.936 35.280 41.373 1.00 21.51  1 . C ? 
ATOM   3802 CB  CB  . LYS LYS LYS Q Q 22  22  . 42.741 36.042 40.820 1.00 26.11  1 . C ? 
ATOM   3803 CG  CG  . LYS LYS LYS Q Q 22  22  . 41.655 35.153 40.221 1.00 36.93  1 . C ? 
ATOM   3804 CD  CD  . LYS LYS LYS Q Q 22  22  . 40.386 35.937 39.962 1.00 56.06  1 . C ? 
ATOM   3805 CE  CE  . LYS LYS LYS Q Q 22  22  . 39.197 34.994 39.823 1.00 66.23  1 . C ? 
ATOM   3806 NZ  NZ  . LYS LYS LYS Q Q 22  22  . 38.079 35.623 39.091 1.00 73.73  1 . N ? 
ATOM   3807 C   C   . LYS LYS LYS Q Q 22  22  . 44.441 34.220 40.385 1.00 21.79  1 . C ? 
ATOM   3808 O   O   . LYS LYS LYS Q Q 22  22  . 44.068 33.045 40.494 1.00 23.82  1 . O ? 
ATOM   3809 N   N   . GLU GLU GLU Q Q 23  23  . 45.307 34.635 39.440 1.00 21.91  1 . N ? 
ATOM   3810 CA  CA  . GLU GLU GLU Q Q 23  23  . 45.894 33.694 38.515 1.00 22.57  1 . C ? 
ATOM   3811 CB  CB  . GLU GLU GLU Q Q 23  23  . 46.669 34.381 37.401 1.00 23.48  1 . C ? 
ATOM   3812 CG  CG  . GLU GLU GLU Q Q 23  23  . 45.840 35.193 36.478 1.00 27.54  1 . C ? 
ATOM   3813 CD  CD  . GLU GLU GLU Q Q 23  23  . 46.622 35.987 35.459 1.00 47.27  1 . C ? 
ATOM   3814 OE1 OE1 . GLU GLU GLU Q Q 23  23  . 47.527 36.713 35.961 1.00 46.13  1 . O ? 
ATOM   3815 OE2 OE2 . GLU GLU GLU Q Q 23  23  . 46.155 36.142 34.274 1.00 52.40  1 . O ? 
ATOM   3816 C   C   . GLU GLU GLU Q Q 23  23  . 46.795 32.667 39.239 1.00 23.02  1 . C ? 
ATOM   3817 O   O   . GLU GLU GLU Q Q 23  23  . 46.774 31.473 38.914 1.00 22.27  1 . O ? 
ATOM   3818 N   N   . ILE ILE ILE Q Q 24  24  . 47.564 33.159 40.233 1.00 20.85  1 . N ? 
ATOM   3819 CA  CA  . ILE ILE ILE Q Q 24  24  . 48.364 32.275 41.044 1.00 20.73  1 . C ? 
ATOM   3820 CB  CB  . ILE ILE ILE Q Q 24  24  . 49.249 33.072 42.030 1.00 20.38  1 . C ? 
ATOM   3821 CG1 CG1 . ILE ILE ILE Q Q 24  24  . 50.368 33.759 41.251 1.00 21.02  1 . C ? 
ATOM   3822 CD1 CD1 . ILE ILE ILE Q Q 24  24  . 51.242 34.692 42.029 1.00 20.57  1 . C ? 
ATOM   3823 CG2 CG2 . ILE ILE ILE Q Q 24  24  . 49.810 32.165 43.128 1.00 23.02  1 . C ? 
ATOM   3824 C   C   . ILE ILE ILE Q Q 24  24  . 47.474 31.258 41.769 1.00 21.56  1 . C ? 
ATOM   3825 O   O   . ILE ILE ILE Q Q 24  24  . 47.781 30.071 41.797 1.00 23.12  1 . O ? 
ATOM   3826 N   N   . ALA ALA ALA Q Q 25  25  . 46.355 31.727 42.325 1.00 21.41  1 . N ? 
ATOM   3827 CA  CA  . ALA ALA ALA Q Q 25  25  . 45.429 30.845 43.037 1.00 22.32  1 . C ? 
ATOM   3828 CB  CB  . ALA ALA ALA Q Q 25  25  . 44.245 31.612 43.561 1.00 21.55  1 . C ? 
ATOM   3829 C   C   . ALA ALA ALA Q Q 25  25  . 44.954 29.719 42.108 1.00 25.22  1 . C ? 
ATOM   3830 O   O   . ALA ALA ALA Q Q 25  25  . 44.909 28.535 42.520 1.00 25.73  1 . O ? 
ATOM   3831 N   N   . GLN GLN GLN Q Q 26  26  . 44.627 30.080 40.866 1.00 26.84  1 . N ? 
ATOM   3832 CA  CA  . GLN GLN GLN Q Q 26  26  . 44.153 29.089 39.885 1.00 32.30  1 . C ? 
ATOM   3833 CB  CB  . GLN GLN GLN Q Q 26  26  . 43.667 29.815 38.616 1.00 35.08  1 . C ? 
ATOM   3834 CG  CG  . GLN GLN GLN Q Q 26  26  . 42.348 30.574 38.890 1.00 52.11  1 . C ? 
ATOM   3835 CD  CD  . GLN GLN GLN Q Q 26  26  . 41.848 31.544 37.868 1.00 70.03  1 . C ? 
ATOM   3836 OE1 OE1 . GLN GLN GLN Q Q 26  26  . 40.768 32.062 38.050 1.00 44.33  1 . O ? 
ATOM   3837 NE2 NE2 . GLN GLN GLN Q Q 26  26  . 42.599 31.808 36.814 1.00 78.32  1 . N ? 
ATOM   3838 C   C   . GLN GLN GLN Q Q 26  26  . 45.256 28.097 39.540 1.00 30.04  1 . C ? 
ATOM   3839 O   O   . GLN GLN GLN Q Q 26  26  . 45.020 26.922 39.359 1.00 30.24  1 . O ? 
ATOM   3840 N   N   . GLY GLY GLY Q Q 27  27  . 46.487 28.595 39.454 1.00 29.67  1 . N ? 
ATOM   3841 CA  CA  . GLY GLY GLY Q Q 27  27  . 47.667 27.776 39.198 1.00 29.83  1 . C ? 
ATOM   3842 C   C   . GLY GLY GLY Q Q 27  27  . 47.953 26.788 40.284 1.00 32.44  1 . C ? 
ATOM   3843 O   O   . GLY GLY GLY Q Q 27  27  . 48.400 25.692 39.993 1.00 37.79  1 . O ? 
ATOM   3844 N   N   . LEU LEU LEU Q Q 28  28  . 47.716 27.161 41.545 1.00 31.63  1 . N ? 
ATOM   3845 CA  CA  . LEU LEU LEU Q Q 28  28  . 47.835 26.239 42.678 1.00 40.35  1 . C ? 
ATOM   3846 CB  CB  . LEU LEU LEU Q Q 28  28  . 47.757 26.998 44.008 1.00 33.58  1 . C ? 
ATOM   3847 CG  CG  . LEU LEU LEU Q Q 28  28  . 48.875 27.946 44.281 1.00 36.17  1 . C ? 
ATOM   3848 CD1 CD1 . LEU LEU LEU Q Q 28  28  . 48.510 28.844 45.462 1.00 43.92  1 . C ? 
ATOM   3849 CD2 CD2 . LEU LEU LEU Q Q 28  28  . 50.172 27.215 44.526 1.00 36.93  1 . C ? 
ATOM   3850 C   C   . LEU LEU LEU Q Q 28  28  . 46.733 25.187 42.641 1.00 50.23  1 . C ? 
ATOM   3851 O   O   . LEU LEU LEU Q Q 28  28  . 46.997 24.018 42.921 1.00 57.86  1 . O ? 
ATOM   3852 N   N   . LYS LYS LYS Q Q 29  29  . 45.494 25.634 42.375 1.00 64.84  1 . N ? 
ATOM   3853 CA  CA  . LYS LYS LYS Q Q 29  29  . 44.312 24.761 42.364 1.00 74.29  1 . C ? 
ATOM   3854 CB  CB  . LYS LYS LYS Q Q 29  29  . 43.017 25.555 42.155 1.00 64.59  1 . C ? 
ATOM   3855 CG  CG  . LYS LYS LYS Q Q 29  29  . 41.768 24.677 42.197 1.00 73.38  1 . C ? 
ATOM   3856 CD  CD  . LYS LYS LYS Q Q 29  29  . 40.523 25.412 41.699 1.00 79.13  1 . C ? 
ATOM   3857 CE  CE  . LYS LYS LYS Q Q 29  29  . 39.509 24.448 41.081 1.00 75.70  1 . C ? 
ATOM   3858 NZ  NZ  . LYS LYS LYS Q Q 29  29  . 38.410 25.175 40.375 1.00 75.68  1 . N ? 
ATOM   3859 C   C   . LYS LYS LYS Q Q 29  29  . 44.426 23.692 41.272 1.00 75.24  1 . C ? 
ATOM   3860 O   O   . LYS LYS LYS Q Q 29  29  . 45.488 23.143 40.956 1.00 79.07  1 . O ? 
HETATM 3861 C   C   . ACE ACE ACE R R 0   0   . 52.304 67.494 32.815 1.00 53.02  1 . C ? 
HETATM 3862 O   O   . ACE ACE ACE R R 0   0   . 53.417 67.838 32.426 1.00 50.23  1 . O ? 
HETATM 3863 CH3 CH3 . ACE ACE ACE R R 0   0   . 51.080 67.163 31.901 1.00 43.13  1 . C ? 
ATOM   3864 N   N   . GLY GLY GLY R R 1   1   . 51.985 67.413 34.085 1.00 35.45  1 . N ? 
ATOM   3865 CA  CA  . GLY GLY GLY R R 1   1   . 52.943 67.790 35.099 1.00 31.58  1 . C ? 
ATOM   3866 C   C   . GLY GLY GLY R R 1   1   . 53.861 66.633 35.475 1.00 31.30  1 . C ? 
ATOM   3867 O   O   . GLY GLY GLY R R 1   1   . 53.534 65.463 35.375 1.00 25.50  1 . O ? 
ATOM   3868 N   N   . GLU GLU GLU R R 2   2   . 55.041 66.992 35.962 1.00 29.82  1 . N ? 
ATOM   3869 CA  CA  . GLU GLU GLU R R 2   2   . 56.077 66.015 36.218 1.00 28.68  1 . C ? 
ATOM   3870 CB  CB  . GLU GLU GLU R R 2   2   . 57.433 66.658 36.306 1.00 40.11  1 . C ? 
ATOM   3871 CG  CG  . GLU GLU GLU R R 2   2   . 57.538 67.643 37.415 1.00 39.49  1 . C ? 
ATOM   3872 CD  CD  . GLU GLU GLU R R 2   2   . 58.932 68.204 37.550 1.00 54.40  1 . C ? 
ATOM   3873 OE1 OE1 . GLU GLU GLU R R 2   2   . 59.877 67.792 36.772 1.00 48.76  1 . O ? 
ATOM   3874 OE2 OE2 . GLU GLU GLU R R 2   2   . 59.035 69.040 38.461 1.00 41.75  1 . O ? 
ATOM   3875 C   C   . GLU GLU GLU R R 2   2   . 55.814 65.153 37.452 1.00 26.10  1 . C ? 
ATOM   3876 O   O   . GLU GLU GLU R R 2   2   . 56.156 63.983 37.444 1.00 23.64  1 . O ? 
ATOM   3877 N   N   . ILE ILE ILE R R 3   3   . 55.217 65.712 38.499 1.00 25.00  1 . N ? 
ATOM   3878 CA  CA  . ILE ILE ILE R R 3   3   . 54.854 64.893 39.664 1.00 27.38  1 . C ? 
ATOM   3879 CB  CB  . ILE ILE ILE R R 3   3   . 54.400 65.738 40.874 1.00 27.41  1 . C ? 
ATOM   3880 CG1 CG1 . ILE ILE ILE R R 3   3   . 55.530 66.633 41.345 1.00 34.12  1 . C ? 
ATOM   3881 CD1 CD1 . ILE ILE ILE R R 3   3   . 56.726 65.973 41.890 1.00 41.34  1 . C ? 
ATOM   3882 CG2 CG2 . ILE ILE ILE R R 3   3   . 53.829 64.867 41.962 1.00 27.70  1 . C ? 
ATOM   3883 C   C   . ILE ILE ILE R R 3   3   . 53.778 63.870 39.267 1.00 27.56  1 . C ? 
ATOM   3884 O   O   . ILE ILE ILE R R 3   3   . 53.879 62.675 39.592 1.00 24.69  1 . O ? 
ATOM   3885 N   N   . ALA ALA ALA R R 4   4   . 52.751 64.328 38.546 1.00 25.34  1 . N ? 
ATOM   3886 CA  CA  . ALA ALA ALA R R 4   4   . 51.728 63.440 38.054 1.00 26.04  1 . C ? 
ATOM   3887 CB  CB  . ALA ALA ALA R R 4   4   . 50.671 64.204 37.281 1.00 29.00  1 . C ? 
ATOM   3888 C   C   . ALA ALA ALA R R 4   4   . 52.340 62.343 37.189 1.00 26.12  1 . C ? 
ATOM   3889 O   O   . ALA ALA ALA R R 4   4   . 51.956 61.173 37.284 1.00 25.81  1 . O ? 
ATOM   3890 N   N   . GLN GLN GLN R R 5   5   . 53.304 62.709 36.341 1.00 23.79  1 . N ? 
ATOM   3891 CA  CA  . GLN GLN GLN R R 5   5   . 53.961 61.733 35.487 1.00 26.33  1 . C ? 
ATOM   3892 CB  CB  . GLN GLN GLN R R 5   5   . 54.933 62.376 34.506 1.00 29.23  1 . C ? 
ATOM   3893 CG  CG  . GLN GLN GLN R R 5   5   . 55.426 61.403 33.453 1.00 37.54  1 . C ? 
ATOM   3894 CD  CD  . GLN GLN GLN R R 5   5   . 54.249 60.764 32.684 1.00 49.90  1 . C ? 
ATOM   3895 OE1 OE1 . GLN GLN GLN R R 5   5   . 53.299 61.452 32.316 1.00 47.90  1 . O ? 
ATOM   3896 NE2 NE2 . GLN GLN GLN R R 5   5   . 54.289 59.430 32.502 1.00 51.25  1 . N ? 
ATOM   3897 C   C   . GLN GLN GLN R R 5   5   . 54.709 60.682 36.319 1.00 26.18  1 . C ? 
ATOM   3898 O   O   . GLN GLN GLN R R 5   5   . 54.701 59.499 35.994 1.00 24.00  1 . O ? 
ATOM   3899 N   N   . GLY GLY GLY R R 6   6   . 55.371 61.127 37.394 1.00 20.86  1 . N ? 
ATOM   3900 CA  CA  . GLY GLY GLY R R 6   6   . 56.027 60.213 38.295 1.00 20.47  1 . C ? 
ATOM   3901 C   C   . GLY GLY GLY R R 6   6   . 55.053 59.200 38.897 1.00 20.96  1 . C ? 
ATOM   3902 O   O   . GLY GLY GLY R R 6   6   . 55.365 57.999 38.982 1.00 21.54  1 . O ? 
ATOM   3903 N   N   . LEU LEU LEU R R 7   7   . 53.875 59.666 39.311 1.00 20.71  1 . N ? 
ATOM   3904 CA  CA  . LEU LEU LEU R R 7   7   . 52.856 58.772 39.825 1.00 20.70  1 . C ? 
ATOM   3905 CB  CB  . LEU LEU LEU R R 7   7   . 51.667 59.567 40.383 1.00 22.80  1 . C ? 
ATOM   3906 CG  CG  . LEU LEU LEU R R 7   7   . 52.000 60.436 41.630 1.00 21.28  1 . C ? 
ATOM   3907 CD1 CD1 . LEU LEU LEU R R 7   7   . 50.760 61.268 41.967 1.00 26.49  1 . C ? 
ATOM   3908 CD2 CD2 . LEU LEU LEU R R 7   7   . 52.488 59.611 42.800 1.00 22.25  1 . C ? 
ATOM   3909 C   C   . LEU LEU LEU R R 7   7   . 52.386 57.771 38.775 1.00 19.79  1 . C ? 
ATOM   3910 O   O   . LEU LEU LEU R R 7   7   . 52.176 56.590 39.057 1.00 19.33  1 . O ? 
ATOM   3911 N   N   . LYS LYS LYS R R 8   8   . 52.220 58.249 37.534 1.00 22.18  1 . N ? 
ATOM   3912 CA  CA  . LYS LYS LYS R R 8   8   . 51.841 57.380 36.422 1.00 22.19  1 . C ? 
ATOM   3913 CB  CB  . LYS LYS LYS R R 8   8   . 51.485 58.212 35.198 1.00 25.30  1 . C ? 
ATOM   3914 CG  CG  . LYS LYS LYS R R 8   8   . 50.189 58.980 35.418 1.00 30.79  1 . C ? 
ATOM   3915 CD  CD  . LYS LYS LYS R R 8   8   . 49.881 59.900 34.211 1.00 37.03  1 . C ? 
ATOM   3916 CE  CE  . LYS LYS LYS R R 8   8   . 48.500 60.510 34.391 1.00 52.42  1 . C ? 
ATOM   3917 NZ  NZ  . LYS LYS LYS R R 8   8   . 48.489 61.513 35.476 1.00 65.10  1 . N ? 
ATOM   3918 C   C   . LYS LYS LYS R R 8   8   . 52.910 56.330 36.126 1.00 19.36  1 . C ? 
ATOM   3919 O   O   . LYS LYS LYS R R 8   8   . 52.584 55.189 35.804 1.00 21.17  1 . O ? 
ATOM   3920 N   N   . GLU GLU GLU R R 9   9   . 54.186 56.682 36.258 1.00 21.76  1 . N ? 
ATOM   3921 CA  CA  . GLU GLU GLU R R 9   9   . 55.264 55.714 36.088 1.00 21.12  1 . C ? 
ATOM   3922 CB  CB  . GLU GLU GLU R R 9   9   . 56.642 56.360 36.033 1.00 22.32  1 . C ? 
ATOM   3923 CG  CG  . GLU GLU GLU R R 9   9   . 56.835 57.267 34.838 1.00 28.65  1 . C ? 
ATOM   3924 CD  CD  . GLU GLU GLU R R 9   9   . 56.656 56.554 33.512 1.00 32.89  1 . C ? 
ATOM   3925 OE1 OE1 . GLU GLU GLU R R 9   9   . 57.070 55.385 33.372 1.00 38.98  1 . O ? 
ATOM   3926 OE2 OE2 . GLU GLU GLU R R 9   9   . 56.075 57.185 32.612 1.00 45.61  1 . O ? 
ATOM   3927 C   C   . GLU GLU GLU R R 9   9   . 55.233 54.651 37.202 1.00 20.87  1 . C ? 
ATOM   3928 O   O   . GLU GLU GLU R R 9   9   . 55.471 53.469 36.946 1.00 20.01  1 . O ? 
ATOM   3929 N   N   . ILE ILE ILE R R 10  10  . 54.946 55.091 38.438 1.00 18.23  1 . N ? 
ATOM   3930 CA  CA  . ILE ILE ILE R R 10  10  . 54.765 54.156 39.535 1.00 17.55  1 . C ? 
ATOM   3931 CB  CB  . ILE ILE ILE R R 10  10  . 54.547 54.913 40.863 1.00 17.44  1 . C ? 
ATOM   3932 CG1 CG1 . ILE ILE ILE R R 10  10  . 55.876 55.548 41.295 1.00 17.80  1 . C ? 
ATOM   3933 CD1 CD1 . ILE ILE ILE R R 10  10  . 55.777 56.502 42.456 1.00 20.02  1 . C ? 
ATOM   3934 CG2 CG2 . ILE ILE ILE R R 10  10  . 53.972 53.997 41.948 1.00 18.66  1 . C ? 
ATOM   3935 C   C   . ILE ILE ILE R R 10  10  . 53.633 53.154 39.218 1.00 16.44  1 . C ? 
ATOM   3936 O   O   . ILE ILE ILE R R 10  10  . 53.785 51.945 39.406 1.00 18.55  1 . O ? 
ATOM   3937 N   N   . ALA ALA ALA R R 11  11  . 52.517 53.659 38.700 1.00 19.71  1 . N ? 
ATOM   3938 CA  CA  . ALA ALA ALA R R 11  11  . 51.409 52.803 38.320 1.00 19.51  1 . C ? 
ATOM   3939 CB  CB  . ALA ALA ALA R R 11  11  . 50.249 53.614 37.789 1.00 19.89  1 . C ? 
ATOM   3940 C   C   . ALA ALA ALA R R 11  11  . 51.855 51.769 37.268 1.00 20.90  1 . C ? 
ATOM   3941 O   O   . ALA ALA ALA R R 11  11  . 51.467 50.592 37.346 1.00 20.95  1 . O ? 
ATOM   3942 N   N   . LYS LYS LYS R R 12  12  . 52.638 52.210 36.270 1.00 21.11  1 . N ? 
ATOM   3943 CA  CA  . LYS LYS LYS R R 12  12  . 53.151 51.280 35.265 1.00 21.80  1 . C ? 
ATOM   3944 CB  CB  . LYS LYS LYS R R 12  12  . 53.932 52.038 34.165 1.00 23.80  1 . C ? 
ATOM   3945 CG  CG  . LYS LYS LYS R R 12  12  . 53.042 52.910 33.316 1.00 31.12  1 . C ? 
ATOM   3946 CD  CD  . LYS LYS LYS R R 12  12  . 53.861 53.667 32.259 1.00 38.74  1 . C ? 
ATOM   3947 CE  CE  . LYS LYS LYS R R 12  12  . 53.156 54.928 31.761 1.00 55.70  1 . C ? 
ATOM   3948 NZ  NZ  . LYS LYS LYS R R 12  12  . 54.072 55.774 30.909 1.00 63.08  1 . N ? 
ATOM   3949 C   C   . LYS LYS LYS R R 12  12  . 54.039 50.199 35.882 1.00 21.62  1 . C ? 
ATOM   3950 O   O   . LYS LYS LYS R R 12  12  . 53.991 49.043 35.478 1.00 21.04  1 . O ? 
ATOM   3951 N   N   . GLY GLY GLY R R 13  13  . 54.850 50.577 36.886 1.00 21.25  1 . N ? 
ATOM   3952 CA  CA  . GLY GLY GLY R R 13  13  . 55.657 49.629 37.620 1.00 18.95  1 . C ? 
ATOM   3953 C   C   . GLY GLY GLY R R 13  13  . 54.801 48.572 38.320 1.00 17.16  1 . C ? 
ATOM   3954 O   O   . GLY GLY GLY R R 13  13  . 55.137 47.397 38.333 1.00 18.66  1 . O ? 
ATOM   3955 N   N   . LEU LEU LEU R R 14  14  . 53.702 49.006 38.927 1.00 17.78  1 . N ? 
ATOM   3956 CA  CA  . LEU LEU LEU R R 14  14  . 52.765 48.087 39.563 1.00 18.34  1 . C ? 
ATOM   3957 CB  CB  . LEU LEU LEU R R 14  14  . 51.700 48.806 40.330 1.00 17.32  1 . C ? 
ATOM   3958 CG  CG  . LEU LEU LEU R R 14  14  . 52.174 49.659 41.500 1.00 17.47  1 . C ? 
ATOM   3959 CD1 CD1 . LEU LEU LEU R R 14  14  . 51.068 50.495 42.102 1.00 21.63  1 . C ? 
ATOM   3960 CD2 CD2 . LEU LEU LEU R R 14  14  . 52.762 48.825 42.611 1.00 18.24  1 . C ? 
ATOM   3961 C   C   . LEU LEU LEU R R 14  14  . 52.152 47.090 38.538 1.00 19.21  1 . C ? 
ATOM   3962 O   O   . LEU LEU LEU R R 14  14  . 51.993 45.896 38.812 1.00 18.35  1 . O ? 
ATOM   3963 N   N   . LYS LYS LYS R R 15  15  . 51.818 47.603 37.355 1.00 19.85  1 . N ? 
ATOM   3964 CA  CA  . LYS LYS LYS R R 15  15  . 51.332 46.737 36.288 1.00 19.24  1 . C ? 
ATOM   3965 CB  CB  . LYS LYS LYS R R 15  15  . 50.818 47.571 35.110 1.00 21.80  1 . C ? 
ATOM   3966 CG  CG  . LYS LYS LYS R R 15  15  . 49.581 48.340 35.492 1.00 32.21  1 . C ? 
ATOM   3967 CD  CD  . LYS LYS LYS R R 15  15  . 48.831 49.037 34.386 1.00 42.16  1 . C ? 
ATOM   3968 CE  CE  . LYS LYS LYS R R 15  15  . 47.589 49.694 35.050 1.00 45.12  1 . C ? 
ATOM   3969 NZ  NZ  . LYS LYS LYS R R 15  15  . 47.832 50.990 35.766 1.00 48.18  1 . N ? 
ATOM   3970 C   C   . LYS LYS LYS R R 15  15  . 52.376 45.703 35.839 1.00 19.85  1 . C ? 
ATOM   3971 O   O   . LYS LYS LYS R R 15  15  . 52.042 44.557 35.543 1.00 21.30  1 . O ? 
ATOM   3972 N   N   . GLU GLU GLU R R 16  16  . 53.652 46.113 35.798 1.00 18.94  1 . N ? 
ATOM   3973 CA  CA  A GLU GLU GLU R R 16  16  . 54.728 45.185 35.472 0.50 19.63  1 . C ? 
ATOM   3974 CA  CA  B GLU GLU GLU R R 16  16  . 54.726 45.183 35.475 0.50 19.20  1 . C ? 
ATOM   3975 CB  CB  A GLU GLU GLU R R 16  16  . 56.082 45.892 35.294 0.50 22.56  1 . C ? 
ATOM   3976 CB  CB  B GLU GLU GLU R R 16  16  . 56.075 45.895 35.279 0.50 21.35  1 . C ? 
ATOM   3977 CG  CG  A GLU GLU GLU R R 16  16  . 56.106 46.821 34.104 0.50 26.31  1 . C ? 
ATOM   3978 CG  CG  B GLU GLU GLU R R 16  16  . 56.014 46.782 34.005 0.50 23.93  1 . C ? 
ATOM   3979 CD  CD  A GLU GLU GLU R R 16  16  . 56.119 46.096 32.806 0.50 30.99  1 . C ? 
ATOM   3980 CD  CD  B GLU GLU GLU R R 16  16  . 57.322 47.142 33.422 0.50 26.97  1 . C ? 
ATOM   3981 OE1 OE1 A GLU GLU GLU R R 16  16  . 56.558 44.922 32.699 0.50 34.89  1 . O ? 
ATOM   3982 OE1 OE1 B GLU GLU GLU R R 16  16  . 58.349 46.668 33.935 0.50 33.93  1 . O ? 
ATOM   3983 OE2 OE2 A GLU GLU GLU R R 16  16  . 55.804 46.729 31.782 0.50 38.25  1 . O ? 
ATOM   3984 OE2 OE2 B GLU GLU GLU R R 16  16  . 57.274 47.860 32.423 0.50 32.33  1 . O ? 
ATOM   3985 C   C   . GLU GLU GLU R R 16  16  . 54.831 44.083 36.539 1.00 19.33  1 . C ? 
ATOM   3986 O   O   . GLU GLU GLU R R 16  16  . 55.066 42.923 36.229 1.00 17.95  1 . O ? 
ATOM   3987 N   N   . ILE ILE ILE R R 17  17  . 54.670 44.471 37.817 1.00 19.19  1 . N ? 
ATOM   3988 CA  CA  . ILE ILE ILE R R 17  17  . 54.644 43.508 38.912 1.00 19.20  1 . C ? 
ATOM   3989 CB  CB  . ILE ILE ILE R R 17  17  . 54.576 44.214 40.280 1.00 15.37  1 . C ? 
ATOM   3990 CG1 CG1 . ILE ILE ILE R R 17  17  . 55.944 44.868 40.556 1.00 16.94  1 . C ? 
ATOM   3991 CD1 CD1 . ILE ILE ILE R R 17  17  . 55.931 45.778 41.790 1.00 19.25  1 . C ? 
ATOM   3992 CG2 CG2 . ILE ILE ILE R R 17  17  . 54.171 43.263 41.385 1.00 19.02  1 . C ? 
ATOM   3993 C   C   . ILE ILE ILE R R 17  17  . 53.507 42.496 38.692 1.00 16.49  1 . C ? 
ATOM   3994 O   O   . ILE ILE ILE R R 17  17  . 53.697 41.303 38.843 1.00 19.21  1 . O ? 
ATOM   3995 N   N   . ALA ALA ALA R R 18  18  . 52.325 42.994 38.317 1.00 17.83  1 . N ? 
ATOM   3996 CA  CA  . ALA ALA ALA R R 18  18  . 51.209 42.118 38.015 1.00 17.28  1 . C ? 
ATOM   3997 CB  CB  . ALA ALA ALA R R 18  18  . 49.992 42.925 37.646 1.00 20.31  1 . C ? 
ATOM   3998 C   C   . ALA ALA ALA R R 18  18  . 51.555 41.098 36.918 1.00 19.21  1 . C ? 
ATOM   3999 O   O   . ALA ALA ALA R R 18  18  . 51.213 39.925 37.010 1.00 20.33  1 . O ? 
ATOM   4000 N   N   . TRP TRP TRP R R 19  19  . 52.226 41.550 35.873 1.00 21.11  1 . N ? 
ATOM   4001 CA  CA  . TRP TRP TRP R R 19  19  . 52.672 40.656 34.792 1.00 23.62  1 . C ? 
ATOM   4002 CB  CB  . TRP TRP TRP R R 19  19  . 53.248 41.412 33.608 1.00 28.01  1 . C ? 
ATOM   4003 CG  CG  . TRP TRP TRP R R 19  19  . 52.519 42.496 32.968 1.00 42.59  1 . C ? 
ATOM   4004 CD1 CD1 . TRP TRP TRP R R 19  19  . 51.177 42.836 33.121 1.00 47.06  1 . C ? 
ATOM   4005 NE1 NE1 . TRP TRP TRP R R 19  19  . 50.897 43.940 32.415 1.00 57.83  1 . N ? 
ATOM   4006 CE2 CE2 . TRP TRP TRP R R 19  19  . 52.045 44.418 31.838 1.00 59.72  1 . C ? 
ATOM   4007 CD2 CD2 . TRP TRP TRP R R 19  19  . 53.089 43.548 32.181 1.00 49.58  1 . C ? 
ATOM   4008 CE3 CE3 . TRP TRP TRP R R 19  19  . 54.369 43.777 31.665 1.00 61.53  1 . C ? 
ATOM   4009 CZ3 CZ3 . TRP TRP TRP R R 19  19  . 54.566 44.878 30.833 1.00 72.24  1 . C ? 
ATOM   4010 CH2 CH2 . TRP TRP TRP R R 19  19  . 53.508 45.750 30.527 1.00 80.61  1 . C ? 
ATOM   4011 CZ2 CZ2 . TRP TRP TRP R R 19  19  . 52.247 45.542 31.006 1.00 78.88  1 . C ? 
ATOM   4012 C   C   . TRP TRP TRP R R 19  19  . 53.648 39.584 35.307 1.00 23.94  1 . C ? 
ATOM   4013 O   O   . TRP TRP TRP R R 19  19  . 53.596 38.405 34.930 1.00 23.73  1 . O ? 
ATOM   4014 N   N   . GLY GLY GLY R R 20  20  . 54.548 39.995 36.223 1.00 21.54  1 . N ? 
ATOM   4015 CA  CA  . GLY GLY GLY R R 20  20  . 55.423 39.060 36.871 1.00 20.90  1 . C ? 
ATOM   4016 C   C   . GLY GLY GLY R R 20  20  . 54.669 37.971 37.645 1.00 19.98  1 . C ? 
ATOM   4017 O   O   . GLY GLY GLY R R 20  20  . 55.027 36.804 37.618 1.00 21.75  1 . O ? 
ATOM   4018 N   N   . LEU LEU LEU R R 21  21  . 53.618 38.377 38.354 1.00 18.77  1 . N ? 
ATOM   4019 CA  CA  . LEU LEU LEU R R 21  21  . 52.769 37.427 39.066 1.00 18.76  1 . C ? 
ATOM   4020 CB  CB  . LEU LEU LEU R R 21  21  . 51.746 38.149 39.941 1.00 18.32  1 . C ? 
ATOM   4021 CG  CG  . LEU LEU LEU R R 21  21  . 52.373 38.961 41.094 1.00 19.06  1 . C ? 
ATOM   4022 CD1 CD1 . LEU LEU LEU R R 21  21  . 51.299 39.750 41.793 1.00 22.53  1 . C ? 
ATOM   4023 CD2 CD2 . LEU LEU LEU R R 21  21  . 53.055 38.136 42.095 1.00 21.37  1 . C ? 
ATOM   4024 C   C   . LEU LEU LEU R R 21  21  . 52.073 36.461 38.112 1.00 20.70  1 . C ? 
ATOM   4025 O   O   . LEU LEU LEU R R 21  21  . 51.938 35.281 38.410 1.00 20.08  1 . O ? 
ATOM   4026 N   N   . LYS LYS LYS R R 22  22  . 51.604 36.972 36.974 1.00 23.83  1 . N ? 
ATOM   4027 CA  CA  . LYS LYS LYS R R 22  22  . 51.009 36.107 35.958 1.00 23.16  1 . C ? 
ATOM   4028 CB  CB  . LYS LYS LYS R R 22  22  . 50.456 36.936 34.825 1.00 26.68  1 . C ? 
ATOM   4029 CG  CG  . LYS LYS LYS R R 22  22  . 50.002 36.138 33.616 1.00 35.21  1 . C ? 
ATOM   4030 CD  CD  . LYS LYS LYS R R 22  22  . 49.653 37.036 32.449 1.00 42.55  1 . C ? 
ATOM   4031 CE  CE  . LYS LYS LYS R R 22  22  . 48.993 36.191 31.367 1.00 67.11  1 . C ? 
ATOM   4032 NZ  NZ  . LYS LYS LYS R R 22  22  . 47.730 35.517 31.815 1.00 60.15  1 . N ? 
ATOM   4033 C   C   . LYS LYS LYS R R 22  22  . 52.022 35.051 35.449 1.00 23.63  1 . C ? 
ATOM   4034 O   O   . LYS LYS LYS R R 22  22  . 51.657 33.882 35.225 1.00 24.51  1 . O ? 
ATOM   4035 N   N   . GLU GLU GLU R R 23  23  . 53.292 35.472 35.284 1.00 22.38  1 . N ? 
ATOM   4036 CA  CA  . GLU GLU GLU R R 23  23  . 54.314 34.539 34.890 1.00 22.24  1 . C ? 
ATOM   4037 CB  CB  . GLU GLU GLU R R 23  23  . 55.613 35.235 34.515 1.00 25.82  1 . C ? 
ATOM   4038 CG  CG  . GLU GLU GLU R R 23  23  . 55.499 36.087 33.285 1.00 30.65  1 . C ? 
ATOM   4039 CD  CD  . GLU GLU GLU R R 23  23  . 56.835 36.365 32.566 1.00 32.38  1 . C ? 
ATOM   4040 OE1 OE1 . GLU GLU GLU R R 23  23  . 57.894 35.748 32.849 1.00 40.78  1 . O ? 
ATOM   4041 OE2 OE2 . GLU GLU GLU R R 23  23  . 56.771 37.177 31.660 1.00 52.87  1 . O ? 
ATOM   4042 C   C   . GLU GLU GLU R R 23  23  . 54.563 33.448 35.957 1.00 22.55  1 . C ? 
ATOM   4043 O   O   . GLU GLU GLU R R 23  23  . 54.759 32.273 35.649 1.00 22.38  1 . O ? 
ATOM   4044 N   N   . ILE ILE ILE R R 24  24  . 54.528 33.864 37.233 1.00 19.94  1 . N ? 
ATOM   4045 CA  CA  . ILE ILE ILE R R 24  24  . 54.619 32.926 38.331 1.00 19.70  1 . C ? 
ATOM   4046 CB  CB  . ILE ILE ILE R R 24  24  . 54.703 33.650 39.690 1.00 22.18  1 . C ? 
ATOM   4047 CG1 CG1 . ILE ILE ILE R R 24  24  . 56.072 34.314 39.823 1.00 22.54  1 . C ? 
ATOM   4048 CD1 CD1 . ILE ILE ILE R R 24  24  . 56.217 35.200 41.052 1.00 22.89  1 . C ? 
ATOM   4049 CG2 CG2 . ILE ILE ILE R R 24  24  . 54.420 32.694 40.848 1.00 23.72  1 . C ? 
ATOM   4050 C   C   . ILE ILE ILE R R 24  24  . 53.476 31.922 38.273 1.00 22.46  1 . C ? 
ATOM   4051 O   O   . ILE ILE ILE R R 24  24  . 53.679 30.734 38.439 1.00 23.24  1 . O ? 
ATOM   4052 N   N   . ALA ALA ALA R R 25  25  . 52.259 32.406 38.012 1.00 22.89  1 . N ? 
ATOM   4053 CA  CA  . ALA ALA ALA R R 25  25  . 51.083 31.530 37.923 1.00 22.80  1 . C ? 
ATOM   4054 CB  CB  . ALA ALA ALA R R 25  25  . 49.843 32.320 37.608 1.00 24.01  1 . C ? 
ATOM   4055 C   C   . ALA ALA ALA R R 25  25  . 51.317 30.459 36.846 1.00 25.47  1 . C ? 
ATOM   4056 O   O   . ALA ALA ALA R R 25  25  . 51.004 29.283 37.062 1.00 27.76  1 . O ? 
ATOM   4057 N   N   . GLN GLN GLN R R 26  26  . 51.868 30.877 35.694 1.00 26.35  1 . N ? 
ATOM   4058 CA  CA  . GLN GLN GLN R R 26  26  . 52.140 29.946 34.599 1.00 32.42  1 . C ? 
ATOM   4059 CB  CB  . GLN GLN GLN R R 26  26  . 52.600 30.708 33.370 1.00 39.29  1 . C ? 
ATOM   4060 CG  CG  . GLN GLN GLN R R 26  26  . 51.658 31.610 32.699 1.00 47.20  1 . C ? 
ATOM   4061 CD  CD  . GLN GLN GLN R R 26  26  . 52.347 32.630 31.754 1.00 54.30  1 . C ? 
ATOM   4062 OE1 OE1 . GLN GLN GLN R R 26  26  . 53.622 32.705 31.560 1.00 54.45  1 . O ? 
ATOM   4063 NE2 NE2 . GLN GLN GLN R R 26  26  . 51.486 33.409 31.110 1.00 63.32  1 . N ? 
ATOM   4064 C   C   . GLN GLN GLN R R 26  26  . 53.201 28.912 35.013 1.00 35.02  1 . C ? 
ATOM   4065 O   O   . GLN GLN GLN R R 26  26  . 53.107 27.732 34.681 1.00 37.28  1 . O ? 
ATOM   4066 N   N   . GLY GLY GLY R R 27  27  . 54.200 29.370 35.767 1.00 29.24  1 . N ? 
ATOM   4067 CA  CA  . GLY GLY GLY R R 27  27  . 55.239 28.516 36.305 1.00 31.11  1 . C ? 
ATOM   4068 C   C   . GLY GLY GLY R R 27  27  . 54.738 27.468 37.278 1.00 34.81  1 . C ? 
ATOM   4069 O   O   . GLY GLY GLY R R 27  27  . 55.226 26.364 37.303 1.00 39.03  1 . O ? 
ATOM   4070 N   N   . LEU LEU LEU R R 28  28  . 53.748 27.828 38.098 1.00 33.39  1 . N ? 
ATOM   4071 CA  CA  . LEU LEU LEU R R 28  28  . 53.081 26.892 39.005 1.00 37.84  1 . C ? 
ATOM   4072 CB  CB  . LEU LEU LEU R R 28  28  . 52.180 27.636 39.997 1.00 33.34  1 . C ? 
ATOM   4073 CG  CG  . LEU LEU LEU R R 28  28  . 52.938 28.515 40.981 1.00 32.93  1 . C ? 
ATOM   4074 CD1 CD1 . LEU LEU LEU R R 28  28  . 51.984 29.420 41.728 1.00 43.39  1 . C ? 
ATOM   4075 CD2 CD2 . LEU LEU LEU R R 28  28  . 53.716 27.671 41.965 1.00 37.14  1 . C ? 
ATOM   4076 C   C   . LEU LEU LEU R R 28  28  . 52.244 25.888 38.241 1.00 47.63  1 . C ? 
ATOM   4077 O   O   . LEU LEU LEU R R 28  28  . 52.232 24.707 38.584 1.00 43.83  1 . O ? 
ATOM   4078 N   N   . LYS LYS LYS R R 29  29  . 51.552 26.364 37.194 1.00 67.39  1 . N ? 
ATOM   4079 CA  CA  . LYS LYS LYS R R 29  29  . 50.643 25.530 36.401 1.00 68.19  1 . C ? 
ATOM   4080 CB  CB  . LYS LYS LYS R R 29  29  . 49.818 26.393 35.448 1.00 76.35  1 . C ? 
ATOM   4081 CG  CG  . LYS LYS LYS R R 29  29  . 48.593 25.759 34.821 1.00 80.82  1 . C ? 
ATOM   4082 CD  CD  . LYS LYS LYS R R 29  29  . 47.407 25.669 35.761 1.00 74.37  1 . C ? 
ATOM   4083 CE  CE  . LYS LYS LYS R R 29  29  . 46.438 24.602 35.287 1.00 83.59  1 . C ? 
ATOM   4084 NZ  NZ  . LYS LYS LYS R R 29  29  . 45.913 24.783 33.894 1.00 87.98  1 . N ? 
ATOM   4085 C   C   . LYS LYS LYS R R 29  29  . 51.371 24.439 35.615 1.00 65.05  1 . C ? 
ATOM   4086 O   O   . LYS LYS LYS R R 29  29  . 50.766 23.421 35.294 1.00 69.49  1 . O ? 
ATOM   4087 N   N   . GLY GLY GLY R R 30  30  . 52.657 24.655 35.318 1.00 72.02  1 . N ? 
ATOM   4088 CA  CA  . GLY GLY GLY R R 30  30  . 53.496 23.671 34.657 1.00 75.38  1 . C ? 
ATOM   4089 C   C   . GLY GLY GLY R R 30  30  . 54.847 23.413 35.303 1.00 90.68  1 . C ? 
ATOM   4090 O   O   . GLY GLY GLY R R 30  30  . 55.735 24.281 35.264 1.00 74.11  1 . O ? 
HETATM 4091 C   C   . ACE ACE ACE S S 0   0   . 31.672 5.800  41.556 1.00 49.36  1 . C ? 
HETATM 4092 O   O   . ACE ACE ACE S S 0   0   . 31.421 5.694  40.409 1.00 56.90  1 . O ? 
HETATM 4093 CH3 CH3 . ACE ACE ACE S S 0   0   . 33.104 5.924  42.060 1.00 44.57  1 . C ? 
ATOM   4094 N   N   . GLY GLY GLY S S 1   1   . 30.752 5.756  42.501 1.00 39.01  1 . N ? 
ATOM   4095 CA  CA  . GLY GLY GLY S S 1   1   . 29.363 5.587  42.187 1.00 37.75  1 . C ? 
ATOM   4096 C   C   . GLY GLY GLY S S 1   1   . 28.672 6.878  41.813 1.00 31.79  1 . C ? 
ATOM   4097 O   O   . GLY GLY GLY S S 1   1   . 29.015 7.952  42.290 1.00 29.41  1 . O ? 
ATOM   4098 N   N   . GLU GLU GLU S S 2   2   . 27.640 6.766  40.965 1.00 31.33  1 . N ? 
ATOM   4099 CA  CA  . GLU GLU GLU S S 2   2   . 27.022 7.956  40.415 1.00 30.70  1 . C ? 
ATOM   4100 CB  CB  . GLU GLU GLU S S 2   2   . 26.219 7.611  39.188 1.00 40.12  1 . C ? 
ATOM   4101 CG  CG  . GLU GLU GLU S S 2   2   . 25.101 6.644  39.448 1.00 40.03  1 . C ? 
ATOM   4102 CD  CD  . GLU GLU GLU S S 2   2   . 24.556 6.014  38.210 1.00 59.66  1 . C ? 
ATOM   4103 OE1 OE1 . GLU GLU GLU S S 2   2   . 25.297 5.958  37.212 1.00 79.20  1 . O ? 
ATOM   4104 OE2 OE2 . GLU GLU GLU S S 2   2   . 23.408 5.563  38.290 1.00 66.70  1 . O ? 
ATOM   4105 C   C   . GLU GLU GLU S S 2   2   . 26.142 8.710  41.413 1.00 26.52  1 . C ? 
ATOM   4106 O   O   . GLU GLU GLU S S 2   2   . 26.080 9.916  41.373 1.00 27.82  1 . O ? 
ATOM   4107 N   N   . ILE ILE ILE S S 3   3   . 25.452 7.986  42.324 1.00 28.86  1 . N ? 
ATOM   4108 CA  CA  . ILE ILE ILE S S 3   3   . 24.686 8.671  43.362 1.00 27.72  1 . C ? 
ATOM   4109 CB  CB  . ILE ILE ILE S S 3   3   . 23.729 7.733  44.094 1.00 29.92  1 . C ? 
ATOM   4110 CG1 CG1 . ILE ILE ILE S S 3   3   . 22.585 7.379  43.095 1.00 30.86  1 . C ? 
ATOM   4111 CD1 CD1 . ILE ILE ILE S S 3   3   . 21.533 6.427  43.583 1.00 40.20  1 . C ? 
ATOM   4112 CG2 CG2 . ILE ILE ILE S S 3   3   . 23.154 8.394  45.357 1.00 29.13  1 . C ? 
ATOM   4113 C   C   . ILE ILE ILE S S 3   3   . 25.619 9.438  44.298 1.00 28.30  1 . C ? 
ATOM   4114 O   O   . ILE ILE ILE S S 3   3   . 25.386 10.603 44.627 1.00 26.39  1 . O ? 
ATOM   4115 N   N   . ALA ALA ALA S S 4   4   . 26.695 8.774  44.725 1.00 28.51  1 . N ? 
ATOM   4116 CA  CA  . ALA ALA ALA S S 4   4   . 27.693 9.433  45.558 1.00 26.31  1 . C ? 
ATOM   4117 CB  CB  . ALA ALA ALA S S 4   4   . 28.805 8.462  45.910 1.00 33.51  1 . C ? 
ATOM   4118 C   C   . ALA ALA ALA S S 4   4   . 28.248 10.659 44.848 1.00 27.14  1 . C ? 
ATOM   4119 O   O   . ALA ALA ALA S S 4   4   . 28.446 11.707 45.469 1.00 27.72  1 . O ? 
ATOM   4120 N   N   . GLN GLN GLN S S 5   5   . 28.500 10.548 43.543 1.00 27.64  1 . N ? 
ATOM   4121 CA  CA  . GLN GLN GLN S S 5   5   . 29.010 11.679 42.781 1.00 28.98  1 . C ? 
ATOM   4122 CB  CB  . GLN GLN GLN S S 5   5   . 29.358 11.310 41.348 1.00 35.20  1 . C ? 
ATOM   4123 CG  CG  . GLN GLN GLN S S 5   5   . 30.125 12.407 40.641 1.00 41.33  1 . C ? 
ATOM   4124 CD  CD  . GLN GLN GLN S S 5   5   . 31.405 12.793 41.406 1.00 55.70  1 . C ? 
ATOM   4125 OE1 OE1 . GLN GLN GLN S S 5   5   . 32.125 11.917 41.905 1.00 47.29  1 . O ? 
ATOM   4126 NE2 NE2 . GLN GLN GLN S S 5   5   . 31.647 14.108 41.560 1.00 45.70  1 . N ? 
ATOM   4127 C   C   . GLN GLN GLN S S 5   5   . 28.008 12.851 42.776 1.00 31.76  1 . C ? 
ATOM   4128 O   O   . GLN GLN GLN S S 5   5   . 28.388 14.007 42.885 1.00 26.93  1 . O ? 
ATOM   4129 N   N   . GLY GLY GLY S S 6   6   . 26.718 12.526 42.639 1.00 27.04  1 . N ? 
ATOM   4130 CA  CA  . GLY GLY GLY S S 6   6   . 25.681 13.527 42.720 1.00 24.04  1 . C ? 
ATOM   4131 C   C   . GLY GLY GLY S S 6   6   . 25.708 14.279 44.056 1.00 21.46  1 . C ? 
ATOM   4132 O   O   . GLY GLY GLY S S 6   6   . 25.580 15.514 44.099 1.00 22.50  1 . O ? 
ATOM   4133 N   N   . LEU LEU LEU S S 7   7   . 25.879 13.540 45.158 1.00 22.86  1 . N ? 
ATOM   4134 CA  CA  . LEU LEU LEU S S 7   7   . 25.982 14.157 46.469 1.00 21.78  1 . C ? 
ATOM   4135 CB  CB  . LEU LEU LEU S S 7   7   . 26.012 13.089 47.562 1.00 24.09  1 . C ? 
ATOM   4136 CG  CG  . LEU LEU LEU S S 7   7   . 24.754 12.234 47.720 1.00 23.91  1 . C ? 
ATOM   4137 CD1 CD1 . LEU LEU LEU S S 7   7   . 25.042 11.133 48.746 1.00 27.94  1 . C ? 
ATOM   4138 CD2 CD2 . LEU LEU LEU S S 7   7   . 23.556 13.066 48.082 1.00 24.66  1 . C ? 
ATOM   4139 C   C   . LEU LEU LEU S S 7   7   . 27.210 15.062 46.568 1.00 24.61  1 . C ? 
ATOM   4140 O   O   . LEU LEU LEU S S 7   7   . 27.154 16.151 47.142 1.00 24.13  1 . O ? 
ATOM   4141 N   N   . LYS LYS LYS S S 8   8   . 28.337 14.607 46.000 1.00 24.14  1 . N ? 
ATOM   4142 CA  CA  . LYS LYS LYS S S 8   8   . 29.552 15.410 45.974 1.00 24.47  1 . C ? 
ATOM   4143 CB  CB  . LYS LYS LYS S S 8   8   . 30.727 14.564 45.504 1.00 27.77  1 . C ? 
ATOM   4144 CG  CG  . LYS LYS LYS S S 8   8   . 31.101 13.509 46.535 1.00 28.48  1 . C ? 
ATOM   4145 CD  CD  . LYS LYS LYS S S 8   8   . 32.214 12.592 46.101 1.00 38.14  1 . C ? 
ATOM   4146 CE  CE  . LYS LYS LYS S S 8   8   . 32.479 11.587 47.208 1.00 39.06  1 . C ? 
ATOM   4147 NZ  NZ  . LYS LYS LYS S S 8   8   . 33.482 10.559 46.768 1.00 42.44  1 . N ? 
ATOM   4148 C   C   . LYS LYS LYS S S 8   8   . 29.388 16.681 45.153 1.00 26.02  1 . C ? 
ATOM   4149 O   O   . LYS LYS LYS S S 8   8   . 29.927 17.730 45.514 1.00 23.17  1 . O ? 
ATOM   4150 N   N   . GLU GLU GLU S S 9   9   . 28.621 16.627 44.059 1.00 23.51  1 . N ? 
ATOM   4151 CA  CA  . GLU GLU GLU S S 9   9   . 28.333 17.825 43.277 1.00 24.06  1 . C ? 
ATOM   4152 CB  CB  . GLU GLU GLU S S 9   9   . 27.666 17.510 41.946 1.00 26.89  1 . C ? 
ATOM   4153 CG  CG  . GLU GLU GLU S S 9   9   . 28.543 16.700 40.998 1.00 34.81  1 . C ? 
ATOM   4154 CD  CD  . GLU GLU GLU S S 9   9   . 29.847 17.400 40.664 1.00 44.69  1 . C ? 
ATOM   4155 OE1 OE1 . GLU GLU GLU S S 9   9   . 29.864 18.610 40.485 1.00 40.07  1 . O ? 
ATOM   4156 OE2 OE2 . GLU GLU GLU S S 9   9   . 30.864 16.692 40.589 1.00 47.37  1 . O ? 
ATOM   4157 C   C   . GLU GLU GLU S S 9   9   . 27.472 18.809 44.076 1.00 25.17  1 . C ? 
ATOM   4158 O   O   . GLU GLU GLU S S 9   9   . 27.665 20.025 44.020 1.00 21.85  1 . O ? 
ATOM   4159 N   N   . ILE ILE ILE S S 10  10  . 26.496 18.270 44.823 1.00 23.42  1 . N ? 
ATOM   4160 CA  CA  . ILE ILE ILE S S 10  10  . 25.685 19.098 45.711 1.00 20.13  1 . C ? 
ATOM   4161 CB  CB  . ILE ILE ILE S S 10  10  . 24.580 18.269 46.368 1.00 20.19  1 . C ? 
ATOM   4162 CG1 CG1 . ILE ILE ILE S S 10  10  . 23.522 17.948 45.307 1.00 21.06  1 . C ? 
ATOM   4163 CD1 CD1 . ILE ILE ILE S S 10  10  . 22.458 16.941 45.751 1.00 25.06  1 . C ? 
ATOM   4164 CG2 CG2 . ILE ILE ILE S S 10  10  . 23.976 18.981 47.577 1.00 20.82  1 . C ? 
ATOM   4165 C   C   . ILE ILE ILE S S 10  10  . 26.600 19.817 46.739 1.00 21.57  1 . C ? 
ATOM   4166 O   O   . ILE ILE ILE S S 10  10  . 26.459 21.012 46.974 1.00 22.43  1 . O ? 
ATOM   4167 N   N   . ALA ALA ALA S S 11  11  . 27.549 19.086 47.320 1.00 21.33  1 . N ? 
ATOM   4168 CA  CA  . ALA ALA ALA S S 11  11  . 28.493 19.677 48.249 1.00 23.73  1 . C ? 
ATOM   4169 CB  CB  . ALA ALA ALA S S 11  11  . 29.438 18.634 48.802 1.00 22.99  1 . C ? 
ATOM   4170 C   C   . ALA ALA ALA S S 11  11  . 29.273 20.818 47.596 1.00 23.47  1 . C ? 
ATOM   4171 O   O   . ALA ALA ALA S S 11  11  . 29.483 21.856 48.220 1.00 24.51  1 . O ? 
ATOM   4172 N   N   . LYS LYS LYS S S 12  12  . 29.729 20.629 46.354 1.00 25.28  1 . N ? 
ATOM   4173 CA  CA  . LYS LYS LYS S S 12  12  . 30.414 21.691 45.627 1.00 25.37  1 . C ? 
ATOM   4174 CB  CB  . LYS LYS LYS S S 12  12  . 30.936 21.193 44.269 1.00 28.24  1 . C ? 
ATOM   4175 CG  CG  . LYS LYS LYS S S 12  12  . 32.029 20.166 44.393 1.00 36.32  1 . C ? 
ATOM   4176 CD  CD  . LYS LYS LYS S S 12  12  . 32.497 19.658 43.027 1.00 41.38  1 . C ? 
ATOM   4177 CE  CE  . LYS LYS LYS S S 12  12  . 33.184 18.307 43.108 1.00 53.37  1 . C ? 
ATOM   4178 NZ  NZ  . LYS LYS LYS S S 12  12  . 33.426 17.680 41.755 1.00 56.81  1 . N ? 
ATOM   4179 C   C   . LYS LYS LYS S S 12  12  . 29.531 22.932 45.433 1.00 24.78  1 . C ? 
ATOM   4180 O   O   . LYS LYS LYS S S 12  12  . 30.001 24.069 45.547 1.00 25.03  1 . O ? 
ATOM   4181 N   N   . GLY GLY GLY S S 13  13  . 28.235 22.706 45.160 1.00 23.30  1 . N ? 
ATOM   4182 CA  CA  . GLY GLY GLY S S 13  13  . 27.274 23.778 45.053 1.00 24.23  1 . C ? 
ATOM   4183 C   C   . GLY GLY GLY S S 13  13  . 27.173 24.581 46.378 1.00 23.32  1 . C ? 
ATOM   4184 O   O   . GLY GLY GLY S S 13  13  . 27.104 25.812 46.371 1.00 21.33  1 . O ? 
ATOM   4185 N   N   . LEU LEU LEU S S 14  14  . 27.144 23.863 47.493 1.00 22.75  1 . N ? 
ATOM   4186 CA  CA  . LEU LEU LEU S S 14  14  . 27.115 24.501 48.794 1.00 22.40  1 . C ? 
ATOM   4187 CB  CB  . LEU LEU LEU S S 14  14  . 26.920 23.484 49.920 1.00 18.76  1 . C ? 
ATOM   4188 CG  CG  . LEU LEU LEU S S 14  14  . 25.571 22.742 49.883 1.00 18.83  1 . C ? 
ATOM   4189 CD1 CD1 . LEU LEU LEU S S 14  14  . 25.546 21.656 50.914 1.00 21.18  1 . C ? 
ATOM   4190 CD2 CD2 . LEU LEU LEU S S 14  14  . 24.392 23.693 50.132 1.00 22.88  1 . C ? 
ATOM   4191 C   C   . LEU LEU LEU S S 14  14  . 28.379 25.337 49.057 1.00 22.50  1 . C ? 
ATOM   4192 O   O   . LEU LEU LEU S S 14  14  . 28.315 26.420 49.618 1.00 22.49  1 . O ? 
ATOM   4193 N   N   . LYS LYS LYS S S 15  15  . 29.540 24.823 48.638 1.00 22.77  1 . N ? 
ATOM   4194 CA  CA  . LYS LYS LYS S S 15  15  . 30.776 25.590 48.742 1.00 21.81  1 . C ? 
ATOM   4195 CB  CB  . LYS LYS LYS S S 15  15  . 31.980 24.709 48.404 1.00 24.86  1 . C ? 
ATOM   4196 CG  CG  . LYS LYS LYS S S 15  15  . 32.182 23.647 49.463 1.00 28.57  1 . C ? 
ATOM   4197 CD  CD  . LYS LYS LYS S S 15  15  . 33.351 22.705 49.129 1.00 38.58  1 . C ? 
ATOM   4198 CE  CE  . LYS LYS LYS S S 15  15  . 33.504 21.623 50.164 1.00 54.62  1 . C ? 
ATOM   4199 NZ  NZ  . LYS LYS LYS S S 15  15  . 34.799 20.912 49.855 1.00 62.48  1 . N ? 
ATOM   4200 C   C   . LYS LYS LYS S S 15  15  . 30.740 26.862 47.905 1.00 23.25  1 . C ? 
ATOM   4201 O   O   . LYS LYS LYS S S 15  15  . 31.258 27.897 48.336 1.00 23.57  1 . O ? 
ATOM   4202 N   N   . GLU GLU GLU S S 16  16  . 30.128 26.799 46.715 1.00 22.43  1 . N ? 
ATOM   4203 CA  CA  . GLU GLU GLU S S 16  16  . 29.972 27.991 45.890 1.00 22.50  1 . C ? 
ATOM   4204 CB  CB  . GLU GLU GLU S S 16  16  . 29.438 27.672 44.488 1.00 25.59  1 . C ? 
ATOM   4205 CG  CG  . GLU GLU GLU S S 16  16  . 30.394 26.834 43.674 1.00 29.93  1 . C ? 
ATOM   4206 CD  CD  . GLU GLU GLU S S 16  16  . 30.276 26.977 42.177 1.00 54.18  1 . C ? 
ATOM   4207 OE1 OE1 . GLU GLU GLU S S 16  16  . 29.420 27.738 41.654 1.00 49.12  1 . O ? 
ATOM   4208 OE2 OE2 . GLU GLU GLU S S 16  16  . 31.102 26.308 41.541 1.00 61.71  1 . O ? 
ATOM   4209 C   C   . GLU GLU GLU S S 16  16  . 29.078 29.026 46.602 1.00 21.39  1 . C ? 
ATOM   4210 O   O   . GLU GLU GLU S S 16  16  . 29.328 30.221 46.553 1.00 22.29  1 . O ? 
ATOM   4211 N   N   . ILE ILE ILE S S 17  17  . 28.015 28.544 47.249 1.00 20.08  1 . N ? 
ATOM   4212 CA  CA  . ILE ILE ILE S S 17  17  . 27.143 29.407 48.044 1.00 17.78  1 . C ? 
ATOM   4213 CB  CB  . ILE ILE ILE S S 17  17  . 25.917 28.634 48.571 1.00 19.37  1 . C ? 
ATOM   4214 CG1 CG1 . ILE ILE ILE S S 17  17  . 24.973 28.364 47.384 1.00 20.09  1 . C ? 
ATOM   4215 CD1 CD1 . ILE ILE ILE S S 17  17  . 23.828 27.427 47.737 1.00 19.63  1 . C ? 
ATOM   4216 CG2 CG2 . ILE ILE ILE S S 17  17  . 25.220 29.386 49.698 1.00 20.31  1 . C ? 
ATOM   4217 C   C   . ILE ILE ILE S S 17  17  . 27.955 30.088 49.152 1.00 21.16  1 . C ? 
ATOM   4218 O   O   . ILE ILE ILE S S 17  17  . 27.824 31.293 49.380 1.00 20.79  1 . O ? 
ATOM   4219 N   N   . ALA ALA ALA S S 18  18  . 28.799 29.321 49.837 1.00 19.06  1 . N ? 
ATOM   4220 CA  CA  . ALA ALA ALA S S 18  18  . 29.660 29.875 50.873 1.00 21.38  1 . C ? 
ATOM   4221 CB  CB  . ALA ALA ALA S S 18  18  . 30.530 28.810 51.492 1.00 21.12  1 . C ? 
ATOM   4222 C   C   . ALA ALA ALA S S 18  18  . 30.528 31.009 50.318 1.00 20.51  1 . C ? 
ATOM   4223 O   O   . ALA ALA ALA S S 18  18  . 30.674 32.054 50.963 1.00 22.88  1 . O ? 
ATOM   4224 N   N   . TRP TRP TRP S S 19  19  . 31.106 30.806 49.127 1.00 23.39  1 . N ? 
ATOM   4225 CA  CA  . TRP TRP TRP S S 19  19  . 31.897 31.842 48.500 1.00 22.98  1 . C ? 
ATOM   4226 CB  CB  . TRP TRP TRP S S 19  19  . 32.628 31.314 47.238 1.00 26.34  1 . C ? 
ATOM   4227 CG  CG  . TRP TRP TRP S S 19  19  . 33.640 32.216 46.790 1.00 32.24  1 . C ? 
ATOM   4228 CD1 CD1 . TRP TRP TRP S S 19  19  . 33.611 33.026 45.683 1.00 39.95  1 . C ? 
ATOM   4229 NE1 NE1 . TRP TRP TRP S S 19  19  . 34.734 33.820 45.647 1.00 44.97  1 . N ? 
ATOM   4230 CE2 CE2 . TRP TRP TRP S S 19  19  . 35.633 33.332 46.571 1.00 37.98  1 . C ? 
ATOM   4231 CD2 CD2 . TRP TRP TRP S S 19  19  . 34.937 32.393 47.370 1.00 35.13  1 . C ? 
ATOM   4232 CE3 CE3 . TRP TRP TRP S S 19  19  . 35.609 31.769 48.428 1.00 34.81  1 . C ? 
ATOM   4233 CZ3 CZ3 . TRP TRP TRP S S 19  19  . 36.947 32.141 48.674 1.00 44.88  1 . C ? 
ATOM   4234 CH2 CH2 . TRP TRP TRP S S 19  19  . 37.577 33.097 47.903 1.00 41.02  1 . C ? 
ATOM   4235 CZ2 CZ2 . TRP TRP TRP S S 19  19  . 36.944 33.722 46.861 1.00 52.25  1 . C ? 
ATOM   4236 C   C   . TRP TRP TRP S S 19  19  . 31.091 33.079 48.164 1.00 23.06  1 . C ? 
ATOM   4237 O   O   . TRP TRP TRP S S 19  19  . 31.544 34.191 48.323 1.00 23.52  1 . O ? 
ATOM   4238 N   N   . GLY GLY GLY S S 20  20  . 29.840 32.896 47.741 1.00 20.94  1 . N ? 
ATOM   4239 CA  CA  . GLY GLY GLY S S 20  20  . 28.931 34.000 47.535 1.00 21.59  1 . C ? 
ATOM   4240 C   C   . GLY GLY GLY S S 20  20  . 28.705 34.819 48.798 1.00 21.23  1 . C ? 
ATOM   4241 O   O   . GLY GLY GLY S S 20  20  . 28.673 36.044 48.767 1.00 21.14  1 . O ? 
ATOM   4242 N   N   . LEU LEU LEU S S 21  21  . 28.528 34.123 49.933 1.00 19.91  1 . N ? 
ATOM   4243 CA  CA  . LEU LEU LEU S S 21  21  . 28.376 34.802 51.208 1.00 19.02  1 . C ? 
ATOM   4244 CB  CB  . LEU LEU LEU S S 21  21  . 28.027 33.835 52.312 1.00 21.04  1 . C ? 
ATOM   4245 CG  CG  . LEU LEU LEU S S 21  21  . 26.672 33.136 52.151 1.00 21.14  1 . C ? 
ATOM   4246 CD1 CD1 . LEU LEU LEU S S 21  21  . 26.507 32.054 53.197 1.00 22.01  1 . C ? 
ATOM   4247 CD2 CD2 . LEU LEU LEU S S 21  21  . 25.508 34.142 52.235 1.00 24.08  1 . C ? 
ATOM   4248 C   C   . LEU LEU LEU S S 21  21  . 29.650 35.604 51.579 1.00 21.37  1 . C ? 
ATOM   4249 O   O   . LEU LEU LEU S S 21  21  . 29.582 36.715 52.109 1.00 21.73  1 . O ? 
ATOM   4250 N   N   . LYS LYS LYS S S 22  22  . 30.816 35.002 51.323 1.00 22.41  1 . N ? 
ATOM   4251 CA  CA  . LYS LYS LYS S S 22  22  . 32.061 35.719 51.536 1.00 22.30  1 . C ? 
ATOM   4252 CB  CB  . LYS LYS LYS S S 22  22  . 33.243 34.762 51.307 1.00 25.76  1 . C ? 
ATOM   4253 CG  CG  . LYS LYS LYS S S 22  22  . 33.310 33.711 52.394 1.00 30.03  1 . C ? 
ATOM   4254 CD  CD  . LYS LYS LYS S S 22  22  . 34.423 32.705 52.141 1.00 35.92  1 . C ? 
ATOM   4255 CE  CE  . LYS LYS LYS S S 22  22  . 34.399 31.655 53.226 1.00 40.99  1 . C ? 
ATOM   4256 NZ  NZ  . LYS LYS LYS S S 22  22  . 35.676 30.872 53.176 1.00 46.61  1 . N ? 
ATOM   4257 C   C   . LYS LYS LYS S S 22  22  . 32.181 36.972 50.676 1.00 23.64  1 . C ? 
ATOM   4258 O   O   . LYS LYS LYS S S 22  22  . 32.685 37.990 51.128 1.00 25.47  1 . O ? 
ATOM   4259 N   N   . GLU GLU GLU S S 23  23  . 31.693 36.915 49.440 1.00 24.05  1 . N ? 
ATOM   4260 CA  CA  . GLU GLU GLU S S 23  23  . 31.660 38.090 48.580 1.00 26.17  1 . C ? 
ATOM   4261 CB  CB  . GLU GLU GLU S S 23  23  . 31.307 37.735 47.124 1.00 26.28  1 . C ? 
ATOM   4262 CG  CG  . GLU GLU GLU S S 23  23  . 32.370 36.903 46.451 1.00 29.96  1 . C ? 
ATOM   4263 CD  CD  . GLU GLU GLU S S 23  23  . 32.403 37.057 44.905 1.00 38.29  1 . C ? 
ATOM   4264 OE1 OE1 . GLU GLU GLU S S 23  23  . 31.868 38.018 44.306 1.00 47.81  1 . O ? 
ATOM   4265 OE2 OE2 . GLU GLU GLU S S 23  23  . 33.015 36.328 44.225 1.00 41.92  1 . O ? 
ATOM   4266 C   C   . GLU GLU GLU S S 23  23  . 30.734 39.166 49.125 1.00 24.33  1 . C ? 
ATOM   4267 O   O   . GLU GLU GLU S S 23  23  . 31.048 40.344 49.071 1.00 25.10  1 . O ? 
ATOM   4268 N   N   . ILE ILE ILE S S 24  24  . 29.589 38.756 49.672 1.00 25.24  1 . N ? 
ATOM   4269 CA  CA  . ILE ILE ILE S S 24  24  . 28.684 39.690 50.334 1.00 23.67  1 . C ? 
ATOM   4270 CB  CB  . ILE ILE ILE S S 24  24  . 27.383 38.999 50.778 1.00 24.34  1 . C ? 
ATOM   4271 CG1 CG1 . ILE ILE ILE S S 24  24  . 26.551 38.696 49.547 1.00 22.45  1 . C ? 
ATOM   4272 CD1 CD1 . ILE ILE ILE S S 24  24  . 25.301 37.854 49.829 1.00 25.25  1 . C ? 
ATOM   4273 CG2 CG2 . ILE ILE ILE S S 24  24  . 26.629 39.864 51.787 1.00 23.76  1 . C ? 
ATOM   4274 C   C   . ILE ILE ILE S S 24  24  . 29.417 40.370 51.514 1.00 24.44  1 . C ? 
ATOM   4275 O   O   . ILE ILE ILE S S 24  24  . 29.333 41.581 51.673 1.00 26.84  1 . O ? 
ATOM   4276 N   N   . ALA ALA ALA S S 25  25  . 30.153 39.579 52.307 1.00 24.68  1 . N ? 
ATOM   4277 CA  CA  . ALA ALA ALA S S 25  25  . 30.907 40.134 53.415 1.00 25.95  1 . C ? 
ATOM   4278 CB  CB  . ALA ALA ALA S S 25  25  . 31.633 39.048 54.165 1.00 24.90  1 . C ? 
ATOM   4279 C   C   . ALA ALA ALA S S 25  25  . 31.884 41.221 52.950 1.00 28.27  1 . C ? 
ATOM   4280 O   O   . ALA ALA ALA S S 25  25  . 32.009 42.280 53.565 1.00 34.92  1 . O ? 
ATOM   4281 N   N   . GLN GLN GLN S S 26  26  . 32.564 40.943 51.845 1.00 32.04  1 . N ? 
ATOM   4282 CA  CA  . GLN GLN GLN S S 26  26  . 33.557 41.902 51.259 1.00 39.48  1 . C ? 
ATOM   4283 CB  CB  . GLN GLN GLN S S 26  26  . 34.290 41.235 50.102 1.00 38.80  1 . C ? 
ATOM   4284 CG  CG  . GLN GLN GLN S S 26  26  . 35.781 41.039 49.650 1.00 59.47  1 . C ? 
ATOM   4285 CD  CD  . GLN GLN GLN S S 26  26  . 36.756 41.596 50.576 1.00 42.47  1 . C ? 
ATOM   4286 OE1 OE1 . GLN GLN GLN S S 26  26  . 36.701 41.247 51.726 1.00 64.45  1 . O ? 
ATOM   4287 NE2 NE2 . GLN GLN GLN S S 26  26  . 37.810 42.429 50.046 1.00 48.23  1 . N ? 
ATOM   4288 C   C   . GLN GLN GLN S S 26  26  . 32.810 43.169 50.790 1.00 44.14  1 . C ? 
ATOM   4289 O   O   . GLN GLN GLN S S 26  26  . 33.309 44.261 50.933 1.00 43.35  1 . O ? 
ATOM   4290 N   N   . GLY GLY GLY S S 27  27  . 31.624 42.991 50.220 1.00 42.03  1 . N ? 
ATOM   4291 CA  CA  . GLY GLY GLY S S 27  27  . 30.780 44.083 49.777 1.00 47.75  1 . C ? 
ATOM   4292 C   C   . GLY GLY GLY S S 27  27  . 30.314 44.984 50.896 1.00 49.20  1 . C ? 
ATOM   4293 O   O   . GLY GLY GLY S S 27  27  . 30.222 46.184 50.720 1.00 59.99  1 . O ? 
ATOM   4294 N   N   . LEU LEU LEU S S 28  28  . 30.015 44.400 52.065 1.00 40.36  1 . N ? 
ATOM   4295 CA  CA  . LEU LEU LEU S S 28  28  . 29.678 45.163 53.262 1.00 48.55  1 . C ? 
ATOM   4296 CB  CB  . LEU LEU LEU S S 28  28  . 29.149 44.239 54.365 1.00 44.36  1 . C ? 
ATOM   4297 CG  CG  . LEU LEU LEU S S 28  28  . 27.833 43.567 54.064 1.00 42.29  1 . C ? 
ATOM   4298 CD1 CD1 . LEU LEU LEU S S 28  28  . 27.591 42.464 55.085 1.00 40.71  1 . C ? 
ATOM   4299 CD2 CD2 . LEU LEU LEU S S 28  28  . 26.690 44.592 54.020 1.00 46.75  1 . C ? 
ATOM   4300 C   C   . LEU LEU LEU S S 28  28  . 30.890 45.913 53.797 1.00 58.80  1 . C ? 
ATOM   4301 O   O   . LEU LEU LEU S S 28  28  . 30.767 47.062 54.222 1.00 61.27  1 . O ? 
ATOM   4302 N   N   . LYS LYS LYS S S 29  29  . 32.060 45.256 53.770 1.00 76.00  1 . N ? 
ATOM   4303 CA  CA  . LYS LYS LYS S S 29  29  . 33.294 45.817 54.308 1.00 71.04  1 . C ? 
ATOM   4304 CB  CB  . LYS LYS LYS S S 29  29  . 34.398 44.763 54.346 1.00 59.99  1 . C ? 
ATOM   4305 CG  CG  . LYS LYS LYS S S 29  29  . 34.327 43.810 55.488 1.00 61.86  1 . C ? 
ATOM   4306 CD  CD  . LYS LYS LYS S S 29  29  . 35.336 42.682 55.314 1.00 59.09  1 . C ? 
ATOM   4307 CE  CE  . LYS LYS LYS S S 29  29  . 35.973 42.144 56.624 1.00 72.17  1 . C ? 
ATOM   4308 NZ  NZ  . LYS LYS LYS S S 29  29  . 36.439 40.835 56.169 1.00 68.51  1 . N ? 
ATOM   4309 C   C   . LYS LYS LYS S S 29  29  . 33.794 47.037 53.533 1.00 95.54  1 . C ? 
ATOM   4310 O   O   . LYS LYS LYS S S 29  29  . 34.506 47.868 54.090 1.00 139.17 1 . O ? 
ATOM   4311 N   N   . GLY GLY GLY S S 30  30  . 33.408 47.145 52.254 1.00 99.96  1 . N ? 
ATOM   4312 CA  CA  . GLY GLY GLY S S 30  30  . 33.734 48.285 51.418 1.00 108.59 1 . C ? 
ATOM   4313 C   C   . GLY GLY GLY S S 30  30  . 32.573 48.887 50.647 1.00 118.27 1 . C ? 
ATOM   4314 O   O   . GLY GLY GLY S S 30  30  . 32.054 48.271 49.705 1.00 112.07 1 . O ? 
HETATM 4315 C   C   . ACE ACE ACE T T 0   0   . 33.668 4.150  52.944 1.00 57.99  1 . C ? 
HETATM 4316 O   O   . ACE ACE ACE T T 0   0   . 34.183 3.925  51.889 1.00 58.14  1 . O ? 
HETATM 4317 CH3 CH3 . ACE ACE ACE T T 0   0   . 34.443 4.393  54.232 1.00 52.70  1 . C ? 
ATOM   4318 N   N   . GLY GLY GLY T T 1   1   . 32.361 4.244  53.076 1.00 43.88  1 . N ? 
ATOM   4319 CA  CA  . GLY GLY GLY T T 1   1   . 31.474 4.127  51.939 1.00 42.26  1 . C ? 
ATOM   4320 C   C   . GLY GLY GLY T T 1   1   . 31.333 5.443  51.187 1.00 38.45  1 . C ? 
ATOM   4321 O   O   . GLY GLY GLY T T 1   1   . 31.415 6.531  51.750 1.00 33.23  1 . O ? 
ATOM   4322 N   N   . GLU GLU GLU T T 2   2   . 31.061 5.343  49.887 1.00 32.72  1 . N ? 
ATOM   4323 CA  CA  . GLU GLU GLU T T 2   2   . 31.014 6.506  49.046 1.00 32.94  1 . C ? 
ATOM   4324 CB  CB  . GLU GLU GLU T T 2   2   . 31.145 6.149  47.596 1.00 38.39  1 . C ? 
ATOM   4325 CG  CG  . GLU GLU GLU T T 2   2   . 30.052 5.271  47.103 1.00 46.29  1 . C ? 
ATOM   4326 CD  CD  . GLU GLU GLU T T 2   2   . 30.308 4.830  45.668 1.00 59.94  1 . C ? 
ATOM   4327 OE1 OE1 . GLU GLU GLU T T 2   2   . 31.084 5.535  44.936 1.00 56.81  1 . O ? 
ATOM   4328 OE2 OE2 . GLU GLU GLU T T 2   2   . 29.734 3.795  45.288 1.00 57.82  1 . O ? 
ATOM   4329 C   C   . GLU GLU GLU T T 2   2   . 29.772 7.386  49.258 1.00 29.08  1 . C ? 
ATOM   4330 O   O   . GLU GLU GLU T T 2   2   . 29.864 8.592  49.167 1.00 26.46  1 . O ? 
ATOM   4331 N   N   . ILE ILE ILE T T 3   3   . 28.619 6.771  49.552 1.00 28.89  1 . N ? 
ATOM   4332 CA  CA  . ILE ILE ILE T T 3   3   . 27.429 7.578  49.868 1.00 28.21  1 . C ? 
ATOM   4333 CB  CB  . ILE ILE ILE T T 3   3   . 26.145 6.736  49.904 1.00 30.37  1 . C ? 
ATOM   4334 CG1 CG1 . ILE ILE ILE T T 3   3   . 25.850 6.167  48.524 1.00 36.25  1 . C ? 
ATOM   4335 CD1 CD1 . ILE ILE ILE T T 3   3   . 25.574 7.151  47.438 1.00 42.93  1 . C ? 
ATOM   4336 CG2 CG2 . ILE ILE ILE T T 3   3   . 24.982 7.536  50.459 1.00 30.25  1 . C ? 
ATOM   4337 C   C   . ILE ILE ILE T T 3   3   . 27.648 8.349  51.169 1.00 26.84  1 . C ? 
ATOM   4338 O   O   . ILE ILE ILE T T 3   3   . 27.370 9.552  51.260 1.00 29.03  1 . O ? 
ATOM   4339 N   N   . ALA ALA ALA T T 4   4   . 28.166 7.658  52.191 1.00 28.17  1 . N ? 
ATOM   4340 CA  CA  . ALA ALA ALA T T 4   4   . 28.488 8.307  53.445 1.00 28.84  1 . C ? 
ATOM   4341 CB  CB  . ALA ALA ALA T T 4   4   . 29.055 7.309  54.431 1.00 30.82  1 . C ? 
ATOM   4342 C   C   . ALA ALA ALA T T 4   4   . 29.468 9.454  53.214 1.00 28.52  1 . C ? 
ATOM   4343 O   O   . ALA ALA ALA T T 4   4   . 29.326 10.527 53.802 1.00 29.57  1 . O ? 
ATOM   4344 N   N   . GLN GLN GLN T T 5   5   . 30.466 9.238  52.351 1.00 30.93  1 . N ? 
ATOM   4345 CA  CA  . GLN GLN GLN T T 5   5   . 31.436 10.281 52.063 1.00 30.56  1 . C ? 
ATOM   4346 CB  CB  . GLN GLN GLN T T 5   5   . 32.563 9.782  51.151 1.00 34.06  1 . C ? 
ATOM   4347 CG  CG  . GLN GLN GLN T T 5   5   . 33.700 10.782 51.039 1.00 42.35  1 . C ? 
ATOM   4348 CD  CD  . GLN GLN GLN T T 5   5   . 34.266 11.137 52.432 1.00 53.70  1 . C ? 
ATOM   4349 OE1 OE1 . GLN GLN GLN T T 5   5   . 34.454 10.243 53.274 1.00 51.23  1 . O ? 
ATOM   4350 NE2 NE2 . GLN GLN GLN T T 5   5   . 34.479 12.439 52.694 1.00 57.02  1 . N ? 
ATOM   4351 C   C   . GLN GLN GLN T T 5   5   . 30.767 11.501 51.405 1.00 30.97  1 . C ? 
ATOM   4352 O   O   . GLN GLN GLN T T 5   5   . 31.104 12.636 51.701 1.00 29.41  1 . O ? 
ATOM   4353 N   N   . GLY GLY GLY T T 6   6   . 29.817 11.247 50.499 1.00 27.90  1 . N ? 
ATOM   4354 CA  CA  . GLY GLY GLY T T 6   6   . 29.055 12.311 49.889 1.00 25.71  1 . C ? 
ATOM   4355 C   C   . GLY GLY GLY T T 6   6   . 28.317 13.159 50.942 1.00 24.94  1 . C ? 
ATOM   4356 O   O   . GLY GLY GLY T T 6   6   . 28.316 14.398 50.874 1.00 24.54  1 . O ? 
ATOM   4357 N   N   . LEU LEU LEU T T 7   7   . 27.695 12.485 51.921 1.00 23.24  1 . N ? 
ATOM   4358 CA  CA  . LEU LEU LEU T T 7   7   . 27.029 13.195 52.996 1.00 24.00  1 . C ? 
ATOM   4359 CB  CB  . LEU LEU LEU T T 7   7   . 26.259 12.205 53.882 1.00 23.89  1 . C ? 
ATOM   4360 CG  CG  . LEU LEU LEU T T 7   7   . 25.108 11.456 53.240 1.00 25.39  1 . C ? 
ATOM   4361 CD1 CD1 . LEU LEU LEU T T 7   7   . 24.583 10.424 54.239 1.00 29.88  1 . C ? 
ATOM   4362 CD2 CD2 . LEU LEU LEU T T 7   7   . 24.029 12.412 52.770 1.00 26.02  1 . C ? 
ATOM   4363 C   C   . LEU LEU LEU T T 7   7   . 28.005 14.021 53.829 1.00 25.38  1 . C ? 
ATOM   4364 O   O   . LEU LEU LEU T T 7   7   . 27.711 15.143 54.223 1.00 23.01  1 . O ? 
ATOM   4365 N   N   . LYS LYS LYS T T 8   8   . 29.184 13.456 54.099 1.00 26.19  1 . N ? 
ATOM   4366 CA  CA  . LYS LYS LYS T T 8   8   . 30.234 14.176 54.819 1.00 25.45  1 . C ? 
ATOM   4367 CB  CB  . LYS LYS LYS T T 8   8   . 31.362 13.218 55.198 1.00 29.04  1 . C ? 
ATOM   4368 CG  CG  . LYS LYS LYS T T 8   8   . 30.899 12.219 56.267 1.00 33.36  1 . C ? 
ATOM   4369 CD  CD  . LYS LYS LYS T T 8   8   . 31.993 11.216 56.595 1.00 45.83  1 . C ? 
ATOM   4370 CE  CE  . LYS LYS LYS T T 8   8   . 31.578 10.356 57.772 1.00 62.09  1 . C ? 
ATOM   4371 NZ  NZ  . LYS LYS LYS T T 8   8   . 30.510 9.406  57.382 1.00 64.44  1 . N ? 
ATOM   4372 C   C   . LYS LYS LYS T T 8   8   . 30.734 15.390 54.065 1.00 27.16  1 . C ? 
ATOM   4373 O   O   . LYS LYS LYS T T 8   8   . 31.017 16.424 54.668 1.00 24.92  1 . O ? 
ATOM   4374 N   N   . GLU GLU GLU T T 9   9   . 30.814 15.307 52.731 1.00 24.18  1 . N ? 
ATOM   4375 CA  CA  . GLU GLU GLU T T 9   9   . 31.190 16.462 51.921 1.00 23.09  1 . C ? 
ATOM   4376 CB  CB  . GLU GLU GLU T T 9   9   . 31.471 16.097 50.476 1.00 26.42  1 . C ? 
ATOM   4377 CG  CG  . GLU GLU GLU T T 9   9   . 32.661 15.181 50.289 1.00 34.13  1 . C ? 
ATOM   4378 CD  CD  . GLU GLU GLU T T 9   9   . 33.952 15.776 50.835 1.00 36.45  1 . C ? 
ATOM   4379 OE1 OE1 . GLU GLU GLU T T 9   9   . 34.183 17.006 50.694 1.00 37.71  1 . O ? 
ATOM   4380 OE2 OE2 . GLU GLU GLU T T 9   9   . 34.723 15.003 51.426 1.00 48.12  1 . O ? 
ATOM   4381 C   C   . GLU GLU GLU T T 9   9   . 30.111 17.554 51.991 1.00 25.15  1 . C ? 
ATOM   4382 O   O   . GLU GLU GLU T T 9   9   . 30.416 18.743 52.048 1.00 24.00  1 . O ? 
ATOM   4383 N   N   . ILE ILE ILE T T 10  10  . 28.836 17.135 51.969 1.00 20.32  1 . N ? 
ATOM   4384 CA  CA  . ILE ILE ILE T T 10  10  . 27.736 18.071 52.137 1.00 21.63  1 . C ? 
ATOM   4385 CB  CB  . ILE ILE ILE T T 10  10  . 26.387 17.358 51.965 1.00 20.13  1 . C ? 
ATOM   4386 CG1 CG1 . ILE ILE ILE T T 10  10  . 26.187 17.043 50.479 1.00 20.58  1 . C ? 
ATOM   4387 CD1 CD1 . ILE ILE ILE T T 10  10  . 24.997 16.138 50.185 1.00 20.65  1 . C ? 
ATOM   4388 CG2 CG2 . ILE ILE ILE T T 10  10  . 25.225 18.188 52.527 1.00 21.01  1 . C ? 
ATOM   4389 C   C   . ILE ILE ILE T T 10  10  . 27.868 18.799 53.490 1.00 21.97  1 . C ? 
ATOM   4390 O   O   . ILE ILE ILE T T 10  10  . 27.719 20.023 53.563 1.00 21.04  1 . O ? 
ATOM   4391 N   N   . ALA ALA ALA T T 11  11  . 28.168 18.057 54.557 1.00 21.46  1 . N ? 
ATOM   4392 CA  CA  . ALA ALA ALA T T 11  11  . 28.375 18.652 55.859 1.00 21.57  1 . C ? 
ATOM   4393 CB  CB  . ALA ALA ALA T T 11  11  . 28.655 17.596 56.897 1.00 22.32  1 . C ? 
ATOM   4394 C   C   . ALA ALA ALA T T 11  11  . 29.490 19.691 55.823 1.00 24.95  1 . C ? 
ATOM   4395 O   O   . ALA ALA ALA T T 11  11  . 29.356 20.764 56.420 1.00 22.76  1 . O ? 
ATOM   4396 N   N   . LYS LYS LYS T T 12  12  . 30.605 19.376 55.154 1.00 24.40  1 . N ? 
ATOM   4397 CA  CA  . LYS LYS LYS T T 12  12  . 31.696 20.345 55.005 1.00 25.82  1 . C ? 
ATOM   4398 CB  CB  . LYS LYS LYS T T 12  12  . 32.906 19.706 54.293 1.00 27.49  1 . C ? 
ATOM   4399 CG  CG  . LYS LYS LYS T T 12  12  . 33.570 18.630 55.115 1.00 30.10  1 . C ? 
ATOM   4400 CD  CD  . LYS LYS LYS T T 12  12  . 34.743 18.003 54.326 1.00 39.49  1 . C ? 
ATOM   4401 CE  CE  . LYS LYS LYS T T 12  12  . 35.102 16.608 54.836 1.00 54.88  1 . C ? 
ATOM   4402 NZ  NZ  . LYS LYS LYS T T 12  12  . 36.063 15.899 53.931 1.00 54.11  1 . N ? 
ATOM   4403 C   C   . LYS LYS LYS T T 12  12  . 31.254 21.605 54.274 1.00 28.71  1 . C ? 
ATOM   4404 O   O   . LYS LYS LYS T T 12  12  . 31.660 22.711 54.633 1.00 24.39  1 . O ? 
ATOM   4405 N   N   . GLY GLY GLY T T 13  13  . 30.410 21.451 53.257 1.00 21.00  1 . N ? 
ATOM   4406 CA  CA  . GLY GLY GLY T T 13  13  . 29.827 22.579 52.542 1.00 25.05  1 . C ? 
ATOM   4407 C   C   . GLY GLY GLY T T 13  13  . 29.017 23.471 53.468 1.00 22.72  1 . C ? 
ATOM   4408 O   O   . GLY GLY GLY T T 13  13  . 29.089 24.701 53.391 1.00 22.09  1 . O ? 
ATOM   4409 N   N   . LEU LEU LEU T T 14  14  . 28.212 22.849 54.333 1.00 20.19  1 . N ? 
ATOM   4410 CA  CA  . LEU LEU LEU T T 14  14  . 27.432 23.601 55.313 1.00 19.10  1 . C ? 
ATOM   4411 CB  CB  . LEU LEU LEU T T 14  14  . 26.469 22.700 56.053 1.00 20.60  1 . C ? 
ATOM   4412 CG  CG  . LEU LEU LEU T T 14  14  . 25.380 22.047 55.198 1.00 19.63  1 . C ? 
ATOM   4413 CD1 CD1 . LEU LEU LEU T T 14  14  . 24.590 21.053 56.003 1.00 22.39  1 . C ? 
ATOM   4414 CD2 CD2 . LEU LEU LEU T T 14  14  . 24.416 23.074 54.658 1.00 22.89  1 . C ? 
ATOM   4415 C   C   . LEU LEU LEU T T 14  14  . 28.338 24.366 56.289 1.00 22.70  1 . C ? 
ATOM   4416 O   O   . LEU LEU LEU T T 14  14  . 28.048 25.500 56.658 1.00 19.65  1 . O ? 
ATOM   4417 N   N   . LYS LYS LYS T T 15  15  . 29.431 23.748 56.714 1.00 21.31  1 . N ? 
ATOM   4418 CA  CA  . LYS LYS LYS T T 15  15  . 30.405 24.438 57.553 1.00 22.18  1 . C ? 
ATOM   4419 CB  CB  . LYS LYS LYS T T 15  15  . 31.456 23.445 58.084 1.00 25.66  1 . C ? 
ATOM   4420 CG  CG  . LYS LYS LYS T T 15  15  . 30.835 22.463 59.053 1.00 25.40  1 . C ? 
ATOM   4421 CD  CD  . LYS LYS LYS T T 15  15  . 31.824 21.439 59.578 1.00 37.11  1 . C ? 
ATOM   4422 CE  CE  . LYS LYS LYS T T 15  15  . 31.186 20.535 60.614 1.00 43.22  1 . C ? 
ATOM   4423 NZ  NZ  . LYS LYS LYS T T 15  15  . 32.181 19.473 60.999 1.00 44.45  1 . N ? 
ATOM   4424 C   C   . LYS LYS LYS T T 15  15  . 31.044 25.622 56.862 1.00 23.64  1 . C ? 
ATOM   4425 O   O   . LYS LYS LYS T T 15  15  . 31.285 26.655 57.493 1.00 23.61  1 . O ? 
ATOM   4426 N   N   . GLU GLU GLU T T 16  16  . 31.315 25.502 55.555 1.00 24.40  1 . N ? 
ATOM   4427 CA  CA  A GLU GLU GLU T T 16  16  . 31.844 26.632 54.784 0.50 22.14  1 . C ? 
ATOM   4428 CA  CA  B GLU GLU GLU T T 16  16  . 31.847 26.631 54.785 0.50 22.28  1 . C ? 
ATOM   4429 CB  CB  A GLU GLU GLU T T 16  16  . 32.276 26.223 53.375 0.50 25.57  1 . C ? 
ATOM   4430 CB  CB  B GLU GLU GLU T T 16  16  . 32.281 26.224 53.380 0.50 25.95  1 . C ? 
ATOM   4431 CG  CG  A GLU GLU GLU T T 16  16  . 33.454 25.268 53.380 0.50 29.95  1 . C ? 
ATOM   4432 CG  CG  B GLU GLU GLU T T 16  16  . 33.468 25.274 53.399 0.50 30.67  1 . C ? 
ATOM   4433 CD  CD  A GLU GLU GLU T T 16  16  . 34.756 25.888 53.865 0.50 29.90  1 . C ? 
ATOM   4434 CD  CD  B GLU GLU GLU T T 16  16  . 34.224 25.226 52.102 0.50 31.72  1 . C ? 
ATOM   4435 OE1 OE1 A GLU GLU GLU T T 16  16  . 34.944 27.090 53.660 0.50 33.65  1 . O ? 
ATOM   4436 OE1 OE1 B GLU GLU GLU T T 16  16  . 33.945 26.044 51.201 0.50 37.59  1 . O ? 
ATOM   4437 OE2 OE2 A GLU GLU GLU T T 16  16  . 35.597 25.147 54.414 0.50 46.36  1 . O ? 
ATOM   4438 OE2 OE2 B GLU GLU GLU T T 16  16  . 35.151 24.384 52.007 0.50 38.00  1 . O ?
[truncated: 1,172,250 more chars]
