# Supplementary material for: Coiled coils 9-to-5: rational de novo design of α-helical barrels with tunable oligomeric states
Source: Chem Sci. 2021 Apr 13;12(20):6923–8. doi: 10.1039/d1sc00460c (PMC8503928; doi:10.1039/d1sc00460c)
Supplement: SC-012-D1SC00460C-s020 [file SC-012-D1SC00460C-s020.cif]

data_rxxxxsf
# 
_audit.revision_id     1_0 
_audit.creation_date   ? 
_audit.update_record   'Initial release' 
# 
_cell.entry_id      xxxx 
_cell.length_a      71.210 
_cell.length_b      128.080 
_cell.length_c      71.450 
_cell.angle_alpha   90.000 
_cell.angle_beta    110.670 
_cell.angle_gamma   90.000 
# 
_diffrn_radiation_wavelength.id           1 
_diffrn_radiation_wavelength.wavelength   0.9795 
# 
_entry.id   xxxx 
# 
_exptl_crystal.id   1 
# 
_reflns_scale.group_code   1 
# 
_symmetry.entry_id               xxxx 
_symmetry.space_group_name_H-M   'P 1 21 1' 
_symmetry.Int_Tables_number      4 
# 
#
loop_
_refln.crystal_id
_refln.wavelength_id
_refln.scale_group_code
_refln.index_h
_refln.index_k
_refln.index_l
_refln.status
_refln.pdbx_r_free_flag
_refln.F_meas_au
_refln.F_meas_sigma_au
_refln.intensity_meas
_refln.intensity_sigma
_refln.pdbx_I_plus
_refln.pdbx_I_plus_sigma
_refln.pdbx_I_minus
_refln.pdbx_I_minus_sigma
_refln.pdbx_F_plus
_refln.pdbx_F_plus_sigma
_refln.pdbx_F_minus
_refln.pdbx_F_minus_sigma
_refln.pdbx_anom_difference
_refln.pdbx_anom_difference_sigma
1 1 1  -43    0   10 o 17   61.37   17.49    4.55    1.78    4.55    1.78    4.55    1.78   61.37   17.49   61.37   17.49   0.00   0.00 
1 1 1  -43    0   11 o 10   50.38   19.82    3.52    1.83    3.52    1.83    3.52    1.83   50.38   19.82   50.38   19.82   0.00   0.00 
1 1 1  -43    0   12 o 16   47.82   19.98    3.26    1.82    3.26    1.82    3.26    1.82   47.82   19.98   47.82   19.98   0.00   0.00 
1 1 1  -43    0   13 o 10   63.36   18.61    4.91    1.95    4.91    1.95    4.91    1.95   63.36   18.61   63.36   18.61   0.00   0.00 
1 1 1  -43    0   14 o 12   28.95   17.40    0.96    1.73    0.96    1.73    0.96    1.73   28.95   17.40   28.95   17.40   0.00   0.00 
1 1 1  -43    0   15 o 15   20.02   13.82   -1.23    1.78   -1.23    1.78   -1.23    1.78   20.02   13.82   20.02   13.82   0.00   0.00 
1 1 1  -43    0   16 o 13   17.62   12.57   -2.63    1.89   -2.63    1.89   -2.63    1.89   17.62   12.57   17.62   12.57   0.00   0.00 
1 1 1  -43    0   17 o 10  117.31   10.46   13.72    2.30   13.72    2.30   13.72    2.30  117.31   10.46  117.31   10.46   0.00   0.00 
1 1 1  -43    0   18 o 16   28.78   19.55   -1.24    3.25   -1.24    3.25   -1.24    3.25   28.78   19.55   28.78   19.55   0.00   0.00 
1 1 1  -43    0   19 o  5   54.75   22.07    4.24    2.25    4.24    2.25    4.24    2.25   54.75   22.07   54.75   22.07   0.00   0.00 
1 1 1  -43    0   20 o  3  120.49   11.08   14.53    2.50   14.53    2.50   14.53    2.50  120.49   11.08  120.49   11.08   0.00   0.00 
1 1 1  -43    1   10 o 16   47.74   12.23    2.40    1.12    2.19    1.70    2.57    1.49   46.26   15.90   49.03   14.72  -2.77  21.67 
1 1 1  -43    1   11 o 13   40.35   12.61    1.67    1.08   -0.07    1.55    3.30    1.50   31.40   13.71   55.36   14.14 -23.96  19.70 
1 1 1  -43    1   12 o  6   53.91   11.62    3.03    1.16    3.89    1.65    2.19    1.63   60.03   14.54   46.23   15.61  13.80  21.33 
1 1 1  -43    1   13 f  0  102.63    7.22   10.32    1.40   10.21    2.16   10.41    1.85  100.09   11.49  102.03    9.63  -1.93  14.99 
1 1 1  -43    1   14 o 14   39.83   13.82    1.53    1.28    2.52    1.69    0.20    1.97   48.89   15.86   36.30   15.65  12.59  22.28 
1 1 1  -43    1   15 o 10   22.89   10.81   -1.27    1.24   -1.11    1.75   -1.43    1.74   29.17   13.47   28.02   13.10   1.15  18.79 
1 1 1  -43    1   16 o  1   43.64   14.24    1.95    1.36   -0.38    1.92    4.30    1.93   33.48   14.91   62.68   16.07 -29.21  21.92 
1 1 1  -43    1   17 o  9  122.97    8.09   14.87    1.89   12.89    2.57   17.21    2.78  112.36   12.16  130.52   11.29 -18.16  16.59 
1 1 1  -43    1   18 f  0   38.25   14.44    1.22    1.44    4.42    2.07   -1.78    2.00   63.37   16.85   29.47   13.87  33.90  21.82 
1 1 1  -43    1   19 o 16   44.30   16.56    1.77    1.88    5.64    2.69   -1.94    2.63   70.41   19.42   34.40   16.09  36.01  25.22 
1 1 1  -43    1   20 o 11   54.91   14.98    3.24    1.61    4.19    2.29    2.31    2.27   61.40   18.24   49.18   18.22  12.22  25.78 
1 1 1  -43    2   10 o  5   77.70    7.01    5.93    1.03    6.93    1.49    5.03    1.42   83.04    9.58   70.01   10.99  13.02  14.58 
1 1 1  -43    2   11 o  6  151.18    4.62   22.03    1.33   20.13    1.88   23.97    1.89  143.59    6.86  156.99    6.32 -13.39   9.33 
1 1 1  -43    2   12 o  9   52.62   11.25    2.88    1.10    2.32    1.57    3.41    1.53   47.12   15.27   56.30   14.23  -9.18  20.87 
1 1 1  -43    2   13 o  5   85.47    7.55    7.19    1.22    6.65    1.73    7.72    1.71   80.53   11.61   87.38   10.49  -6.85  15.65 
1 1 1  -43    2   14 o 18   25.47   11.66   -0.72    1.27   -0.71    1.99   -0.73    1.66   32.74   14.82   29.61   13.46   3.13  20.02 
1 1 1  -43    2   15 o 18   40.81   14.76    1.54    1.48    3.83    2.13   -0.59    2.05   58.87   17.58   33.79   15.20  25.08  23.24 
1 1 1  -43    2   16 o 16   45.99   15.02    2.19    1.52    1.66    2.16    2.69    2.13   44.93   17.50   51.02   17.79  -6.10  24.95 
1 1 1  -43    2   17 o  4   33.56   13.70    0.58    1.39    0.76    1.96    0.40    1.96   38.99   16.15   37.20   15.81   1.80  22.60 
1 1 1  -43    2   18 o  8   71.96   11.36    5.30    1.51    3.96    2.14    6.64    2.13   59.86   17.57   79.06   14.65 -19.19  22.87 
1 1 1  -43    2   19 o 16  135.61    7.73   18.02    1.99   19.46    2.54   15.69    3.22  139.99    9.55  122.89   13.99  17.10  16.94 
1 1 1  -43    2   20 o  2   66.32   14.24    4.68    1.75    3.74    2.23    6.18    2.82   58.31   18.13   73.58   19.67 -15.27  26.76 
1 1 1  -43    3   10 o 15   48.83   16.63    2.49    1.86    3.36    2.60    1.59    2.65   55.71   19.67   46.61   18.96   9.09  27.32 
1 1 1  -43    3   11 o 11   91.94    8.41    8.38    1.46    8.77    1.70    7.29    2.85   93.51    9.65   79.95   18.97  13.56  21.29 
1 1 1  -43    3   12 o  7   25.24   10.66    0.12    0.88   -0.01    1.29    0.23    1.21   29.10   12.60   29.71   12.52  -0.61  17.76 
1 1 1  -43    3   13 o 10   68.00    8.38    4.61    1.06    4.81    1.55    4.42    1.46   67.92   12.42   65.15   12.23   2.78  17.43 
1 1 1  -43    3   14 o  5   29.73   12.58    0.20    1.23    0.07    1.79    0.31    1.70   34.23   14.83   34.69   14.74  -0.46  20.91 
1 1 1  -43    3   15 o 13   49.45   14.13    2.60    1.40    3.45    2.02    1.81    1.95   56.15   17.21   44.77   16.81  11.38  24.05 
1 1 1  -43    3   16 o  2   35.64   14.39    0.75    1.51    0.71    2.17    0.79    2.11   40.11   16.82   40.12   16.69  -0.01  23.69 
1 1 1  -43    3   17 o 10   84.79    9.21    7.17    1.47    6.51    2.09    7.81    2.06   78.34   14.53   86.85   12.79  -8.51  19.36 
1 1 1  -43    3   18 o  7   35.14   14.03    0.78    1.42   -2.11    2.00    3.74    2.02   28.50   13.54   58.36   17.06 -29.86  21.78 
1 1 1  -43    3   19 o  7   44.78   14.85    2.04    1.48    2.03    2.09    2.05    2.09   46.85   17.47   46.93   17.46  -0.08  24.70 
1 1 1  -43    3   20 o 13   94.14   11.45    9.01    2.01   10.39    2.82    7.56    2.88   98.92   15.43   82.07   18.80  16.84  24.32 
1 1 1  -43    4   10 o  9   59.89   16.41    3.97    1.93    1.46    2.64    6.85    2.83   45.99   18.85   77.17   19.27 -31.18  26.96 
1 1 1  -43    4   11 o  4  129.37   11.06   16.93    2.70   24.02    5.16   14.26    3.17  146.92   18.86  116.21   14.64  30.71  23.87 
1 1 1  -43    4   12 o 19   73.42   21.48    6.40    3.20    3.94    4.65    8.61    4.41   62.21   25.20   82.13   25.49 -19.92  35.84 
1 1 1  -43    4   13 o  6   92.44   25.89   10.91    4.75    0.00    0.00   10.91    4.75       ?       ?   92.44   25.89      ?      ? 
1 1 1  -43    4   14 o 15   36.06   12.15    1.26    0.99    3.25    1.43   -0.56    1.37   55.16   13.66   27.31   12.34  27.85  18.41 
1 1 1  -43    4   15 o  2  140.67    5.37   19.13    1.44   18.89    2.05   19.37    2.02  138.76    7.77  140.63    7.56  -1.87  10.84 
1 1 1  -43    4   16 o  9   82.05    8.47    6.68    1.31    6.77    1.87    6.59    1.83   80.87   12.52   79.86   12.39   1.01  17.62 
1 1 1  -43    4   17 o 12  109.52    8.54   11.85    1.77   12.58    2.55   11.18    2.46  110.88   12.27  104.28   12.62   6.60  17.60 
1 1 1  -43    4   18 o  9   75.73   10.26    5.80    1.44    5.20    2.04    6.40    2.05   69.22   15.79   77.73   14.33  -8.51  21.32 
1 1 1  -43    4   19 o 10   63.29   12.83    4.20    1.50    4.36    2.14    4.05    2.09   62.76   17.32   60.57   17.26   2.19  24.45 
1 1 1  -43    4   20 o 19   96.72    9.06    9.29    1.65    7.62    2.29   11.10    2.38   84.83   14.70  104.20   12.21 -19.37  19.11 
1 1 1  -43    5   11 o 19   33.04   15.36   -1.51    2.34   -1.02    2.81   -2.65    4.24   37.99   17.36   42.74   20.13  -4.75  26.58 
1 1 1  -43    5   12 o  4   37.56   16.10    0.34    2.06   -1.68    2.86    2.53    2.98   36.59   17.00   52.37   20.51 -15.78  26.64 
1 1 1  -43    5   13 o 11   50.43   17.79    2.62    2.13   -1.51    2.89    7.53    3.15   37.28   17.24   80.43   20.49 -43.15  26.78 
1 1 1  -43    5   14 o  3   38.66   16.43    0.48    2.12    0.26    3.01    0.70    2.97   43.51   19.05   44.83   19.27  -1.32  27.10 
1 1 1  -43    5   15 o  6   73.54    7.59    5.34    1.05    6.44    1.53    4.35    1.45   79.82   10.25   64.62   12.18  15.20  15.93 
1 1 1  -43    5   16 o 16   27.83   11.99    0.01    1.16    0.87    1.65   -0.81    1.62   37.37   15.05   28.93   13.21   8.44  20.03 
1 1 1  -43    5   17 o  6  134.59    6.03   17.58    1.55   14.31    2.12   21.31    2.26  120.04    9.31  147.27    8.08 -27.23  12.33 
1 1 1  -43    5   18 o 11   32.45   13.71    0.28    1.46    2.14    1.89   -2.44    2.29   46.77   16.74   30.28   14.42  16.48  22.09 
1 1 1  -43    5   19 f  0   93.96    8.84    8.76    1.57    9.22    2.22    8.30    2.22   94.64   12.58   89.30   13.41   5.34  18.39 
1 1 1  -43    5   20 o  1   53.67   15.75    3.10    1.72    0.15    2.11    8.89    2.96   37.26   16.13   89.79   17.87 -52.53  24.08 
1 1 1  -43    6   11 f  0  134.78    9.96   18.18    2.54   16.50    3.52   20.01    3.68  124.71   15.11  138.29   14.14 -13.58  20.70 
1 1 1  -43    6   12 o  5   77.82   15.35    6.54    2.20    7.84    3.06    5.14    3.16   82.57   19.69   66.17   21.71  16.41  29.31 
1 1 1  -43    6   13 o 11  164.49    8.67   26.72    2.71   26.18    3.76   27.31    3.92  160.04   12.41  163.21   12.68  -3.17  17.74 
1 1 1  -43    6   14 o 10   50.41   17.99    2.59    2.19    2.15    3.04    3.06    3.15   50.96   20.46   55.49   21.25  -4.52  29.50 
1 1 1  -43    6   15 o  4  175.36    8.75   30.35    2.92   34.62    4.20   26.35    4.06  184.68   11.97  159.77   13.46  24.92  18.01 
1 1 1  -43    6   16 o 15   29.97   11.84    0.57    1.00   -0.77    1.42    1.90    1.41   26.97   12.33   43.36   14.52 -16.39  19.04 
1 1 1  -43    6   17 o  2  143.95    5.48   20.04    1.50   21.69    2.16   18.50    2.09  148.81    7.62  137.23    8.02  11.58  11.06 
1 1 1  -43    6   18 o  6   41.46   14.82    1.62    1.48    4.45    2.36   -0.23    1.91   63.05   18.46   34.01   15.01  29.04  23.79 
1 1 1  -43    6   19 o 14   32.41   13.99    0.06    1.58    1.62    1.97   -2.78    2.65   43.78   16.79   32.48   15.48  11.30  22.84 
1 1 1  -43    7   11 o  8   55.91   18.30    3.45    2.25    6.73    3.20    0.24    3.16   75.25   21.31   44.08   19.40  31.17  28.82 
1 1 1  -43    7   12 o 15   54.87   18.18    3.28    2.22    5.18    3.08    1.25    3.20   66.43   21.38   47.85   20.26  18.58  29.46 
1 1 1  -43    7   13 o  4   31.66   14.80   -1.67    2.22   -0.26    3.06   -3.24    3.23   41.97   18.74   35.60   17.00   6.37  25.30 
1 1 1  -43    7   14 o  9   44.66   17.76    1.53    2.27    2.40    3.09    0.52    3.34   52.25   20.74   46.10   20.12   6.14  28.89 
1 1 1  -43    7   15 o  5   53.79   18.95    3.05    2.42    6.14    3.41   -0.09    3.43   71.71   22.42   44.77   19.93  26.94  30.00 
1 1 1  -43    7   16 o  5   36.11   16.18   -0.50    2.30   -0.81    3.28   -0.19    3.22   41.83   18.98   43.29   19.29  -1.46  27.06 
1 1 1  -43    7   17 o  9   56.92   10.65    3.33    1.11    4.65    1.58    2.04    1.57   66.57   12.94   44.94   15.28  21.63  20.03 
1 1 1  -43    7   18 o  1   54.51   12.99    3.14    1.33    1.79    1.83    4.67    1.94   44.16   16.36   65.51   15.74 -21.34  22.70 
1 1 1  -43    7   19 o  4   88.17   11.38    7.91    1.87    6.13    2.50   10.17    2.81   74.18   17.88   97.64   15.62 -23.46  23.75 
1 1 1  -43    8   12 o 17   34.70   15.72   -0.74    2.24   -2.81    3.00    1.86    3.36   34.87   16.58   50.87   21.10 -16.00  26.83 
1 1 1  -43    8   13 o  1   83.85   15.44    7.57    2.38    6.37    3.24    8.96    3.50   73.19   21.67   87.31   21.24 -14.12  30.34 
1 1 1  -43    8   14 o 18   36.08   16.11   -0.41    2.26    1.32    3.18   -2.17    3.21   48.16   20.29   37.81   17.72  10.35  26.94 
1 1 1  -43    8   15 o  7   37.73   16.66   -0.15    2.35   -2.40    3.25    2.31    3.41   37.58   17.68   53.02   21.53 -15.44  27.86 
1 1 1  -43    8   16 o 13   40.01   17.15    0.44    2.34   -2.23    3.27    3.25    3.35   38.09   17.85   56.95   21.91 -18.85  28.26 
1 1 1  -43    8   17 f  0   58.95   20.44    3.82    2.81    7.75    3.59   -2.33    4.50   80.44   22.52   45.00   21.05  35.45  30.82 
1 1 1  -43    8   18 o  6   40.00   13.46    1.58    1.22    1.26    1.66    1.95    1.78   39.88   15.41   45.01   16.21  -5.14  22.36 
1 1 1  -43    8   19 o  2   47.39   14.16    2.37    1.38    2.83    1.98    1.93    1.92   51.72   17.18   45.49   16.78   6.23  24.01 
1 1 1  -43    9   13 o  8   46.41   18.27    1.78    2.38   -0.91    3.28    4.74    3.44   41.43   18.87   64.00   22.60 -22.57  29.44 
1 1 1  -43    9   14 o 12   29.97   14.33   -2.61    2.31   -3.21    3.14   -1.90    3.42   35.00   16.72   39.75   18.51  -4.74  24.94 
1 1 1  -43    9   15 o 13   72.73   18.08    5.94    2.50    4.15    3.37    8.14    3.73   61.16   22.27   81.99   22.93 -20.83  31.97 
1 1 1  -43    9   16 o 16   71.74   20.07    5.95    2.85    8.07    3.56    2.09    4.78   82.29   22.16   56.95   24.47  25.34  33.01 
1 1 1  -43    9   17 o 11   44.29   19.34    0.35    3.09    5.38    4.41   -4.52    4.33   67.80   25.34   40.10   19.29  27.70  31.84 
1 1 1  -43    9   18 o 15  110.59    6.34   11.90    1.33   12.47    2.26   11.60    1.65  111.23   10.78  108.55    8.03   2.68  13.44 
1 1 1  -43   10   14 o  8   35.97   16.56   -1.28    2.62   -0.79    3.26   -2.19    4.43   41.60   18.88   44.77   20.92  -3.16  28.18 
1 1 1  -43   10   15 o 15  134.58   12.90   18.64    3.27   14.62    3.96   27.37    5.83  114.64   18.73  155.89   20.06 -41.25  27.45 
1 1 1  -43   10   16 o  4   47.63   19.45    1.61    2.80    0.17    4.43    2.56    3.61   50.32   22.51   54.72   22.18  -4.40  31.60 
1 1 1  -43   10   17 o 16   42.17   18.51    0.12    2.86   -0.32    4.54    0.41    3.68   49.62   22.44   47.61   20.95   2.01  30.70 
1 1 1  -42    0    5 o  3   25.30   16.47    0.05    1.92    0.05    1.92    0.05    1.92   25.30   16.47   25.30   16.47   0.00   0.00 
1 1 1  -42    0    6 o 17   27.04   16.81    0.63    1.74    0.63    1.74    0.63    1.74   27.04   16.81   27.04   16.81   0.00   0.00 
1 1 1  -42    0    7 o  5  108.21   12.78   12.03    2.54   12.03    2.54   12.03    2.54  108.21   12.78  108.21   12.78   0.00   0.00 
1 1 1  -42    0    8 o  7   30.89   18.12    1.25    1.80    1.25    1.80    1.25    1.80   30.89   18.12   30.89   18.12   0.00   0.00 
1 1 1  -42    0    9 o 16  132.68    8.66   17.29    2.17   17.29    2.17   17.29    2.17  132.68    8.66  132.68    8.66   0.00   0.00 
1 1 1  -42    0   10 o 12   56.22   21.45    4.37    2.17    4.37    2.17    4.37    2.17   56.22   21.45   56.22   21.45   0.00   0.00 
1 1 1  -42    0   11 o 15   37.26   19.33    2.11    1.78    2.11    1.78    2.11    1.78   37.26   19.33   37.26   19.33   0.00   0.00 
1 1 1  -42    0   12 o  7   28.98   17.70    0.87    1.86    0.87    1.86    0.87    1.86   28.98   17.70   28.98   17.70   0.00   0.00 
1 1 1  -42    0   13 o 13   29.53   17.52    1.06    1.72    1.06    1.72    1.06    1.72   29.53   17.52   29.53   17.52   0.00   0.00 
1 1 1  -42    0   14 o  7   34.20   18.92    1.71    1.81    1.71    1.81    1.71    1.81   34.20   18.92   34.20   18.92   0.00   0.00 
1 1 1  -42    0   15 o 10   17.35   12.36   -2.44    1.80   -2.44    1.80   -2.44    1.80   17.35   12.36   17.35   12.36   0.00   0.00 
1 1 1  -42    0   16 o  9   27.49   17.26    0.54    1.89    0.54    1.89    0.54    1.89   27.49   17.26   27.49   17.26   0.00   0.00 
1 1 1  -42    0   17 o  9   28.09   18.25    0.10    2.34    0.10    2.34    0.10    2.34   28.09   18.25   28.09   18.25   0.00   0.00 
1 1 1  -42    0   18 o 16   68.05   22.66    6.03    2.62    6.03    2.62    6.03    2.62   68.05   22.66   68.05   22.66   0.00   0.00 
1 1 1  -42    0   19 o  7   72.60   18.10    6.12    2.17    6.12    2.17    6.12    2.17   72.60   18.10   72.60   18.10   0.00   0.00 
1 1 1  -42    0   20 o  5   56.91   22.28    4.52    2.31    4.52    2.31    4.52    2.31   56.91   22.28   56.91   22.28   0.00   0.00 
1 1 1  -42    0   21 o  5  160.70    9.52   25.34    2.90   25.34    2.90   25.34    2.90  160.70    9.52  160.70    9.52   0.00   0.00 
1 1 1  -42    0   22 o  5   28.17   18.26    0.14    2.33    0.14    2.33    0.14    2.33   28.17   18.26   28.17   18.26   0.00   0.00 
1 1 1  -42    0   23 o  6   29.98   19.57    0.06    2.74    0.06    2.74    0.06    2.74   29.98   19.57   29.98   19.57   0.00   0.00 
1 1 1  -42    0   24 o  3   45.93   24.29    3.32    2.85    3.32    2.85    3.32    2.85   45.93   24.29   45.93   24.29   0.00   0.00 
1 1 1  -42    0   25 o 12  147.81   10.77   21.64    3.00   21.64    3.00   21.64    3.00  147.81   10.77  147.81   10.77   0.00   0.00 
1 1 1  -42    1    5 o 10  103.80    7.11   10.58    1.40    8.36    2.15   12.21    1.84   89.31   13.00  110.75    8.79 -21.44  15.69 
1 1 1  -42    1    6 o 19   78.45    7.83    6.10    1.16    5.27    1.64    6.92    1.64   70.86   12.56   82.44   10.64 -11.58  16.47 
1 1 1  -42    1    7 o  6   89.98    6.93    7.94    1.18    8.27    1.72    7.65    1.63   90.49   10.10   87.04    9.97   3.45  14.20 
1 1 1  -42    1    8 o 17   28.61   11.78    0.35    1.04   -0.86    1.47    1.55    1.46   27.07   12.44   40.58   14.68 -13.50  19.24 
1 1 1  -42    1    9 o 11   87.14    6.96    7.45    1.15    8.10    1.62    6.80    1.63   89.81    9.60   81.72   10.68   8.09  14.36 
1 1 1  -42    1   10 o  6   63.78    9.52    4.11    1.12    3.58    1.59    4.65    1.58   57.52   14.52   66.39   12.97  -8.87  19.47 
1 1 1  -42    1   11 o 19   24.21   11.00   -0.55    1.11    0.54    1.56   -1.66    1.57   34.65   14.36   25.46   12.07   9.19  18.76 
1 1 1  -42    1   12 o  6   78.93    9.03    6.22    1.34    5.24    2.03    6.97    1.77   69.37   15.71   82.48   11.59 -13.10  19.52 
1 1 1  -42    1   13 o  8   31.16   13.21    0.22    1.36    1.17    1.94   -0.70    1.92   40.94   16.39   32.15   14.55   8.79  21.92 
1 1 1  -42    1   14 o  8   76.01    9.92    5.82    1.41    5.02    1.84    6.94    2.17   68.52   14.53   80.83   14.64 -12.31  20.63 
1 1 1  -42    1   15 o  5   19.14    9.46   -2.66    1.26   -2.47    1.77   -2.86    1.79   25.30   12.21   24.57   11.95   0.74  17.08 
1 1 1  -42    1   16 o  6   64.16   12.79    4.31    1.51    4.03    2.31    4.52    2.00   60.24   18.40   64.26   16.27  -4.02  24.56 
1 1 1  -42    1   17 o  5   61.54   14.68    4.07    1.70    2.07    2.35    6.24    2.46   48.12   18.39   75.09   17.48 -26.97  25.37 
1 1 1  -42    1   18 o 18   63.00   15.23    4.29    1.81    5.17    2.57    3.41    2.55   67.61   19.09   56.38   19.49  11.22  27.28 
1 1 1  -42    1   19 o  9   46.87   14.93    2.29    1.50    1.65    2.12    2.94    2.14   44.71   17.34   52.77   17.86  -8.06  24.90 
1 1 1  -42    1   20 o 19   59.67   14.41    3.81    1.62    5.95    2.32    1.77    2.27   73.61   16.88   46.10   17.95  27.51  24.63 
1 1 1  -42    1   21 o 10  154.36    6.80   23.20    2.00   24.82    2.90   21.72    2.76  158.11    9.64  147.76    9.84  10.36  13.78 
1 1 1  -42    1   22 o  7   32.39   14.12   -0.06    1.64    1.29    2.36   -1.32    2.28   44.11   17.91   33.32   15.38  10.79  23.61 
1 1 1  -42    1   23 o  7  172.13    7.05   28.87    2.31   27.61    3.10   30.45    3.47  166.72    9.79  174.65   10.46  -7.93  14.32 
1 1 1  -42    1   24 o  2   31.67   14.44   -0.91    1.93   -0.06    3.36   -1.33    2.36   44.69   19.81   34.02   15.68  10.67  25.27 
1 1 1  -42    1   25 o 12   47.21   16.26    2.24    1.77    0.56    2.49    3.97    2.52   41.71   17.79   59.93   19.37 -18.22  26.30 
1 1 1  -42    2    5 o  2   37.86   12.79    1.42    1.10    1.97    1.60    0.94    1.51   44.14   15.42   36.49   14.49   7.66  21.16 
1 1 1  -42    2    6 o 12   30.74   12.08    0.64    1.04   -0.93    1.47    2.18    1.46   26.82   12.37   45.55   14.73 -18.73  19.23 
1 1 1  -42    2    7 o  1  128.22    5.13   15.90    1.25   16.02    1.77   15.79    1.77  127.78    7.30  126.87    7.33   0.92  10.35 
1 1 1  -42    2    8 o  6  103.69    6.33   10.48    1.25    8.68    1.98   11.66    1.60   91.98   11.56  108.79    7.76 -16.81  13.92 
1 1 1  -42    2    9 o  2   86.54    6.67    7.33    1.09    6.52    1.56    8.11    1.53   80.15   10.43   90.16    9.03 -10.01  13.80 
1 1 1  -42    2   10 o  5   84.04    7.00    6.93    1.11    5.30    1.57    8.57    1.58   71.54   11.91   92.71    9.02 -21.17  14.95 
1 1 1  -42    2   11 o  6   66.02    9.16    4.38    1.12    3.48    1.58    5.31    1.60   56.76   14.52   71.51   12.13 -14.75  18.92 
1 1 1  -42    2   12 o  2  117.81    5.85   13.47    1.31   12.51    1.87   14.40    1.84  112.34    8.79  120.95    8.01  -8.61  11.89 
1 1 1  -42    2   13 o  1   24.51   11.28   -0.79    1.22   -1.11    1.60   -0.36    1.87   27.62   12.79   33.12   14.74  -5.51  19.52 
1 1 1  -42    2   14 o  3   77.66    9.65    6.06    1.40    3.83    2.13    7.75    1.86   58.82   17.62   87.16   11.43 -28.34  21.00 
1 1 1  -42    2   15 o  5   37.94   14.92    1.04    1.58    1.34    2.04    0.58    2.52   42.50   16.87   41.79   17.84   0.71  24.55 
1 1 1  -42    2   16 o 16  147.85    6.64   21.27    1.87   21.95    2.62   20.58    2.67  148.82    9.26  143.77    9.80   5.05  13.49 
1 1 1  -42    2   17 o  6   38.90   14.24    1.35    1.38   -0.56    1.89    3.52    2.02   32.55   14.62   56.74   17.16 -24.18  22.54 
1 1 1  -42    2   18 o 13   85.77    9.62    7.36    1.55    8.56    2.20    6.19    2.17   90.91   13.07   75.86   15.53  15.05  20.30 
1 1 1  -42    2   19 o 11   55.40   16.28    3.33    1.83    2.79    2.56    3.90    2.63   52.79   19.37   59.41   19.81  -6.62  27.71 
1 1 1  -42    2   20 o  6   76.64   11.32    6.00    1.61    7.58    2.34    4.58    2.21   84.41   15.05   64.25   17.54  20.16  23.11 
1 1 1  -42    2   21 o  4  109.82    8.59   11.91    1.79   13.13    2.57   10.77    2.49  113.54   12.03  102.16   13.06  11.38  17.75 
1 1 1  -42    2   22 o 18   39.75   15.71    1.13    1.76   -0.33    2.40    2.84    2.60   37.60   16.71   53.20   19.53 -15.60  25.70 
1 1 1  -42    2   23 o 11  124.56    8.66   15.31    2.05   15.92    3.09   14.83    2.73  124.39   13.23  120.80   12.00   3.59  17.86 
1 1 1  -42    2   24 o 16   63.92   15.59    4.42    1.88    2.09    2.88    6.16    2.49   50.44   20.04   74.58   17.74 -24.14  26.77 
1 1 1  -42    2   25 o  5   41.29   16.29    1.25    1.89    1.33    2.53    1.16    2.84   45.30   18.51   46.20   19.30  -0.90  26.74 
1 1 1  -42    3    5 o 15   33.22   11.98    0.99    0.97    0.62    1.42    1.32    1.34   33.84   13.84   38.12   14.00  -4.29  19.69 
1 1 1  -42    3    6 o 12   44.64   10.74    2.08    0.90    2.37    1.34    1.83    1.22   47.15   13.94   42.10   13.47   5.05  19.38 
1 1 1  -42    3    7 o 13  159.69    6.11   24.79    1.86   25.54    2.20   22.94    3.47  161.52    7.16  149.48   12.28  12.04  14.21 
1 1 1  -42    3    8 o  4   52.90   13.40    3.00    1.35    3.22    1.54    2.24    2.83   54.50   14.56   50.25   19.89   4.25  24.65 
1 1 1  -42    3    9 o  9   71.69   10.72    5.25    1.42    5.84    1.65    3.54    2.81   75.14   11.89   56.89   20.40  18.25  23.61 
1 1 1  -42    3   10 o  4  100.14    5.21    9.71    0.99    9.28    1.43   10.11    1.38   97.05    7.77  101.53    7.18  -4.48  10.58 
1 1 1  -42    3   11 f  0   50.24   10.38    2.60    0.96    3.39    1.37    1.84    1.35   56.58   12.98   42.59   14.19  13.99  19.23 
1 1 1  -42    3   12 o 16  104.06    5.95   10.52    1.18    9.85    1.66   11.19    1.66   99.60    8.84  106.46    8.26  -6.86  12.10 
1 1 1  -42    3   13 o  1   29.34   12.26    0.28    1.15   -0.87    1.73    1.18    1.53   29.78   13.61   38.48   14.79  -8.71  20.10 
1 1 1  -42    3   14 o 16  155.61    5.76   23.45    1.71   25.57    2.44   21.43    2.39  161.41    7.95  147.42    8.53  13.99  11.66 
1 1 1  -42    3   15 o  6   21.50   10.49   -2.42    1.41   -0.23    2.06   -4.31    1.92   35.26   15.58   22.98   11.41  12.28  19.31 
1 1 1  -42    3   16 o  6  102.17    8.02   10.28    1.55   11.78    2.04    8.21    2.39  108.56    9.95   88.08   14.73  20.48  17.77 
1 1 1  -42    3   17 o 12   36.88   14.18    1.06    1.40    1.84    1.98    0.27    1.99   45.21   16.98   36.82   15.79   8.38  23.19 
1 1 1  -42    3   18 o 13  104.54    7.99   10.75    1.58   11.42    2.25   10.10    2.23  106.22   11.25   99.44   11.98   6.78  16.43 
1 1 1  -42    3   19 o 15   55.42   14.20    3.28    1.51    3.85    2.11    2.70    2.15   59.09   17.51   51.19   17.89   7.90  25.03 
1 1 1  -42    3   20 o 12   30.16   13.89   -1.10    1.85    2.89    2.64   -4.92    2.58   53.55   19.67   27.76   13.68  25.79  23.96 
1 1 1  -42    3   21 o  7  101.47    9.24   10.23    1.77   10.78    2.51    9.70    2.50  102.12   13.18   96.33   14.00   5.78  19.22 
1 1 1  -42    3   22 o  6   36.87   15.49    0.49    1.85    4.73    2.75   -2.98    2.49   64.57   20.14   30.76   14.75  33.81  24.97 
1 1 1  -42    3   23 o 14   98.46   10.15    9.71    1.88    7.53    2.71   11.75    2.61   82.69   17.69  106.77   13.11 -24.08  22.02 
1 1 1  -42    3   24 o 16   92.05   11.18    8.58    1.92    9.31    2.60    7.70    2.86   93.89   14.99   83.11   18.53  10.78  23.83 
1 1 1  -42    3   25 o 19   46.52   17.41    1.97    2.08   -0.04    3.03    3.78    2.86   42.83   18.91   59.04   20.64 -16.21  28.00 
1 1 1  -42    4    5 o 16   93.59   18.62    9.96    3.21    6.70    4.53   13.23    4.54   71.85   25.88  103.42   23.54 -31.57  34.99 
1 1 1  -42    4    6 o  7   57.75   20.86    3.71    2.95   -0.33    3.94    8.86    4.45   46.14   20.87   82.24   25.60 -36.10  33.03 
1 1 1  -42    4    7 o 14  108.36   12.89   12.20    2.61   16.62    4.43    9.84    3.24  120.45   19.98   93.02   18.88  27.43  27.49 
1 1 1  -42    4    8 o  5   57.19   17.19    3.64    2.03    1.31    2.75    6.44    3.01   45.74   19.03   73.81   20.58 -28.07  28.03 
1 1 1  -42    4    9 o 13   59.12   16.93    3.89    2.01    6.92    2.86    0.95    2.82   77.42   19.39   44.69   18.97  32.73  27.13 
1 1 1  -42    4   10 o 12   54.09   18.98    3.14    2.42    2.69    4.47    3.33    2.88   57.35   24.11   55.95   20.57   1.40  31.69 
1 1 1  -42    4   11 o  4   92.65   19.04    9.72    3.25    4.92    4.75   13.97    4.47   65.75   25.84  108.58   22.32 -42.83  34.15 
1 1 1  -42    4   12 o 12  103.80    9.20   10.73    1.80   11.77    1.97    5.29    4.50  108.56    9.60   67.16   25.49  41.40  27.24 
1 1 1  -42    4   13 o 19   33.67   12.27    0.99    1.02   -0.32    1.48    2.19    1.42   29.54   13.12   45.77   14.47 -16.23  19.53 
1 1 1  -42    4   14 o 14   55.25   11.02    3.15    1.12    4.55    1.59    1.79    1.58   65.74   13.17   43.07   15.29  22.68  20.18 
1 1 1  -42    4   15 o  8   28.56   12.29    0.03    1.21    0.38    1.66   -0.37    1.78   34.73   14.65   32.22   14.34   2.51  20.50 
1 1 1  -42    4   16 f  0   58.96   12.87    3.66    1.41    6.11    2.24    2.07    1.81   74.98   16.16   45.97   16.36  29.02  22.99 
1 1 1  -42    4   17 o  6   52.33   14.23    2.92    1.46    1.84    1.91    4.45    2.26   44.85   16.68   63.19   17.94 -18.34  24.50 
1 1 1  -42    4   18 o  4   27.12   12.32   -0.66    1.39   -1.69    2.00    0.30    1.93   29.73   13.95   36.53   15.62  -6.80  20.94 
1 1 1  -42    4   19 o 14   71.97   11.36    5.31    1.51    4.06    2.12    6.57    2.15   60.64   17.42   78.56   14.85 -17.93  22.89 
1 1 1  -42    4   20 o  4   42.22   16.27    1.46    1.85    2.62    2.62    0.29    2.62   52.04   19.50   41.36   17.94  10.68  26.50 
1 1 1  -42    4   21 o 17   87.99   10.80    7.83    1.78    8.03    2.42    7.59    2.62   86.91   15.12   83.35   17.03   3.57  22.77 
1 1 1  -42    4   22 o 13   57.38   15.90    3.57    1.80    2.07    2.77    4.68    2.37   49.79   19.68   64.70   18.36 -14.91  26.92 
1 1 1  -42    4   23 o  2  124.40    8.30   15.23    1.96   12.22    2.74   18.37    2.80  108.65   13.52  135.20   10.95 -26.55  17.40 
1 1 1  -42    4   24 o  7   70.71   13.57    5.25    1.76    3.60    2.54    6.80    2.46   57.63   19.45   78.98   16.82 -21.35  25.71 
1 1 1  -42    4   25 o  2   64.02   16.20    4.47    1.98    2.32    3.06    6.01    2.60   52.19   20.69   73.21   18.56 -21.02  27.79 
1 1 1  -42    5    5 o 18   46.07   17.66    1.95    2.17    4.65    3.06   -0.81    3.09   62.79   21.36   40.16   18.29  22.63  28.12 
1 1 1  -42    5    6 o 11   98.16   12.61   10.01    2.31   10.76    3.24    9.24    3.29   97.99   17.96   89.15   19.87   8.83  26.79 
1 1 1  -42    5    7 o 17   97.47   14.31   10.08    2.58   10.95    3.16    8.32    4.49   99.52   17.26   79.72   25.83  19.80  31.06 
1 1 1  -42    5    8 o 15   65.82   21.52    5.13    3.11    4.84    4.33    5.45    4.48   64.57   24.87   67.15   25.44  -2.57  35.58 
1 1 1  -42    5    9 o 17   55.40   21.31    3.11    3.17    0.62    4.50    5.57    4.47   51.32   22.83   67.73   25.48 -16.41  34.21 
1 1 1  -42    5   10 o 15   48.05   20.10    1.46    3.09    3.91    4.54   -0.66    4.22   61.61   24.91   46.93   21.38  14.68  32.83 
1 1 1  -42    5   11 o 19   93.24   15.27    9.31    2.62   10.85    3.19    6.11    4.60   99.21   17.50   70.28   25.95  28.93  31.30 
1 1 1  -42    5   12 o 12   63.28   17.13    4.46    2.12    3.09    2.89    6.05    3.12   54.90   20.51   71.56   21.27 -16.67  29.54 
1 1 1  -42    5   13 f  0   28.14   13.46   -2.39    2.04   -5.63    2.82    1.17    2.96   28.46   14.08   46.52   19.59 -18.05  24.12 
1 1 1  -42    5   14 o  7   44.55   11.11    2.07    0.94    4.33    1.38    0.11    1.28   64.73   11.62   29.76   12.73  34.97  17.23 
1 1 1  -42    5   15 o  7   71.23    8.74    5.06    1.16    4.29    1.61    5.90    1.68   63.57   13.69   75.63   12.04 -12.06  18.23 
1 1 1  -42    5   16 o  2   23.38   10.95   -1.11    1.23   -1.82    1.64   -0.21    1.85   25.77   12.25   33.55   14.80  -7.79  19.21 
1 1 1  -42    5   17 o  4   83.88    9.81    7.06    1.54    7.24    2.36    6.93    2.03   82.08   15.62   81.32   13.59   0.76  20.71 
1 1 1  -42    5   18 f  0   59.41   12.74    3.71    1.40    4.94    2.01    2.55    1.95   67.38   15.91   49.70   17.06  17.69  23.33 
1 1 1  -42    5   19 o 14  112.91    8.50   12.59    1.82   15.57    2.38    8.37    2.82  124.86   10.06   87.23   17.57  37.63  20.25 
1 1 1  -42    5   20 o 17   75.42   11.84    5.85    1.65    6.03    2.19    5.61    2.50   74.64   15.87   70.70   18.37   3.94  24.27 
1 1 1  -42    5   21 o 16   66.96   16.82    4.93    2.15    3.76    3.24    5.85    2.86   59.37   21.80   71.35   20.15 -11.98  29.69 
1 1 1  -42    5   22 o  1   75.60   12.64    5.92    1.76    5.98    2.46    5.87    2.51   73.40   17.78   72.46   18.19   0.94  25.44 
1 1 1  -42    5   23 o 15   38.81   15.39    1.04    1.70    2.81    2.38   -0.80    2.43   52.53   18.77   36.16   16.37  16.37  24.90 
1 1 1  -42    5   24 o  8   45.49   16.15    2.01    1.76    3.73    2.50    0.34    2.47   58.41   19.32   40.63   17.52  17.79  26.08 
1 1 1  -42    6    6 o 13   35.80   15.99   -0.36    2.23   -1.37    3.04    0.83    3.28   38.35   17.72   46.40   20.10  -8.05  26.79 
1 1 1  -42    6    7 o 12   31.54   14.67   -1.43    2.14   -0.17    2.95   -2.83    3.11   41.36   18.44   35.42   16.85   5.94  24.98 
1 1 1  -42    6    8 f  0  100.90   12.36   10.52    2.33   10.02    3.15   11.12    3.47   94.57   18.10   98.94   19.05  -4.37  26.28 
1 1 1  -42    6    9 o  4   62.53   17.79    4.41    2.22    5.52    3.08    3.21    3.21   68.17   21.33   55.94   21.45  12.23  30.25 
1 1 1  -42    6   10 o  9   80.57   15.26    7.00    2.26    9.17    3.15    4.72    3.24   89.84   18.99   63.62   21.97  26.22  29.04 
1 1 1  -42    6   11 o  4   65.71   17.62    4.85    2.25    6.20    3.15    3.44    3.22   72.25   21.38   57.23   21.60  15.02  30.39 
1 1 1  -42    6   12 o 11   56.23   21.00    3.30    3.03    3.30    3.03    0.00    0.00   56.23   21.00       ?       ?      ?      ? 
1 1 1  -42    6   13 o  7   38.84   16.57    0.46    2.16    3.90    3.07   -2.97    3.06   59.47   21.30   34.96   16.65  24.51  27.04 
1 1 1  -42    6   14 o  6   85.45   14.69    7.76    2.31    5.61    3.12   10.34    3.43   69.16   21.45   95.57   19.47 -26.41  28.96 
1 1 1  -42    6   15 o  2   36.54   11.73    1.33    0.93    0.48    1.29    2.23    1.33   32.09   13.18   46.11   13.94 -14.01  19.18 
1 1 1  -42    6   16 o 15   85.89    7.59    7.26    1.23    5.97    1.69    8.70    1.79   76.07   12.07   93.01   10.28 -16.93  15.85 
1 1 1  -42    6   17 o  9   20.03    9.82   -2.40    1.28   -2.69    1.71   -2.03    1.92   24.18   11.75   27.99   13.29  -3.81  17.74 
1 1 1  -42    6   18 o  7  113.58    7.74   12.66    1.67   16.08    2.23    8.33    2.51  127.30    9.24   88.26   15.48  39.04  18.02 
1 1 1  -42    6   19 o  8   58.39   14.13    3.64    1.56    4.30    2.06    2.76    2.38   62.48   16.86   52.12   18.77  10.36  25.23 
1 1 1  -42    6   20 o 16   72.22   12.97    5.44    1.72    4.54    2.42    6.38    2.45   63.57   18.68   76.04   17.30 -12.47  25.46 
1 1 1  -42    6   21 o 10   77.13   15.12    6.36    2.15    9.01    3.19    4.17    2.90   89.49   19.25   61.15   20.80  28.34  28.34 
1 1 1  -42    6   22 o  5   83.34   11.00    7.05    1.71    4.32    2.35   10.07    2.48   62.27   18.47   98.49   13.55 -36.22  22.91 
1 1 1  -42    6   23 o  6   85.50   11.22    7.43    1.79    9.20    2.52    5.63    2.54   93.48   14.59   70.86   18.54  22.63  23.60 
1 1 1  -42    6   24 o 11   49.44   16.16    2.55    1.76    3.59    2.45    1.45    2.52   57.47   19.10   45.78   18.55  11.69  26.62 
1 1 1  -42    7    6 o 14   43.63   17.72    1.36    2.31    3.42    3.16   -1.01    3.38   56.57   21.38   41.41   18.97  15.16  28.58 
1 1 1  -42    7    7 o 10   45.64   18.00    1.74    2.31    4.25    3.20   -0.96    3.33   60.88   21.78   41.30   18.88  19.58  28.82 
1 1 1  -42    7    8 o 13   91.16   14.25    8.82    2.40    9.05    3.28    8.56    3.51   88.29   19.96   84.43   21.67   3.86  29.46 
1 1 1  -42    7    9 o 10   87.73   14.76    8.23    2.38    5.44    3.22   11.63    3.55   67.47   21.87  101.31   19.06 -33.83  29.01 
1 1 1  -42    7   10 o  8  102.59   12.56   10.88    2.41   16.24    3.40    5.47    3.41  123.99   14.65   67.58   22.56  56.40  26.90 
1 1 1  -42    7   11 o 18   43.82   17.58    1.42    2.24    3.04    3.07   -0.41    3.27   54.99   21.02   42.67   19.19  12.31  28.46 
1 1 1  -42    7   12 o 13  151.85    9.50   22.95    2.74   20.34    3.75   25.95    4.02  139.36   14.29  158.36   13.42 -19.00  19.60 
1 1 1  -42    7   13 o  1   38.50   16.67    0.23    2.25    2.47    3.16   -2.07    3.21   52.76   20.99   38.02   17.78  14.74  27.51 
1 1 1  -42    7   14 o  7  164.14    9.09   26.68    2.84   21.41    3.79   33.36    4.27  143.38   14.05  180.77   12.45 -37.39  18.77 
1 1 1  -42    7   15 o 19   41.45   17.32    0.84    2.29    0.34    3.18    1.38    3.29   44.77   19.59   48.95   20.63  -4.19  28.45 
1 1 1  -42    7   16 o  4  129.40    5.02   16.17    1.24   16.86    1.74   15.46    1.76  131.45    6.97  125.69    7.36   5.76  10.13 
1 1 1  -42    7   17 o  6   42.06   13.38    1.81    1.21    4.69    1.70   -1.11    1.71   66.51   13.88   28.80   13.31  37.71  19.23 
1 1 1  -42    7   18 o 16  101.14    8.65   10.13    1.65   10.44    2.48    9.88    2.22  100.32   13.28   98.24   12.10   2.08  17.97 
1 1 1  -42    7   19 o  6   75.08   12.88    5.87    1.78    6.37    2.25    5.04    2.90   76.71   15.90   66.22   20.68  10.49  26.09 
1 1 1  -42    7   20 o  4   87.31   10.29    7.68    1.68    9.52    2.51    6.18    2.26   95.26   14.27   75.40   16.21  19.86  21.59 
1 1 1  -42    7   21 o  1   75.39   11.86    5.84    1.65    7.70    2.35    4.02    2.32   85.12   14.99   60.20   18.45  24.92  23.77 
1 1 1  -42    7   22 o 18   52.54   17.37    2.93    2.03    0.69    2.78    5.45    2.95   43.91   18.76   68.78   20.77 -24.87  27.98 
1 1 1  -42    7   23 o  2   38.44   15.25    1.02    1.67    1.87    2.28    0.03    2.45   46.73   18.03   39.26   17.18   7.47  24.91 
1 1 1  -42    7   24 o  2   34.06   14.63    0.15    1.71    0.01    2.42    0.29    2.42   38.98   17.07   40.13   17.33  -1.14  24.32 
1 1 1  -42    8    6 f  0   47.46   18.39    2.05    2.38    3.63    3.26    0.27    3.46   57.73   21.75   45.46   20.14  12.27  29.64 
1 1 1  -42    8    7 o 12   66.12   18.42    5.01    2.41    6.99    3.34    2.84    3.48   75.92   21.86   54.85   21.95  21.07  30.98 
1 1 1  -42    8    8 o  8   27.07   13.23   -3.70    2.26   -1.23    3.12   -6.44    3.28   39.32   18.09   30.42   15.07   8.90  23.54 
1 1 1  -42    8    9 o  9   33.01   15.34   -1.47    2.33   -2.33    3.11   -0.38    3.51   36.56   17.22   44.01   19.83  -7.44  26.26 
1 1 1  -42    8   10 o 12   49.05   18.40    2.33    2.33    0.25    3.10    5.02    3.53   43.72   19.23   65.16   22.91 -21.44  29.91 
1 1 1  -42    8   11 o 11   47.60   20.50    0.96    3.37    0.00    0.00    0.96    3.37       ?       ?   47.60   20.50      ?      ? 
1 1 1  -42    8   12 o 13   96.61   13.52    9.76    2.42    7.23    3.35   12.53    3.51   77.80   21.73  106.44   17.92 -28.64  28.17 
1 1 1  -42    8   13 o  8   47.08   18.19    1.95    2.32    1.40    3.25    2.54    3.31   48.69   20.51   53.50   21.41  -4.81  29.65 
1 1 1  -42    8   14 o 14   80.98   16.84    7.20    2.52    2.50    3.48   12.38    3.65   53.99   21.82  105.20   18.87 -51.22  28.85 
1 1 1  -42    8   15 o 13   30.15   14.38   -2.52    2.30   -2.28    3.13   -2.80    3.40   37.08   17.41   37.63   17.81  -0.56  24.91 
1 1 1  -42    8   16 o 12   45.49   18.06    1.61    2.34    1.46    3.19    1.79    3.44   48.84   20.44   51.17   21.30  -2.32  29.52 
1 1 1  -42    8   17 o  8   41.80   12.72    1.80    1.11    0.53    1.49    3.38    1.65   34.10   14.08   55.89   15.13 -21.80  20.67 
1 1 1  -42    8   18 o 11   41.54   14.08    1.71    1.33    1.84    1.83    1.57    1.94   44.45   16.36   43.29   16.65   1.16  23.35 
1 1 1  -42    8   19 o  9   23.21   11.35   -2.92    1.67   -0.79    2.50   -4.64    2.24   36.66   16.60   25.38   12.55  11.29  20.81 
1 1 1  -42    8   20 o 19   32.96   13.82    0.36    1.47   -2.65    2.07    3.36    2.07   27.84   13.38   55.56   17.49 -27.71  22.02 
1 1 1  -42    8   21 o 16   77.12   11.54    6.09    1.65    5.34    2.31    6.86    2.35   69.42   17.44   79.67   16.00 -10.26  23.67 
1 1 1  -42    8   22 o 13   27.93   13.30   -2.15    1.95   -2.94    2.69   -1.28    2.82   32.43   15.49   37.58   17.25  -5.15  23.19 
1 1 1  -42    8   23 f  0   82.84   11.30    6.99    1.74    5.32    2.44    8.71    2.48   68.93   18.26   90.78   14.83 -21.85  23.53 
1 1 1  -42    8   24 o 14   36.30   15.65    0.17    1.97    1.85    2.82   -1.42    2.75   49.05   19.71   36.70   16.92  12.35  25.98 
1 1 1  -42    9    6 o 17   34.19   15.79   -1.25    2.41   -4.37    3.35    2.08    3.46   34.00   16.50   51.62   21.42 -17.62  27.04 
1 1 1  -42    9    7 o 15   80.50   17.21    7.23    2.56    3.62    3.47   11.59    3.81   58.12   22.30   99.50   20.72 -41.38  30.44 
1 1 1  -42    9    8 o  7   38.95   17.08    0.08    2.43   -1.06    3.30    1.45    3.61   40.86   18.72   50.10   21.38  -9.24  28.42 
1 1 1  -42    9    9 o 13   49.70   18.86    2.38    2.46    1.80    3.41    3.00    3.56   50.62   21.15   55.86   22.25  -5.24  30.70 
1 1 1  -42    9   10 o  7  130.85   11.01   17.34    2.72   13.48    3.62   22.34    4.13  110.35   17.81  145.11   15.13 -34.76  23.37 
1 1 1  -42    9   11 o 15   39.76   17.17    0.36    2.38    2.78    3.31   -2.24    3.42   54.37   21.51   38.87   18.24  15.50  28.20 
1 1 1  -42    9   12 o  1   64.74   18.50    4.76    2.40    3.57    3.30    6.09    3.50   58.01   21.87   70.99   22.78 -12.98  31.58 
1 1 1  -42    9   13 o 11   33.86   15.62   -1.28    2.35    0.23    3.29   -2.86    3.36   44.80   19.74   37.23   17.65   7.57  26.48 
1 1 1  -42    9   14 o  9  186.38    8.87   34.34    3.15   32.11    4.35   36.78    4.55  176.76   12.99  189.54   12.66 -12.79  18.14 
1 1 1  -42    9   15 o  3   53.78   18.95    3.05    2.42    5.29    3.34    0.58    3.51   67.05   22.30   47.19   20.62  19.85  30.37 
1 1 1  -42    9   16 o 15  143.72   11.86   20.99    3.22   23.55    3.95   15.91    5.57  150.60   13.91  112.11   26.45  38.49  29.89 
1 1 1  -42    9   17 o 12   83.67   21.12    8.19    3.37   11.85    4.75    4.46    4.79   97.35   25.32   64.63   25.78  32.73  36.13 
1 1 1  -42    9   18 o  9  138.93    5.79   18.70    1.53   20.48    2.23   17.12    2.10  144.34    8.13  131.79    8.41  12.54  11.70 
1 1 1  -42    9   19 o 15   79.30    9.47    6.30    1.40    7.58    1.96    4.93    2.02   85.81   12.29   67.26   15.97  18.55  20.15 
1 1 1  -42    9   20 o 19   33.57   14.15    0.34    1.55    2.26    2.02   -2.41    2.41   47.96   17.26   31.41   14.91  16.55  22.81 
1 1 1  -42    9   21 o 10   74.95   11.43    5.75    1.58    6.56    2.24    4.95    2.24   78.06   15.61   66.82   17.37  11.24  23.35 
1 1 1  -42    9   22 o 13   43.57   15.42    1.83    1.60    3.67    2.24   -0.09    2.29   57.85   18.21   37.64   16.54  20.21  24.60 
1 1 1  -42    9   23 o  7  137.92    8.61   18.75    2.26   18.73    3.25   18.78    3.13  135.32   12.74  135.84   12.21  -0.52  17.65 
1 1 1  -42    9   24 o  2   33.55   14.72   -0.14    1.81   -0.54    2.43    0.35    2.72   37.03   16.60   42.26   18.30  -5.22  24.71 
1 1 1  -42   10    6 o  7   82.48   17.45    7.63    2.66   10.30    3.73    4.87    3.80   92.76   21.49   63.98   23.58  28.77  31.91 
1 1 1  -42   10    7 o  7   84.74   16.97    7.97    2.65    5.33    3.72   10.69    3.77   66.32   23.49   94.78   21.38 -28.47  31.76 
1 1 1  -42   10    8 o  9   61.46   19.33    4.33    2.53    5.69    3.50    2.84    3.66   68.43   22.84   55.39   22.38  13.04  31.98 
1 1 1  -42   10    9 o 12  100.09   14.45   10.63    2.68   10.53    3.79   10.72    3.79   94.14   21.56   95.15   21.40  -1.01  30.38 
1 1 1  -42   10   10 o  7   71.68   18.44    5.86    2.54    8.38    3.42    2.78    3.78   83.93   21.34   55.63   22.65  28.30  31.11 
1 1 1  -42   10   11 o  2   30.85   14.67   -2.36    2.35   -2.77    3.27   -1.91    3.38   36.70   17.40   39.37   18.36  -2.67  25.30 
1 1 1  -42   10   12 o 14  106.41   13.04   11.75    2.59   11.63    3.67   11.86    3.67  101.00   19.72  102.19   19.51  -1.19  27.74 
1 1 1  -42   10   13 o 12   30.27   14.53   -2.88    2.42   -0.86    3.39   -5.00    3.47   42.16   19.19   33.96   16.55   8.20  25.34 
1 1 1  -42   10   14 o 17  101.06   16.01   11.00    2.99    9.32    3.59   14.79    5.39   89.00   21.38  107.61   26.45 -18.61  34.01 
1 1 1  -42   10   15 f  0   46.71   19.30    1.41    2.79    2.21    3.43   -0.16    4.83   52.64   21.52   51.08   23.11   1.56  31.58 
1 1 1  -42   10   16 o  4  132.41   13.60   18.18    3.39   19.26    5.38   17.47    4.36  127.74   22.90  125.48   18.79   2.26  29.62 
1 1 1  -42   10   17 o  2   53.84   20.50    2.84    2.92    1.92    4.48    3.51    3.84   55.45   23.74   59.19   23.26  -3.74  33.23 
1 1 1  -42   10   18 o 11   84.71    7.00    7.03    1.12    5.62    1.56    8.55    1.61   74.04   11.39   92.62    9.26 -18.58  14.68 
1 1 1  -42   10   19 o 13   37.81   13.82    1.27    1.30    1.82    1.83    0.72    1.85   44.32   16.36   37.94   15.69   6.38  22.66 
1 1 1  -42   10   20 o 18   37.05   15.14    0.76    1.70    1.40    2.39    0.10    2.41   44.76   18.08   39.16   17.09   5.60  24.88 
1 1 1  -42   10   21 o  8   45.86   14.98    2.17    1.51    0.89    2.07    3.60    2.20   40.40   16.65   57.27   18.01 -16.88  24.53 
1 1 1  -42   10   22 o 14   40.79   15.22    1.45    1.59    1.59    2.20    1.30    2.30   44.80   17.60   43.85   17.74   0.94  24.99 
1 1 1  -42   10   23 o 10  100.86   14.26   10.65    2.67   10.32    3.68   11.01    3.88   94.71   20.91   97.52   21.42  -2.80  29.94 
1 1 1  -42   11    7 o 18   58.39   21.14    3.81    3.03    3.01    3.59    5.79    5.64   55.74   22.30   68.60   27.76 -12.85  35.61 
1 1 1  -42   11    8 o  2   63.79   21.24    4.78    3.03    1.57    3.63   12.17    5.50   50.53   21.49   93.89   28.33 -43.36  35.56 
1 1 1  -42   11    9 o 10   67.72   21.13    5.44    3.03    5.28    3.65    5.80    5.42   66.30   23.28   68.90   27.45  -2.60  35.99 
1 1 1  -42   11   10 o  8   48.10   19.58    1.76    2.83   -2.69    3.26   15.19    5.66   36.78   17.42  107.09   27.56 -70.30  32.60 
1 1 1  -42   11   11 o 19   92.77   17.68    9.56    3.01    8.86    3.60   11.20    5.50   85.96   21.91   90.19   28.54  -4.23  35.98 
1 1 1  -42   11   12 o 13   87.08   18.85    8.60    3.04    9.23    3.76    7.41    5.18   87.45   22.42   75.20   27.57  12.25  35.54 
1 1 1  -42   11   13 o  2   35.71   16.61   -1.68    2.74   -1.18    3.35   -2.70    4.78   41.05   18.83   45.42   21.39  -4.38  28.49 
1 1 1  -42   11   14 o  8   95.08   19.33   10.25    3.39    5.14    4.41   17.58    5.29   66.42   25.23  120.72   23.80 -54.31  34.68 
1 1 1  -42   11   15 o 19   56.12   20.65    3.31    2.91    3.79    4.62    2.99    3.75   61.74   25.07   56.70   22.74   5.04  33.85 
1 1 1  -42   11   16 o 17   77.47   20.22    6.96    3.02    4.30    4.92    8.57    3.83   64.11   25.94   83.97   23.15 -19.86  34.76 
1 1 1  -42   11   17 o 18   42.24   18.00    0.65    2.55    1.19    3.53    0.06    3.70   49.35   21.11   46.58   20.71   2.77  29.57 
1 1 1  -42   11   18 o  9   45.25   18.63    1.29    2.59    7.61    3.62   -5.35    3.72   79.53   22.74   35.09   17.11  44.44  28.45 
1 1 1  -42   11   19 o  2  143.43    5.49   19.90    1.50   20.69    2.13   19.13    2.11  145.30    7.72  139.56    7.94   5.74  11.07 
1 1 1  -42   11   20 o  8   24.72   11.71   -1.58    1.48   -1.43    2.35   -1.68    1.90   33.55   15.53   28.79   13.54   4.76  20.60 
1 1 1  -42   11   21 o 14   44.05   14.87    1.95    1.48    2.60    2.07    1.28    2.12   50.33   17.56   42.68   17.12   7.65  24.52 
1 1 1  -42   11   22 o  9   36.92   15.35    0.61    1.78    0.30    2.52    0.92    2.53   40.72   17.62   43.33   18.16  -2.60  25.30 
1 1 1  -42   11   23 o 14  125.26    9.77   15.63    2.32   18.95    3.23   12.12    3.33  136.18   12.58  105.78   17.05  30.40  21.19 
1 1 1  -42   12    7 o 16   45.11   20.46   -0.47    3.81   -8.48    5.07    9.88    5.76   38.14   18.86   82.99   29.26 -44.85  34.81 
1 1 1  -42   12    8 o 18   46.40   20.58    0.28    3.63   -5.57    4.68    9.08    5.74   39.93   19.41   80.23   29.10 -40.30  34.98 
1 1 1  -42   12    9 o  1   28.22   14.01   -6.05    2.89   -8.96    3.44    0.96    5.34   28.45   14.29   55.03   24.65 -26.58  28.49 
1 1 1  -42   12   10 o 19   45.27   20.17    0.03    3.53    0.90    4.68   -1.11    5.36   52.72   23.38   50.74   23.47   1.98  33.13 
1 1 1  -42   12   11 o  2   48.20   20.28    1.41    3.17   -2.68    3.94    8.92    5.33   40.96   19.32   80.89   28.17 -39.94  34.16 
1 1 1  -42   12   12 o 13   67.87   21.04    5.43    3.01    8.59    4.87    3.47    3.82   80.59   26.93   58.58   23.14  22.01  35.51 
1 1 1  -42   12   13 o 10   36.17   16.79   -1.59    2.77   -3.36    4.18   -0.20    3.71   41.10   19.54   45.69   20.50  -4.59  28.32 
1 1 1  -42   12   14 o 19   54.23   20.43    2.97    2.88    6.15    4.45    0.69    3.77   70.60   25.62   48.65   21.31  21.95  33.33 
1 1 1  -42   12   15 o 14   47.08   18.69    1.80    2.50    1.60    3.44    2.02    3.65   50.31   21.14   52.67   21.94  -2.36  30.47 
1 1 1  -42   12   16 o 18   73.16   18.73    6.08    2.63    1.50    3.50   11.97    3.97   50.24   21.23  101.51   21.19 -51.27  30.00 
1 1 1  -42   12   17 o 17   60.99   20.16    4.19    2.73   -0.01    3.68    9.34    4.07   46.26   20.61   87.26   23.78 -41.01  31.46 
1 1 1  -42   12   18 o  8   46.08   18.65    1.53    2.54    2.91    3.44   -0.15    3.78   55.69   21.96   46.47   20.79   9.22  30.24 
1 1 1  -42   12   19 o 11   45.79   12.04    2.20    1.07    2.49    1.48    1.88    1.53   48.53   14.72   43.60   15.11   4.93  21.09 
1 1 1  -42   12   20 o  2   62.72   11.85    4.08    1.37    5.44    1.95    2.76    1.92   71.29   14.81   51.11   16.90  20.18  22.47 
1 1 1  -42   12   21 o  7  118.22    9.16   13.87    2.05   12.86    2.57   15.64    3.41  112.20   12.19  121.94   14.97  -9.75  19.30 
1 1 1  -42   12   22 o 18   56.97   14.88    3.50    1.64    3.65    2.19    3.30    2.45   57.65   17.99   55.53   19.12   2.13  26.25 
1 1 1  -42   12   23 o 10   28.53   13.08   -0.90    1.61    0.32    2.22   -2.26    2.34   38.75   16.65   31.19   14.77   7.56  22.26 
1 1 1  -42   13    8 o 13   33.37   16.01   -3.25    2.95   -4.29    4.62   -2.53    3.83   41.51   19.95   40.48   19.09   1.03  27.61 
1 1 1  -42   13    9 o 19   74.57   21.61    6.70    3.25   15.25    5.52    2.15    4.03  107.85   26.91   54.00   22.79  53.85  35.26 
1 1 1  -42   13   10 o 14   36.70   17.16   -1.92    2.98   -1.81    4.82   -1.99    3.80   47.07   21.93   41.62   19.43   5.45  29.30 
1 1 1  -42   13   11 o 17   88.06   19.13    8.85    3.12   14.06    5.16    5.83    3.92  104.80   25.94   69.02   24.15  35.78  35.44 
1 1 1  -42   13   12 f  0  101.98   14.96   11.07    2.82   14.96    3.90    6.78    4.10  116.10   18.20   73.54   24.72  42.56  30.70 
1 1 1  -42   13   13 o  4   64.68   19.30    4.80    2.56    1.01    3.36   10.03    3.96   47.73   20.51   91.02   22.82 -43.28  30.68 
1 1 1  -42   13   14 o  4   56.28   19.71    3.44    2.61    0.11    3.49    7.69    3.94   45.51   20.19   78.63   24.03 -33.12  31.39 
1 1 1  -42   13   15 o  2   58.53   19.68    3.81    2.60    4.66    3.55    2.83    3.82   63.67   22.89   56.25   22.82   7.43  32.32 
1 1 1  -42   13   16 o 16   33.23   15.66   -2.16    2.57   -0.14    3.58   -4.34    3.71   45.33   20.25   36.62   17.67   8.71  26.88 
1 1 1  -42   13   17 o 12   94.05   15.59    9.48    2.70    7.11    3.74   12.05    3.90   76.30   23.45  102.35   20.67 -26.04  31.26 
1 1 1  -42   13   18 o 19   73.05   23.80    6.49    3.81    6.49    3.81    0.00    0.00   73.05   23.80       ?       ?      ?      ? 
1 1 1  -42   13   19 o  7   51.14   19.61    2.44    2.68    4.99    3.76   -0.22    3.83   65.70   23.57   46.53   20.86  19.17  31.48 
1 1 1  -42   13   20 o 15   50.56   13.97    2.72    1.39    2.26    1.96    3.19    1.98   47.72   17.05   54.30   17.09  -6.58  24.14 
1 1 1  -42   13   21 o  7   35.28   14.89    0.40    1.72    2.53    2.93   -0.72    2.12   52.50   20.40   33.89   15.32  18.61  25.51 
1 1 1  -42   13   22 o 11   69.49   12.58    5.03    1.61    2.28    2.22    8.08    2.33   48.74   18.01   87.45   14.49 -38.72  23.12 
1 1 1  -42   14    8 o  4   44.21   18.64    1.04    2.69    2.10    3.71   -0.13    3.90   52.63   22.03   46.48   20.92   6.15  30.38 
1 1 1  -42   14    9 o 18   38.03   17.21   -0.67    2.68   -1.40    3.75    0.08    3.83   42.63   19.69   46.80   20.93  -4.17  28.74 
1 1 1  -42   14   10 o  6   64.72   20.51    4.89    2.84    4.06    3.96    5.78    4.08   61.01   23.72   68.59   24.57  -7.57  34.15 
1 1 1  -42   14   11 o 17   39.74   17.60   -0.11    2.64    1.26    3.56   -1.80    3.96   49.35   21.15   42.90   19.95   6.45  29.07 
1 1 1  -42   14   12 o 17  177.26   10.18   31.47    3.43   35.18    4.78   27.54    4.92  183.98   13.72  160.02   16.35  23.96  21.35 
1 1 1  -42   14   13 o 10   51.47   19.72    2.54    2.71    5.51    3.74   -0.73    3.92   67.71   23.60   45.38   20.65  22.33  31.36 
1 1 1  -42   14   14 o 10   42.44   18.25    0.56    2.67    3.98    3.68   -3.26    3.88   60.59   23.03   39.58   18.82  21.01  29.75 
1 1 1  -42   14   15 o 15   40.70   17.56    0.40    2.48   -2.71    3.42    3.85    3.61   37.93   17.93   59.97   22.81 -22.04  29.01 
1 1 1  -42   14   16 o 16   79.13   18.93    7.11    2.82    6.02    3.93    8.28    4.05   70.34   24.21   81.59   24.23 -11.25  34.25 
1 1 1  -42   14   17 o 12   40.42   17.58    0.23    2.53    0.50    3.45   -0.08    3.73   46.63   20.39   46.29   20.68   0.33  29.04 
1 1 1  -42   14   18 o 12   71.64   19.10    5.85    2.66    8.20    3.84    3.68    3.69   82.03   23.38   59.55   22.96  22.48  32.77 
1 1 1  -42   14   19 o  7  104.54   23.26   13.08    4.52   17.97    6.50    8.50    6.29  116.01   29.35   79.32   30.13  36.70  42.06 
1 1 1  -42   14   20 o  4   36.13   13.42    1.11    1.23    2.72    1.72   -0.59    1.77   50.58   15.95   31.25   14.08  19.32  21.27 
1 1 1  -42   14   21 o  6   99.60    8.08    9.78    1.52    9.44    2.13   10.13    2.18   96.11   11.88   99.73   11.65  -3.62  16.64 
1 1 1  -42   14   22 o 16   30.35   13.28   -0.12    1.46    0.48    2.04   -0.75    2.09   38.18   16.18   33.55   15.19   4.62  22.19 
1 1 1  -42   15    9 f  0   62.36   20.63    4.52    2.86    6.92    4.01    2.06    4.07   73.88   24.46   53.74   22.81  20.14  33.44 
1 1 1  -42   15   10 o  5  100.12   15.29   10.76    2.83    8.09    3.77   14.19    4.28   80.80   23.22  110.16   21.13 -29.36  31.39 
1 1 1  -42   15   11 o 13   61.37   20.46    4.32    2.81    5.34    3.89    3.21    4.05   66.66   23.98   57.96   23.51   8.70  33.58 
1 1 1  -42   15   12 o  9  117.08   13.88   14.35    3.04   14.36    4.11   14.35    4.52  112.19   19.91  109.82   22.35   2.37  29.93 
1 1 1  -42   15   13 o 11   35.90   16.55   -1.31    2.63   -0.46    3.58   -2.30    3.88   44.27   19.98   41.48   19.45   2.79  27.88 
1 1 1  -42   15   14 o  1   43.11   18.51    0.63    2.73    3.00    3.72   -2.16    4.04   56.53   22.66   42.68   19.95  13.85  30.19 
1 1 1  -42   15   15 o 15   37.41   16.88   -0.65    2.56   -0.19    3.48   -1.20    3.77   44.60   19.95   43.46   19.95   1.14  28.21 
1 1 1  -42   15   16 o  9   66.30   19.96    5.07    2.73    5.84    3.87    4.29    3.86   69.52   24.00   62.34   23.61   7.18  33.67 
1 1 1  -42   15   17 o 17   34.47   16.11   -1.85    2.63   -2.23    3.65   -1.43    3.79   40.42   18.92   43.08   19.86  -2.66  27.43 
1 1 1  -42   15   18 o 15   51.56   22.72    0.77    4.35   -2.42    6.07    4.13    6.24   51.62   24.24   65.99   28.14 -14.38  37.14 
1 1 1  -42   15   19 o 16   46.66   21.26   -0.84    4.18   -0.15    6.15   -1.43    5.70   56.11   25.66   52.01   24.11   4.10  35.21 
1 1 1  -42   15   20 o 16   39.66   14.08    1.48    1.34    1.08    1.80    1.97    1.99   39.60   15.82   45.97   17.04  -6.36  23.25 
1 1 1  -42   15   21 o  1   80.92    9.23    6.54    1.40    5.23    1.95    7.94    2.01   69.70   15.10   87.78   12.33 -18.08  19.50 
1 1 1  -42   16    9 o 19   64.98   20.51    4.97    2.84    4.63    3.95    5.33    4.10   63.15   23.90   66.31   24.50  -3.16  34.22 
1 1 1  -42   16   10 f  0   65.80   20.03    5.06    2.74    9.96    3.91    0.32    3.84   90.34   22.70   47.56   21.13  42.79  31.02 
1 1 1  -42   16   11 o  7   52.12   19.55    2.73    2.63    4.64    3.64    0.65    3.81   63.22   23.13   48.44   21.30  14.78  31.44 
1 1 1  -42   16   12 o 10   33.44   15.77   -2.15    2.61   -4.44    3.45    0.90    3.99   34.71   16.82   50.07   21.92 -15.36  27.63 
1 1 1  -42   16   13 o  7   39.85   17.70   -0.18    2.69   -0.82    3.67    0.58    3.96   43.75   19.93   49.06   21.65  -5.31  29.42 
1 1 1  -42   16   14 o  6   53.16   19.92    2.85    2.73    0.75    3.76    5.20    3.97   48.71   21.30   66.25   24.17 -17.55  32.22 
1 1 1  -42   16   15 o  9   35.55   16.38   -1.29    2.57    1.11    3.74   -3.44    3.54   49.85   21.53   37.18   17.77  12.66  27.91 
1 1 1  -42   16   16 o  3   63.57   24.84    4.43    4.36    6.50    6.28    2.50    6.07   72.41   29.31   61.29   26.92  11.11  39.79 
1 1 1  -42   16   17 o 15   46.57   21.21   -0.77    4.15    2.50    6.03   -3.71    5.72   61.32   26.89   48.02   22.84  13.30  35.28 
1 1 1  -42   16   18 o  4  101.61   16.02   11.10    3.00   12.15    4.23   10.03    4.26  101.18   22.51   90.10   24.25  11.09  33.09 
1 1 1  -42   16   19 o 18   84.41   18.14    7.95    2.83    8.17    3.89    7.70    4.14   81.70   23.63   78.57   24.72   3.13  34.20 
1 1 1  -42   16   20 o 15   46.98   19.18    1.54    2.72    2.09    3.83    0.99    3.86   53.73   22.42   50.18   21.77   3.55  31.25 
1 1 1  -42   17   10 o  1   74.93   19.92    6.58    2.90    4.90    3.98    8.48    4.23   64.44   24.07   81.17   24.92 -16.73  34.64 
1 1 1  -42   17   11 o 19   44.82   18.92    1.05    2.78   -0.41    3.86    2.62    3.99   45.68   20.67   55.54   23.01  -9.86  30.93 
1 1 1  -42   17   12 o  1  106.90   15.73   12.30    3.11   13.08    4.39   11.50    4.41  104.25   22.71   96.17   24.10   8.08  33.12 
1 1 1  -42   17   13 o 18   42.49   18.41    0.47    2.75   -5.19    3.67    7.68    4.15   34.90   17.01   77.80   24.80 -42.90  30.07 
1 1 1  -42   17   14 o  9   52.93   22.95    1.44    4.28   -2.32    6.08    5.15    6.04   51.47   24.20   67.90   28.24 -16.44  37.19 
1 1 1  -42   17   15 o  3   68.12   25.01    5.59    4.26    3.00    6.14    8.01    5.93   62.51   27.28   77.09   29.25 -14.58  40.00 
1 1 1  -42   17   16 o  8  145.63   18.98   23.60    5.15   38.19    8.18   14.03    6.63  177.22   24.87   98.34   31.34  78.87  40.01 
1 1 1  -42   17   17 o 12   65.52   20.64    4.97    2.88    6.35    4.14    3.68    4.02   71.78   24.83   60.05   23.72  11.73  34.34 
1 1 1  -42   17   18 o 17   54.89   20.13    3.13    2.76    3.44    3.80    2.79    4.01   58.67   23.11   56.73   23.24   1.94  32.78 
1 1 1  -42   17   19 o  3   39.14   17.50   -0.41    2.68   -5.23    3.62    5.42    3.98   34.65   16.89   67.62   24.27 -32.98  29.57 
1 1 1  -42   17   20 o  2   29.24   14.30   -4.37    2.66   -1.90    3.71   -6.98    3.81   41.57   19.33   33.34   16.47   8.23  25.39 
1 1 1  -42   18   11 f  0   84.86   25.15    9.28    4.36   12.05    6.61    7.14    5.81   89.48   31.34   73.35   28.66  16.13  42.47 
1 1 1  -42   18   12 o 19   62.72   25.22    4.24    4.62   13.92    6.91   -3.60    6.21   95.71   32.09   49.71   23.69  46.01  39.89 
1 1 1  -42   18   13 o 14   55.03   25.16    0.03    5.91    0.00    0.00    0.03    5.91       ?       ?   55.03   25.16      ?      ? 
1 1 1  -42   18   14 o 17   79.96   26.15    8.33    4.59    9.46    6.75    7.35    6.27   80.96   31.09   74.51   29.57   6.45  42.91 
1 1 1  -42   18   15 o  6   41.68   18.37    0.06    2.85    0.80    4.01   -0.70    4.05   49.96   21.92   46.09   20.98   3.87  30.34 
1 1 1  -42   18   16 o 18   60.49   20.99    4.13    2.96   10.39    4.36   -1.25    4.03   91.21   24.51   44.74   20.58  46.47  32.00 
1 1 1  -42   18   17 o 19   37.95   17.29   -0.95    2.76    2.39    3.87   -4.40    3.94   54.73   22.67   37.92   18.28  16.82  29.12 
1 1 1  -42   18   18 o  9  103.51   16.74   11.64    3.19   18.44    4.67    5.66    4.38  127.87   19.77   68.63   25.33  59.24  32.13 
1 1 1  -42   18   19 o 15   37.88   17.27   -0.97    2.76   -2.01    3.83    0.15    3.98   41.96   19.56   48.12   21.43  -6.16  29.02 
1 1 1  -42   19   12 o 13  141.74   12.78   20.75    3.42   16.65    4.77   25.09    4.91  118.77   21.84  151.42   17.30 -32.65  27.86 
1 1 1  -42   19   13 o 16   83.11   18.68    7.86    2.89    6.66    3.95    9.23    4.24   72.96   24.27   85.25   24.67 -12.29  34.61 
1 1 1  -42   19   14 o  9  108.84   16.06   12.79    3.24   14.20    4.53   11.32    4.62  109.04   22.52   94.34   25.19  14.70  33.79 
1 1 1  -42   19   15 o 13   55.97   20.47    3.34    2.85    1.13    3.86    5.98    4.23   50.31   21.80   69.69   25.00 -19.37  33.18 
1 1 1  -42   19   16 o 11  148.16   12.33   22.48    3.46   16.98    4.84   28.19    4.93  120.41   21.86  162.24   16.15 -41.82  27.18 
1 1 1  -42   19   17 o 18  103.45   16.62   11.63    3.17   12.98    4.63   10.43    4.35  102.89   24.01   91.46   24.45  11.43  34.27 
1 1 1  -41    0    2 o  8   91.51   12.25    8.68    2.03    8.68    2.03    8.68    2.03   91.51   12.25   91.51   12.25   0.00   0.00 
1 1 1  -41    0    3 o  3  121.39    9.47   14.62    2.16   14.62    2.16   14.62    2.16  121.39    9.47  121.39    9.47   0.00   0.00 
1 1 1  -41    0    4 o  4   48.68   19.49    3.33    1.76    3.33    1.76    3.33    1.76   48.68   19.49   48.68   19.49   0.00   0.00 
1 1 1  -41    0    5 o  2   28.12   17.01    0.88    1.68    0.88    1.68    0.88    1.68   28.12   17.01   28.12   17.01   0.00   0.00 
1 1 1  -41    0    6 o  7   43.87   20.45    2.90    1.91    2.90    1.91    2.90    1.91   43.87   20.45   43.87   20.45   0.00   0.00 
1 1 1  -41    0    7 o 17   36.73   19.54    2.05    1.85    2.05    1.85    2.05    1.85   36.73   19.54   36.73   19.54   0.00   0.00 
1 1 1  -41    0    8 o  8   30.96   18.89    1.03    2.11    1.03    2.11    1.03    2.11   30.96   18.89   30.96   18.89   0.00   0.00 
1 1 1  -41    0    9 o 18   84.68   16.42    7.86    2.37    7.86    2.37    7.86    2.37   84.68   16.42   84.68   16.42   0.00   0.00 
1 1 1  -41    0   10 o  1   87.54   12.10    7.91    1.91    7.91    1.91    7.91    1.91   87.54   12.10   87.54   12.10   0.00   0.00 
1 1 1  -41    0   11 o 10   90.66   12.20    8.46    2.00    8.46    2.00    8.46    2.00   90.66   12.20   90.66   12.20   0.00   0.00 
1 1 1  -41    0   12 o 14   72.00   15.38    5.73    1.86    5.73    1.86    5.73    1.86   72.00   15.38   72.00   15.38   0.00   0.00 
1 1 1  -41    0   13 o 19   16.16   11.61   -2.78    1.72   -2.78    1.72   -2.78    1.72   16.16   11.61   16.16   11.61   0.00   0.00 
1 1 1  -41    0   14 o 14   29.39   17.76    0.93    1.83    0.93    1.83    0.93    1.83   29.39   17.76   29.39   17.76   0.00   0.00 
1 1 1  -41    0   15 o 15   56.08   20.17    4.15    1.98    4.15    1.98    4.15    1.98   56.08   20.17   56.08   20.17   0.00   0.00 
1 1 1  -41    0   16 o  3   20.86   14.44   -1.49    1.98   -1.49    1.98   -1.49    1.98   20.86   14.44   20.86   14.44   0.00   0.00 
1 1 1  -41    0   17 o  5   26.58   18.33   -1.96    3.10   -1.96    3.10   -1.96    3.10   26.58   18.33   26.58   18.33   0.00   0.00 
1 1 1  -41    0   18 o  8   32.57   19.37    1.29    2.10    1.29    2.10    1.29    2.10   32.57   19.37   32.57   19.37   0.00   0.00 
1 1 1  -41    0   19 o  3   23.11   15.74   -1.05    2.13   -1.05    2.13   -1.05    2.13   23.11   15.74   23.11   15.74   0.00   0.00 
1 1 1  -41    0   20 o  9   81.41   16.83    7.33    2.31    7.33    2.31    7.33    2.31   81.41   16.83   81.41   16.83   0.00   0.00 
1 1 1  -41    0   21 o 14   23.10   15.80   -1.19    2.20   -1.19    2.20   -1.19    2.20   23.10   15.80   23.10   15.80   0.00   0.00 
1 1 1  -41    0   22 o 16   56.34   23.08    4.53    2.45    4.53    2.45    4.53    2.45   56.34   23.08   56.34   23.08   0.00   0.00 
1 1 1  -41    0   23 o  2   57.52   25.09    4.94    2.86    4.94    2.86    4.94    2.86   57.52   25.09   57.52   25.09   0.00   0.00 
1 1 1  -41    0   24 o 10   84.04   21.06    8.32    2.92    8.32    2.92    8.32    2.92   84.04   21.06   84.04   21.06   0.00   0.00 
1 1 1  -41    0   25 o 11   23.00   15.98   -1.91    2.47   -1.91    2.47   -1.91    2.47   23.00   15.98   23.00   15.98   0.00   0.00 
1 1 1  -41    0   26 o  6   25.34   17.30   -1.26    2.60   -1.26    2.60   -1.26    2.60   25.34   17.30   25.34   17.30   0.00   0.00 
1 1 1  -41    0   27 o 16   62.45   24.02    5.44    2.71    5.44    2.71    5.44    2.71   62.45   24.02   62.45   24.02   0.00   0.00 
1 1 1  -41    1    2 o  8   70.96   10.48    5.16    1.38    6.23    1.96    4.11    1.94   76.26   13.96   60.55   16.36  15.71  21.51 
1 1 1  -41    1    3 o  3   60.46   11.83    3.84    1.32    3.07    1.86    4.59    1.86   52.78   16.60   64.58   15.31 -11.79  22.58 
1 1 1  -41    1    4 f  0   75.65   10.00    5.81    1.41    6.35    1.86    5.09    2.15   77.58   13.03   67.32   16.82  10.26  21.28 
1 1 1  -41    1    5 o  6   46.35   13.59    2.29    1.28    6.57    2.05   -0.45    1.64   78.37   14.23   30.41   13.64  47.97  19.71 
1 1 1  -41    1    6 o 15  109.90    6.73   11.81    1.41   12.00    2.19   11.67    1.84  108.91   10.65  108.26    8.97   0.65  13.92 
1 1 1  -41    1    7 o  1   49.87   11.85    2.61    1.11    2.60    1.58    2.63    1.57   49.29   15.22   49.56   15.15  -0.27  21.48 
1 1 1  -41    1    8 o  5   85.28    7.35    7.15    1.18    7.20    1.70    7.10    1.65   84.20   10.83   83.73   10.57   0.47  15.13 
1 1 1  -41    1    9 o  5   33.20   12.54    0.87    1.09   -0.87    1.50    2.79    1.57   27.48   12.61   51.13   15.09 -23.65  19.66 
1 1 1  -41    1   10 o 16   70.98    9.85    5.07    1.30    3.04    2.03    6.47    1.69   53.42   17.38   79.70   11.42 -26.28  20.80 
1 1 1  -41    1   11 o  4  154.19    5.44   22.96    1.60   22.34    2.48   23.40    2.09  150.70    8.65  155.02    7.09  -4.32  11.18 
1 1 1  -41    1   12 o  4   37.14   14.00    1.12    1.35    0.48    1.96    1.70    1.87   37.81   15.93   44.07   16.49  -6.26  22.93 
1 1 1  -41    1   13 o 14  115.31    6.85   12.94    1.50   12.32    1.96   13.81    2.32  111.58    9.30  117.64   10.46  -6.05  14.00 
1 1 1  -41    1   14 o 11   35.49   13.66    0.93    1.31   -0.32    1.86    2.15    1.83   33.46   14.79   46.97   16.50 -13.51  22.16 
1 1 1  -41    1   15 o 18   34.39   13.63    0.75    1.33    1.00    1.88    0.50    1.88   40.03   16.09   37.38   15.67   2.65  22.46 
1 1 1  -41    1   16 o  1   58.81   14.98    3.68    1.69    4.41    2.40    2.97    2.37   63.37   18.60   53.97   18.79   9.40  26.44 
1 1 1  -41    1   17 o 13  103.52    8.76   10.56    1.71   11.43    2.27    9.41    2.62  106.62   11.33   94.84   14.95  11.78  18.75 
1 1 1  -41    1   18 o  4  101.93    9.87   10.33    1.90   10.04    2.67   10.63    2.69   98.15   14.71  101.21   14.35  -3.06  20.55 
1 1 1  -41    1   19 o 10   93.36    9.32    8.65    1.64   11.56    2.35    5.90    2.28  106.96   11.70   73.91   16.59  33.06  20.31 
1 1 1  -41    1   20 o  5   34.93   14.35    0.57    1.53    0.70    2.17    0.45    2.17   40.37   16.87   39.22   16.65   1.15  23.70 
1 1 1  -41    1   21 o  6   40.69   15.23    1.41    1.59    0.97    2.28    1.84    2.23   42.33   17.46   46.52   17.87  -4.19  24.98 
1 1 1  -41    1   22 o  8   31.04   13.78   -0.35    1.63   -1.09    2.30    0.40    2.31   34.29   15.68   39.89   17.07  -5.60  23.18 
1 1 1  -41    1   23 o 10   26.78   12.85   -2.43    1.90   -0.16    2.70   -4.64    2.67   40.39   17.85   28.99   14.21  11.41  22.82 
1 1 1  -41    1   24 f  0  100.99   11.58   10.35    2.19    8.54    3.08   12.21    3.12   87.31   19.05  107.24   15.69 -19.93  24.68 
1 1 1  -41    1   25 o 19   89.13   11.14    8.05    1.85    9.61    2.66    6.58    2.59   95.28   15.11   76.99   17.95  18.29  23.46 
1 1 1  -41    1   26 o  9   87.51   11.82    7.82    1.92    8.05    2.73    7.59    2.71   85.83   17.28   83.09   17.64   2.74  24.69 
1 1 1  -41    1   27 o 17   97.15   12.81    9.71    2.32   10.54    3.35    8.95    3.21   97.59   18.67   89.25   19.39   8.34  26.91 
1 1 1  -41    2    2 o  4   37.21   14.98    0.93    1.63    0.81    2.07    1.13    2.65   39.44   16.49   44.13   18.55  -4.69  24.82 
1 1 1  -41    2    3 o 15   87.57    9.98    7.76    1.64    5.07    2.27   10.69    2.37   66.71   17.58  101.39   12.50 -34.69  21.57 
1 1 1  -41    2    4 o 17   98.95    7.51    9.65    1.41   11.26    2.28    8.67    1.79  104.70   11.63   92.43   10.31  12.27  15.54 
1 1 1  -41    2    5 o 10   58.37   10.71    3.52    1.15    2.97    1.64    4.05    1.61   52.18   15.41   61.22   14.08  -9.04  20.88 
1 1 1  -41    2    6 o 16   61.98    9.89    3.91    1.13    2.85    1.60    4.96    1.60   51.30   15.25   68.77   12.62 -17.47  19.79 
1 1 1  -41    2    7 o 16   62.37    9.64    3.94    1.11    4.85    1.59    3.07    1.55   68.05   12.69   53.29   14.76  14.76  19.47 
1 1 1  -41    2    8 o 14   79.31    7.47    6.19    1.12    5.78    1.58    6.61    1.58   75.09   11.35   80.80   10.53  -5.71  15.48 
1 1 1  -41    2    9 o  6   21.21    9.97   -1.01    1.03   -0.26    1.47   -1.74    1.45   29.72   13.14   23.92   11.41   5.80  17.40 
1 1 1  -41    2   10 o  1   57.75   10.46    3.41    1.11    3.31    1.57    3.50    1.57   55.64   14.62   57.24   14.37  -1.60  20.50 
1 1 1  -41    2   11 o 16   65.77   10.45    4.39    1.27    3.59    1.63    5.61    2.02   57.96   14.71   72.56   15.07 -14.61  21.06 
1 1 1  -41    2   12 o 13   86.50    7.64    7.34    1.25    6.06    1.77    8.59    1.75   76.73   12.55   92.72   10.08 -15.99  16.10 
1 1 1  -41    2   13 o 14   52.42   13.37    2.89    1.34   -0.35    2.08    5.21    1.76   35.16   15.59   70.67   13.53 -35.50  20.64 
1 1 1  -41    2   14 o  6   24.54   11.44   -1.10    1.31    0.51    1.72   -3.32    2.02   36.14   15.06   25.99   12.66  10.16  19.67 
1 1 1  -41    2   15 o  2   81.94   10.43    6.74    1.59    4.45    2.28    8.93    2.23   63.80   17.95   93.41   12.86 -29.61  22.08 
1 1 1  -41    2   16 o  1   29.61   13.05   -0.26    1.44   -0.75    1.88    0.44    2.24   31.87   14.41   39.78   16.90  -7.90  22.21 
1 1 1  -41    2   17 o 13   39.66   14.60    1.37    1.45    1.18    2.04    1.56    2.07   42.06   16.81   44.32   17.17  -2.26  24.03 
1 1 1  -41    2   18 f  0   33.22   13.79    0.42    1.44    0.68    2.05    0.17    2.02   39.49   16.43   36.88   15.87   2.61  22.84 
1 1 1  -41    2   19 o 13   37.80   15.48    0.74    1.78   -0.14    2.44    1.73    2.60   38.80   17.05   47.84   19.01  -9.04  25.54 
1 1 1  -41    2   20 o  4   58.00   14.54    3.58    1.61    3.10    2.29    4.05    2.26   54.39   18.46   60.83   18.10  -6.44  25.86 
1 1 1  -41    2   21 o 17   32.37   14.01    0.01    1.59   -1.32    2.24    1.36    2.27   33.10   15.26   44.15   17.69 -11.05  23.37 
1 1 1  -41    2   22 o  9  122.26    8.64   14.73    2.00   12.32    2.64   17.99    3.07  109.65   12.87  133.12   12.22 -23.47  17.75 
1 1 1  -41    2   23 o 13   25.77   12.36   -2.26    1.76   -2.59    2.60   -1.98    2.38   32.55   15.45   32.33   15.18   0.22  21.66 
1 1 1  -41    2   24 o  9   77.42   13.40    6.26    1.91    6.49    2.86    6.08    2.56   75.51   19.65   73.77   18.30   1.75  26.85 
1 1 1  -41    2   25 o 16   47.58   16.74    2.25    1.89   -1.03    2.50    6.59    2.87   36.00   16.42   76.08   19.65 -40.08  25.61 
1 1 1  -41    2   26 o  1  178.93    6.91   31.16    2.36   34.02    3.39   28.49    3.28  185.28    9.62  169.11   10.20  16.17  14.02 
1 1 1  -41    2   27 o  5  113.86   11.10   13.07    2.38    8.79    3.42   17.08    3.32   87.41   20.83  128.59   13.72 -41.19  24.94 
1 1 1  -41    3    2 o 13   38.97   14.12    1.43    1.35    4.30    2.26   -0.18    1.69   61.23   18.06   31.92   14.11  29.31  22.92 
1 1 1  -41    3    3 o  4   29.77   12.73    0.15    1.28   -1.63    1.85    1.78    1.77   28.25   13.31   43.39   16.10 -15.14  20.89 
1 1 1  -41    3    4 o  1   55.17   12.09    3.22    1.24    2.31    1.82    3.98    1.68   47.23   16.48   60.37   14.75 -13.14  22.11 
1 1 1  -41    3    5 o 15   92.16    7.21    8.35    1.26    8.93    2.11    8.03    1.57   92.87   12.19   89.49    9.32   3.38  15.34 
1 1 1  -41    3    6 o 14  110.53    5.40   11.84    1.13   11.71    1.65   11.96    1.56  108.91    7.99  110.31    7.47  -1.39  10.94 
1 1 1  -41    3    7 o  4   48.23   10.31    2.40    0.92    1.03    1.31    3.75    1.29   35.89   13.71   59.97   11.72 -24.08  18.04 
1 1 1  -41    3    8 o 13   46.55   10.57    2.24    0.92    1.84    1.31    2.63    1.28   42.54   13.98   49.78   13.26  -7.24  19.27 
1 1 1  -41    3    9 o  2   24.42   10.56   -0.04    0.90   -0.92    1.29    0.81    1.26   24.85   11.50   34.09   13.36  -9.24  17.62 
1 1 1  -41    3   10 o  7   64.77    8.61    4.18    1.04    3.69    1.49    4.65    1.45   59.03   13.54   67.22   11.69  -8.18  17.89 
1 1 1  -41    3   11 o  5   25.75   11.17   -0.07    1.02   -0.40    1.44    0.26    1.44   28.86   12.87   32.24   13.62  -3.38  18.74 
1 1 1  -41    3   12 o 14   62.52    9.60    3.93    1.11    4.81    1.56    3.03    1.58   68.23   12.44   53.40   14.91  14.84  19.42 
1 1 1  -41    3   13 o  1   65.41   10.48    4.33    1.26    1.73    1.85    6.59    1.73   44.24   16.45   80.50   11.58 -36.26  20.12 
1 1 1  -41    3   14 o 19   48.37   15.05    2.43    1.54    3.26    2.47    1.91    1.96   55.84   19.20   45.90   16.94   9.95  25.60 
1 1 1  -41    3   15 o 16   32.72   13.85    0.24    1.49   -0.51    2.07    1.05    2.16   34.51   15.41   42.13   17.13  -7.61  23.04 
1 1 1  -41    3   16 o 13   64.99   11.78    4.33    1.41    6.00    1.97    2.61    2.01   75.71   14.17   50.71   17.30  25.00  22.36 
1 1 1  -41    3   17 o  9   47.56   14.68    2.34    1.46    4.62    2.07    0.09    2.07   65.31   16.61   36.93   15.98  28.38  23.05 
1 1 1  -41    3   18 o  4  102.35    8.24   10.29    1.60    8.58    2.23   12.10    2.29   91.37   13.15  109.79   11.06 -18.42  17.19 
1 1 1  -41    3   19 o 10   52.55   16.33    2.92    1.81    2.34    2.49    3.56    2.63   50.55   19.02   57.88   19.80  -7.33  27.46 
1 1 1  -41    3   20 o 15   71.36   12.35    5.25    1.62    5.29    2.28    5.21    2.30   69.49   17.30   68.92   17.46   0.58  24.58 
1 1 1  -41    3   21 o  6   39.36   15.31    1.16    1.65   -0.10    2.18    2.85    2.52   36.93   16.19   53.35   19.30 -16.42  25.19 
1 1 1  -41    3   22 o 19   31.62   14.31   -0.73    1.85   -1.07    2.63   -0.39    2.61   36.93   16.84   38.98   17.36  -2.06  24.19 
1 1 1  -41    3   23 o  6   44.00   15.97    1.81    1.73    1.53    2.46    2.08    2.44   45.92   18.43   48.61   18.68  -2.68  26.24 
1 1 1  -41    3   24 o  2  110.81    9.20   12.18    1.93   12.01    2.75   12.35    2.71  107.60   13.70  109.43   13.23  -1.83  19.04 
1 1 1  -41    3   25 o  1   73.02   14.38    5.65    1.93    3.35    2.64    8.31    2.84   56.23   19.81   86.93   17.70 -30.69  26.57 
1 1 1  -41    3   26 o 14  106.88   10.07   11.42    2.03    7.46    2.91   15.18    2.83   81.49   19.04  122.02   12.34 -40.53  22.69 
1 1 1  -41    3   27 o  2   50.07   17.33    2.56    2.02    3.03    2.71    1.98    3.01   54.64   19.98   50.50   20.35   4.14  28.52 
1 1 1  -41    4    2 o 12   95.20    7.35    8.93    1.33    8.08    1.89    9.76    1.86   88.55   11.43   98.22   10.08  -9.67  15.24 
1 1 1  -41    4    3 o  2   42.57   12.74    1.91    1.12    1.99    1.65    1.84    1.51   44.40   15.66   42.82   14.99   1.57  21.68 
1 1 1  -41    4    4 o 18  120.50    5.29   14.07    1.21   14.92    1.69   13.17    1.74  123.28    7.23  115.47    7.95   7.81  10.75 
1 1 1  -41    4    5 o  5   33.71   11.43    1.10    0.88    1.33    1.31    0.91    1.18   38.06   13.88   33.97   13.00   4.09  19.02 
1 1 1  -41    4    6 o  9   69.65   21.26    5.79    3.08    7.47    4.56    4.38    4.19   75.66   26.06   62.56   24.37  13.10  35.68 
1 1 1  -41    4    7 f  0   57.29   18.70    3.65    2.35    2.22    4.11    4.35    2.86   54.76   23.07   61.62   20.66  -6.86  30.97 
1 1 1  -41    4    8 f  0   82.41   16.28    7.39    2.47    6.30    4.42    7.89    2.98   71.46   25.57   83.35   19.14 -11.89  31.94 
1 1 1  -41    4    9 o 13   46.62   18.45    1.73    2.44    9.80    4.60   -1.41    2.87   88.08   25.75   37.51   17.29  50.56  31.01 
1 1 1  -41    4   10 o  9   41.39   17.37    0.75    2.32   -2.34    4.24    2.06    2.77   43.86   20.49   49.85   19.69  -5.99  28.42 
1 1 1  -41    4   11 o 12   48.80   15.55    2.49    1.63    2.95    1.78    0.09    4.06   52.59   16.18   48.96   21.75   3.62  27.10 
1 1 1  -41    4   12 o 12   62.42    9.22    3.91    1.07    3.38    1.51    4.43    1.50   56.43   14.07   65.36   12.50  -8.93  18.82 
1 1 1  -41    4   13 o  3   93.72    6.98    8.57    1.24    9.02    1.70    8.06    1.80   95.30    9.50   89.53   10.77   5.77  14.36 
1 1 1  -41    4   14 o  7   41.21   13.23    1.70    1.18    0.30    1.65    3.17    1.69   34.44   14.57   54.52   15.48 -20.07  21.26 
1 1 1  -41    4   15 f  0   77.16    9.02    5.91    1.30    5.06    1.83    6.79    1.85   69.28   14.32   81.49   12.31 -12.21  18.88 
1 1 1  -41    4   16 o  6   57.75   13.43    3.50    1.45    4.87    1.89    1.52    2.27   67.70   15.00   45.17   17.85  22.52  23.31 
1 1 1  -41    4   17 o 16   82.11    9.72    6.73    1.49    7.59    2.10    5.85    2.12   85.76   13.28   74.12   15.50  11.65  20.41 
1 1 1  -41    4   18 o  2   37.17   14.35    1.03    1.44    1.04    2.03    1.02    2.05   41.21   16.66   41.23   16.72  -0.02  23.60 
1 1 1  -41    4   19 o 12   40.47   14.84    1.45    1.50    0.18    2.13    2.71    2.12   37.72   16.26   51.54   17.75 -13.82  24.07 
1 1 1  -41    4   20 o 12   60.54   15.99    3.96    1.87    2.59    2.56    5.54    2.75   52.02   19.34   70.12   19.73 -18.09  27.63 
1 1 1  -41    4   21 o  6   80.11   11.52    6.54    1.71    7.17    2.28    5.73    2.58   82.23   15.12   71.63   18.68  10.60  24.03 
1 1 1  -41    4   22 o  5   93.53   10.48    8.79    1.84    7.52    2.69    9.90    2.52   82.80   17.57   97.58   13.90 -14.78  22.41 
1 1 1  -41    4   23 o  7   29.61   13.66   -1.13    1.80    0.54    2.44   -3.13    2.66   41.28   17.59   31.83   15.26   9.44  23.29 
1 1 1  -41    4   24 o 11   95.14   10.25    9.09    1.83    8.13    2.57   10.07    2.61   86.95   16.08   98.02   14.39 -11.07  21.57 
1 1 1  -41    4   25 f  0   23.00   11.37   -3.87    1.84   -5.96    2.86   -2.41    2.40   28.36   14.05   31.31   14.86  -2.95  20.46 
1 1 1  -41    4   26 o  2   42.28   16.92    1.24    2.07    1.49    3.05    1.03    2.82   48.57   20.12   45.54   19.14   3.03  27.77 
1 1 1  -41    4   27 o  4   64.13   15.42    4.44    1.86    8.78    2.77    0.86    2.52   90.04   16.75   43.12   18.11  46.92  24.66 
1 1 1  -41    5    2 o 15   62.52   10.05    4.00    1.16    2.51    1.67    5.39    1.61   48.30   15.76   71.74   12.19 -23.44  19.92 
1 1 1  -41    5    3 o  1   35.45   11.54    1.26    0.90    1.26    1.33    1.26    1.21   37.60   13.96   36.88   13.35   0.72  19.31 
1 1 1  -41    5    4 o 11   64.49   17.53    4.73    2.21    2.39    3.01    7.48    3.26   51.21   20.45   78.66   21.24 -27.44  29.48 
1 1 1  -41    5    5 o  5   47.97   17.75    2.28    2.15    0.33    2.96    4.48    3.14   42.94   18.83   61.89   21.62 -18.95  28.67 
1 1 1  -41    5    6 o  8   61.41   17.81    4.27    2.21    5.76    3.14    2.81    3.10   69.29   21.52   53.70   20.96  15.59  30.04 
1 1 1  -41    5    7 o  9   58.31   19.12    3.81    2.45    1.08    2.96    9.75    4.37   46.01   19.50   87.59   24.96 -41.58  31.67 
1 1 1  -41    5    8 o 11   54.42   21.01    2.88    3.09    2.89    4.50    2.88    4.25   58.38   24.34   57.67   23.81   0.71  34.05 
1 1 1  -41    5    9 o  2   78.51   21.23    7.23    3.26    2.86    4.56   11.75    4.65   58.78   24.50   97.42   24.90 -38.64  34.93 
1 1 1  -41    5   10 o 10   55.76   21.28    3.04    3.15    0.17    4.81    5.19    4.16   52.28   23.41   67.21   24.70 -14.93  34.03 
1 1 1  -41    5   11 o 16   35.57   15.61   -0.13    2.04    1.45    2.94   -1.59    2.82   47.98   19.80   36.83   17.04  11.15  26.12 
1 1 1  -41    5   12 o  1   28.77   13.66   -2.16    2.03   -3.60    2.86   -0.70    2.88   32.48   15.64   39.89   17.96  -7.41  23.81 
1 1 1  -41    5   13 o 10   71.03    6.95    4.94    0.93    2.58    1.30    7.40    1.33   49.54   13.45   86.66    8.13 -37.12  15.71 
1 1 1  -41    5   14 o 11   28.12   11.68    0.26    1.03   -0.36    1.45    0.90    1.47   29.23   12.98   36.45   14.36  -7.22  19.36 
1 1 1  -41    5   15 o  1   32.69   12.85    0.70    1.17    0.25    1.65    1.16    1.67   34.19   14.52   39.52   15.39  -5.33  21.15 
1 1 1  -41    5   16 o 10   53.87   13.61    3.06    1.40    1.49    2.15    4.21    1.84   44.33   17.40   62.69   15.50 -18.36  23.30 
1 1 1  -41    5   17 o  7   78.79   10.52    6.25    1.54    4.07    1.99    9.55    2.45   61.35   16.58   96.14   13.74 -34.79  21.53 
1 1 1  -41    5   18 o 10   84.09    9.48    7.04    1.50    8.44    2.11    5.63    2.12   90.85   12.51   72.55   15.75  18.31  20.12 
1 1 1  -41    5   19 o  3  124.29    7.19   15.06    1.70   15.79    2.38   14.31    2.42  126.04    9.98  119.59   10.72   6.45  14.65 
1 1 1  -41    5   20 o 16   69.09   14.35    5.05    1.83    4.80    2.20    5.61    3.30   66.16   17.25   69.78   22.10  -3.62  28.03 
1 1 1  -41    5   21 o 17   27.28   12.67   -1.19    1.58    0.19    2.33   -2.36    2.16   39.16   16.95   29.43   14.01   9.73  21.99 
1 1 1  -41    5   22 o  2   70.75   13.15    5.23    1.71    5.60    2.38    4.82    2.46   71.20   17.63   65.69   18.71   5.51  25.70 
1 1 1  -41    5   23 o 12   90.84   10.59    8.31    1.80    7.29    2.54    9.35    2.56   81.89   16.79   94.25   14.72 -12.36  22.33 
1 1 1  -41    5   24 o 18   27.53   12.89   -1.43    1.69    0.70    2.41   -3.49    2.37   41.77   17.64   28.66   13.90  13.11  22.46 
1 1 1  -41    5   25 o  2   55.48   16.84    3.34    1.94    2.17    3.05    4.13    2.51   51.42   20.55   60.91   19.28  -9.49  28.18 
1 1 1  -41    5   26 o 12   61.11   18.47    4.15    2.34    3.93    3.07    4.44    3.60   60.11   21.34   63.34   23.02  -3.22  31.39 
1 1 1  -41    5   27 o  2   32.56   14.52   -0.43    1.83    1.41    2.59   -2.28    2.59   45.97   18.74   33.25   15.69  12.72  24.43 
1 1 1  -41    6    2 o 14   71.42   10.33    5.22    1.37    5.37    1.47    4.24    3.68   72.17   11.04   60.64   23.04  11.54  25.55 
1 1 1  -41    6    3 o  5   38.11   16.64    0.17    2.29   -1.88    3.16    2.43    3.31   37.70   17.64   52.29   21.24 -14.59  27.61 
1 1 1  -41    6    4 o  7   96.70   13.26    9.82    2.38   11.96    3.32    7.56    3.42  103.63   17.41   78.51   21.98  25.12  28.03 
1 1 1  -41    6    5 o 16   47.56   17.82    2.19    2.18    2.52    2.97    1.81    3.23   51.77   20.40   49.66   20.65   2.12  29.03 
1 1 1  -41    6    6 o  1  142.82    9.76   20.42    2.64   25.22    3.78   15.84    3.69  156.27   12.80  120.68   16.47  35.59  20.86 
1 1 1  -41    6    7 o 18   39.97   16.81    0.72    2.18   -1.08    3.00    2.70    3.16   39.07   17.89   53.55   21.08 -14.47  27.65 
1 1 1  -41    6    8 o 17  103.57   12.29   11.03    2.38   15.69    3.41    6.56    3.33  121.79   14.97   74.07   21.98  47.72  26.60 
1 1 1  -41    6    9 o 18   86.10   14.74    7.87    2.34    7.40    3.32    8.33    3.28   79.26   21.45   84.86   20.50  -5.60  29.67 
1 1 1  -41    6   10 o 12  141.27    9.53   19.81    2.55   13.99    3.51   26.33    3.72  114.13   16.62  161.02   12.18 -46.89  20.61 
1 1 1  -41    6   11 o 19  132.47    9.86   17.46    2.48   16.01    3.51   18.89    3.49  123.45   15.23  135.33   13.71 -11.88  20.49 
1 1 1  -41    6   12 o 18   84.77   14.46    7.55    2.26    7.26    3.12    7.86    3.27   79.81   20.40   82.88   20.72  -3.08  29.07 
1 1 1  -41    6   13 o 19   64.55   17.45    4.57    2.20    8.81    3.11    0.34    3.11   89.19   18.87   44.83   19.49  44.36  27.13 
1 1 1  -41    6   14 o 18   33.00   13.56    0.49    1.37    0.94    1.53   -1.34    3.08   37.13   14.64   39.53   18.11  -2.39  23.29 
1 1 1  -41    6   15 o 12   42.06   12.43    1.82    1.07    1.12    1.47    2.59    1.55   37.95   14.54   49.70   15.05 -11.75  20.92 
1 1 1  -41    6   16 f  0   49.10   13.02    2.52    1.24    2.15    1.74    2.92    1.77   46.60   16.09   52.50   16.11  -5.90  22.77 
1 1 1  -41    6   17 o  1  109.04    7.68   11.64    1.59   12.46    2.49   11.07    2.06  110.94   11.94  105.27   10.41   5.68  15.84 
1 1 1  -41    6   18 o  7   93.25    8.56    8.58    1.51    8.47    2.13    8.69    2.13   90.93   12.61   92.25   12.42  -1.32  17.69 
1 1 1  -41    6   19 f  0   89.12    9.84    7.93    1.64    5.43    2.17   11.31    2.52   70.86   16.37  105.10   12.85 -34.24  20.81 
1 1 1  -41    6   20 o 11   36.55   15.03    0.65    1.68    2.31    2.34   -1.13    2.43   49.64   18.47   35.23   16.11  14.40  24.51 
1 1 1  -41    6   21 o  3   31.68   15.13   -2.87    2.57   -2.87    2.57    0.00    0.00   31.68   15.13       ?       ?      ?      ? 
1 1 1  -41    6   22 o 13   59.34   14.91    3.78    1.69    3.14    2.38    4.43    2.39   54.59   18.84   63.06   18.59  -8.46  26.46 
1 1 1  -41    6   23 o 15   50.84   15.98    2.74    1.73    6.71    2.53   -0.71    2.36   78.05   17.45   35.98   16.24  42.07  23.84 
1 1 1  -41    6   24 o 17   55.34   15.83    3.31    1.76    1.48    2.44    5.28    2.53   45.48   18.30   68.49   18.80 -23.01  26.24 
1 1 1  -41    6   25 o  4   44.84   17.02    1.76    2.01    3.18    2.89    0.43    2.79   55.78   20.57   42.99   18.58  12.79  27.72 
1 1 1  -41    6   26 o 15   32.32   14.56   -0.63    1.89   -3.27    2.54    2.65    2.83   30.53   14.71   52.94   20.18 -22.40  24.97 
1 1 1  -41    6   27 o  7   29.44   13.72   -1.43    1.88   -1.66    2.69   -1.20    2.63   35.62   16.53   36.48   16.72  -0.86  23.51 
1 1 1  -41    7    2 o  1   50.70   18.97    2.64    2.47   -0.65    3.39    6.37    3.61   42.15   19.19   71.01   23.19 -28.87  30.10 
1 1 1  -41    7    3 o  3   49.44   18.56    2.44    2.37    5.66    3.33   -0.86    3.38   67.89   22.27   41.59   19.02  26.30  29.29 
1 1 1  -41    7    4 o 16   38.88   16.87    0.30    2.32   -0.65    3.11    1.48    3.47   40.70   18.47   49.32   21.01  -8.63  27.98 
1 1 1  -41    7    5 o  9   80.68   16.14    7.17    2.40    7.35    3.28    6.95    3.52   77.98   21.38   74.88   22.67   3.11  31.17 
1 1 1  -41    7    6 o 11   37.81   16.62    0.01    2.31    1.82    3.26   -1.84    3.29   49.95   20.75   38.80   18.09  11.15  27.53 
1 1 1  -41    7    7 o 12   33.12   15.26   -1.19    2.23   -1.79    3.16   -0.58    3.16   38.18   17.78   41.49   18.75  -3.31  25.84 
1 1 1  -41    7    8 o 13   83.42   15.77    7.53    2.42   11.44    3.44    3.72    3.40  101.20   18.51   58.97   22.20  42.24  28.91 
1 1 1  -41    7    9 o  1   39.80   16.86    0.58    2.22    3.48    3.16   -2.22    3.11   57.60   21.46   37.02   17.37  20.57  27.61 
1 1 1  -41    7   10 o 14   48.55   18.17    2.21    2.27    2.01    3.17    2.42    3.25   51.10   20.78   53.15   21.22  -2.04  29.70 
1 1 1  -41    7   11 o  4   30.80   14.53   -2.05    2.23   -0.66    3.08   -3.58    3.22   41.24   18.58   35.08   16.81   6.16  25.06 
1 1 1  -41    7   12 o  6   54.93   18.35    3.21    2.26    0.23    3.13    6.43    3.26   44.47   19.45   74.37   21.65 -29.90  29.10 
1 1 1  -41    7   13 o 14   90.73   14.01    8.57    2.35   11.25    3.33    5.94    3.31  101.75   17.80   71.58   22.06  30.17  28.34 
1 1 1  -41    7   14 o  7   25.48   12.56   -4.30    2.18   -7.92    3.00   -0.26    3.17   26.91   13.49   43.22   19.20 -16.32  23.47 
1 1 1  -41    7   15 o 16   42.46   13.41    1.83    1.22   -0.38    1.61    4.74    1.85   30.79   13.69   66.72   14.90 -35.93  20.23 
1 1 1  -41    7   16 o 18   31.77   12.54    0.64    1.12    0.33    1.55    0.98    1.63   33.68   14.17   38.12   15.08  -4.44  20.70 
1 1 1  -41    7   17 o 15   57.24   12.27    3.41    1.30    3.34    1.81    3.48    1.87   55.80   16.10   56.82   16.36  -1.02  22.96 
1 1 1  -41    7   18 f  0  127.57    8.16   15.96    1.98   12.57    2.55   21.06    3.12  111.25   12.20  144.81   11.40 -33.55  16.70 
1 1 1  -41    7   19 o 12   42.87   15.26    1.73    1.57    1.02    2.15    2.56    2.31   41.73   17.04   51.02   18.45  -9.29  25.12 
1 1 1  -41    7   20 f  0  168.89    6.23   27.65    2.00   28.20    2.89   27.14    2.78  169.13    8.99  166.04    8.81   3.09  12.59 
1 1 1  -41    7   21 o  9   57.48   15.33    3.56    1.71    1.95    2.15    6.38    2.84   46.70   17.63   75.03   19.62 -28.34  26.38 
1 1 1  -41    7   22 o  8   85.25   10.69    7.34    1.70    8.29    2.35    6.30    2.46   88.83   14.36   75.62   17.44  13.22  22.59 
1 1 1  -41    7   23 o  9   42.37   15.72    1.61    1.69    1.97    2.38    1.24    2.40   47.70   18.43   44.12   18.02   3.59  25.77 
1 1 1  -41    7   24 o 11  120.17    8.57   14.25    1.95   10.63    2.73   18.03    2.79  100.55   14.66  133.87   11.03 -33.32  18.35 
1 1 1  -41    7   25 o  9   59.64   17.11    3.91    2.05    0.87    2.90    6.94    2.90   45.28   19.24   78.19   19.48 -32.91  27.38 
1 1 1  -41    7   26 o 14  104.08   11.81   11.02    2.30   10.67    3.32   11.35    3.21   98.37   18.34  102.46   16.99  -4.09  25.00 
1 1 1  -41    7   27 o  9   38.01   15.66    0.73    1.83    0.19    2.58    1.29    2.61   40.75   17.73   45.53   18.72  -4.78  25.78 
1 1 1  -41    8    2 f  0  104.05   13.92   11.49    2.70    9.37    3.67   13.99    3.98   87.32   22.01  109.85   19.70 -22.52  29.54 
1 1 1  -41    8    3 o  9   50.82   19.08    2.63    2.51    1.49    3.46    3.87    3.63   49.23   20.97   59.09   22.78  -9.85  30.97 
1 1 1  -41    8    4 o 15   98.00   14.35   10.24    2.60    6.51    3.54   14.62    3.84   72.23   22.90  113.98   18.28 -41.74  29.30 
1 1 1  -41    8    5 o 19   52.48   18.90    2.93    2.42    1.81    3.28    4.26    3.57   49.83   20.78   60.96   22.80 -11.13  30.85 
1 1 1  -41    8    6 o 15  150.88   10.08   22.86    2.89   23.92    4.07   21.79    4.10  150.65   14.31  142.84   15.26   7.81  20.93 
1 1 1  -41    8    7 o 18   73.02   17.97    6.04    2.49    6.14    3.51    5.94    3.53   70.90   22.82   69.78   22.92   1.11  32.34 
1 1 1  -41    8    8 o  1  142.76   10.38   20.47    2.81   20.26    3.98   20.67    3.97  138.13   15.34  139.69   15.13  -1.56  21.55 
1 1 1  -41    8    9 o 11   91.52   14.83    8.90    2.50    6.18    3.46   11.87    3.62   71.79   22.62  102.76   19.16 -30.97  29.65 
1 1 1  -41    8   10 o 16  109.41   12.40   12.27    2.54    9.76    3.47   15.18    3.74   92.37   20.24  118.48   17.03 -26.10  26.45 
1 1 1  -41    8   11 o 16   66.89   18.47    5.02    2.44    7.93    3.51    2.31    3.38   82.07   21.97   53.25   21.52  28.82  30.76 
1 1 1  -41    8   12 o 16   48.06   18.39    2.04    2.36    3.25    3.33    0.83    3.33   57.36   21.90   47.52   20.41   9.84  29.93 
1 1 1  -41    8   13 o 16   35.18   15.92   -0.81    2.29   -3.67    3.22    2.14    3.27   34.93   16.76   52.41   21.17 -17.47  27.00 
1 1 1  -41    8   14 o  5   33.40   15.49   -1.54    2.35   -2.51    3.37   -0.62    3.29   38.49   18.08   42.80   19.24  -4.30  26.40 
1 1 1  -41    8   15 o 15   36.68   16.44   -0.58    2.38   -0.21    3.32   -0.96    3.40   44.25   19.65   42.56   19.31   1.68  27.56 
1 1 1  -41    8   16 o 13   67.04    8.02    4.45    1.01    3.86    1.40    5.08    1.45   60.93   12.43   70.67   11.13  -9.73  16.69 
1 1 1  -41    8   17 o 18   40.51   13.50    1.62    1.22    2.90    1.67    0.12    1.80   52.24   15.55   34.79   14.98  17.45  21.59 
1 1 1  -41    8   18 o 16  100.23    9.27    9.97    1.75   10.31    2.80    9.74    2.25   98.88   15.35   97.71   12.32   1.17  19.69 
1 1 1  -41    8   19 o  7   69.11   14.09    5.04    1.79    5.50    2.19    4.11    3.13   71.16   16.45   61.39   21.58   9.77  27.14 
1 1 1  -41    8   20 o  3   59.42   13.70    3.74    1.52    3.43    2.03    4.12    2.30   56.30   17.28   61.10   18.27  -4.80  25.15 
1 1 1  -41    8   21 o  2   55.38   14.71    3.28    1.58    0.47    2.11    6.86    2.38   38.77   16.45   79.71   16.21 -40.95  23.09 
1 1 1  -41    8   22 o  3   59.82   17.15    3.93    2.06    5.80    2.89    2.00    2.93   71.12   20.31   50.24   20.13  20.88  28.59 
1 1 1  -41    8   23 o 19   70.24   13.27    5.17    1.71    4.48    2.36    5.94    2.49   63.29   18.45   73.03   17.97  -9.73  25.75 
1 1 1  -41    8   24 o 10   58.79   17.04    3.79    2.02    4.66    2.94    3.01    2.79   64.03   20.92   54.60   20.19   9.43  29.07 
1 1 1  -41    8   25 o  1   40.30   15.83    1.21    1.78   -1.74    2.49    4.29    2.55   33.81   15.76   61.92   19.40 -28.12  24.99 
1 1 1  -41    8   26 o 13   70.10   15.73    5.31    2.05    2.32    3.22    7.35    2.66   52.73   21.11   81.73   17.58 -29.01  27.48 
1 1 1  -41    8   27 o  9   56.96   17.21    3.54    2.03    5.06    2.69    1.53    3.09   66.76   19.73   48.89   20.25  17.87  28.27 
1 1 1  -41    9    2 o  1   45.97   19.35    1.31    2.89    1.74    3.39    0.19    5.51   49.69   20.95   52.99   24.25  -3.31  32.05 
1 1 1  -41    9    3 o 19   52.42   19.43    2.89    2.58    3.89    3.61    1.84    3.69   59.08   22.72   51.30   21.75   7.77  31.46 
1 1 1  -41    9    4 o 17  103.43   13.98   11.33    2.69   10.90    3.69   11.82    3.92   95.93   20.78   99.58   21.27  -3.64  29.74 
1 1 1  -41    9    5 o  4  112.05   12.80   13.06    2.69    9.93    3.68   16.64    3.93   90.83   21.56  122.71   17.27 -31.88  27.63 
1 1 1  -41    9    6 o  7   48.09   18.66    2.11    2.45    3.05    3.41    1.12    3.52   55.40   21.87   48.43   20.90   6.98  30.25 
1 1 1  -41    9    7 o 17   43.26   17.83    1.18    2.38    2.13    3.47    0.35    3.26   52.02   21.50   44.84   19.72   7.18  29.17 
1 1 1  -41    9    8 o  3   62.44   19.26    4.45    2.52    1.52    3.60    7.30    3.54   50.47   21.43   77.47   22.58 -27.01  31.13 
1 1 1  -41    9    9 o 11   60.71   19.03    4.15    2.45    6.35    3.58    2.20    3.37   72.45   23.01   52.33   21.36  20.12  31.40 
1 1 1  -41    9   10 o  6   43.80   17.99    1.19    2.41   -0.88    3.40    3.29    3.42   42.32   19.24   57.32   22.10 -15.00  29.30 
1 1 1  -41    9   11 o  6   88.56   15.50    8.38    2.52   13.29    3.66    3.93    3.49  110.11   18.05   60.58   22.55  49.53  28.88 
1 1 1  -41    9   12 f  0   44.64   17.94    1.41    2.34   -0.20    3.20    3.25    3.42   43.35   19.27   57.48   22.12 -14.13  29.34 
1 1 1  -41    9   13 o 12   55.67   18.84    3.30    2.38    2.79    3.32    3.85    3.42   55.26   21.63   60.41   22.37  -5.15  31.12 
1 1 1  -41    9   14 o  4   71.69   17.84    5.68    2.43    5.64    3.45    5.72    3.42   69.72   22.67   70.16   22.54  -0.44  31.97 
1 1 1  -41    9   15 o  9   61.60   19.00    4.19    2.45    3.78    3.41    4.64    3.53   60.22   22.34   64.59   22.89  -4.37  31.98 
1 1 1  -41    9   16 o 15   67.73   20.09    5.18    2.78    6.61    3.49    2.69    4.62   75.11   22.55   59.16   24.65  15.95  33.41 
1 1 1  -41    9   17 o  5   52.56   11.83    2.87    1.16    1.55    1.56    4.48    1.72   41.47   15.16   64.98   14.29 -23.51  20.83 
1 1 1  -41    9   18 o 11   75.95   10.07    5.80    1.42    7.57    2.12    4.34    1.92   85.43   13.43   63.30   15.93  22.12  20.83 
1 1 1  -41    9   19 o 10   47.74   15.85    2.34    1.68   -0.64    2.32    5.67    2.45   35.94   16.16   71.54   17.99 -35.60  24.18 
1 1 1  -41    9   20 o 18  101.85    8.50   10.24    1.64   12.28    2.30    8.13    2.33  110.42   11.04   87.97   14.40  22.45  18.14 
1 1 1  -41    9   21 o 18   35.79   14.51    0.72    1.54    0.86    2.12    0.57    2.25   40.65   16.80   40.15   17.00   0.50  23.90 
1 1 1  -41    9   22 o  3  109.56   10.62   12.06    2.19   14.99    3.07    8.99    3.14  120.44   13.57   89.68   18.93  30.76  23.29 
1 1 1  -41    9   23 o 19  100.68   10.81   10.22    2.04   12.30    2.90    8.19    2.88  108.40   14.40   85.96   18.11  22.43  23.14 
1 1 1  -41    9   24 o 16   44.38   16.36    1.82    1.83    1.22    2.47    2.54    2.71   44.36   18.22   51.90   19.76  -7.55  26.87 
1 1 1  -41    9   25 o  5   87.41   11.20    7.76    1.83    6.92    2.64    8.52    2.53   78.97   17.95   89.48   15.34 -10.51  23.61 
1 1 1  -41    9   26 f  0   52.15   17.24    2.87    2.00    1.15    3.09    4.11    2.61   47.40   19.98   60.75   19.71 -13.35  28.07 
1 1 1  -41    9   27 o  7   58.21   17.11    3.71    2.03    5.04    2.72    2.05    3.03   66.59   19.90   50.84   20.44  15.75  28.53 
1 1 1  -41   10    3 o  1   39.66   17.97   -0.60    2.93   -3.17    3.42    6.51    5.69   36.55   17.46   70.14   28.07 -33.59  33.06 
1 1 1  -41   10    4 o  9   47.67   19.77    1.63    2.95    0.68    3.57    3.67    5.24   47.05   20.66   61.17   25.92 -14.12  33.14 
1 1 1  -41   10    5 o 19   73.82   18.33    6.26    2.57    2.65    3.50   10.50    3.79   53.80   21.83   93.35   21.69 -39.55  30.77 
1 1 1  -41   10    6 o 12   73.29   18.18    6.14    2.53    5.20    3.53    7.14    3.63   65.57   22.90   75.65   23.08 -10.08  32.51 
1 1 1  -41   10    7 f  0   37.26   16.72   -0.46    2.47    5.15    3.56   -5.66    3.43   65.54   23.02   32.53   15.98  33.01  28.02 
1 1 1  -41   10    8 o 15  107.40   13.87   12.11    2.78   16.19    4.04    8.45    3.82  120.88   18.07   82.80   23.24  38.08  29.44 
1 1 1  -41   10    9 o  6   74.59   18.07    6.27    2.55    5.71    3.60    6.83    3.60   68.90   23.15   74.88   23.01  -5.98  32.64 
1 1 1  -41   10   10 o  8   64.42   19.04    4.71    2.50    8.08    3.60    1.53    3.49   82.15   22.35   50.37   21.24  31.78  30.83 
1 1 1  -41   10   11 o 12   86.90   16.16    8.16    2.58    6.71    3.59    9.71    3.71   74.73   22.96   91.01   21.69 -16.28  31.59 
1 1 1  -41   10   12 o 16   64.57   18.74    4.68    2.44    1.79    3.36    7.91    3.56   51.07   21.14   81.79   22.22 -30.72  30.67 
1 1 1  -41   10   13 o 13  127.33   11.60   16.39    2.79   18.52    3.96   14.30    3.93  132.19   16.04  114.02   18.69  18.17  24.63 
1 1 1  -41   10   14 f  0   35.05   16.32   -1.78    2.65   -3.09    3.25    0.85    4.61   36.27   17.24   53.40   23.46 -17.13  29.11 
1 1 1  -41   10   15 o 16  147.06   12.07   21.90    3.36   25.55    4.22   15.61    5.54  157.22   14.23  112.49   26.28  44.73  29.88 
1 1 1  -41   10   16 o 11   69.06   21.84    5.50    3.22    5.15    4.32    5.94    4.83   67.56   25.12   71.17   26.54  -3.62  36.55 
1 1 1  -41   10   17 o  5  135.42    7.71   17.95    1.98   19.19    2.27   13.86    4.11  139.65    8.54  111.28   20.09  28.37  21.83 
1 1 1  -41   10   18 f  0   40.42   13.44    1.62    1.21    0.39    1.66    3.02    1.77   34.87   14.67   53.17   16.10 -18.30  21.78 
1 1 1  -41   10   19 o 12   56.96   14.14    3.46    1.53    6.04    2.46    1.83    1.95   73.93   17.70   45.13   16.86  28.80  24.45 
1 1 1  -41   10   20 o 10   96.72    8.65    9.25    1.58   12.46    2.26    6.18    2.21  111.34   10.77   75.77   15.80  35.57  19.12 
1 1 1  -41   10   21 o  5   37.17   14.58    0.99    1.51   -0.33    2.04    2.57    2.24   34.79   15.43   50.66   18.19 -15.87  23.85 
1 1 1  -41   10   22 o 15   77.94   11.61    6.22    1.67    8.41    2.34    3.90    2.40   89.52   14.14   59.36   18.87  30.16  23.58 
1 1 1  -41   10   23 o  8   65.60   15.58    4.66    1.92    3.92    2.72    5.41    2.71   59.55   20.15   68.83   19.67  -9.28  28.16 
1 1 1  -41   10   24 o  1   68.40   13.98    4.96    1.76   10.79    2.56   -0.33    2.44  101.98   13.47   37.79   16.81  64.18  21.54 
1 1 1  -41   10   25 f  0   42.01   15.82    1.53    1.73    1.31    2.45    1.74    2.43   44.72   18.23   46.71   18.45  -1.99  25.94 
1 1 1  -41   10   26 f  0   46.52   16.24    2.15    1.77    2.45    2.54    1.87    2.48   50.88   19.17   47.63   18.69   3.25  26.78 
1 1 1  -41   11    3 o 11   49.53   20.35    1.98    3.08    3.57    5.29    1.16    3.79   60.76   25.91   49.37   21.50  11.39  33.67 
1 1 1  -41   11    4 o 15   62.95   22.06    4.72    3.27    3.37    3.99    7.52    5.74   57.74   23.35   73.69   28.58 -15.96  36.90 
1 1 1  -41   11    5 o 15   84.98   19.97    8.48    3.18    7.38    3.80   11.07    5.84   76.29   23.65   87.03   29.50 -10.74  37.81 
1 1 1  -41   11    6 o 12   41.62   18.42    0.05    2.89   -1.70    3.44    4.30    5.35   39.95   18.59   63.53   26.51 -23.58  32.38 
1 1 1  -41   11    7 o 11   92.25   18.77    9.68    3.19    9.92    3.87    9.18    5.63   90.12   22.57   80.72   28.88   9.40  36.65 
1 1 1  -41   11    8 o 16   86.28   17.08    8.24    2.71   13.15    3.98    3.96    3.71  106.82   20.24   60.25   23.08  46.57  30.70 
1 1 1  -41   11    9 o  9   62.63   19.28    4.48    2.53    4.03    3.57    4.92    3.58   60.59   22.78   64.84   23.05  -4.25  32.40 
1 1 1  -41   11   10 o  6   52.62   19.02    2.85    2.45   -0.61    3.47    6.31    3.47   43.38   19.61   72.44   22.61 -29.06  29.93 
1 1 1  -41   11   11 f  0   55.08   20.34    3.12    2.83    2.61    3.44    4.16    4.94   54.44   21.82   63.88   25.94  -9.43  33.89 
1 1 1  -41   11   12 o 12   64.17   20.88    4.70    2.93    4.29    3.59    5.50    5.07   62.42   22.95   68.96   26.82  -6.55  35.30 
1 1 1  -41   11   13 o  9  105.68   16.16   11.94    3.15    7.59    3.78   21.93    5.73   79.39   23.38  137.46   22.62 -58.07  32.53 
1 1 1  -41   11   14 o 15   38.70   18.13   -2.31    3.36   -2.98    4.53   -1.49    5.01   44.14   20.79   49.44   22.81  -5.31  30.86 
1 1 1  -41   11   15 o 18   47.37   19.48    1.44    2.83   -2.79    4.44    4.35    3.67   44.07   20.70   63.08   23.21 -19.01  31.10 
1 1 1  -41   11   16 o 11   77.26   20.37    6.84    3.05   12.96    4.92    3.03    3.88  102.94   25.23   57.90   23.17  45.03  34.26 
1 1 1  -41   11   17 o  9   91.38   16.06    8.94    2.70    5.55    3.70   12.79    3.95   68.99   23.48  106.69   20.11 -37.70  30.92 
1 1 1  -41   11   18 o 17   24.46   10.93   -0.35    1.04   -0.54    1.47   -0.15    1.47   28.59   12.87   30.36   13.29  -1.77  18.50 
1 1 1  -41   11   19 o 16   28.52   12.48   -0.14    1.29    1.83    1.78   -2.33    1.88   44.30   16.18   26.79   12.84  17.51  20.65 
1 1 1  -41   11   20 o 19  123.89    7.56   15.03    1.78   14.94    2.28   15.16    2.84  122.47    9.84  121.89   12.39   0.58  15.82 
1 1 1  -41   11   21 o  1   33.14   14.01    0.30    1.52   -0.04    2.12    0.66    2.19   36.55   15.99   40.10   16.87  -3.55  23.25 
1 1 1  -41   11   22 o 11   48.30   16.49    2.39    1.82    1.19    2.55    3.65    2.61   44.64   18.43   57.87   19.73 -13.24  27.00 
1 1 1  -41   11   23 o 11   55.11   17.48    3.29    2.06    2.03    2.89    4.61    2.95   50.04   20.00   63.69   20.96 -13.65  28.97 
1 1 1  -41   11   24 o 10  116.67    8.53   13.44    1.89   13.67    2.64   13.19    2.69  115.76   12.15  113.41   12.66   2.36  17.55 
1 1 1  -41   11   25 o  6  128.30    8.25   16.20    2.01   17.88    2.86   14.55    2.82  133.07   11.38  119.23   12.60  13.84  16.98 
1 1 1  -41   11   26 o  9   36.68   15.23    0.60    1.75    2.38    2.43   -1.31    2.53   50.11   18.80   35.33   16.26  14.79  24.86 
1 1 1  -41   12    3 o  8   45.97   19.00    1.50    2.71    1.44    3.69    1.56    3.99   49.87   21.46   51.34   22.21  -1.47  30.89 
1 1 1  -41   12    4 o  4   43.54   19.25    0.24    3.15    3.16    5.51   -1.18    3.84   60.25   26.07   43.28   19.96  16.96  32.84 
1 1 1  -41   12    5 o 15   41.61   18.56   -0.11    2.99    3.49    4.98   -2.14    3.74   60.23   25.38   40.65   19.07  19.58  31.74 
1 1 1  -41   12    6 o 16   43.17   19.64   -0.65    3.54   -4.92    4.51    6.21    5.72   39.86   19.30   69.68   28.04 -29.82  34.04 
1 1 1  -41   12    7 o 17   50.89   20.70    2.16    3.15    0.66    3.82    5.37    5.58   48.31   21.29   67.22   27.46 -18.91  34.74 
1 1 1  -41   12    8 o  6   76.67   21.19    7.03    3.20    6.90    3.94    7.26    5.50   74.06   24.22   73.94   28.15   0.12  37.14 
1 1 1  -41   12    9 o  6   73.62   21.12    6.44    3.12    5.13    3.77    9.28    5.57   65.77   23.61   82.00   28.78 -16.22  37.23 
1 1 1  -41   12   10 o 18   67.77   21.12    5.39    3.03    5.60    3.70    4.96    5.26   68.31   23.47   66.60   26.86   1.70  35.67 
1 1 1  -41   12   11 o 13   81.38   20.62    7.71    3.21    5.56    3.85   12.60    5.80   68.28   23.92   96.13   29.12 -27.85  37.68 
1 1 1  -41   12   12 o 15   48.19   20.86    0.82    3.53   -2.79    4.66    5.65    5.40   44.96   21.15   69.61   27.49 -24.65  34.69 
1 1 1  -41   12   13 o 15   39.69   17.84   -0.58    2.82   -0.14    4.48   -0.86    3.64   49.95   22.46   43.87   19.93   6.08  30.03 
1 1 1  -41   12   14 o 17   64.17   20.69    4.68    2.88   -3.81    4.20   12.25    3.97   40.72   19.42  103.58   20.79 -62.86  28.45 
1 1 1  -41   12   15 o  2   50.34   19.36    2.29    2.62    1.91    3.56    2.73    3.86   52.38   21.72   56.57   22.95  -4.19  31.60 
1 1 1  -41   12   16 o 17   77.49   18.02    6.67    2.61    8.62    3.57    4.41    3.84   85.85   21.76   63.47   23.66  22.38  32.15 
1 1 1  -41   12   17 o 10  112.52   13.52   13.09    2.84   15.31    4.02   10.87    4.02  118.16   18.44   96.26   22.33  21.90  28.96 
1 1 1  -41   12   18 o 12   45.57   14.52    2.15    1.42    1.43    1.54    6.41    3.76   40.40   14.98   73.17   23.63 -32.77  27.98 
1 1 1  -41   12   19 o  7   87.20    7.98    7.50    1.31    6.67    1.81    8.41    1.90   80.52   12.19   91.05   11.20 -10.53  16.55 
1 1 1  -41   12   20 o  2   70.51   12.31    5.15    1.60    6.36    2.46    4.27    2.09   75.95   17.38   62.25   17.10  13.70  24.38 
1 1 1  -41   12   21 o 19   40.19   15.32    1.33    1.63    4.92    2.30   -2.31    2.32   66.45   17.76   30.83   14.63  35.62  23.01 
1 1 1  -41   12   22 o  2  156.20    6.95   23.78    2.07   23.00    2.77   24.76    3.10  152.17    9.58  157.37   10.39  -5.20  14.13 
1 1 1  -41   12   23 f  0   35.71   15.58   -0.01    2.00    0.52    2.80   -0.55    2.86   43.29   18.66   39.99   17.97   3.30  25.90 
1 1 1  -41   12   24 o  4   46.68   16.05    2.20    1.73    3.02    2.40    1.32    2.49   53.77   18.90   44.90   18.34   8.87  26.34 
1 1 1  -41   12   25 o  2   41.15   15.91    1.35    1.77    2.52    2.49    0.15    2.53   51.11   19.05   40.22   17.53  10.89  25.89 
1 1 1  -41   12   26 o 18   45.34   16.41    1.96    1.83    4.31    2.59   -0.35    2.57   61.95   19.58   38.73   17.24  23.22  26.09 
1 1 1  -41   13    3 o 19   49.10   19.45    2.19    2.71    1.69    3.71    2.77    3.96   50.71   21.66   55.22   22.90  -4.51  31.52 
1 1 1  -41   13    4 o 15   43.60   18.69    0.82    2.78    5.17    3.85   -3.88    4.01   65.01   23.80   38.72   18.60  26.29  30.21 
1 1 1  -41   13    5 f  0   53.26   19.73    3.00    2.66    4.40    3.75    1.57    3.78   61.63   23.28   50.80   21.79  10.82  31.89 
1 1 1  -41   13    6 o  8  106.21   17.31   12.51    3.39    8.07    5.49   15.25    4.31   76.20   28.30  114.43   20.47 -38.23  34.93 
1 1 1  -41   13    7 o  4   41.72   18.68   -0.23    3.06   -4.45    4.87    2.52    3.93   42.45   20.43   54.73   22.77 -12.28  30.59 
1 1 1  -41   13    8 o  9  140.53   13.19   20.51    3.50   14.30    5.83   24.00    4.37  101.66   28.78  149.82   15.50 -48.16  32.69 
1 1 1  -41   13    9 o  3   47.63   19.81    1.50    2.98   -5.36    4.80    5.77    3.79   40.94   19.84   68.76   23.76 -27.82  30.96 
1 1 1  -41   13   10 o  7   52.03   20.42    2.49    2.96    3.96    4.89    1.63    3.72   62.57   25.64   51.40   21.81  11.17  33.66 
1 1 1  -41   13   11 o 12   83.55   20.01    8.05    3.15   12.63    5.12    5.27    3.99   98.96   26.55   66.79   24.26  32.16  35.97 
1 1 1  -41   13   12 f  0   51.72   20.27    2.41    2.91    2.08    4.61    2.62    3.76   56.34   24.11   55.42   22.57   0.92  33.03 
1 1 1  -41   13   13 o 12   63.31   19.76    4.55    2.65    1.95    3.53    7.88    4.00   52.19   21.64   80.03   24.17 -27.84  32.44 
1 1 1  -41   13   14 o 15   52.04   19.43    2.65    2.59    2.33    3.52    3.02    3.83   53.71   21.86   57.38   23.00  -3.67  31.73 
1 1 1  -41   13   15 o  9   88.46   16.48    8.47    2.68    9.75    3.66    6.99    3.94   91.62   21.33   75.76   24.16  15.86  32.22 
1 1 1  -41   13   16 o 16   52.54   19.50    2.72    2.60    0.65    3.64    4.87    3.72   48.35   21.06   65.38   23.46 -17.03  31.52 
1 1 1  -41   13   17 o 17   71.36   18.95    5.75    2.62    9.52    3.78    2.25    3.64   89.92   22.17   53.92   22.13  36.00  31.32 
1 1 1  -41   13   18 o 18   46.86   18.82    1.64    2.57    2.46    3.60    0.79    3.67   54.55   22.14   48.90   21.22   5.65  30.67 
1 1 1  -41   13   19 o 11   84.79    7.74    7.08    1.24    5.99    1.70    8.32    1.81   76.29   12.05   90.76   10.67 -14.47  16.09 
1 1 1  -41   13   20 o 15   85.38    9.64    7.30    1.54    8.34    2.18    6.26    2.18   89.62   13.16   76.29   15.50  13.33  20.33 
1 1 1  -41   13   21 o  7   54.23   16.28    3.18    1.82    1.44    2.26    6.41    3.07   44.25   17.69   74.18   20.83 -29.93  27.33 
1 1 1  -41   13   22 o 12  126.56    7.46   15.68    1.79   14.91    2.54   16.46    2.54  121.53   11.06  128.13   10.46  -6.59  15.23 
1 1 1  -41   13   23 o  4   30.42   13.86   -0.83    1.77    0.31    2.26   -2.64    2.86   39.02   16.79   34.33   16.28   4.69  23.39 
1 1 1  -41   13   24 o 18   30.01   13.62   -0.73    1.69   -0.58    2.34   -0.90    2.46   36.19   16.26   36.02   16.37   0.16  23.07 
1 1 1  -41   13   25 o  7   47.05   16.22    2.24    1.77    5.17    2.48   -0.76    2.51   67.74   18.64   36.90   16.69  30.83  25.01 
1 1 1  -41   13   26 o 10   46.53   16.38    2.15    1.81   -0.78    2.54    5.15    2.57   37.03   16.75   67.46   19.12 -30.43  25.42 
1 1 1  -41   14    4 o 14  125.62   13.15   16.50    3.11   17.96    4.27   14.87    4.52  126.30   18.26  110.95   22.12  15.36  28.68 
1 1 1  -41   14    5 o  7   53.67   19.96    3.05    2.73    3.79    3.81    2.27    3.91   59.08   23.18   53.60   22.54   5.48  32.33 
1 1 1  -41   14    6 o  7   33.25   15.77   -2.41    2.69   -1.55    3.74   -3.34    3.87   42.01   19.50   39.02   18.62   2.99  26.96 
1 1 1  -41   14    7 o  3   35.91   16.60   -1.35    2.68    0.37    3.77   -3.10    3.80   47.18   20.95   39.12   18.61   8.07  28.02 
1 1 1  -41   14    8 o  9   51.87   19.73    2.68    2.70    1.21    3.77    4.23    3.87   49.83   21.56   61.34   23.55 -11.51  31.93 
1 1 1  -41   14    9 o  9   39.61   17.55   -0.11    2.63    1.95    3.69   -2.25    3.76   52.15   21.90   40.77   19.13  11.38  29.08 
1 1 1  -41   14   10 o 17   53.91   19.81    3.03    2.67    4.23    3.70    1.72    3.87   61.55   23.17   52.17   22.19   9.38  32.08 
1 1 1  -41   14   11 o  8   49.60   19.48    2.16    2.69   -1.48    3.66    6.47    3.98   42.14   19.46   72.32   24.35 -30.18  31.17 
1 1 1  -41   14   12 o  8   61.06   19.67    4.21    2.61    2.80    3.59    5.78    3.79   55.53   22.27   69.31   23.76 -13.78  32.56 
1 1 1  -41   14   13 o 14  101.69   15.12   10.98    2.85    8.13    3.83   14.46    4.24   81.68   23.40  112.59   20.51 -30.91  31.11 
1 1 1  -41   14   14 o  3   32.24   15.30   -2.47    2.54   -3.86    3.43   -0.79    3.77   35.81   17.21   44.69   20.30  -8.88  26.61 
1 1 1  -41   14   15 o 17   67.83   19.50    5.25    2.66    1.39    3.56   10.08    3.99   50.33   21.35   91.83   22.87 -41.50  31.29 
1 1 1  -41   14   16 o 11   38.70   17.27   -0.40    2.60   -2.64    3.56    2.15    3.79   39.14   18.44   53.99   22.41 -14.85  29.02 
1 1 1  -41   14   17 o  1   40.67   17.59    0.31    2.51   -3.40    3.42    4.62    3.69   36.66   17.50   64.02   23.30 -27.35  29.14 
1 1 1  -41   14   18 o 19   67.51   19.38    5.18    2.63    1.88    3.57    9.11    3.88   52.12   21.69   87.06   23.02 -34.94  31.63 
1 1 1  -41   14   19 o  6   42.93   12.50    1.92    1.09   -0.06    1.52    3.99    1.55   31.21   13.60   61.30   13.63 -30.09  19.25 
1 1 1  -41   14   20 o 14  112.54    7.39   12.41    1.58   11.69    2.20   13.17    2.27  107.65   10.84  114.49   10.51  -6.85  15.10 
1 1 1  -41   14   21 o 12   50.62   16.39    2.72    1.81    4.38    2.61    1.18    2.51   62.28   19.63   44.29   18.28  17.98  26.83 
1 1 1  -41   14   22 o  2  149.67    6.62   21.80    1.89   23.69    2.70   20.00    2.64  154.65    9.18  141.66    9.82  12.99  13.44 
1 1 1  -41   14   23 f  0   66.67   13.61    4.70    1.67    2.79    2.32    6.78    2.42   52.11   18.53   78.77   16.62 -26.66  24.89 
1 1 1  -41   14   24 o  8   88.83   11.79    8.07    1.95    5.26    2.95   10.24    2.60   67.52   20.82   98.89   14.16 -31.37  25.18 
1 1 1  -41   14   25 o 18   60.11   15.53    3.92    1.79    4.03    2.51    3.81    2.56   60.16   19.32   58.76   19.55   1.40  27.48 
1 1 1  -41   15    4 o  2   41.85   18.38    0.28    2.83   -1.61    3.87    2.45    4.14   42.38   19.72   54.70   23.10 -12.32  30.38 
1 1 1  -41   15    5 o  2   71.35   19.95    6.03    2.82    7.20    4.01    4.88    3.98   74.70   24.42   63.85   24.02  10.85  34.26 
1 1 1  -41   15    6 f  0   40.95   18.03    0.15    2.73   -0.05    3.78    0.37    3.95   45.97   20.66   47.91   21.35  -1.94  29.71 
1 1 1  -41   15    7 o 10   90.50   17.53    9.17    2.92   13.15    4.05    4.87    4.21  105.84   20.80   64.15   24.57  41.69  32.20 
1 1 1  -41   15    8 o  9  130.34   12.60   17.56    3.10   11.65    4.12   25.25    4.70   97.93   22.51  152.65   16.37 -54.72  27.83 
1 1 1  -41   15    9 f  0   48.88   19.47    2.04    2.73    5.31    3.84   -1.27    3.87   66.27   23.83   43.54   20.07  22.73  31.16 
1 1 1  -41   15   10 o  8   59.89   20.22    4.08    2.74    7.95    3.81   -0.09    3.95   80.02   23.45   47.03   21.12  32.99  31.56 
1 1 1  -41   15   11 o  6   31.73   15.13   -2.67    2.55   -5.62    3.63    0.21    3.58   33.95   16.63   46.19   20.47 -12.24  26.37 
1 1 1  -41   15   12 o  8   54.75   19.76    3.17    2.64    6.78    3.80   -0.21    3.68   74.20   23.76   45.56   20.43  28.64  31.33 
1 1 1  -41   15   13 o 19   37.08   16.86   -0.89    2.61   -1.43    3.61   -0.30    3.78   42.08   19.39   45.90   20.63  -3.82  28.32 
1 1 1  -41   15   14 o 11   53.65   19.44    2.98    2.56    1.92    3.45    4.28    3.83   51.64   21.39   62.38   23.56 -10.74  31.82 
1 1 1  -41   15   15 o  2   51.08   19.62    2.43    2.69    3.60    3.72    1.14    3.89   59.31   23.00   50.81   21.95   8.50  31.79 
1 1 1  -41   15   16 o 12   53.12   19.30    2.89    2.53    4.13    3.45    1.45    3.71   61.32   22.51   51.08   21.73  10.25  31.29 
1 1 1  -41   15   17 o  1   92.55   16.47    9.27    2.80    8.52    4.00   10.00    3.93   83.37   23.89   91.58   22.63  -8.21  32.90 
1 1 1  -41   15   18 o  5   49.52   21.78    0.58    3.98    0.02    5.77    1.08    5.49   55.26   25.11   56.66   25.22  -1.41  35.58 
1 1 1  -41   15   19 o  6   59.27   23.85    3.34    4.13    2.18    6.05    4.36    5.66   60.87   26.80   65.80   27.35  -4.93  38.30 
1 1 1  -41   15   20 o  7   52.55   12.97    2.92    1.29    2.64    1.77    3.24    1.89   49.99   16.24   54.60   16.62  -4.61  23.24 
1 1 1  -41   15   21 o 17   81.34   11.04    6.74    1.67    5.79    2.67    7.34    2.14   71.25   19.20   83.56   13.91 -12.31  23.71 
1 1 1  -41   15   22 o  2   57.45   14.33    3.54    1.57    7.39    2.21   -0.31    2.22   83.56   14.40   36.15   16.06  47.41  21.57 
1 1 1  -41   15   23 o 10   90.72    9.99    8.26    1.70    7.70    2.37    8.86    2.44   84.90   15.21   91.68   14.42  -6.79  20.96 
1 1 1  -41   15   24 o  4   41.50   16.66    1.18    2.01    3.23    2.89   -0.74    2.80   55.93   20.59   38.98   17.62  16.95  27.10 
1 1 1  -41   15   25 o 12   78.05   12.59    6.31    1.81    6.40    2.50    6.21    2.63   76.01   17.56   74.26   18.62   1.75  25.60 
1 1 1  -41   16    5 o  9   62.22   20.86    4.57    2.92    7.66    4.14    1.53    4.11   76.60   24.81   51.78   22.46  24.82  33.47 
1 1 1  -41   16    6 o 14   91.76   17.60    9.45    2.97    9.24    4.13    9.67    4.27   84.88   24.28   86.49   24.68  -1.61  34.62 
1 1 1  -41   16    7 o 10   35.23   16.52   -1.94    2.80   -6.05    3.78    3.10    4.19   34.06   16.74   57.36   23.65 -23.30  28.97 
1 1 1  -41   16    8 o  9   85.54   18.61    8.36    2.95   11.24    4.20    5.56    4.14   95.25   23.32   67.12   24.66  28.13  33.94 
1 1 1  -41   16    9 o 19   35.68   16.55   -1.48    2.69   -1.45    3.78   -1.52    3.83   42.60   19.71   42.68   19.77  -0.08  27.92 
1 1 1  -41   16   10 o  7   78.12   19.25    7.04    2.85    4.58    4.00    9.59    4.06   63.16   24.02   87.69   23.72 -24.53  33.76 
1 1 1  -41   16   11 o  7   56.20   19.98    3.44    2.69    6.36    3.88    0.72    3.74   71.61   24.04   48.42   21.21  23.19  32.06 
1 1 1  -41   16   12 o  8   45.28   18.82    1.24    2.68   -0.25    3.78    2.77    3.81   45.87   20.63   55.79   22.73  -9.92  30.69 
1 1 1  -41   16   13 o 19   64.89   20.07    4.86    2.74    6.84    3.88    2.89    3.86   74.39   24.01   56.53   22.94  17.86  33.21 
1 1 1  -41   16   14 o 16   35.33   16.41   -1.62    2.66   -3.85    3.61    1.04    3.94   36.90   17.71   50.55   21.97 -13.65  28.22 
1 1 1  -41   16   15 f  0   65.59   20.26    4.96    2.79    9.94    3.93   -0.13    3.97   91.00   22.70   47.35   21.23  43.65  31.08 
1 1 1  -41   16   16 o 12   37.03   16.86   -0.94    2.62    1.33    3.69   -3.25    3.73   50.48   21.58   38.80   18.45  11.68  28.39 
1 1 1  -41   16   17 o  5   53.68   22.86    1.78    4.11    6.26    6.09   -1.97    5.58   71.87   28.93   50.48   23.55  21.39  37.31 
1 1 1  -41   16   18 o  5   86.24   24.57    9.26    4.24    8.15    6.02   10.34    5.97   78.11   29.51   86.33   29.83  -8.22  41.96 
1 1 1  -41   16   19 o 17   48.70   19.25    1.99    2.65    1.84    3.75    2.13    3.74   52.54   22.08   53.49   22.22  -0.95  31.33 
1 1 1  -41   16   20 o  5  122.33    5.89   14.52    1.37   16.54    1.91   12.40    1.96  129.82    7.76  111.62    9.29  18.19  12.11 
1 1 1  -41   16   21 o 19   67.39   11.36    4.67    1.41    2.40    1.91    7.39    2.09   48.50   16.86   84.04   13.47 -35.54  21.58 
1 1 1  -41   16   22 o  7   56.48   14.17    3.42    1.53    4.91    2.15    1.89    2.17   66.70   16.87   46.23   17.65  20.47  24.41 
1 1 1  -41   16   23 o 10   45.81   15.57    2.13    1.62    2.59    2.22    1.60    2.38   50.60   18.14   45.67   18.19   4.93  25.69 
1 1 1  -41   16   24 o 10   33.36   14.98   -0.55    1.98    0.18    2.71   -1.39    2.91   41.43   18.09   37.87   17.44   3.56  25.13 
1 1 1  -41   16   25 o  4   40.06   15.72    1.20    1.75    0.85    2.40    1.60    2.56   42.26   17.71   46.56   18.76  -4.30  25.80 
1 1 1  -41   17    5 o  7   49.95   20.12    2.18    2.95   -0.25    4.13    4.69    4.20   46.93   21.30   63.05   24.45 -16.12  32.42 
1 1 1  -41   17    6 o  2   41.03   18.26   -0.08    2.88    1.53    4.07   -1.70    4.08   51.69   22.38   43.41   20.22   8.29  30.16 
1 1 1  -41   17    7 o 19   42.57   18.51    0.48    2.80    9.32    3.97   -8.32    3.96   86.11   23.50   32.27   16.08  53.84  28.47 
1 1 1  -41   17    8 o  2   74.34   20.05    6.52    2.91   11.37    4.33    2.53    3.93   95.22   23.87   54.73   22.77  40.49  32.98 
1 1 1  -41   17    9 o 17   45.36   18.96    1.26    2.74    2.93    3.88   -0.40    3.87   56.13   22.92   45.61   20.66  10.52  30.86 
1 1 1  -41   17   10 o 16   67.76   20.10    5.39    2.79    4.19    3.98    6.55    3.90   61.41   23.79   72.23   24.13 -10.83  33.88 
1 1 1  -41   17   11 o 14   66.94   20.08    5.24    2.77    8.94    3.95    1.65    3.88   84.78   23.55   51.88   22.16  32.90  32.34 
1 1 1  -41   17   12 o  3   40.84   17.99    0.06    2.72   -0.54    3.68    0.78    4.05   44.52   20.16   49.96   21.97  -5.44  29.82 
1 1 1  -41   17   13 o 10   54.59   20.06    3.12    2.74    4.77    3.78    1.29    3.98   64.17   23.57   51.29   22.17  12.88  32.36 
1 1 1  -41   17   14 o 10   50.22   19.66    2.26    2.74    5.66    3.82   -1.34    3.92   68.52   23.84   43.93   20.24  24.59  31.27 
1 1 1  -41   17   15 o  8   49.27   21.82    0.45    4.06    1.46    5.61   -0.67    5.88   57.55   25.55   53.90   24.81   3.65  35.62 
1 1 1  -41   17   16 o 18   51.16   22.43    0.90    4.19    0.43    6.44    1.24    5.52   57.90   26.39   56.82   25.28   1.08  36.55 
1 1 1  -41   17   17 o  6   44.25   18.93    0.75    2.84    2.17    4.22   -0.42    3.84   55.21   23.33   45.89   20.70   9.31  31.19 
1 1 1  -41   17   18 o 18   41.19   17.93    0.26    2.64   -1.61    3.72    2.16    3.74   42.23   19.54   53.56   22.25 -11.33  29.61 
1 1 1  -41   17   19 f  0   33.41   15.79   -2.34    2.65   -0.29    3.80   -4.29    3.71   46.05   20.70   36.73   17.71   9.33  27.24 
1 1 1  -41   17   20 o 10   53.05   10.90    2.91    1.07    2.07    1.48    3.82    1.54   44.95   14.85   59.81   13.76 -14.86  20.25 
1 1 1  -41   17   21 o 10   44.10   14.29    2.00    1.37    1.75    1.88    2.29    2.01   44.06   16.52   48.02   17.26  -3.96  23.89 
1 1 1  -41   17   22 o 13   97.89    9.58    9.57    1.77   10.00    2.22    8.84    2.91   98.84   12.04   89.48   17.66   9.37  21.37 
1 1 1  -41   17   23 o  2   57.33   14.76    3.54    1.62    5.40    2.24    1.49    2.36   69.90   16.97   44.98   18.04  24.92  24.77 
1 1 1  -41   17   24 o  8   33.84   14.77   -0.05    1.80   -1.82    2.28    2.88    2.93   31.82   14.92   54.16   20.58 -22.34  25.42 
1 1 1  -41   18    5 o  7   50.60   22.58    0.72    4.44   -6.83    6.52    7.26    6.06   45.93   22.45   72.35   28.96 -26.42  36.64 
1 1 1  -41   18    6 o  7   58.36   24.43    3.20    4.57    9.26    6.85   -1.64    6.12   78.29   30.96   51.86   24.35  26.44  39.39 
1 1 1  -41   18    7 o  3   58.85   23.77    3.57    4.12    9.90    6.11   -1.73    5.59   81.86   29.96   49.94   23.39  31.92  38.01 
1 1 1  -41   18    8 o  8   93.81   21.60   10.56    3.79    7.37    6.74   12.04    4.58   73.32   30.09   97.22   24.65 -23.91  38.90 
1 1 1  -41   18    9 o 19   44.75   18.92    1.07    2.78   -0.25    3.88    2.46    3.99   46.01   20.78   54.69   22.86  -8.68  30.89 
1 1 1  -41   18   10 o 18   36.01   16.79   -1.73    2.83   -1.18    4.02   -2.28    3.98   44.49   20.49   41.85   19.65   2.64  28.39 
1 1 1  -41   18   11 o 13   56.96   22.27    3.32    3.51    8.48    6.43    1.13    4.19   77.42   30.19   51.36   22.47  26.06  37.64 
1 1 1  -41   18   12 o  1   58.47   24.04    3.21    4.31    2.76    6.06    3.66    6.13   61.29   26.92   63.64   27.52  -2.34  38.50 
1 1 1  -41   18   13 o 12   59.44   24.36    3.38    4.41    5.02    6.24    1.75    6.23   67.56   28.44   59.55   26.65   8.01  38.98 
1 1 1  -41   18   14 o  6   31.31   15.69   -9.55    3.99  -10.14    5.65   -8.97    5.64   39.39   19.56   40.56   20.03  -1.16  28.00 
1 1 1  -41   18   15 o 17   44.63   20.51   -1.18    3.99    0.35    5.68   -2.68    5.61   55.15   25.00   49.08   23.13   6.07  34.06 
1 1 1  -41   18   16 o 14   52.45   19.89    2.70    2.74    3.97    3.86    1.41    3.89   60.84   23.48   51.40   22.07   9.43  32.22 
1 1 1  -41   18   17 o  9   36.80   16.79   -0.98    2.61   -1.39    3.65   -0.54    3.75   42.31   19.50   45.04   20.37  -2.73  28.20 
1 1 1  -41   18   18 o 14   53.34   19.98    2.86    2.75    3.99    3.82    1.64    3.95   60.95   23.39   52.47   22.38   8.49  32.38 
1 1 1  -41   18   19 o  8   44.22   18.70    0.92    2.72   -2.46    3.81    4.43    3.88   40.84   19.19   62.97   23.73 -22.13  30.52 
1 1 1  -41   18   20 o 10  134.08   13.05   18.54    3.30   15.62    4.50   21.91    4.84  116.46   21.03  140.94   18.43 -24.48  27.96 
1 1 1  -41   18   21 o 11   80.12    9.28    6.42    1.39    7.76    1.94    5.00    2.00   86.88   12.02   67.74   15.77  19.14  19.83 
1 1 1  -41   18   22 o  7  119.38    9.46   14.19    2.14   15.34    3.03   13.04    3.02  121.84   13.23  111.37   14.55  10.46  19.67 
1 1 1  -41   18   23 o 19   46.40   15.42    2.22    1.60    2.13    2.21    2.31    2.31   47.78   17.92   49.14   18.33  -1.36  25.64 
1 1 1  -41   18   24 o 10   65.10   14.61    4.55    1.77    2.29    2.37    7.40    2.66   49.27   18.55   81.72   17.59 -32.45  25.57 
1 1 1  -41   19    6 o 14   66.47   22.74    5.44    3.47    0.48    4.17   16.59    6.26   48.98   21.88  107.73   29.55 -58.74  36.76 
1 1 1  -41   19    7 o  7   63.45   24.41    4.75    4.16   -1.08    5.91   10.50    5.87   52.19   24.31   84.60   29.55 -32.41  38.27 
1 1 1  -41   19    8 f  0  155.18   17.36   26.53    5.05   28.45    7.33   24.80    6.97  148.05   26.95  137.12   27.59  10.92  38.57 
1 1 1  -41   19    9 o  7   43.73   20.31   -1.60    4.08   -6.70    6.04    2.66    5.52   44.57   21.75   59.33   25.88 -14.76  33.81 
1 1 1  -41   19   10 o  9   65.20   24.69    5.08    4.22    8.57    6.23    2.13    5.73   77.56   29.86   58.64   25.95  18.92  39.56 
1 1 1  -41   19   11 o 19   86.65   25.88    9.85    4.60    4.40    6.40   15.72    6.64   65.65   28.25  103.44   31.10 -37.79  42.01 
1 1 1  -41   19   12 o 12   71.89   25.41    6.57    4.35    8.73    6.22    4.50    6.09   78.53   29.93   65.63   27.88  12.90  40.90 
1 1 1  -41   19   13 o 15   57.19   20.72    3.57    2.91    1.39    4.20    5.60    4.04   52.27   22.69   67.78   24.43 -15.51  33.34 
1 1 1  -41   19   14 o 10   39.76   17.75   -0.30    2.75    1.38    3.88   -2.00    3.89   51.08   21.98   42.13   19.66   8.95  29.49 
1 1 1  -41   19   15 o  1   60.80   20.63    4.21    2.85    4.12    3.93    4.30    4.14   61.44   23.70   62.48   24.27  -1.04  33.92 
1 1 1  -41   19   16 o  9   36.94   17.03   -1.34    2.79    0.25    3.96   -2.91    3.93   48.15   21.42   40.51   19.17   7.64  28.74 
1 1 1  -41   19   17 f  0   36.07   16.79   -1.72    2.81   -1.48    4.11   -1.94    3.85   44.56   20.59   42.13   19.62   2.44  28.45 
1 1 1  -41   19   18 o 15   26.89   13.35   -5.65    2.63   -5.26    3.68   -6.06    3.76   34.88   17.01   34.20   16.78   0.69  23.90 
1 1 1  -41   19   19 o 10   51.01   20.08    2.32    2.87    1.10    3.96    3.65    4.16   50.78   22.04   60.21   24.02  -9.43  32.60 
1 1 1  -41   19   20 o  5   46.95   19.52    1.37    2.89    2.11    3.98    0.54    4.20   54.19   22.76   50.20   22.21   3.99  31.80 
1 1 1  -41   19   21 o 13   67.82   10.52    4.69    1.32    7.64    1.84    1.59    1.88   86.48   11.44   43.09   16.46  43.38  20.05 
1 1 1  -41   19   22 o  2   51.02   15.67    2.79    1.67    4.31    2.75    1.90    2.10   61.68   20.24   45.97   17.43  15.72  26.71 
1 1 1  -41   19   23 o  7   40.14   15.10    1.39    1.57    1.02    2.17    1.79    2.27   41.59   17.08   46.06   17.95  -4.47  24.78 
1 1 1  -41   20    7 o 14   68.78   20.96    5.70    3.00    4.20    4.26    7.17    4.22   61.33   24.37   74.07   25.09 -12.74  34.98 
1 1 1  -41   20    8 o  5   67.89   21.08    5.53    3.02    0.90    4.20   10.45    4.33   50.46   22.28   90.36   24.50 -39.90  33.12 
1 1 1  -41   20    9 o  5   42.69   18.70    0.34    2.91   -0.41    4.01    1.18    4.23   46.16   20.95   51.40   22.53  -5.24  30.77 
1 1 1  -41   20   10 o  9   31.54   15.23   -3.50    2.77   -2.45    3.91   -4.56    3.93   41.04   19.33   37.28   18.04   3.75  26.44 
1 1 1  -41   20   11 o 16  108.30   16.42   12.79    3.29   15.44    4.76   10.37    4.54  112.99   22.88   89.42   25.41  23.57  34.19 
1 1 1  -41   20   12 o  9   45.76   19.39    1.11    2.93    3.75    4.16   -1.49    4.12   60.00   24.01   44.35   20.54  15.66  31.59 
1 1 1  -41   20   13 o  3  114.26   14.87   13.88    3.17   14.03    4.50   13.74    4.46  108.13   22.52  106.97   22.54   1.16  31.86 
1 1 1  -41   20   14 o  7   31.68   15.27   -3.38    2.75   -8.12    3.72    2.30    4.07   31.19   15.55   54.75   23.00 -23.56  27.77 
1 1 1  -41   20   15 o  1   39.65   17.85   -0.52    2.84   -2.55    3.96    1.63    4.07   41.33   19.46   52.62   22.59 -11.30  29.81 
1 1 1  -41   20   16 f  0   49.20   19.69    2.01    2.80    8.73    4.20   -3.42    3.77   83.06   24.68   38.56   18.40  44.50  30.78 
1 1 1  -41   20   17 o 14   91.15   17.51    9.20    2.94    7.10    4.23   11.16    4.08   74.95   25.10   96.37   22.58 -21.42  33.77 
1 1 1  -41   20   18 o  7   55.45   20.85    3.17    2.99    5.40    4.24    0.94    4.23   67.29   24.90   51.33   22.52  15.96  33.57 
1 1 1  -41   20   19 o 19   77.47   20.25    6.98    3.03    7.75    4.14    6.10    4.44   78.53   24.73   70.41   25.57   8.11  35.57 
1 1 1  -41   20   20 o  5  106.38   15.49   12.08    3.05   16.35    4.30    7.73    4.34  120.75   19.29   78.06   25.41  42.69  31.90 
1 1 1  -41   20   21 o 15   35.57   13.20    1.08    1.19    1.16    1.64    0.99    1.74   39.00   15.22   38.62   15.50   0.37  21.72 
1 1 1  -41   20   22 o  9   84.50   10.32    7.21    1.63    5.89    2.41    8.33    2.21   72.66   17.56   89.33   13.40 -16.67  22.09 
1 1 1  -41   21    7 f  0   99.99   17.63   11.21    3.24   10.02    4.51   12.48    4.66   86.99   25.52   98.46   24.81 -11.47  35.59 
1 1 1  -41   21    8 o  9  143.08   12.53   21.17    3.39   19.84    4.71   22.59    4.87  131.92   19.29  141.83   18.42  -9.91  26.67 
1 1 1  -41   21    9 o 18   50.61   20.18    2.29    2.93    9.74    4.31   -4.14    4.01   86.87   24.78   38.38   18.48  48.49  30.91 
1 1 1  -41   21   10 o  4   63.33   21.34    4.73    3.05    7.84    4.36    1.75    4.28   77.37   25.49   53.32   23.02  24.05  34.35 
1 1 1  -41   21   11 o  9   59.58   21.19    4.04    3.03    1.89    4.13    6.54    4.46   53.32   22.81   71.44   25.67 -18.12  34.34 
1 1 1  -41   21   12 o  1   77.75   20.67    7.17    3.12    8.48    4.40    5.84    4.43   80.65   25.51   68.57   25.43  12.08  36.02 
1 1 1  -41   21   13 o  9   55.52   20.60    3.27    2.90    5.14    4.17    1.52    4.05   65.65   24.62   52.00   22.42  13.65  33.30 
1 1 1  -41   21   14 o  2   46.59   19.54    1.30    2.93   -0.56    4.02    3.40    4.27   46.11   20.95   59.09   24.07 -12.98  31.91 
1 1 1  -41   21   15 o  9   71.08   20.45    5.94    2.92    7.65    4.10    4.18    4.17   77.69   24.63   61.87   24.25  15.82  34.57 
1 1 1  -41   21   16 o  5   50.19   20.13    2.12    2.93   -0.63    4.21    4.73    4.09   46.92   21.36   64.14   24.32 -17.22  32.37 
1 1 1  -41   21   17 f  0   72.23   20.47    6.12    2.95    5.71    4.14    6.55    4.21   68.52   24.71   72.32   25.04  -3.80  35.18 
1 1 1  -41   21   18 o 15  134.13   12.93   18.57    3.27   17.49    4.58   19.69    4.67  124.03   20.04  132.76   18.97  -8.73  27.59 
1 1 1  -41   21   19 o 11   56.66   20.92    3.40    2.99    1.24    4.28    5.46    4.18   52.43   22.83   67.57   24.76 -15.14  33.68 
1 1 1  -41   21   20 o  7   54.73   20.92    2.98    3.05    7.80    4.58   -0.83    4.07   77.92   26.14   45.99   20.97  31.93  33.52 
1 1 1  -41   21   21 o  4   53.27   11.43    2.96    1.13    0.59    1.60    5.30    1.59   35.27   14.58   71.51   12.08 -36.24  18.94 
1 1 1  -41   21   22 o 16   56.03   14.54    3.39    1.57    4.31    2.24    2.50    2.20   61.98   17.91   49.84   18.01  12.14  25.40 
1 1 1  -41   22    8 o 11   42.74   18.86    0.23    3.01    4.68    4.36   -3.82    4.15   63.24   24.79   39.64   19.02  23.59  31.24 
1 1 1  -41   22    9 o  9   45.82   19.55    1.06    3.02    1.10    4.23    1.02    4.30   51.12   22.47   51.14   22.56  -0.02  31.84 
1 1 1  -41   22   10 o  7   32.68   15.79   -3.71    2.98   -2.32    4.19   -5.14    4.25   42.75   20.09   38.19   18.55   4.56  27.34 
1 1 1  -41   22   11 f  0   73.94   21.05    6.55    3.11    6.22    4.28    6.93    4.53   70.09   25.17   73.00   25.91  -2.91  36.12 
1 1 1  -41   22   12 o 18   90.90   18.59    9.38    3.12   11.19    4.46    7.64    4.36   93.92   24.58   76.67   25.49  17.25  35.41 
1 1 1  -41   22   13 f  0   74.68   20.98    6.65    3.11    4.93    4.43    8.33    4.37   64.91   25.13   80.05   25.45 -15.14  35.77 
1 1 1  -41   22   14 o 19   79.06   20.50    7.37    3.12    6.11    4.29    8.78    4.55   69.94   25.17   81.85   25.94 -11.91  36.15 
1 1 1  -41   22   15 f  0   51.37   20.36    2.37    2.97   -0.22    3.94    5.76    4.51   46.64   21.01   68.50   25.62 -21.86  33.13 
1 1 1  -41   22   16 o 11  123.44   14.76   16.13    3.41   18.06    4.79   14.14    4.86  125.11   20.77  106.88   24.36  18.23  32.01 
1 1 1  -41   22   17 o  8   39.68   17.95   -0.67    2.91   -2.87    3.96    1.90    4.29   40.75   19.27   54.28   23.24 -13.53  30.19 
1 1 1  -41   22   18 o  3   51.07   20.47    2.22    3.03    3.17    4.34    1.31    4.24   58.71   24.13   52.39   22.76   6.33  33.18 
1 1 1  -41   22   19 o 11   73.07   23.72    6.56    3.78   -0.87    6.92    9.74    4.52   56.75   26.40   87.24   25.54 -30.48  36.73 
1 1 1  -41   22   20 o 10   53.43   22.81    1.78    4.11    0.00    0.00    1.78    4.11       ?       ?   53.43   22.81      ?      ? 
1 1 1  -41   22   21 o  8   31.32   13.98   -0.40    1.70   -0.41    1.80   -0.32    5.26   32.17   14.37   52.30   23.84 -20.13  27.84 
1 1 1  -41   23    9 o 10   76.05   20.97    6.97    3.14    8.48    4.32    5.28    4.58   80.24   25.27   65.76   25.51  14.48  35.91 
1 1 1  -41   23   10 o 14  118.86   15.72   15.27    3.48   11.34    4.75   19.83    5.12   92.82   25.84  129.69   21.42 -36.87  33.57 
1 1 1  -41   23   11 o 17  110.38   16.58   13.33    3.38   17.09    4.89    9.88    4.68  119.49   22.28   86.21   26.18  33.28  34.37 
1 1 1  -41   23   12 o  1   73.47   21.53    6.52    3.21    5.50    4.45    7.63    4.64   67.05   25.38   76.01   26.29  -8.96  36.54 
1 1 1  -41   23   13 o 17  100.00   17.85   11.16    3.28    8.33    4.74   13.78    4.55   79.08   26.57  106.41   23.09 -27.33  35.20 
1 1 1  -41   23   14 o  9   51.64   20.58    2.39    3.05    0.07    4.28    4.77    4.35   48.86   21.96   64.28   24.88 -15.42  33.19 
1 1 1  -41   23   15 o 14   89.85   19.06    9.21    3.17    8.99    4.34    9.45    4.63   83.60   25.15   84.92   26.07  -1.32  36.23 
1 1 1  -41   23   16 o 12   63.27   21.21    4.66    3.02   -0.02    4.01   10.79    4.59   47.51   21.32   91.76   25.36 -44.25  33.13 
1 1 1  -41   23   17 o  4   26.21   13.18   -8.01    2.95  -10.56    4.20   -5.54    4.14   31.50   15.82   37.18   18.11  -5.68  24.05 
1 1 1  -41   23   18 o 18   82.29   25.84    8.77    4.52    0.00    0.00    8.77    4.52       ?       ?   82.29   25.84      ?      ? 
1 1 1  -41   23   19 o 17   59.89   24.52    3.44    4.46    0.00    0.00    3.44    4.46       ?       ?   59.89   24.52      ?      ? 
1 1 1  -41   23   20 o  6   49.91   23.33   -1.97    5.51    0.00    0.00   -1.97    5.51       ?       ?   49.91   23.33      ?      ? 
1 1 1  -41   24   10 o 14   93.57   19.11   10.07    3.30    8.38    4.77   11.61    4.56   78.60   26.67   94.96   24.89 -16.35  36.48 
1 1 1  -41   24   11 o  4  103.73   18.40   12.15    3.51    8.98    4.88   15.54    5.05   81.21   26.96  111.31   24.46 -30.10  36.40 
1 1 1  -41   24   12 o 10   74.91   21.72    6.82    3.28    5.23    4.49    8.64    4.81   65.89   25.35   80.01   26.79 -14.12  36.89 
1 1 1  -41   24   13 o 18   54.00   20.77    2.94    3.01    3.14    4.35    2.76    4.18   58.10   24.05   56.37   23.46   1.73  33.60 
1 1 1  -41   24   14 o  6  131.63   14.03   18.20    3.47   19.50    4.92   16.91    4.90  130.05   20.48  119.01   22.40  11.04  30.35 
1 1 1  -41   24   15 o 13   66.24   21.53    5.21    3.12    6.29    4.24    3.94    4.61   70.76   25.07   61.56   25.03   9.20  35.42 
1 1 1  -41   24   16 o 12  149.37   13.04   23.08    3.68   22.56    5.18   23.62    5.22  140.92   19.82  144.67   19.41  -3.75  27.74 
1 1 1  -41   24   17 o 13   56.62   24.04    2.45    4.52    0.00    0.00    2.45    4.52       ?       ?   56.62   24.04      ?      ? 
1 1 1  -41   24   18 o  2  123.76   28.24   20.25    6.52    0.00    0.00   20.25    6.52       ?       ?  123.76   28.24      ?      ? 
1 1 1  -41   24   19 o  7   56.27   25.21    1.05    5.59    0.00    0.00    1.05    5.59       ?       ?   56.27   25.21      ?      ? 
1 1 1  -41   25   12 o  2  133.29   14.34   18.79    3.59   21.89    5.05   15.62    5.10  138.40   19.68  111.37   24.67  27.03  31.56 
1 1 1  -41   25   13 o  8  142.20   13.84   21.20    3.71   20.27    5.11   22.25    5.39  131.82   21.00  138.00   21.14  -6.19  29.80 
1 1 1  -41   25   14 o 13   40.25   18.31   -0.78    3.08    0.66    4.39   -2.17    4.32   50.73   22.56   43.81   20.53   6.92  30.51 
1 1 1  -41   25   15 o 17  144.15   13.22   21.59    3.60   23.21    5.15   20.04    5.02  143.28   19.35  131.68   20.65  11.59  28.30 
1 1 1  -41   25   16 o  4  100.61   25.76   13.04    4.97   25.33    8.41    6.46    6.16  129.89   33.66   71.24   28.94  58.65  44.40 
1 1 1  -41   25   17 o 18   68.61   28.18    5.59    5.91    0.00    0.00    5.59    5.91       ?       ?   68.61   28.18      ?      ? 
1 1 1  -40    0    1 o 17   75.18   16.71    6.42    2.10    6.42    2.10    6.42    2.10   75.18   16.71   75.18   16.71   0.00   0.00 
1 1 1  -40    0    2 o  9   47.92   20.64    3.37    1.94    3.37    1.94    3.37    1.94   47.92   20.64   47.92   20.64   0.00   0.00 
1 1 1  -40    0    3 o  6  149.92    7.95   21.94    2.26   21.94    2.26   21.94    2.26  149.92    7.95  149.92    7.95   0.00   0.00 
1 1 1  -40    0    4 o  3   15.89   11.46   -3.03    1.75   -3.03    1.75   -3.03    1.75   15.89   11.46   15.89   11.46   0.00   0.00 
1 1 1  -40    0    5 f  0   65.59   16.62    4.99    1.80    4.99    1.80    4.99    1.80   65.59   16.62   65.59   16.62   0.00   0.00 
1 1 1  -40    0    6 o 11   45.18   21.13    3.05    2.04    3.05    2.04    3.05    2.04   45.18   21.13   45.18   21.13   0.00   0.00 
1 1 1  -40    0    7 o 13  103.13   10.86   10.68    2.08   10.68    2.08   10.68    2.08  103.13   10.86  103.13   10.86   0.00   0.00 
1 1 1  -40    0    8 o 14   33.74   18.85    1.61    1.81    1.61    1.81    1.61    1.81   33.74   18.85   33.74   18.85   0.00   0.00 
1 1 1  -40    0    9 f  0   86.92   12.30    7.79    1.92    7.79    1.92    7.79    1.92   86.92   12.30   86.92   12.30   0.00   0.00 
1 1 1  -40    0   10 o 12   32.59   18.67    1.42    1.84    1.42    1.84    1.42    1.84   32.59   18.67   32.59   18.67   0.00   0.00 
1 1 1  -40    0   11 o 15   95.70   11.90    9.31    2.08    9.31    2.08    9.31    2.08   95.70   11.90   95.70   11.90   0.00   0.00 
1 1 1  -40    0   12 o 17   83.98   12.71    7.32    1.90    7.32    1.90    7.32    1.90   83.98   12.71   83.98   12.71   0.00   0.00 
1 1 1  -40    0   13 o 19   43.27   20.35    2.75    1.89    2.75    1.89    2.75    1.89   43.27   20.35   43.27   20.35   0.00   0.00 
1 1 1  -40    0   14 o  4   41.76   20.55    2.59    1.95    2.59    1.95    2.59    1.95   41.76   20.55   41.76   20.55   0.00   0.00 
1 1 1  -40    0   15 o  9   82.72   14.50    7.26    2.08    7.26    2.08    7.26    2.08   82.72   14.50   82.72   14.50   0.00   0.00 
1 1 1  -40    0   16 o  6   40.39   20.99    2.43    2.10    2.43    2.10    2.43    2.10   40.39   20.99   40.39   20.99   0.00   0.00 
1 1 1  -40    0   17 f  0  141.02   13.59   19.98    3.57   19.98    3.57   19.98    3.57  141.02   13.59  141.02   13.59   0.00   0.00 
1 1 1  -40    0   18 o  7   23.53   15.88   -0.81    2.07   -0.81    2.07   -0.81    2.07   23.53   15.88   23.53   15.88   0.00   0.00 
1 1 1  -40    0   19 o  9  240.72    7.38   55.88    3.38   55.88    3.38   55.88    3.38  240.72    7.38  240.72    7.38   0.00   0.00 
1 1 1  -40    0   20 o 14   24.54   16.51   -0.77    2.21   -0.77    2.21   -0.77    2.21   24.54   16.51   24.54   16.51   0.00   0.00 
1 1 1  -40    0   21 f  0   37.06   21.13    1.90    2.34    1.90    2.34    1.90    2.34   37.06   21.13   37.06   21.13   0.00   0.00 
1 1 1  -40    0   22 o 16   26.43   17.41   -0.25    2.24   -0.25    2.24   -0.25    2.24   26.43   17.41   26.43   17.41   0.00   0.00 
1 1 1  -40    0   23 o 18   50.83   24.80    3.98    2.84    3.98    2.84    3.98    2.84   50.83   24.80   50.83   24.80   0.00   0.00 
1 1 1  -40    0   24 o 17   47.00   24.38    3.44    2.83    3.44    2.83    3.44    2.83   47.00   24.38   47.00   24.38   0.00   0.00 
1 1 1  -40    0   25 o 16  106.39   14.66   11.78    2.81   11.78    2.81   11.78    2.81  106.39   14.66  106.39   14.66   0.00   0.00 
1 1 1  -40    0   26 o  7   21.97   15.46   -2.60    2.54   -2.60    2.54   -2.60    2.54   21.97   15.46   21.97   15.46   0.00   0.00 
1 1 1  -40    0   27 o 12   58.91   23.90    4.97    2.63    4.97    2.63    4.97    2.63   58.91   23.90   58.91   23.90   0.00   0.00 
1 1 1  -40    0   28 o 18   25.71   17.52   -1.23    2.65   -1.23    2.65   -1.23    2.65   25.71   17.52   25.71   17.52   0.00   0.00 
1 1 1  -40    0   29 o  6   53.94   24.40    4.40    2.70    4.40    2.70    4.40    2.70   53.94   24.40   53.94   24.40   0.00   0.00 
1 1 1  -40    0   30 o  7  124.69   12.91   15.77    2.99   15.77    2.99   15.77    2.99  124.69   12.91  124.69   12.91   0.00   0.00 
1 1 1  -40    1    1 o 16  136.35    7.13   18.25    1.85   17.09    2.63   19.38    2.60  129.68   10.73  138.75    9.88  -9.07  14.59 
1 1 1  -40    1    2 o 14   52.04   13.53    2.92    1.36    4.79    1.98    1.26    1.86   65.70   15.96   40.62   16.12  25.07  22.68 
1 1 1  -40    1    3 o  4   94.94    7.90    8.91    1.42    9.45    2.01    8.37    2.00   96.21   11.16   90.09   11.94   6.12  16.35 
1 1 1  -40    1    4 f  0   79.46    9.48    6.34    1.41    8.40    1.86    3.53    2.17   90.96   10.91   56.49   17.91  34.47  20.97 
1 1 1  -40    1    5 o  9   40.93   14.65    1.57    1.45   -0.25    2.03    3.47    2.08   34.94   15.45   56.39   17.48 -21.45  23.33 
1 1 1  -40    1    6 o  4   49.65   13.54    2.60    1.32    0.77    2.04    3.92    1.73   39.68   16.44   60.45   15.04 -20.76  22.28 
1 1 1  -40    1    7 o  3   39.44   13.70    1.47    1.26    0.18    1.94    2.42    1.66   36.27   15.58   48.45   15.72 -12.17  22.13 
1 1 1  -40    1    8 o  4   29.39   12.52    0.11    1.23    2.26    1.93   -1.38    1.60   48.13   16.92   26.88   12.57  21.25  21.08 
1 1 1  -40    1    9 o  5   93.46    7.69    8.55    1.36    7.23    2.12    9.47    1.77   83.60   13.74   97.75    9.63 -14.15  16.78 
1 1 1  -40    1   10 o  8   72.00    9.56    5.17    1.28    5.19    1.93    5.15    1.71   70.23   14.85   70.57   13.22  -0.34  19.88 
1 1 1  -40    1   11 o 10   51.42   13.49    2.76    1.34    4.24    2.15    1.82    1.71   62.74   17.35   44.41   15.93  18.33  23.55 
1 1 1  -40    1   12 o 18   63.20   11.30    4.06    1.31    4.37    1.80    3.71    1.92   64.38   14.91   59.05   16.46   5.33  22.21 
1 1 1  -40    1   13 o  5   35.02   13.57    0.86    1.29    2.38    1.84   -0.63    1.82   48.95   16.57   32.00   14.36  16.95  21.92 
1 1 1  -40    1   14 o  3   40.36   14.28    1.49    1.37    1.69    1.94    1.28    1.94   44.75   16.79   42.35   16.57   2.41  23.59 
1 1 1  -40    1   15 o 16   42.17   14.48    1.69    1.41    2.63    1.96    0.68    2.03   51.12   17.08   39.66   16.41  11.46  23.68 
1 1 1  -40    1   16 o  9   49.27   16.16    2.45    1.75    1.50    2.65    3.18    2.34   47.56   19.10   55.72   18.68  -8.16  26.71 
1 1 1  -40    1   17 o 16   56.36   13.84    3.32    1.48    5.56    2.14    1.29    2.04   72.53   15.92   42.96   16.92  29.57  23.24 
1 1 1  -40    1   18 o  5   59.03   15.80    3.69    1.81    5.77    2.54    1.51    2.60   72.95   18.26   47.32   18.95  25.63  26.31 
1 1 1  -40    1   19 o 10   48.18   15.46    2.35    1.61    3.53    2.26    1.13    2.30   57.88   18.28   43.72   17.72  14.16  25.45 
1 1 1  -40    1   20 o 13   30.04   13.40   -0.47    1.56   -1.40    2.18    0.51    2.24   32.58   15.03   40.36   17.02  -7.77  22.71 
1 1 1  -40    1   21 o  1  125.87    7.71   15.45    1.84   17.65    2.61   13.25    2.60  133.50   10.32  114.77   12.07  18.73  15.89 
1 1 1  -40    1   22 o 17   45.48   16.31    1.92    1.80    2.95    2.39    0.59    2.72   54.13   18.87   43.83   18.64  10.30  26.52 
1 1 1  -40    1   23 o  8   72.26   15.14    5.53    2.02    2.17    3.29    7.56    2.56   53.09   21.30   84.14   16.54 -31.05  26.97 
1 1 1  -40    1   24 o  9   92.96   11.64    8.75    2.02    6.75    2.69   11.35    3.06   78.27   18.32  103.63   15.98 -25.36  24.32 
1 1 1  -40    1   25 o 13  111.48    9.43   12.32    1.99   10.93    2.79   13.77    2.84  102.24   14.70  115.96   13.04 -13.72  19.65 
1 1 1  -40    1   26 o  2   37.22   15.48    0.60    1.81    0.37    2.56    0.83    2.58   41.41   17.84   43.40   18.27  -1.99  25.54 
1 1 1  -40    1   27 o  6   41.10   16.99    0.90    2.17    0.99    3.15    0.81    2.98   47.11   20.04   45.57   19.45   1.54  27.92 
1 1 1  -40    1   28 o 14  143.18    9.62   20.36    2.61   17.92    3.60   23.05    3.79  130.97   14.67  149.73   13.41 -18.76  19.88 
1 1 1  -40    1   29 o  3   92.31   12.00    8.71    2.06   10.58    2.94    6.88    2.90   99.53   16.01   77.89   19.54  21.64  25.26 
1 1 1  -40    1   30 o 13   55.59   17.20    3.35    2.01    3.10    2.86    3.60    2.83   55.29   20.45   57.97   20.49  -2.68  28.95 
1 1 1  -40    2    1 o 16   56.86   13.29    3.48    1.42    3.49    1.93    3.47    2.08   55.72   16.77   55.50   17.56   0.22  24.28 
1 1 1  -40    2    2 o 17   49.27   14.35    2.62    1.43    2.94    2.13    2.37    1.93   52.02   17.82   47.81   16.93   4.20  24.58 
1 1 1  -40    2    3 o  2   50.39   14.87    2.74    1.53    3.62    2.10    1.77    2.22   56.89   17.60   45.41   17.73  11.47  24.98 
1 1 1  -40    2    4 o 12   98.83    7.85    9.63    1.47    8.88    2.28   10.16    1.92   92.20   13.34  100.49   10.15  -8.28  16.76 
1 1 1  -40    2    5 f  0   66.48    9.94    4.47    1.22    2.90    1.73    6.04    1.73   52.02   15.92   76.49   12.27 -24.47  20.10 
1 1 1  -40    2    6 o  9   46.30   13.66    2.24    1.29    3.91    1.67   -0.22    2.03   60.49   14.63   35.16   15.50  25.33  21.32 
1 1 1  -40    2    7 o 10   89.23    7.18    7.78    1.21    7.34    1.75    8.19    1.68   85.27   11.04   90.60    9.87  -5.33  14.81 
1 1 1  -40    2    8 o 14   30.36   12.15    0.51    1.07    0.35    1.54    0.66    1.48   33.83   14.19   35.07   14.21  -1.23  20.08 
1 1 1  -40    2    9 o  5   47.00   12.37    2.29    1.12    3.26    1.61    1.37    1.57   55.51   14.88   40.42   15.12  15.09  21.21 
1 1 1  -40    2   10 o  6  189.71    4.51   34.56    1.63   37.46    2.41   32.09    2.22  196.76    6.42  182.09    6.41  14.67   9.08 
1 1 1  -40    2   11 o  9   53.82   11.80    2.98    1.18    1.00    1.70    4.83    1.64   38.96   15.41   68.37   13.02 -29.42  20.17 
1 1 1  -40    2   12 o 10  224.31    4.77   48.34    2.04   43.87    3.15   51.58    2.68  212.35    7.80  231.13    6.09 -18.78   9.89 
1 1 1  -40    2   13 o  7   34.97   14.14    0.64    1.46    3.17    2.20   -1.34    1.95   55.31   18.12   30.70   14.19  24.61  23.01 
1 1 1  -40    2   14 o  1  330.50    4.71  104.91    2.97  103.32    3.92  107.06    4.56  327.17    6.27  332.45    7.19  -5.28   9.54 
1 1 1  -40    2   15 o 19   56.42   14.86    3.35    1.62    4.01    2.36    2.75    2.23   61.22   18.59   52.67   18.23   8.55  26.03 
1 1 1  -40    2   16 o 16  200.84    5.59   38.87    2.14   43.31    2.91   33.62    3.16  211.35    7.22  185.36    8.95  25.99  11.50 
1 1 1  -40    2   17 o  4   88.25    9.31    7.69    1.54    6.42    2.19    8.95    2.18   78.34   15.21   94.07   12.43 -15.74  19.64 
1 1 1  -40    2   18 o 10  142.85    7.74   19.87    2.10   22.54    2.95   17.10    3.00  151.07   10.29  130.62   12.17  20.45  15.94 
1 1 1  -40    2   19 o 11  111.45    8.16   12.14    1.72   13.57    2.38   10.58    2.50  116.81   10.82  102.05   13.13  14.77  17.01 
1 1 1  -40    2   20 o 15   44.38   15.36    1.88    1.58    1.06    2.24    2.70    2.24   43.00   17.47   52.28   18.25  -9.29  25.27 
1 1 1  -40    2   21 o  7   29.51   13.31   -0.66    1.59   -1.06    2.29   -0.29    2.21   34.61   15.76   36.71   16.18  -2.11  22.59 
1 1 1  -40    2   22 o 17   26.10   12.50   -2.28    1.78   -2.40    2.33   -2.12    2.75   31.06   14.72   35.26   16.48  -4.20  22.10 
1 1 1  -40    2   23 o  9   43.04   16.22    1.56    1.81   -2.47    2.62    5.25    2.51   33.28   15.72   69.05   18.63 -35.77  24.38 
1 1 1  -40    2   24 o 13   27.41   13.03   -2.06    1.86   -4.04    2.78   -0.47    2.49   31.06   15.06   38.04   16.96  -6.98  22.68 
1 1 1  -40    2   25 f  0   66.16   15.16    4.68    1.87    4.83    2.65    4.54    2.65   65.67   19.63   63.75   19.75   1.91  27.85 
1 1 1  -40    2   26 o 11   37.58   15.52    0.68    1.81   -0.32    2.56    1.68    2.55   38.83   17.25   47.11   18.80  -8.29  25.52 
1 1 1  -40    2   27 o 19  166.31    8.39   27.19    2.65   27.56    3.78   26.83    3.73  164.87   12.09  162.69   12.09   2.19  17.10 
1 1 1  -40    2   28 o 12   64.64   17.59    4.63    2.23    4.99    3.13    4.26    3.17   65.95   21.59   61.95   21.70   4.00  30.61 
1 1 1  -40    2   29 o 18  152.18    8.01   22.71    2.32   24.75    3.33   20.81    3.22  156.88   11.21  143.34   11.89  13.54  16.34 
1 1 1  -40    3    1 o 10   35.54   14.26    0.84    1.47    1.04    1.88    0.54    2.37   39.38   16.00   40.00   17.19  -0.62  23.49 
1 1 1  -40    3    2 o  6   49.66   15.27    2.68    1.59    4.39    2.28    1.07    2.21   61.88   18.16   41.58   17.16  20.31  24.99 
1 1 1  -40    3    3 o  7   64.83   11.34    4.35    1.35    3.49    1.91    5.22    1.91   56.10   16.64   69.36   14.90 -13.26  22.33 
1 1 1  -40    3    4 o 19  128.67    5.86   16.07    1.44   13.47    2.11   18.31    1.96  116.14    9.60  136.63    7.55 -20.49  12.21 
1 1 1  -40    3    5 o 11   61.26    9.87    3.81    1.12    3.22    1.59    4.37    1.56   54.72   14.86   64.42   13.16  -9.71  19.85 
1 1 1  -40    3    6 o  6   92.44    6.51    8.32    1.14    7.59    1.66    8.99    1.58   86.94   10.17   95.32    8.76  -8.38  13.42 
1 1 1  -40    3    7 o 17   64.46    8.57    4.13    1.03    5.58    1.49    2.81    1.42   74.26   10.81   51.60   14.06  22.66  17.74 
1 1 1  -40    3    8 o  4   90.18    6.44    7.91    1.10    7.62    1.61    8.16    1.51   87.43    9.82   90.89    8.80  -3.46  13.18 
1 1 1  -40    3    9 o 15   38.81   12.40    1.49    1.04    3.28    1.53   -0.02    1.41   55.72   14.31   30.57   13.21  25.15  19.48 
1 1 1  -40    3   10 o 12  116.16    5.61   13.03    1.24   10.72    1.77   15.28    1.74  104.29    8.97  125.28    7.31 -20.99  11.57 
1 1 1  -40    3   11 o  3   22.77   10.52   -0.79    1.07   -4.33    1.53    2.54    1.49   19.21    9.64   49.49   14.72 -30.28  17.59 
1 1 1  -40    3   12 o 13  180.34    4.64   31.25    1.60   33.33    2.32   29.38    2.20  185.59    6.55  174.19    6.64  11.40   9.32 
1 1 1  -40    3   13 o 14   36.88   14.05    1.03    1.37   -0.15    1.97    2.14    1.91   35.37   15.45   47.48   16.81 -12.11  22.83 
1 1 1  -40    3   14 o  6   96.53    9.86    9.23    1.79    7.52    3.11   10.09    2.19   82.60   19.94  100.23   11.68 -17.63  23.11 
1 1 1  -40    3   15 o 10   34.94   14.03    0.68    1.43    1.59    1.92   -0.44    2.13   44.06   16.67   35.57   15.78   8.49  22.96 
1 1 1  -40    3   16 o 14   88.55    9.34    7.75    1.55    8.26    2.20    7.24    2.20   90.00   13.18   83.67   14.28   6.34  19.44 
1 1 1  -40    3   17 o  1   64.61   12.81    4.30    1.52    2.39    2.09    6.48    2.23   49.86   17.60   78.63   15.41 -28.77  23.39 
1 1 1  -40    3   18 o  1   59.75   13.67    3.72    1.52    5.91    2.15    1.52    2.16   74.91   15.58   44.97   17.50  29.93  23.43 
1 1 1  -40    3   19 o 13   44.96   16.47    1.79    1.85    1.98    2.53    1.59    2.71   49.25   18.99   48.23   19.34   1.02  27.11 
1 1 1  -40    3   20 f  0   50.06   15.07    2.60    1.56    4.12    2.20    1.06    2.21   61.91   17.70   42.75   17.34  19.16  24.78 
1 1 1  -40    3   21 o 14   78.44   12.56    6.29    1.82    6.12    2.41    6.50    2.76   75.44   17.15   77.03   18.90  -1.58  25.53 
1 1 1  -40    3   22 o  3   51.46   16.17    2.75    1.77    2.41    2.63    3.04    2.39   51.75   19.53   54.62   18.86  -2.87  27.15 
1 1 1  -40    3   23 o 16   84.19   11.28    7.16    1.77    7.44    2.48    6.86    2.51   83.64   16.14   79.81   17.02   3.83  23.45 
1 1 1  -40    3   24 o  3  156.86    7.62   24.01    2.27   20.54    3.38   26.87    3.07  142.32   12.59  164.76    9.80 -22.45  15.96 
1 1 1  -40    3   25 o 18  106.97   10.33   11.44    2.08   11.41    2.80   11.48    3.12  104.67   14.39  103.81   16.28   0.86  21.72 
1 1 1  -40    3   26 o  2   50.99   17.17    2.70    1.98    1.44    3.14    3.53    2.54   48.90   20.36   57.26   19.47  -8.36  28.17 
1 1 1  -40    3   27 o  5  170.85    7.10   28.45    2.31   27.27    3.26   29.65    3.27  165.26   10.40  172.65    9.97  -7.39  14.41 
1 1 1  -40    3   28 o  8   32.61   14.57   -0.46    1.85   -0.60    2.62   -0.32    2.62   38.25   17.19   39.21   17.44  -0.96  24.49 
1 1 1  -40    3   29 o  4  119.78    9.62   14.27    2.18   10.01    3.03   18.84    3.14   96.00   17.17  136.12   12.21 -40.12  21.07 
1 1 1  -40    4    1 o 17   91.11    9.11    8.33    1.56    9.15    2.50    7.81    2.00   92.11   14.71   86.34   12.52   5.77  19.32 
1 1 1  -40    4    2 o  2   47.08   13.27    2.37    1.24    1.22    1.77    3.50    1.75   39.82   15.73   56.23   15.70 -16.41  22.22 
1 1 1  -40    4    3 f  0   92.33    7.29    8.39    1.27    9.58    1.82    7.25    1.78   97.53    9.94   84.02   11.38  13.51  15.11 
1 1 1  -40    4    4 o  6   54.68   10.94    3.10    1.10    3.41    1.53    2.76    1.59   56.23   14.25   50.67   15.20   5.57  20.84 
1 1 1  -40    4    5 o  4   27.78   11.34    0.35    0.95    0.08    1.41    0.58    1.29   30.87   13.28   32.69   13.25  -1.82  18.76 
1 1 1  -40    4    6 o 13   32.49   11.18    0.98    0.84    0.10    1.23    1.74    1.14   29.23   12.48   41.37   13.00 -12.13  18.03 
1 1 1  -40    4    7 o  2   78.62   10.15    6.21    1.49    5.99    1.71    6.91    3.04   76.42   12.10   78.05   20.26  -1.63  23.60 
1 1 1  -40    4    8 o  5   38.10   13.97    1.26    1.33    0.19    1.49    5.41    2.94   32.42   13.78   69.31   20.66 -36.88  24.84 
1 1 1  -40    4    9 o 16   25.82   11.91   -0.94    1.36   -0.33    1.55   -3.01    2.85   30.52   13.51   33.85   16.11  -3.33  21.02 
1 1 1  -40    4   10 o  3   93.33    5.71    8.43    1.01    7.34    1.52    9.29    1.35   86.02    9.42   97.57    7.32 -11.54  11.93 
1 1 1  -40    4   11 o 17   40.99   12.06    1.71    1.01    0.57    1.45    2.75    1.39   34.41   14.03   51.32   13.89 -16.91  19.74 
1 1 1  -40    4   12 f  0  194.10    4.67   36.19    1.73   36.16    2.47   36.22    2.42  193.23    6.71  193.46    6.57  -0.23   9.39 
1 1 1  -40    4   13 o 16   49.43   12.91    2.54    1.23    0.88    1.68    4.46    1.81   38.11   15.25   65.08   14.89 -26.96  21.31 
1 1 1  -40    4   14 o  9  239.64    4.37   55.11    2.00   56.63    2.90   53.73    2.76  242.13    6.29  235.90    6.13   6.23   8.79 
1 1 1  -40    4   15 o 13   33.71   13.81    0.50    1.42    2.68    2.35   -0.75    1.78   52.57   18.66   31.12   14.05  21.45  23.36 
1 1 1  -40    4   16 o 11  223.20    5.34   47.93    2.27   45.72    2.98   51.02    3.52  217.16    7.20  228.93    8.08 -11.77  10.82 
1 1 1  -40    4   17 o 14   42.23   14.79    1.66    1.47    0.96    2.10    2.34    2.07   41.58   16.89   49.48   17.51  -7.90  24.33 
1 1 1  -40    4   18 o  4   41.18   14.88    1.51    1.50    0.58    2.12    2.43    2.12   39.85   16.66   50.26   17.76 -10.40  24.35 
1 1 1  -40    4   19 o  5  108.68    8.22   11.56    1.69   12.71    2.42   10.46    2.36  112.74   11.43  101.78   12.41  10.96  16.87 
1 1 1  -40    4   20 o  7   89.90   10.40    8.06    1.75   11.11    2.73    5.91    2.29  104.07   14.09   74.43   16.52  29.64  21.71 
1 1 1  -40    4   21 o  6  115.46    8.65   13.08    1.89   10.74    2.48   16.36    2.93  102.81   12.90  127.54   12.19 -24.74  17.75 
1 1 1  -40    4   22 o  5   55.39   15.87    3.25    1.76    4.48    2.58    2.18    2.42   63.95   19.41   49.63   18.72  14.32  26.96 
1 1 1  -40    4   23 o  9  129.52    7.91   16.40    1.94   19.24    2.76   13.60    2.74  139.11   10.48  115.77   12.60  23.34  16.39 
1 1 1  -40    4   24 o  9   38.58   15.33    0.99    1.69    0.53    2.37    1.45    2.41   41.00   17.40   45.50   18.23  -4.50  25.20 
1 1 1  -40    4   25 o  8   58.47   16.28    3.70    1.88    3.23    2.49    4.34    2.88   55.48   19.25   62.50   20.72  -7.02  28.29 
1 1 1  -40    4   26 o  3   75.07   15.55    6.05    2.15    6.56    3.15    5.60    2.95   75.27   21.11   69.86   20.68   5.41  29.55 
1 1 1  -40    4   27 o  8   87.85   11.97    7.90    1.96    8.92    2.80    6.93    2.73   90.71   16.81   78.73   18.48  11.97  24.98 
1 1 1  -40    4   28 o  5   31.98   14.44   -0.67    1.87   -0.93    2.75   -0.44    2.56   38.15   17.33   38.33   17.12  -0.18  24.36 
1 1 1  -40    4   29 o 19   54.75   18.68    3.18    2.34    1.54    3.19    5.09    3.44   49.41   20.54   66.51   22.64 -17.11  30.57 
1 1 1  -40    5    1 o  5  188.76    5.20   34.50    1.87   36.32    2.56   32.41    2.74  192.56    6.98  181.21    7.94  11.35  10.57 
1 1 1  -40    5    2 o  2   23.56   10.88   -0.78    1.15   -1.00    1.61   -0.55    1.63   27.95   12.91   29.81   13.46  -1.86  18.65 
1 1 1  -40    5    3 o  5  122.31    5.28   14.49    1.23   12.89    1.76   16.01    1.72  114.20    8.12  127.85    7.07 -13.64  10.77 
1 1 1  -40    5    4 o  2  105.16    8.12   10.92    1.62   11.19    1.85   10.06    3.31  105.93    9.26   94.18   19.09  11.75  21.21 
1 1 1  -40    5    5 o  9  131.30   10.09   17.23    2.51   21.36    3.53   13.02    3.57  144.20   12.96  109.01   17.75  35.19  21.97 
1 1 1  -40    5    6 o 16   67.62   17.39    5.05    2.26    3.74    3.14    6.44    3.24   59.29   21.53   74.31   21.58 -15.02  30.48 
1 1 1  -40    5    7 o 13  147.31   10.62   21.66    2.97   26.34    3.84   14.73    4.67  161.14   12.58  113.10   22.43  48.03  25.72 
1 1 1  -40    5    8 o 10   63.33   21.31    4.41    3.04    6.71    4.65    2.68    4.03   75.15   26.30   57.62   23.41  17.53  35.21 
1 1 1  -40    5    9 o 10   54.67   21.24    2.63    3.17   -2.28    4.80    6.43    4.23   47.59   22.09   74.27   25.12 -26.68  33.45 
1 1 1  -40    5   10 o 16   59.83   19.15    3.84    2.47    1.99    3.06    7.36    4.20   51.44   20.57   79.05   24.93 -27.61  32.32 
1 1 1  -40    5   11 o 13   47.44   17.37    2.06    2.05    1.05    2.96    2.99    2.85   47.10   19.70   55.61   20.44  -8.52  28.39 
1 1 1  -40    5   12 o 10  233.35    4.64   52.30    2.07   52.01    2.90   52.59    2.94  231.87    6.55  233.12    6.63  -1.25   9.32 
1 1 1  -40    5   13 o 12   24.28   10.79   -0.31    1.00    0.11    1.44   -0.70    1.39   31.67   13.51   27.21   12.35   4.45  18.31 
1 1 1  -40    5   14 o  6  238.23    4.23   54.44    1.92   53.73    2.73   55.14    2.71  235.93    6.08  239.15    5.93  -3.22   8.49 
1 1 1  -40    5   15 o  8   41.78   13.60    1.72    1.24    0.51    1.78    2.86    1.73   36.91   15.35   52.43   15.93 -15.52  22.12 
1 1 1  -40    5   16 o 18  177.03    6.23   30.28    2.10   30.36    3.02   30.20    2.92  176.08    9.03  175.75    8.74   0.33  12.56 
1 1 1  -40    5   17 o 16   26.21   12.06   -0.94    1.39   -1.43    2.01   -0.48    1.92   30.97   14.35   33.54   14.92  -2.56  20.70 
1 1 1  -40    5   18 o  8   32.00   13.60    0.15    1.45    0.45    2.01   -0.17    2.09   38.40   16.15   36.30   15.89   2.10  22.65 
1 1 1  -40    5   19 o  8   80.38   10.48    6.46    1.57    7.87    2.24    5.12    2.20   87.42   13.92   69.10   16.82  18.32  21.83 
1 1 1  -40    5   20 o 16   39.19   16.28    0.63    2.00    2.68    2.53   -2.80    3.28   53.03   19.31   37.62   17.71  15.41  26.20 
1 1 1  -40    5   21 o  5   40.12   15.34    1.25    1.64    4.82    2.42   -1.76    2.22   66.45   18.42   31.85   14.87  34.60  23.67 
1 1 1  -40    5   22 o  6   68.27   13.22    4.83    1.66    7.35    2.35    2.35    2.34   83.57   15.32   50.26   18.52  33.32  24.04 
1 1 1  -40    5   23 o 10   83.30   11.62    7.04    1.80    6.04    2.54    8.03    2.54   74.23   18.09   87.05   15.89 -12.82  24.08 
1 1 1  -40    5   24 o  3   95.65   10.49    9.17    1.88    9.24    2.65    9.10    2.67   93.57   15.39   92.71   15.66   0.86  21.96 
1 1 1  -40    5   25 o  1   33.73   15.00   -0.40    1.94   -6.27    3.04    3.65    2.52   29.29   14.51   58.08   19.40 -28.79  24.23 
1 1 1  -40    5   26 o 17   74.39   14.45    5.86    1.98    5.74    2.67    6.01    2.94   71.28   19.22   72.37   20.40  -1.09  28.03 
1 1 1  -40    5   27 o  9   47.67   16.49    2.29    1.83    3.89    2.63    0.81    2.54   59.44   19.82   42.98   18.11  16.46  26.85 
1 1 1  -40    5   28 o 10   71.16   15.07    5.43    1.98    8.59    2.87    2.54    2.74   88.46   17.63   52.07   19.86  36.39  26.56 
1 1 1  -40    5   29 o  8   48.34   18.33    2.12    2.33   -0.07    3.21    4.55    3.38   43.78   19.39   63.65   22.40 -19.87  29.62 
1 1 1  -40    6    1 o  8   72.71    9.09    5.33    1.23    5.78    1.79    4.92    1.71   73.75   13.18   67.63   13.69   6.12  19.01 
1 1 1  -40    6    2 o  4   26.82   11.21    0.23    0.96    0.56    1.41   -0.05    1.30   33.36   13.74   28.88   12.59   4.48  18.64 
1 1 1  -40    6    3 f  0   29.88   14.27   -2.47    2.28   -0.69    3.24   -4.22    3.21   41.47   18.83   33.32   16.16   8.15  24.82 
1 1 1  -40    6    4 o  8   55.59   18.49    3.40    2.29    3.55    3.17    3.24    3.33   57.56   21.48   56.41   21.79   1.15  30.60 
1 1 1  -40    6    5 o 15   84.42   14.98    7.60    2.32    6.17    3.13    9.35    3.47   72.45   21.27   89.92   20.64 -17.47  29.64 
1 1 1  -40    6    6 o  4   33.65   15.38   -1.03    2.21    0.67    3.13   -2.71    3.11   45.85   19.74   36.09   17.07   9.76  26.10 
1 1 1  -40    6    7 o  4   41.48   17.15    0.89    2.21    0.85    3.07    0.93    3.18   46.40   19.76   47.28   20.12  -0.88  28.20 
1 1 1  -40    6    8 o  7   75.69   16.08    6.14    2.25    7.13    3.18    5.14    3.19   79.19   20.76   67.48   21.78  11.71  30.09 
1 1 1  -40    6    9 o 16   60.84   18.09    4.02    2.26    7.60    3.16    0.30    3.22   82.28   20.25   45.60   19.83  36.68  28.34 
1 1 1  -40    6   10 o 12   64.95   17.60    4.58    2.24    1.56    3.15    7.63    3.17   50.06   20.57   82.65   20.26 -32.59  28.87 
1 1 1  -40    6   11 o  5   58.65   17.95    3.68    2.20   -0.12    3.08    7.63    3.14   43.49   19.14   82.86   20.05 -39.37  27.72 
1 1 1  -40    6   12 o 15   78.73   15.96    6.56    2.32    4.18    3.35    8.75    3.20   63.01   22.30   89.36   19.35 -26.35  29.52 
1 1 1  -40    6   13 o 11   23.20   10.90   -1.20    1.23   -0.58    1.34   -4.46    3.07   27.12   12.23   32.73   15.86  -5.61  20.03 
1 1 1  -40    6   14 o 12  117.08    5.57   13.23    1.24   14.10    1.75   12.35    1.76  120.28    7.65  112.33    8.27   7.94  11.27 
1 1 1  -40    6   15 o 15   27.28   11.88   -0.13    1.16   -0.71    1.65    0.43    1.63   30.00   13.56   35.16   14.64  -5.15  19.95 
1 1 1  -40    6   16 o  6   75.89    9.51    5.72    1.35    4.79    1.90    6.67    1.92   67.46   15.10   80.83   12.85 -13.37  19.83 
1 1 1  -40    6   17 o  7   79.19   10.20    6.26    1.51    5.08    2.02    7.73    2.26   69.30   15.65   86.56   14.17 -17.26  21.11 
1 1 1  -40    6   18 o  4  111.94    7.56   12.21    1.61   11.19    2.25   13.27    2.29  105.73   11.35  115.63   10.48  -9.90  15.45 
1 1 1  -40    6   19 o 16  126.91    7.52   15.68    1.81   14.85    2.37   16.85    2.81  122.47   10.24  129.89   11.47  -7.42  15.37 
1 1 1  -40    6   20 o 10   48.52   15.63    2.40    1.65    3.53    2.28    1.18    2.37   57.75   18.40   44.29   17.97  13.46  25.72 
1 1 1  -40    6   21 f  0  130.65    7.95   16.67    1.97   16.53    3.00   16.77    2.62  128.02   12.45  129.89   10.65  -1.88  16.38 
1 1 1  -40    6   22 o 19   34.71   14.58    0.36    1.64    2.47    2.33   -1.70    2.30   50.90   18.51   32.62   15.19  18.27  23.94 
1 1 1  -40    6   23 o 14  134.96    7.72   17.79    1.98   17.73    2.79   17.85    2.81  133.14   11.08  133.55   11.13  -0.41  15.70 
1 1 1  -40    6   24 o  2   36.46   15.14    0.56    1.73    1.19    2.42   -0.10    2.48   44.23   18.08   39.23   17.23   5.01  24.97 
1 1 1  -40    6   25 o 10   77.71   16.59    6.55    2.39    8.44    3.88    5.39    3.03   84.14   23.34   68.63   21.08  15.51  31.45 
1 1 1  -40    6   26 o 17   41.39   16.36    1.25    1.91    0.92    2.61    1.62    2.82   43.92   18.43   48.06   19.56  -4.15  26.87 
1 1 1  -40    6   27 o 12   81.19   13.09    6.85    1.96    9.72    2.82    4.15    2.73   95.23   16.06   61.05   20.17  34.18  25.78 
1 1 1  -40    6   28 f  0  119.80    9.06   14.21    2.06   12.80    2.88   15.69    2.94  110.99   13.89  123.85   12.62 -12.86  18.77 
1 1 1  -40    6   29 o  3   70.95   17.88    5.60    2.42    7.39    3.42    3.80    3.43   79.29   21.87   59.98   22.35  19.31  31.27 
1 1 1  -40    7    1 o  7   25.34   10.98   -0.02    0.98    0.14    1.42   -0.17    1.35   31.04   13.34   28.67   12.64   2.38  18.38 
1 1 1  -40    7    2 o 16   47.87   18.39    2.17    2.36    2.97    3.33    1.36    3.35   54.51   21.57   48.27   20.60   6.24  29.83 
1 1 1  -40    7    3 o 17   48.98   18.83    2.27    2.48    1.43    3.52    3.10    3.48   49.45   21.11   55.73   22.07  -6.28  30.54 
1 1 1  -40    7    4 o 18   36.04   16.17   -0.48    2.31   -1.40    3.12    0.64    3.42   38.93   17.97   46.63   20.36  -7.71  27.16 
1 1 1  -40    7    5 o 15   56.23   18.39    3.47    2.27   -2.07    3.03   10.57    3.43   36.83   17.24   96.79   19.27 -59.95  25.86 
1 1 1  -40    7    6 o 11   55.20   18.27    3.28    2.24    7.20    3.13   -0.87    3.21   79.04   20.54   41.39   18.78  37.65  27.83 
1 1 1  -40    7    7 o  3  109.83   12.16   12.27    2.51    9.71    3.41   15.26    3.69   93.00   19.84  119.64   16.62 -26.64  25.88 
1 1 1  -40    7    8 o 17  114.16   11.93   13.18    2.56   15.66    3.62   10.71    3.62  121.98   15.94   97.95   20.04  24.03  25.60 
1 1 1  -40    7    9 o  6   53.09   18.60    2.85    2.33    2.29    3.28    3.41    3.29   53.50   21.35   58.62   21.90  -5.12  30.58 
1 1 1  -40    7   10 o 14  207.79    8.00   42.12    3.17   43.70    4.56   40.65    4.40  209.28   11.46  201.80   11.47   7.48  16.21 
1 1 1  -40    7   11 o  7   37.91   16.51   -0.03    2.24    1.03    3.08   -1.22    3.25   47.65   20.02   41.28   18.79   6.37  27.46 
1 1 1  -40    7   12 o 12  142.91   10.14   20.20    2.75   24.83    4.03   16.20    3.75  156.36   13.66  124.55   16.16  31.82  21.16 
1 1 1  -40    7   13 o 19   60.79   18.76    3.97    2.39    6.41    3.41    1.60    3.36   75.27   22.22   51.39   21.19  23.88  30.70 
1 1 1  -40    7   14 o  6   39.82   17.10    0.23    2.34    3.82    3.28   -3.45    3.32   61.18   22.03   36.54   17.39  24.64  28.07 
1 1 1  -40    7   15 o  3   67.43    8.87    4.51    1.11    4.99    1.54    3.99    1.61   69.94   11.97   61.76   14.00   8.17  18.42 
1 1 1  -40    7   16 o  5  114.25    6.46   12.65    1.40   14.41    2.03   11.03    1.94  121.21    8.83  105.63    9.73  15.57  13.14 
1 1 1  -40    7   17 o 14   41.62   14.63    1.61    1.44    5.23    2.32   -0.68    1.84   69.66   17.45   31.96   14.38  37.69  22.62 
1 1 1  -40    7   18 o  1  133.80    7.30   17.40    1.86   17.95    2.35   16.50    3.02  135.18    9.18  128.01   12.52   7.17  15.53 
1 1 1  -40    7   19 o  4   55.86   15.13    3.29    1.65    2.96    2.22    3.71    2.48   53.88   18.18   59.15   19.20  -5.27  26.44 
1 1 1  -40    7   20 o  3   37.65   14.87    0.93    1.58   -0.52    2.30    2.23    2.17   36.55   16.28   49.00   17.87 -12.45  24.18 
1 1 1  -40    7   21 o 11   70.29   15.07    5.22    1.96    5.11    2.74    5.32    2.80   67.99   19.88   69.25   20.06  -1.27  28.24 
1 1 1  -40    7   22 o 19   73.54   12.44    5.55    1.68    5.48    2.32    5.63    2.45   71.05   17.28   71.76   17.93  -0.71  24.90 
1 1 1  -40    7   23 o 13   77.33   12.38    6.13    1.76    7.38    2.52    4.92    2.48   82.99   16.47   66.72   18.70  16.27  24.92 
1 1 1  -40    7   24 o  1   94.78   10.46    9.01    1.86    9.56    2.63    8.46    2.63   95.41   14.95   89.01   16.07   6.40  21.95 
1 1 1  -40    7   25 o 11   48.56   17.44    2.30    2.06    3.80    2.93    0.84    2.89   59.38   20.85   45.29   19.23  14.09  28.37 
1 1 1  -40    7   26 o 15   45.24   16.86    1.86    1.95    5.08    2.65   -1.96    2.88   67.01   19.51   36.23   16.91  30.78  25.82 
1 1 1  -40    7   27 o 13   68.15   14.99    4.98    1.90    2.72    2.64    7.39    2.72   52.65   19.62   81.68   17.97 -29.03  26.61 
1 1 1  -40    7   28 o  4   92.87   11.47    8.77    1.99    4.36    2.79   13.32    2.84   62.29   20.39  113.58   13.34 -51.29  24.36 
1 1 1  -40    7   29 o  1   48.63   16.99    2.39    1.94    4.44    2.79    0.47    2.70   62.80   20.38   42.58   18.34  20.21  27.41 
1 1 1  -40    8    1 o 15  109.57   13.47   12.67    2.76    7.18    3.78   18.95    4.04   74.70   23.64  131.34   16.47 -56.64  28.81 
1 1 1  -40    8    2 o  6   52.79   19.25    2.99    2.52    1.69    3.56    4.29    3.57   50.21   21.33   60.72   22.77 -10.51  31.20 
1 1 1  -40    8    3 o 12   82.48   17.17    7.61    2.61    2.49    3.59   13.39    3.82   53.52   21.97  108.30   19.16 -54.78  29.15 
1 1 1  -40    8    4 o 14   40.30   17.41    0.39    2.45    1.73    3.37   -1.11    3.57   50.20   21.01   42.34   19.43   7.86  28.62 
1 1 1  -40    8    5 o 17   48.80   18.36    2.26    2.32    7.12    3.29   -2.61    3.29   77.48   21.49   37.29   17.61  40.19  27.78 
1 1 1  -40    8    6 o 11   65.68   18.22    4.83    2.36    7.01    3.36    2.69    3.33   77.10   21.85   54.59   21.58  22.51  30.71 
1 1 1  -40    8    7 o 14   53.01   18.59    2.89    2.32    4.15    3.18    1.46    3.40   61.59   21.74   50.21   21.06  11.38  30.27 
1 1 1  -40    8    8 o  3   40.27   17.20    0.41    2.34   -0.87    3.29    1.72    3.32   42.20   19.09   51.08   21.07  -8.88  28.43 
1 1 1  -40    8    9 o 19   58.88   19.13    3.73    2.46   -0.43    3.40    8.29    3.56   44.29   19.77   84.94   21.85 -40.66  29.47 
1 1 1  -40    8   10 o 14   92.05   14.64    8.82    2.49   13.32    3.65    4.92    3.40  111.54   17.73   66.58   22.51  44.97  28.65 
1 1 1  -40    8   11 o  1   30.36   14.46   -2.60    2.31   -2.90    3.24   -2.28    3.30   36.98   17.47   38.83   18.12  -1.85  25.17 
1 1 1  -40    8   12 o 12   79.28   17.06    6.75    2.50    6.49    3.50    7.02    3.59   75.44   22.57   78.25   22.70  -2.82  32.01 
1 1 1  -40    8   13 o  3   82.38   16.33    7.20    2.48    5.25    3.50    9.17    3.51   68.75   22.83   90.72   20.72 -21.97  30.83 
1 1 1  -40    8   14 o 13  143.72   10.53   20.47    2.87   18.56    4.20   22.14    3.92  132.98   16.95  147.35   14.12 -14.36  22.06 
1 1 1  -40    8   15 o 15   33.36   13.63    0.51    1.37   -0.29    1.51    4.36    3.31   30.35   13.38   63.99   22.20 -33.64  25.92 
1 1 1  -40    8   16 o 19  109.26    6.25   11.56    1.30   11.58    1.82   11.55    1.85  108.54    8.87  108.33    9.03   0.21  12.66 
1 1 1  -40    8   17 f  0   30.78   13.11    0.12    1.35   -0.66    1.84    1.02    1.99   32.05   14.41   41.14   16.55  -9.09  21.94 
1 1 1  -40    8   18 o 12   62.77   15.68    4.19    1.87    2.58    2.64    5.81    2.66   52.86   19.63   72.82   18.94 -19.96  27.28 
1 1 1  -40    8   19 o 10   37.51   14.58    1.00    1.50    0.80    2.21    1.18    2.03   41.40   17.13   42.20   16.81  -0.80  24.00 
1 1 1  -40    8   20 o  5   31.78   13.72   -0.00    1.52   -0.85    2.07    0.99    2.24   33.37   15.11   42.49   17.38  -9.12  23.03 
1 1 1  -40    8   21 o  4   63.93   14.38    4.30    1.71    3.27    2.13    6.20    2.88   55.62   17.78   74.60   19.86 -18.98  26.66 
1 1 1  -40    8   22 o 11   47.78   15.63    2.32    1.64    3.65    2.27    0.87    2.38   58.24   18.31   42.69   17.73  15.55  25.49 
1 1 1  -40    8   23 o  7   22.52   11.06   -3.15    1.64   -4.51    2.28   -1.67    2.37   26.02   12.83   33.22   15.45  -7.20  20.08 
1 1 1  -40    8   24 o  9   41.70   17.29    0.87    2.25    3.61    3.56   -0.96    2.91   59.75   22.68   39.37   17.87  20.38  28.87 
1 1 1  -40    8   25 o  3   73.47   13.39    5.64    1.81    5.32    2.51    5.99    2.61   68.94   18.62   73.16   18.64  -4.22  26.35 
1 1 1  -40    8   26 o  6   68.21   17.17    5.13    2.23    4.54    3.20    5.70    3.12   63.44   21.82   70.06   21.39  -6.61  30.56 
1 1 1  -40    8   27 o  9   85.26   12.40    7.49    1.96    6.05    2.79    8.88    2.75   72.87   19.62   90.63   16.53 -17.76  25.65 
1 1 1  -40    8   28 o 16  182.45    6.99   32.42    2.43   35.54    3.55   29.68    3.33  189.14    9.86  172.58   10.15  16.56  14.15 
1 1 1  -40    8   29 f  0   34.14   15.17   -0.35    1.98    3.79    2.93   -3.79    2.67   59.14   20.88   30.54   14.80  28.60  25.59 
1 1 1  -40    9    1 o 11  111.54   16.34   13.69    3.38   17.02    4.06    6.23    6.07  123.08   17.80   68.87   28.45  54.21  33.56 
1 1 1  -40    9    2 o  5   74.96   18.72    6.53    2.67    6.22    3.65    6.89    3.91   70.13   23.33   73.07   24.15  -2.94  33.58 
1 1 1  -40    9    3 o  6   56.00   19.49    3.50    2.55   -0.69    3.43    8.71    3.82   42.41   19.30   83.36   23.19 -40.95  30.17 
1 1 1  -40    9    4 o  3   91.76   15.76    9.13    2.66   11.15    3.70    6.96    3.83   97.80   20.47   74.52   23.84  23.28  31.42 
1 1 1  -40    9    5 o  1  102.59   13.52   10.99    2.58    8.18    3.48   14.44    3.86   82.85   21.73  114.02   18.35 -31.18  28.44 
1 1 1  -40    9    6 o  6   45.63   18.26    1.56    2.41    0.08    3.45    2.97    3.37   45.47   20.13   55.87   21.83 -10.40  29.69 
1 1 1  -40    9    7 o 18   85.26   16.95    7.90    2.66   13.31    3.80    2.69    3.73  109.90   18.80   56.12   22.62  53.79  29.41 
1 1 1  -40    9    8 o  9   61.01   19.23    4.10    2.50    4.46    3.51    3.72    3.57   63.77   22.79   60.34   22.73   3.43  32.19 
1 1 1  -40    9    9 o 16   48.45   18.49    2.04    2.38    0.65    3.40    3.37    3.32   47.64   20.54   58.38   21.96 -10.74  30.07 
1 1 1  -40    9   10 o 19   60.73   18.77    4.01    2.40    7.97    3.44    0.29    3.34   83.61   21.47   46.21   20.14  37.39  29.44 
1 1 1  -40    9   11 o  5   33.91   15.68   -1.53    2.39   -2.27    3.36   -0.78    3.40   39.23   18.30   43.43   19.55  -4.20  26.78 
1 1 1  -40    9   12 o  9  108.52   13.03   11.98    2.64   10.45    3.75   13.49    3.73   96.74   20.93  112.27   18.00 -15.53  27.61 
1 1 1  -40    9   13 o  7   33.36   15.51   -1.73    2.38   -3.88    3.43    0.28    3.31   36.39   17.41   46.29   20.13  -9.91  26.61 
1 1 1  -40    9   14 o  8   72.21   18.10    5.67    2.49    6.30    3.69    5.15    3.37   74.33   23.36   68.16   22.40   6.16  32.36 
1 1 1  -40    9   15 o 17   43.43   17.89    0.96    2.39   -0.38    3.50    2.14    3.28   45.39   20.18   53.22   21.29  -7.84  29.33 
1 1 1  -40    9   16 o 16   78.88    6.92    6.07    1.03    6.24    1.41    5.87    1.51   79.26    9.54   76.47   10.63   2.78  14.28 
1 1 1  -40    9   17 o 19   40.11   14.01    1.50    1.32    1.32    1.82    1.70    1.92   41.68   16.09   44.62   16.71  -2.94  23.20 
1 1 1  -40    9   18 o  3   40.55   14.99    1.40    1.54    0.50    2.55    1.92    1.92   42.40   18.03   46.02   16.82  -3.62  24.66 
1 1 1  -40    9   19 o 16   28.78   12.95   -0.58    1.49   -2.35    1.92    2.12    2.37   27.32   13.06   49.21   18.54 -21.88  22.68 
1 1 1  -40    9   20 o 18   68.73   12.84    4.87    1.62    4.69    2.12    5.14    2.52   65.94   16.79   68.44   18.76  -2.50  25.18 
1 1 1  -40    9   21 f  0   42.74   15.38    1.67    1.60    1.04    2.23    2.35    2.30   42.60   17.37   50.05   18.37  -7.45  25.28 
1 1 1  -40    9   22 o 18   36.63   15.71    0.20    1.96    0.80    2.65   -0.54    2.93   44.02   18.53   40.96   18.31   3.06  26.05 
1 1 1  -40    9   23 o  6   34.95   15.25   -0.07    1.92   -0.08    2.68   -0.07    2.74   40.73   17.90   41.15   18.09  -0.42  25.45 
1 1 1  -40    9   24 o  9   35.17   15.15    0.13    1.84    0.21    2.45    0.04    2.79   40.10   17.37   41.74   18.30  -1.64  25.23 
1 1 1  -40    9   25 o 10   64.77   14.77    4.49    1.78    5.20    2.46    3.70    2.59   68.21   18.47   58.30   19.65   9.91  26.97 
1 1 1  -40    9   26 o  4   41.29   16.51    1.18    1.97    0.53    3.07    1.63    2.57   44.96   19.45   46.84   18.82  -1.88  27.06 
1 1 1  -40    9   27 o 10   50.29   16.75    2.65    1.88    0.69    2.65    4.63    2.67   43.15   18.37   63.97   19.85 -20.82  27.04 
1 1 1  -40    9   28 o 18   31.11   14.19   -0.89    1.87   -0.50    2.73   -1.23    2.56   39.33   17.62   35.83   16.44   3.51  24.10 
1 1 1  -40    9   29 o  6  104.78   12.66   11.27    2.48   19.88    4.53    7.58    2.97  135.13   18.00   81.89   19.30  53.24  26.39 
1 1 1  -40   10    1 o 19   37.86   17.50   -1.29    2.98   -6.96    5.02    1.78    3.69   39.30   19.31   50.84   21.66 -11.54  29.02 
1 1 1  -40   10    2 o 12   72.19   21.27    6.37    3.13    5.04    3.71    9.61    5.80   64.21   23.38   80.61   29.25 -16.40  37.44 
1 1 1  -40   10    3 o  7   50.97   20.76    2.21    3.18    3.96    3.76   -2.14    5.94   59.68   23.13   50.44   23.78   9.24  33.17 
1 1 1  -40   10    4 o 15   60.69   19.89    4.24    2.66    7.82    3.69    0.40    3.82   79.39   23.04   47.62   21.12  31.77  31.26 
1 1 1  -40   10    5 o 17   30.23   14.46   -2.67    2.37   -2.44    3.25   -2.94    3.45   37.31   17.59   37.57   17.83  -0.25  25.05 
1 1 1  -40   10    6 f  0   37.61   16.82   -0.45    2.48   -1.82    3.44    1.02    3.57   40.19   18.67   48.98   21.09  -8.79  28.16 
1 1 1  -40   10    7 o 11   67.74   19.32    5.19    2.62    6.64    3.71    3.75    3.70   74.47   23.41   60.33   23.05  14.14  32.86 
1 1 1  -40   10    8 o  7   46.10   18.47    1.53    2.47    1.26    3.51    1.80    3.48   50.06   21.21   51.93   21.50  -1.88  30.20 
1 1 1  -40   10    9 o  1  102.25   13.53   10.77    2.57   12.60    3.71    9.06    3.58  107.37   18.78   89.02   21.34  18.35  28.43 
1 1 1  -40   10   10 o 15   59.19   19.10    3.78    2.46    2.74    3.42    4.89    3.53   55.90   21.95   66.31   22.93 -10.41  31.74 
1 1 1  -40   10   11 o  8   50.46   18.76    2.35    2.41   -0.15    3.35    5.03    3.47   44.93   19.86   67.20   22.76 -22.27  30.21 
1 1 1  -40   10   12 o  1   54.07   18.92    2.95    2.41    5.95    3.51    0.27    3.31   72.29   22.77   46.13   20.08  26.16  30.36 
1 1 1  -40   10   13 o 11   34.00   15.68   -1.45    2.37   -1.66    3.38   -1.25    3.32   40.96   18.84   41.61   18.96  -0.65  26.72 
1 1 1  -40   10   14 o 10   84.43   23.05    8.22    3.82    8.22    3.82    0.00    0.00   84.43   23.05       ?       ?      ?      ? 
1 1 1  -40   10   15 f  0   65.21   20.66    4.66    2.88    5.72    3.70    3.00    4.61   71.22   23.46   61.30   24.99   9.93  34.28 
1 1 1  -40   10   16 o 16   86.31   21.44    8.39    3.52   10.97    5.06    5.98    4.89   95.25   26.73   73.10   26.80  22.15  37.85 
1 1 1  -40   10   17 o  3   69.58    9.15    4.81    1.19    5.29    1.64    4.30    1.71   71.86   12.42   63.93   14.40   7.93  19.02 
1 1 1  -40   10   18 o 16   41.71   13.88    1.70    1.29    0.67    1.80    2.80    1.85   37.79   15.54   51.94   16.58 -14.15  22.72 
1 1 1  -40   10   19 o 18   40.24   15.50    1.23    1.68   -0.84    2.36    3.37    2.40   35.89   16.20   56.73   18.90 -20.84  24.90 
1 1 1  -40   10   20 o  4   98.13    8.71    9.48    1.61   10.24    2.28    8.72    2.29  100.59   12.10   92.14   13.43   8.45  18.08 
1 1 1  -40   10   21 o  8  132.50    7.22   17.09    1.82   14.77    2.49   19.74    2.66  121.62   10.84  141.20    9.94 -19.59  14.71 
1 1 1  -40   10   22 o 16   40.20   16.45    0.88    2.01   -1.51    2.82    3.35    2.86   37.19   17.14   57.18   20.57 -19.99  26.78 
1 1 1  -40   10   23 o 15   77.23   14.02    6.25    1.99    6.43    2.79    6.06    2.84   75.73   19.26   73.23   19.84   2.50  27.65 
1 1 1  -40   10   24 o  5   37.68   15.44    0.75    1.77   -1.06    2.44    2.74    2.57   35.53   16.22   52.76   19.40 -17.23  25.29 
1 1 1  -40   10   25 o 12   54.90   16.63    3.26    1.89    1.78    2.68    4.73    2.67   48.11   19.26   64.68   19.79 -16.57  27.62 
1 1 1  -40   10   26 o 15   68.48   17.23    5.18    2.25    1.70    4.63    6.26    2.57   55.57   23.97   74.87   18.20 -19.30  30.09 
1 1 1  -40   10   27 o 11   35.45   15.93   -0.58    2.25   -0.28    3.43   -0.81    2.97   44.32   19.81   39.99   18.11   4.34  26.84 
1 1 1  -40   10   28 o 18  137.80    9.55   18.86    2.49   18.50    4.20   19.06    3.10  130.99   17.20  137.00   11.99  -6.01  20.96 
1 1 1  -40   10   29 o 11   70.79   17.99    5.59    2.44    0.27    3.77    9.41    3.19   47.79   21.10   91.77   18.85 -43.99  28.29 
1 1 1  -40   11    1 o 11   41.13   17.97    0.37    2.67    2.43    3.83   -1.56    3.72   53.49   22.38   41.55   19.33  11.94  29.58 
1 1 1  -40   11    2 o 17  105.06   17.20   12.31    3.33   21.09    5.89    8.20    4.04  128.82   24.87   79.26   24.34  49.55  34.80 
1 1 1  -40   11    3 o  7   60.57   23.70    4.12    3.98   10.27    5.25   -4.15    6.09   85.31   27.96   47.82   22.97  37.49  36.18 
1 1 1  -40   11    4 o 17   55.73   21.28    3.25    3.15    4.27    3.81    1.07    5.59   61.37   23.42   55.75   25.08   5.62  34.31 
1 1 1  -40   11    5 o  3   46.15   19.54    1.12    2.97    1.44    3.63    0.45    5.20   50.25   21.44   53.51   24.12  -3.26  32.27 
1 1 1  -40   11    6 f  0   53.05   19.20    2.90    2.50    1.03    3.45    4.98    3.63   48.35   20.77   65.41   23.21 -17.05  31.14 
1 1 1  -40   11    7 o 13   67.51   19.61    5.19    2.68   -0.55    3.85   10.57    3.73   45.87   20.70   95.81   20.96 -49.94  29.46 
1 1 1  -40   11    8 o  3   59.08   19.34    3.82    2.51    5.71    3.63    2.06    3.49   69.93   23.25   52.87   21.67  17.06  31.78 
1 1 1  -40   11    9 o  7   45.12   18.29    1.33    2.45    3.11    3.54   -0.30    3.40   57.64   22.43   44.47   19.81  13.17  29.93 
1 1 1  -40   11   10 o 15   69.51   18.32    5.33    2.46    9.93    3.51    0.87    3.46   94.23   20.14   48.74   20.87  45.49  29.00 
1 1 1  -40   11   11 o  2   62.68   18.76    4.30    2.42    8.28    3.52    0.73    3.33   85.16   21.61   47.68   20.45  37.48  29.75 
1 1 1  -40   11   12 o  4  103.65   16.49   11.37    3.15   15.37    3.96    4.40    5.22  119.89   17.84   67.23   26.88  52.66  32.26 
1 1 1  -40   11   13 o  1   80.90   19.44    7.24    2.96    7.74    3.72    6.37    4.91   81.86   22.89   74.33   26.92   7.53  35.34 
1 1 1  -40   11   14 o  5   45.03   19.16    0.65    2.88   -0.77    3.57    3.32    4.88   44.53   20.03   63.01   25.71 -18.49  32.59 
1 1 1  -40   11   15 o  3   66.92   20.98    4.96    2.98    5.19    5.34    4.85    3.59   70.51   27.49   66.61   23.12   3.90  35.92 
1 1 1  -40   11   16 o 19  102.85   16.36   11.14    3.10   12.17    5.26   10.59    3.84  100.09   26.94   97.21   21.31   2.89  34.35 
1 1 1  -40   11   17 f  0   22.89   10.65   -0.95    1.13   -2.07    1.59    0.19    1.61   24.64   11.80   33.68   14.33  -9.05  18.56 
1 1 1  -40   11   18 o 11   51.56   12.72    2.77    1.24    2.71    1.72    2.83    1.80   51.06   15.91   52.08   16.31  -1.02  22.79 
1 1 1  -40   11   19 o 16   89.20    9.61    7.90    1.61    9.39    2.53    6.90    2.08   95.18   14.39   81.57   13.89  13.61  20.00 
1 1 1  -40   11   20 o 16   44.57   14.68    1.99    1.45    3.28    2.01    0.59    2.09   55.56   17.18   39.42   16.51  16.14  23.83 
1 1 1  -40   11   21 o  9   99.00    9.97    9.76    1.86   13.46    2.94    7.29    2.40  114.46   13.72   82.86   15.75  31.60  20.89 
1 1 1  -40   11   22 o  7   46.00   18.36    1.53    2.43   -3.68    3.28    7.86    3.61   35.45   16.98   82.09   22.43 -46.64  28.14 
1 1 1  -40   11   23 o  3   36.51   15.42    0.41    1.84    1.34    2.94   -0.20    2.37   47.60   19.73   37.96   16.74   9.64  25.88 
1 1 1  -40   11   24 o  9   46.86   17.00    2.10    1.96    2.75    3.11    1.67    2.53   54.37   21.04   46.93   18.73   7.44  28.16 
1 1 1  -40   11   25 o 16   77.48   14.23    6.34    2.03    6.08    3.22    6.51    2.61   72.11   21.66   76.42   18.15  -4.31  28.26 
1 1 1  -40   11   26 o 18   97.91   11.73    9.77    2.15   12.95    3.64    8.08    2.66  108.48   18.25   86.15   16.77  22.33  24.79 
1 1 1  -40   11   27 o 11   35.10   15.74   -0.54    2.18    1.98    3.45   -2.23    2.82   52.15   21.49   35.06   16.48  17.09  27.08 
1 1 1  -40   11   28 f  0   50.09   17.94    2.51    2.17    5.43    3.64    0.90    2.71   68.12   23.30   44.31   18.70  23.81  29.88 
1 1 1  -40   12    1 o  7   32.41   15.45   -2.59    2.65   -5.53    3.65    0.70    3.86   33.85   16.60   48.06   21.28 -14.21  26.99 
1 1 1  -40   12    2 o 19   72.30   19.95    6.24    2.84    4.30    3.90    8.43    4.15   60.92   23.58   80.03   24.69 -19.12  34.14 
1 1 1  -40   12    3 o 15   35.65   16.89   -2.50    3.07    2.17    4.91   -5.52    3.94   56.01   24.42   35.68   17.44  20.33  30.01 
1 1 1  -40   12    4 f  0   50.44   20.56    2.11    3.12    1.73    5.12    2.34    3.93   55.81   24.61   54.00   22.64   1.81  33.44 
1 1 1  -40   12    5 o 14   47.69   21.28    0.19    3.94   -6.02    5.35    7.55    5.82   42.63   20.73   74.83   28.85 -32.20  35.52 
1 1 1  -40   12    6 o 15   57.33   20.98    3.53    3.00    1.70    3.56    7.98    5.55   51.08   21.49   77.35   28.52 -26.27  35.71 
1 1 1  -40   12    7 o  1   49.45   20.24    1.76    3.04    1.78    3.68    1.71    5.37   52.20   21.90   57.91   25.39  -5.71  33.53 
1 1 1  -40   12    8 o 12   93.94   18.17    9.71    3.14    9.34    3.77   10.56    5.68   89.21   22.21   89.08   29.08   0.13  36.59 
1 1 1  -40   12    9 o 10   55.06   20.43    3.00    2.86    1.84    3.39    5.84    5.30   51.71   21.30   71.34   27.52 -19.63  34.80 
1 1 1  -40   12   10 o 17   55.99   20.94    3.07    3.01    4.56    3.65   -0.15    5.35   64.58   23.22   54.34   24.48  10.24  33.74 
1 1 1  -40   12   11 o  7   47.51   19.84    1.18    3.00   -0.96    3.63    5.73    5.31   44.15   20.00   71.64   27.56 -27.49  34.05 
1 1 1  -40   12   12 o 14  123.07   17.56   16.16    4.01   11.48    5.32   22.32    6.10   96.01   27.56  139.32   23.79 -43.31  36.41 
1 1 1  -40   12   13 o  3   45.73   18.97    1.09    2.72    1.59    4.50    0.80    3.41   55.96   23.87   48.40   20.72   7.56  31.61 
1 1 1  -40   12   14 o  1   47.59   19.55    1.35    2.84    6.19    4.56   -1.74    3.64   73.37   26.01   42.36   19.50  31.02  32.51 
1 1 1  -40   12   15 o 10   62.02   19.65    4.18    2.61    2.36    3.67    6.02    3.70   55.53   22.43   72.57   23.46 -17.04  32.46 
1 1 1  -40   12   16 o 10   52.36   19.05    2.63    2.46    5.57    3.49   -0.29    3.48   70.24   22.77   45.35   20.13  24.89  30.39 
1 1 1  -40   12   17 o 18  102.90   14.01   10.90    2.68   12.91    3.86    9.02    3.72  108.89   19.29   88.97   22.03  19.92  29.28 
1 1 1  -40   12   18 o  9   43.31   12.94    1.92    1.15    2.73    1.58    1.02    1.68   51.01   15.16   38.83   15.33  12.18  21.56 
1 1 1  -40   12   19 o  2   35.53   13.79    0.90    1.34    1.66    1.84    0.03    1.95   43.81   16.36   35.84   15.52   7.96  22.55 
1 1 1  -40   12   20 o  2   56.69   14.55    3.41    1.58    1.65    1.97    6.55    2.64   44.41   16.88   77.28   18.22 -32.87  24.84 
1 1 1  -40   12   21 o  7  107.37    9.73   11.45    1.97   12.15    2.85   10.80    2.73  108.42   14.10  101.92   14.46   6.50  20.19 
1 1 1  -40   12   22 o 19   75.64   14.50    6.03    2.02    5.07    3.01    6.82    2.72   66.89   21.11   78.45   18.45 -11.56  28.04 
1 1 1  -40   12   23 o  2   45.81   17.37    1.84    2.09    4.98    4.05    0.70    2.44   66.53   24.39   42.00   17.73  24.52  30.15 
1 1 1  -40   12   24 o 13   74.10   14.73    5.84    2.01    5.82    3.15    5.85    2.61   70.79   21.47   72.15   18.77  -1.36  28.52 
1 1 1  -40   12   25 o 19   53.55   17.09    3.08    1.97    3.90    3.11    2.53    2.55   59.89   21.44   51.31   19.24   8.58  28.81 
1 1 1  -40   12   26 o 16   42.08   16.68    1.31    1.99    4.51    3.26   -0.60    2.51   63.17   22.03   37.44   16.83  25.72  27.73 
1 1 1  -40   12   27 o  8  101.78   12.17   10.60    2.32   11.23    3.45   10.08    3.12  100.59   18.69   95.80   17.74   4.79  25.77 
1 1 1  -40   12   28 o 13  102.73   11.72   10.74    2.26   14.47    3.19    7.03    3.19  117.57   14.55   77.71   21.00  39.85  25.54 
1 1 1  -40   13    1 o 11   37.85   17.24   -0.74    2.74   -6.16    3.78    5.23    3.97   33.73   16.61   64.81   24.08 -31.08  29.25 
1 1 1  -40   13    2 o 15   75.52   19.30    6.72    2.79    2.09    3.82   12.03    4.09   52.35   22.15   99.08   22.21 -46.74  31.37 
1 1 1  -40   13    3 o  6   46.97   19.30    1.67    2.77    2.13    3.82    1.15    4.04   52.60   22.20   50.24   22.02   2.36  31.27 
1 1 1  -40   13    4 o 11   38.62   17.55   -0.74    2.82    3.31    3.96   -4.91    4.02   57.54   23.28   37.16   18.04  20.38  29.45 
1 1 1  -40   13    5 o  6   77.75   21.44    7.27    3.28    5.28    5.40    8.44    4.14   66.96   27.14   81.25   24.59 -14.29  36.62 
1 1 1  -40   13    6 o  3   41.50   18.45   -0.14    2.93    3.84    4.77   -2.55    3.71   61.87   25.35   39.98   18.83  21.89  31.58 
1 1 1  -40   13    7 o  9   47.82   19.73    1.53    2.92    1.13    4.64    1.78    3.75   53.73   23.58   52.32   22.03   1.41  32.27 
1 1 1  -40   13    8 o  2   42.02   18.61   -0.13    2.96    3.42    4.92   -2.14    3.70   61.77   25.57   41.15   19.19  20.62  31.97 
1 1 1  -40   13    9 o  9  101.07   16.88   10.99    3.14   14.74    5.26    8.92    3.91  109.84   25.59   86.59   23.21  23.25  34.55 
1 1 1  -40   13   10 o  9   58.10   20.92    3.52    2.96    1.98    4.76    4.49    3.79   57.50   24.54   64.27   23.58  -6.78  34.04 
1 1 1  -40   13   11 o 19   42.26   18.66   -0.16    2.95   -9.71    4.76    5.81    3.76   36.03   17.90   70.88   23.68 -34.85  29.69 
1 1 1  -40   13   12 o 11   60.89   21.04    3.98    2.97   -0.86    4.69    7.21    3.84   50.03   22.70   78.32   23.68 -28.30  32.80 
1 1 1  -40   13   13 o  9   50.66   20.07    2.02    2.88    2.47    4.82    1.76    3.59   59.72   25.06   52.72   21.84   7.00  33.24 
1 1 1  -40   13   14 o  9  137.76   11.80   19.06    3.07   18.12    4.32   20.03    4.37  130.29   17.83  137.68   17.01  -7.40  24.64 
1 1 1  -40   13   15 o 11   41.09   17.86    0.10    2.61   -1.19    3.74    1.32    3.65   44.32   20.17   51.45   21.71  -7.13  29.63 
1 1 1  -40   13   16 o 11   48.87   18.95    1.96    2.52    2.37    3.55    1.55    3.58   55.01   22.12   51.96   21.68   3.05  30.98 
1 1 1  -40   13   17 o  3   49.45   19.12    2.04    2.57    4.62    3.72   -0.29    3.54   65.39   23.47   45.64   20.28  19.75  31.02 
1 1 1  -40   13   18 f  0   25.81   10.96    0.08    0.94   -1.58    1.30    1.91    1.36   22.71   10.82   43.63   14.24 -20.93  17.89 
1 1 1  -40   13   19 o  4   52.00   12.93    2.83    1.28    1.31    1.74    4.58    1.88   41.03   15.79   65.57   15.28 -24.53  21.98 
1 1 1  -40   13   20 o 16  101.63   12.57   10.53    2.39    9.62    3.51   11.31    3.26   92.56   20.41  102.68   17.22 -10.13  26.71 
1 1 1  -40   13   21 o 12   78.95   12.62    6.41    1.84    8.65    2.63    4.30    2.56   90.19   15.88   62.40   19.44  27.80  25.10 
1 1 1  -40   13   22 f  0   36.57   15.26    0.53    1.77    3.51    2.75   -1.59    2.32   57.53   20.21   32.95   15.31  24.58  25.35 
1 1 1  -40   13   23 o  7   68.70   19.88    5.36    2.75   10.15    4.22    1.82    3.63   91.80   23.87   52.43   21.86  39.38  32.37 
1 1 1  -40   13   24 f  0   45.32   16.10    2.00    1.75    2.58    2.43    1.37    2.52   51.26   18.87   45.36   18.48   5.90  26.41 
1 1 1  -40   13   25 o 16   57.95   15.73    3.65    1.78    3.83    2.45    3.44    2.60   58.87   19.10   56.58   19.66   2.28  27.41 
1 1 1  -40   13   26 o  8   65.75   14.88    4.65    1.82    1.49    2.52    8.13    2.64   45.83   18.55   86.48   16.62 -40.65  24.91 
1 1 1  -40   13   27 o  3   66.79   16.60    4.90    2.11    8.91    3.36    2.31    2.70   88.13   20.40   50.65   19.61  37.49  28.30 
1 1 1  -40   13   28 o 14   29.86   13.96   -1.58    1.98   -0.47    2.65   -2.99    2.98   38.85   17.38   34.49   16.43   4.36  23.92 
1 1 1  -40   14    1 o 19   33.54   15.98   -2.64    2.83   -2.77    3.91   -2.50    4.10   39.99   18.98   41.52   19.63  -1.54  27.30 
1 1 1  -40   14    2 o 17   38.62   17.56   -0.70    2.83    0.39    3.95   -1.85    4.06   47.60   21.27   42.73   19.99   4.87  29.19 
1 1 1  -40   14    3 o  8   35.94   16.73   -1.56    2.79   -1.24    3.78   -1.95    4.12   42.73   19.75   42.90   20.09  -0.17  28.17 
1 1 1  -40   14    4 o  4   29.98   14.63   -4.11    2.73   -5.46    3.72   -2.53    4.01   34.49   16.88   41.26   19.48  -6.77  25.77 
1 1 1  -40   14    5 f  0   28.14   13.89   -5.14    2.70   -4.12    3.82   -6.16    3.83   37.40   18.02   34.25   16.84   3.14  24.66 
1 1 1  -40   14    6 o 11   60.90   20.26    4.24    2.76    5.74    3.79    2.56    4.01   68.60   23.75   55.48   23.04  13.12  33.09 
1 1 1  -40   14    7 o  8   60.81   19.93    4.18    2.67    6.21    3.66    1.87    3.90   71.56   23.33   53.06   22.42  18.50  32.36 
1 1 1  -40   14    8 o  5   82.35   24.10    8.32    4.03    8.32    4.03    0.00    0.00   82.35   24.10       ?       ?      ?      ? 
1 1 1  -40   14    9 o  7   40.57   17.65    0.18    2.55    2.01    3.52   -1.86    3.71   52.63   21.68   41.93   19.45  10.70  29.13 
1 1 1  -40   14   10 o 10   44.53   18.51    1.06    2.59   -1.17    3.61    3.43    3.73   43.18   19.71   59.28   23.01 -16.10  30.30 
1 1 1  -40   14   11 f  0   39.92   17.45    0.01    2.52    0.69    3.51   -0.72    3.63   48.23   20.84   44.60   20.12   3.63  28.97 
1 1 1  -40   14   12 o  9   61.65   19.69    4.17    2.62    3.90    3.77    4.42    3.63   61.79   23.36   63.96   23.14  -2.17  32.88 
1 1 1  -40   14   13 o  4   28.59   13.94   -3.99    2.46   -3.78    3.51   -4.18    3.46   36.87   17.63   35.80   17.22   1.08  24.65 
1 1 1  -40   14   14 o 10   35.58   16.40   -1.48    2.58   -5.02    3.62    2.18    3.69   35.48   17.20   54.64   22.32 -19.16  28.18 
1 1 1  -40   14   15 o 14   53.06   19.81    2.65    2.69    1.93    3.73    3.43    3.90   53.89   22.27   60.35   23.52  -6.46  32.39 
1 1 1  -40   14   16 o  7   53.17   19.66    2.70    2.64    0.43    3.67    5.13    3.80   48.49   21.13   67.84   23.78 -19.35  31.82 
1 1 1  -40   14   17 o 18   37.59   16.90   -0.71    2.53   -0.04    3.68   -1.32    3.50   47.06   20.80   42.43   19.38   4.64  28.43 
1 1 1  -40   14   18 o 14   69.47   23.48    5.49    3.70    0.00    0.00    5.49    3.70       ?       ?   69.47   23.48      ?      ? 
1 1 1  -40   14   19 o  7   96.08    7.98    9.06    1.45   10.44    2.05    7.69    2.05  102.08   10.69   86.57   12.78  15.51  16.66 
1 1 1  -40   14   20 o  9   94.84   10.87    9.05    1.93    8.91    3.41    9.11    2.34   88.74   20.55   93.94   13.46  -5.20  24.57 
1 1 1  -40   14   21 o 10   57.36   15.02    3.52    1.66    5.79    2.56    1.87    2.19   72.13   18.50   46.50   17.74  25.63  25.64 
1 1 1  -40   14   22 o 13   54.51   15.06    3.18    1.62    4.00    2.25    2.31    2.33   60.25   18.11   49.51   18.44  10.74  25.84 
1 1 1  -40   14   23 o 15   46.03   17.25    1.92    2.05    4.17    2.89   -0.35    2.90   61.24   20.74   41.00   18.29  20.24  27.65 
1 1 1  -40   14   24 o  7   48.23   16.19    2.40    1.76    3.33    2.44    1.40    2.53   55.70   19.07   45.53   18.54  10.17  26.60 
1 1 1  -40   14   25 o 15   33.74   14.58    0.08    1.72    1.57    2.42   -1.41    2.44   45.73   18.31   34.26   15.84  11.47  24.21 
1 1 1  -40   14   26 o 11   36.64   15.40    0.49    1.83    1.85    2.54   -0.95    2.62   47.69   18.86   37.09   16.88  10.60  25.31 
1 1 1  -40   14   27 o  1   64.88   17.62    4.68    2.24    4.99    3.31    4.42    3.04   65.73   22.21   62.61   21.28   3.13  30.76 
1 1 1  -40   14   28 o  5   49.05   17.75    2.37    2.14    1.26    2.89    3.71    3.17   46.71   19.49   58.92   21.57 -12.22  29.07 
1 1 1  -40   15    1 o 16   67.89   20.36    5.57    2.85    7.12    4.10    4.14    3.95   73.31   24.74   60.07   23.59  13.24  34.19 
1 1 1  -40   15    2 o  1   45.05   19.07    1.17    2.83   -0.63    3.94    3.09    4.06   44.90   20.54   56.43   23.28 -11.53  31.05 
1 1 1  -40   15    3 o  2   68.09   20.65    5.60    2.92    1.30    4.05   10.21    4.20   50.66   22.13   89.06   24.12 -38.41  32.73 
1 1 1  -40   15    4 o 12   61.13   20.83    4.39    2.91    1.96    4.03    7.04    4.21   52.81   22.57   73.32   25.04 -20.51  33.71 
1 1 1  -40   15    5 o 19   47.64   19.52    1.72    2.83    4.15    3.99   -0.76    4.02   60.97   23.76   45.33   20.73  15.64  31.54 
1 1 1  -40   15    6 o 12   57.38   20.16    3.66    2.73   -2.72    3.65   11.85    4.13   39.08   18.48   99.22   22.35 -60.15  29.01 
1 1 1  -40   15    7 o 16   28.44   13.93   -4.24    2.54   -5.73    3.54   -2.66    3.65   33.21   16.29   39.38   18.58  -6.17  24.72 
1 1 1  -40   15    8 o  1   39.53   17.51   -0.17    2.62    0.41    3.64   -0.79    3.76   47.34   20.83   44.58   20.26   2.77  29.05 
1 1 1  -40   15    9 o  7   75.36   18.62    6.38    2.66    7.76    3.80    5.05    3.73   80.16   23.38   66.21   23.52  13.95  33.17 
1 1 1  -40   15   10 o  2   44.40   18.67    0.92    2.69    7.30    3.85   -5.10    3.75   77.91   23.76   35.86   17.41  42.06  29.46 
1 1 1  -40   15   11 o 14   48.00   19.10    1.77    2.62   -1.68    3.73    5.15    3.69   42.63   19.67   67.22   23.43 -24.59  30.59 
1 1 1  -40   15   12 o 16   31.61   15.09   -2.85    2.54   -0.43    3.68   -5.07    3.52   45.69   20.46   34.59   16.82  11.10  26.49 
1 1 1  -40   15   13 o  1   56.91   19.77    3.40    2.62    4.60    3.65    2.10    3.78   64.79   23.23   54.49   22.47  10.30  32.32 
1 1 1  -40   15   14 o 17   99.80   15.47   10.47    2.85   12.32    4.07    8.70    3.99  104.51   21.15   85.81   23.62  18.70  31.71 
1 1 1  -40   15   15 o 16   36.70   16.68   -1.01    2.55   -1.67    3.56   -0.31    3.66   41.84   19.27   46.06   20.53  -4.23  28.16 
1 1 1  -40   15   16 o 17   42.25   18.22    0.33    2.67   -0.84    3.73    1.56    3.83   45.01   20.34   52.88   22.27  -7.87  30.16 
1 1 1  -40   15   17 o  4   49.28   21.25    0.78    3.63    0.00    0.00    0.78    3.63       ?       ?   49.28   21.25      ?      ? 
1 1 1  -40   15   18 o  7  111.45   27.20   15.37    5.73    0.00    0.00   15.37    5.73       ?       ?  111.45   27.20      ?      ? 
1 1 1  -40   15   19 o 14   30.99   12.63    0.46    1.18    0.36    1.64    0.56    1.69   34.65   14.59   36.14   14.97  -1.49  20.90 
1 1 1  -40   15   20 o  7   49.21   14.44    2.55    1.44    1.61    2.13    3.35    1.97   44.79   17.39   55.76   16.97 -10.98  24.30 
1 1 1  -40   15   21 o 18   38.59   15.04    1.11    1.59    0.12    2.01    2.78    2.62   36.48   15.77   53.09   19.59 -16.61  25.14 
1 1 1  -40   15   22 o  8   23.97   11.52   -2.07    1.54   -2.15    2.12   -1.98    2.24   29.55   14.01   31.12   14.65  -1.57  20.27 
1 1 1  -40   15   23 o  8   79.97   12.69    6.62    1.87    6.44    2.40    6.91    2.99   76.67   16.89   77.63   20.02  -0.96  26.19 
1 1 1  -40   15   24 o  6   95.11    9.93    9.07    1.78    7.17    2.44   11.19    2.59   81.24   16.33  103.91   13.35 -22.67  21.10 
1 1 1  -40   15   25 o 19   55.99   16.02    3.41    1.80    4.58    2.53    2.21    2.56   63.62   19.20   49.58   19.12  14.04  27.10 
1 1 1  -40   15   26 o 11   63.45   15.53    4.37    1.86    5.74    2.61    2.94    2.67   71.21   18.89   53.79   19.78  17.42  27.35 
1 1 1  -40   15   27 o  7   34.84   15.81   -0.84    2.28   -0.89    3.50   -0.80    3.01   43.00   19.55   40.20   18.21   2.80  26.71 
1 1 1  -40   16    1 o  2   40.00   19.00   -2.80    3.93   -0.35    5.80   -4.87    5.34   52.47   24.33   43.39   21.01   9.08  32.14 
1 1 1  -40   16    2 o 16   33.18   15.84   -2.73    2.80   -3.71    4.00   -1.78    3.93   38.78   18.62   42.15   19.70  -3.37  27.10 
1 1 1  -40   16    3 o  6   91.53   18.12    9.55    3.05   10.45    4.24    8.58    4.40   90.03   24.16   79.87   25.56  10.16  35.17 
1 1 1  -40   16    4 o  4  102.62   15.60   11.45    2.96   16.63    4.34    6.95    4.05  120.03   19.63   73.13   24.56  46.90  31.44 
1 1 1  -40   16    5 o 11   71.83   20.10    6.12    2.86    8.26    4.17    4.22    3.94   79.67   24.79   61.04   23.67  18.64  34.27 
1 1 1  -40   16    6 o 12   51.97   20.02    2.64    2.80    2.69    3.95    2.59    3.98   55.48   22.93   55.23   22.95   0.25  32.44 
1 1 1  -40   16    7 o  8   71.28   19.30    5.87    2.69    7.65    3.74    3.97    3.87   78.64   23.29   60.59   23.47  18.06  33.06 
1 1 1  -40   16    8 o 18   74.04   19.96    6.36    2.88    4.49    4.02    8.34    4.14   63.30   24.08   81.54   24.58 -18.23  34.41 
1 1 1  -40   16    9 o  4   80.74   17.80    7.24    2.67    5.18    3.74    9.37    3.81   66.62   23.57   88.68   22.47 -22.06  32.56 
1 1 1  -40   16   10 o  1   41.41   17.93    0.31    2.61   -2.60    3.78    2.96    3.60   40.65   19.10   56.63   22.43 -15.98  29.46 
1 1 1  -40   16   11 o  9   47.31   19.04    1.64    2.64    0.09    3.71    3.21    3.75   47.13   20.87   58.30   22.95 -11.17  31.02 
1 1 1  -40   16   12 o 14   64.22   20.34    4.63    2.80    9.21    3.94    0.00    3.96   88.17   23.15   48.28   21.46  39.89  31.57 
1 1 1  -40   16   13 o 19   44.63   18.96    0.75    2.81    3.69    3.92   -2.36    4.04   60.99   23.63   42.97   20.05  18.02  30.99 
1 1 1  -40   16   14 o 13   89.93   17.29    8.75    2.86   10.13    4.02    7.34    4.07   93.11   22.82   78.27   24.50  14.84  33.48 
1 1 1  -40   16   15 o 19   53.82   22.29    1.97    3.74    0.00    0.00    1.97    3.74       ?       ?   53.82   22.29      ?      ? 
1 1 1  -40   16   16 o 18   91.99   22.77    9.88    3.98    0.00    0.00    9.88    3.98       ?       ?   91.99   22.77      ?      ? 
1 1 1  -40   16   17 o  2   75.99   28.37    6.99    5.53    0.00    0.00    6.99    5.53       ?       ?   75.99   28.37      ?      ? 
1 1 1  -40   16   18 o 13   45.28   21.81   -5.64    5.58    0.00    0.00   -5.64    5.58       ?       ?   45.28   21.81      ?      ? 
1 1 1  -40   16   19 o 10   68.14    9.18    4.64    1.16    5.04    1.84    4.38    1.50   68.99   14.46   64.90   12.56   4.09  19.15 
1 1 1  -40   16   20 o  6   31.99   13.17    0.45    1.30    0.67    1.77    0.19    1.90   37.24   15.37   35.91   15.43   1.33  21.77 
1 1 1  -40   16   21 o 18   29.84   13.69   -0.98    1.77   -1.32    2.44   -0.61    2.56   34.69   15.97   37.82   16.99  -3.13  23.32 
1 1 1  -40   16   22 o  9   46.28   15.40    2.19    1.59    1.05    2.16    3.54    2.35   41.81   17.09   56.98   18.70 -15.17  25.33 
1 1 1  -40   16   23 o  9   45.74   15.69    2.11    1.65    2.90    2.28    1.23    2.40   52.70   18.41   43.98   17.99   8.72  25.74 
1 1 1  -40   16   24 o 11   34.66   14.57    0.41    1.63    0.89    2.31   -0.06    2.31   41.83   17.43   37.80   16.61   4.03  24.08 
1 1 1  -40   16   25 o 15   58.67   16.40    3.77    1.91    6.37    2.59    0.67    2.83   75.40   18.18   43.95   18.84  31.45  26.19 
1 1 1  -40   16   26 o  1   30.35   13.98   -1.11    1.88   -2.33    2.51    0.42    2.82   32.38   15.32   43.02   18.64 -10.64  24.13 
1 1 1  -40   16   27 o  2   59.95   16.29    3.94    1.91    4.46    2.75    3.45    2.66   62.75   20.22   56.63   19.87   6.11  28.35 
1 1 1  -40   17    2 o 16   38.15   18.48   -4.60    4.16   -1.43    6.09   -7.37    5.69   51.60   24.25   41.79   20.54   9.81  31.78 
1 1 1  -40   17    3 o  4   88.19   24.33   10.09    4.23    9.10    6.21   10.95    5.76   77.79   29.85   85.72   29.31  -7.93  41.84 
1 1 1  -40   17    4 o  2   32.30   15.58   -3.40    2.87   -3.57    3.87   -3.20    4.27   38.42   18.42   41.21   19.64  -2.79  26.92 
1 1 1  -40   17    5 o 17   46.47   19.61    1.31    2.98    1.55    4.26    1.08    4.16   52.36   22.79   50.63   22.27   1.74  31.86 
1 1 1  -40   17    6 o  8   30.57   14.87   -3.95    2.76   -4.82    3.88   -3.05    3.92   36.53   17.74   39.87   18.95  -3.34  25.96 
1 1 1  -40   17    7 o 17   66.48   20.23    5.18    2.80    5.07    3.82    5.31    4.10   65.22   23.73   66.34   24.49  -1.12  34.10 
1 1 1  -40   17    8 o 12   59.29   20.05    3.96    2.70    5.74    3.78    2.12    3.85   68.75   23.73   53.50   22.41  15.25  32.64 
1 1 1  -40   17    9 o  8   43.82   18.54    0.88    2.68    1.33    3.84    0.45    3.73   51.08   21.93   47.80   21.05   3.28  30.40 
1 1 1  -40   17   10 o  9   40.73   17.82    0.11    2.63    0.39    3.67   -0.18    3.77   47.56   20.92   46.40   20.76   1.16  29.47 
1 1 1  -40   17   11 o 14   42.90   18.52    0.44    2.77    3.06    3.90   -2.21    3.92   57.91   23.21   42.34   19.75  15.58  30.48 
1 1 1  -40   17   12 o  1   51.47   19.87    2.38    2.77    1.41    3.77    3.53    4.08   51.56   21.92   60.37   23.89  -8.81  32.42 
1 1 1  -40   17   13 o 11   64.05   20.41    4.61    2.81    3.15    3.99    6.05    3.96   58.80   23.51   71.51   24.30 -12.71  33.81 
1 1 1  -40   17   14 o 11   74.40   20.67    6.34    3.04    3.08    4.34    9.47    4.26   59.63   24.28   88.49   24.42 -28.86  34.43 
1 1 1  -40   17   15 o 15   66.21   24.77    4.82    4.22    0.00    0.00    4.82    4.22       ?       ?   66.21   24.77      ?      ? 
1 1 1  -40   17   16 o  7   78.08   29.43    7.64    5.98    0.00    0.00    7.64    5.98       ?       ?   78.08   29.43      ?      ? 
1 1 1  -40   17   17 o 18   50.11   23.42   -2.55    5.56    0.00    0.00   -2.55    5.56       ?       ?   50.11   23.42      ?      ? 
1 1 1  -40   17   18 o 14   34.92   16.24   -1.75    2.62   -3.16    3.86   -0.56    3.57   40.18   19.01   44.57   20.04  -4.40  27.63 
1 1 1  -40   17   19 o  1   44.70   18.74    0.98    2.69    2.35    4.00   -0.15    3.64   55.75   23.06   46.07   20.52   9.68  30.86 
1 1 1  -40   17   20 o 19   55.87   12.22    3.26    1.27    2.98    1.70    3.61    1.90   52.71   15.71   57.63   16.46  -4.92  22.75 
1 1 1  -40   17   21 o 12   83.80   10.75    7.11    1.68    9.07    2.69    5.84    2.15   92.04   15.86   73.52   15.82  18.51  22.40 
1 1 1  -40   17   22 o 14   29.40   13.16   -0.46    1.52   -0.75    2.12   -0.14    2.18   33.79   15.30   36.59   16.11  -2.80  22.22 
1 1 1  -40   17   23 o  8  112.98    8.33   12.59    1.78   13.02    2.51   12.15    2.54  113.10   11.78  108.84   12.44   4.26  17.14 
1 1 1  -40   17   24 o  1   63.81   16.81    4.50    2.08    5.36    2.84    3.51    3.05   68.10   20.30   57.55   21.14  10.55  29.31 
1 1 1  -40   17   25 o  5   78.86   13.11    6.49    1.90    8.56    2.65    4.28    2.74   88.96   16.19   61.58   20.19  27.38  25.89 
1 1 1  -40   17   26 o  9   82.61   13.55    7.14    2.06    6.42    2.80    8.00    3.05   75.04   19.39   83.90   19.45  -8.86  27.46 
1 1 1  -40   17   27 o 13   46.73   16.51    2.17    1.84    2.40    2.54    1.92    2.66   50.49   19.15   48.47   19.25   2.01  27.15 
1 1 1  -40   18    2 o 11   50.04   20.31    2.20    3.03    1.31    4.27    3.11    4.30   51.26   22.55   56.90   23.76  -5.63  32.76 
1 1 1  -40   18    3 f  0  105.64   22.57   13.73    4.41   13.15    6.43   14.24    6.06   91.85   30.96   98.00   29.79  -6.15  42.97 
1 1 1  -40   18    4 o  5   61.47   24.74    4.27    4.45    9.83    6.60   -0.37    6.03   79.73   30.73   53.49   24.80  26.24  39.48 
1 1 1  -40   18    5 o  9   43.73   20.49   -1.98    4.29    6.32    6.67   -7.86    5.61   69.75   29.39   41.09   20.24  28.66  35.68 
1 1 1  -40   18    6 o  9   30.79   15.02   -4.30    2.88   -4.07    4.12   -4.53    4.03   39.09   18.80   37.79   18.28   1.29  26.22 
1 1 1  -40   18    7 o 19   75.67   19.60    6.69    2.85    8.59    4.02    4.75    4.05   82.31   24.08   63.72   24.18  18.59  34.12 
1 1 1  -40   18    8 f  0   44.30   18.70    1.00    2.71    2.89    3.81   -0.93    3.85   56.09   22.78   44.36   20.29  11.73  30.50 
1 1 1  -40   18    9 o 12   80.62   18.67    7.37    2.82    5.75    3.92    9.11    4.05   68.83   24.13   85.71   23.89 -16.89  33.95 
1 1 1  -40   18   10 o  3   90.83   17.31    9.07    2.89    7.60    4.20   10.39    3.98   77.84   24.98   93.17   22.61 -15.33  33.70 
1 1 1  -40   18   11 o 18   72.80   20.12    6.11    2.89    6.87    4.09    5.35    4.08   74.76   24.69   67.58   24.52   7.18  34.80 
1 1 1  -40   18   12 o 17   36.79   17.01   -1.55    2.81   -3.03    3.93    0.01    4.03   40.64   19.21   48.31   21.54  -7.67  28.86 
1 1 1  -40   18   13 o 19   44.20   20.54   -2.03    4.18   -1.41    6.12   -2.57    5.71   54.14   25.06   50.43   23.63   3.71  34.44 
1 1 1  -40   18   14 o  5   48.84   23.28   -4.35    6.01    0.00    0.00   -4.35    6.01       ?       ?   48.84   23.28      ?      ? 
1 1 1  -40   18   15 o 13   42.74   20.89   -7.62    5.64    0.00    0.00   -7.62    5.64       ?       ?   42.74   20.89      ?      ? 
1 1 1  -40   18   16 o 13   57.62   23.26    2.89    3.95    0.00    0.00    2.89    3.95       ?       ?   57.62   23.26      ?      ? 
1 1 1  -40   18   17 o 17  102.70   15.36   11.15    2.92   11.51    4.08   10.76    4.17   99.55   22.08   95.26   23.17   4.29  32.00 
1 1 1  -40   18   18 o 14   53.71   20.07    2.83    2.77    5.45    3.88    0.11    3.95   68.41   24.00   48.34   21.45  20.08  32.20 
1 1 1  -40   18   19 o  4   62.36   20.47    4.37    2.81    3.84    4.01    4.87    3.95   61.31   23.86   65.63   24.07  -4.32  33.89 
1 1 1  -40   18   20 o  8   31.35   12.68    0.53    1.18    0.27    1.58    0.84    1.75   33.54   14.23   37.99   15.44  -4.45  21.00 
1 1 1  -40   18   21 o 15   22.92   11.14   -2.49    1.55   -0.21    2.43   -4.04    2.01   38.19   16.90   24.27   11.98  13.92  20.71 
1 1 1  -40   18   22 o 10   35.74   14.38    0.78    1.50   -0.79    2.00    2.83    2.28   32.58   14.79   52.21   18.39 -19.63  23.60 
1 1 1  -40   18   23 o 18   38.96   15.05    1.20    1.59    0.63    2.18    1.84    2.32   39.78   16.79   46.53   18.12  -6.75  24.70 
1 1 1  -40   18   24 o  3   75.93   15.17    6.20    2.12    3.32    2.92    9.40    3.09   56.31   20.70   91.92   18.24 -35.61  27.59 
1 1 1  -40   18   25 f  0   34.66   15.00    0.10    1.82    2.21    2.47   -2.43    2.70   49.20   18.84   33.58   15.89  15.62  24.64 
1 1 1  -40   18   26 f  0   65.91   15.34    4.70    1.89    1.32    2.71    7.95    2.65   45.95   18.99   85.25   16.88 -39.30  25.41 
1 1 1  -40   19    2 o 12   60.82   21.24    4.42    3.03    4.53    4.30    4.30    4.28   61.91   24.51   61.01   24.37   0.90  34.56 
1 1 1  -40   19    3 o 11   54.91   20.81    3.26    3.00    0.69    4.23    5.86    4.25   49.49   22.07   67.53   24.95 -18.04  33.31 
1 1 1  -40   19    4 o  4   43.21   19.12    0.25    3.11   -2.96    4.21    4.12    4.62   41.30   19.63   61.14   24.99 -19.84  31.78 
1 1 1  -40   19    5 o 19   63.30   24.80    4.76    4.36   10.73    6.66    0.30    5.76   82.78   31.10   54.02   24.75  28.76  39.75 
1 1 1  -40   19    6 o 18   63.50   24.61    4.78    4.26    4.66    6.17    4.88    5.88   65.20   27.90   65.44   27.58  -0.24  39.23 
1 1 1  -40   19    7 f  0   86.68   24.83    9.71    4.32    7.13    6.20   12.13    6.01   72.63   29.21   90.96   29.93 -18.33  41.82 
1 1 1  -40   19    8 o 19   48.22   21.56    0.22    4.06   -1.54    5.91    1.80    5.59   51.76   24.18   57.62   25.55  -5.87  35.18 
1 1 1  -40   19    9 o 12   65.66   25.01    5.07    4.34    4.04    6.21    6.05    6.07   64.89   27.88   70.29   28.67  -5.40  39.99 
1 1 1  -40   19   10 o  6   56.47   23.59    2.58    4.24    9.21    6.53   -2.26    5.58   80.70   30.69   49.70   23.31  31.00  38.54 
1 1 1  -40   19   11 f  0   38.00   18.37   -4.80    4.06   -7.67    6.02   -2.41    5.49   43.94   21.50   49.28   23.12  -5.34  31.57 
1 1 1  -40   19   12 o 14   61.41   24.85    3.68    4.52   -0.34    6.45    7.56    6.33   56.77   26.08   76.26   29.89 -19.48  39.66 
1 1 1  -40   19   13 o 15   69.73   28.73    5.36    6.18    0.00    0.00    5.36    6.18       ?       ?   69.73   28.73      ?      ? 
1 1 1  -40   19   14 o  2   75.64   25.53    7.07    4.37    0.00    0.00    7.07    4.37       ?       ?   75.64   25.53      ?      ? 
1 1 1  -40   19   15 f  0   52.09   22.40    1.29    4.02    0.00    0.00    1.29    4.02       ?       ?   52.09   22.40      ?      ? 
1 1 1  -40   19   16 o  8   29.36   14.36   -4.41    2.67   -8.06    3.81   -0.88    3.75   32.09   15.96   44.52   20.23 -12.43  25.77 
1 1 1  -40   19   17 f  0   41.05   18.05   -0.00    2.73   -3.41    3.79    3.67    3.94   39.08   18.59   60.40   23.60 -21.33  30.04 
1 1 1  -40   19   18 o  1   60.45   20.73    4.05    2.88    3.20    4.11    4.87    4.04   58.92   23.75   65.58   24.31  -6.67  33.99 
1 1 1  -40   19   19 o 16   60.27   20.20    4.04    2.74    2.26    3.95    5.68    3.79   54.94   22.85   69.22   23.78 -14.27  32.98 
1 1 1  -40   19   20 o  7   53.72   11.21    2.99    1.11    2.92    1.52    3.07    1.63   52.22   14.66   53.38   15.25  -1.16  21.15 
1 1 1  -40   19   21 o  3   29.99   12.94    0.04    1.35    1.06    1.83   -1.17    1.99   39.69   15.91   31.18   14.38   8.51  21.44 
1 1 1  -40   19   22 o  6   63.02   13.47    4.21    1.57    2.45    2.14    6.26    2.31   49.43   17.78   75.61   16.49 -26.18  24.25 
1 1 1  -40   19   23 o  8   52.01   15.09    2.91    1.59    0.57    2.15    5.68    2.34   39.31   16.64   71.43   17.35 -32.12  24.04 
1 1 1  -40   19   24 o 18   86.78   14.38    7.96    2.30    9.37    3.10    6.25    3.43   91.65   18.35   72.24   22.47  19.40  29.01 
1 1 1  -40   19   25 o 16   30.40   13.86   -0.83    1.78    0.79    2.61   -2.23    2.43   43.14   18.28   31.92   15.09  11.22  23.71 
1 1 1  -40   19   26 o 10   32.66   14.37   -0.18    1.74   -1.50    2.37    1.34    2.54   33.47   15.53   45.16   18.50 -11.69  24.16 
1 1 1  -40   20    3 o  2   33.67   16.14   -3.05    2.97   -1.90    4.26   -4.15    4.15   43.50   20.38   38.84   18.73   4.65  27.68 
1 1 1  -40   20    4 o  9   39.96   18.21   -0.73    3.06    0.56    4.38   -1.96    4.28   49.78   22.31   43.61   20.44   6.17  30.26 
1 1 1  -40   20    5 o 19   48.70   20.30    1.74    3.13    1.25    4.32    2.28    4.54   51.54   22.68   55.19   23.78  -3.65  32.86 
1 1 1  -40   20    6 o  4   31.73   15.42   -4.07    2.96   -8.71    4.21    0.45    4.16   33.20   16.55   48.81   21.81 -15.61  27.38 
1 1 1  -40   20    7 o  9   41.25   18.32   -0.02    2.88   -1.41    4.09    1.36    4.07   44.07   20.43   51.20   22.28  -7.13  30.23 
1 1 1  -40   20    8 o 10  100.11   16.44   10.97    3.03   13.44    4.39    8.73    4.19  105.38   22.53   82.33   24.70  23.06  33.43 
1 1 1  -40   20    9 o 18   60.22   21.02    4.14    2.97    7.93    4.25    0.52    4.15   78.46   25.12   49.50   21.98  28.96  33.38 
1 1 1  -40   20   10 o  4   59.19   20.33    3.94    2.77    3.90    4.12    3.98    3.75   60.79   24.03   60.46   23.18   0.33  33.39 
1 1 1  -40   20   11 o 14   68.15   21.45    5.48    3.11    1.26    4.36    9.86    4.44   52.77   23.02   88.12   25.17 -35.35  34.11 
1 1 1  -40   20   12 o  3   47.89   21.62   -0.33    4.20    0.00    0.00   -0.33    4.20       ?       ?   47.89   21.62      ?      ? 
1 1 1  -40   20   13 o  9   45.60   20.96   -1.28    4.18    0.00    0.00   -1.28    4.18       ?       ?   45.60   20.96      ?      ? 
1 1 1  -40   20   14 o 10  121.76   20.66   16.88    4.63    0.00    0.00   16.88    4.63       ?       ?  121.76   20.66      ?      ? 
1 1 1  -40   20   15 o 12   37.47   17.20   -1.26    2.80   -2.72    3.98    0.18    3.95   41.46   19.52   48.28   21.44  -6.82  29.00 
1 1 1  -40   20   16 o 18   35.30   16.53   -2.02    2.79   -0.71    4.04   -3.21    3.85   46.34   21.03   39.73   18.85   6.61  28.24 
1 1 1  -40   20   17 o 14   28.15   13.87   -4.97    2.65   -4.55    3.86   -5.33    3.63   37.35   18.03   34.60   16.88   2.74  24.69 
1 1 1  -40   20   18 o 12   45.92   19.15    1.21    2.79    3.09    3.83   -0.93    4.07   57.56   23.01   45.94   20.96  11.62  31.13 
1 1 1  -40   20   19 f  0   80.56   19.47    7.40    2.96    5.83    4.20    8.95    4.17   69.63   24.94   85.00   24.41 -15.38  34.90 
1 1 1  -40   20   20 o 14   78.17    8.19    6.05    1.20    5.90    1.89    6.16    1.57   74.82   13.71   77.80   10.83  -2.99  17.47 
1 1 1  -40   20   21 o 19   45.50   14.17    2.17    1.36    1.86    1.88    2.50    1.97   44.74   16.58   49.32   17.15  -4.58  23.85 
1 1 1  -40   20   22 o 11   66.21   13.86    4.67    1.69    3.62    2.06    6.87    2.99   57.25   17.34   76.98   20.12 -19.72  26.56 
1 1 1  -40   20   23 o 18   61.52   14.56    4.08    1.68    2.96    2.24    5.52    2.55   52.86   18.26   69.68   18.77 -16.81  26.19 
1 1 1  -40   20   24 o 17  105.53   10.70   11.24    2.12   11.95    2.81   10.29    3.25  106.76   14.14   96.13   18.37  10.63  23.18 
1 1 1  -40   20   25 o  2   62.71   15.38    4.27    1.83    2.71    2.56    5.89    2.60   52.16   19.34   72.03   18.76 -19.87  26.95 
1 1 1  -40   20   26 o  4   59.91   15.89    3.93    1.85    5.43    2.62    2.44    2.60   68.97   19.21   50.81   19.35  18.16  27.27 
1 1 1  -40   21    3 o 16   79.51   21.34    7.77    3.31    4.12    4.59   11.70    4.76   60.80   24.88   93.11   25.87 -32.31  35.90 
1 1 1  -40   21    4 o 18   79.17   20.98    7.62    3.22    6.04    4.49    9.30    4.62   68.18   25.54   82.46   26.17 -14.28  36.57 
1 1 1  -40   21    5 o 10   82.47   20.73    8.19    3.26    5.84    4.52   10.72    4.70   67.53   25.56   89.17   26.03 -21.64  36.48 
1 1 1  -40   21    6 o  9   59.05   21.11    4.03    3.01    5.86    4.30    2.27    4.21   67.80   25.08   54.27   23.13  13.53  34.12 
1 1 1  -40   21    7 o  1   47.59   19.81    1.59    2.98   -0.50    4.18    3.74    4.24   46.54   21.23   59.51   24.07 -12.96  32.10 
1 1 1  -40   21    8 o  4   56.18   20.80    3.44    2.96    0.29    4.15    6.69    4.22   48.57   21.75   72.02   25.06 -23.45  33.18 
1 1 1  -40   21    9 o 10  115.02   15.17   14.16    3.25    8.95    4.56   19.54    4.63   82.24   25.97  131.57   18.99 -49.33  32.17 
1 1 1  -40   21   10 f  0   43.29   18.87    0.43    2.93   -4.46    4.22    4.98    4.07   39.21   18.90   64.91   24.32 -25.70  30.80 
1 1 1  -40   21   11 o 11  111.21   15.87   13.31    3.27   10.63    4.72   15.80    4.54   90.51   25.96  116.46   21.23 -25.94  33.53 
1 1 1  -40   21   12 f  0  122.09   21.45   17.34    4.81    0.00    0.00   17.34    4.81       ?       ?  122.09   21.45      ?      ? 
1 1 1  -40   21   13 o 14   97.04   23.96   11.56    4.41    0.00    0.00   11.56    4.41       ?       ?   97.04   23.96      ?      ? 
1 1 1  -40   21   14 o 18   57.99   21.15    3.62    3.04    0.33    4.35    6.77    4.25   50.27   22.40   73.67   25.16 -23.39  33.69 
1 1 1  -40   21   15 o  3   47.91   19.64    1.61    2.87    2.47    4.18    0.86    3.93   56.13   23.43   50.02   21.83   6.11  32.03 
1 1 1  -40   21   16 f  0   88.39   18.93    8.81    3.10    8.82    4.45    8.80    4.31   83.34   25.55   83.61   25.07  -0.27  35.79 
1 1 1  -40   21   17 o 10   71.08   21.07    5.93    3.06    9.80    4.39    2.26    4.27   88.43   24.94   55.74   23.50  32.68  34.27 
1 1 1  -40   21   18 o  8   55.78   20.07    3.30    2.72    2.86    3.66    3.86    4.08   55.99   22.47   60.99   23.96  -5.00  32.85 
1 1 1  -40   21   19 o 19   54.22   20.52    2.93    2.91    3.80    4.09    2.04    4.15   60.72   23.95   54.57   23.09   6.15  33.27 
1 1 1  -40   21   20 o  3   33.20   15.84   -2.90    2.80   -9.22    3.93    3.61    3.99   31.34   15.68   59.71   23.62 -28.37  28.35 
1 1 1  -40   21   21 o 16   63.83   11.70    4.23    1.37    6.12    1.91    2.21    1.97   76.15   13.66   47.29   17.07  28.87  21.86 
1 1 1  -40   21   22 o  8   80.13   12.35    6.65    1.83    8.72    2.23    2.42    3.19   91.49   13.15   52.61   21.02  38.88  24.80 
1 1 1  -40   21   23 o 14   73.95   13.33    5.75    1.81    5.01    2.43    6.67    2.72   66.51   18.50   76.69   18.73 -10.18  26.32 
1 1 1  -40   21   24 o 10   61.29   15.71    4.10    1.85    3.61    2.61    4.60    2.61   57.36   19.72   63.52   19.60  -6.16  27.80 
1 1 1  -40   21   25 o  2   45.22   16.24    1.99    1.78    1.84    2.45    2.16    2.60   47.08   18.55   49.34   19.21  -2.26  26.71 
1 1 1  -40   22    4 o 12   53.64   21.23    2.89    3.22    2.68    4.51    3.12    4.61   56.06   23.91   57.66   24.36  -1.60  34.14 
1 1 1  -40   22    5 o  9  131.20   14.75   18.43    3.63   19.45    5.07   17.35    5.20  127.53   21.60  117.55   23.98   9.98  32.27 
1 1 1  -40   22    6 o 11   43.72   19.26    0.37    3.12    0.98    4.39   -0.25    4.44   51.04   22.64   48.15   21.94   2.89  31.52 
1 1 1  -40   22    7 o 13  102.75   17.21   11.76    3.26    5.65    4.51   18.44    4.71   66.94   25.48  125.79   20.31 -58.84  32.59 
1 1 1  -40   22    8 o  2   41.21   18.34   -0.06    2.91   -0.59    3.98    0.53    4.25   45.45   20.73   49.50   22.09  -4.05  30.30 
1 1 1  -40   22    9 o  5   71.09   20.79    6.05    3.00    6.75    4.18    5.32    4.31   72.40   24.94   65.99   24.96   6.40  35.29 
1 1 1  -40   22   10 o 16   51.88   20.58    2.48    3.03    6.35    4.59   -0.52    4.04   70.50   25.94   46.15   20.99  24.35  33.37 
1 1 1  -40   22   11 o  1   92.69   24.83   10.93    4.48    0.00    0.00   10.93    4.48       ?       ?   92.69   24.83      ?      ? 
1 1 1  -40   22   12 o  3  120.51   20.50   16.72    4.55    0.00    0.00   16.72    4.55       ?       ?  120.51   20.50      ?      ? 
1 1 1  -40   22   13 o 11   75.37   20.84    6.71    3.10    4.54    4.36    8.92    4.40   63.70   24.84   83.37   25.39 -19.67  35.52 
1 1 1  -40   22   14 o 12  103.75   16.46   11.68    3.15    9.64    4.19   14.33    4.78   87.95   24.19  108.50   23.76 -20.55  33.91 
1 1 1  -40   22   15 o 17   76.51   20.46    6.85    3.05    7.70    4.24    5.94    4.38   77.97   25.09   69.66   25.38   8.32  35.69 
1 1 1  -40   22   16 o 11   51.82   20.41    2.42    2.97   -0.57    4.33    5.08    4.08   47.80   21.73   65.88   24.41 -18.08  32.68 
1 1 1  -40   22   17 o  7  102.20   16.58   11.34    3.12   10.02    4.44   12.62    4.39   89.04   25.09  102.45   23.01 -13.41  34.04 
1 1 1  -40   22   18 o 10   61.42   21.26    4.28    3.04    2.99    4.26    5.61    4.32   57.98   23.88   68.29   25.16 -10.30  34.69 
1 1 1  -40   22   19 o 19  110.98   15.65   13.18    3.22   14.77    4.68   11.75    4.45  111.26   22.81   97.70   24.02  13.57  33.12 
1 1 1  -40   22   20 o 17  146.25   12.37   21.91    3.42   24.44    4.89   19.48    4.78  149.70   17.43  131.39   19.69  18.32  26.30 
1 1 1  -40   22   21 o 19   54.78   13.12    3.19    1.35    3.55    1.81    2.73    2.04   56.87   15.98   50.94   17.46   5.93  23.67 
1 1 1  -40   22   22 o 15   98.42   12.63   10.01    2.32    8.18    3.14   12.20    3.43   84.26   19.86  105.18   17.73 -20.93  26.62 
1 1 1  -40   22   23 o 13   43.22   15.71    1.77    1.68    2.06    2.37    1.47    2.37   47.87   18.41   44.81   18.04   3.06  25.78 
1 1 1  -40   22   24 o 19   45.52   15.97    2.07    1.72    2.59    2.36    1.48    2.50   50.84   18.63   45.52   18.46   5.32  26.23 
1 1 1  -40   22   25 o  5   29.63   13.57   -0.91    1.73   -1.40    2.33   -0.32    2.58   33.39   15.46   38.75   17.27  -5.36  23.18 
1 1 1  -40   23    4 o  5   46.38   20.03    1.04    3.24    2.35    4.71   -0.13    4.47   55.51   24.07   48.27   21.99   7.24  32.60 
1 1 1  -40   23    5 o 15   91.83   19.77    9.91    3.36   13.48    4.88    6.69    4.64  101.43   25.31   70.79   26.07  30.64  36.33 
1 1 1  -40   23    6 o 11   44.52   19.53    0.53    3.18    7.35    4.64   -5.55    4.38   73.75   26.22   37.99   18.53  35.75  32.11 
1 1 1  -40   23    7 o 19   56.24   21.47    3.42    3.20    3.61    4.63    3.25    4.44   59.61   24.74   58.04   24.18   1.57  34.60 
1 1 1  -40   23    8 o  1   72.58   21.35    6.42    3.15    9.71    4.56    3.40    4.37   85.20   25.82   58.52   24.14  26.68  35.35 
1 1 1  -40   23    9 o  8  124.66   14.58   16.54    3.40   16.61    4.80   16.47    4.83  117.52   22.20  116.68   22.50   0.84  31.61 
1 1 1  -40   23   10 o  9   61.66   24.92    4.12    4.54    0.00    0.00    4.12    4.54       ?       ?   61.66   24.92      ?      ? 
1 1 1  -40   23   11 o 16  118.05   22.03   16.59    4.78    0.00    0.00   16.59    4.78       ?       ?  118.05   22.03      ?      ? 
1 1 1  -40   23   12 f  0   41.26   18.41   -0.20    2.95   -1.35    4.15    0.98    4.19   44.78   20.69   50.92   22.37  -6.14  30.48 
1 1 1  -40   23   13 o  4   92.41   18.74    9.67    3.19   14.84    4.55    4.67    4.48  111.77   22.11   64.09   25.13  47.68  33.47 
1 1 1  -40   23   14 o  4   63.81   21.22    4.75    3.02   -1.14    4.23   10.89    4.31   45.79   21.06   93.53   24.04 -47.75  31.96 
1 1 1  -40   23   15 o 11   38.57   17.59   -0.93    2.86    1.18    3.91   -3.39    4.21   50.60   21.93   41.09   19.56   9.50  29.38 
1 1 1  -40   23   16 o  4   66.52   20.83    5.19    2.94    6.51    4.15    3.86    4.16   72.17   24.87   60.75   24.10  11.42  34.63 
1 1 1  -40   23   17 o 19   92.06   18.00    9.46    3.05   11.28    4.26    7.55    4.36   96.02   23.47   76.80   25.50  19.22  34.66 
1 1 1  -40   23   18 o  2  106.88   16.04   12.32    3.17   14.45    4.54   10.30    4.43  110.30   22.33   90.19   24.91  20.11  33.46 
1 1 1  -40   23   19 o  3  136.34   12.78   19.16    3.29   17.62    4.52   20.88    4.79  124.82   19.62  136.79   18.84 -11.97  27.20 
1 1 1  -40   23   20 o  4   91.69   20.11    9.71    3.42   12.08    4.36    5.89    5.53   99.64   23.33   69.68   27.73  29.96  36.24 
1 1 1  -40   23   21 o 17   43.62   13.90    1.97    1.30    2.13    1.77    1.78    1.93   46.07   16.21   44.37   16.73   1.69  23.29 
1 1 1  -40   23   22 o 17   71.43   13.47    5.39    1.77    7.01    2.95    4.48    2.21   77.85   19.80   63.19   17.65  14.66  26.53 
1 1 1  -40   23   23 o  4   96.02    9.58    9.23    1.73    6.86    2.37   11.95    2.54   79.30   16.19  107.67   12.60 -28.37  20.51 
1 1 1  -40   23   24 o  5   56.58   15.44    3.49    1.71    4.10    2.36    2.81    2.48   60.34   18.65   52.42   19.12   7.92  26.71 
1 1 1  -40   24    5 o 19   41.75   18.81   -0.28    3.16   -2.03    4.48    1.45    4.45   44.29   20.81   52.32   23.02  -8.03  31.03 
1 1 1  -40   24    6 o 15  132.85   14.16   18.73    3.53   21.30    4.89   15.94    5.11  136.10   19.39  111.73   24.63  24.37  31.35 
1 1 1  -40   24    7 o  6  116.77   15.64   14.80    3.40   14.16    4.82   15.43    4.79  105.42   24.44  111.63   23.24  -6.21  33.72 
1 1 1  -40   24    8 o  6   84.50   20.21    8.46    3.22    9.88    4.71    7.23    4.40   85.35   26.33   73.84   25.59  11.50  36.71 
1 1 1  -40   24    9 o  4   59.30   23.55    3.80    3.98    5.07    7.61    3.32    4.67   67.74   29.94   58.91   24.69   8.82  38.81 
1 1 1  -40   24   10 o  5   45.76   21.10   -1.07    4.28    0.00    0.00   -1.07    4.28       ?       ?   45.76   21.10      ?      ? 
1 1 1  -40   24   11 o 19  113.36   18.86   14.57    3.94   21.65    7.70   12.07    4.58  119.58   32.78   97.32   24.64  22.26  41.01 
1 1 1  -40   24   12 o 15   38.96   17.94   -1.24    3.08   -4.53    4.06    3.23    4.74   38.08   18.40   59.20   24.84 -21.11  30.92 
1 1 1  -40   24   13 o  9   48.37   20.02    1.67    3.01   -1.15    4.41    4.14    4.13   46.44   21.42   61.40   24.11 -14.96  32.25 
1 1 1  -40   24   14 o 19   50.00   20.36    2.01    3.06   -0.34    4.09    4.97    4.59   46.94   21.25   65.23   25.49 -18.29  33.19 
1 1 1  -40   24   15 o 18   40.60   18.19   -0.35    2.91   -4.72    3.97    4.75    4.29   37.37   18.09   64.17   24.74 -26.80  30.65 
1 1 1  -40   24   16 o  4   81.21   19.85    7.66    3.05    7.28    4.28    8.07    4.35   75.38   25.25   79.03   25.41  -3.64  35.82 
1 1 1  -40   24   17 o 15   36.82   17.11   -1.64    2.90    0.94    4.04   -4.36    4.15   50.33   22.04   39.06   18.81  11.27  28.98 
1 1 1  -40   24   18 o  4   62.01   20.81    4.43    2.91    4.53    3.93    4.31    4.31   63.05   23.85   62.64   24.63   0.42  34.28 
1 1 1  -40   24   19 o 18   69.11   22.65    5.77    3.45    5.64    4.37    5.98    5.59   68.07   25.28   69.82   27.85  -1.75  37.61 
1 1 1  -40   24   20 o  1  167.04   15.65   29.73    4.93   40.84    7.34   20.58    6.66  189.00   20.69  124.36   28.65  64.64  35.34 
1 1 1  -40   24   21 o 18   53.76   12.50    3.05    1.26    2.79    1.72    3.35    1.84   50.95   15.95   55.26   16.31  -4.32  22.82 
1 1 1  -40   24   22 o 18   56.29   15.48    3.46    1.71    4.31    2.79    2.94    2.17   61.48   20.39   52.49   18.00   8.99  27.19 
1 1 1  -40   24   23 o 19  151.10    6.73   22.26    1.94   23.61    2.71   20.85    2.77  154.17    9.25  144.31   10.11   9.85  13.71 
1 1 1  -40   25    6 o  2   38.95   18.08   -1.46    3.22   -3.18    4.66    0.11    4.46   43.06   20.52   48.96   22.18  -5.90  30.21 
1 1 1  -40   25    7 f  0   44.08   19.33    0.50    3.11    4.74    4.42   -3.67    4.38   63.23   24.92   40.97   19.62  22.27  31.72 
1 1 1  -40   25    8 o  1   47.05   19.94    1.33    3.10    2.98    4.46   -0.20    4.31   57.20   24.06   47.77   21.71   9.43  32.40 
1 1 1  -40   25    9 o 14   75.76   26.05    7.71    4.56    0.00    0.00    7.71    4.56       ?       ?   75.76   26.05      ?      ? 
1 1 1  -40   25   10 o 13   53.81   23.43    1.75    4.51    0.00    0.00    1.75    4.51       ?       ?   53.81   23.43      ?      ? 
1 1 1  -40   25   11 o 19   40.84   18.52   -0.63    3.13   -4.15    4.36    3.09    4.48   40.26   19.36   57.92   24.22 -17.66  31.01 
1 1 1  -40   25   12 f  0   61.64   21.65    4.44    3.15    3.13    4.37    5.86    4.55   57.92   24.05   68.27   25.69 -10.34  35.20 
1 1 1  -40   25   13 o 12  101.12   17.28   11.34    3.22   16.47    4.62    6.52    4.48  118.35   21.24   71.20   25.71  47.16  33.35 
1 1 1  -40   25   14 o 12   47.19   19.83    1.37    3.02    4.17    4.32   -1.30    4.23   61.73   24.54   45.21   20.89  16.52  32.23 
1 1 1  -40   25   15 o 11   66.86   21.34    5.33    3.07    6.44    4.34    4.22    4.34   71.18   25.37   62.02   24.62   9.16  35.35 
1 1 1  -40   25   16 o  6  105.29   16.39   12.07    3.19   10.71    4.48   13.47    4.53   91.54   24.96  105.09   23.22 -13.56  34.09 
1 1 1  -40   25   17 o  3   47.52   20.50    0.98    3.39    1.50    4.18   -0.02    5.78   52.46   22.71   54.32   24.85  -1.86  33.66 
1 1 1  -40   25   18 o  5   39.85   18.33   -1.24    3.20    1.03    4.03   -5.12    5.27   50.53   22.08   43.52   21.02   7.01  30.49 
1 1 1  -40   25   19 o 12   78.55   23.85    7.72    3.89    4.00    5.23   12.32    5.82   63.03   26.24   93.65   29.31 -30.63  39.34 
1 1 1  -40   25   20 o 13   71.45   21.89    6.13    3.27    2.71    4.82    9.05    4.44   58.29   24.78   83.75   25.51 -25.46  35.56 
1 1 1  -40   25   21 o 12   62.90   10.39    4.05    1.20    3.67    1.64    4.47    1.77   58.20   14.78   64.33   14.71  -6.13  20.85 
1 1 1  -40   25   22 o  7  136.62    6.73   18.21    1.75   21.46    2.44   14.80    2.50  147.26    8.73  120.91   10.97  26.36  14.03 
1 1 1  -40   25   23 o  9   29.87   13.39   -0.46    1.58   -1.82    2.13    1.18    2.35   30.43   14.32   43.21   17.75 -12.78  22.80 
1 1 1  -40   26    6 o  3  171.33   12.34   30.40    4.01   35.12    5.99   26.57    5.40  176.73   18.02  152.41   18.96  24.32  26.15 
1 1 1  -40   26    7 o  7   54.34   21.31    3.03    3.22    2.60    4.67    3.43    4.46   56.35   24.18   58.47   24.28  -2.13  34.27 
1 1 1  -40   26    8 o 14   62.74   25.01    4.58    4.50    0.00    0.00    4.58    4.50       ?       ?   62.74   25.01      ?      ? 
1 1 1  -40   26    9 o  7  105.33   25.06   14.29    4.96    0.00    0.00   14.29    4.96       ?       ?  105.33   25.06      ?      ? 
1 1 1  -40   26   10 o 17   42.89   19.21   -0.13    3.24   -3.87    4.52    3.82    4.64   41.46   19.88   60.49   24.92 -19.03  31.88 
1 1 1  -40   26   11 o 12   44.44   19.38    0.58    3.10    1.95    4.31   -0.88    4.45   53.82   23.18   46.94   21.59   6.88  31.68 
1 1 1  -40   26   12 o  3   69.77   21.75    5.93    3.21    2.71    4.52    9.19    4.55   56.82   24.08   83.07   25.90 -26.25  35.36 
1 1 1  -40   26   13 f  0   61.62   21.55    4.44    3.12    1.09    4.31    8.13    4.53   51.45   22.65   78.22   25.99 -26.77  34.47 
1 1 1  -40   26   14 o  1   68.42   21.89    5.67    3.23    4.69    4.52    6.69    4.61   63.83   25.18   71.79   26.07  -7.96  36.25 
1 1 1  -40   26   15 o 12   61.28   22.76    4.30    3.55    6.68    4.38   -0.25    6.05   72.10   25.50   54.50   25.11  17.60  35.79 
1 1 1  -40   26   16 o  5   51.01   21.26    1.92    3.44    8.15    4.44   -7.34    5.42   78.88   25.72   41.17   20.19  37.72  32.70 
1 1 1  -40   26   17 o  9   68.07   22.89    5.63    3.51    5.76    4.36    5.39    5.92   68.31   25.27   67.85   28.07   0.45  37.77 
1 1 1  -40   26   18 o 19   81.91   22.32    8.17    3.58    8.79    5.79    7.78    4.56   79.31   29.14   77.11   26.08   2.20  39.11 
1 1 1  -40   26   19 o 19   68.47   22.68    5.67    3.45   12.32    5.85    2.13    4.27   93.39   29.42   54.80   23.32  38.59  37.55 
1 1 1  -40   26   20 o  5   76.50   21.08    6.96    3.18    4.95    4.51    8.93    4.48   65.35   25.33   83.02   25.66 -17.67  36.05 
1 1 1  -40   26   21 o  3   80.93    8.01    6.49    1.22    6.02    1.66    7.04    1.80   76.35   11.78   82.68   11.75  -6.33  16.64 
1 1 1  -40   26   22 o  2   52.44   13.92    2.95    1.42    4.57    1.95    1.13    2.06   64.47   15.92   41.33   16.77  23.14  23.13 
1 1 1  -40   27    7 o  7   67.14   24.12    5.74    3.93    8.31    4.89    1.05    6.62   77.05   26.97   57.47   26.40  19.58  37.75 
1 1 1  -40   27    8 f  0   63.85   27.76    4.23    6.31    0.00    0.00    4.23    6.31       ?       ?   63.85   27.76      ?      ? 
1 1 1  -40   27    9 o  4   59.09   24.43    3.54    4.48   11.27    6.89   -2.16    5.91   84.12   31.62   50.08   23.64  34.04  39.48 
1 1 1  -40   27   10 o 19   64.03   23.56    4.96    3.79    3.20    4.57    8.84    6.77   58.26   24.42   76.93   30.67 -18.67  39.20 
1 1 1  -40   27   11 o 19   84.51   22.78    8.89    3.76   10.57    4.52    5.15    6.75   89.78   25.30   67.13   28.96  22.65  38.45 
1 1 1  -40   27   12 o 15  114.92   19.14   15.07    4.05   11.79    4.82   23.00    7.49   94.49   25.93  125.92   31.30 -31.44  40.64 
1 1 1  -40   27   13 o 19   50.36   21.35    1.67    3.56    2.23    4.31    0.46    6.31   54.77   23.37   56.39   25.86  -1.62  34.85 
1 1 1  -40   27   14 o 19  107.24   19.28   13.14    3.80   11.82    4.70   15.64    6.46   95.53   25.37  103.43   30.59  -7.90  39.74 
1 1 1  -40   27   15 o  8   81.94   23.26    8.39    3.81    8.42    4.79    8.32    6.26   79.13   26.74   76.60   29.81   2.53  40.04 
1 1 1  -40   27   16 o 12   92.90   20.80   10.17    3.59    2.18    5.27   17.12    4.91   57.62   25.21  119.67   22.34 -62.05  33.69 
1 1 1  -40   27   17 o 18   45.28   20.07    0.22    3.44   -7.89    5.23    6.41    4.57   39.65   19.53   70.92   25.93 -31.27  32.46 
1 1 1  -40   27   18 o  6   66.86   21.52    5.33    3.12    6.94    4.35    3.62    4.47   73.56   25.46   60.18   24.58  13.37  35.39 
1 1 1  -40   27   19 o 10  108.03   17.22   12.84    3.43    4.83    4.78   21.38    4.93   65.02   25.81  137.65   19.31 -72.63  32.23 
1 1 1  -40   27   20 o  9   45.85   19.71    0.87    3.11    5.35    4.52   -3.17    4.29   66.80   25.50   41.87   19.87  24.93  32.33 
1 1 1  -40   27   21 o  1  126.01    5.49   15.39    1.32   16.52    1.82   14.14    1.91  129.79    7.38  119.53    8.42  10.26  11.20 
1 1 1  -40   28    9 o  6   81.24   24.28    8.59    4.05   13.95    5.22    0.43    6.44  101.79   26.58   56.11   25.87  45.69  37.09 
1 1 1  -40   28   10 o  4   35.35   17.20   -4.79    3.70   -2.71    4.67   -8.32    6.07   44.10   20.88   42.52   20.96   1.58  29.58 
1 1 1  -40   28   11 o  7   93.34   21.98   10.60    3.85    8.20    4.60   16.26    7.05   77.96   26.18  101.88   32.31 -23.92  41.58 
1 1 1  -40   28   12 o 10   43.84   20.32   -1.42    4.05   -0.02    5.45   -3.15    6.05   52.64   24.10   49.24   23.44   3.41  33.62 
1 1 1  -40   28   13 o  5   46.45   20.51    0.48    3.56   -0.16    5.73    0.88    4.54   53.39   24.54   51.65   22.96   1.74  33.61 
1 1 1  -40   28   14 o 18   44.29   19.83   -0.08    3.45    3.17    6.00   -1.69    4.22   61.54   26.91   44.20   20.58  17.34  33.88 
1 1 1  -40   28   15 o  2   80.84   22.86    8.11    3.68   14.45    6.01    4.29    4.66  100.89   29.41   62.54   25.26  38.36  38.77 
1 1 1  -40   28   16 o 16   43.76   19.71   -0.32    3.46    2.56    5.65   -2.05    4.39   59.48   26.06   44.37   20.76  15.11  33.32 
1 1 1  -40   28   17 o 15   54.45   21.23    2.95    3.18   -2.43    4.38    8.97    4.63   43.59   20.51   82.26   26.20 -38.67  33.27 
1 1 1  -40   28   18 o 10   45.37   19.45    0.90    3.01    4.57    4.21   -2.94    4.31   63.23   24.49   42.29   20.03  20.94  31.63 
1 1 1  -40   28   19 o 11   37.49   17.49   -1.82    3.07   -3.69    4.16    0.42    4.55   40.18   19.21   50.83   22.77 -10.65  29.79 
1 1 1  -40   28   20 o  8   48.43   20.15    1.60    3.08    5.12    4.30   -2.10    4.41   65.64   24.91   44.50   20.82  21.14  32.47 
1 1 1  -40   29   10 o  7   40.34   18.87   -1.87    3.61   -0.49    5.95   -2.67    4.55   53.01   24.59   43.55   20.61   9.47  32.09 
1 1 1  -40   29   11 o  8   79.24   23.77    8.05    3.88    6.68    6.30    8.88    4.92   70.61   29.05   80.02   27.09  -9.42  39.72 
1 1 1  -40   29   12 o 11   41.89   19.20   -0.95    3.47   -2.82    5.47    0.32    4.50   47.43   22.49   49.90   22.47  -2.47  31.80 
1 1 1  -40   29   13 o  7   46.87   20.52    0.73    3.50    3.96    5.85   -1.07    4.36   63.04   27.07   46.12   21.28  16.92  34.43 
1 1 1  -40   29   14 o  1   63.51   21.82    4.80    3.19    8.19    4.55    1.51    4.49   78.32   26.03   53.16   23.26  25.15  34.91 
1 1 1  -40   29   15 o 13   68.17   25.60    5.84    4.51    5.84    4.51    0.00    0.00   68.17   25.60       ?       ?      ?      ? 
1 1 1  -40   29   16 o  1   50.49   20.76    2.03    3.21   -2.08    4.45    6.50    4.64   44.56   20.87   70.95   26.09 -26.39  33.41 
1 1 1  -40   29   17 o  2   54.96   21.59    3.00    3.31   -5.01    4.41   13.33    5.01   39.27   19.03  101.36   25.83 -62.09  32.08 
1 1 1  -40   29   18 o  1   35.45   16.81   -2.62    3.05   -2.71    4.27   -2.52    4.37   42.48   20.07   43.37   20.43  -0.88  28.64 
1 1 1  -40   30   12 o  8   83.79   21.54    8.56    3.46   10.17    4.76    6.75    5.04   86.44   26.43   71.05   26.98  15.39  37.77 
1 1 1  -40   30   13 o 11   70.19   22.61    6.12    3.44    8.00    4.84    4.21    4.89   76.51   26.84   62.15   25.58  14.36  37.08 
1 1 1  -40   30   14 o 16   73.61   22.28    6.70    3.40    6.67    4.87    6.73    4.74   71.13   26.63   71.47   26.35  -0.34  37.46 
1 1 1  -40   30   15 o  5  102.90   18.73   12.04    3.54   13.15    5.14   11.04    4.89   99.30   26.59   90.55   26.58   8.76  37.59 
1 1 1  -40   30   16 f  0   42.50   19.07   -0.24    3.21    0.36    4.43   -0.89    4.65   49.93   22.41   47.88   22.05   2.05  31.44 
1 1 1  -39    0    1 o 13   81.59   15.18    7.24    2.12    7.24    2.12    7.24    2.12   81.59   15.18   81.59   15.18   0.00   0.00 
1 1 1  -39    0    2 o  2   45.79   20.95    3.12    1.99    3.12    1.99    3.12    1.99   45.79   20.95   45.79   20.95   0.00   0.00 
1 1 1  -39    0    3 o 12   61.77   18.56    4.68    1.91    4.68    1.91    4.68    1.91   61.77   18.56   61.77   18.56   0.00   0.00 
1 1 1  -39    0    4 o  5   27.76   17.20    0.65    1.81    0.65    1.81    0.65    1.81   27.76   17.20   27.76   17.20   0.00   0.00 
1 1 1  -39    0    5 o 14   38.33   19.56    2.19    1.80    2.19    1.80    2.19    1.80   38.33   19.56   38.33   19.56   0.00   0.00 
1 1 1  -39    0    6 o 12   19.63   13.75   -1.87    1.93   -1.87    1.93   -1.87    1.93   19.63   13.75   19.63   13.75   0.00   0.00 
1 1 1  -39    0    7 o  6   22.26   15.05   -0.79    1.88   -0.79    1.88   -0.79    1.88   22.26   15.05   22.26   15.05   0.00   0.00 
1 1 1  -39    0    8 o 19  100.83   11.37   10.24    2.12   10.24    2.12   10.24    2.12  100.83   11.37  100.83   11.37   0.00   0.00 
1 1 1  -39    0    9 o 16  103.80   10.68   10.77    2.06   10.77    2.06   10.77    2.06  103.80   10.68  103.80   10.68   0.00   0.00 
1 1 1  -39    0   10 o  4   43.89   20.56    2.83    1.93    2.83    1.93    2.83    1.93   43.89   20.56   43.89   20.56   0.00   0.00 
1 1 1  -39    0   11 o  1  105.08    9.69   10.94    1.90   10.94    1.90   10.94    1.90  105.08    9.69  105.08    9.69   0.00   0.00 
1 1 1  -39    0   12 o  2   24.90   16.17   -0.02    1.84   -0.02    1.84   -0.02    1.84   24.90   16.17   24.90   16.17   0.00   0.00 
1 1 1  -39    0   13 o  6   27.98   17.53    0.53    1.93    0.53    1.93    0.53    1.93   27.98   17.53   27.98   17.53   0.00   0.00 
1 1 1  -39    0   14 o 13   40.18   20.56    2.40    1.99    2.40    1.99    2.40    1.99   40.18   20.56   40.18   20.56   0.00   0.00 
1 1 1  -39    0   15 o  2  111.39   10.89   12.36    2.26   12.36    2.26   12.36    2.26  111.39   10.89  111.39   10.89   0.00   0.00 
1 1 1  -39    0   16 o  3   30.55   19.42    0.46    2.47    0.46    2.47    0.46    2.47   30.55   19.42   30.55   19.42   0.00   0.00 
1 1 1  -39    0   17 o  5   23.72   16.70   -3.13    2.97   -3.13    2.97   -3.13    2.97   23.72   16.70   23.72   16.70   0.00   0.00 
1 1 1  -39    0   18 o  9   33.00   19.73    1.24    2.21    1.24    2.21    1.24    2.21   33.00   19.73   33.00   19.73   0.00   0.00 
1 1 1  -39    0   19 o 17   33.24   20.13    1.17    2.36    1.17    2.36    1.17    2.36   33.24   20.13   33.24   20.13   0.00   0.00 
1 1 1  -39    0   20 o 19  155.28    9.77   23.57    2.87   23.57    2.87   23.57    2.87  155.28    9.77  155.28    9.77   0.00   0.00 
1 1 1  -39    0   21 o 16   27.48   17.99   -0.15    2.34   -0.15    2.34   -0.15    2.34   27.48   17.99   27.48   17.99   0.00   0.00 
1 1 1  -39    0   22 o  7  152.05   10.06   22.65    2.89   22.65    2.89   22.65    2.89  152.05   10.06  152.05   10.06   0.00   0.00 
1 1 1  -39    0   23 o 18  119.80   16.94   14.99    3.65   14.99    3.65   14.99    3.65  119.80   16.94  119.80   16.94   0.00   0.00 
1 1 1  -39    0   24 o 17   26.90   17.88   -0.50    2.45   -0.50    2.45   -0.50    2.45   26.90   17.88   26.90   17.88   0.00   0.00 
1 1 1  -39    0   25 f  0  119.78   12.65   14.46    2.81   14.46    2.81   14.46    2.81  119.78   12.65  119.78   12.65   0.00   0.00 
1 1 1  -39    0   26 o 12   48.70   24.14    3.65    2.70    3.65    2.70    3.65    2.70   48.70   24.14   48.70   24.14   0.00   0.00 
1 1 1  -39    0   27 o  7   25.53   17.70   -2.14    2.98   -2.14    2.98   -2.14    2.98   25.53   17.70   25.53   17.70   0.00   0.00 
1 1 1  -39    0   28 o  9   62.89   24.07    5.50    2.73    5.50    2.73    5.50    2.73   62.89   24.07   62.89   24.07   0.00   0.00 
1 1 1  -39    0   29 o 15  126.91   12.68   16.29    2.99   16.29    2.99   16.29    2.99  126.91   12.68  126.91   12.68   0.00   0.00 
1 1 1  -39    0   30 o 16   26.73   18.17   -1.17    2.81   -1.17    2.81   -1.17    2.81   26.73   18.17   26.73   18.17   0.00   0.00 
1 1 1  -39    0   31 o  5  201.73   10.04   39.89    3.84   39.89    3.84   39.89    3.84  201.73   10.04  201.73   10.04   0.00   0.00 
1 1 1  -39    1    1 o  1   62.52   13.74    4.17    1.59    3.30    2.28    5.01    2.23   54.94   18.43   66.88   17.34 -11.94  25.31 
1 1 1  -39    1    2 o  5   90.28    8.69    8.08    1.48    6.68    2.09    9.49    2.09   79.52   14.29   96.52   11.59 -17.00  18.40 
1 1 1  -39    1    3 o  2   67.97   10.98    4.71    1.38    4.50    1.99    4.90    1.91   64.37   16.19   67.67   15.15  -3.30  22.17 
1 1 1  -39    1    4 o  6   30.56   13.11    0.06    1.37    0.27    1.83   -0.20    2.07   35.84   15.27   35.70   15.70   0.15  21.90 
1 1 1  -39    1    5 o 12   42.23   14.89    1.67    1.49    0.54    2.17    2.68    2.05   39.83   16.77   51.42   17.50 -11.59  24.24 
1 1 1  -39    1    6 o 11  100.26    7.54    9.82    1.43    9.30    2.25   10.17    1.86   95.63   12.63  101.29    9.73  -5.66  15.94 
1 1 1  -39    1    7 o  6   29.98   12.77    0.11    1.28   -0.37    1.97    0.46    1.69   34.34   15.20   35.77   14.91  -1.43  21.29 
1 1 1  -39    1    8 o 13  129.41    6.11   16.20    1.51   14.16    2.27   17.80    2.01  119.60   10.03  135.12    7.84 -15.52  12.73 
1 1 1  -39    1    9 o 16  138.11    5.88   18.42    1.55   15.74    2.34   20.50    2.06  126.27    9.79  145.18    7.46 -18.91  12.31 
1 1 1  -39    1   10 o 16  106.18    6.98   10.96    1.41    8.87    2.12   12.61    1.88   93.73   12.12  113.36    8.77 -19.63  14.96 
1 1 1  -39    1   11 o  1  164.66    5.85   26.16    1.83   25.15    2.66   27.08    2.54  160.38    8.71  166.75    8.00  -6.37  11.82 
1 1 1  -39    1   12 o 16   56.42   12.96    3.30    1.37    4.59    1.88    1.84    1.99   66.04   15.20   46.03   17.07  20.01  22.86 
1 1 1  -39    1   13 o 13  201.46    5.22   39.04    2.00   40.87    2.76   37.00    2.92  205.43    7.04  195.10    7.86  10.33  10.55 
1 1 1  -39    1   14 o 17   23.23   11.07   -1.66    1.35    0.78    2.01   -3.70    1.83   40.14   16.44   23.49   11.57  16.65  20.11 
1 1 1  -39    1   15 o 10  161.81    6.36   25.30    1.96   24.18    3.01   26.12    2.59  156.72   10.12  163.73    8.30  -7.01  13.09 
1 1 1  -39    1   16 o  9   48.62   15.81    2.37    1.68    3.37    2.50    1.55    2.27   57.37   19.30   45.88   17.92  11.49  26.33 
1 1 1  -39    1   17 o  7  140.36    7.87   19.17    2.10   19.83    2.96   18.51    2.97  141.42   11.07  136.41   11.52   5.01  15.98 
1 1 1  -39    1   18 o 16  135.38    7.50   17.81    1.93   16.59    2.86   18.82    2.61  128.98   11.76  138.25    9.97  -9.27  15.42 
1 1 1  -39    1   19 o  4   46.39   15.65    2.10    1.64    2.54    2.28    1.62    2.37   51.65   18.38   46.78   18.29   4.87  25.93 
1 1 1  -39    1   20 f  0   42.71   15.78    1.55    1.70    2.26    2.43    0.87    2.39   50.52   18.81   43.19   17.84   7.33  25.92 
1 1 1  -39    1   21 o  2   68.41   13.67    4.84    1.72    2.97    2.45    6.66    2.42   54.79   19.10   79.38   16.52 -24.60  25.25 
1 1 1  -39    1   22 o 10  101.35   10.06   10.16    1.92   12.46    2.50    6.84    3.01  111.53   11.91   78.98   19.95  32.54  23.24 
1 1 1  -39    1   23 o  4   42.21   16.54    1.26    1.94    2.99    3.28    0.32    2.41   57.34   21.75   40.83   17.44  16.51  27.88 
1 1 1  -39    1   24 o 12   73.41   14.27    5.61    1.93    3.76    2.57    7.99    2.92   59.68   19.54   86.03   18.33 -26.35  26.79 
1 1 1  -39    1   25 o  9   55.65   16.43    3.28    1.87    2.37    2.64    4.18    2.63   51.68   19.55   62.20   19.74 -10.52  27.79 
1 1 1  -39    1   26 o 17   56.30   16.26    3.38    1.84    2.58    2.61    4.18    2.60   52.48   19.52   61.92   19.64  -9.45  27.69 
1 1 1  -39    1   27 o  3   26.33   12.76   -3.00    1.99   -5.54    2.86   -0.62    2.77   29.08   14.35   39.46   17.70 -10.37  22.79 
1 1 1  -39    1   28 o 15  172.64    8.25   29.24    2.71   28.66    3.86   29.80    3.81  168.34   12.09  171.98   11.69  -3.64  16.81 
1 1 1  -39    1   29 o 10   49.34   16.91    2.49    1.92    1.84    2.80    3.07    2.63   48.91   19.64   54.63   19.72  -5.72  27.83 
1 1 1  -39    1   30 o 18   85.61   12.94    7.59    2.05    8.63    2.91    6.57    2.88   88.50   17.84   75.87   19.74  12.64  26.61 
1 1 1  -39    1   31 o  3   44.87   17.13    1.73    2.04    4.62    2.97   -0.84    2.81   63.82   21.04   38.82   17.59  25.00  27.42 
1 1 1  -39    2    1 o  5   61.87   12.97    4.05    1.48    1.89    2.01    6.59    2.19   45.36   17.09   78.14   15.22 -32.78  22.88 
1 1 1  -39    2    2 o  8  104.01    8.16   10.66    1.61    9.00    2.33   12.18    2.22   92.94   13.51  109.99   10.71 -17.05  17.25 
1 1 1  -39    2    3 o  6   89.80    8.75    7.98    1.48    9.41    1.91    5.81    2.35   96.84   10.48   72.81   17.21  24.03  20.15 
1 1 1  -39    2    4 o 19   75.81   10.07    5.77    1.42    6.11    2.29    5.55    1.81   75.33   16.40   73.01   13.51   2.31  21.25 
1 1 1  -39    2    5 o  1   96.38    7.11    9.06    1.30    8.79    1.86    9.32    1.82   93.71   10.56   96.79    9.99  -3.08  14.54 
1 1 1  -39    2    6 o  7  105.36    6.58   10.78    1.32   11.67    1.90    9.96    1.83  108.73    9.25  100.25    9.67   8.48  13.38 
1 1 1  -39    2    7 o  1   68.23    9.42    4.64    1.19    4.31    1.69    4.97    1.68   64.13   14.21   69.30   13.21  -5.18  19.40 
1 1 1  -39    2    8 o  2   88.11    7.35    7.58    1.22   10.07    1.74    5.14    1.72  101.07    9.12   70.53   13.29  30.54  16.12 
1 1 1  -39    2    9 o 16   54.79   11.32    3.07    1.14    2.60    1.58    3.59    1.66   50.12   15.22   58.34   14.84  -8.23  21.25 
1 1 1  -39    2   10 o 13   93.94    7.17    8.60    1.28   10.05    1.86    7.31    1.75  100.79    9.80   85.38   11.00  15.41  14.74 
1 1 1  -39    2   11 o 13  141.80    5.41   19.37    1.46   18.71    2.12   19.97    2.02  138.52    8.06  143.38    7.39  -4.86  10.93 
1 1 1  -39    2   12 o  4   35.42   13.73    0.87    1.32   -1.85    2.12    2.62    1.70   30.74   14.40   50.55   15.82 -19.81  21.39 
1 1 1  -39    2   13 o  9   21.44   10.46   -2.49    1.40   -1.71    1.85   -3.52    2.14   28.57   13.41   26.85   13.07   1.72  18.72 
1 1 1  -39    2   14 o  2   31.29   13.63   -0.14    1.53    0.80    2.33   -0.85    2.02   42.50   17.60   33.09   14.96   9.41  23.10 
1 1 1  -39    2   15 o 16   63.89   14.37    4.26    1.71    3.08    2.56    5.21    2.30   55.73   19.49   69.83   17.33 -14.09  26.09 
1 1 1  -39    2   16 o 17   48.45   14.88    2.40    1.51    3.40    2.18    1.48    2.09   57.08   17.95   44.43   17.24  12.64  24.89 
1 1 1  -39    2   17 o  8  112.44    7.71   12.31    1.64   12.87    2.30   11.73    2.35  113.93   10.71  108.38   11.53   5.54  15.74 
1 1 1  -39    2   18 o 13   71.30   14.27    5.28    1.87    4.39    2.55    6.32    2.76   63.94   19.29   76.27   19.05 -12.33  27.11 
1 1 1  -39    2   19 o 14   29.56   13.35   -0.70    1.60    0.35    2.24   -1.82    2.30   39.78   16.90   32.48   15.14   7.30  22.69 
1 1 1  -39    2   20 o  5  116.58    8.38   13.28    1.85   11.30    2.59   15.34    2.64  105.68   13.14  124.18   11.28 -18.50  17.32 
1 1 1  -39    2   21 o 14  138.34    7.44   18.59    1.96   20.33    2.83   17.00    2.71  143.50   10.40  130.92   10.95  12.57  15.10 
1 1 1  -39    2   22 o  3   77.35   13.13    6.12    1.87    6.77    2.37    5.07    3.03   80.20   16.06   68.13   21.13  12.07  26.54 
1 1 1  -39    2   23 o  9   53.49   16.50    2.97    1.85   -0.22    2.68    5.91    2.56   40.68   17.87   73.90   18.28 -33.22  25.57 
1 1 1  -39    2   24 o  8   84.03   13.52    7.25    2.09    5.78    2.97    8.70    2.95   72.22   20.57   90.13   17.80 -17.90  27.20 
1 1 1  -39    2   25 o  1  167.78    7.07   27.32    2.26   26.31    3.20   28.33    3.19  163.09   10.32  169.48    9.91  -6.38  14.30 
1 1 1  -39    2   26 o  4   77.23   13.69    6.19    1.94    9.66    2.87    3.23    2.65   95.47   16.31   56.23   19.83  39.25  25.68 
1 1 1  -39    2   27 o  1   77.71   15.05    6.40    2.15    6.24    3.13    6.53    2.96   73.84   21.12   75.98   20.13  -2.14  29.17 
1 1 1  -39    2   28 f  0   43.37   17.59    1.21    2.27   -0.82    3.38    2.89    3.07   42.68   19.32   54.98   21.00 -12.29  28.53 
1 1 1  -39    2   29 o  6  139.40    8.94   19.20    2.37   15.35    3.57   22.21    3.16  120.19   15.97  148.53   11.22 -28.34  19.52 
1 1 1  -39    2   30 o  4   66.16   17.97    4.88    2.33    3.66    3.90    5.55    2.90   60.26   23.50   69.49   20.48  -9.23  31.17 
1 1 1  -39    2   31 o 13   82.95   15.67    7.38    2.39    9.82    4.16    6.17    2.92   90.07   23.83   73.32   20.22  16.75  31.25 
1 1 1  -39    3    1 o 14   74.37   10.14    5.61    1.40    5.41    2.04    5.78    1.93   70.45   15.58   73.54   14.28  -3.10  21.13 
1 1 1  -39    3    2 o 16   76.54   12.67    6.08    1.79    8.40    2.44    3.43    2.61   88.97   14.92   56.47   19.72  32.50  24.73 
1 1 1  -39    3    3 o  9  106.03    8.50   11.09    1.71   13.31    3.04   10.06    2.06  113.05   14.43   99.93   10.99  13.13  18.14 
1 1 1  -39    3    4 o  9  126.02    6.07   15.39    1.45   14.53    2.25   16.00    1.91  121.00    9.81  127.89    7.86  -6.89  12.57 
1 1 1  -39    3    5 o 18  116.23    5.86   13.07    1.30   11.52    1.85   14.55    1.81  108.04    9.08  122.00    7.81 -13.97  11.98 
1 1 1  -39    3    6 o  5  129.82    5.33   16.25    1.32   13.84    1.85   18.77    1.88  118.89    8.19  138.94    7.13 -20.05  10.86 
1 1 1  -39    3    7 o 14  130.37    5.16   16.38    1.28   17.02    1.83   15.77    1.79  132.25    7.28  127.25    7.40   5.00  10.39 
1 1 1  -39    3    8 o  8  143.03    5.28   19.71    1.44   22.39    1.87   15.78    2.26  152.10    6.44  126.54    9.44  25.56  11.43 
1 1 1  -39    3    9 o 10   48.73   11.94    2.45    1.10    4.12    1.59    0.91    1.53   62.89   13.65   37.19   14.65  25.70  20.02 
1 1 1  -39    3   10 o  4  149.37    4.96   21.47    1.41   20.76    2.03   22.13    1.96  146.17    7.31  151.10    6.82  -4.93  10.00 
1 1 1  -39    3   11 o  2   50.68   12.26    2.65    1.17    3.34    1.72    2.06    1.60   56.29   15.53   45.88   15.45  10.41  21.91 
1 1 1  -39    3   12 o  3   36.61   13.38    1.13    1.22    1.67    1.76    0.64    1.69   43.77   16.08   36.86   15.08   6.92  22.05 
1 1 1  -39    3   13 f  0   61.67   14.10    3.97    1.62    3.97    2.86    3.96    1.97   61.55   20.65   61.10   16.51   0.45  26.44 
1 1 1  -39    3   14 o  8   43.86   16.34    1.62    1.83    4.08    2.90   -0.00    2.36   62.27   20.81   39.21   17.01  23.06  26.88 
1 1 1  -39    3   15 o  9   49.88   14.62    2.57    1.48    2.51    2.04    2.64    2.15   50.64   17.44   51.83   17.90  -1.18  24.99 
1 1 1  -39    3   16 f  0  123.66    7.14   14.84    1.68   17.71    2.42   12.19    2.33  134.27    9.51  110.63   11.19  23.64  14.68 
1 1 1  -39    3   17 o  4   71.71   11.71    5.20    1.55    3.91    2.16    6.55    2.21   60.66   17.64   79.31   15.16 -18.65  23.26 
1 1 1  -39    3   18 o 17  232.69    5.08   52.03    2.26   53.48    3.23   50.64    3.15  234.98    7.22  228.64    7.23   6.33  10.22 
1 1 1  -39    3   19 o 16   66.14   15.58    4.61    1.93    4.43    2.59    4.85    2.91   64.17   19.44   66.84   20.70  -2.67  28.40 
1 1 1  -39    3   20 o  6  128.81    7.85   16.15    1.92   20.31    2.79   12.43    2.65  143.50   10.26  111.07   12.71  32.44  16.33 
1 1 1  -39    3   21 o  8   37.30   15.45    0.54    1.80   -2.66    2.35    5.09    2.80   30.72   14.62   68.39   20.11 -37.67  24.86 
1 1 1  -39    3   22 o  2  140.34    7.89   19.17    2.11   19.56    3.09   18.84    2.88  140.14   11.66  137.80   11.04   2.33  16.05 
1 1 1  -39    3   23 o 16   70.74   13.61    5.17    1.77    7.82    2.54    2.66    2.47   86.31   16.01   52.92   19.10  33.40  24.92 
1 1 1  -39    3   24 o 10   66.08   16.41    4.66    2.06    7.92    3.48    2.91    2.56   83.92   21.62   54.50   19.45  29.42  29.08 
1 1 1  -39    3   25 o  4   74.76   16.28    5.96    2.26    6.86    3.59    5.37    2.90   77.43   22.79   69.52   20.49   7.91  30.64 
1 1 1  -39    3   26 o  4   78.63   15.59    6.55    2.26    6.61    3.40    6.51    3.02   75.89   22.10   76.08   20.38  -0.19  30.07 
1 1 1  -39    3   27 o 17   51.91   17.50    2.79    2.05    6.57    3.60    0.95    2.50   74.91   22.97   43.65   18.17  31.26  29.29 
1 1 1  -39    3   28 o 11  108.72   14.43   12.33    2.92   13.04    5.53   12.06    3.44  100.79   27.83  105.30   17.74  -4.51  33.00 
1 1 1  -39    3   29 o 12   72.87   16.33    5.78    2.22    1.13    3.78    8.21    2.73   50.55   21.73   86.77   17.12 -36.22  27.66 
1 1 1  -39    3   30 o 19   49.73   18.22    2.41    2.26   -2.12    3.87    4.75    2.78   42.22   19.67   64.66   20.28 -22.44  28.25 
1 1 1  -39    3   31 o 18   61.49   18.62    4.21    2.37    7.30    4.13    2.69    2.90   77.14   24.75   53.29   20.40  23.85  32.07 
1 1 1  -39    4    1 o  2   25.88   12.30   -1.79    1.65   -2.76    2.33   -0.81    2.34   29.73   14.26   35.19   15.99  -5.46  21.42 
1 1 1  -39    4    2 o 12  130.39    5.99   16.50    1.49   14.39    2.11   18.59    2.10  120.38    9.23  137.54    8.03 -17.16  12.24 
1 1 1  -39    4    3 o  5   65.96   10.21    4.40    1.24    6.29    1.85    2.85    1.68   77.91   12.89   51.74   15.67  26.17  20.29 
1 1 1  -39    4    4 f  0   86.62    7.83    7.37    1.28    4.92    1.88    9.50    1.75   68.07   14.88   97.80    9.50 -29.73  17.65 
1 1 1  -39    4    5 o 11   53.81   10.95    2.97    1.09    1.90    1.58    3.93    1.50   44.31   15.33   61.36   13.18 -17.05  20.22 
1 1 1  -39    4    6 o 14  125.89    4.99   15.27    1.20   14.55    1.76   15.88    1.63  122.13    7.60  127.93    6.70  -5.80  10.13 
1 1 1  -39    4    7 o  1   49.09   10.84    2.47    0.99   -0.06    1.82    3.53    1.18   34.35   14.93   58.88   10.88 -24.53  18.47 
1 1 1  -39    4    8 o 14   47.21   10.11    2.27    0.88    1.01    1.38    3.14    1.15   36.75   14.08   55.42   11.24 -18.67  18.02 
1 1 1  -39    4    9 o 15  101.03    5.66    9.86    1.09    9.98    1.66    9.78    1.44  100.78    8.70  100.08    7.59   0.69  11.55 
1 1 1  -39    4   10 o  4  113.46    5.57   12.42    1.20   12.06    1.77   12.74    1.64  110.95    8.43  114.35    7.54  -3.40  11.31 
1 1 1  -39    4   11 o  6   88.37    7.40    7.62    1.24    7.68    1.75    7.56    1.75   87.71   10.67   86.96   10.76   0.75  15.15 
1 1 1  -39    4   12 o  9   62.46   11.37    3.97    1.31    2.49    1.82    5.55    1.88   49.75   16.45   73.20   13.95 -23.44  21.56 
1 1 1  -39    4   13 o 10   52.71   12.80    2.88    1.27    4.39    1.77    1.24    1.84   64.78   14.65   41.47   16.15  23.30  21.80 
1 1 1  -39    4   14 o 11   26.31   11.86   -0.56    1.26   -0.40    1.85   -0.69    1.71   33.31   14.74   30.73   13.84   2.59  20.22 
1 1 1  -39    4   15 o 18   54.96   15.10    3.16    1.63    3.54    2.46    2.86    2.18   58.35   19.12   53.40   18.04   4.95  26.29 
1 1 1  -39    4   16 o 17  116.76    7.59   13.27    1.68   13.76    2.36   12.76    2.40  117.83   10.61  113.22   11.24   4.62  15.46 
1 1 1  -39    4   17 o  9   58.90   13.76    3.61    1.52    1.26    2.17    5.86    2.12   43.73   17.38   74.80   15.40 -31.08  23.22 
1 1 1  -39    4   18 o 18  125.13    7.20   15.20    1.71   15.79    2.41   14.60    2.43  126.54   10.06  121.41   10.60   5.13  14.61 
1 1 1  -39    4   19 o  9   36.15   15.54    0.09    1.93   -2.58    2.65    3.13    2.83   33.45   15.80   56.79   20.45 -23.34  25.84 
1 1 1  -39    4   20 o  7   63.44   15.15    4.23    1.81    1.94    2.83    5.81    2.35   50.70   19.95   73.85   17.03 -23.14  26.23 
1 1 1  -39    4   21 o  8   35.73   15.25    0.17    1.84   -0.94    2.52    1.44    2.69   37.04   16.73   47.62   19.20 -10.58  25.47 
1 1 1  -39    4   22 o  6   87.61   12.57    7.78    2.04   10.24    3.57    6.58    2.49   97.00   19.97   78.64   17.07  18.35  26.27 
1 1 1  -39    4   23 o 17   61.62   16.54    4.04    1.99    3.50    3.27    4.36    2.50   59.73   21.91   63.61   19.08  -3.88  29.06 
1 1 1  -39    4   24 o 10  101.39   12.48   10.39    2.36    4.64    4.77   12.26    2.72   67.92   26.13  109.85   13.24 -41.93  29.30 
1 1 1  -39    4   25 o  6   98.00   13.14    9.80    2.40    4.23    3.67   13.95    3.17   63.73   23.23  116.39   14.57 -52.66  27.42 
1 1 1  -39    4   26 o  4   54.45   18.29    3.08    2.24   -3.28    3.32    8.44    3.04   36.66   17.43   87.67   18.76 -51.01  25.61 
1 1 1  -39    4   27 o 18  139.42    9.36   19.22    2.48   19.06    4.15   19.30    3.09  134.11   16.55  138.34   11.81  -4.24  20.33 
1 1 1  -39    4   28 o 15   58.79   17.80    3.79    2.17    5.23    3.78    3.08    2.65   67.44   23.69   54.81   19.77  12.63  30.86 
1 1 1  -39    4   29 o  6   49.00   17.68    2.36    2.12    4.24    3.40    1.18    2.71   62.02   22.39   45.48   18.91  16.54  29.31 
1 1 1  -39    4   30 o  7  143.90    9.03   20.48    2.47   19.04    3.86   21.46    3.21  134.49   15.31  145.70   11.63 -11.22  19.23 
1 1 1  -39    4   31 o  9   43.09   17.85    1.02    2.40    1.37    3.45    0.69    3.34   49.92   21.09   46.98   20.31   2.94  29.29 
1 1 1  -39    5    1 o  2   52.42   12.74    2.92    1.26    3.56    1.80    2.30    1.77   56.86   15.95   47.21   16.24   9.64  22.76 
1 1 1  -39    5    2 o 19   45.16   12.90    2.14    1.17    0.72    1.68    3.46    1.62   36.70   15.04   56.67   14.83 -19.97  21.12 
1 1 1  -39    5    3 f  0   78.86    7.73    6.12    1.15    5.46    1.66    6.74    1.59   72.67   12.40   81.77   10.44  -9.10  16.21 
1 1 1  -39    5    4 o  4   47.31   10.54    2.30    0.93    2.30    1.38    2.30    1.25   47.01   14.18   46.96   13.36   0.06  19.48 
1 1 1  -39    5    5 o 18   38.77   14.11    1.32    1.35    0.21    1.50    6.06    3.10   32.68   13.87   73.11   21.08 -40.43  25.23 
1 1 1  -39    5    6 o 17   52.34   18.49    2.71    2.30    2.04    2.88    3.90    3.82   50.90   20.10   62.37   23.53 -11.47  30.95 
1 1 1  -39    5    7 o 13   74.44   21.55    6.26    3.24    1.09    4.36   12.61    4.83   54.09   23.30  103.72   24.76 -49.63  34.00 
1 1 1  -39    5    8 o 10   97.17   18.24   10.16    3.26   16.84    4.93    4.97    4.35  123.04   21.77   68.26   25.22  54.78  33.32 
1 1 1  -39    5    9 o 16  135.34   14.42   18.74    3.67   18.25    5.46   19.15    4.95  127.04   23.37  132.76   20.19  -5.73  30.88 
1 1 1  -39    5   10 o 13   72.93   21.15    5.93    3.11    5.90    4.63    5.95    4.21   72.85   26.17   72.78   25.04   0.07  36.21 
1 1 1  -39    5   11 o 11   57.66   10.68    3.37    1.13    3.95    1.51    2.63    1.71   61.71   13.20   50.58   15.91  11.13  20.68 
1 1 1  -39    5   12 o 13   31.04   11.86    0.69    0.98    0.18    1.43    1.15    1.34   31.96   13.54   37.53   13.98  -5.57  19.46 
1 1 1  -39    5   13 o  8   23.34   10.74   -0.76    1.10   -1.71    1.60    0.08    1.51   25.90   12.25   32.29   13.82  -6.39  18.46 
1 1 1  -39    5   14 o  7   37.24   13.54    1.19    1.24    0.65    1.80    1.69    1.72   37.79   15.53   43.71   15.93  -5.92  22.24 
1 1 1  -39    5   15 o 12   40.28   14.46    1.44    1.41    4.02    2.32   -0.08    1.78   61.43   18.37   34.04   14.78  27.39  23.58 
1 1 1  -39    5   16 o 15  118.05    7.29   13.54    1.63   14.71    2.26   12.26    2.37  122.19    9.76  110.88   11.35  11.31  14.97 
1 1 1  -39    5   17 o 15   38.70   14.47    1.21    1.44    1.64    2.08    0.81    2.00   45.30   17.29   40.18   16.42   5.12  23.85 
1 1 1  -39    5   18 o  3  114.73    7.71   12.82    1.68   14.66    2.43   11.13    2.32  121.69   10.55  105.44   11.75  16.26  15.79 
1 1 1  -39    5   19 o  3  164.91    6.13   26.25    1.93   25.70    2.78   26.77    2.67  162.06    9.03  165.65    8.47  -3.59  12.38 
1 1 1  -39    5   20 o 10   40.24   17.69   -0.25    2.62    2.51    3.91   -2.51    3.54   57.70   23.21   40.26   18.77  17.44  29.85 
1 1 1  -39    5   21 o 17  109.65    9.86   11.87    2.04   11.73    3.42   11.94    2.55  105.37   17.63  108.95   12.47  -3.58  21.59 
1 1 1  -39    5   22 o 18   30.21   13.93   -1.25    1.87    0.57    3.11   -2.27    2.33   46.43   19.83   31.53   14.88  14.89  24.79 
1 1 1  -39    5   23 o  7   34.84   15.21   -0.15    1.91   -6.24    3.01    3.96    2.47   29.40   14.54   60.94   19.10 -31.54  24.01 
1 1 1  -39    5   24 f  0   70.79   15.39    5.29    2.02    6.89    3.30    4.33    2.55   78.32   21.46   63.25   19.35  15.07  28.90 
1 1 1  -39    5   25 o  7   57.64   18.52    3.53    2.31    0.54    3.86    5.18    2.88   50.07   21.75   68.32   20.48 -18.25  29.88 
1 1 1  -39    5   26 o 12   37.41   15.45    0.64    1.79    0.42    2.51    0.86    2.56   41.57   17.79   43.73   18.29  -2.16  25.51 
1 1 1  -39    5   27 o  2   45.08   16.48    1.88    1.85    1.33    2.62    2.41    2.61   45.99   18.81   51.23   19.41  -5.24  27.03 
1 1 1  -39    5   28 o 11   56.31   16.70    3.44    1.92    3.02    2.81    3.81    2.64   54.87   20.27   59.03   19.84  -4.16  28.36 
1 1 1  -39    5   29 o  5   44.88   17.84    1.52    2.29    0.96    3.26    2.06    3.20   47.51   20.30   51.52   20.90  -4.01  29.14 
1 1 1  -39    5   30 o  9   92.28   12.23    8.73    2.10    5.85    2.97   11.63    2.98   71.17   20.64  104.79   15.33 -33.62  25.71 
1 1 1  -39    5   31 o 16   98.46   12.94   10.00    2.37    9.81    3.15   10.25    3.61   94.27   18.17   94.69   20.56  -0.42  27.44 
1 1 1  -39    6    1 o 14   83.00    8.16    6.84    1.28    6.81    1.84    6.86    1.77   80.96   12.30   81.57   11.71  -0.61  16.99 
1 1 1  -39    6    2 f  0   19.47    9.36   -1.40    1.01   -2.52    1.49   -0.44    1.38   22.22   10.84   27.93   12.52  -5.71  16.56 
1 1 1  -39    6    3 o  8  103.12    6.64   10.36    1.30    8.55    1.88   12.00    1.79   91.99   10.95  110.28    8.59 -18.28  13.92 
1 1 1  -39    6    4 o  7   57.23   18.62    3.52    2.33    5.31    3.25    1.62    3.35   68.21   21.96   50.80   21.07  17.41  30.43 
1 1 1  -39    6    5 o 13   35.83   15.99   -0.52    2.23    4.74    3.12   -5.99    3.18   65.35   21.55   30.84   15.19  34.51  26.37 
1 1 1  -39    6    6 o  8   38.77   16.45    0.40    2.11   -0.55    2.93    1.44    3.06   41.00   18.32   49.07   20.22  -8.07  27.28 
1 1 1  -39    6    7 o 16  113.72   11.80   13.00    2.52    9.81    3.39   16.96    3.78   94.64   19.42  127.61   15.87 -32.98  25.08 
1 1 1  -39    6    8 o  8   58.57   18.44    3.65    2.30    0.63    3.17    7.03    3.34   46.69   19.98   78.86   21.59 -32.17  29.42 
1 1 1  -39    6    9 o 12  110.54   11.67   12.26    2.43   10.24    3.40   14.34    3.46   97.16   19.02  117.40   15.85 -20.24  24.76 
1 1 1  -39    6   10 o 18  101.18   12.70   10.37    2.40    9.36    3.41   11.36    3.38   92.35   19.93  103.30   17.77 -10.95  26.70 
1 1 1  -39    6   11 o 18   84.55   15.65    7.49    2.43    2.84    3.34   12.73    3.54   56.74   21.86  109.68   17.53 -52.93  28.02 
1 1 1  -39    6   12 f  0   47.70   18.37    1.82    2.36    3.26    3.41    0.51    3.27   58.98   22.24   47.05   20.22  11.94  30.06 
1 1 1  -39    6   13 o 19  119.33    5.12   13.71    1.16   13.45    1.66   13.97    1.64  117.59    7.42  119.91    7.19  -2.32  10.33 
1 1 1  -39    6   14 o 11   41.91   12.74    1.77    1.11    1.75    1.59    1.79    1.55   43.48   15.35   43.65   15.19  -0.17  21.60 
1 1 1  -39    6   15 o 18  129.77    5.92   16.26    1.46   15.25    2.08   17.24    2.05  124.79    8.80  132.97    8.13  -8.18  11.98 
1 1 1  -39    6   16 o  4   79.19   10.40    6.26    1.53    3.67    2.46    7.89    1.96   59.16   19.14   88.54   11.90 -29.39  22.54 
1 1 1  -39    6   17 o  4   59.95   13.59    3.73    1.52    5.76    2.08    1.41    2.23   74.21   15.18   44.82   17.67  29.39  23.29 
1 1 1  -39    6   18 o  1  171.10    5.86   28.23    1.91   27.17    2.73   29.25    2.68  166.85    8.61  173.32    8.11  -6.47  11.83 
1 1 1  -39    6   19 o 19   33.07   14.70   -0.47    1.86    2.06    2.89   -2.27    2.43   51.48   20.18   32.43   15.27  19.04  25.30 
1 1 1  -39    6   20 o 13  159.89    9.57   25.09    2.91   20.41    4.76   27.88    3.67  139.04   18.39  167.52   11.56 -28.48  21.72 
1 1 1  -39    6   21 o 19   36.60   15.27    0.45    1.78    3.43    2.99   -1.17    2.21   58.79   21.04   33.67   15.39  25.12  26.06 
1 1 1  -39    6   22 o  3   79.54   13.45    6.49    1.97    6.36    3.26    6.56    2.47   75.56   21.54   78.53   16.98  -2.97  27.43 
1 1 1  -39    6   23 o  2   86.17   11.30    7.46    1.81    7.19    2.53    7.74    2.60   82.34   16.66   85.56   16.55  -3.22  23.48 
1 1 1  -39    6   24 o  6   43.62   15.97    1.68    1.74    4.22    2.36   -1.33    2.57   62.53   18.47   36.08   16.53  26.45  24.79 
1 1 1  -39    6   25 o  2  128.56   10.71   16.45    2.60   16.47    4.27   16.44    3.29  123.74   18.64  126.83   13.81  -3.09  23.20 
1 1 1  -39    6   26 o 14   41.57   15.94    1.37    1.77    6.52    2.53   -3.57    2.48   77.35   17.55   29.59   14.32  47.76  22.65 
1 1 1  -39    6   27 o  4   64.88   15.42    4.52    1.88    2.73    2.70    6.20    2.62   53.21   19.84   74.72   18.48 -21.51  27.11 
1 1 1  -39    6   28 o 16   78.20   13.67    6.40    1.97    5.23    2.89    7.41    2.68   67.66   20.55   82.07   17.66 -14.40  27.09 
1 1 1  -39    6   29 o 11   73.84   17.10    6.00    2.36   10.74    3.47    1.92    3.22   97.92   19.27   51.00   20.86  46.92  28.40 
1 1 1  -39    6   30 o 16   76.98   14.84    6.31    2.10    6.11    2.97    6.51    2.97   72.78   20.51   75.21   20.26  -2.43  28.83 
1 1 1  -39    6   31 o 15   64.28   18.20    4.61    2.33    6.86    3.27    2.29    3.33   76.52   21.51   52.93   21.36  23.59  30.32 
1 1 1  -39    7    1 o 13   48.15   11.83    2.44    1.08    3.13    1.57    1.83    1.49   53.62   14.84   42.81   14.87  10.81  21.01 
1 1 1  -39    7    2 o  1   65.41   13.08    4.51    1.58    4.05    1.76    6.40    3.57   61.09   15.14   72.76   22.97 -11.67  27.51 
1 1 1  -39    7    3 o 16   74.29   17.79    6.12    2.49    4.12    3.39    8.43    3.66   61.54   22.36   84.50   22.35 -22.96  31.62 
1 1 1  -39    7    4 o  4   33.29   15.48   -1.65    2.38   -1.09    3.35   -2.21    3.38   41.86   19.06   39.21   18.30   2.66  26.42 
1 1 1  -39    7    5 o  7   78.88   16.40    6.68    2.39    7.72    3.33    5.57    3.43   82.33   21.08   69.86   22.58  12.47  30.89 
1 1 1  -39    7    6 o  5   30.26   14.39   -2.48    2.27   -2.01    3.09   -3.03    3.34   38.02   17.67   37.38   17.68   0.64  25.00 
1 1 1  -39    7    7 o 12   53.93   18.79    2.93    2.37    2.32    3.31    3.58    3.40   54.00   21.48   60.01   22.29  -6.01  30.95 
1 1 1  -39    7    8 o 11   54.86   19.09    3.04    2.45    4.04    3.55    2.14    3.38   62.66   22.85   53.60   21.57   9.06  31.42 
1 1 1  -39    7    9 o 12   48.86   18.42    2.07    2.34    5.00    3.34   -0.75    3.28   67.39   22.31   42.92   19.27  24.47  29.48 
1 1 1  -39    7   10 o  4   41.55   17.38    0.67    2.31    0.37    3.18    1.00    3.35   45.92   19.84   49.18   20.79  -3.25  28.73 
1 1 1  -39    7   11 o  4   63.01   18.84    4.28    2.44    2.71    3.37    6.01    3.53   56.24   21.88   73.12   22.83 -16.88  31.62 
1 1 1  -39    7   12 o  6   41.45   17.45    0.57    2.35    3.23    3.39   -1.89    3.26   58.74   22.16   39.74   18.35  19.00  28.77 
1 1 1  -39    7   13 o  2  100.30   13.28   10.23    2.48    7.76    3.47   12.81    3.55   83.26   21.63  110.18   17.45 -26.92  27.79 
1 1 1  -39    7   14 o  4   29.22   11.72    0.45    0.99    1.27    1.38   -0.45    1.44   38.69   14.21   28.90   12.88   9.78  19.18 
1 1 1  -39    7   15 o 13   69.93    9.64    4.87    1.25    6.12    1.76    3.60    1.78   77.65   12.32   58.38   15.65  19.27  19.92 
1 1 1  -39    7   16 o 19   42.56   13.93    1.78    1.30    3.62    1.87    0.05    1.82   58.50   16.22   34.96   15.05  23.54  22.13 
1 1 1  -39    7   17 o  6   43.41   16.46    1.52    1.87    3.75    3.40    0.54    2.25   61.42   22.38   40.68   17.09  20.74  28.16 
1 1 1  -39    7   18 o  8  110.53    8.88   11.98    1.86   11.68    2.88   12.20    2.43  106.77   14.50  110.44   11.72  -3.67  18.64 
1 1 1  -39    7   19 o 15   72.35   14.27    5.43    1.90    7.51    2.88    3.82    2.53   83.45   18.55   60.23   19.39  23.21  26.83 
1 1 1  -39    7   20 o  9  121.36    8.63   14.41    1.99   14.63    3.24   14.28    2.51  119.67   14.46  119.84   11.12  -0.17  18.24 
1 1 1  -39    7   21 o  4   29.15   13.42   -1.13    1.72    1.54    2.65   -3.10    2.27   47.81   19.13   28.94   13.93  18.87  23.67 
1 1 1  -39    7   22 o 11  160.56    6.81   24.97    2.08   25.68    2.93   24.23    2.96  161.72    9.53  156.89    9.94   4.83  13.77 
1 1 1  -39    7   23 o  5   84.57   11.58    7.21    1.82    9.11    2.54    5.21    2.60   93.89   14.67   69.06   19.12  24.84  24.10 
1 1 1  -39    7   24 o  2   85.42   12.76    7.44    2.02    6.42    3.03    8.26    2.70   75.91   20.45   88.21   16.66 -12.31  26.38 
1 1 1  -39    7   25 o 18   96.86   12.12    9.50    2.19   14.45    3.25    5.36    2.97  118.27   14.70   69.22   20.81  49.05  25.48 
1 1 1  -39    7   26 o 10   46.78   16.84    2.07    1.92    1.72    2.56    2.52    2.89   47.68   18.91   52.99   20.36  -5.31  27.78 
1 1 1  -39    7   27 o  2   96.65   11.06    9.42    2.00    8.08    2.88   10.68    2.79   85.63   18.21  100.87   14.92 -15.23  23.55 
1 1 1  -39    7   28 o  1  113.76    9.54   12.87    2.05   11.81    2.96   13.85    2.85  105.88   15.07  116.06   13.08 -10.18  19.96 
1 1 1  -39    7   29 o  9   47.27   18.11    1.97    2.29    1.87    3.27    2.07    3.20   50.98   20.95   51.48   20.87  -0.50  29.57 
1 1 1  -39    7   30 o 16  104.25   11.84   11.07    2.31   14.46    3.09    6.71    3.50  117.96   13.98   75.11   22.57  42.85  26.55 
1 1 1  -39    7   31 o 14   61.23   17.69    4.15    2.18    1.51    3.29    6.23    2.92   49.65   20.76   73.63   20.17 -23.98  28.94 
1 1 1  -39    8    1 o 17   64.64   12.69    4.41    1.51    4.20    1.67    5.36    3.55   62.30   14.33   66.49   22.98  -4.19  27.08 
1 1 1  -39    8    2 o 10   42.64   17.96    0.86    2.49    0.39    3.55    1.32    3.49   46.71   20.56   49.45   21.06  -2.74  29.43 
1 1 1  -39    8    3 o 19   88.05   16.10    8.34    2.61    5.49    3.65   11.30    3.72   68.43   23.33   99.84   20.22 -31.41  30.88 
1 1 1  -39    8    4 o 16   47.70   20.74    0.55    3.52    0.55    3.52    0.00    0.00   47.70   20.74       ?       ?      ?      ? 
1 1 1  -39    8    5 f  0   78.42   17.48    6.69    2.55    9.24    3.53    3.91    3.69   90.37   20.87   61.72   23.15  28.66  31.17 
1 1 1  -39    8    6 o 16   30.24   14.47   -2.86    2.37   -5.90    3.26    0.57    3.46   31.58   15.52   47.88   20.69 -16.31  25.86 
1 1 1  -39    8    7 o 16   77.62   17.56    6.52    2.54    8.11    3.49    4.74    3.70   84.57   21.58   66.11   23.43  18.46  31.85 
1 1 1  -39    8    8 o  7   69.40   18.90    5.28    2.57    7.34    3.64    3.25    3.63   79.98   22.77   59.20   22.78  20.78  32.21 
1 1 1  -39    8    9 o 15  145.43   10.29   20.93    2.84   22.12    4.02   19.75    4.00  147.00   14.53  138.26   15.42   8.74  21.19 
1 1 1  -39    8   10 o  7   59.93   19.24    3.82    2.49    6.54    3.51    1.06    3.54   75.95   22.58   50.34   21.32  25.61  31.06 
1 1 1  -39    8   11 o 19  181.97    8.72   32.38    3.02   34.88    4.27   29.87    4.27  186.89   12.04  172.21   13.08  14.68  17.78 
1 1 1  -39    8   12 f  0   38.33   16.90   -0.31    2.41   -3.62    3.29    3.56    3.55   35.97   17.16   60.72   22.73 -24.75  28.49 
1 1 1  -39    8   13 o  1  149.48   10.11   22.04    2.87   20.91    4.07   23.15    4.04  142.76   15.16  150.89   14.20  -8.13  20.77 
1 1 1  -39    8   14 o  5   51.23   19.02    2.37    2.47    0.55    3.44    4.33    3.57   48.17   20.72   64.50   22.99 -16.33  30.95 
1 1 1  -39    8   15 o  2  164.63    4.63   26.04    1.45   27.01    2.06   25.09    2.04  167.13    6.48  161.01    6.66   6.12   9.30 
1 1 1  -39    8   16 o  5   90.65    8.35    8.06    1.43   10.09    2.21    6.59    1.87  100.32   11.76   80.51   12.61  19.82  17.24 
1 1 1  -39    8   17 o  9  197.04    6.62   37.54    2.48   34.25    4.80   38.75    2.90  184.21   13.75  199.75    7.63 -15.53  15.72 
1 1 1  -39    8   18 o  8  132.01    8.53   17.03    2.14   18.41    2.95   15.51    3.10  136.00   11.46  123.83   13.33  12.17  17.58 
1 1 1  -39    8   19 o 15  113.40    8.14   12.56    1.75   12.16    2.62   12.88    2.35  109.82   12.74  113.80   10.96  -3.99  16.80 
1 1 1  -39    8   20 o 11  136.20    7.29   18.01    1.89   19.59    2.66   16.41    2.68  141.04    9.94  128.54   11.04  12.50  14.86 
1 1 1  -39    8   21 o  7   42.24   16.71    1.20    1.99    3.62    2.71   -1.65    2.94   59.17   20.11   38.18   17.57  20.99  26.70 
1 1 1  -39    8   22 f  0   85.86   11.03    7.39    1.77    6.25    2.41    8.70    2.59   76.52   16.97   91.40   15.39 -14.88  22.91 
1 1 1  -39    8   23 o 18   72.88   13.27    5.47    1.78    7.01    2.50    3.90    2.53   81.18   16.70   60.52   19.36  20.65  25.57 
1 1 1  -39    8   24 o 13  122.61    9.99   14.88    2.32   14.69    3.17   15.09    3.39  119.74   14.15  120.85   15.03  -1.11  20.64 
1 1 1  -39    8   25 o  7  116.10    8.80   13.26    1.93   15.15    2.72   11.32    2.75  122.78   11.75  104.75   14.14  18.03  18.38 
1 1 1  -39    8   26 o 15   78.13   13.62    6.35    1.96    6.02    2.62    6.77    2.95   73.68   18.60   77.59   19.85  -3.91  27.20 
1 1 1  -39    8   27 o 11   51.18   16.62    2.75    1.86    0.80    2.59    4.82    2.67   43.40   18.29   65.47   19.73 -22.07  26.91 
1 1 1  -39    8   28 o 10   66.22   15.32    4.73    1.90    1.47    2.65    8.13    2.71   46.56   18.97   86.34   17.08 -39.78  25.53 
1 1 1  -39    8   29 o 13   31.33   14.29   -0.88    1.89   -2.64    2.65    0.93    2.69   32.79   15.58   44.37   18.68 -11.58  24.33 
1 1 1  -39    8   30 o  6   61.99   17.47    4.25    2.15    6.92    2.85    0.70    3.29   78.19   19.25   46.72   20.18  31.48  27.89 
1 1 1  -39    8   31 o 15   77.20   14.88    6.35    2.11    7.12    3.17    5.74    2.83   78.32   20.83   70.71   20.08   7.61  28.93 
1 1 1  -39    9    1 o  4   53.37   20.86    2.79    3.08    1.77    3.72    5.03    5.49   51.37   21.80   65.96   27.13 -14.59  34.80 
1 1 1  -39    9    2 o 13   78.27   17.70    6.85    2.58    7.17    3.70    6.55    3.60   76.43   23.29   73.28   23.08   3.16  32.79 
1 1 1  -39    9    3 o 13   95.65   15.19    9.71    2.68    8.16    3.83   11.19    3.75   82.18   23.34   98.98   20.54 -16.80  31.09 
1 1 1  -39    9    4 o  6   77.65   18.15    6.67    2.64    5.81    3.63    7.64    3.85   70.53   23.27   79.92   23.60  -9.38  33.14 
1 1 1  -39    9    5 o 19   63.97   19.25    4.53    2.54    8.46    3.63    0.75    3.56   85.51   22.07   48.76   21.03  36.75  30.49 
1 1 1  -39    9    6 o  8   29.82   14.38   -3.32    2.44   -4.57    3.40   -1.98    3.52   34.73   16.80   40.93   18.96  -6.20  25.33 
1 1 1  -39    9    7 o 18   55.26   19.44    3.09    2.54    4.26    3.51    1.80    3.69   63.45   22.79   53.44   22.13  10.01  31.76 
1 1 1  -39    9    8 o 10   64.88   19.23    4.60    2.55    7.26    3.63    2.00    3.59   79.55   22.75   53.87   22.02  25.68  31.66 
1 1 1  -39    9    9 o 16   28.06   13.67   -3.90    2.37   -5.68    3.33   -2.08    3.36   32.57   15.95   39.84   18.48  -7.27  24.41 
1 1 1  -39    9   10 o  7   35.05   16.01   -1.18    2.38    0.24    3.29   -2.73    3.45   46.12   20.06   38.98   18.30   7.14  27.15 
1 1 1  -39    9   11 o 14   53.37   19.07    2.77    2.46    0.76    3.39    4.98    3.56   48.52   20.72   67.59   23.04 -19.06  30.98 
1 1 1  -39    9   12 f  0   48.61   19.10    1.79    2.59    5.49    3.75   -1.60    3.59   70.39   23.65   42.64   19.54  27.74  30.68 
1 1 1  -39    9   13 o 14   55.86   19.51    3.13    2.56    0.98    3.56    5.42    3.68   50.31   21.35   70.03   23.42 -19.72  31.69 
1 1 1  -39    9   14 o 13   34.05   15.89   -1.98    2.54   -6.26    3.67    1.92    3.51   34.15   16.73   53.58   21.82 -19.43  27.49 
1 1 1  -39    9   15 o 10   37.86   14.33    1.12    1.42    1.42    1.57   -0.26    3.32   41.03   15.17   44.81   19.79  -3.78  24.93 
1 1 1  -39    9   16 o  7   31.46   12.97    0.38    1.26    2.00    1.78   -1.24    1.78   46.15   16.27   29.36   13.56  16.79  21.18 
1 1 1  -39    9   17 o 17   87.13    9.54    7.51    1.56    8.59    2.30    6.59    2.12   91.68   13.55   79.77   14.49  11.91  19.84 
1 1 1  -39    9   18 o 11   94.92   10.81    8.98    1.92    7.28    2.96   10.21    2.53   81.76   19.31  100.13   13.57 -18.37  23.60 
1 1 1  -39    9   19 o 17   31.89   13.64    0.08    1.47   -0.88    2.07    1.06    2.09   33.48   15.15   42.14   16.97  -8.67  22.74 
1 1 1  -39    9   20 o 14   35.79   14.39    0.71    1.50   -0.27    2.15    1.64    2.10   36.46   16.03   45.40   17.37  -8.94  23.64 
1 1 1  -39    9   21 o  8   38.75   15.60    0.86    1.77    1.48    2.24   -0.15    2.88   45.25   17.77   42.30   18.56   2.95  25.70 
1 1 1  -39    9   22 o 15   31.35   13.90   -0.39    1.65    1.76    2.29   -2.73    2.38   46.96   18.09   30.81   14.68  16.15  23.30 
1 1 1  -39    9   23 o  9   47.89   17.15    2.15    1.99    3.53    2.87    0.88    2.76   58.76   20.65   45.34   18.98  13.42  28.05 
1 1 1  -39    9   24 o 19   37.87   15.64    0.64    1.83   -1.34    2.38    3.51    2.88   34.48   15.84   58.49   20.66 -24.00  26.04 
1 1 1  -39    9   25 o  6  101.35    9.91   10.21    1.89    8.42    2.61   12.19    2.75   89.20   15.91  109.09   13.49 -19.89  20.86 
1 1 1  -39    9   26 f  0   52.02   17.89    2.77    2.15    2.88    3.11    2.67    2.97   55.30   21.13   53.90   20.66   1.41  29.55 
1 1 1  -39    9   27 o  2   37.71   15.57    0.69    1.82   -2.48    2.51    4.19    2.63   32.10   15.23   61.46   19.78 -29.36  24.96 
1 1 1  -39    9   28 o  7   47.16   16.74    2.19    1.89   -0.32    2.62    4.92    2.73   39.18   17.43   65.79   19.99 -26.61  26.52 
1 1 1  -39    9   29 o 11   34.65   15.02    0.06    1.84    0.94    2.59   -0.85    2.61   43.78   18.36   37.33   16.93   6.45  24.98 
1 1 1  -39    9   30 o 14  135.14   10.07   18.22    2.58   18.90    4.31   17.85    3.22  132.08   17.54  131.88   12.94   0.19  21.80 
1 1 1  -39    9   31 o 16   56.50   17.12    3.49    2.00    5.59    2.86    1.45    2.81   69.73   20.28   47.15   19.40  22.59  28.07 
1 1 1  -39   10    1 o  2   82.16   24.06    8.61    4.01    5.60    5.40   12.33    6.00   67.53   27.22   91.73   29.87 -24.20  40.41 
1 1 1  -39   10    2 o  7   70.70   21.49    5.96    3.16    5.89    3.77    6.13    5.77   69.44   23.71   70.45   28.23  -1.01  36.86 
1 1 1  -39   10    3 o  8   85.94   16.85    8.06    2.66    9.27    3.76    6.84    3.78   88.35   22.31   75.08   23.63  13.27  32.49 
1 1 1  -39   10    4 o 14   57.12   19.83    3.48    2.64    6.36    3.88    0.99    3.61   73.02   24.03   49.48   21.25  23.55  32.08 
1 1 1  -39   10    5 o 15   53.04   19.26    2.78    2.52    6.48    3.65   -0.57    3.47   74.35   23.20   44.16   19.83  30.19  30.52 
1 1 1  -39   10    6 o  7   57.43   19.38    3.49    2.52    3.22    3.60    3.74    3.53   58.57   22.65   60.75   22.67  -2.18  32.04 
1 1 1  -39   10    7 o  1   37.45   16.79   -0.65    2.48    1.90    3.50   -3.24    3.52   52.95   21.70   38.18   18.09  14.77  28.25 
1 1 1  -39   10    8 o 13   32.31   15.14   -1.99    2.35   -4.30    3.40    0.13    3.25   35.32   17.01   45.39   19.83 -10.07  26.13 
1 1 1  -39   10    9 o  5  103.57   13.79   10.99    2.66   12.48    3.81    9.58    3.71  107.18   19.35   92.36   21.44  14.82  28.88 
1 1 1  -39   10   10 o  9   33.46   15.60   -1.87    2.44    0.16    3.52   -3.73    3.38   47.18   20.63   36.36   17.37  10.83  26.97 
1 1 1  -39   10   11 o 14  126.14   11.81   15.94    2.81   14.21    3.94   17.72    4.01  115.21   18.56  130.30   16.49 -15.09  24.82 
1 1 1  -39   10   12 o 10   44.54   18.31    1.04    2.50   -0.22    3.55    2.28    3.52   46.26   20.45   54.99   22.05  -8.73  30.08 
1 1 1  -39   10   13 o 15   77.66   18.22    6.53    2.65    6.49    3.92    6.56    3.60   75.54   24.11   76.10   22.93  -0.56  33.28 
1 1 1  -39   10   14 o  5   57.16   22.57    2.69    3.63    0.00    0.00    2.69    3.63       ?       ?   57.16   22.57      ?      ? 
1 1 1  -39   10   15 o  3  121.38   24.08   16.73    5.38    0.00    0.00   16.73    5.38       ?       ?  121.38   24.08      ?      ? 
1 1 1  -39   10   16 o  6   93.39    6.29    8.45    1.11    9.01    1.53    7.83    1.62   95.82    8.48   88.94    9.71   6.88  12.89 
1 1 1  -39   10   17 o  5   48.05   13.65    2.38    1.31    0.35    1.87    4.35    1.84   36.81   15.53   64.28   15.21 -27.47  21.74 
1 1 1  -39   10   18 o 13  150.21    6.51   21.83    1.86   19.52    2.99   23.28    2.38  140.12   11.29  154.58    8.08 -14.46  13.89 
1 1 1  -39   10   19 o  9   55.91   13.74    3.26    1.46    3.35    2.04    3.16    2.08   56.49   17.30   55.18   17.53   1.31  24.64 
1 1 1  -39   10   20 o  8   79.67   11.42    6.39    1.69    8.64    2.23    3.41    2.57   92.19   13.07   57.67   19.57  34.53  23.53 
1 1 1  -39   10   21 o  8   45.11   15.79    1.92    1.68    6.22    2.27   -3.20    2.48   76.74   16.05   30.58   14.68  46.16  21.75 
1 1 1  -39   10   22 o  4   86.88   11.55    7.60    1.87    5.15    2.72    9.80    2.57   68.53   19.71   97.63   14.23 -29.10  24.31 
1 1 1  -39   10   23 o 17   91.68   13.82    8.64    2.34   12.78    3.78    6.06    2.98  108.86   18.89   73.80   20.47  35.06  27.85 
1 1 1  -39   10   24 o 19  115.62    8.90   13.15    1.95   11.83    2.66   14.69    2.86  107.70   13.21  120.44   12.64 -12.75  18.29 
1 1 1  -39   10   25 o 15   55.12   15.74    3.24    1.74    1.70    2.31    5.23    2.63   46.39   18.10   68.57   19.30 -22.18  26.46 
1 1 1  -39   10   26 o 17  102.29   11.00   10.53    2.11    7.08    3.21   13.17    2.81   78.56   20.99  113.29   13.24 -34.73  24.82 
1 1 1  -39   10   27 o  4   58.53   16.25    3.72    1.88    3.26    2.64    4.20    2.68   55.79   19.78   61.45   19.97  -5.66  28.11 
1 1 1  -39   10   28 o  9   51.76   16.77    2.85    1.89   -0.80    2.62    6.80    2.73   37.61   17.02   77.82   18.64 -40.22  25.24 
1 1 1  -39   10   29 f  0   60.10   17.30    3.99    2.09    4.38    2.80    3.49    3.15   62.32   20.41   57.79   21.44   4.53  29.60 
1 1 1  -39   10   30 o  5   86.82   15.55    8.06    2.48   11.84    3.75    5.12    3.31  102.42   19.91   66.50   22.22  35.92  29.83 
1 1 1  -39   11    1 o  4   49.83   20.32    2.04    3.05    1.87    5.31    2.13    3.72   56.54   25.00   52.51   22.03   4.03  33.32 
1 1 1  -39   11    2 o  8   39.93   18.19   -0.88    3.06   -4.15    5.22    0.83    3.77   44.73   21.42   48.84   21.35  -4.11  30.25 
1 1 1  -39   11    3 o 12   34.82   16.56   -2.86    3.00   -1.32    3.53   -6.86    5.69   41.94   19.28   43.49   21.19  -1.55  28.65 
1 1 1  -39   11    4 o 18   75.58   21.17    6.63    3.17    4.58    3.71   12.23    6.14   64.19   23.37   94.76   30.16 -30.57  38.16 
1 1 1  -39   11    5 o  3   69.25   19.31    5.38    2.65    4.28    3.81    6.40    3.68   63.35   23.57   73.79   23.35 -10.44  33.17 
1 1 1  -39   11    6 o 16   69.03   19.02    5.29    2.59    9.69    3.69    1.03    3.63   92.31   21.34   50.13   21.41  42.18  30.24 
1 1 1  -39   11    7 o  7   90.82   16.13    8.74    2.69    5.22    3.77   12.40    3.85   68.34   23.69  106.24   19.71 -37.90  30.82 
1 1 1  -39   11    8 o  1   74.15   17.77    5.98    2.48    4.16    3.55    7.71    3.47   63.10   22.88   82.31   21.76 -19.21  31.58 
1 1 1  -39   11    9 o 17  140.68   10.96   19.70    2.92   21.95    4.21   17.61    4.05  145.75   15.37  129.50   16.79  16.25  22.77 
1 1 1  -39   11   10 o 11   67.33   19.53    4.98    2.65   -2.83    3.69   13.38    3.83   40.29   18.91  111.61   18.62 -71.31  26.54 
1 1 1  -39   11   11 o 14   70.59   19.09    5.46    2.63    7.44    3.81    3.66    3.64   80.46   23.43   61.22   22.99  19.24  32.82 
1 1 1  -39   11   12 o  1   69.26   19.29    5.25    2.64    3.45    3.79    6.97    3.69   60.76   23.30   78.14   23.12 -17.38  32.83 
1 1 1  -39   11   13 o 19   85.66   29.15    8.94    5.70    0.00    0.00    8.94    5.70       ?       ?   85.66   29.15      ?      ? 
1 1 1  -39   11   14 f  0  109.01   26.77   14.12    5.53    0.00    0.00   14.12    5.53       ?       ?  109.01   26.77      ?      ? 
1 1 1  -39   11   15 o  9  146.68   14.64   21.97    4.04   20.67    5.62   23.37    5.82  136.64   22.33  146.09   21.53  -9.46  31.02 
1 1 1  -39   11   16 o 17   86.14   18.88    8.04    3.02    0.67    4.99   12.28    3.79   56.11   24.54  106.73   19.31 -50.62  31.23 
1 1 1  -39   11   17 o  6   60.03   10.71    3.65    1.18    5.27    1.64    1.90    1.70   71.83   12.42   45.10   15.90  26.73  20.18 
1 1 1  -39   11   18 o  2  131.63    6.16   16.75    1.54   17.87    2.18   15.62    2.19  135.22    8.49  126.13    9.14   9.09  12.48 
1 1 1  -39   11   19 f  0   48.35   15.24    2.38    1.57    2.60    2.04    2.06    2.47   51.16   17.43   49.50   18.85   1.66  25.68 
1 1 1  -39   11   20 o 11   27.28   12.53   -0.96    1.49   -2.00    2.05    0.19    2.17   29.67   13.98   38.51   16.51  -8.84  21.64 
1 1 1  -39   11   21 o 17   48.65   15.49    2.41    1.62    0.67    2.24    4.31    2.34   41.14   17.16   63.24   18.34 -22.10  25.12 
1 1 1  -39   11   22 o  4   59.86   19.04    3.82    2.45    7.79    3.49   -0.03    3.43   83.11   21.75   46.10   20.25  37.01  29.72 
1 1 1  -39   11   23 o  5   35.42   14.95    0.32    1.73    1.13    2.37   -0.60    2.53   44.07   17.95   38.10   17.03   5.97  24.74 
1 1 1  -39   11   24 o 11   67.96   13.90    4.83    1.74    5.42    2.42    4.20    2.51   70.42   17.96   62.08   19.21   8.34  26.30 
1 1 1  -39   11   25 o 19   74.02   13.39    5.69    1.82    8.20    2.56    3.13    2.59   87.87   15.85   55.32   19.61  32.55  25.22 
1 1 1  -39   11   26 f  0   43.96   16.65    1.66    1.92    1.06    2.89    2.13    2.57   46.20   19.39   49.52   19.14  -3.31  27.25 
1 1 1  -39   11   27 o 10   62.39   16.96    4.28    2.07    2.05    2.70    7.45    3.23   49.53   19.49   80.29   20.88 -30.75  28.56 
1 1 1  -39   11   28 o 15  114.31    9.34   12.99    2.02   10.26    2.85   15.72    2.86   98.00   15.79  124.17   12.23 -26.17  19.98 
1 1 1  -39   11   29 o  3   25.86   12.66   -3.63    2.09   -5.34    2.85   -1.64    3.07   29.19   14.38   38.33   17.75  -9.14  22.84 
1 1 1  -39   11   30 o 10  150.34   10.72   22.67    3.06   28.58    3.99   14.31    4.75  167.38   12.60  109.68   23.40  57.70  26.58 
1 1 1  -39   12    1 o 17   78.35   19.27    7.17    2.86    5.87    4.03    8.49    4.06   68.16   24.42   81.03   24.33 -12.87  34.47 
1 1 1  -39   12    2 o 12   36.95   16.95   -1.09    2.71   -0.58    3.81   -1.62    3.86   44.92   20.41   42.64   19.79   2.29  28.43 
1 1 1  -39   12    3 o 11   74.11   21.43    6.51    3.20    3.01    5.13    8.74    4.10   60.38   25.62   83.79   24.25 -23.41  35.28 
1 1 1  -39   12    4 o 14   81.07   20.36    7.55    3.14    1.65    5.24   10.87    3.93   57.58   25.17   96.56   21.84 -38.98  33.32 
1 1 1  -39   12    5 o  5   43.70   19.25    0.00    3.12    0.93    3.63   -2.60    6.09   49.53   21.30   52.22   24.44  -2.69  32.42 
1 1 1  -39   12    6 o  7  133.44   13.98   18.31    3.51   18.83    4.27   17.24    6.14  132.93   17.25  117.75   27.76  15.18  32.69 
1 1 1  -39   12    7 o 10   48.91   20.27    1.38    3.10    3.64    3.89   -2.56    5.12   61.22   23.58   48.58   22.63  12.65  32.68 
1 1 1  -39   12    8 o 18   62.30   21.15    4.18    3.00    7.21    3.60   -2.74    5.43   79.14   22.67   49.88   23.26  29.26  32.48 
1 1 1  -39   12    9 o 18   84.08   19.79    7.82    3.12    8.42    3.70    6.33    5.82   85.86   22.35   75.16   28.88  10.69  36.52 
1 1 1  -39   12   10 o  8  101.87   17.03   11.00    3.19   10.13    3.81   13.04    5.85   94.97   21.54  102.37   28.75  -7.40  35.92 
1 1 1  -39   12   11 o 10  142.30   13.21   20.49    3.55   20.46    4.25   20.56    6.43  140.25   16.19  132.20   26.40   8.05  30.96 
1 1 1  -39   12   12 o  3   87.62   29.21    9.46    5.72    0.00    0.00    9.46    5.72       ?       ?   87.62   29.21      ?      ? 
1 1 1  -39   12   13 o 12   84.90   29.00    8.76    5.64    0.00    0.00    8.76    5.64       ?       ?   84.90   29.00      ?      ? 
1 1 1  -39   12   14 o 16   48.45   19.76    1.43    2.88    0.16    4.47    2.33    3.77   52.28   23.04   56.17   22.71  -3.89  32.35 
1 1 1  -39   12   15 o 13   54.85   20.46    2.78    2.87    4.14    4.83    2.03    3.58   66.35   26.07   54.25   22.05  12.11  34.15 
1 1 1  -39   12   16 o  5   70.05   18.76    5.34    2.56    6.85    3.78    4.06    3.48   77.58   23.49   62.96   22.66  14.63  32.64 
1 1 1  -39   12   17 o  7   80.08    6.76    6.24    1.02    6.74    1.41    5.69    1.49   82.63    9.10   75.31   10.63   7.31  13.99 
1 1 1  -39   12   18 o  8   75.67    9.57    5.69    1.35    6.49    1.86    4.80    1.96   79.80   12.67   67.44   15.56  12.36  20.06 
1 1 1  -39   12   19 o  2   91.77    9.56    8.33    1.65    7.35    2.58    9.00    2.14   83.22   16.84   94.47   12.18 -11.25  20.78 
1 1 1  -39   12   20 o 11   52.09   14.78    2.83    1.54    4.37    2.17    1.28    2.18   63.79   17.35   43.79   17.42  20.00  24.58 
1 1 1  -39   12   21 o 15   59.35   15.58    3.73    1.79    2.82    2.45    4.75    2.60   53.70   19.08   66.03   19.39 -12.33  27.20 
1 1 1  -39   12   22 o 13   88.85   15.00    8.22    2.45    6.14    3.35   10.63    3.60   73.79   22.07   98.48   19.85 -24.69  29.68 
1 1 1  -39   12   23 o 16   89.53   10.87    8.04    1.82    6.70    2.49    9.57    2.66   78.94   17.05   95.83   15.04 -16.89  22.74 
1 1 1  -39   12   24 o  9   32.32   14.19   -0.21    1.68    1.40    2.34   -1.93    2.42   45.05   18.02   32.98   15.43  12.07  23.72 
1 1 1  -39   12   25 o 11   79.15   12.84    6.46    1.87   10.60    2.61    2.06    2.69  101.24   13.87   49.83   19.50  51.41  23.93 
1 1 1  -39   12   26 o  5   41.46   16.09    1.34    1.82    2.42    2.60    0.30    2.55   51.14   19.39   41.11   17.76  10.03  26.29 
1 1 1  -39   12   27 o  9   35.70   15.61   -0.05    2.02    2.97    2.66   -4.11    3.09   54.09   19.78   33.07   16.00  21.03  25.44 
1 1 1  -39   12   28 o  1   40.19   16.44    0.94    2.00    1.02    2.64    0.83    3.08   44.35   18.57   46.06   19.71  -1.70  27.08 
1 1 1  -39   12   29 o 13   73.94   14.81    5.84    2.02    7.99    2.99    4.05    2.73   84.17   19.07   60.29   20.18  23.88  27.76 
1 1 1  -39   12   30 o  3   46.95   17.96    1.95    2.25    3.66    3.10    0.06    3.26   58.58   21.37   44.37   19.60  14.21  29.00 
1 1 1  -39   13    1 o 17   68.31   20.49    5.60    2.88    9.90    4.17    1.67    3.99   87.71   24.15   51.67   22.27  36.04  32.85 
1 1 1  -39   13    2 o 18   56.53   23.33    2.91    4.08    0.00    0.00    2.91    4.08       ?       ?   56.53   23.33      ?      ? 
1 1 1  -39   13    3 o  7   69.27   20.28    5.60    2.85   10.67    4.03    0.52    4.04   94.05   22.72   49.27   21.79  44.78  31.48 
1 1 1  -39   13    4 o  3   70.47   21.91    5.84    3.26    7.35    5.31    4.93    4.12   75.92   27.92   65.81   24.52  10.11  37.16 
1 1 1  -39   13    5 o 15   76.59   21.00    6.77    3.16    0.11    5.08   10.98    4.04   53.46   23.99   97.04   22.27 -43.58  32.74 
1 1 1  -39   13    6 o  2   55.93   20.98    3.05    3.03    1.28    4.93    4.13    3.84   56.20   24.48   62.81   23.60  -6.61  34.01 
1 1 1  -39   13    7 o 13   87.27   18.75    8.37    3.03    7.86    4.91    8.69    3.85   80.20   27.05   86.31   22.98  -6.11  35.49 
1 1 1  -39   13    8 o 15   71.31   23.30    5.80    3.65    7.99    4.68    2.40    5.82   81.40   26.37   62.82   26.99  18.59  37.73 
1 1 1  -39   13    9 o  1   86.38   21.75    8.47    3.58    7.82    4.54    9.55    5.82   80.97   25.97   87.15   29.46  -6.18  39.28 
1 1 1  -39   13   10 o  2   38.29   18.14   -3.32    3.55   -6.88    4.64    1.71    5.51   39.09   19.07   60.34   26.09 -21.25  32.31 
1 1 1  -39   13   11 o 18   51.91   21.80    1.37    3.65    0.00    0.00    1.37    3.65       ?       ?   51.91   21.80      ?      ? 
1 1 1  -39   13   12 o 12   65.27   22.99    4.54    3.56    0.00    0.00    4.54    3.56       ?       ?   65.27   22.99      ?      ? 
1 1 1  -39   13   13 o  2   65.85   21.02    4.73    2.98    1.24    4.85    6.86    3.78   56.84   24.53   77.43   23.51 -20.58  33.97 
1 1 1  -39   13   14 o 14   54.81   19.39    2.97    2.53    0.91    3.53    5.18    3.64   49.79   21.19   68.69   23.31 -18.90  31.50 
1 1 1  -39   13   15 o 13   31.02   14.85   -3.08    2.51   -7.43    3.65    0.79    3.45   32.32   15.99   48.98   20.90 -16.66  26.31 
1 1 1  -39   13   16 o  2   62.96   19.68    4.27    2.62   -4.53    3.63   13.90    3.80   36.65   17.63  114.42   17.98 -77.77  25.18 
1 1 1  -39   13   17 o 16   47.82   20.70    0.40    3.47    0.40    3.47    0.00    0.00   47.82   20.70       ?       ?      ?      ? 
1 1 1  -39   13   18 o 14   65.43   10.07    4.29    1.22    3.48    1.65    5.26    1.80   57.51   14.92   71.29   13.75 -13.79  20.29 
1 1 1  -39   13   19 o  4   35.64   13.73    0.91    1.32   -0.34    1.78    2.42    1.96   32.87   14.51   49.68   17.10 -16.81  22.43 
1 1 1  -39   13   20 o 14   30.04   13.44   -0.53    1.58   -0.77    2.03   -0.16    2.52   33.45   15.08   39.68   17.39  -6.23  23.02 
1 1 1  -39   13   21 o 17   44.45   16.03    1.80    1.74    4.11    2.40   -0.76    2.53   61.73   18.74   37.60   16.89  24.14  25.23 
1 1 1  -39   13   22 o  1   38.22   15.04    0.98    1.61   -0.53    2.23    2.65    2.33   35.93   16.02   52.11   18.59 -16.18  24.54 
1 1 1  -39   13   23 o  7   41.88   15.59    1.50    1.67    4.32    2.33   -1.45    2.38   62.99   18.29   34.08   15.73  28.91  24.12 
1 1 1  -39   13   24 o 15   74.13   13.27    5.70    1.81    8.05    2.52    3.21    2.59   87.16   15.74   55.88   19.63  31.28  25.16 
1 1 1  -39   13   25 o 19   42.07   16.03    1.46    1.78    2.67    2.53    0.27    2.51   52.38   19.26   40.82   17.64  11.56  26.12 
1 1 1  -39   13   26 o 15   42.77   16.12    1.58    1.79    1.06    2.51    2.13    2.56   43.94   18.22   49.41   19.11  -5.47  26.41 
1 1 1  -39   13   27 o  8   94.11   11.77    9.03    2.07    6.39    2.71   12.71    3.20   75.24   18.90  109.29   15.78 -34.05  24.63 
1 1 1  -39   13   28 o 11   34.89   15.35   -0.16    1.98   -0.79    2.61    0.69    3.04   37.49   16.98   45.30   19.49  -7.81  25.85 
1 1 1  -39   13   29 o  2   58.49   16.71    3.75    1.96    5.56    2.93    2.29    2.63   69.34   20.62   50.27   19.39  19.07  28.30 
1 1 1  -39   13   30 o  6   55.29   18.09    3.31    2.20    4.18    3.02    2.34    3.20   61.23   21.22   52.56   21.04   8.67  29.88 
1 1 1  -39   14    1 o  7   35.07   16.50   -2.03    2.84   -5.64    4.01    1.57    4.01   35.85   17.54   51.32   22.22 -15.47  28.31 
1 1 1  -39   14    2 o 12   65.80   20.52    5.14    2.86    9.24    4.19    1.59    3.90   84.73   24.53   51.36   22.08  33.37  33.01 
1 1 1  -39   14    3 o  7   41.32   18.23    0.05    2.81   -0.13    3.94    0.24    4.00   46.92   21.09   48.16   21.47  -1.24  30.09 
1 1 1  -39   14    4 o  4   43.12   18.57    0.54    2.77    0.32    3.87    0.77    3.96   48.22   21.33   49.97   21.86  -1.74  30.54 
1 1 1  -39   14    5 o 17   61.06   20.46    4.14    2.81   -0.29    3.86    9.10    4.09   46.78   20.96   86.66   23.94 -39.89  31.82 
1 1 1  -39   14    6 o  3   94.93   16.62    9.66    2.90    6.28    4.10   13.05    4.11   72.83   24.72  107.62   20.74 -34.80  32.27 
1 1 1  -39   14    7 o 17   78.31   18.31    6.75    2.69    8.39    3.76    5.05    3.83   84.79   22.78   67.20   23.85  17.59  32.98 
1 1 1  -39   14    8 o 16   45.37   19.29    0.72    2.92   -0.99    4.89    1.67    3.64   50.78   23.09   52.55   21.89  -1.77  31.82 
1 1 1  -39   14    9 o  5   33.32   15.95   -3.40    2.89   -5.84    4.86   -2.06    3.60   41.73   20.16   41.30   19.15   0.43  27.80 
1 1 1  -39   14   10 o  3  111.80   19.67   13.64    4.04    0.00    0.00   13.64    4.04       ?       ?  111.80   19.67      ?      ? 
1 1 1  -39   14   11 o 12   86.41   22.87    8.57    3.83    0.00    0.00    8.57    3.83       ?       ?   86.41   22.87      ?      ? 
1 1 1  -39   14   12 o  2   46.10   18.73    1.30    2.58   -7.36    3.69    9.51    3.60   32.66   16.14   92.43   20.89 -59.77  26.40 
1 1 1  -39   14   13 o 16   57.50   20.24    3.35    2.76    0.51    3.87    6.28    3.93   50.20   21.79   74.23   24.19 -24.04  32.55 
1 1 1  -39   14   14 o 15   52.25   19.84    2.39    2.73    0.43    3.94    4.20    3.78   50.34   21.91   64.08   23.56 -13.74  32.18 
1 1 1  -39   14   15 o 12   79.40   18.50    6.85    2.75    7.83    4.05    6.00    3.75   82.28   24.19   72.97   23.60   9.32  33.79 
1 1 1  -39   14   16 o 18   28.49   14.02   -5.14    2.68   -7.23    3.82   -3.13    3.76   33.70   16.61   40.21   18.94  -6.51  25.20 
1 1 1  -39   14   17 o  4   45.40   18.57    1.16    2.55    1.77    3.63    0.56    3.60   53.46   22.03   48.98   21.13   4.48  30.52 
1 1 1  -39   14   18 o 10  108.19    6.10   11.32    1.25   11.29    1.74   11.36    1.81  107.31    8.55  107.54    8.91  -0.22  12.35 
1 1 1  -39   14   19 o  4   80.29    9.29    6.39    1.40    6.61    1.94    6.14    2.02   80.34   13.10   76.90   14.27   3.44  19.37 
1 1 1  -39   14   20 o 17   50.58   15.91    2.64    1.71    1.83    2.09    4.29    2.98   46.30   17.42   63.21   21.09 -16.91  27.36 
1 1 1  -39   14   21 o  2   33.57   14.15    0.28    1.55    1.78    2.14   -1.37    2.24   46.19   17.56   33.22   15.30  12.98  23.29 
1 1 1  -39   14   22 o  4  205.51    5.71   40.75    2.24   38.88    3.11   42.75    3.22  199.59    8.18  209.36    8.07  -9.78  11.49 
1 1 1  -39   14   23 o  9   93.71   11.02    8.82    1.93    9.98    2.90    7.90    2.59   97.13   16.22   86.07   16.38  11.05  23.05 
1 1 1  -39   14   24 o 17   62.46   15.20    4.17    1.79    3.70    2.47    4.70    2.61   58.57   19.19   64.99   19.49  -6.43  27.35 
1 1 1  -39   14   25 o  6   97.41   10.55    9.53    1.93   12.35    2.78    6.92    2.68  109.34   13.64   79.12   18.12  30.22  22.68 
1 1 1  -39   14   26 o  1   52.58   16.38    2.96    1.82    0.38    2.54    5.67    2.61   41.26   17.78   70.94   18.92 -29.68  25.96 
1 1 1  -39   14   27 o  6   34.01   15.68   -1.30    2.36   -1.66    3.07   -0.78    3.69   38.26   17.72   44.36   20.12  -6.10  26.82 
1 1 1  -39   14   28 o 16   57.75   17.24    3.67    2.04    3.50    3.00    3.81    2.79   57.48   21.01   58.91   20.38  -1.43  29.27 
1 1 1  -39   14   29 o 19   48.00   16.84    2.32    1.91    1.26    2.61    3.54    2.80   45.25   18.66   57.39   20.38 -12.14  27.63 
1 1 1  -39   14   30 o  2  103.12   11.37   10.79    2.20    8.48    2.83   14.32    3.50   87.81   17.51  115.56   16.31 -27.76  23.93 
1 1 1  -39   15    1 o 10   90.10   18.25    9.30    3.03    8.82    4.24    9.79    4.33   81.46   24.96   86.05   24.93  -4.59  35.27 
1 1 1  -39   15    2 o  2   43.04   18.78    0.47    2.91   -1.95    4.06    3.02    4.17   42.73   19.99   56.86   23.55 -14.13  30.89 
1 1 1  -39   15    3 o  7  112.70   14.63   13.48    3.07   17.91    4.42    9.33    4.28  126.11   18.93   85.34   24.80  40.77  31.20 
1 1 1  -39   15    4 o 13   90.01   18.36    9.07    3.05    8.26    4.33    9.87    4.29   80.66   25.27   88.93   24.50  -8.27  35.20 
1 1 1  -39   15    5 o  9   42.70   18.43    0.44    2.74   -0.22    3.77    1.18    3.99   46.38   20.75   51.55   22.25  -5.18  30.42 
1 1 1  -39   15    6 o  4  102.12   16.21   11.12    3.05    9.58    4.27   12.73    4.37   88.92   24.43  104.57   22.55 -15.65  33.24 
1 1 1  -39   15    7 o 11   90.70   16.05    8.76    2.68    6.02    3.74   11.61    3.83   71.87   23.61  101.78   20.41 -29.90  31.21 
1 1 1  -39   15    8 o 12   80.81   18.45    7.18    2.78    6.02    3.97    8.30    3.91   72.11   24.32   84.03   23.46 -11.92  33.79 
1 1 1  -39   15    9 o  9  119.37   19.77   15.60    4.35    0.00    0.00   15.60    4.35       ?       ?  119.37   19.77      ?      ? 
1 1 1  -39   15   10 o 13   80.52   23.30    7.52    3.78    0.00    0.00    7.52    3.78       ?       ?   80.52   23.30      ?      ? 
1 1 1  -39   15   11 o 11  135.66   12.41   18.54    3.18   20.05    4.75   17.32    4.27  136.80   18.70  127.47   18.07   9.33  26.00 
1 1 1  -39   15   12 o  2   50.36   19.75    2.00    2.77    3.34    4.02    0.80    3.81   60.79   23.82   50.73   21.82  10.07  32.31 
1 1 1  -39   15   13 o 14  171.61   10.42   29.13    3.40   26.70    4.82   31.51    4.78  160.55   15.95  175.79   14.38 -15.23  21.48 
1 1 1  -39   15   14 o 19   39.26   17.69   -0.86    2.79    2.26    4.01   -3.82    3.90   56.71   23.23   39.68   18.87  17.04  29.93 
1 1 1  -39   15   15 o 15  110.24   13.96   12.43    2.87    8.30    3.96   17.03    4.17   84.86   23.58  126.88   17.72 -42.03  29.49 
1 1 1  -39   15   16 o 15   79.64   18.52    6.89    2.76    4.36    3.85    9.57    3.96   64.95   23.79   91.69   22.73 -26.74  32.91 
1 1 1  -39   15   17 o 19   92.38   16.61    9.01    2.82    7.97    4.04   10.01    3.94   82.99   24.09   94.12   22.28 -11.14  32.82 
1 1 1  -39   15   18 o  3  101.88    7.49   10.12    1.45    9.36    2.00   10.95    2.09   96.72   11.06  104.91   10.57  -8.19  15.30 
1 1 1  -39   15   19 o  9   65.24   11.66    4.34    1.40    5.38    1.92    3.17    2.04   71.73   14.54   55.00   17.37  16.72  22.66 
1 1 1  -39   15   20 o 10   57.47   14.66    3.48    1.61    6.01    2.56    1.83    2.07   74.31   18.22   46.18   17.35  28.14  25.16 
1 1 1  -39   15   21 o  4   63.91   13.23    4.24    1.56    4.07    2.13    4.45    2.30   61.45   17.37   63.99   18.04  -2.55  25.04 
1 1 1  -39   15   22 o  4   66.92   13.60    4.67    1.68    2.77    2.28    6.92    2.48   52.56   18.41   80.38   16.70 -27.82  24.85 
1 1 1  -39   15   23 o  7   54.02   16.99    3.09    1.95   -0.40    2.56    7.93    3.02   38.84   17.26   84.60   19.14 -45.76  25.77 
1 1 1  -39   15   24 o 15   73.93   12.69    5.65    1.73    5.97    2.36    5.28    2.52   73.99   17.09   68.87   18.72   5.12  25.35 
1 1 1  -39   15   25 o 12   97.36   10.58    9.53    1.93    8.70    2.72   10.39    2.75   89.87   16.44   99.30   15.00  -9.43  22.25 
1 1 1  -39   15   26 o 18   42.50   16.16    1.54    1.81   -0.50    2.49    3.80    2.63   37.67   16.86   58.84   19.82 -21.17  26.02 
1 1 1  -39   15   27 o  4  105.46   11.83   11.34    2.34   14.52    3.50    8.77    3.15  116.46   16.18   88.08   19.27  28.38  25.16 
1 1 1  -39   15   28 o 19   40.43   16.35    1.05    1.96   -1.02    2.76    3.14    2.77   37.84   17.26   55.08   20.17 -17.24  26.55 
1 1 1  -39   15   29 o 12   70.40   14.84    5.31    1.93    1.09    2.62   10.35    2.86   44.53   18.56   98.36   15.76 -53.83  24.35 
1 1 1  -39   16    1 o 15   65.37   21.41    5.23    3.08    4.61    4.42    5.81    4.29   62.38   24.81   67.13   25.02  -4.74  35.23 
1 1 1  -39   16    2 o  2   81.33   25.29    8.78    4.34    8.78    4.34    0.00    0.00   81.33   25.29       ?       ?      ?      ? 
1 1 1  -39   16    3 o 18   43.09   18.83    0.40    2.93    3.62    4.07   -3.06    4.23   59.13   23.71   41.56   19.73  17.57  30.85 
1 1 1  -39   16    4 o  7   48.99   19.90    1.86    2.91    5.05    4.20   -1.09    4.04   65.64   24.69   45.05   20.67  20.59  32.20 
1 1 1  -39   16    5 o 11   52.54   20.40    2.55    2.93    4.17    4.11    0.88    4.17   62.50   24.20   51.25   22.43  11.25  33.00 
1 1 1  -39   16    6 o  2   61.42   20.78    4.18    2.90    9.49    4.06   -1.31    4.13   88.92   23.55   45.60   20.92  43.32  31.50 
1 1 1  -39   16    7 o  6   60.54   20.21    4.01    2.74    6.62    3.87    1.40    3.88   74.65   23.98   52.24   22.22  22.41  32.70 
1 1 1  -39   16    8 o  4   80.12   21.98    7.42    3.46    0.28    6.35   10.44    4.13   59.04   26.63   94.51   23.09 -35.46  35.25 
1 1 1  -39   16    9 o  2   38.72   18.48   -3.88    3.81    0.00    0.00   -3.88    3.81       ?       ?   38.72   18.48      ?      ? 
1 1 1  -39   16   10 o  4   52.97   21.15    2.19    3.23    8.60    5.44   -1.29    4.01   83.33   28.49   45.62   20.81  37.70  35.27 
1 1 1  -39   16   11 o  7   53.44   20.08    2.63    2.78    2.35    4.06    2.88    3.80   56.98   23.38   58.06   23.04  -1.09  32.82 
1 1 1  -39   16   12 o  6   34.83   16.22   -1.91    2.63   -1.52    3.75   -2.29    3.68   43.70   20.01   41.37   19.24   2.34  27.76 
1 1 1  -39   16   13 o  6   80.67   18.83    7.12    2.85    9.44    4.13    5.01    3.93   90.29   23.66   67.86   24.14  22.43  33.80 
1 1 1  -39   16   14 o 14   37.56   17.06   -1.08    2.66   -2.37    3.78    0.20    3.75   41.88   19.49   48.53   21.25  -6.64  28.83 
1 1 1  -39   16   15 f  0   53.12   19.68    2.62    2.65    4.27    3.77    1.02    3.73   64.26   23.53   51.07   21.76  13.19  32.05 
1 1 1  -39   16   16 o 11   50.57   19.68    2.07    2.73    3.52    3.89    0.66    3.83   61.27   23.59   50.43   21.78  10.84  32.11 
1 1 1  -39   16   17 o  9   51.29   22.17    0.70    3.98   -3.25    5.99    3.82    5.32   51.80   24.25   66.18   26.90 -14.38  36.21 
1 1 1  -39   16   18 o  5   53.78   22.97    1.21    4.17   -1.68    6.19    3.62    5.65   55.48   25.51   66.34   27.43 -10.86  37.45 
1 1 1  -39   16   19 o 14   33.43   13.10    0.73    1.22    0.70    1.63    0.78    1.83   36.60   14.88   38.65   15.75  -2.06  21.67 
1 1 1  -39   16   20 o 12   96.74    9.22    9.25    1.68   10.92    2.62    8.07    2.19  103.24   13.63   88.70   13.36  14.54  19.09 
1 1 1  -39   16   21 o 12   79.09   10.78    6.29    1.58    8.44    2.19    3.93    2.30   90.84   13.01   60.33   18.33  30.50  22.47 
1 1 1  -39   16   22 o 11  128.06    7.64   16.01    1.86   16.34    2.52   15.62    2.76  128.17   10.39  124.59   11.74   3.58  15.67 
1 1 1  -39   16   23 o 10   92.02   11.81    8.60    2.03    7.71    2.74    9.67    3.01   84.15   17.61   94.66   17.31 -10.51  24.69 
1 1 1  -39   16   24 o 11   32.92   14.21    0.06    1.63    1.06    2.23   -1.09    2.38   42.42   17.35   34.97   15.98   7.45  23.59 
1 1 1  -39   16   25 o 15   59.26   15.43    3.80    1.76    4.13    2.50    3.47    2.49   60.92   19.23   56.72   19.25   4.20  27.21 
1 1 1  -39   16   26 o 15   62.47   15.84    4.25    1.89    4.92    2.52    3.39    2.86   65.95   19.00   56.71   20.54   9.24  27.98 
1 1 1  -39   16   27 o 14   51.90   17.95    2.82    2.16    2.92    3.59    2.76    2.71   56.16   22.34   52.91   19.85   3.25  29.88 
1 1 1  -39   16   28 o  1   36.59   15.44    0.46    1.84   -0.60    2.55    1.62    2.67   37.64   16.93   47.16   19.10  -9.52  25.53 
1 1 1  -39   16   29 o 13   50.45   17.07    2.66    1.96    3.20    2.68    2.05    2.86   55.24   19.90   49.93   19.91   5.30  28.16 
1 1 1  -39   17    1 o 18  129.61   19.21   19.38    4.61   19.49    6.74   19.29    6.32  114.98   30.28  117.22   28.52  -2.24  41.60 
1 1 1  -39   17    2 o 19   63.93   24.37    4.98    4.13    5.57    6.30    4.53    5.46   67.27   28.47   63.56   26.66   3.71  39.00 
1 1 1  -39   17    3 o 16   63.07   21.31    4.71    3.05    3.51    4.43    5.79    4.19   59.23   24.36   67.95   24.83  -8.72  34.79 
1 1 1  -39   17    4 o 17   76.92   19.74    6.89    2.91    3.55    4.06   10.44    4.18   59.14   23.68   91.66   23.73 -32.52  33.53 
1 1 1  -39   17    5 o 18   33.22   15.95   -3.37    2.93   -8.09    4.14    1.40    4.16   33.87   16.80   52.56   22.69 -18.69  28.24 
1 1 1  -39   17    6 o 14   55.73   20.45    3.20    2.85    3.54    4.05    2.86    4.00   60.11   23.80   57.37   23.33   2.74  33.33 
1 1 1  -39   17    7 o 15   33.70   15.97   -2.60    2.74   -1.08    3.92   -4.06    3.84   45.16   20.59   38.26   18.34   6.90  27.57 
1 1 1  -39   17    8 o  2   71.39   25.06    5.95    4.22    0.00    0.00    5.95    4.22       ?       ?   71.39   25.06      ?      ? 
1 1 1  -39   17    9 o 19   49.84   21.65    0.65    3.83    0.00    0.00    0.65    3.83       ?       ?   49.84   21.65      ?      ? 
1 1 1  -39   17   10 f  0   91.16   17.41    8.95    2.92   10.73    4.10    7.11    4.16   96.52   22.64   77.54   24.83  18.98  33.60 
1 1 1  -39   17   11 o  5   55.30   20.03    3.03    2.72   -4.71    3.72   11.86    3.98   36.74   17.72  103.03   20.95 -66.30  27.44 
1 1 1  -39   17   12 o  9   44.52   18.87    0.69    2.78    2.47    3.85   -1.25    4.02   56.60   22.92   45.84   20.87  10.75  31.00 
1 1 1  -39   17   13 o 13   34.09   15.99   -2.20    2.63   -1.79    3.76   -2.59    3.68   43.05   19.82   40.68   19.03   2.37  27.48 
1 1 1  -39   17   14 o 11   36.19   16.66   -1.50    2.65    0.59    3.87   -3.36    3.64   50.29   21.81   38.84   18.40  11.45  28.53 
1 1 1  -39   17   15 o 16   50.92   19.83    2.12    2.77    3.87    4.02    0.53    3.82   62.95   24.05   49.91   21.66  13.04  32.37 
1 1 1  -39   17   16 o 17   92.08   24.85    9.98    4.47   13.20    6.71    7.42    5.98  100.56   31.48   79.30   29.54  21.26  43.17 
1 1 1  -39   17   17 o 15   76.49   25.06    6.79    4.22    4.80    6.03    8.70    5.91   70.63   28.66   84.03   29.62 -13.40  41.22 
1 1 1  -39   17   18 o  3  173.74   10.46   29.89    3.45   28.83    4.97   30.86    4.79  166.84   15.81  173.65   14.60  -6.81  21.52 
1 1 1  -39   17   19 o 18   54.86   11.35    3.09    1.15    3.75    1.56    2.31    1.70   59.73   13.94   47.93   15.92  11.81  21.16 
1 1 1  -39   17   20 o 15   87.55    8.94    7.57    1.47    8.44    2.02    6.58    2.16   91.34   11.84   79.26   14.79  12.08  18.95 
1 1 1  -39   17   21 o 13   41.77   15.18    1.57    1.57    1.26    1.96    2.10    2.60   42.08   16.59   49.84   19.25  -7.76  25.41 
1 1 1  -39   17   22 o 17   31.20   13.71   -0.22    1.58    1.07    2.15   -1.70    2.31   42.15   17.12   32.65   15.21   9.51  22.90 
1 1 1  -39   17   23 o 12   40.62   15.62    1.31    1.70   -1.57    2.08    7.13    2.96   30.94   14.42   79.59   19.62 -48.65  24.35 
1 1 1  -39   17   24 o  6   40.73   15.57    1.36    1.69    2.17    2.29    0.39    2.49   48.55   18.24   41.02   17.63   7.53  25.37 
1 1 1  -39   17   25 o  5  133.76    8.07   17.58    2.05   14.65    2.81   20.90    3.00  119.70   12.49  144.20   10.98 -24.50  16.63 
1 1 1  -39   17   26 o 13   32.90   14.84   -0.64    1.97    0.07    2.71   -1.44    2.87   41.02   18.00   37.45   17.28   3.57  24.95 
1 1 1  -39   17   27 o  7  187.89    7.93   34.63    2.84   39.77    4.87   31.99    3.49  196.91   13.02  178.93   10.26  17.97  16.58 
1 1 1  -39   17   28 o 19   58.32   17.17    3.75    2.04   -0.60    2.54   11.61    3.42   37.56   16.90  102.55   18.12 -64.98  24.78 
1 1 1  -39   17   29 o  4  164.92    7.60   26.63    2.39   29.18    3.35   24.01    3.40  170.84   10.33  153.95   11.65  16.89  15.57 
1 1 1  -39   18    1 o 10   82.82   20.34    8.26    3.19    7.79    4.55    8.72    4.47   75.17   26.04   79.70   25.79  -4.54  36.65 
1 1 1  -39   18    2 o  3   64.04   24.45    5.04    4.16    3.03    6.21    6.67    5.59   60.67   26.92   70.08   27.90  -9.41  38.76 
1 1 1  -39   18    3 o  9   78.54   25.50    8.19    4.37   10.96    6.92    6.36    5.64   83.37   31.62   69.73   27.92  13.63  42.18 
1 1 1  -39   18    4 o 13   44.14   20.40   -1.35    4.04    4.07    6.43   -4.86    5.18   64.75   28.09   43.34   20.91  21.41  35.02 
1 1 1  -39   18    5 o  7   40.79   18.26   -0.36    2.93   -1.23    4.13    0.52    4.15   45.22   20.81   49.74   22.04  -4.52  30.31 
1 1 1  -39   18    6 o  5  115.02   14.97   13.96    3.21   15.43    4.55   12.51    4.53  115.65   21.39  101.71   23.75  13.93  31.96 
1 1 1  -39   18    7 o  5   65.75   24.17    4.87    3.98    0.00    0.00    4.87    3.98       ?       ?   65.75   24.17      ?      ? 
1 1 1  -39   18    8 o  6   62.46   24.12    3.99    4.08    0.00    0.00    3.99    4.08       ?       ?   62.46   24.12      ?      ? 
1 1 1  -39   18    9 o 19   48.34   19.62    1.61    2.82    3.47    3.93   -0.38    4.06   60.26   23.56   47.92   21.48  12.33  31.89 
1 1 1  -39   18   10 o 13   37.57   17.07   -1.03    2.67   -0.88    3.74   -1.18    3.81   44.98   20.35   44.61   20.32   0.37  28.76 
1 1 1  -39   18   11 o  3   74.63   19.95    6.24    2.90    7.76    4.18    4.84    4.01   80.75   24.78   66.68   24.30  14.07  34.70 
1 1 1  -39   18   12 o 15   41.35   18.09   -0.02    2.71   -0.72    3.80    0.71    3.87   45.92   20.67   50.48   21.85  -4.55  30.08 
1 1 1  -39   18   13 o  6   45.49   19.10    0.90    2.80    0.24    4.08    1.49    3.86   50.17   22.06   53.02   22.34  -2.85  31.40 
1 1 1  -39   18   14 o 19   47.47   21.55   -1.08    4.24    1.86    6.29   -3.54    5.74   63.07   27.56   49.91   23.48  13.16  36.21 
1 1 1  -39   18   15 o  8   47.93   21.51   -0.60    4.09   -2.22    5.83    0.97    5.74   52.72   24.42   59.15   26.07  -6.43  35.72 
1 1 1  -39   18   16 o 10   70.06   24.98    5.46    4.21    1.09    6.04    9.58    5.87   60.53   26.72   87.27   29.59 -26.74  39.87 
1 1 1  -39   18   17 o 14   58.00   20.35    3.46    2.78    0.65    3.86    6.51    4.02   50.37   21.81   75.00   24.45 -24.64  32.77 
1 1 1  -39   18   18 o  9   65.14   20.61    4.67    2.87    3.16    4.23    5.97    3.91   60.45   24.19   72.26   24.14 -11.80  34.17 
1 1 1  -39   18   19 o 17   54.08   10.33    2.97    1.03    2.00    1.39    4.13    1.52   44.57   14.39   63.06   13.07 -18.49  19.43 
1 1 1  -39   18   20 o  4   38.92   14.17    1.33    1.36    2.41    1.87    0.09    2.00   49.03   16.69   36.45   15.74  12.58  22.94 
1 1 1  -39   18   21 o  8   27.50   12.71   -1.09    1.57   -1.14    1.94   -0.99    2.65   31.09   14.29   37.51   17.03  -6.42  22.23 
1 1 1  -39   18   22 o  5   68.43   12.70    4.86    1.60    3.04    2.11    7.27    2.44   53.76   17.75   82.37   16.10 -28.62  23.96 
1 1 1  -39   18   23 o 15   26.99   12.58   -1.27    1.59   -1.57    2.19   -0.94    2.30   31.88   14.84   34.76   15.82  -2.88  21.69 
1 1 1  -39   18   24 o  6   84.85   11.41    7.33    1.80   10.62    2.60    4.28    2.50  101.02   13.82   61.85   19.19  39.17  23.65 
1 1 1  -39   18   25 o  2   60.16   16.20    3.96    1.90    6.31    2.56    1.05    2.84   75.16   18.06   45.60   19.19  29.56  26.36 
1 1 1  -39   18   26 o 19   38.88   15.69    0.96    1.80    1.85    2.64    0.20    2.45   48.01   19.14   39.80   17.31   8.21  25.81 
1 1 1  -39   18   27 o  9   41.80   16.69    1.25    2.01   -0.90    3.10    2.82    2.64   40.39   18.37   52.96   19.64 -12.57  26.89 
1 1 1  -39   18   28 o  5   38.64   16.15    0.66    1.99    1.00    2.55    0.15    3.18   43.71   18.28   44.09   19.42  -0.37  26.67 
1 1 1  -39   18   29 o 12   56.71   17.04    3.53    1.99    0.77    2.76    6.53    2.88   43.93   18.72   75.35   19.77 -31.42  27.23 
1 1 1  -39   19    1 o 19  106.84   16.80   12.73    3.31   16.08    4.74    9.53    4.63  114.09   22.56   82.93   26.18  31.16  34.56 
1 1 1  -39   19    2 o  1   55.19   20.84    3.34    3.00    4.16    4.26    2.53    4.23   60.50   24.26   54.78   23.25   5.72  33.60 
1 1 1  -39   19    3 o 19   71.69   21.08    6.25    3.07    9.86    4.45    2.95    4.25   86.19   25.36   56.58   23.63  29.61  34.66 
1 1 1  -39   19    4 o 16   94.60   24.78   11.48    4.53   12.18    7.20   11.01    5.82   87.35   32.42   87.00   29.47   0.35  43.81 
1 1 1  -39   19    5 o  9   78.93   25.41    8.06    4.35    4.73    6.61   10.59    5.77   67.03   28.78   86.40   29.34 -19.37  41.10 
1 1 1  -39   19    6 o  2   85.95   29.43   10.24    5.81    0.00    0.00   10.24    5.81       ?       ?   85.95   29.43      ?      ? 
1 1 1  -39   19    7 o 18   51.55   23.82   -1.37    5.50    0.00    0.00   -1.37    5.50       ?       ?   51.55   23.82      ?      ? 
1 1 1  -39   19    8 o 16   58.49   23.98    2.88    4.27   14.79    6.58   -5.80    5.62  103.86   30.92   45.00   21.73  58.86  37.79 
1 1 1  -39   19    9 o 19   65.92   24.58    4.77    4.15    1.04    6.15    7.88    5.61   59.62   26.60   79.04   28.75 -19.42  39.17 
1 1 1  -39   19   10 o 18   46.16   21.03   -1.11    4.08    3.24    6.05   -4.75    5.53   64.97   27.70   46.48   22.21  18.49  35.50 
1 1 1  -39   19   11 o  8  112.00   22.83   14.43    4.71   20.53    7.19    9.82    6.25  126.29   30.22   86.69   30.47  39.59  42.92 
1 1 1  -39   19   12 o  3   60.41   24.34    3.15    4.32    5.95    6.52    0.97    5.76   73.97   29.88   58.81   26.02  15.16  39.62 
1 1 1  -39   19   13 o  7  164.33   16.67   28.36    5.16   29.35    7.68   27.55    6.96  157.03   26.59  154.43   24.41   2.60  36.10 
1 1 1  -39   19   14 o  9   54.20   23.05    1.46    4.17    0.93    6.19    1.89    5.64   60.39   26.83   60.90   26.37  -0.51  37.62 
1 1 1  -39   19   15 o  5  121.81   13.70   15.18    3.13   18.96    4.55   11.79    4.31  132.90   18.44  101.35   22.84  31.56  29.35 
1 1 1  -39   19   16 o 15   43.11   18.61    0.32    2.79   -3.31    3.93    4.01    3.97   40.66   19.22   63.12   23.94 -22.46  30.70 
1 1 1  -39   19   17 o  3   74.93   19.84    6.26    2.88    6.73    4.10    5.81    4.05   75.83   24.70   71.38   24.56   4.45  34.83 
1 1 1  -39   19   18 o 12   67.98   20.70    5.17    2.93    7.69    4.38    3.13    3.93   80.24   25.47   59.29   23.46  20.95  34.62 
1 1 1  -39   19   19 o  1   73.62   11.70    5.52    1.59    5.42    1.73    6.09    4.04   72.41   12.98   72.52   24.56  -0.10  27.78 
1 1 1  -39   19   20 o  9   49.33   13.64    2.55    1.33    3.65    1.82    1.32    1.94   58.28   15.94   42.17   16.53  16.11  22.96 
1 1 1  -39   19   21 o  8   41.01   16.20    1.19    1.87    2.19    2.59    0.10    2.72   50.05   19.25   41.57   18.14   8.48  26.46 
1 1 1  -39   19   22 o 10   55.02   14.91    3.24    1.60    3.70    2.15    2.65    2.42   58.26   17.73   51.82   18.86   6.44  25.89 
1 1 1  -39   19   23 o  2   93.19    9.89    8.69    1.73   10.05    2.46    7.35    2.44   98.50   13.43   82.58   16.06  15.92  20.94 
1 1 1  -39   19   24 o  8   41.64   16.51    1.27    1.95    1.50    2.82    1.05    2.71   47.37   19.46   44.91   18.81   2.46  27.06 
1 1 1  -39   19   25 o 15  139.95    8.09   19.26    2.15   21.28    3.17   17.53    2.94  144.95   11.54  131.27   11.84  13.68  16.54 
1 1 1  -39   19   26 o  4   37.00   15.34    0.65    1.77    1.64    2.47   -0.39    2.54   46.23   18.50   38.24   17.08   7.99  25.18 
1 1 1  -39   19   27 o  8   93.77   11.90    9.01    2.08   10.35    2.74    7.18    3.20   98.74   15.04   78.26   20.97  20.48  25.81 
1 1 1  -39   19   28 o 14   51.10   17.60    2.73    2.08    1.85    2.64    4.18    3.38   47.99   19.13   61.36   22.31 -13.37  29.39 
1 1 1  -39   20    1 o 15   85.50   20.05    8.75    3.21   10.67    4.73    7.09    4.38   87.91   26.22   72.28   25.50  15.63  36.58 
1 1 1  -39   20    2 o 18   43.29   19.00    0.48    3.01    2.04    4.44   -0.86    4.11   53.77   23.33   44.96   20.71   8.81  31.19 
1 1 1  -39   20    3 o 13   39.53   18.09   -0.88    3.07    1.36    4.38   -3.05    4.30   51.89   22.83   41.56   19.78  10.33  30.20 
1 1 1  -39   20    4 o 14   93.15   18.25    9.85    3.13    6.70    4.34   13.27    4.52   71.68   25.37  103.31   23.45 -31.64  34.54 
1 1 1  -39   20    5 f  0   46.85   19.81    1.26    3.05    0.56    4.30    1.97    4.33   50.07   22.29   54.21   23.29  -4.14  32.24 
1 1 1  -39   20    6 o  7   88.03   26.17   10.10    4.72    0.00    0.00   10.10    4.72       ?       ?   88.03   26.17      ?      ? 
1 1 1  -39   20    7 o 14   50.07   23.40   -2.10    5.54    0.00    0.00   -2.10    5.54       ?       ?   50.07   23.40      ?      ? 
1 1 1  -39   20    8 o 19   48.67   21.81   -0.13    4.18   -5.24    6.09    4.43    5.75   47.69   22.92   66.53   27.60 -18.84  35.88 
1 1 1  -39   20    9 o 15   92.00   23.73   10.15    4.19    6.60    5.71   14.31    6.18   73.95   28.54  103.60   29.72 -29.66  41.21 
1 1 1  -39   20   10 o 10   89.71   24.70    9.76    4.36   14.43    6.45    5.81    5.92  103.66   30.53   71.89   28.67  31.77  41.88 
1 1 1  -39   20   11 o 19   54.97   23.50    1.58    4.37   -0.09    6.76    2.78    5.73   59.48   27.08   62.88   26.89  -3.40  38.16 
1 1 1  -39   20   12 f  0   44.01   19.15    0.25    3.01    1.64    4.33   -1.05    4.18   55.11   23.46   46.90   21.33   8.21  31.71 
1 1 1  -39   20   13 o 19  112.87   15.35   13.32    3.22   17.33    4.56    9.33    4.55  125.75   19.64   87.64   25.60  38.11  32.27 
1 1 1  -39   20   14 o  9   71.52   20.74    5.78    2.99    6.26    4.26    5.31    4.21   73.26   25.20   68.90   24.91   4.37  35.44 
1 1 1  -39   20   15 o 14   68.84   20.40    5.31    2.87    5.65    4.13    4.99    3.99   70.45   24.78   67.32   24.29   3.13  34.70 
1 1 1  -39   20   16 o 17   64.19   20.97    4.54    2.96    4.89    4.30    4.23    4.07   67.27   25.05   64.07   24.25   3.20  34.87 
1 1 1  -39   20   17 o 13   41.19   18.12   -0.12    2.76   -1.45    3.96    1.12    3.84   44.82   20.53   51.52   22.03  -6.70  30.11 
1 1 1  -39   20   18 o  8   75.02   20.29    6.35    2.98    8.40    4.14    4.15    4.28   83.97   24.39   64.03   24.72  19.93  34.72 
1 1 1  -39   20   19 o  8   74.24   20.42    6.24    2.98    4.42    4.25    8.00    4.19   64.96   24.75   81.64   24.74 -16.68  35.00 
1 1 1  -39   20   20 o  2   24.52   11.33   -0.89    1.24    1.24    1.69   -3.38    1.83   40.17   15.53   23.95   11.75  16.22  19.47 
1 1 1  -39   20   21 o  4   80.82   11.54    6.65    1.73    4.39    2.64    8.36    2.29   62.75   19.75   89.62   13.83 -26.87  24.11 
1 1 1  -39   20   22 o  6   62.92   13.57    4.18    1.58    3.55    2.08    5.04    2.43   57.03   17.49   67.15   18.40 -10.13  25.38 
1 1 1  -39   20   23 o 17   40.47   15.68    1.29    1.73   -0.63    2.28    3.88    2.65   35.55   16.00   59.28   19.87 -23.73  25.51 
1 1 1  -39   20   24 o  4   39.60   16.36    0.83    2.01    5.32    3.27   -1.89    2.55   67.37   22.07   33.77   15.81  33.60  27.15 
1 1 1  -39   20   25 o 13   35.93   15.27    0.36    1.83    3.09    2.64   -2.13    2.53   54.40   19.74   32.97   15.53  21.44  25.12 
1 1 1  -39   20   26 o 11   46.24   16.15    2.15    1.75    3.47    2.41    0.66    2.56   56.31   18.95   42.25   18.01  14.06  26.15 
1 1 1  -39   20   27 o 13   45.27   16.93    1.88    1.97    2.87    2.65    0.67    2.94   53.24   19.69   44.53   19.16   8.72  27.47 
1 1 1  -39   20   28 o  6   76.30   16.61    6.39    2.35    8.86    2.88    1.43    4.08   89.64   17.44   52.37   22.55  37.27  28.50 
1 1 1  -39   21    1 o 16   77.31   21.22    7.39    3.23    5.37    4.49    9.53    4.63   64.97   25.25   82.77   26.19 -17.81  36.38 
1 1 1  -39   21    2 o  7   79.33   21.20    7.74    3.27    7.46    4.54    8.05    4.71   73.71   25.98   75.92   26.48  -2.20  37.10 
1 1 1  -39   21    3 o  2   66.44   21.96    5.46    3.24    3.93    4.51    7.10    4.65   60.04   24.63   72.23   26.18 -12.18  35.94 
1 1 1  -39   21    4 o  3  104.41   17.69   12.25    3.40   14.60    4.97   10.17    4.66  106.60   24.87   86.78   26.07  19.82  36.03 
1 1 1  -39   21    5 o  3  104.78   23.99   13.73    4.69    0.00    0.00   13.73    4.69       ?       ?  104.78   23.99      ?      ? 
1 1 1  -39   21    6 o 18   60.69   24.36    3.86    4.30    0.00    0.00    3.86    4.30       ?       ?   60.69   24.36      ?      ? 
1 1 1  -39   21    7 o  8   87.08   19.88    8.73    3.23    7.69    4.64    9.71    4.50   77.13   26.31   87.14   25.46 -10.01  36.61 
1 1 1  -39   21    8 o 14   36.44   16.91   -1.65    2.82   -1.65    3.92   -1.65    4.06   43.35   20.06   44.12   20.41  -0.76  28.62 
1 1 1  -39   21    9 o 14   33.50   15.89   -2.59    2.73   -3.75    3.87   -1.45    3.84   38.91   18.59   43.56   20.05  -4.65  27.34 
1 1 1  -39   21   10 o  1  120.84   13.87   15.11    3.14   16.49    4.54   13.84    4.35  121.28   20.32  109.95   21.50  11.34  29.58 
1 1 1  -39   21   11 o 13   79.33   20.16    7.15    3.06    2.22    4.12   13.21    4.57   55.91   23.29  106.17   23.19 -50.26  32.87 
1 1 1  -39   21   12 o 10   43.09   18.77    0.21    2.90   -2.29    4.15    2.57    4.04   43.77   20.39   57.02   23.35 -13.25  30.99 
1 1 1  -39   21   13 o  4   47.70   19.75    1.33    2.94    0.98    4.09    1.70    4.22   51.96   22.47   54.79   23.24  -2.83  32.33 
1 1 1  -39   21   14 o 11   90.08   18.49    8.90    3.07   13.17    4.44    4.97    4.26  107.08   22.43   67.22   24.94  39.86  33.55 
1 1 1  -39   21   15 o 11   67.79   21.11    5.19    3.02    6.88    4.21    3.38    4.34   76.04   25.05   61.11   24.49  14.93  35.03 
1 1 1  -39   21   16 f  0   58.61   21.07    3.57    3.00    4.65    4.27    2.50    4.22   65.95   24.88   57.58   23.75   8.37  34.39 
1 1 1  -39   21   17 o 19   28.58   14.11   -5.55    2.80   -3.67    3.90   -7.54    4.01   39.57   18.83   34.19   16.89   5.38  25.30 
1 1 1  -39   21   18 o 19   31.47   15.25   -4.02    2.83   -0.33    4.03   -7.60    3.97   47.91   21.44   33.86   16.74  14.04  27.20 
1 1 1  -39   21   19 o 19   94.99   17.23    9.75    3.01   15.78    4.23    3.58    4.28  119.88   19.13   61.41   24.41  58.47  31.01 
1 1 1  -39   21   20 o 17   45.38   13.51    2.14    1.26    2.67    1.70    1.51    1.86   50.37   15.87   42.75   16.35   7.62  22.79 
1 1 1  -39   21   21 o 14   33.92   14.46    0.23    1.65    1.26    2.55   -0.50    2.16   45.06   18.50   35.08   15.69   9.98  24.26 
1 1 1  -39   21   22 o  1   65.36   13.11    4.49    1.58    2.64    2.06    7.12    2.46   50.60   17.51   80.93   16.48 -30.33  24.05 
1 1 1  -39   21   23 o 17   51.76   15.95    2.87    1.73    4.83    2.34    0.52    2.57   65.61   18.10   41.84   17.95  23.76  25.50 
1 1 1  -39   21   24 o  1   55.67   18.07    3.39    2.20    2.16    3.15    4.56    3.06   51.41   20.77   63.10   21.37 -11.69  29.80 
1 1 1  -39   21   25 o  2   78.91   13.18    6.52    1.91    7.33    2.58    5.52    2.86   81.48   17.11   68.91   20.36  12.57  26.59 
1 1 1  -39   21   26 o  8   40.05   15.98    1.13    1.84    0.34    2.41    2.22    2.85   40.04   17.29   50.52   19.97 -10.47  26.42 
1 1 1  -39   21   27 o  8   81.23   13.46    6.92    2.01    6.59    2.68    7.34    3.05   76.33   18.59   79.73   20.04  -3.40  27.34 
1 1 1  -39   22    1 o  2   35.57   16.93   -2.66    3.15   -2.82    4.62   -2.52    4.31   43.23   20.55   42.31   20.04   0.92  28.70 
1 1 1  -39   22    2 o  8   43.27   19.19    0.27    3.15    5.87    4.52   -5.00    4.39   67.00   25.52   38.64   18.78  28.35  31.69 
1 1 1  -39   22    3 o 11   68.00   22.23    5.79    3.32    6.56    4.75    5.05    4.65   69.77   26.24   64.06   25.45   5.71  36.56 
1 1 1  -39   22    4 o 19   36.21   17.16   -2.48    3.16   -1.11    4.50   -3.82    4.45   46.32   21.45   41.00   19.68   5.32  29.11 
1 1 1  -39   22    5 o  9   45.30   21.14   -1.72    4.50    0.00    0.00   -1.72    4.50       ?       ?   45.30   21.14      ?      ? 
1 1 1  -39   22    6 o 19   39.54   18.07   -0.95    3.05   -0.64    4.64   -1.18    4.04   48.50   22.22   44.49   20.51   4.00  30.24 
1 1 1  -39   22    7 o  5   55.99   20.96    3.31    3.02    0.86    4.12    6.17    4.45   50.36   22.15   70.19   25.58 -19.83  33.84 
1 1 1  -39   22    8 o 11   50.94   20.18    2.27    2.91    1.66    4.08    2.91    4.16   52.96   22.68   57.42   23.61  -4.46  32.73 
1 1 1  -39   22    9 o 13   53.69   20.56    2.78    2.95    6.65    4.08   -1.41    4.25   73.58   24.67   45.69   21.05  27.89  32.44 
1 1 1  -39   22   10 o  5   72.96   20.40    6.14    2.95    6.91    4.15    5.35    4.19   75.08   24.88   67.85   24.82   7.23  35.14 
1 1 1  -39   22   11 o  4  128.76   13.38   17.06    3.24   22.24    4.69   12.35    4.48  143.71   17.48  101.87   23.51  41.83  29.30 
1 1 1  -39   22   12 o  3   37.31   17.25   -1.62    2.89   -1.63    4.19   -1.61    4.00   45.29   20.88   44.30   20.42   0.98  29.20 
1 1 1  -39   22   13 o 10  159.14   11.86   25.54    3.58   28.91    5.27   22.68    4.86  164.82   17.01  145.03   17.95  19.79  24.73 
1 1 1  -39   22   14 o 13   74.33   20.95    6.34    3.10    6.62    4.43    6.06    4.34   74.30   25.68   71.77   25.37   2.53  36.10 
1 1 1  -39   22   15 o  3  232.82    9.61   53.55    4.26   48.51    5.90   59.03    6.16  217.12   14.32  240.57   13.46 -23.45  19.65 
1 1 1  -39   22   16 o 14   80.66   19.85    7.34    3.03    8.93    4.26    5.70    4.33   85.87   24.67   70.18   25.29  15.69  35.33 
1 1 1  -39   22   17 o  4   58.97   20.82    3.70    2.92    4.44    3.98    2.85    4.29   64.25   24.07   58.71   24.04   5.54  34.02 
1 1 1  -39   22   18 o  3   66.18   21.08    4.97    3.00    4.54    4.25    5.39    4.23   64.98   24.74   68.59   24.96  -3.61  35.14 
1 1 1  -39   22   19 o  4   57.58   20.69    3.48    2.89    2.08    3.94    5.14    4.27   54.59   22.76   67.35   24.98 -12.76  33.79 
1 1 1  -39   22   20 o  4   77.86    8.60    6.02    1.26    5.53    1.73    6.57    1.83   72.88   12.88   79.83   12.45  -6.95  17.91 
1 1 1  -39   22   21 o 11   50.19   14.11    2.68    1.41    2.67    1.90    2.69    2.10   50.48   16.83   50.99   17.67  -0.50  24.40 
1 1 1  -39   22   22 o 13   79.96   11.06    6.51    1.64    6.89    2.14    5.98    2.56   80.59   14.47   72.85   18.39   7.74  23.40 
1 1 1  -39   22   23 o  6  106.29    9.64   11.29    1.94   11.70    2.65   10.81    2.83  106.13   13.38  100.82   15.19   5.31  20.24 
1 1 1  -39   22   24 o 19   36.36   15.93   -0.03    2.11   -2.46    2.71    3.73    3.37   33.52   15.88   59.00   22.13 -25.48  27.24 
1 1 1  -39   22   25 o 19   58.39   16.10    3.74    1.85    1.53    2.42    6.87    2.88   45.34   18.24   77.32   19.50 -31.98  26.70 
1 1 1  -39   22   26 o  7   31.68   14.40   -0.78    1.90   -3.07    2.44    2.75    3.03   29.98   14.43   53.61   20.77 -23.62  25.29 
1 1 1  -39   22   27 o 14   67.71   15.94    5.02    2.03    4.07    2.69    6.25    3.07   60.12   20.04   72.90   20.96 -12.78  29.00 
1 1 1  -39   23    1 o 10   73.60   22.04    6.86    3.34    8.16    4.90    5.73    4.56   75.53   26.94   66.13   25.52   9.40  37.11 
1 1 1  -39   23    2 o  7   71.44   22.08    6.43    3.31    3.71    4.60    9.37    4.78   59.17   24.62   81.53   26.68 -22.36  36.30 
1 1 1  -39   23    3 o 13   95.65   20.20   10.88    3.57    4.38    5.02   17.55    5.08   62.02   25.77  118.48   23.31 -56.46  34.75 
1 1 1  -39   23    4 o  1   93.56   26.10   11.86    4.84    0.00    0.00   11.86    4.84       ?       ?   93.56   26.10      ?      ? 
1 1 1  -39   23    5 o 12   59.36   24.94    3.47    4.78    0.00    0.00    3.47    4.78       ?       ?   59.36   24.94      ?      ? 
1 1 1  -39   23    6 o  1   44.14   19.21    0.59    3.03    3.34    4.38   -1.93    4.20   58.48   24.15   43.47   20.33  15.00  31.57 
1 1 1  -39   23    7 o  5   72.62   25.79    6.83    4.48    6.83    4.48    0.00    0.00   72.62   25.79       ?       ?      ?      ? 
1 1 1  -39   23    8 o 16   73.52   21.02    6.43    3.10    9.95    4.43    3.07    4.33   88.17   25.14   58.10   24.01  30.06  34.76 
1 1 1  -39   23    9 o 11   49.19   19.93    1.88    2.91    2.06    4.09    1.70    4.14   54.30   22.95   53.34   22.84   0.96  32.38 
1 1 1  -39   23   10 o  3   61.36   21.05    4.24    2.97    4.85    4.17    3.60    4.23   65.31   24.60   60.44   24.20   4.87  34.51 
1 1 1  -39   23   11 o 12   51.20   20.33    2.22    2.97    6.24    4.26   -1.58    4.13   71.71   25.16   44.82   20.69  26.89  32.57 
1 1 1  -39   23   12 o 18   50.74   20.34    2.07    2.99    3.89    4.34    0.41    4.14   62.15   24.62   50.00   22.09  12.15  33.07 
1 1 1  -39   23   13 o 17   48.81   20.25    1.49    3.09    6.28    4.42   -3.11    4.33   72.26   25.61   42.85   20.23  29.41  32.64 
1 1 1  -39   23   14 o 19   95.17   18.52   10.00    3.24   12.51    4.41    7.04    4.79  103.12   22.98   75.60   26.66  27.52  35.20 
1 1 1  -39   23   15 o 18   69.16   21.49    5.51    3.13    7.74    4.53    3.47    4.34   79.03   25.98   60.86   24.45  18.17  35.68 
1 1 1  -39   23   16 o 15  104.54   16.49   11.70    3.18   11.79    4.57   11.62    4.43   98.81   24.39   98.59   23.81   0.22  34.09 
1 1 1  -39   23   17 o 18   57.80   21.07    3.49    3.02   -0.90    4.14    8.49    4.41   46.64   21.21   82.75   25.45 -36.11  33.13 
1 1 1  -39   23   18 o  6  102.48   16.73   11.31    3.16    9.66    4.26   13.31    4.71   89.02   24.38  105.44   23.94 -16.42  34.17 
1 1 1  -39   23   19 o 15   38.89   17.71   -1.00    2.89   -3.69    4.05    1.79    4.13   40.09   19.11   54.06   22.96 -13.97  29.88 
1 1 1  -39   23   20 o 12   48.12   12.35    2.43    1.14    3.21    1.57    1.56    1.66   54.66   14.70   41.83   15.57  12.83  21.41 
1 1 1  -39   23   21 o 11   60.24   13.08    3.83    1.46    4.70    1.95    2.72    2.21   65.66   15.74   51.33   18.11  14.32  24.00 
1 1 1  -39   23   22 o  6  105.84    8.95   11.13    1.79   11.20    2.46   11.04    2.61  104.25   12.62  102.86   13.65   1.38  18.59 
1 1 1  -39   23   23 o 18   74.23   13.21    5.79    1.80    8.83    2.42    1.99    2.70   91.37   14.34   48.83   19.40  42.54  24.13 
1 1 1  -39   23   24 o  7   92.01   13.42    8.85    2.29    7.69    2.93   10.66    3.66   82.14   19.07   95.92   20.59 -13.78  28.07 
1 1 1  -39   23   25 o  7   45.31   16.44    1.98    1.83    2.29    2.42    1.57    2.80   49.29   18.71   47.34   19.42   1.95  26.97 
1 1 1  -39   23   26 o 17   94.92   11.71    9.22    2.08    9.21    2.74    9.23    3.19   92.23   16.14   90.29   19.09   1.93  24.99 
1 1 1  -39   23   27 o  4   39.67   16.08    1.00    1.89    2.56    2.69   -0.52    2.67   51.58   19.68   38.60   17.35  12.98  26.23 
1 1 1  -39   24    2 o 19  159.19   13.01   26.58    3.92   20.49    5.56   32.56    5.52  127.39   23.76  170.85   17.16 -43.45  29.31 
1 1 1  -39   24    3 f  0   46.01   20.80   -0.03    3.90   -6.53    6.85    3.09    4.75   46.96   22.97   57.59   24.55 -10.62  33.62 
1 1 1  -39   24    4 o 13   88.66   26.52   10.88    4.83    0.00    0.00   10.88    4.83       ?       ?   88.66   26.52      ?      ? 
1 1 1  -39   24    5 o 16   36.23   17.07   -2.16    3.06    4.13    4.32   -8.47    4.33   60.62   24.39   34.00   16.92  26.62  29.69 
1 1 1  -39   24    6 o 13   43.81   19.18    0.49    3.06   -2.70    4.25    3.91    4.39   42.10   19.93   60.23   24.46 -18.13  31.55 
1 1 1  -39   24    7 o 10   90.07   19.65    9.43    3.28    9.06    4.73    9.78    4.55   81.83   26.52   85.92   25.75  -4.09  36.97 
1 1 1  -39   24    8 o  7   31.11   15.15   -4.23    2.90   -7.08    3.88   -0.66    4.34   33.38   16.51   47.24   21.59 -13.86  27.18 
1 1 1  -39   24    9 o  6  120.79   14.83   15.47    3.35   12.71    4.72   18.27    4.75  100.62   24.74  126.13   20.42 -25.52  32.08 
1 1 1  -39   24   10 o 18  101.64   17.14   11.31    3.21   13.63    4.56    9.05    4.50  106.43   23.13   83.90   25.71  22.52  34.58 
1 1 1  -39   24   11 o 18  101.82   17.90   11.44    3.35   16.28    4.91    7.21    4.59  117.35   22.73   75.42   26.13  41.94  34.63 
1 1 1  -39   24   12 o  1  126.01   14.39   16.61    3.40   13.60    4.58   20.29    5.07  106.82   23.14  133.86   20.49 -27.04  30.90 
1 1 1  -39   24   13 o 11   41.14   18.45   -0.47    3.00   -0.69    4.25   -0.26    4.23   47.51   21.58   48.46   21.80  -0.95  30.67 
1 1 1  -39   24   14 o  4   60.52   21.31    4.03    3.06    9.10    4.29   -1.18    4.35   85.75   24.82   46.89   21.50  38.86  32.84 
1 1 1  -39   24   15 o  4   58.19   21.36    3.57    3.11    3.27    4.40    3.86    4.39   59.96   24.42   62.08   24.72  -2.12  34.75 
1 1 1  -39   24   16 o  2   60.18   23.93    3.53    4.11    3.53    4.11    0.00    0.00   60.18   23.93       ?       ?      ?      ? 
1 1 1  -39   24   17 o  4   78.57   20.41    7.12    3.09    3.84    4.19   11.00    4.56   61.52   24.26   94.33   24.96 -32.81  34.80 
1 1 1  -39   24   18 o 11  112.25   15.56   13.39    3.24   14.56    4.47   12.08    4.71  112.12   21.68   98.87   24.97  13.26  33.07 
1 1 1  -39   24   19 o 13   39.56   18.25   -1.47    3.21    1.28    3.91   -7.14    5.61   51.32   22.08   42.82   20.90   8.50  30.41 
1 1 1  -39   24   20 f  0   77.43    7.90    5.93    1.15    7.18    1.59    4.56    1.67   84.39   10.09   65.55   13.75  18.84  17.05 
1 1 1  -39   24   21 o  5  122.72    7.17   14.74    1.67   16.30    2.30   12.98    2.44  127.92    9.47  112.96   11.47  14.96  14.88 
1 1 1  -39   24   22 o 18   51.01   16.36    2.79    1.80    2.83    2.20    2.72    3.16   51.83   18.08   53.74   21.10  -1.91  27.78 
1 1 1  -39   24   23 o  6   55.58   15.50    3.37    1.71    2.22    2.26    4.90    2.60   48.24   18.11   65.30   19.45 -17.06  26.57 
1 1 1  -39   24   24 o 15   44.49   17.48    1.61    2.17    3.97    2.75   -2.31    3.54   59.41   20.23   39.50   18.54  19.91  27.44 
1 1 1  -39   24   25 o  2   79.12   13.80    6.61    2.01    6.69    2.52    6.48    3.33   77.47   17.44   73.51   22.03   3.97  28.10 
1 1 1  -39   24   26 o 12  112.46    9.57   12.63    2.04    8.57    2.77   17.40    3.00   88.27   17.06  130.39   12.20 -42.12  20.97 
1 1 1  -39   25    2 o  1   76.65   22.18    7.45    3.43    5.16    4.94    9.57    4.76   64.14   25.97   82.23   26.61 -18.09  37.18 
1 1 1  -39   25    3 o  4   87.50   26.49   10.66    4.80    0.00    0.00   10.66    4.80       ?       ?   87.50   26.49      ?      ? 
1 1 1  -39   25    4 o 10   68.94   25.64    6.32    4.51    0.00    0.00    6.32    4.51       ?       ?   68.94   25.64      ?      ? 
1 1 1  -39   25    5 o 13   68.34   22.19    5.83    3.31    7.42    4.65    4.20    4.72   73.60   26.24   61.24   25.16  12.36  36.36 
1 1 1  -39   25    6 o  9   41.03   18.51   -0.38    3.07    0.55    4.45   -1.23    4.25   50.02   22.44   44.96   20.84   5.05  30.62 
1 1 1  -39   25    7 o  6   69.87   21.87    6.00    3.24   12.53    4.80    0.54    4.39   97.82   25.48   49.99   22.37  47.83  33.91 
1 1 1  -39   25    8 o 19   47.43   19.96    1.41    3.07    4.31    4.34   -1.49    4.35   62.02   24.62   45.22   21.00  16.81  32.35 
1 1 1  -39   25    9 o  3   53.66   20.87    2.84    3.07   -3.09    4.11   10.32    4.61   40.92   19.43   88.81   25.74 -47.89  32.25 
1 1 1  -39   25   10 o 15   87.08   19.38    8.71    3.14    3.91    4.32   14.06    4.56   61.02   24.44  107.98   22.85 -46.96  33.46 
1 1 1  -39   25   11 o  1   44.82   19.48    0.56    3.10   -2.42    4.22    4.04    4.56   43.09   20.23   62.16   25.04 -19.06  32.19 
1 1 1  -39   25   12 o 19   34.64   16.57   -3.24    3.10   -5.22    4.30   -1.09    4.47   38.64   18.73   47.28   21.72  -8.64  28.68 
1 1 1  -39   25   13 o  2   47.55   21.85   -1.14    4.54    0.00    0.00   -1.14    4.54       ?       ?   47.55   21.85      ?      ? 
1 1 1  -39   25   14 o 15   38.10   17.64   -1.59    3.04    2.90    4.34   -5.92    4.26   58.10   24.02   37.46   18.27  20.65  30.18 
1 1 1  -39   25   15 o 15   50.63   20.50    2.02    3.08    1.15    4.34    2.90    4.36   52.66   22.97   58.21   24.08  -5.55  33.28 
1 1 1  -39   25   16 o 12   52.20   20.58    2.43    3.02    7.58    4.33   -2.42    4.20   77.63   25.39   43.22   20.26  34.41  32.48 
1 1 1  -39   25   17 o 16   54.03   20.75    2.83    3.00    0.67    4.13    5.27    4.38   50.33   22.16   67.14   25.22 -16.81  33.57 
1 1 1  -39   25   18 o  2   40.84   18.79   -1.35    3.37    0.71    4.19   -5.14    5.68   50.65   22.31   45.71   22.01   4.94  31.34 
1 1 1  -39   25   19 o  5   85.93   21.29    8.70    3.47    8.97    4.31    8.18    5.87   84.29   25.00   77.96   29.21   6.33  38.45 
1 1 1  -39   25   20 o  9   48.87   11.52    2.50    1.06    2.18    1.45    2.86    1.54   45.68   14.69   51.53   14.83  -5.85  20.88 
1 1 1  -39   25   21 o  4   69.80   11.01    5.00    1.42    5.05    1.88    4.93    2.16   68.40   14.85   66.51   16.94   1.89  22.52 
1 1 1  -39   25   22 o  1   61.12   15.39    4.08    1.79    3.95    2.15    4.40    3.27   59.37   17.66   62.00   22.01  -2.63  28.21 
1 1 1  -39   25   23 o  9   96.95    9.89    9.45    1.81   10.19    2.45    8.57    2.67   98.80   13.35   88.58   16.37  10.22  21.13 
1 1 1  -39   25   24 o  5   33.75   15.14   -0.50    2.02    0.24    2.67   -1.48    3.09   41.23   18.00   38.60   17.84   2.63  25.35 
1 1 1  -39   25   25 o  9  158.28    7.74   24.59    2.33   24.85    3.05   24.24    3.60  157.48   10.21  153.84   12.38   3.63  16.05 
1 1 1  -39   25   26 o 12   87.06   13.92    7.99    2.23    8.60    3.09    7.33    3.24   86.89   19.12   78.67   21.13   8.22  28.50 
1 1 1  -39   26    3 o  7   94.01   33.56   15.56    7.61    0.00    0.00   15.56    7.61       ?       ?   94.01   33.56      ?      ? 
1 1 1  -39   26    4 o 16   43.77   19.37    0.35    3.20   -0.73    4.45    1.51    4.60   46.69   21.52   52.72   23.29  -6.04  31.71 
1 1 1  -39   26    5 o 19   72.82   21.95    6.63    3.30    3.89    4.42   10.09    4.96   59.67   24.42   84.44   27.14 -24.77  36.51 
1 1 1  -39   26    6 o 18   40.57   18.54   -0.80    3.21    2.43    4.72   -3.57    4.38   55.84   24.15   40.97   19.62  14.87  31.12 
1 1 1  -39   26    7 o  7   37.07   17.28   -1.65    2.99   -3.04    4.13   -0.12    4.35   40.77   19.40   47.98   21.80  -7.21  29.18 
1 1 1  -39   26    8 o  4   47.22   19.92    1.40    3.07   -2.45    4.36    5.22    4.34   43.14   20.34   65.26   24.96 -22.12  32.20 
1 1 1  -39   26    9 o 19  108.22   16.82   12.89    3.36    9.62    4.53   16.89    5.01   85.28   25.71  117.62   23.15 -32.33  34.60 
1 1 1  -39   26   10 f  0   43.43   19.01    0.39    3.00   -2.01    4.06    3.26    4.44   42.83   20.02   58.67   24.30 -15.84  31.48 
1 1 1  -39   26   11 o 15   71.26   21.69    6.12    3.21   10.78    4.59    1.61    4.51   91.46   25.38   53.92   23.45  37.54  34.56 
1 1 1  -39   26   12 o 19  128.43   14.80   17.46    3.56   17.20    5.06   17.72    5.01  119.73   22.99  122.28   22.30  -2.56  32.03 
1 1 1  -39   26   13 o  3   47.01   19.93    1.17    3.10    1.88    4.45    0.49    4.33   54.77   23.56   50.37   22.40   4.40  32.51 
1 1 1  -39   26   14 o 18   72.67   21.51    6.29    3.19    1.49    4.36   11.85    4.69   53.37   23.14   96.90   25.15 -43.53  34.18 
1 1 1  -39   26   15 o  2   49.31   20.13    1.84    3.00    5.40    4.41   -1.21    4.08   67.34   25.31   45.05   20.71  22.29  32.70 
1 1 1  -39   26   16 o  8  116.53   17.81   14.95    3.83   14.20    4.70   16.45    6.65  108.47   23.37  107.83   30.78   0.63  38.65 
1 1 1  -39   26   17 o 15  114.11   18.01   14.39    3.79   16.58    4.73   10.43    6.36  119.30   21.55   85.17   30.65  34.13  37.47 
1 1 1  -39   26   18 o  8   51.31   22.27    1.20    4.05   -2.34    5.67    4.87    5.78   49.88   23.43   66.80   27.68 -16.92  36.27 
1 1 1  -39   26   19 o 16   93.06   24.06   10.75    4.30    7.07    5.82   15.18    6.39   73.64   28.72  103.53   30.37 -29.88  41.80 
1 1 1  -39   26   20 o  9   47.46   13.99    2.40    1.35    2.97    1.79    1.63    2.06   52.32   16.25   44.04   17.11   8.28  23.60 
1 1 1  -39   26   21 o  6   52.83   13.51    2.99    1.37    4.00    1.81    1.66    2.08   60.36   15.62   44.23   17.19  16.13  23.23 
1 1 1  -39   26   22 o  1   50.53   15.87    2.75    1.70    3.97    2.09    0.32    2.95   59.56   17.33   43.08   18.86  16.48  25.61 
1 1 1  -39   26   23 o  4   78.36   12.31    6.38    1.78    5.20    2.29    8.16    2.83   68.00   17.55   85.37   17.93 -17.37  25.08 
1 1 1  -39   26   24 o 18  135.73    9.94   18.44    2.56   19.17    3.25   17.26    4.15  136.48   12.62  125.09   17.89  11.40  21.89 
1 1 1  -39   26   25 o 12   53.82   17.45    3.16    2.05    3.19    2.82    3.12    2.99   55.12   20.32   55.12   20.80   0.00  29.07 
1 1 1  -39   27    3 o 16   49.52   23.79   -3.45    6.54    0.00    0.00   -3.45    6.54       ?       ?   49.52   23.79      ?      ? 
1 1 1  -39   27    4 o  7   87.72   23.83   10.00    4.09   10.69    4.97    8.55    7.20   86.81   27.09   74.15   30.83  12.66  41.04 
1 1 1  -39   27    5 o  4   79.00   23.56    8.09    3.82    8.37    4.62    7.50    6.78   77.65   26.25   71.81   29.89   5.84  39.78 
1 1 1  -39   27    6 o 10   41.96   18.86   -0.19    3.16    2.80    4.47   -3.17    4.46   56.23   23.89   42.04   20.04  14.19  31.18 
1 1 1  -39   27    7 o 12   27.85   13.90   -6.85    3.02   -4.26    4.27   -9.43    4.26   39.31   18.97   32.59   16.30   6.73  25.01 
1 1 1  -39   27    8 o  7   32.54   15.81   -4.17    3.11   -3.33    4.34   -5.04    4.45   41.29   19.71   39.12   18.99   2.17  27.37 
1 1 1  -39   27    9 f  0   63.48   21.50    4.82    3.10    4.44    4.41    5.20    4.35   62.28   24.78   65.20   24.99  -2.92  35.19 
1 1 1  -39   27   10 o  3  121.60   14.70   15.76    3.34   13.74    4.54   18.15    4.94  105.68   23.15  123.54   21.74 -17.86  31.76 
1 1 1  -39   27   11 o 10   77.52   20.93    7.19    3.17    5.38    4.36    9.23    4.62   66.39   25.10   83.30   26.11 -16.91  36.22 
1 1 1  -39   27   12 o 19   39.43   18.05   -1.02    3.05   -4.70    4.15    3.31    4.51   38.40   18.57   59.05   24.46 -20.66  30.71 
1 1 1  -39   27   13 o 17  106.22   17.18   12.42    3.36   11.86    4.56   13.10    4.98   96.93   24.63  100.84   25.77  -3.91  35.65 
1 1 1  -39   27   14 o 11   79.62   22.92    7.80    3.67    4.82    4.46   14.10    6.48   64.68   25.15   98.11   30.95 -33.43  39.88 
1 1 1  -39   27   15 o 17   60.83   22.80    4.13    3.58    7.94    4.53   -2.17    5.82   78.07   25.98   50.57   23.75  27.49  35.20 
1 1 1  -39   27   16 o  2   70.77   23.35    6.14    3.66   11.61    4.65   -2.80    5.94   95.56   25.14   49.98   23.63  45.58  34.50 
1 1 1  -39   27   17 o 10   52.61   22.55    1.67    4.05    8.58    5.67   -5.48    5.77   78.87   28.87   45.30   21.91  33.57  36.24 
1 1 1  -39   27   18 o  2   48.00   21.40    0.23    3.97    3.43    5.51   -3.23    5.73   61.87   26.41   48.43   22.99  13.43  35.01 
1 1 1  -39   27   19 o 11   48.89   20.99    1.20    3.52    5.15    4.47   -5.17    5.68   65.96   25.32   45.29   21.86  20.67  33.45 
1 1 1  -39   27   20 o  4   44.94   15.12    2.08    1.53    1.75    1.63    4.75    4.60   42.72   15.48   64.50   25.41 -21.78  29.75 
1 1 1  -39   27   21 o  1   43.87   14.17    2.00    1.35    3.17    1.82    0.56    2.02   53.78   16.32   38.12   16.12  15.65  22.94 
1 1 1  -39   27   22 o  7   69.03   14.60    5.14    1.86    5.29    2.19    4.74    3.53   68.91   16.83   63.68   22.86   5.22  28.38 
1 1 1  -39   27   23 o 15  133.01    7.90   17.42    2.00   17.61    2.64   17.17    3.04  132.16   10.56  129.13   12.51   3.03  16.37 
1 1 1  -39   27   24 o  7   73.52   16.84    6.00    2.31    7.45    2.92    3.55    3.79   80.53   19.25   58.73   23.09  21.79  30.06 
1 1 1  -39   28    4 o 18   73.05   24.48    7.12    4.02   12.77    6.83    4.12    4.97   87.46   31.72   60.90   25.50  26.56  40.70 
1 1 1  -39   28    5 o  8   60.36   24.74    4.07    4.54    2.91    6.18    5.42    6.71   59.94   26.71   66.42   28.76  -6.48  39.25 
1 1 1  -39   28    6 o 11   98.58   21.99   11.94    4.03   10.82    4.93   14.21    7.01   87.93   26.88   92.62   32.29  -4.69  42.02 
1 1 1  -39   28    7 o  5   31.55   15.67   -7.07    3.62   -8.03    4.40   -5.03    6.41   34.82   17.28   47.38   22.95 -12.56  28.73 
1 1 1  -39   28    8 o 13   62.77   23.35    4.77    3.73    5.85    4.55    2.54    6.54   67.37   25.62   60.26   27.11   7.11  37.30 
1 1 1  -39   28    9 o 18   48.43   21.07    1.10    3.64    5.14    4.44   -7.16    6.34   64.71   25.12   44.80   21.95  19.91  33.36 
1 1 1  -39   28   10 o 10   48.00   20.68    1.19    3.44    2.34    4.26   -0.96    5.80   54.72   23.29   51.86   24.14   2.85  33.54 
1 1 1  -39   28   11 o 15   83.60   22.20    8.59    3.60    8.22    4.48    9.29    6.06   78.50   25.82   79.54   29.71  -1.04  39.37 
1 1 1  -39   28   12 o 17   47.30   20.65    0.80    3.52    3.24    4.41   -3.49    5.85   58.32   24.17   48.07   22.93  10.25  33.32 
1 1 1  -39   28   13 o 15   77.97   23.11    7.59    3.68    8.25    4.55    6.33    6.27   78.84   26.03   70.43   28.99   8.41  38.96 
1 1 1  -39   28   14 o 14   77.99   25.64    7.97    4.41   10.06    6.21    5.83    6.28   82.77   30.21   69.16   28.78  13.60  41.73 
1 1 1  -39   28   15 o 19   97.04   20.82   11.07    3.74   12.78    6.49   10.21    4.58   92.33   31.10   88.47   25.64   3.86  40.31 
1 1 1  -39   28   16 o  6   34.57   17.02   -6.58    3.97   -7.54    5.55   -5.58    5.68   41.56   20.40   44.59   21.60  -3.03  29.71 
1 1 1  -39   28   17 f  0   36.34   17.69   -5.23    3.94   -9.77    5.26    0.57    5.95   37.74   18.76   55.92   25.44 -18.17  31.61 
1 1 1  -39   28   18 o 17   52.53   21.41    2.35    3.38   -0.48    4.01    9.32    6.29   46.16   20.95   80.23   30.21 -34.08  36.76 
1 1 1  -39   28   19 o  3   43.90   19.43    0.16    3.22   -2.97    4.51    3.39    4.59   43.27   20.49   59.55   24.67 -16.29  32.08 
1 1 1  -39   28   20 o 10   46.71   15.09    2.30    1.53    2.46    1.57   -0.94    7.07   48.06   15.25   56.48   26.41  -8.42  30.49 
1 1 1  -39   28   21 o  3   50.78   13.95    2.77    1.39    5.16    1.86   -0.26    2.10   69.19   14.57   35.19   15.63  34.00  21.37 
1 1 1  -39   28   22 o 13  119.03    8.82   14.07    1.99   15.80    2.36    9.82    3.70  125.53    9.93   90.68   21.67  34.85  23.84 
1 1 1  -39   28   23 o  7   71.46   13.27    5.39    1.74    5.53    2.25    5.18    2.76   70.44   16.94   66.65   20.05   3.79  26.25 
1 1 1  -39   28   24 o  3   94.58   12.57    9.28    2.21    8.74    2.74   10.27    3.74   89.18   16.73   92.97   21.53  -3.79  27.27 
1 1 1  -39   29    5 o 18   46.18   20.65    0.34    3.73   -5.83    6.10    4.02    4.71   45.01   21.94   60.30   24.99 -15.28  33.26 
1 1 1  -39   29    6 f  0  114.66   19.63   15.34    4.14    9.64    6.66   18.93    5.29   78.12   30.64  123.15   23.35 -45.04  38.53 
1 1 1  -39   29    7 o  1   47.93   21.08    0.88    3.73    2.65    6.06   -0.21    4.74   59.31   26.44   49.13   22.49  10.18  34.71 
1 1 1  -39   29    8 o  5  115.44   19.68   15.51    4.18   32.03    7.49    8.02    5.04  157.27   25.84   75.48   27.27  81.80  37.57 
1 1 1  -39   29    9 o 18   60.17   22.91    4.20    3.64    8.35    5.95    1.72    4.60   75.52   29.15   53.61   23.51  21.91  37.45 
1 1 1  -39   29   10 o  3   34.28   16.95   -7.11    4.08   -2.54    5.52  -12.60    6.06   47.93   22.70   38.38   19.24   9.56  29.75 
1 1 1  -39   29   11 f  0   70.00   23.68    6.22    3.76    0.11    5.74   10.81    4.98   53.64   24.63   88.56   27.01 -34.92  36.55 
1 1 1  -39   29   12 o  5   40.61   18.79   -1.37    3.44   -1.98    5.82   -1.05    4.26   50.20   23.63   45.62   21.04   4.58  31.64 
1 1 1  -39   29   13 o  5   53.79   22.11    2.55    3.64    6.90    6.02    0.03    4.58   71.67   28.79   49.59   22.46  22.07  36.52 
1 1 1  -39   29   14 o  1   56.54   22.30    3.28    3.55   -4.45    5.50    8.77    4.64   45.19   21.73   80.84   26.26 -35.65  34.09 
1 1 1  -39   29   15 o 17   58.70   24.08    3.40    4.31    5.02    6.11    1.79    6.09   66.47   28.07   58.57   26.28   7.91  38.45 
1 1 1  -39   29   16 o  6   47.04   20.60    0.70    3.53    1.38    4.30   -0.70    6.16   52.25   22.82   53.88   25.01  -1.63  33.85 
1 1 1  -39   29   17 o  2   65.16   23.47    5.12    3.73    5.77    4.67    3.99    6.19   68.01   25.94   64.02   27.66   4.00  37.92 
1 1 1  -39   29   18 o  7   60.51   21.66    4.21    3.17    7.16    4.32    0.75    4.67   74.31   25.37   51.95   23.18  22.36  34.36 
1 1 1  -39   29   19 o 16   46.32   20.58    0.26    3.64    0.04    4.38    0.73    6.55   49.07   22.13   57.83   26.46  -8.75  34.49 
1 1 1  -39   29   20 o  4   47.47   21.11    0.31    3.84   -0.90    4.66    2.88    6.79   48.12   22.13   62.78   27.98 -14.66  35.67 
1 1 1  -39   29   21 o  4   43.66   14.45    1.96    1.40    1.25    1.86    2.90    2.13   40.70   16.13   51.94   17.81 -11.23  24.03 
1 1 1  -39   29   22 o 16   90.68   11.11    8.40    1.88    7.93    2.20    9.66    3.62   86.61   13.80   90.09   21.38  -3.49  25.45 
1 1 1  -39   29   23 o 14   28.09   13.33   -1.96    1.93   -5.63    2.79    1.40    2.67   28.07   13.90   45.75   18.88 -17.68  23.44 
1 1 1  -39   30    6 o 11   50.87   21.14    2.17    3.38   -0.46    4.69    5.01    4.88   48.23   22.19   63.83   25.83 -15.60  34.05 
1 1 1  -39   30    7 o  3   51.40   21.23    2.28    3.38    3.24    4.86    1.37    4.71   58.34   24.85   52.79   23.44   5.55  34.16 
1 1 1  -39   30    8 o 18  119.75   19.20   16.55    4.24   19.40    7.17   15.01    5.26  111.80   31.97  105.94   26.17   5.86  41.32 
1 1 1  -39   30    9 o  1   63.11   23.03    4.86    3.61    7.80    6.02    3.21    4.50   73.51   29.04   57.73   24.22  15.78  37.82 
1 1 1  -39   30   10 o  5   79.69   23.13    8.08    3.72   14.14    6.63    5.29    4.50   94.79   31.44   65.21   25.30  29.58  40.36 
1 1 1  -39   30   11 o 12   77.82   23.76    7.80    3.85   10.76    6.46    6.16    4.80   83.16   30.74   68.73   26.26  14.43  40.43 
1 1 1  -39   30   12 o  5   57.67   21.63    3.72    3.22    2.78    4.57    4.64    4.53   56.84   24.15   63.04   25.11  -6.20  34.84 
1 1 1  -39   30   13 o  2  168.96   12.35   29.46    3.96   26.64    5.43   32.65    5.78  153.22   18.96  171.05   17.97 -17.84  26.12 
1 1 1  -39   30   14 o 12   50.10   21.40    1.56    3.62   -1.86    4.29    9.98    6.73   44.06   20.59   80.67   31.03 -36.61  37.24 
1 1 1  -39   30   15 o  9  163.71   14.24   28.29    4.40   28.11    5.39   28.65    7.64  158.66   18.13  146.05   28.44  12.61  33.73 
1 1 1  -39   30   16 o  5   64.16   23.38    4.95    3.72    1.73    4.60   10.97    6.30   54.15   23.63   85.32   30.53 -31.16  38.60 
1 1 1  -39   30   17 o  1   55.71   21.63    3.21    3.29    1.30    4.42    5.58    4.93   52.40   23.00   67.24   26.37 -14.85  34.99 
1 1 1  -39   30   18 o  7   71.35   23.09    6.33    3.59    7.30    4.26    3.96    6.66   74.95   25.20   64.63   28.31  10.32  37.90 
1 1 1  -39   30   19 o  6   49.48   21.28    1.30    3.63    5.56    4.38   -7.95    6.45   67.20   25.23   44.81   21.99  22.39  33.47 
1 1 1  -39   30   20 o  5   49.75   21.25    1.43    3.57    2.22    4.19   -0.65    6.81   54.60   23.16   56.09   26.12  -1.49  34.91 
1 1 1  -39   30   21 o 13   22.43   10.77   -1.75    1.34   -0.82    1.74   -3.09    2.08   29.95   13.68   26.75   12.99   3.19  18.87 
1 1 1  -39   30   22 o 15  104.64   10.34   11.06    2.04   11.13    2.43   10.91    3.73  103.63   12.56   96.27   20.89   7.35  24.38 
1 1 1  -39   31    7 o 17   79.34   21.92    7.88    3.43    7.28    5.00    8.40    4.71   72.15   26.98   77.43   26.49  -5.28  37.82 
1 1 1  -39   31    8 o 15  153.99   13.48   24.97    3.92   27.37    5.60   22.67    5.49  153.80   19.53  137.26   21.67  16.54  29.17 
1 1 1  -39   31    9 o  5   48.93   20.68    1.66    3.32   -1.49    4.80    4.56    4.60   46.73   21.81   62.40   25.15 -15.67  33.29 
1 1 1  -39   31   10 o  3   80.59   22.27    8.11    3.54   12.22    5.07    4.23    4.94   94.18   26.90   61.79   25.60  32.40  37.14 
1 1 1  -39   31   11 o  6   82.59   21.62    8.37    3.45    3.20    4.72   14.28    5.04   58.30   24.64  104.33   25.55 -46.03  35.50 
1 1 1  -39   31   12 o  5   36.40   17.21   -2.40    3.16   -2.91    4.23   -1.76    4.73   41.57   19.74   46.13   21.58  -4.55  29.24 
1 1 1  -39   31   13 o 15   36.42   17.53   -3.79    3.60   -7.59    4.32    4.77    6.48   35.07   17.36   65.60   28.33 -30.53  33.23 
1 1 1  -39   31   14 o 13   62.18   23.38    4.56    3.77    4.84    4.58    3.98    6.61   63.93   25.31   64.02   28.11  -0.09  37.83 
1 1 1  -39   31   15 o  4   42.47   19.64   -1.32    3.75   -0.90    4.71   -2.03    6.18   47.97   22.13   51.37   24.22  -3.40  32.81 
1 1 1  -39   31   16 o 11  106.83   18.15   12.85    3.57    8.16    4.80   18.66    5.34   77.48   26.74  123.12   23.57 -45.64  35.64 
1 1 1  -39   31   17 o  9   87.94   23.02    9.62    3.91    7.13    4.63   15.78    7.29   73.44   26.18   99.44   32.97 -26.00  42.10 
1 1 1  -39   31   18 o  5   80.37   23.79    8.19    3.91   10.06    4.71    4.12    6.97   86.76   26.24   65.37   28.78  21.40  38.95 
1 1 1  -39   31   19 f  0   42.50   19.47   -0.96    3.56    0.19    4.23   -3.72    6.57   48.76   21.89   50.45   24.13  -1.70  32.58 
1 1 1  -39   31   20 o 15   95.13   28.11   12.51    5.46   24.35    7.88    1.58    7.57  129.08   32.12   61.65   28.29  67.43  42.80 
1 1 1  -39   31   21 o  1   40.67   14.54    1.59    1.43    4.13    1.95   -1.33    2.10   60.84   16.43   31.39   14.58  29.44  21.96 
1 1 1  -39   32    8 f  0  140.05   15.07   21.19    3.96   24.47    5.59   17.87    5.62  143.19   21.10  115.93   26.04  27.26  33.51 
1 1 1  -39   32    9 o 13   51.19   21.26    2.19    3.42    1.90    4.80    2.48    4.88   54.47   23.93   56.24   24.43  -1.77  34.20 
1 1 1  -39   32   10 o  9  132.17   23.95   21.90    5.82    0.00    0.00   21.90    5.82       ?       ?  132.17   23.95      ?      ? 
1 1 1  -39   32   11 o 17  157.38   13.64   26.07    4.06   24.01    5.79   28.07    5.68  140.84   22.28  156.12   19.50 -15.28  29.61 
1 1 1  -39   32   12 o 13   39.66   18.39   -1.42    3.32   -2.92    4.66    0.11    4.71   43.62   20.71   50.00   22.71  -6.38  30.73 
1 1 1  -39   32   13 o 16  147.45   15.96   23.62    4.42   32.70    5.56    8.06    7.28  172.07   17.16   74.12   30.92  97.95  35.37 
1 1 1  -39   32   14 o 18  156.82   15.70   26.57    4.64   27.59    5.67   24.52    8.05  155.02   19.61  126.61   33.00  28.41  38.38 
1 1 1  -39   32   15 o 13  163.39   13.06   27.79    4.04   26.61    5.59   29.07    5.84  152.22   19.71  159.27   19.61  -7.05  27.80 
1 1 1  -39   32   16 o 14   45.13   20.54   -0.53    3.89   -2.91    4.77    4.14    6.69   44.35   21.03   64.69   28.35 -20.34  35.30 
1 1 1  -39   32   17 o  3   72.97   24.42    6.83    4.00    5.28    4.87   10.03    7.00   66.00   26.11   80.64   31.48 -14.64  40.90 
1 1 1  -39   32   18 o 18  140.42   17.18   21.72    4.51   16.74    5.28   35.13    8.67  115.16   24.76  160.83   29.32 -45.67  38.37 
1 1 1  -39   32   19 o 13   85.89   27.83   10.28    5.21    7.07    7.10   14.03    7.67   72.45   30.40   92.00   33.60 -19.56  45.31 
1 1 1  -39   32   20 o  8   89.95   11.05    8.28    1.86    7.79    1.91   16.54    7.86   86.80   11.85   99.82   34.24 -13.02  36.23 
1 1 1  -39   33    9 o  8  108.29   18.45   13.44    3.68   11.77    5.16   15.16    5.24   91.01   27.44  106.37   26.01 -15.35  37.81 
1 1 1  -39   33   10 o 16  162.85   13.19   27.81    4.06   28.89    5.93   26.85    5.58  157.00   20.27  152.13   19.67   4.86  28.25 
1 1 1  -39   33   11 o 11   45.07   19.92    0.46    3.37   -0.58    4.57    1.69    4.98   47.70   21.93   54.54   24.16  -6.84  32.62 
1 1 1  -39   33   12 o 16  105.04   21.89   13.41    4.25   20.33    5.30    0.92    7.11  129.57   22.21   58.44   27.03  71.12  34.99 
1 1 1  -39   33   13 o 10   48.51   21.30    0.92    3.79    2.97    4.64   -3.19    6.58   57.45   24.37   50.65   24.20   6.80  34.34 
1 1 1  -39   33   14 o 16   56.98   22.35    3.46    3.54    3.67    4.98    3.25    5.03   60.37   25.41   59.25   25.27   1.13  35.84 
1 1 1  -39   33   15 o 18   90.90   21.56   10.01    3.68    7.85    5.01   12.56    5.43   75.42   27.20   94.50   28.07 -19.09  39.09 
1 1 1  -39   33   16 o 13   63.70   24.44    4.86    4.17    4.88    4.91    4.78    7.86   64.38   25.96   67.30   30.05  -2.92  39.71 
1 1 1  -39   33   17 o  5  114.72   26.02   17.14    5.56   14.42    8.10   19.57    7.66   91.27   34.29  111.02   33.43 -19.75  47.89 
1 1 1  -39   33   18 o  2  130.06   23.65   20.83    5.65   29.39    8.80   14.81    7.38  139.27   33.52   95.22   33.13  44.05  47.13 
1 1 1  -39   34   12 o  3  111.03   21.65   14.91    4.42   13.77    5.49   16.99    7.46   98.81   27.90  100.87   33.34  -2.05  43.47 
1 1 1  -39   34   13 o  7   47.97   21.27    0.65    3.87    2.23    4.77   -2.41    6.65   55.45   24.12   51.88   24.66   3.57  34.50 
1 1 1  -39   34   14 o  4  159.53   16.18   27.76    4.86   33.87    6.04   16.59    8.17  172.97   18.59   96.72   34.75  76.25  39.41 
1 1 1  -39   34   15 o 13   49.67   23.04   -0.95    5.22   -0.56    8.14   -1.23    6.81   58.59   27.68   54.34   25.57   4.26  37.68 
1 1 1  -39   34   16 o  6  185.39   18.91   38.99    6.60   27.96    9.31   50.11    9.35  129.01   36.29  198.90   25.19 -69.88  44.18 
1 1 1  -38    0    1 o  2   19.21   13.53   -2.12    1.96   -2.12    1.96   -2.12    1.96   19.21   13.53   19.21   13.53   0.00   0.00 
1 1 1  -38    0    2 o  5   26.04   16.95   -0.01    2.03   -0.01    2.03   -0.01    2.03   26.04   16.95   26.04   16.95   0.00   0.00 
1 1 1  -38    0    3 o 19  120.18    9.60   14.25    2.17   14.25    2.17   14.25    2.17  120.18    9.60  120.18    9.60   0.00   0.00 
1 1 1  -38    0    4 o 15   82.23   14.02    7.16    2.01    7.16    2.01    7.16    2.01   82.23   14.02   82.23   14.02   0.00   0.00 
1 1 1  -38    0    5 o  5  216.94    6.52   45.32    2.70   45.32    2.70   45.32    2.70  216.94    6.52  216.94    6.52   0.00   0.00 
1 1 1  -38    0    6 o  4   31.07   18.25    1.19    1.83    1.19    1.83    1.19    1.83   31.07   18.25   31.07   18.25   0.00   0.00 
1 1 1  -38    0    7 o  9  189.80    9.08   35.01    3.27   35.01    3.27   35.01    3.27  189.80    9.08  189.80    9.08   0.00   0.00 
1 1 1  -38    0    8 o  8  223.47    7.21   48.13    3.07   48.13    3.07   48.13    3.07  223.47    7.21  223.47    7.21   0.00   0.00 
1 1 1  -38    0    9 o 16  122.45   10.23   14.80    2.35   14.80    2.35   14.80    2.35  122.45   10.23  122.45   10.23   0.00   0.00 
1 1 1  -38    0   10 o  7  102.62   10.60   10.50    2.02   10.50    2.02   10.50    2.02  102.62   10.60  102.62   10.60   0.00   0.00 
1 1 1  -38    0   11 o  4   23.44   15.51   -0.35    1.81   -0.35    1.81   -0.35    1.81   23.44   15.51   23.44   15.51   0.00   0.00 
1 1 1  -38    0   12 o 10   18.51   13.08   -2.19    1.87   -2.19    1.87   -2.19    1.87   18.51   13.08   18.51   13.08   0.00   0.00 
1 1 1  -38    0   13 o  7   51.01   21.44    3.64    2.10    3.64    2.10    3.64    2.10   51.01   21.44   51.01   21.44   0.00   0.00 
1 1 1  -38    0   14 o  5   64.63   20.40    5.17    2.21    5.17    2.21    5.17    2.21   64.63   20.40   64.63   20.40   0.00   0.00 
1 1 1  -38    0   15 o  6   64.48   19.83    5.08    2.13    5.08    2.13    5.08    2.13   64.48   19.83   64.48   19.83   0.00   0.00 
1 1 1  -38    0   16 o  9   49.90   25.80    3.77    3.16    3.77    3.16    3.77    3.16   49.90   25.80   49.90   25.80   0.00   0.00 
1 1 1  -38    0   17 o  7   37.21   24.05    0.36    4.00    0.36    4.00    0.36    4.00   37.21   24.05   37.21   24.05   0.00   0.00 
1 1 1  -38    0   18 o  7   34.49   22.28    0.26    3.43    0.26    3.43    0.26    3.43   34.49   22.28   34.49   22.28   0.00   0.00 
1 1 1  -38    0   19 o 15   51.43   27.01    4.05    3.50    4.05    3.50    4.05    3.50   51.43   27.01   51.43   27.01   0.00   0.00 
1 1 1  -38    0   20 o 12   88.42   26.11    9.65    3.83    9.65    3.83    9.65    3.83   88.42   26.11   88.42   26.11   0.00   0.00 
1 1 1  -38    0   21 o 15   55.12   23.37    4.32    2.49    4.32    2.49    4.32    2.49   55.12   23.37   55.12   23.37   0.00   0.00 
1 1 1  -38    0   22 o 12   44.01   22.91    2.90    2.50    2.90    2.50    2.90    2.50   44.01   22.91   44.01   22.91   0.00   0.00 
1 1 1  -38    0   23 o 17  165.20   13.01   27.10    4.04   27.10    4.04   27.10    4.04  165.20   13.01  165.20   13.01   0.00   0.00 
1 1 1  -38    0   24 o  7   26.88   17.69   -0.27    2.31   -0.27    2.31   -0.27    2.31   26.88   17.69   26.88   17.69   0.00   0.00 
1 1 1  -38    0   25 o 13   41.73   22.89    2.55    2.62    2.55    2.62    2.55    2.62   41.73   22.89   41.73   22.89   0.00   0.00 
1 1 1  -38    0   26 o 18   25.37   17.25   -1.20    2.54   -1.20    2.54   -1.20    2.54   25.37   17.25   25.37   17.25   0.00   0.00 
1 1 1  -38    0   27 o 16   23.43   16.81   -5.43    3.57   -5.43    3.57   -5.43    3.57   23.43   16.81   23.43   16.81   0.00   0.00 
1 1 1  -38    0   28 o  2   29.23   19.02    0.05    2.56    0.05    2.56    0.05    2.56   29.23   19.02   29.23   19.02   0.00   0.00 
1 1 1  -38    0   29 o  8  134.35   12.55   18.14    3.15   18.14    3.15   18.14    3.15  134.35   12.55  134.35   12.55   0.00   0.00 
1 1 1  -38    0   30 o 15   39.49   22.73    2.24    2.75    2.24    2.75    2.24    2.75   39.49   22.73   39.49   22.73   0.00   0.00 
1 1 1  -38    0   31 o  3   30.49   19.79    0.20    2.74    0.20    2.74    0.20    2.74   30.49   19.79   30.49   19.79   0.00   0.00 
1 1 1  -38    0   32 o 16   37.37   23.31    1.39    3.38    1.39    3.38    1.39    3.38   37.37   23.31   37.37   23.31   0.00   0.00 
1 1 1  -38    0   33 f  0   45.32   25.25    3.21    3.24    3.21    3.24    3.21    3.24   45.32   25.25   45.32   25.25   0.00   0.00 
1 1 1  -38    1    1 o  4   31.40   13.52    0.05    1.47   -2.77    2.20    2.31    1.97   28.80   13.82   48.46   17.10 -19.66  21.98 
1 1 1  -38    1    2 o  8   43.96   14.58    1.93    1.43    2.48    2.00    1.34    2.04   49.84   17.24   42.96   16.92   6.88  24.16 
1 1 1  -38    1    3 o  1  111.43    7.10   12.09    1.50   11.08    2.14   13.07    2.11  105.23   10.83  114.90    9.69  -9.67  14.53 
1 1 1  -38    1    4 o  7   94.94    8.55    8.87    1.53    9.03    2.04    8.66    2.32   94.68   11.53   91.72   13.67   2.95  17.89 
1 1 1  -38    1    5 o 12   98.97    7.97    9.59    1.49    9.66    1.99    9.49    2.25   98.37   10.78   96.72   12.50   1.65  16.51 
1 1 1  -38    1    6 o  5  137.48    6.73   18.32    1.76   17.55    2.53   19.04    2.45  133.30   10.01  139.22    9.29  -5.92  13.66 
1 1 1  -38    1    7 o  5  111.89    7.01   12.16    1.49   13.27    2.35   11.41    1.93  115.57   10.76  107.59    9.49   7.98  14.35 
1 1 1  -38    1    8 o  3   68.46   10.86    4.72    1.37    4.44    2.18    4.90    1.76   64.43   17.37   68.79   13.90  -4.36  22.25 
1 1 1  -38    1    9 o 17   55.87   13.17    3.23    1.38    6.71    2.22    1.05    1.76   80.40   15.04   39.89   15.72  40.51  21.76 
1 1 1  -38    1   10 o  9  194.06    5.57   36.25    2.06   38.38    2.98   34.31    2.85  198.83    7.88  187.94    7.96  10.88  11.20 
1 1 1  -38    1   11 o 15   32.05   13.58    0.16    1.44    3.51    2.04   -3.19    2.03   57.89   17.19   26.62   12.90  31.27  21.49 
1 1 1  -38    1   12 o 19  158.35    6.00   24.17    1.81   23.30    2.44   25.23    2.70  154.78    8.29  160.87    8.84  -6.09  12.12 
1 1 1  -38    1   13 o 13   20.03    9.88   -2.88    1.36   -1.13    2.04   -4.26    1.82   32.47   14.82   22.31   11.08  10.16  18.51 
1 1 1  -38    1   14 o  5  304.44    4.57   88.87    2.65   89.87    3.78   87.91    3.72  305.38    6.49  302.04    6.46   3.34   9.16 
1 1 1  -38    1   15 o  2   81.69   11.22    6.67    1.70    6.95    2.77    6.50    2.16   80.76   18.40   79.38   14.80   1.37  23.61 
1 1 1  -38    1   16 o 15  112.01    9.74   12.33    2.06   16.09    3.42   10.18    2.58  126.06   14.49  100.24   13.87  25.82  20.05 
1 1 1  -38    1   17 o 13   72.78   17.21    5.61    2.35    5.42    3.96    5.71    2.92   71.23   24.29   72.63   20.31  -1.40  31.66 
1 1 1  -38    1   18 o  3   41.98   16.89    1.02    2.07    2.17    3.35    0.31    2.64   54.45   21.62   42.66   18.24  11.79  28.29 
1 1 1  -38    1   19 o  7   49.43   17.17    2.33    1.98    2.44    2.39    2.10    3.54   51.63   18.77   54.98   22.09  -3.34  28.99 
1 1 1  -38    1   20 o  6   96.85   11.68    9.38    2.12   10.88    2.59    6.37    3.66  103.71   13.41   75.81   23.17  27.90  26.77 
1 1 1  -38    1   21 o  8  179.72    7.35   31.30    2.52   28.16    3.01   38.61    4.59  169.65    9.33  197.04   12.26 -27.39  15.41 
1 1 1  -38    1   22 o  2  161.67    8.71   25.51    2.68   26.39    2.97   21.62    6.23  164.10    9.51  138.87   24.40  25.23  26.18 
1 1 1  -38    1   23 o 19   63.58   16.59    4.29    2.03    2.67    3.44    5.16    2.52   56.69   22.09   69.11   18.67 -12.42  28.92 
1 1 1  -38    1   24 o  2   37.50   15.75    0.41    1.91    0.30    2.59    0.55    2.82   42.13   18.06   44.61   18.96  -2.48  26.18 
1 1 1  -38    1   25 o  2   53.02   16.61    2.90    1.87    1.61    2.64    4.20    2.64   48.15   19.16   62.73   19.78 -14.58  27.54 
1 1 1  -38    1   26 o 16   37.37   15.42    0.60    1.78    2.99    2.55   -1.67    2.49   55.03   19.45   34.49   15.97  20.54  25.16 
1 1 1  -38    1   27 o  1   27.26   13.14   -2.85    2.03   -1.87    2.87   -3.83    2.88   36.91   17.11   32.45   15.64   4.46  23.18 
1 1 1  -38    1   28 o 13   32.71   14.70   -0.64    1.91    1.54    2.95   -2.23    2.52   48.93   19.97   33.03   15.54  15.90  25.31 
1 1 1  -38    1   29 o 17   33.60   14.89   -0.34    1.90    2.46    2.70   -3.09    2.67   51.85   19.72   32.07   15.35  19.78  24.98 
1 1 1  -38    1   30 o 10   89.26   13.13    8.24    2.17    6.23    2.81   11.21    3.41   74.12   19.58  100.95   18.40 -26.84  26.87 
1 1 1  -38    1   31 o  4   61.36   16.84    4.14    2.03    5.67    2.88    2.62    2.87   70.19   20.31   52.80   20.27  17.39  28.70 
1 1 1  -38    1   32 o 15  103.76   11.86   10.97    2.31    9.76    3.04   12.60    3.53   94.40   17.55  107.28   17.89 -12.88  25.06 
1 1 1  -38    1   33 o 13   28.07   13.59   -3.21    2.24   -3.99    3.19   -2.46    3.15   33.99   16.40   36.85   17.35  -2.86  23.87 
1 1 1  -38    2    1 o  5   33.11   13.98    0.28    1.51   -0.85    2.25    1.23    2.05   34.71   15.73   42.27   16.87  -7.56  23.06 
1 1 1  -38    2    2 o  4   73.70   11.20    5.51    1.53    4.12    2.27    6.65    2.06   61.46   18.13   79.91   14.01 -18.45  22.91 
1 1 1  -38    2    3 o 10  121.32    7.11   14.32    1.64   13.61    2.16   15.29    2.52  117.26    9.73  123.82   10.76  -6.56  14.51 
1 1 1  -38    2    4 o  1  102.32    7.66   10.23    1.48   10.52    2.42   10.06    1.88  101.69   12.77  100.66    9.91   1.03  16.16 
1 1 1  -38    2    5 o 10  101.87    7.52   10.13    1.45    7.96    2.33   11.51    1.86   87.63   14.42  108.09    9.09 -20.45  17.04 
1 1 1  -38    2    6 o  8  159.46    5.06   24.47    1.54   24.09    2.19   24.84    2.16  157.50    7.30  160.01    7.10  -2.51  10.18 
1 1 1  -38    2    7 o 12   63.13   10.44    4.01    1.21    3.53    1.72    4.49    1.71   57.89   15.32   65.65   14.09  -7.76  20.82 
1 1 1  -38    2    8 o  1   70.18    9.28    4.89    1.21    4.83    1.73    4.94    1.70   68.35   13.75   69.24   13.33  -0.89  19.15 
1 1 1  -38    2    9 o 12  117.90    6.07   13.43    1.36   15.62    1.97   11.41    1.89  126.59    8.19  107.76    9.27  18.84  12.37 
1 1 1  -38    2   10 o 13  156.61    5.52   23.61    1.65   23.52    2.55   23.68    2.16  155.30    8.63  156.33    7.26  -1.02  11.27 
1 1 1  -38    2   11 f  0   29.72   13.00   -0.21    1.40    1.59    2.31   -1.27    1.77   46.50   18.10   29.23   13.50  17.28  22.58 
1 1 1  -38    2   12 o 10  133.25    7.14   17.20    1.81   14.78    2.66   19.29    2.47  122.00   11.56  140.45    9.28 -18.46  14.82 
1 1 1  -38    2   13 o  9   42.99   14.80    1.73    1.47    2.09    2.06    1.36    2.10   48.21   17.44   44.03   17.22   4.18  24.51 
1 1 1  -38    2   14 o 19  156.33    7.27   23.66    2.16   22.94    3.42   24.14    2.79  152.12   11.89  157.17    9.35  -5.05  15.13 
1 1 1  -38    2   15 o  5   93.46   11.18    8.69    1.95    8.92    3.15    8.55    2.49   91.64   18.63   91.32   14.81   0.32  23.80 
1 1 1  -38    2   16 o 17   88.49   11.26    7.81    1.86   10.54    3.27    6.51    2.26  100.21   17.77   79.20   15.49  21.01  23.57 
1 1 1  -38    2   17 o 12   41.24   15.21    1.42    1.58   -0.50    2.22    3.39    2.25   36.32   16.10   57.38   18.25 -21.06  24.34 
1 1 1  -38    2   18 o 15   92.33   12.02    8.55    2.07    6.65    2.73   11.08    3.16   78.88   18.48  103.30   16.61 -24.42  24.85 
1 1 1  -38    2   19 o 17  157.53    6.78   23.99    2.03   26.61    2.87   21.36    2.88  165.05    9.16  147.34   10.31  17.71  13.79 
1 1 1  -38    2   20 o 19   84.24   13.44    7.23    2.09    6.74    2.52    8.32    3.75   79.87   17.02   86.39   22.51  -6.52  28.22 
1 1 1  -38    2   21 o  7  115.95    9.98   13.25    2.19   13.92    2.63   11.75    3.93  118.12   11.84  104.10   20.54  14.02  23.70 
1 1 1  -38    2   22 o 15   88.77   15.55    8.19    2.54    7.06    2.81   13.26    5.95   81.00   18.55  104.88   28.83 -23.88  34.29 
1 1 1  -38    2   23 o 12   29.22   13.75   -1.92    1.97   -3.97    2.36    2.87    3.60   27.96   13.63   58.13   22.61 -30.17  26.41 
1 1 1  -38    2   24 o  7   57.28   17.89    3.43    2.17    2.99    2.61    4.42    3.91   55.39   19.67   65.81   23.98 -10.42  31.01 
1 1 1  -38    2   25 o  3   56.36   17.63    3.32    2.11    2.80    2.52    4.52    3.83   53.95   19.31   66.06   23.80 -12.12  30.65 
1 1 1  -38    2   26 o 14   29.80   13.77   -1.29    1.84   -0.49    2.55   -2.15    2.66   38.78   17.23   34.56   16.17   4.22  23.62 
1 1 1  -38    2   27 o  3   65.88   16.18    4.63    2.02    3.64    2.63    6.05    3.15   58.95   19.81   73.48   21.24 -14.53  29.05 
1 1 1  -38    2   28 o  8   55.63   18.06    3.26    2.19   -0.54    3.05    7.33    3.16   41.85   18.70   80.79   20.45 -38.94  27.71 
1 1 1  -38    2   29 o 19  156.82    7.95   24.06    2.37   24.82    3.34   23.29    3.37  157.42   11.19  152.11   11.69   5.30  16.18 
1 1 1  -38    2   30 o  5   41.30   16.61    1.13    2.00    0.88    2.85    1.37    2.82   45.14   19.11   47.01   19.40  -1.87  27.23 
1 1 1  -38    2   31 o 15  103.97   10.91   10.91    2.13    9.20    3.00   12.66    3.03   91.39   17.84  109.66   14.86 -18.27  23.22 
1 1 1  -38    2   32 o 14   46.05   17.54    1.87    2.14    2.73    2.86    0.78    3.21   53.31   20.30   46.60   20.04   6.71  28.52 
1 1 1  -38    2   33 o 18   48.83   18.47    2.20    2.36    5.45    3.53   -0.43    3.17   68.13   22.93   42.39   19.00  25.75  29.78 
1 1 1  -38    3    1 o  5   32.53   13.39    0.46    1.34    2.10    2.01   -0.84    1.79   47.20   17.21   30.71   13.97  16.49  22.17 
1 1 1  -38    3    2 o  3   71.98   13.56    5.40    1.79    6.34    2.45    4.30    2.64   76.46   17.20   62.60   19.75  13.86  26.19 
1 1 1  -38    3    3 o 18   37.62   14.61    1.03    1.50   -1.11    2.75    1.93    1.79   38.00   17.29   45.41   16.28  -7.41  23.75 
1 1 1  -38    3    4 o  4   64.37   10.86    4.20    1.29    3.89    2.03    4.41    1.66   60.14   16.98   64.95   13.83  -4.81  21.90 
1 1 1  -38    3    5 o 11   65.89    9.76    4.35    1.19    3.41    1.73    5.20    1.64   56.73   15.50   71.20   12.56 -14.47  19.95 
1 1 1  -38    3    6 o  4  108.67    6.24   11.43    1.29    8.65    1.82   14.22    1.82   93.18   10.42  120.69    7.95 -27.52  13.11 
1 1 1  -38    3    7 o 18   93.65    6.78    8.52    1.20    8.45    1.72    8.59    1.69   92.31    9.92   93.22    9.62  -0.90  13.81 
1 1 1  -38    3    8 o  7   95.20    6.67    8.79    1.20   10.19    1.70    7.38    1.71  101.90    8.80   86.00   10.64  15.89  13.81 
1 1 1  -38    3    9 o  7   38.15   13.15    1.35    1.16    1.76    1.68    0.97    1.61   44.06   15.76   38.29   15.04   5.78  21.79 
1 1 1  -38    3   10 o 15  175.03    4.68   29.42    1.56   27.52    2.24   31.23    2.18  168.64    6.96  179.86    6.38 -11.22   9.44 
1 1 1  -38    3   11 o  6   22.63   10.65   -1.22    1.18   -2.20    1.75   -0.40    1.61   26.18   12.50   31.01   13.73  -4.83  18.57 
1 1 1  -38    3   12 o 15   99.94    7.31    9.70    1.38   10.35    2.05    9.17    1.88  102.22   10.66   96.23   10.39   5.98  14.88 
1 1 1  -38    3   13 o  4   80.43   12.62    6.54    1.87    5.80    4.06    6.74    2.11   73.17   24.61   81.12   14.14  -7.96  28.39 
1 1 1  -38    3   14 o  6   76.42   14.06    5.99    1.97    5.24    2.80    6.74    2.79   69.76   20.00   79.40   18.70  -9.64  27.38 
1 1 1  -38    3   15 o  1   47.07   15.72    2.16    1.66   -0.12    2.86    3.31    2.03   42.64   18.61   56.53   17.26 -13.89  25.39 
1 1 1  -38    3   16 o  2   93.81    9.37    8.65    1.65    6.88    2.37   10.35    2.31   81.30   15.84  101.71   12.15 -20.41  19.96 
1 1 1  -38    3   17 o 15  129.85    7.20   16.34    1.78   14.78    2.51   17.91    2.52  122.29   10.86  135.12    9.85 -12.83  14.66 
1 1 1  -38    3   18 o  2   46.52   16.05    2.05    1.73    4.33    2.23   -1.37    2.74   63.86   17.70   37.63   17.17  26.23  24.67 
1 1 1  -38    3   19 o  7   49.57   15.81    2.48    1.69    0.47    2.28    4.89    2.50   40.78   17.18   67.53   18.74 -26.75  25.43 
1 1 1  -38    3   20 o 19  180.20    6.30   31.33    2.16   34.66    3.06   28.00    3.06  188.68    8.52  169.10    9.53  19.58  12.78 
1 1 1  -38    3   21 o  9   70.91   14.31    5.21    1.87    4.97    2.41    5.57    2.96   68.06   18.21   71.49   20.59  -3.44  27.48 
1 1 1  -38    3   22 o  7  180.09    7.42   31.45    2.54   30.00    3.49   33.08    3.71  174.48   10.54  183.17   10.66  -8.69  14.99 
1 1 1  -38    3   23 o 14   37.39   16.01    0.17    2.03   -0.65    2.50    1.77    3.50   37.93   16.94   53.16   21.74 -15.24  27.56 
1 1 1  -38    3   24 o  7   91.20   15.55    8.64    2.61    6.43    3.29   12.41    4.29   76.11   21.62  105.90   21.94 -29.79  30.80 
1 1 1  -38    3   25 o  9   43.11   17.31    1.14    2.17    2.78    2.66   -2.18    3.79   54.26   19.77   42.63   19.72  11.63  27.93 
1 1 1  -38    3   26 o 18   62.61   19.82    4.20    2.66    1.49    3.04   12.93    5.45   49.56   20.26  103.95   27.17 -54.38  33.89 
1 1 1  -38    3   27 o 18   91.29   13.26    8.52    2.24    9.26    2.72    6.93    3.97   94.07   15.69   77.49   24.22  16.58  28.85 
1 1 1  -38    3   28 o 13   85.50   15.62    7.72    2.46    8.22    3.18    6.98    3.87   86.00   19.77   77.28   23.85   8.71  30.98 
1 1 1  -38    3   29 o  2  137.16    9.99   18.69    2.60   19.68    3.22   16.85    4.39  139.42   12.22  123.96   19.18  15.46  22.74 
1 1 1  -38    3   30 o 15   53.68   18.57    3.01    2.32    2.65    2.80    3.81    4.12   52.88   20.09   61.53   24.12  -8.66  31.39 
1 1 1  -38    3   31 o 19   49.43   18.32    2.34    2.30    2.29    2.81    2.45    3.98   51.00   19.94   55.76   23.03  -4.77  30.46 
1 1 1  -38    3   32 o  7   32.95   15.32   -1.57    2.33    0.10    2.96   -4.31    3.78   42.79   18.80   37.29   17.95   5.50  25.99 
1 1 1  -38    3   33 o  5   40.31   17.63    0.10    2.57    1.06    3.36   -1.28    4.01   48.27   20.61   44.85   20.59   3.41  29.13 
1 1 1  -38    4    1 o  9   31.54   14.06   -0.44    1.72   -1.32    2.48    0.37    2.38   35.08   16.13   40.35   17.30  -5.27  23.65 
1 1 1  -38    4    2 o  9   40.33   13.80    1.56    1.28    3.71    1.93   -0.12    1.71   58.70   16.51   32.91   14.37  25.79  21.89 
1 1 1  -38    4    3 f  0   29.13   12.30    0.17    1.17   -2.62    1.81    2.20    1.54   25.49   12.31   46.54   15.13 -21.05  19.51 
1 1 1  -38    4    4 o 13   36.41   13.23    1.15    1.19    1.72    1.84    0.74    1.55   44.25   16.41   36.24   14.60   8.01  21.97 
1 1 1  -38    4    5 o  3   53.36   11.68    2.93    1.16    2.08    1.75    3.59    1.54   46.44   16.16   58.46   13.97 -12.01  21.36 
1 1 1  -38    4    6 o 18   52.60   10.95    2.83    1.06    3.56    1.61    2.26    1.42   58.18   14.52   46.95   14.44  11.23  20.47 
1 1 1  -38    4    7 o 16   41.61   11.76    1.77    0.97    2.63    1.46    1.07    1.31   50.31   14.43   36.72   13.80  13.60  19.96 
1 1 1  -38    4    8 o  2   68.46    7.97    4.61    1.02    4.63    1.51    4.59    1.39   67.36   12.18   67.40   11.19  -0.04  16.54 
1 1 1  -38    4    9 o 13   60.15    9.21    3.60    1.02    4.94    1.54    2.54    1.37   69.75   11.99   49.61   13.92  20.15  18.37 
1 1 1  -38    4   10 o  2  143.70    5.06   19.86    1.39   18.65    2.11   20.77    1.83  138.42    8.03  146.59    6.57  -8.17  10.38 
1 1 1  -38    4   11 o 17   39.24   13.55    1.42    1.23    1.69    1.86    1.22    1.64   44.59   16.51   40.20   15.37   4.38  22.55 
1 1 1  -38    4   12 o  2   59.45   12.86    3.63    1.42    4.65    2.12    2.81    1.90   66.34   16.75   52.61   16.80  13.72  23.73 
1 1 1  -38    4   13 o 12   46.37   14.92    2.13    1.50    1.05    2.30    2.93    1.98   43.69   17.72   53.67   17.11  -9.98  24.64 
1 1 1  -38    4   14 o  7   43.56   15.89    1.64    1.72   -0.82    3.65    2.34    1.95   45.62   20.41   49.41   17.02  -3.79  26.58 
1 1 1  -38    4   15 o  9   62.08   13.86    3.98    1.60    3.49    2.19    4.55    2.35   58.01   17.94   65.42   18.16  -7.42  25.53 
1 1 1  -38    4   16 o  2  110.87    7.86   11.96    1.65   11.25    2.39   12.61    2.29  106.18   11.99  112.92   10.75  -6.74  16.11 
1 1 1  -38    4   17 o 12   46.27   15.28    2.10    1.57    1.29    2.22    2.89    2.21   44.43   17.62   53.91   18.15  -9.47  25.30 
1 1 1  -38    4   18 o 17  103.86    8.81   10.56    1.73   11.30    2.45    9.82    2.45  106.23   12.29   98.54   13.35   7.69  18.15 
1 1 1  -38    4   19 o  5   47.95   17.09    2.12    1.97    0.85    2.58    3.89    3.05   44.52   18.48   61.79   21.32 -17.27  28.21 
1 1 1  -38    4   20 o  3   25.83   12.25   -1.84    1.63   -2.59    2.24   -1.02    2.36   30.00   14.28   35.58   16.12  -5.57  21.53 
1 1 1  -38    4   21 o 11  136.51    8.41   18.17    2.18   18.77    2.98   17.48    3.20  137.50   11.48  132.02   12.85   5.48  17.23 
1 1 1  -38    4   22 o  8   88.85   10.97    7.88    1.82    7.91    2.55    7.85    2.60   87.02   15.93   86.50   16.36   0.52  22.84 
1 1 1  -38    4   23 o  6   48.70   16.25    2.35    1.77    0.43    2.45    4.44    2.56   41.70   17.71   64.32   19.32 -22.62  26.21 
1 1 1  -38    4   24 o 16   95.28   11.25    9.07    2.01   11.38    3.09    7.38    2.64  104.71   15.98   83.44   17.14  21.28  23.43 
1 1 1  -38    4   25 o 11   68.58   15.17    4.94    1.93    7.72    2.57    1.34    2.93   85.67   16.34   48.46   19.85  37.21  25.72 
1 1 1  -38    4   26 o  4   49.72   19.31    1.97    2.62    1.96    3.05    1.99    5.12   51.68   20.60   60.24   25.58  -8.56  32.84 
1 1 1  -38    4   27 o 17   32.12   14.77   -1.25    2.08   -2.48    2.47    1.71    3.83   32.09   15.19   53.91   22.46 -21.82  27.11 
1 1 1  -38    4   28 o  1  111.23   11.64   12.46    2.43   12.24    2.97   12.90    4.24  108.61   14.71  107.03   21.53   1.58  26.08 
1 1 1  -38    4   29 o 15   56.24   18.18    3.39    2.22    1.71    2.71    6.85    3.89   48.19   19.34   75.87   23.98 -27.69  30.81 
1 1 1  -38    4   30 o  8   71.45   17.21    5.62    2.32    4.25    2.82    8.47    4.07   61.72   20.51   83.45   24.16 -21.73  31.69 
1 1 1  -38    4   31 o  3   89.19   15.97    8.55    2.62    8.82    2.94    7.52    5.77   89.42   17.86   76.54   28.89  12.87  33.97 
1 1 1  -38    4   32 o  5   84.96   16.82    7.86    2.63    6.79    3.35    9.60    4.25   75.85   21.90   88.42   24.41 -12.58  32.80 
1 1 1  -38    4   33 f  0   65.75   19.61    4.91    2.65    4.50    3.41    5.55    4.20   63.21   22.48   68.61   24.87  -5.40  33.53 
1 1 1  -38    5    1 o  3   26.61   12.21   -0.87    1.41    2.38    2.46   -2.47    1.73   50.51   18.91   24.96   12.05  25.55  22.42 
1 1 1  -38    5    2 o  2   93.32    7.47    8.52    1.32    9.81    2.00    7.53    1.75   98.92   10.77   86.48   10.87  12.44  15.30 
1 1 1  -38    5    3 o  6   62.44   10.12    3.93    1.16    1.52    1.76    5.82    1.56   42.51   15.97   75.87   11.07 -33.36  19.43 
1 1 1  -38    5    4 o 16   43.75   11.98    1.97    1.03    1.45    1.56    2.38    1.37   40.94   15.11   47.86   14.06  -6.93  20.64 
1 1 1  -38    5    5 o  6  105.20    5.03   10.67    1.01    9.04    1.47   12.09    1.38   96.03    8.12  111.64    6.49 -15.61  10.40 
1 1 1  -38    5    6 o  4   60.18   13.24    3.76    1.48    3.24    1.58    7.36    4.15   55.50   14.72   79.60   24.71 -24.10  28.76 
1 1 1  -38    5    7 o  1  100.99   17.82   10.86    3.31   12.94    5.27    9.50    4.25  104.48   26.44   90.70   24.12  13.78  35.79 
1 1 1  -38    5    8 o  6   61.08   21.69    3.79    3.17    4.41    5.26    3.43    3.98   68.56   27.12   61.54   23.81   7.02  36.09 
1 1 1  -38    5    9 o  4   31.64   15.38   -4.56    2.94   -5.72    4.68   -3.81    3.77   41.44   19.96   39.07   18.57   2.37  27.27 
1 1 1  -38    5   10 o 19   73.64    9.71    5.39    1.33    7.03    1.85    3.60    1.92   83.58   11.92   58.51   16.49  25.07  20.35 
1 1 1  -38    5   11 o  3   34.78   12.49    1.04    1.06    1.35    1.60    0.80    1.41   40.76   15.24   35.67   14.06   5.09  20.73 
1 1 1  -38    5   12 o 18  106.13    6.60   10.90    1.33   10.74    2.06   11.02    1.74  104.18   10.51  106.16    8.67  -1.98  13.63 
1 1 1  -38    5   13 o 13   59.94   11.48    3.65    1.27    3.66    1.90    3.63    1.70   59.08   16.30   59.00   15.04   0.08  22.18 
1 1 1  -38    5   14 o  7   52.14   13.55    2.81    1.36    3.71    1.98    2.00    1.87   59.43   16.73   46.77   16.66  12.66  23.61 
1 1 1  -38    5   15 o  9   48.07   15.00    2.33    1.52    4.79    2.58    1.00    1.89   66.91   19.18   40.68   16.21  26.23  25.11 
1 1 1  -38    5   16 o 15   55.99   14.21    3.25    1.52    3.04    2.20    3.45    2.11   54.90   18.10   57.58   17.57  -2.68  25.22 
1 1 1  -38    5   17 o  3   98.43    9.28    9.52    1.72    6.63    2.28   13.36    2.63   79.91   15.51  115.70   12.09 -35.79  19.66 
1 1 1  -38    5   18 o 19   76.26   11.65    5.85    1.64    8.00    2.32    3.69    2.32   88.45   14.22   59.44   18.50  29.02  23.34 
1 1 1  -38    5   19 o 16   76.27   12.93    5.92    1.81    4.07    2.23    9.51    3.11   61.96   17.90   94.89   17.83 -32.93  25.26 
1 1 1  -38    5   20 o  5   51.50   16.14    2.71    1.76    1.35    2.23    4.97    2.88   44.67   17.67   67.82   20.49 -23.15  27.06 
1 1 1  -38    5   21 o 16   55.98   15.86    3.28    1.77    2.03    2.54    4.47    2.47   49.87   19.09   64.60   18.88 -14.73  26.85 
1 1 1  -38    5   22 o  7   95.92    9.81    9.09    1.77    9.94    2.51    8.26    2.49   98.82   13.70   89.31   15.16   9.51  20.43 
1 1 1  -38    5   23 o 12   89.57   10.82    8.00    1.81    8.81    2.52    7.14    2.60   92.41   14.81   82.00   17.20  10.42  22.69 
1 1 1  -38    5   24 o 19   54.07   16.13    3.05    1.79    0.32    2.47    6.04    2.59   41.39   17.68   74.84   18.30 -33.45  25.45 
1 1 1  -38    5   25 o 12   38.24   16.30    0.26    2.09    5.08    2.93   -4.77    2.99   68.21   20.70   31.67   15.42  36.54  25.81 
1 1 1  -38    5   26 o 11   34.33   14.82    0.01    1.77    0.94    2.45   -1.01    2.57   43.77   18.07   37.13   16.82   6.64  24.68 
1 1 1  -38    5   27 o 15   23.54   11.57   -3.47    1.80   -5.33    2.51   -1.49    2.58   26.73   13.23   35.68   16.43  -8.95  21.09 
1 1 1  -38    5   28 o  6   30.34   13.94   -1.10    1.84   -1.94    2.54   -0.15    2.68   33.91   15.84   40.62   17.87  -6.71  23.89 
1 1 1  -38    5   29 o 15   40.90   16.69    0.97    2.06    0.73    3.06    1.16    2.79   45.88   19.63   46.11   19.18  -0.23  27.44 
1 1 1  -38    5   30 o 12   55.47   17.21    3.33    2.01    1.88    2.84    4.80    2.85   49.27   19.78   64.99   20.53 -15.72  28.51 
1 1 1  -38    5   31 o  6   99.80   12.10   10.19    2.26    8.67    2.93   12.42    3.55   88.57   17.92  106.28   18.14 -17.71  25.50 
1 1 1  -38    5   32 o 14   46.95   17.24    2.09    2.03   -0.21    2.76    4.77    2.98   40.49   17.96   64.64   21.05 -24.15  27.67 
1 1 1  -38    5   33 o 15   81.81   15.83    7.21    2.38   -1.15    3.49   14.52    3.26   42.23   19.32  117.48   14.88 -75.25  24.38 
1 1 1  -38    6    1 o  5  105.84    6.94   10.92    1.39   12.33    2.11    9.85    1.85  111.17   10.08   99.36    9.90  11.81  14.13 
1 1 1  -38    6    2 o  4   27.49   11.78    0.03    1.10    0.55    1.73   -0.32    1.44   36.47   15.14   29.27   12.97   7.21  19.93 
1 1 1  -38    6    3 o 19   70.63    7.51    4.90    1.00    5.22    1.54    4.67    1.31   71.58   11.66   68.03   10.41   3.55  15.63 
1 1 1  -38    6    4 o  8  110.52   12.77   12.41    2.64   11.36    3.82   13.37    3.66  101.12   20.52  111.81   17.73 -10.69  27.12 
1 1 1  -38    6    5 o  6   81.36   16.05    7.01    2.40    7.55    3.38    6.47    3.42   81.74   21.41   75.39   22.23   6.35  30.87 
1 1 1  -38    6    6 o 16   77.72   16.79    6.45    2.42    8.51    3.42    4.40    3.41   87.38   20.82   64.36   22.53  23.02  30.68 
1 1 1  -38    6    7 o 14   40.00   17.08    0.31    2.30   -0.57    3.26    1.19    3.26   43.44   19.38   49.45   20.66  -6.02  28.33 
1 1 1  -38    6    8 o 17   42.60   17.63    0.83    2.34    3.68    3.46   -1.57    3.17   61.17   22.52   40.04   18.35  21.12  29.05 
1 1 1  -38    6    9 o 19   32.88   15.20   -1.52    2.24   -0.86    3.25   -2.12    3.10   42.63   19.15   38.12   17.71   4.51  26.08 
1 1 1  -38    6   10 o 15   40.51   18.56   -1.63    3.24    0.00    0.00   -1.63    3.24       ?       ?   40.51   18.56      ?      ? 
1 1 1  -38    6   11 o  1   40.65   18.55   -1.48    3.20    0.00    0.00   -1.48    3.20       ?       ?   40.65   18.55      ?      ? 
1 1 1  -38    6   12 o 18   33.47   11.61    1.01    0.91    0.84    1.32    1.16    1.24   35.25   13.70   37.11   13.53  -1.86  19.25 
1 1 1  -38    6   13 o  8   28.64   11.93    0.22    1.08   -1.21    1.53    1.67    1.53   26.84   12.45   42.73   15.07 -15.90  19.55 
1 1 1  -38    6   14 o  8   64.40   10.68    4.17    1.27    4.01    1.80    4.32    1.78   61.92   15.35   64.38   14.79  -2.46  21.31 
1 1 1  -38    6   15 o  8   66.62   11.21    4.47    1.37    2.01    1.91    7.10    1.98   46.98   16.83   83.79   12.76 -36.81  21.12 
1 1 1  -38    6   16 o 17   88.27   10.76    7.75    1.77    5.71    2.58    9.58    2.45   73.01   18.50   97.23   13.55 -24.22  22.93 
1 1 1  -38    6   17 o  9   54.81   13.97    3.12    1.47    2.37    2.12    3.80    2.02   50.18   17.75   60.06   16.93  -9.88  24.54 
1 1 1  -38    6   18 o  2   52.39   14.86    2.84    1.55    1.88    2.12    3.95    2.28   47.14   17.58   61.18   18.21 -14.03  25.31 
1 1 1  -38    6   19 f  0   49.54   15.94    2.47    1.71    3.45    2.24    1.08    2.65   57.66   18.20   45.97   18.88  11.69  26.22 
1 1 1  -38    6   20 o 15   96.97   12.36    9.46    2.23   12.55    3.23    6.62    3.09  110.27   15.81   77.73   20.55  32.53  25.93 
1 1 1  -38    6   21 f  0  127.90    7.85   15.92    1.91   13.82    2.61   18.33    2.80  117.69   11.76  136.14   10.85 -18.44  16.00 
1 1 1  -38    6   22 o  1   64.66   14.45    4.36    1.74    5.66    2.45    3.05    2.47   72.64   17.82   55.35   19.16  17.29  26.16 
1 1 1  -38    6   23 o 12   44.32   15.99    1.76    1.73    3.69    2.42   -0.24    2.47   59.32   18.96   39.17   17.20  20.15  25.60 
1 1 1  -38    6   24 o 19   89.33   11.38    8.00    1.90    9.90    2.66    6.02    2.70   98.13   14.64   74.49   18.97  23.64  23.96 
1 1 1  -38    6   25 o 13   43.49   17.96    0.90    2.42    5.06    3.83   -1.87    3.12   68.55   23.86   38.91   17.97  29.64  29.87 
1 1 1  -38    6   26 o 16   76.43   13.09    5.99    1.84    3.80    2.53    8.44    2.68   59.90   19.41   89.55   16.28 -29.65  25.33 
1 1 1  -38    6   27 o  7   35.45   15.08    0.24    1.78   -0.31    2.49    0.83    2.56   38.78   17.13   43.78   18.30  -4.99  25.07 
1 1 1  -38    6   28 o  6  118.94    9.20   13.96    2.07   13.86    2.94   14.07    2.92  116.33   13.50  117.32   13.28  -0.99  18.94 
1 1 1  -38    6   29 o 19   74.28   16.65    5.99    2.30    5.24    3.21    6.78    3.30   67.69   21.85   76.46   21.64  -8.77  30.75 
1 1 1  -38    6   30 o  3   28.91   13.59   -1.71    1.92   -1.93    2.75   -1.50    2.68   35.32   16.50   35.95   16.62  -0.63  23.42 
1 1 1  -38    6   31 o 11   80.02   16.36    6.96    2.41    6.76    3.39    7.15    3.44   75.57   22.10   77.66   22.14  -2.10  31.28 
1 1 1  -38    6   32 o  2   93.04   12.43    8.90    2.15   11.65    3.03    6.09    3.06  104.61   15.64   72.36   20.96  32.25  26.15 
1 1 1  -38    7    1 o 12   53.42   12.76    3.00    1.28    1.71    1.71    4.65    1.94   43.27   15.85   65.66   15.68 -22.39  22.30 
1 1 1  -38    7    2 o 18   31.41   11.53    0.82    0.90   -0.03    1.41    1.41    1.18   30.47   13.19   38.57   13.26  -8.10  18.70 
1 1 1  -38    7    3 o  8  118.49   12.20   14.19    2.72   12.09    3.78   16.44    3.92  104.86   19.60  124.63   16.91 -19.76  25.88 
1 1 1  -38    7    4 o  7   52.89   19.33    2.69    2.54    0.79    3.58    4.63    3.61   49.27   21.16   65.36   23.15 -16.09  31.37 
1 1 1  -38    7    5 f  0   54.47   18.99    3.00    2.42    0.99    3.38    5.12    3.47   49.08   20.82   67.89   22.75 -18.82  30.84 
1 1 1  -38    7    6 o  8  131.50   11.00   17.21    2.73   18.26    3.87   16.17    3.87  132.82   15.55  124.13   16.75   8.68  22.86 
1 1 1  -38    7    7 o  2   64.30   19.26    4.48    2.55    7.36    3.64    1.73    3.56   80.43   22.73   52.98   21.83  27.44  31.52 
1 1 1  -38    7    8 o 15   97.56   14.29    9.77    2.58   10.30    3.81    9.33    3.51   96.40   21.27   92.04   20.53   4.36  29.56 
1 1 1  -38    7    9 o 13  101.60   19.08   11.09    3.56    0.00    0.00   11.09    3.56       ?       ?  101.60   19.08      ?      ? 
1 1 1  -38    7   10 o  4   73.93   22.23    6.06    3.39    0.00    0.00    6.06    3.39       ?       ?   73.93   22.23      ?      ? 
1 1 1  -38    7   11 o 15   73.08   18.13    5.73    2.52    5.50    3.69    5.93    3.44   71.04   23.45   73.30   22.47  -2.26  32.48 
1 1 1  -38    7   12 o 12  100.18   13.75   10.19    2.56   12.93    3.83    7.98    3.44  110.39   18.85   85.15   21.25  25.24  28.41 
1 1 1  -38    7   13 o  6   58.44   11.52    3.47    1.24    4.39    1.75    2.55    1.76   64.97   14.47   50.29   16.16  14.68  21.69 
1 1 1  -38    7   14 o 12   28.63   12.03    0.16    1.12    0.03    1.59    0.29    1.57   32.88   14.11   34.00   14.28  -1.12  20.07 
1 1 1  -38    7   15 o 17   34.71   13.46    0.82    1.27    0.95    1.80    0.69    1.80   39.69   15.83   38.18   15.59   1.51  22.21 
1 1 1  -38    7   16 o 17   33.56   14.06    0.30    1.51    3.41    2.51   -1.47    1.90   57.88   19.35   29.86   13.86  28.02  23.80 
1 1 1  -38    7   17 o 13   68.56   12.63    4.79    1.59    4.85    2.13    4.73    2.40   67.72   16.58   66.51   18.33   1.21  24.72 
1 1 1  -38    7   18 o  5   36.63   14.79    0.71    1.59    0.66    2.12    0.77    2.43   40.44   16.76   43.10   17.91  -2.66  24.52 
1 1 1  -38    7   19 o  4   26.11   12.42   -1.98    1.69    0.05    2.26   -4.51    2.53   38.78   16.74   28.47   13.93  10.30  21.78 
1 1 1  -38    7   20 o 18   90.04   13.22    8.23    2.20   10.39    3.12    6.08    3.12   99.56   17.01   74.37   21.03  25.19  27.05 
1 1 1  -38    7   21 o  4   58.68   15.32    3.61    1.73    3.36    2.36    3.92    2.55   57.10   18.75   60.98   19.46  -3.88  27.02 
1 1 1  -38    7   22 o 17  118.25    8.39   13.66    1.88   14.43    2.64   12.87    2.68  120.28   11.67  113.14   12.62   7.14  17.19 
1 1 1  -38    7   23 o  9  112.31    9.09   12.38    1.93   11.56    2.71   13.23    2.75  106.66   13.64  114.60   12.80  -7.95  18.70 
1 1 1  -38    7   24 f  0  111.06    9.83   12.17    2.06   15.36    3.15    9.77    2.73  123.14   13.63   97.24   15.19  25.90  20.40 
1 1 1  -38    7   25 o  3  100.57   11.79   10.15    2.22    8.56    3.20   11.63    3.09   88.67   19.43  105.85   15.75 -17.18  25.02 
1 1 1  -38    7   26 o 14   34.42   14.90   -0.02    1.80    4.37    2.55   -4.40    2.55   63.52   19.32   28.68   14.02  34.84  23.88 
1 1 1  -38    7   27 o  2   50.32   16.70    2.57    1.87    5.15    2.63   -0.07    2.66   68.36   19.31   40.91   17.91  27.46  26.33 
1 1 1  -38    7   28 o 17   35.37   15.16    0.17    1.83   -4.44    2.53    5.23    2.65   28.32   13.87   68.53   19.40 -40.21  23.85 
1 1 1  -38    7   29 o  1   73.84   17.23    5.97    2.38    7.91    3.38    4.05    3.37   82.75   21.26   61.38   22.28  21.37  30.79 
1 1 1  -38    7   30 o  3   48.60   17.53    2.32    2.08    3.44    2.78    0.89    3.14   56.94   20.28   46.63   19.92  10.30  28.43 
1 1 1  -38    7   31 f  0   98.01   12.04    9.82    2.21    8.94    3.26   10.57    3.00   88.69   19.75   99.06   16.43 -10.37  25.69 
1 1 1  -38    7   32 o 10   58.50   17.34    3.76    2.07    5.75    2.95    1.83    2.92   70.50   20.63   49.27   19.96  21.23  28.70 
1 1 1  -38    8    1 o  3   59.06    9.72    3.53    1.06    4.71    2.00    3.07    1.25   65.87   16.08   54.21   12.32  11.66  20.25 
1 1 1  -38    8    2 o  4   32.19   15.20   -2.31    2.45   -1.13    3.51   -3.43    3.43   42.87   19.52   36.98   17.61   5.89  26.29 
1 1 1  -38    8    3 o 10   88.39   16.09    8.29    2.61    9.62    3.77    7.06    3.63   91.76   21.83   77.99   22.91  13.77  31.64 
1 1 1  -38    8    4 o  2  109.51   13.16   12.23    2.70    9.52    3.87   14.78    3.75   91.05   22.44  118.02   17.17 -26.98  28.26 
1 1 1  -38    8    5 o 12   34.83   15.97   -1.28    2.41   -6.06    3.39    3.57    3.42   32.32   15.88   59.99   22.33 -27.66  27.40
[truncated: 19,615,787 more chars]
